# Supplementary material for: Numerical Methods for the Analysis of Power Transformer Tank Deformation and Rupture Due to Internal Arcing Faults
Source: PLoS One. 2015 Jul 31;10(7):e0133851. doi: 10.1371/journal.pone.0133851 (PMC4521797; doi:10.1371/journal.pone.0133851)
Supplement: S1 Text — (ZIP) [file pone.0133851.s001.zip › Example_1 Overpressure distribution 20ms.txt]

% X                       Y                        Z                        Color
12.848293478081017        -1.1690302615911765      11.669538868743476       -3.500337716126367E-4
12.935828343362868        -1.4000000000000004      11.749074852023389       -2.0135892121167208E-4
12.750943252133695        -1.4000000000000001      11.564193232295192       -4.3990513984502264E-4
13.018624693458364        -1.4                     11.492258901857408       -2.559073786639171E-4
13.508926310971328        -1.2031712953424905      12.048123395898811       4.0420106310992334E-5
13.639531394266918        -1.4000000000000001      12.077212274516999       -6.68162379826208E-5
13.386976373192944        -1.4000000000000001      12.009541328474267       4.3324070051948285E-5
13.552439696810415        -1.4000000000000001      11.880040375731255       -2.609511997722841E-5
13.138664151630625        -1.4                     11.672633656083796       -7.503923957391896E-5
13.270611188192381        -1.1809574903371802      11.96156884643098        1.9581895233409735E-4
13.370497360523409        -1.4000000000000001      11.741656029884776       2.164186680664358E-5
13.150008640999333        -1.4000000000000004      11.899043094002652       6.931492152851056E-5
13.039947447076909        -1.166662387781623       11.828946543268042       4.751002578858282E-5
12.995863450414618        -1.3999999999999997      9.668967315380616        -2.625873896318324E-4
12.935806767704808        -1.4000000000000001      9.450943252133698        -3.6346257963414336E-4
12.750925147976607        -1.3999999999999997      9.635828343362867        -2.794749328399492E-4
12.843480579320689        -1.1674357787877843      9.535215179612582        -3.9459103777471577E-4
12.873941826049613        -1.3999999999999997      9.882027280691982        -1.3373774117121068E-4
12.60095690599735         -1.4000000000000006      9.850008640999338        -6.477203040513597E-5
12.67501414533989         -1.169030471871072       9.734315498647078        -1.5536603017009073E-4
12.707125545937041        -1.4                     10.040709097479965       -1.2147039513189001E-5
12.540341477321439        -1.1765492265998343      9.966494907907153        1.758638799591051E-5
12.490458671525728        -1.4000000000000001      10.086976373192948       4.030912352809442E-5
12.451877833411174        -1.2015203274173287      10.208921758935523       1.330180386975171E-4
12.686423231568119        -1.3999999999999997      10.274622124271891       5.672968238620392E-6
12.422787725482994        -1.4                     10.339531394266915       1.5763880690821658E-4
12.595571537940353        -1.4                     10.475338562368668       4.00250054161665E-5
12.4                      -1.4                     10.6                     1.240368308497517E-4
12.411229279067681        -1.2265843056159855      10.41680136328381        2.1204653732004222E-4
12.399999999999999        -1.12                    10.600000000000001       1.1845239531826597E-4
12.556551219852812        -1.1698772288272696      11.267192157568587       -5.340774223786017E-4
12.600970988536853        -1.3999999999999995      11.350015750481992       -4.352326395894181E-4
12.490466570104056        -1.4                     11.113045323996143       -3.373649106115534E-4
12.759353320287165        -1.4                     11.133798268227881       -3.2999651103157805E-4
12.457719907252285        -1.1443681736486728      11.012102091797223       -3.765776079225021E-4
12.409564643176704        -1.2011392585054943      10.76912258019268        -4.650447478947016E-5
12.42278962805319         -1.4                     10.860479384951974       -1.4038375198066217E-4
12.648331151462576        -1.4                     10.708666908801238       -1.3204176626730978E-4
12.621683693131892        -1.4                     10.941037555130151       -2.653099925636919E-4
13.041733342302368        -1.1853493384683735      9.369805566471486        -3.9967670649110207E-4
13.149984249517999        -1.3999999999999997      9.300970988536854        -3.7891831524175756E-4
13.187571833985492        -1.4                     9.567851853024141        -2.5040796909610216E-4
13.21058125868791         -1.3999999999999997      9.878402619810087        -2.096106742182921E-4
12.965064077555088        -0.9385401296292283      9.4270145691774          -4.2218711396659585E-4
13.255383707326638        -1.1968211547141012      9.245573983113122        -3.137769190729916E-4
13.368520738671425        -1.3999999999999997      9.417889974717077        -3.16836228969568E-4
13.386954676003848        -1.4                     9.190466570104055        -3.8234217055156384E-4
13.150802240725573        -1.012953502059086       9.300499050597429        -2.697904396543465E-4
13.575711129350049        -1.3999999999999997      9.387851994283018        -2.795583743612166E-4
13.639520615048024        -1.3999999999999995      9.122789628053193        -3.664152354769991E-4
13.497231808161384        -1.1307891091423756      9.155085544524159        -1.686372375198663E-4
13.733932917861978        -1.1987078846871135      9.109221101494201        -3.186255100994588E-4
13.490691401541756        -1.3999999999999997      9.674139700626462        -2.2001487135507112E-4
13.808859436025934        -1.4                     9.309069437543176        -3.054716827275639E-4
13.899999999999999        -1.4                     9.1                      -4.5860029609303386E-4
13.899999999999993        -1.123029861285525       9.1                      -2.990987623226605E-4
14.828651931560945        -1.4                     11.540170757305335       -2.2736125127650432E-5
14.611329718989339        -1.4000000000000001      11.63909094692998        2.000744775353747E-4
14.864193232295193        -1.4                     11.749056747866305       3.770301459362323E-5
14.650015750481998        -1.4000000000000001      11.899029011463142       2.921683700406323E-4
14.768594784390322        -1.1832495864994368      11.822923996219682       2.2482536750882557E-4
15.049074852023388        -1.4                     11.56417165663713        -8.620971771925415E-5
14.969538868743403        -1.1690302615912407      11.651706521919051       -5.782669924889508E-5
15.309541328474271        -1.4000000000000004      11.113023626807054       3.3114424683738887E-4
15.199043094002654        -1.4000000000000001      11.349991359000663       7.237899084202182E-5
15.261568846431004        -1.180957490337264       11.229388811807572       1.3345512658981428E-4
15.091124691934303        -1.4                     11.165316691550286       1.5156844256144925E-4
15.128946543268043        -1.1666623877816187      11.460052552923093       -1.0903991450097858E-4
15.34812339589881         -1.2031712953425158      10.991073689028674       3.873178040791025E-4
15.377212274516994        -1.4                     10.860468605733077       5.161498489688753E-4
15.117018179995034        -1.4                     10.929824187043355       2.894598695108974E-4
15.388974047854964        -1.2282051296211207      10.781538659283326       5.370561434713598E-4
15.4                      -1.4                     10.6                     6.078573290766912E-4
15.19638286369851         -1.4                     10.729284853948991       3.985840086837498E-4
14.933244964850374        -1.4000000000000004      11.32353518886693        1.030053578970253E-5
13.791245331151586        -1.4                     11.85371524681867        -5.774322640001363E-5
13.718461340716663        -1.2282051296211198      12.088974047854965       -7.75267347614283E-5
13.899999999999999        -1.4                     12.1                     -1.0208630339818434E-4
13.900000000000002        -1.12                    12.100000000000001       -1.4528659101680614E-4
14.759897865152704        -1.169197113727949       9.370945216230854        -2.5786963896334267E-5
14.649991359000662        -1.4000000000000004      9.30095690599735         -1.4258923025277676E-4
14.864171656637126        -1.3999999999999995      9.450925147976607        -2.4323415132880627E-5
14.629122903840175        -1.3999999999999997      9.597648241092749        -6.920216722487177E-5
14.528868737200128        -1.1819968159241507      9.238190868229943        -6.457670998698705E-5
14.413023626807053        -1.4000000000000001      9.190458671525729        -1.4614571170968343E-4
14.44009253276728         -1.4                     9.465075838696098        -1.523534550275963E-4
12.750943252133695        7.000000000000001        11.564193232295192       -4.0026708012817655E-4
12.600970988536853        6.999999999999996        11.350015750481992       -3.9368119287765824E-4
12.825678938054939        7                        11.328676828260914       -3.2458417182182385E-4
12.67090204086158         6.7544873842464455       11.459836151160077       -5.434977521551833E-4
13.639531394266918        6.999999999999999        12.077212274516999       -8.91404113178691E-5
13.386976373192944        7                        12.009541328474267       5.619761809585939E-5
13.552439696810417        6.999999999999998        11.880040375731252       1.1255300752720472E-5
13.493489177185001        6.737121916113503        12.043865974020536       1.8628718102404683E-5
13.725970682088931        6.781085727996759        12.089870395875897       -1.4839553382836897E-4
12.54029985252774         6.770318038631681        11.23341574732865        -4.986680656331031E-4
12.490466570104056        6.999999999999998        11.113045323996143       -2.936166563705849E-4
12.42278962805319         7                        10.860479384951974       -1.1738598382961107E-4
12.621683693131871        7                        10.94103755513018        -2.113603205694733E-4
12.451330232196742        6.796426899124614        10.989044860977316       -3.092380360378261E-4
12.411468026636634        6.82175589023804         10.785128507461632       -5.6823655969136805E-5
12.4                      7.000000000000001        10.6                     1.6205006777841448E-4
12.648331151462582        6.999999999999999        10.708666908801245       -6.783564919425837E-5
12.399999999999999        6.720000000000001        10.599999999999998       1.2949982501256186E-4
12.595571537940355        6.999999999999999        10.475338562368668       1.234465320526707E-4
12.410261949186358        6.781695288153549        10.42484138628666        2.837502061676599E-4
12.422787725482994        6.9999999999999964       10.339531394266915       2.556322997941092E-4
13.149984249517999        6.999999999999998        9.30097098853685         -6.54728132106772E-4
13.38695467600385         6.999999999999999        9.190466570104057        -8.102729262847512E-4
13.368520738671425        7                        9.417889974717081        -6.517057779639114E-4
13.267473017656819        6.775285757749123        9.23988617512804         -6.719094234728662E-4
15.15809811508701         6.999999999999999        10.27968116601207        5.30506504235114E-4
15.377210371946807        7                        10.339520615048025       7.126532735726946E-4
15.151225152973991        6.999999999999999        10.49226886005474        4.6200218197259795E-4
15.4                      7.000000000000001        10.6                     6.511262728643528E-4
15.388525619580712        6.821735676055646        10.414820411891977       7.328402307810747E-4
15.348677301052955        6.796517042217232        10.210983191347815       8.23730907326443E-4
15.30953342989594         6.999999999999998        10.08695467600385        7.231106094843701E-4
15.199029011463146        7                        9.849984249518           4.8587718371742946E-4
15.043064209410394        7                        10.070547221072626       4.595023360256965E-4
15.259546034219712        6.770031564189343        9.9662535358383          7.186581470453946E-4
13.899999999999999        7.000000000000001        12.1                     -1.2783278389885865E-4
13.899999999999997        6.720000000000001        12.099999999999998       -1.8809983460230147E-4
13.791245331151586        6.999999999999999        11.853715246818666       -3.286318321998931E-5
14.013287106307793        6.999999999999999        11.91890682325878        -1.3966007525346236E-5
14.085128507461619        6.821755890238128        12.088531973363361       -1.2246413887111752E-5
14.160479384951971        7                        12.077210371946808       3.384957237565341E-5
14.864193232295193        6.999999999999999        11.749056747866305       1.1869830290437886E-4
14.650015750481998        6.999999999999999        11.899029011463142       3.427610735548975E-4
14.61132971898933         7                        11.639090946929988       2.665141537036637E-4
14.759836151160073        6.754487384246949        11.829097959138421       2.7520881430086354E-4
14.413045323996146        6.999999999999997        12.00953342989594        3.1497355763160595E-4
14.533415747328638        6.770318038632315        11.959700147472262       4.396591909901753E-4
14.28904486097735         6.796426899124647        12.048669767803244       2.4381110517370048E-4
14.456776519510207        6.999999999999999        11.803340641998403       3.3301027254830094E-4
14.225535582556189        6.999999999999998        11.81679211931972        1.8480197706479158E-4
12.68642323156812         7                        10.27462212427189        9.32211527062063E-5
12.490458671525728        7.000000000000001        10.086976373192945       1.608915509296863E-4
12.457553111601202        6.739681937573886        10.188482109564319       2.6357952645222936E-4
12.707125545937043        6.999999999999998        10.040709097479969       8.71830567485024E-5
12.600956905997347        7.000000000000002        9.850008640999336        5.031777312875975E-5
12.873941826049611        6.999999999999998        9.882027280691982        -8.630948046929773E-5
12.75092514797661         6.999999999999998        9.635828343362869        -2.2656167477089046E-4
12.678129701960142        6.767435948276382        9.729923581075777        1.43335552078596E-6
12.554471577639736        6.7536238927939145       9.937011866908078        1.7863113930889206E-4
13.24179137043197         6.745684111370736        11.94787291684423        2.0478915234286175E-4
13.370497360523409        6.999999999999998        11.741656029884773       7.000521073988391E-5
13.150008640999333        7                        11.899043094002652       1.1771204489945858E-4
13.138664151630625        7                        11.672633656083779       8.94695689039538E-7
12.935828343362868        7.000000000000002        11.749074852023389       -1.2590738826311968E-4
13.026596080700108        6.753287527145365        11.819493990863252       5.2919795035984596E-5
15.377212274516994        6.999999999999998        10.860468605733077       5.629852925388866E-4
15.389870395875898        6.781085727996744        10.774029317911056       5.120075306135652E-4
15.196382863698506        7                        10.729284853948997       4.6764363013395663E-4
14.828651931560941        6.999999999999999        11.540170757305333       7.056750049822977E-5
15.049074852023388        6.999999999999998        11.56417165663713        1.3534321319167158E-6
14.956561910782982        6.753894471808466        11.66474265843095        -8.206366469518832E-7
15.117018179995034        6.999999999999998        10.929824187043357       3.4657979699082275E-4
15.199043094002654        6.999999999999999        11.349991359000663       1.469284707058298E-4
14.933244964850365        6.999999999999998        11.323535188866924       8.136029908323217E-5
15.119493990863234        6.7532875271456705       11.473403919299917       -7.441199611122824E-5
15.247872916844202        6.745684111370555        11.258208629568088       1.0175771439438856E-4
15.309541328474271        7                        11.113023626807054       3.955806837288017E-4
15.091124691934304        6.999999999999998        11.165316691550286       2.1457545449639473E-4
15.343865974020536        6.737121916113485        11.006510822814983       3.385840776434301E-4
14.86400529139392         6.506890073312128        11.749214426538634       9.297953055692196E-5
14.642509807610463        6.533938700241438        11.903333873419342       4.225809322836084E-4
14.407590664316809        6.557731969948308        12.011506896015181       4.2977003983912543E-4
13.018624693458364        6.999999999999999        11.492258901857404       -1.8954005968312105E-4
12.835257341569209        6.753894471808212        11.656561910783145       -3.3388734797896834E-4
13.711995572281545        -0.9880825761976506      9.111828526291994        -8.311926509597458E-5
14.456776519510209        -1.4000000000000001      11.803340641998403       2.911665566433641E-4
14.567192157568444        -1.1698772288269925      11.943448780147262       4.2885839657693265E-4
14.413045323996146        -1.4000000000000001      12.00953342989594        3.058260284070581E-4
14.312102091797106        -1.1443681736485922      12.042280092747742       3.180744229602846E-4
14.013287106307796        -1.4                     11.918906823258784       -3.989447434638527E-5
14.160479384951971        -1.4                     12.077210371946808       2.9512146016064082E-5
14.225535582556201        -1.4                     11.816792119319715       1.2034942888524445E-4
14.06912258019264         -1.2011392585054719      12.090435356823292       1.0933995494340137E-6
12.825678938054935        -1.4                     11.32867682826091        -3.7161847565284886E-4
12.677076003780428        -1.183249586499454       11.468594784390486       -5.479223528950042E-4
13.04662069193365         -1.4                     11.169007606375665       -2.3260830411265062E-4
12.761042540446214        -0.9547432267861748      11.57610240514343        -5.172533072224816E-4
12.935709817846467        -0.9318049308023073      11.748975389032465       -1.158624615533137E-4
12.614606674761637        -0.9663645492089632      11.373151989865294       -6.677169538096358E-4
13.305224972964943        -1.4                     11.431604970513284       -3.724132663109932E-5
13.620101397012933        -1.4                     11.576747493708172       2.60870439282502E-5
13.65973511684924         -0.9723999690295427      12.080632562766517       -2.011729755493166E-4
13.390945779620862        -0.9735136638445087      12.01097973079495        1.6399206920862991E-4
13.153134970918352        -0.9538507799530326      11.900843045234462       2.601268448451451E-4
13.744465695695133        -1.4                     11.098266310199568       2.4430076885698223E-4
13.721297768486332        -1.4000000000000001      10.827136745682452       1.3753673114566786E-4
13.559636397742919        -1.4                     11.020437333405543       1.2866550593588634E-4
13.915435503731041        -1.4                     10.980891115381919       2.920054951552086E-4
13.9066789749352          -1.4                     11.154393359933596       3.0651880803793207E-4
14.067902021658732        -1.4                     11.103828699371146       3.4115581117643087E-4
13.556498266754195        -1.4                     11.275655535922366       1.2534605894673264E-4
13.776102134279865        -1.4                     11.329119810062924       2.0410077833428401E-4
13.278181569398022        -0.741939842285881       11.965042797630787       2.1487769026371208E-4
13.483506453989772        -0.7804809765242342      12.041018086677548       -3.049013199085463E-5
13.033480148796695        -0.7180522379265535      11.824395094514266       7.658802018172752E-5
12.678890567043927        -0.7929373536749204      11.471143933426445       -6.2879988023862E-4
12.812028105424677        -0.7027525659396839      11.632626339299064       -4.167490407159863E-4
12.753300416365796        -0.9288079017615508      9.633004620024918        -2.2553477218910972E-4
13.509321063209205        -1.3999999999999997      9.980322350641213        -2.090592804741282E-4
13.769517558437482        -1.3999999999999997      9.896585575589052        -1.269106256173237E-4
12.997924525907946        -1.3999999999999997      10.172613635724652       -1.2628678230335727E-4
13.336338155415635        -1.4                     10.138382316623593       -2.197796455739335E-4
13.193193039458773        -1.4                     10.375899732140047       -1.849458105235243E-4
12.667105236639582        -0.7076732584194181      9.745616887761432        -8.990382784812422E-5
12.534642497367994        -0.7387484634981318      9.978872887400254        8.821053326399127E-6
12.600072072185645        -0.949046394326958       9.851543332925491        6.6851231352120525E-6
12.489911978750953        -0.9723693430350395      10.088480916944487       9.743976487386754E-5
12.459081889004207        -0.778581149317382       10.183160705541905       4.8872164799802415E-5
12.419329958208387        -0.9692555719700195      10.35996619542067        1.7686988087355383E-4
12.884694546726           -1.4                     10.499957097969373       -1.4410690057155677E-4
12.919713262717398        -1.4                     10.850201106497268       -2.568377692961703E-4
12.399999999999997        -0.8400000000000001      10.6                     -5.5781157524108713E-5
12.412328205749148        -0.9783383879578638      10.791918296653696       -2.0322737169459814E-4
12.52617968976853         -0.9736744714443412      11.202177511366466       -6.439522239256373E-4
13.345581768695567        -1.4                     11.078136261681637       -7.12610723024781E-6
13.204587653521557        -1.4                     10.895983798743067       -1.4171403288417288E-4
12.463649916684124        -0.8467888470224124      11.032317520068844       -5.741845668983046E-4
13.177256537465457        -1.4                     10.623927840745097       -1.8408081707725423E-4
13.463797978237665        -1.4                     10.860470422687014       1.5135858376775348E-5
13.36742739030709         -1.4                     10.698411145800497       -1.1849899835075857E-4
12.582115482256265        -0.4555066724367627      9.883633893954094        -1.883961981623813E-4
12.466085639845367        -0.5608553972352379      10.159671023276532       -1.4030045617712116E-4
12.754148351789121        -0.4658826339891534      9.631999999848961        -9.477439921477746E-5
13.899999999999999        -0.8460597225710501      9.099999999999998        4.2397427457325735E-5
12.839613446009697        -0.6901676232551407      9.539066280997458        -2.1262308070529366E-4
12.975112942574984        -0.6946762453214691      9.419074968083196        -2.0191338344422645E-4
13.198048735722095        -0.7025116046912943      9.27438149432853         9.713464082304093E-5
13.318751736028625        -0.9802491347044301      9.21719471521466         -4.1806622928261124E-5
13.459617631971026        -0.8463605073058957      9.166102036430347        1.8545354949217545E-4
13.658774298595484        -0.709246820208993       9.119523670914695        2.1388300518343503E-4
14.80756218597707         -1.4                     9.752705251412848        6.583953728978127E-5
14.951582839861123        -1.1705207431519293      9.530339525405553        -2.0429506768418984E-5
15.049056747866302        -1.4                     9.635806767704802        5.1367119284216054E-5
14.985156217101565        -1.4                     9.856026121189082        1.9100691805815038E-4
15.122652578366598        -1.1878270736070877      9.731023203639182        1.126801169980835E-4
15.243862416234045        -1.1783558923691846      9.933641383162492        4.7958842870897406E-4
15.199029011463146        -1.4                     9.849984249518           3.3218922142838316E-4
15.03854657744252         -0.9606017068867203      9.62341836439859         1.8702523344039385E-5
14.29088457255976         -1.2063277685154559      9.151825545407332        -1.1988168122879654E-4
14.160468605733076        -1.4000000000000001      9.122787725482999        -2.9731638093125366E-4
14.255673768379987        -1.4                     9.351022598674172        -1.5967785431542878E-4
14.07814135505591         -1.2299855420294419      9.110615678335895        -3.1518464211024235E-4
14.012955848197546        -1.4                     9.348209537702495        -2.5830259637404403E-4
14.14038948838646         -0.9803857788620328      9.11938766252834         -2.0510827367560372E-6
14.86427825665231         -0.934040633665182       9.45101460246547         1.0478090837646915E-4
14.773776846891643        -1.4                     10.036351603525269       1.8606485105921992E-4
15.043064209410396        -1.4                     10.070547221072626       3.7310237892035743E-4
15.342448728818125        -1.1463161770370491      10.188488560631699       7.109408287515607E-4
15.30953342989594         -1.4000000000000001      10.08695467600385        5.908143519019121E-4
15.377210371946807        -1.4                     10.339520615048025       6.115175489379271E-4
15.15809811508701         -1.4                     10.279681166012068       4.444682433043149E-4
15.390439088845623        -1.2025954973734208      10.430910312434417       6.568079283515092E-4
15.275043847815208        -0.9837587875443298      10.000621641543894       6.048605714401839E-4
15.151225152973991        -1.4                     10.492268860054741       3.832579547773883E-4
13.564086222302247        -1.4                     10.215005246422523       -1.937175942947379E-4
13.711712565563644        -1.3999999999999997      10.09834622118213        -1.6499290202318088E-4
13.388305401319679        -1.4                     10.509808248804838       -1.7317012098336642E-4
13.60637212428416         -1.4                     10.43035054816119        -1.3516451202536865E-4
13.425479132507016        -1.4                     10.335249069313226       -1.973504108060211E-4
13.79649279869658         -1.4                     10.300256601306401       -1.0130287433419946E-4
13.836133448086832        -1.3999999999999997      9.58474713787546         -1.4164064841318272E-4
14.038290130946818        -1.3999999999999997      9.8757110174571          -2.5578260024808544E-5
14.186063518221236        -1.4                     9.623424801090536        -9.508817845778522E-5
14.441902907449261        -1.4                     9.685681300597722        -8.608910287515957E-5
14.578306283460325        -1.4                     9.842042723503898        2.9292122736883472E-5
14.310191058717404        -1.4                     9.925925701111968        2.8350641458125347E-5
14.530451148511764        -1.4                     10.058311103415233       1.0770517888412308E-4
15.18628023628201         -0.9783115736539223      9.828324450464908        2.8637138318352967E-4
14.612510520684133        -1.4                     11.33601891149721        1.6575972824997364E-4
14.502177511366327        -0.9736744714442122      11.973820310231526       4.973290236742721E-4
14.673151989865069        -0.9663645492086929      11.885393325238493       4.0069566144639105E-4
14.323035153765034        -1.4000000000000001      11.526004241658109       2.5261344415237596E-4
14.876102405143284        -0.9547432267862382      11.738957459553907       7.270808721381308E-5
15.048975389032362        -0.9318049308025323      11.564290182153655       -1.361749473535406E-4
15.200843045234432        -0.9538507799531472      11.346865029081698       -1.0280851369466367E-4
15.310979730794942        -0.9735136638446249      11.10905422037916        1.2857630427927388E-4
15.380632562766518        -0.9723999690295418      10.840264883150766       3.379360608290614E-4
14.931973748835905        -1.4                     10.708361113991613       2.3389077988310232E-4
14.823746252787751        -1.4                     11.058139393119653       1.500107814791001E-4
15.399999999999999        -1.12                    10.600000000000001       5.850881910904388E-4
15.387639335472894        -0.9773977606581454      10.407830263689183       6.472017724234554E-4
14.591689679882734        -1.4000000000000001      10.837185493299655       2.2071698830686994E-4
14.496876975860696        -1.4                     11.061590606092965       2.544175897008835E-4
14.287082807633738        -1.4                     11.23487209473362        2.986294391732107E-4
13.97356060514749         -1.4                     11.613909510480541       7.844488092119676E-5
14.09191829665367         -0.9783383879578694      12.08767179425085        -1.3990996064539021E-5
14.05313731973142         -1.3999999999999997      11.337268564239999       2.6001232443818314E-4
13.899999999999999        -0.8400000000000001      12.1                     -3.1201005113678116E-4
13.675668480450968        -0.6939438371237381      12.083130260407634       -2.963785584252768E-4
13.657734440347099        -0.4229716955104507      12.08030652184136        -1.409592903477504E-4
13.899999999999999        -0.56                    12.1                     -2.176488720759969E-4
13.458830367489645        -0.5594304275015454      12.03365594036738        -6.555638477549122E-5
13.421521160431846        -0.28556631904289764     12.021639194762688       -1.3931690338199657E-4
13.65757370156028         -0.13999999999999962     12.080280206523348       -2.400587330555345E-5
13.9                      -0.2800000000000004      12.100000000000001       3.626859306803657E-5
14.142870146946642        -0.420000000000002       12.080207448880767       5.979105834886825E-5
15.335095417506876        -0.8540707664962083      10.163535634156961       7.014002250863154E-4
15.38171591861636         -0.7115938575912377      10.366509236758983       4.903121736615155E-4
14.64411206939479         -0.9592436086962954      9.297580241173762        1.8389706865416303E-4
14.40828132515199         -0.9780779120550851      9.188741662734376        1.4612794319849938E-4
14.988742459194063        -0.7037126345981053      9.568186132314521        1.9776392303013813E-4
12.750785573461503        6.506890073311764        11.564005291394082       -5.404454571972264E-4
12.925229330861736        6.515745564189582        11.740097426796385       -1.4143505879578758E-4
12.75935332028717         6.999999999999999        11.13379826822788        -2.5935960979520567E-4
12.919713262717401        6.999999999999999        10.850201106497266       -1.7512294107407822E-4
13.046620691933656        6.999999999999999        11.169007606375668       -1.4490719662363412E-4
12.596666126580454        6.533938700241939        11.342509807610108       -6.843639018191268E-4
13.305224972964943        6.999999999999999        11.43160497051328        4.52521117143491E-5
13.62010139701294         6.999999999999999        11.576747493708169       1.0277326454701949E-4
13.70949244085051         6.56881434377602         12.087853107637612       -2.912830006320892E-4
13.556498266754199        6.999999999999998        11.275655535922365       1.914642399893243E-4
13.486819900128824        6.435132569311579        12.041971638095022       -5.4305952158892946E-5
13.303436158128928        6.5604474901335825       11.97626726422306        2.2785705020403124E-4
13.66655746399535         6.290726442449199        12.081723517524006       -3.241810463317089E-4
12.488493103984748        6.557731969948022        11.107590664316634       -6.029297564150656E-4
12.418384658044372        6.567489880105877        10.834128124072503       -3.158672413354926E-4
12.399999999999997        6.439999999999999        10.599999999999998       -1.3014112280036475E-4
12.884694546726003        6.999999999999998        10.499957097969371       -7.287547077645201E-5
13.177256537465457        7                        10.623927840745097       -1.6229120445486643E-4
12.412567110268709        6.574118891431186        10.40623881052793        1.9702626768506874E-4
12.464865373457812        6.44763924013529         10.163664574324264       2.3368327674887958E-4
15.049056747866302        7                        9.635806767704802        1.1417386305616227E-4
14.985156217101565        6.999999999999998        9.856026121189073        2.695565313920662E-4
14.807562185977082        6.999999999999997        9.752705251412848        3.767178559815855E-5
15.129067331756895        6.751583032003717        9.74012007000513         3.19149873870067E-4
14.967574133147663        6.749873459183316        9.546299155246608        1.0384606396813574E-5
14.864171656637124        6.999999999999998        9.450925147976605        -1.5548504653556207E-4
14.629122903840182        6.999999999999998        9.59764824109275         -2.2335320234513408E-4
14.649991359000659        7                        9.300956905997348        -4.3984319068735136E-4
14.440092532767279        7                        9.46507583869609         -4.6428633187425064E-4
14.771854011175927        6.752134931294199        9.379397450766039        -1.9191886881613545E-4
14.160468605733076        7.000000000000001        9.122787725482999        -8.75078093342493E-4
14.413023626807053        7.000000000000002        9.190458671525729        -6.291986482860639E-4
14.255673768379989        7                        9.351022598674168        -6.023557287879354E-4
14.311018206387185        6.739662344243668        9.157410649554675        -6.499882363398842E-4
14.558727831452915        6.747644495971           9.252380749592326        -4.225660861376142E-4
14.186063518221241        7                        9.62342480109053         -3.7339559806758195E-4
13.509402756970282        6.801710535831574        9.151748021324469        -7.893127441464653E-4
13.575711129350056        7                        9.387851994283022        -6.993180525049337E-4
13.639520615048028        7.000000000000001        9.122789628053193        -9.302317066801571E-4
13.899999999999999        7.000000000000001        9.1                      -0.0010541938790279756
14.012955848197546        6.999999999999999        9.348209537702493        -7.252424114232767E-4
14.073407679325033        6.784483576296113        9.11005712299058         -9.363055889013826E-4
13.719941006331439        6.8270542941956105       9.110846294434632        -9.698132825697921E-4
13.808859436025934        7                        9.309069437543176        -7.993088309842359E-4
13.899999999999999        6.723029861285369        9.100000000000003        -9.872639200882403E-4
12.935806767704806        6.999999999999999        9.450943252133694        -4.6762302864966594E-4
12.995863450414618        6.999999999999999        9.668967315380616        -3.235868403558078E-4
12.846132602005161        6.758544583372051        9.532590281361653        -3.506882236411403E-4
13.040001330702246        6.7583558284980265       9.371015749162709        -5.614132890105258E-4
13.187571833985492        6.999999999999998        9.567851853024141        -4.4119758915892314E-4
12.99792452590794         7                        10.172613635724652       -8.591928903552085E-5
13.210581258687913        7                        9.878402619810092        -2.76851500750522E-4
13.393773094001157        6.569336592095575        9.188003427892674        -4.603846798077183E-4
13.49069140154175         6.999999999999998        9.674139700626462        -4.525150340143743E-4
13.152015757949075        6.541669219918976        9.299800179340306        -4.568013716827625E-4
15.400000000000002        6.720000000000001        10.599999999999998       5.818329965973256E-4
15.381668514953057        6.568480742408833        10.366208614793452       7.443271071918817E-4
14.893562315997766        7                        10.34878586898483        3.0418172049262703E-4
15.387853107637614        6.568814343776001        10.790507559149466       3.2227480434931724E-4
14.931973748835901        7                        10.708361113991614       2.900873399210449E-4
14.619826780387887        7                        10.564617419382898       2.271302053785056E-4
14.612510520684127        7                        11.336018911497211       2.431612690293521E-4
15.400000000000002        6.4399999999999995       10.599999999999998       3.65486785554327E-4
15.383664014599873        6.287205099643535        10.37922615240616        4.8203592190551283E-4
14.773776846891645        6.999999999999998        10.036351603525256       1.811561927531601E-4
15.311644583151867        6.556889311454085        10.09279237894331        8.724479845938147E-4
15.20226020627939         6.528228832788537        9.85560873517944         5.967574111709575E-4
15.34242356497488         6.367666608089946        10.188400365397197       7.676853000353871E-4
14.142870146946638        -0.1399999999999998      12.080207448880767       8.760344818332889E-5
13.899999999999997        6.4399999999999995       12.1                     -3.6085403020957337E-4
14.134128124072486        6.567489880105843        12.081615341955628       1.016323515250931E-5
13.973560605147494        6.999999999999998        11.613909510480543       1.4624056788146118E-4
13.776102134279869        7                        11.329119810062924       2.6552314910481073E-4
14.053137319731425        7                        11.33726856424           3.2315770357044905E-4
14.32303515376503         6.999999999999999        11.526004241658113       3.1853138952686074E-4
13.193193039458768        6.999999999999998        10.37589973214005        -1.9934672123683432E-4
12.759725807129962        6.539801096380158        9.625436115447226        -5.335388969773249E-5
12.935888757503168        6.518761113030271        9.450874457645636        -3.938721063147846E-4
12.812958739170021        6.290297732974961        9.566394031918751        -5.1002728034023735E-6
12.526715712558364        6.5695531692786595       9.996601072369264        2.799475988347805E-4
12.61625419663262         6.552358124300036        9.824115529001489        2.3574933776391164E-4
12.678815896369448        6.387430698535429        9.72896074426002         1.8139993791988182E-4
13.388305401319682        6.999999999999998        10.509808248804838       -1.8934036178691488E-4
13.33633815541563         6.999999999999999        10.138382316623593       -2.900817955373966E-4
13.509321063209219        7                        9.980322350641213        -3.500760325820135E-4
13.564086222302244        6.999999999999998        10.21500524642252        -2.993980203356248E-4
13.836133448086834        7                        9.584747137875457        -4.782015531640487E-4
13.769517558437498        6.999999999999998        9.896585575589048        -3.3813972369222675E-4
14.038290130946825        6.999999999999999        9.875711017457085        -2.4340062674567785E-4
13.126992805803933        6.54269699170734         11.885480407365712       2.337629857099431E-4
13.026744582352222        6.362427203291129        11.81960033435089        7.846670063573335E-5
13.232773450055316        6.2946403599903515       11.94343169943578        2.2467807423453182E-4
13.421986353094251        6.152362009797321        12.021795679192993       -2.7136193436861014E-5
15.341971638095018        6.435132569311563        11.01318009987119        9.199139954812613E-5
14.823746252787753        7                        11.058139393119657       2.221637781810951E-4
15.040097426796244        6.51574556418978         11.574770669138427       -1.1303773174778962E-4
15.18548040736563         6.542696991707874        11.373007194196205       -1.1180527171638248E-4
15.276267264223051        6.5604474901339245       11.19656384187109        1.9491416907530766E-5
15.243431699435714        6.294640359990421        11.267226549944818       -6.375488521011535E-5
14.287082807633738        6.999999999999999        11.23487209473362        3.7206197407165783E-4
14.496876975860697        6.999999999999999        11.061590606092967       3.34390619336019E-4
14.9801317276034          6.273045013341879        11.640824409314309       -8.871282479185268E-6
14.756604473120973        6.2970712631018895       11.831352417721725       2.2383565641833652E-4
14.85871277345543         6.07464674313858         11.753633311764784       1.1382432772838305E-4
14.311924267826686        6.367776485321273        12.042330890460107       2.985688175842073E-4
14.121354353165067        6.286662451661336        12.083577517467443       -5.585427764405307E-5
14.51723174975811         6.324809515008334        11.96712287929452        4.6196578553806336E-4
14.333796785469477        6.148642877664007        12.035904018002718       2.4645319458496733E-4
14.609516217492743        6.032740509303216        11.921584933749918       2.1011692934568718E-4
15.12271734017111         6.137354050504049        11.468885669144607       6.749193315822266E-5
15.229522878198624        6.0075685598088935       11.294527836984553       1.1074390425834151E-4
15.119600334350823        6.362427203291269        11.47325541764787        -9.861141933158162E-5
15.005171860167861        6.050667814926473        11.6141968051089         1.3323093435603387E-4
14.951553427680322        5.910187889083788        11.66968938890397        1.8138777982815347E-4
15.097128040431791        5.87745619877806         11.503816604633894       2.7227656194044226E-4
14.806970980292844        5.832682661023647        11.794739988828796       1.191598320112704E-4
12.859175590685828        6.273045013341638        11.68013172760354        -3.2837055613895707E-4
12.668647582278377        6.2970712631016275       11.45660447312112        -6.164907581911696E-4
12.532877120705395        6.324809515008596        11.217231749757925       -6.825274411922122E-4
12.457669109539879        6.367776485321386        11.011924267826648       -6.374842364136805E-4
12.464095981997234        6.148642877663776        11.033796785469324       -6.033290903953887E-4
13.20547216301547         6.007568559808784        11.92952287819864        -7.174105662571146E-5
13.031114330855559        6.137354050503747        11.822717340171232       -4.6302753339498115E-5
13.420042706462606        5.87233230365495         12.021140737710468       -1.3569615412351843E-4
13.65736796827754         6.019999999999998        12.080246498790736       -1.5875612139959838E-4
13.899999999999997        6.16                     12.100000000000001       -2.62489748476266E-4
14.141746172715106        6.015745418948691        12.080391430662036       3.0211703638430273E-5
14.37357162786318         5.87132361914504         12.023281389354546       5.405132571501585E-5
14.142747059006457        5.739999999999997        12.080227639704011       1.0705819932431121E-4
13.899999999999997        5.879999999999999        12.100000000000001       2.568268591567575E-6
13.657367968277539        5.74                     12.080246498790734       -1.1648414205262069E-5
13.899999999999997        5.6                      12.100000000000001       1.4808240149451616E-4
12.418494626783337        -0.706041742877462       10.834822974025476       -4.3181184679300577E-4
12.399999999999999        -0.5600000000000003      10.600000000000001       -3.038155588240844E-4
12.419792551119228        -0.42000000000000304     10.842870146946634       -4.611350687963077E-4
12.674993136446483        -0.6228362756040986      11.465654771977128       -5.612652198303449E-4
12.563172517953422        -0.7167134421860507      11.280361876684022       -6.466410452573992E-4
12.479007055606587        -0.5580576822245406      11.080394683551079       -5.465605509102671E-4
12.753214232155743        -0.4528560012686044      11.566893170246777       -4.2566370959421906E-4
12.59472190429128         -0.42563794308085784     11.339086661267148       -4.330426938701963E-4
12.399999999999999        -0.2800000000000002      10.600000000000001       -3.53373735664634E-4
12.419792551119228        -0.13999999999999962     10.842870146946636       -3.767608910672331E-4
12.419710157616855        -0.4209810231458585      10.357632546456225       -2.784679125345225E-4
12.41975350120926         -0.1400000000000005      10.357367968277556       -2.84308173166301E-4
14.31740596976163         -0.7855359906515642      9.159245941734902        3.041039279743254E-4
14.342950119411656        -0.5681319331201107      9.166893168073925        3.93067019671462E-4
14.124815791024353        -0.6985827610941319      9.11694306916218         2.3643327206500318E-4
14.332317520068566        -0.8467888470225108      12.036350083315956       3.764356495311463E-4
14.134822974025383        -0.706041742877315       12.081505373216668       7.4725957932829595E-6
14.38039468355076         -0.5580576822245972      12.02099294439351        3.0509083799897446E-4
14.382783971290515        -0.2858194880282008      12.020182959010898       3.845674761205807E-5
14.771143933426082        -0.7929373536748106      11.821109432956323       2.234876613959605E-4
14.765654771976871        -0.6228362756043209      11.825006863553693       1.8313321495000559E-4
14.580361876683758        -0.7167134421861254      11.93682748204671        4.411827062758304E-4
14.932626339298915        -0.7027525659393378      11.68797189457546        1.9095241734861074E-5
14.639086661266916        -0.42563794308106623     11.905278095708848       1.5839849615157295E-4
14.866893170246612        -0.45285600126879616     11.746785767844392       1.1485616153322125E-4
13.891541283364898        -1.4                     10.559498856758392       4.905896592549524E-5
13.589474519292965        -1.4                     10.649837212437724       -3.5852846936303494E-5
14.157500158516086        -1.4                     10.848854296333789       2.818523484347107E-4
14.179591632824803        -1.4                     10.648106662233648       2.0086306488225947E-4
13.990102637520156        -1.3999999999999997      10.788057293095477       2.2669315760479332E-4
14.074277854168447        -1.4                     10.94520357851329        3.147790954683505E-4
14.350291967627111        -1.4                     10.82730383836239        2.628070287802912E-4
14.233944124098537        -1.4                     11.002756280669828       3.212983790548511E-4
13.98591613718092         -1.3999999999999997      10.313822153802224       1.8599341655793615E-5
13.906505324377015        -1.4                     10.10742048881706        -7.67604159362611E-5
14.169023361609579        -1.4                     10.43943043111328        1.4685010212680006E-4
14.150061725651767        -1.4                     10.1687175033217         6.89700934720461E-5
13.42152027909094         -2.2192042317983365E-15  12.021638898130877       -1.4105475674235093E-4
13.657573701560278        0.1399999999999979       12.080280206523348       8.952432971553147E-6
13.421029670275908        0.279815349321469        12.021473680109482       -8.561748146490815E-5
13.182922658878852        -0.45686264174630875     11.917497661041804       -3.019594571201765E-5
12.8421945046733          -0.30217859242255934     11.663507185709916       -3.137688718257901E-4
12.929306004415375        -0.4950604332120883      11.743570359416488       -2.1783587139479897E-4
12.996971709729959        -0.25039110566780304     11.797722800556105       -2.6206320978056655E-4
12.713909407225827        -0.2256773356578675      11.518253290618997       -3.1862468134182155E-4
13.198496648460377        -0.15328590752735527     11.925855590846407       -2.8597850830854374E-4
13.198185007839419        0.1358347717768844       11.925690656517816       -2.3513513297971324E-4
13.008390401921105        0.008139907970892013     11.80624720709048        -2.851716443727092E-4
12.982123076871922        -0.48970177527002484     9.413618124721665        -9.009062136249769E-6
13.211662459429894        -0.39383180900565584     9.267261679757835        1.6558561277793763E-4
12.848369573715994        -0.21077122371159618     9.530386309682914        -4.1456309923808186E-5
12.57079277789273         -0.15371043521500094     9.904868242203044        -2.5734683525960913E-4
12.478602528322334        -0.2866670793998892      10.12080356062639        -2.7210241135133465E-4
12.683838310376204        -0.25527725407411134     9.721961991317349        -1.5171888510128077E-4
12.41975350120926         0.13999999999999843      10.357367968277554       -2.657266000064763E-4
12.477569966352627        -0.007393313754620866    10.123877327385102       -3.017774447601073E-4
12.703601764683837        -0.011362431319155701    9.695217560663131        -2.1510367563885643E-4
12.574809284023976        0.13718574509358547      9.897241459467795        -3.139862595480189E-4
12.41695057013319         -0.6927047101455768      10.375134732402385       -5.8579955892438E-5
13.900000000000002        -0.2921194451421003      9.100000000000001        -1.5336682431351601E-4
13.658231788694046        -0.4306045144993329      9.119612168382242        1.2810583000014315E-4
13.9                      -0.5690895838565753      9.1                      1.381253514029176E-4
14.140439941834664        -0.4296191486060538      9.119395854939429        1.0782469627035076E-4
13.42526700426121         -0.5602373287211702      9.177105561625572        3.3832560459078927E-4
13.65823178869405         -0.1536343757848631      9.119612168382243        -2.0906625662580196E-4
13.216106545800294        -0.14637216528050676     9.2649757517922          -2.0728857767878155E-5
13.429006791107607        -0.2769351406514195      9.17586328002637         8.460287960171811E-5
13.428225512283392        -0.01248183880639167     9.17612190383455         -2.2039327947236424E-4
14.355314474775534        -1.4                     10.220324143286748       1.4710405986999132E-4
14.38562449356875         -1.4                     10.484304769541936       2.0485023425867815E-4
14.618330623982622        -1.4                     10.27372861165282        1.72754774963989E-4
14.61982678038789         -1.4                     10.564617419382886       1.9853157279666603E-4
14.427604742902334        -1.4                     10.67089280721397        2.2491448326406716E-4
15.122455094541072        -0.7977779448819949      9.73074541023324         1.680916147897816E-4
15.235965930485273        -0.7213583615710422      9.91794792531463         4.156920861575456E-4
15.321530640777508        -0.5647854403002461      10.121198749656312       4.659062627246045E-4
14.893562315997766        -1.4                     10.34878586898483        2.625281537997621E-4
14.76038756819875         -0.7245397454230337      9.371287978210907        4.085871516603491E-4
15.400000000000002        -0.5600000000000004      10.600000000000001       2.0622615351239846E-4
15.4                      -0.8400000000000001      10.6                     4.0106459194254795E-4
15.383130260407633        -0.6939438371237328      10.824331519549036       1.9916149429260338E-4
15.341018086677543        -0.7804809765243165      11.016493546010242       1.279199799589506E-4
15.127935044687996        -0.6256150283866095      9.738503902488766        2.731116942580639E-4
15.225855590846411        -0.15328590752736457     11.301503351539607       2.9666334050718095E-4
15.321638898130892        4.931564959551831E-16    11.078479720909016       1.941833488772597E-4
15.321639194762698        -0.28556631904300006     11.078478839568128       1.4875370790259806E-4
15.380280206523352        -0.14000000000000012     10.842426298439722       1.5925073113447118E-4
15.380306521841362        -0.4229716955104553      10.842265559652901       1.5942257819682437E-4
15.265042797630764        -0.7419398422859718      11.221818430602026       -2.3400720125606142E-5
15.12439509451419         -0.7180522379270037      11.466519851203403       -7.14114504847828E-5
15.043570359416405        -0.49506043321221443     11.570693995584719       1.1139393479487377E-4
15.217497661041739        -0.45686264174635893     11.317077341121266       1.2589522530583885E-4
15.333655940367374        -0.5594304275015404      11.04116963251038        1.0156552553663523E-4
13.899999999999997        -3.0531133177191805E-16  12.100000000000001       1.381403879422361E-4
15.400000000000004        -0.28000000000000064     10.600000000000003       1.5490550692348325E-4
15.380246498790738        -0.42000000000000015     10.357367968277558       2.590942131970798E-4
15.320599596342369        -0.2879522463079731      10.118443371064327       3.2429632701643434E-4
15.208698682787672        -0.43017243247160797     9.866987204975377        4.0407315464395266E-4
14.522249396022383        -0.7483438846931122      9.235153602360407        4.3574050740777687E-4
14.620443896718966        -0.4692998855036492      9.284340244713555        6.273657125907621E-4
14.377405565462842        -0.29697906114527106     9.178000025996802        2.6419053698498266E-4
14.141768211305966        -0.15363437578486416     9.119612168382247        -2.3377560967927788E-4
14.874962878741849        -0.49728484358737124     9.460066938335673        4.6523607447169444E-4
15.050049349659483        -0.45319585998699136     9.636990917307738        3.601440341420063E-4
15.087701620521955        -0.23262450369772075     9.68383142347627         4.1023265688901314E-4
14.802921221885239        -0.25553755395217026     9.402196482277137        4.918790627508078E-4
14.958139847864983        -0.3059281309160096      9.536825478879283        4.0587963820213474E-4
14.599681349340031        -0.1627983233974657      9.27318199839401         4.164786552750621E-4
14.377529386453618        -0.015149306427627912    9.178041602200253        -3.855018548927941E-5
14.951720879802837        -0.10950090989009176     9.530475249941945        3.6277275106374156E-4
14.789107395980768        0.002255372988052525     9.391907272428027        3.191065596823527E-4
14.600152111108754        0.12083292922358124      9.273430355650351        1.5837382891694342E-4
13.277835904560986        6.337089086430181        9.235114716048797        -9.9043575172982E-5
13.20458765352156         7                        10.895983798743075       -6.814280991274459E-5
13.367427390307096        6.999999999999998        10.698411145800495       -9.706878610110248E-5
13.46379797823767         6.999999999999998        10.860470422687014       3.450640313589203E-5
13.345581768695567        7                        11.078136261681633       6.0569283846094106E-5
14.067902021658739        6.999999999999999        11.10382869937115        3.6185997865319496E-4
13.906678974935204        7                        11.154393359933593       3.3511067903233064E-4
13.915435503731047        6.999999999999999        10.980891115381917       2.9351774219119243E-4
13.55963639774292         6.999999999999999        11.02043733340555        1.6058084137896242E-4
13.74446569569514         6.999999999999999        11.098266310199568       2.69506527778201E-4
13.721297768486341        6.999999999999998        10.827136745682449       1.1575079300137787E-4
12.419466919927325        6.297939948743805        10.359122855358738       -4.563098319582035E-5
12.399999999999997        6.16                     10.599999999999998       -3.736873407586254E-4
12.416422482532544        6.286662451661516        10.821354353165045       -5.22193910552067E-4
12.562930884424352        6.311815947253108        9.920113112221038        2.35607105330121E-4
12.478430533105412        6.15775399220388         10.12131403739712        3.980791857549725E-7
14.091323864767517        6.578932372035212        9.112251641314828        -6.895381252476569E-4
14.530451148511764        7                        10.058311103415221       5.090654302178628E-5
14.57830628346032         7                        9.842042723503894        -5.598126328639895E-5
14.310191058717404        7                        9.925925701111952        -1.128497391468074E-4
14.618330623982626        7                        10.273728611652814       1.7309518587101572E-4
14.355314474775529        6.999999999999999        10.220324143286714       6.42941729096803E-5
14.150061725651764        6.999999999999998        10.168717503321693       -5.5731364179791296E-5
14.441902907449261        7                        9.685681300597718        -2.6693719193315006E-4
15.049525012189749        6.5071396818165255       9.636365086586132        2.2882784845231708E-4
14.878699091028642        6.520109254849816        9.463273080630309        9.599156900764461E-5
14.316768008387829        6.44014028884602         9.159061268761075        -2.4216008423113636E-4
14.67548586857796         6.547668822759565        9.31601336937027         -6.426405160058351E-5
14.49738251614439         6.565562739406537        9.224087891831386        -2.7003766998930665E-4
14.568851227540579        6.298062851397285        9.257376435698575        2.547845605554237E-4
14.770925406795834        6.360706470512771        9.378734698848154        2.7519364584122937E-4
13.486612455389448        6.379847018097579        9.158087818915153        -1.9310714558821743E-4
13.662144868043365        6.574194408527211        9.118978414673878        -6.822745930409237E-4
14.132086536487767        6.298971854804905        9.118063483282393        -1.806637591657812E-4
13.899999999999999        6.446059722570734        9.100000000000003        -5.603767302788195E-4
13.675893314073617        6.298135992343705        9.116835749715124        -2.2398710468205573E-4
13.46534583177715         6.1540085148359704       9.164355282792258        1.0878970951551965E-4
13.899999999999999        6.1690895838561          9.100000000000001        -1.4322349758648357E-4
13.65908876037487         6.02648884869381         9.119472467455507        2.4613519665679784E-5
14.141768211306008        6.030604514498782        9.119612168382252        2.787915227453933E-5
14.376544015238473        6.1592576032891415       9.17771106959929         2.2845253768920441E-4
13.033958804026563        6.302298332728014        9.37526629552506         -1.9401636524005088E-4
12.750279386720901        6.049930966327813        9.636598468238114        9.955475632444524E-5
12.919500842542382        6.084356455482356        9.464825386900808        5.784467832610814E-5
12.673244986778531        6.2200914091701405       9.736824387777318        1.462310045787999E-4
13.175511758335645        6.0624154084652595       9.286562986782354        1.1496946795009376E-4
14.385624493568761        6.999999999999998        10.484304769541954       1.709052076785012E-4
15.400000000000002        6.159999999999998        10.599999999999998       1.6147033770214566E-4
15.381723517524009        6.290726442449188        10.83344253600465        1.3171460365717723E-4
15.321795679193006        6.152362009797361        11.078013646905708       3.5084722195731235E-5
15.321140737710461        5.8723323036550505       11.079957293537417       9.762199113324403E-5
14.59168967988274         7                        10.837185493299657       2.82774726795432E-4
14.427604742902341        6.999999999999999        10.670892807213974       2.4211644636243295E-4
14.350291967627115        6.999999999999999        10.827303838362397       2.8776216508614744E-4
14.179591632824808        6.999999999999998        10.648106662233646       1.805994933673613E-4
14.233944124098539        7                        11.002756280669823       3.411182435142679E-4
14.15750015851609         7                        10.848854296333792       2.7947727616136074E-4
15.336249453152245        6.146577537675538        10.167348282888103       5.639148493278343E-4
15.380395006279388        6.014540887932213        10.358275724464738       2.5481623533819E-4
15.399999999999999        5.879999999999999        10.599999999999998       1.0528030694756938E-4
15.138081096155515        6.289314924967814        9.753149836545829        4.990208361710971E-4
15.269115213696345        6.326423485961098        9.987200251611338        7.322853175793447E-4
15.226539678193683        6.040380651157831        9.899791115325007        6.086259006280259E-4
15.322960408336568        5.877050552973337        10.125464778644803       3.7855785746078197E-4
15.236630556705878        5.754832527899421        9.919251327669206        4.8158335686529583E-4
14.951540290533309        6.267024098677791        9.530297696840321        3.8978944363092033E-4
15.064275916431953        6.03995855077403         9.654240204694377        5.534216768396013E-4
14.908215588084069        6.025900687001019        9.489368950576162        5.616838730338188E-4
15.097722800556065        -0.2503911056678838      11.503028290270098       3.123358605849782E-4
14.963507185709771        -0.3021785924226634      11.657805495326842       1.9998781092703304E-4
14.818253290618845        -0.22567733565780346     11.78609059277429        1.1547669340016257E-4
14.612091882775207        -0.13006217744764065     11.920198905652349       -3.3539311880888545E-5
14.380030739968541        -4.932825678358075E-16   12.021115930768929       -6.538744907674835E-5
15.106247207090377        0.008139907972137738     11.491609598079034       3.99051591978106E-4
14.97070730293575         -0.10606684457671998     11.650516954380102       2.9877669783691813E-4
14.801937544244257        0.0142376607919013       11.798544394790042       1.681441585942498E-4
14.14287014694664         0.13999999999999943      12.080207448880767       1.3191415946843576E-4
13.899999999999995        0.28                     12.1                     1.0543014114121971E-4
14.37947639926864         0.28021345327703795      12.021303057952235       2.9101668149445623E-5
14.963186440698834        0.15257348727826836      11.658127871438108       3.89527563501748E-4
14.602868721739217        0.1406226998576425       11.925132280189667       1.8862909071556564E-5
15.22569065651783         0.13583477177689166      11.301814992160551       3.108478872738424E-4
15.108898858218632        0.2863849870003076       11.48801100815118        3.5643220418808084E-4
15.225526416014267        0.4160863584861756       11.302125145859604       2.853236691905281E-4
15.38024649879074         -0.13999999999999982     10.357367968277558       1.8761566760916906E-4
15.321399166838281        -2.4660718657631266E-15  10.120808588858862       1.6843111357047456E-4
15.380246498790736        0.13999999999999865      10.357367968277552       1.7884534779596194E-4
12.41975350120926         6.019999999999999        10.357367968277549       -2.7487612483690103E-4
12.399999999999999        5.879999999999999        10.599999999999998       -3.7943709822545673E-4
12.480991610003974        5.870662304500464        10.113774549081498       -1.9864651223391522E-4
12.419753501209259        5.74                     10.357367968277549       -2.853926548230527E-4
14.074277854168448        6.999999999999998        10.94520357851329        3.140909434372429E-4
13.990102637520163        6.999999999999999        10.78805729309548        2.0119607165203704E-4
13.606372124284164        6.999999999999999        10.430350548161195       -1.9510918735839408E-4
13.891541283364898        6.999999999999998        10.559498856758395       -2.475596871587453E-6
13.589474519292974        7                        10.64983721243772        -6.311426103497736E-5
13.425479132507014        7                        10.33524906931323        -2.595532310534997E-4
13.98591613718092         6.999999999999998        10.31382215380222        -8.025152189704059E-5
14.169023361609607        7                        10.439430431113275       7.564056425023566E-5
13.711712565563651        6.999999999999998        10.09834622118212        -2.9792461336594026E-4
13.796492798696587        7                        10.30025660130641        -1.8515248093838054E-4
13.906505324377015        6.999999999999998        10.10742048881705        -2.1264587763313912E-4
12.885803194891233        6.050667814926135        11.705171860167987       -3.071767566230103E-4
12.996183395366172        5.877456198777877        11.79712804043184        -2.5556980093230077E-4
12.746366688235227        6.074646743138274        11.558712773455454       -4.569391946856773E-4
12.70526001117121         5.832682661023517        11.506970980292856       -3.447777424129065E-4
12.578415066250182        6.0327405093031          11.309516217492945       -4.5929222132250197E-4
12.830310611096069        5.91018788908382         11.651553427680367       -3.4776765137891854E-4
13.420808588858847        5.600000000000001        12.021399166838274       -1.1065341288898152E-4
15.380246498790731        6.019999999999998        10.842632031722468       9.620267258097008E-5
15.380246498790731        5.739999999999999        10.842632031722466       1.2480875069666476E-4
15.32139916683827         5.599999999999998        11.079191411141158       1.6596220364223046E-4
15.226426753482302        5.728114342269043        11.300422777789521       2.3680535226997345E-4
14.602796754595296        5.7235965585769915       11.925170450066826       -8.419728818999713E-6
14.142747059006457        5.459999999999997        12.080227639704011       1.3922492901986326E-4
14.379596465044035        5.599999999999998        12.021262548130096       -2.7011372292065306E-5
14.797095754102278        5.579358996630883        11.80217270305545        1.650314856476594E-4
14.602649746261443        5.459691098088769        11.925248404669368       1.9840495282013698E-5
14.795727548275428        5.307045094744521        11.803192486371353       3.0693325297858395E-4
14.379319951407018        5.319896844263433        12.021355826027797       5.0508292916223386E-5
15.132176369778888        5.836756380899717        9.74458115887098         5.651049363952678E-4
14.967028159470564        5.43543489742254         11.65425372036188        3.191815499947095E-4
15.11536940683135         5.595372514552693        11.479134349765959       3.1564980601287335E-4
15.112990075366163        5.30509322048201         11.482414345454096       2.320494932948635E-4
14.967919540981008        5.701364378775582        11.653350774429345       2.608656251761946E-4
15.23451636433279         5.455369931109139        11.284883985305532       2.175196820013229E-4
15.230662637138344        5.16854889526714         11.292341639744437       1.4994620256502834E-4
15.11196327278495         5.028315676540273        11.4838240918986         2.816146553350622E-4
15.225304636602614        4.897419124530888        11.302543678499497       2.467155093277248E-4
14.964782453284622        5.160901618374355        11.656521806295155       3.9237226318707786E-4
12.419608569337958        6.015745418948383        10.841746172715107       -5.007329418427951E-4
12.476718610645445        5.871323619144962        11.073571627863172       -4.2471876407493796E-4
12.57482954993318         5.723596558577026        11.302796754595315       -3.062089878004839E-4
12.478737451869895        5.599999999999998        11.079596465044025       -3.5847021145788555E-4
13.199577222208989        5.728114342265355        11.926426753481516       -2.7650604435390443E-4
13.020865650234072        5.59537251455219         11.815369406831369       -3.109590395742597E-4
12.84574627963316         5.435434897467002        11.66702815946566        -2.3162620777418972E-4
12.846649225570632        5.7013643787768045       11.667919540980991       -3.0061129498000814E-4
12.697827296944778        5.579358996631273        11.497095754102594       -2.5529787079322776E-4
13.899999999999993        5.3199999999999985       12.099999999999996       9.893582089404543E-5
13.657367968277539        5.460000000000002        12.080246498790736       2.723404378680716E-5
13.420808588858847        5.319999999999997        12.021399166838274       -8.20253961561719E-5
13.215116014695111        5.4553699311037285       11.93451636433312        -2.0478871604533437E-4
13.017585654555809        5.305093220458048        11.81299007537337        -2.009734942636087E-4
13.20765836025731         5.168548895250386        11.930662637139257       -1.064527780153331E-4
13.65736796827754         5.179999999999993        12.080246498790734       -6.444794313676458E-5
13.899999999999993        5.039999999999998        12.099999999999996       2.87494019050929E-5
12.419772360295983        5.739999999999999        10.842747059006456       -3.8558887675451043E-4
12.399999999999997        5.6                      10.6                     -2.8629352193881467E-4
12.419772360295982        5.459999999999997        10.842747059006458       -3.6035924734762603E-4
15.4                      5.6                      10.6                     2.3026097580735474E-4
15.380246498790735        5.459999999999997        10.842632031722468       2.745211467439068E-4
15.380246498790736        5.46                     10.357367968277552       2.1017570985447666E-4
15.399999999999997        5.3199999999999985       10.599999999999996       4.030127561723325E-4
12.698316759788268        0.2698050322163431       9.702248703596458        -3.582926481859317E-4
12.855490066830702        0.10363079935254546      9.523431841678994        -2.3972566526559355E-4
13.215122126413773        0.1198919718046612       9.265480499103887        -2.239903979077409E-4
13.027289196811267        0.2667999191097021       9.380009895942724        -2.690979851329371E-4
13.031106450657395        -0.00163486139359076     9.377288259682265        -1.0990397814399285E-4
13.022196837248591        0.5437466061855696       9.383668792037454        -2.621283819373076E-4
12.847053417804876        0.39482745635440325      9.53168193170591         -3.7771755342628106E-4
13.219102517127142        0.3910895654334001       9.26344524324014         -2.6064749676296814E-4
13.422470613546395        0.26182083228685016      9.178041602200246        -2.5681194801247106E-4
13.422470613546395        0.5387909710013232       9.178041602200244        -7.990487954073225E-5
12.850007305131433        0.6804758661988941       9.528778575306367        -3.3533245629791854E-4
12.696044681252088        0.5517644960249568       9.70529804378295         -4.005646898093927E-4
12.574766580807166        0.4200000000000024       9.89732199077068         -3.5565070401638246E-4
12.478600833161718        0.2799999999999995       10.120808588858864       -3.1913054591181547E-4
12.478600833161714        0.5600000000000008       10.120808588858862       -3.788602937132572E-4
12.419753501209259        0.42000000000000093      10.357367968277554       -2.4332770976801847E-4
12.399999999999997        -5.828670879282072E-16   10.599999999999998       -3.0362417325895645E-4
12.419792551119231        0.13999999999999996      10.842870146946636       -3.871087769767969E-4
12.478884069231055        0                        11.080030739968517       -3.161477895006247E-4
12.479817040989154        -0.2858194880281488      11.082783971290688       -3.9517108173953505E-4
12.579801094347665        -0.13006217744744258     11.312091882775242       -2.607815226759057E-4
12.849483045619973        -0.10606684457671774     11.67070730293583        -2.571080672921122E-4
12.701455605210109        0.014237660791815269     11.501937544244464       -1.8467916629158587E-4
12.841865692458057        0.15256396604875425      11.663180035178776       -1.465933095132809E-4
12.697492167202574        0.28224978754406493      11.496646481095445       -3.7143226443098674E-5
12.574867719810378        0.14062269985752146      11.302868721739307       -1.8746867354979717E-4
12.478696942047796        0.28021345327703157      11.07947639926874        -3.703161123893152E-4
12.699738446224433        0.558245233819882        11.499651156020079       1.413734484836113E-4
12.574767845488685        0.42037184252302995      11.302680394382326       -1.4987213225765218E-4
12.574766580807173        0.6999999999999909       11.302678009229327       2.6513664850038832E-6
12.478600833161721        0.5599999999999952       11.079191411141146       -3.214258116171214E-4
13.420808588858863        0.5600000000000013       12.021399166838282       -1.4631486639852547E-4
13.657367968277551        0.42000000000000165      12.080246498790737       -3.3582780233823836E-5
13.899999999999999        0.5599999999999998       12.100000000000001       8.013038967803772E-5
14.142632031722455        0.4199999999999984       12.080246498790736       1.2929961830963202E-4
13.65736796827755         0.6999999999999992       12.080246498790736       -8.217287121031259E-5
12.848808003625233        0.4271959689718679       11.670044572322869       2.440863977868815E-6
12.856945666552603        0.7010035081756444       11.6779785051088         8.168904476441075E-5
13.014736545281806        0.5621608717039098       11.810912307204946       -7.523025826428096E-5
13.011988991906847        0.2863849872224453       11.808898858261262       -1.6557195434059658E-4
13.197874854140355        0.4160863584861488       11.925526416014245       -1.2356632997703387E-4
13.198377786848827        0.6922652850339017       11.925792694961338       -1.292349810142158E-4
13.420808588858865        0.8399999999999999       12.021399166838282       -1.6875913439530553E-4
13.420808588858861        1.1199999999999999       12.02139916683828        -1.91407254023111E-4
13.657367968277551        0.9799999999999999       12.080246498790736       -6.352423446725365E-6
13.20507288169404         0.9705086011627246       11.929314221786171       -2.4537914643831205E-4
12.399999999999995        0.27999999999999975      10.599999999999996       -2.7691209772903166E-4
13.899999999999997        -0.015149306427625183    9.100000000000001        -3.934203175435186E-4
13.070457207931959        -0.24497893055079933     9.350256523870613        3.8106902779748754E-5
13.658231788694046        0.12333576292961239      9.119612168382243        -3.01224935080632E-4
15.222190882303783        -0.1329412729594439      9.891613614788703        4.0411579219134386E-4
15.321473680109493        0.27981534932146457      11.07897032972406        2.6770113748149767E-4
15.380280206523352        0.13999999999999976      10.842426298439722       2.4818327904780035E-4
15.4                      -3.0531133177191805E-16  10.599999999999998       2.2563317219030413E-4
13.899999999999999        0.2618208322868494       9.100000000000001        -2.47108109684631E-4
14.141768211305966        0.12333576292961079      9.119612168382245        -3.2472114717626476E-4
14.95412818519874         0.14909119257152403      9.532847822862356        3.0083156897021604E-4
15.225233419192827        0.13999999999999627      9.89732199077068         2.661052211446763E-4
15.321399166838281        0.2799999999999984       10.120808588858862       8.516957534238251E-5
15.100040729535976        0.013472429732414866     9.700054308608145        3.980271331992295E-4
14.600181390481715        0.4020258513266626       9.273445809466086        7.92241941953085E-5
14.377529386453617        0.2618208322868448       9.178041602200251        -6.642220265134297E-5
14.789106508104714        0.2697223116956586       9.391906618987655        1.958944659647707E-4
14.955231659769796        0.4151293541962461       9.533938958492769        2.892768687579147E-4
15.22523341919283         0.4199999999999994       9.897321990770676        1.8643363903988387E-4
15.100615038570913        0.2885561505211786       9.700820635714232        3.336865856543023E-4
15.321399166838281        0.5600000000000013       10.120808588858862       1.3433265450461072E-4
15.103069226794696        0.5629621863434559       9.704106906188239        2.560343892383955E-4
13.428891870222072        5.884111692844791        9.175901292024617        1.0208638217986422E-4
13.899999999999999        5.892119445141466        9.1                      -9.816260530278776E-5
13.658231788694003        5.753634375784151        9.119612168382252        -5.5239882198791555E-5
14.141768211306008        5.753634375784147        9.119612168382254        -8.595329189200463E-5
13.899999999999999        5.615149306426831        9.099999999999998        -1.7664586021342045E-4
14.375689527214899        5.887565288118033        9.177425055155945        2.8306891462950373E-4
14.377529386453702        5.61514930642683         9.17804160220028         1.0926870141791035E-4
13.658231788693998        5.476664237069515        9.11961216838225         -1.1654498511820892E-4
13.422470613546304        5.615149306426832        9.178041602200276        -9.458100663298687E-5
14.141768211306008        5.476664237069515        9.119612168382254        -1.485497962506377E-4
14.595976174852472        5.476602872194371        9.271234721992736        2.1831960943443032E-4
14.377529386453702        5.338179167712196        9.17804160220028         4.188393989687504E-7
12.841731268918991        5.9028352211703226       9.536953767319499        8.98990172223153E-5
12.997204932630114        5.8551691674847595       9.402101395637922        9.14873555421116E-5
12.712079024772706        5.8201970881715654       9.684115860703418        -3.093222684482766E-5
12.854040972696724        5.6904171815186535       9.524839680232388        -4.7073588097822564E-5
13.013770944488659        5.595516654137312        9.38979420710051         -7.331318840011235E-5
13.201932141936252        5.750867315452936        9.272332396441678        2.4778889397916604E-5
13.20058528812212         5.476955222928069        9.273041424607086        -1.7713519337037023E-4
12.575442439840968        5.7152582813547825       9.896048815736805        -1.9188480676694795E-4
12.478600833161714        5.6000000000000005       10.120808588858859       -2.606998648375252E-4
12.59162014732432         6.02002459491988         9.866418265554291        6.5441289751000205E-6
14.764360964222837        6.141341129237401        9.374079886971517        5.372462166234709E-4
14.585183550645164        6.021696109874097        9.265637417369145        5.442880668892011E-4
14.781417690468986        5.886144170930607        9.386285513422404        5.735006707368564E-4
14.975416381165367        5.784205462136111        9.554304247344772        4.906116302566904E-4
14.794429147993398        5.613404046535062        9.395841995741506        3.7104175955417776E-4
15.38024649879074         5.739999999999998        10.357367968277558       1.7254796530284403E-4
15.235090711780886        5.466155499656844        9.916236304476172        2.428080309948473E-4
15.325492468192136        5.5995266598271405       10.133126116464538       1.840308589769126E-4
15.121050880844201        5.587583372324941        9.728773998098312        4.176819518844906E-4
15.225233419192826        5.179999999999996        9.89732199077068         1.4567628424402143E-4
15.32139916683828         5.3199999999999985       10.12080858885886        7.013289136327269E-5
15.380246498790736        5.179999999999997        10.357367968277552       2.950875699103067E-4
14.796641042107053        0.28223973325392326      11.802511888344215       3.412658247985301E-4
14.602680394382368        0.42037184252293847      11.925232154511287       1.4766166359180528E-4
14.799650712324869        0.558244052176695        11.800261886345371       4.692695446164846E-4
14.970044444527478        0.4272126699138359       11.651192126462083       4.931085933939781E-4
14.379191411141141        0.5599999999999958       12.021399166838277       5.665611616237356E-5
14.977977259446225        0.7010656278659091       11.643055620816455       6.310475750722322E-4
15.11091230710776         0.5621608712410006       11.485263454851127       4.14963756714925E-4
14.976501978872724        0.9744149345826593       11.644578139481725       6.970534199764457E-4
15.112917819208143        0.8331457737393992       11.48251366213071        6.425312782647471E-4
14.799432485959702        0.8358326994122923       11.800425425922134       4.645113809956403E-4
14.602678009229324        0.6999999999999904       11.925233419192823       1.6418517447830343E-4
14.379191411141148        0.8399999999999915       12.021399166838279       5.565285439616648E-7
14.60267800922933         0.9799999999999879       11.92523341919282        8.058847091655938E-5
13.899999999999999        0.8399999999999996       12.1                     1.2061688536989011E-4
14.379191411141154        1.119999999999994        12.021399166838277       -1.049498002753625E-4
14.142632031722458        0.9799999999999953       12.08024649879073        6.949058456078663E-5
14.142632031722455        0.6999999999999968       12.08024649879073        1.0679522013267254E-4
14.142632031722464        1.2599999999999978       12.080246498790734       2.7230077797981218E-5
15.380246498790735        0.4199999999999998       10.842632031722452       3.567596374284016E-4
15.225792762437449        0.692184369523421        11.301622085647589       4.062422018661469E-4
15.32139916683828         0.5599999999999964       11.079191411141146       3.141679226605372E-4
15.321399166838278        0.839999999999993        11.079191411141148       4.5421061692119976E-4
15.380246498790733        0.6999999999999962       10.842632031722454       3.99108853414295E-4
15.4                      0.2799999999999996       10.599999999999996       3.6175423332739516E-4
15.400000000000004        0.5599999999999996       10.599999999999998       4.442640813938802E-4
15.380246498790736        0.4200000000000001       10.357367968277552       2.739826600680312E-4
15.380246498790736        0.7000000000000017       10.357367968277554       3.0093360697216017E-4
15.32139916683828         0.8400000000000015       10.120808588858864       1.4989334174960554E-4
15.22523341919283         0.7000000000000025       9.89732199077068         1.478057964360848E-4
15.400000000000002        0.8399999999999996       10.600000000000001       4.4399351899541305E-4
14.602678009229336        1.259999999999992        11.92523341919282        7.019674897147057E-5
14.379191411141155        1.3999999999999941       12.021399166838277       -1.0814513728372773E-5
14.602358571403617        1.5399999999999927       11.925402745272496       1.8305183215877832E-4
14.379191411141157        1.6799999999999973       12.021399166838272       1.4477770072348524E-4
15.321399166838278        1.1199999999999937       11.079191411141151       5.805137837058559E-4
15.380246498790731        0.9799999999999968       10.84263203172246        4.811937413590521E-4
15.229369508099799        0.9703823072310562       11.294821351812452       6.36624010682759E-4
15.236124663723455        1.2570386979005572       11.281741067407467       6.69422034552369E-4
12.419753501209259        5.460000000000001        10.357367968277547       -2.2508227746863223E-4
12.399999999999995        5.319999999999999        10.599999999999994       -2.089397695772173E-4
12.478600833161714        5.319999999999998        10.120808588858853       -2.9609075854454303E-4
12.855375371847234        5.441149475058201        9.52354313311833         -2.900103517683188E-4
12.703748388358855        5.571536002360022        9.695023712108446        -2.463962202142185E-4
12.57476658080717         5.46                     9.897321990770674        -3.1588390891101745E-4
15.321399166838274        5.319999999999999        11.079191411141156       2.2091220931357163E-4
14.796860083926036        5.033522200335394        11.802348530942742       4.0714873724077486E-4
14.60271134355642         5.179828917979656        11.925215743808202       1.631688805372822E-4
14.967688997468624        4.893136465565329        11.653584455411353       5.420773779827821E-4
15.11416526656833         4.756473229765957        11.480796631157865       5.116200805203872E-4
14.14263203172246         5.180000000000003        12.080246498790734       1.1426474663671082E-4
14.142632031722469        4.900000000000001        12.080246498790732       7.237222021554827E-5
14.379191411141155        5.040000000000006        12.021399166838275       7.242756240513505E-5
13.657367968277544        4.8999999999999915       12.080246498790736       -1.4166254019653702E-4
13.899999999999995        4.759999999999998        12.099999999999998       3.487520420809254E-5
13.657367968277546        4.619999999999997        12.080246498790734       -1.0289720743008917E-4
14.142632031722467        4.6199999999999966       12.08024649879073        -6.227009347154878E-6
13.899999999999995        4.479999999999999        12.099999999999998       7.700152268460982E-5
14.797835610875241        4.756481833126435        11.801620246102855       4.0922306796512513E-4
14.602678009229342        4.900000000000009        11.925233419192814       1.6544057473757542E-4
14.37919141114116         4.760000000000002        12.021399166838272       -4.284203309435373E-5
14.971983866935403        5.481445024184584        9.550785727779962        3.1133124369588533E-4
15.114399607637454        5.3146964177101985       9.719526495021006        2.8625514293783655E-4
14.974393503593621        5.195838529347084        9.553253326045015        2.394291458128767E-4
15.32139916683827         5.040000000000001        11.079191411141158       1.9723431231852845E-4
15.321399166838274        4.759999999999999        11.079191411141158       3.184073702669075E-4
15.380246498790731        5.18                     10.842632031722466       3.391961261638345E-4
15.380246498790733        4.899999999999999        10.842632031722468       3.3352267649550913E-4
15.225233419192815        4.619999999999998        11.302678009229336       5.071032459680975E-4
14.971261077193859        4.618751484606975        11.649952239146831       6.083273555855987E-4
15.114295562588888        4.479999999853704        11.480616992044174       6.434058944444627E-4
15.225233419192818        4.339999999999998        11.302678009229341       6.267919508959292E-4
14.60267800922934         4.620000000000001        11.925233419192816       4.3151068244526845E-5
14.796968300275008        4.475913427521387        11.802267802239482       3.218393790403802E-4
12.574751595330612        5.459691098088816        11.302649746261428       -2.7334906464545125E-4
12.696807513651075        5.3070450948084895       11.495727548305561       -1.382169625535861E-4
12.574784256191807        5.179828917979619        11.302711343556442       -2.5349966424083364E-4
12.478644173972208        5.319896844263435        11.079319951407061       -4.1552547133627446E-4
12.478600833161721        5.040000000000004        11.079191411141156       -4.129712216711195E-4
12.419753501209264        5.180000000000003        10.842632031722465       -3.671947633156801E-4
12.843496710298155        5.161087155169412        11.664800825905568       -7.884889422439297E-5
12.697504996298864        5.031790034613505        11.496663686157643       1.3013280795223845E-5
12.84664926336601         4.892070919187956        11.667919578260754       2.1672845683039848E-6
12.698815002886212        4.755047167640109        11.498417833031352       1.0768891292173178E-4
12.574766580807182        4.900000000000003        11.302678009229341       -1.4833250297349094E-4
13.42080858885885         5.039999999999988        12.021399166838277       -1.365618085706988E-4
13.016175908128108        5.028315676468404        11.811963272804434       -1.0339278905198875E-4
13.019203368940733        4.756473229776055        11.814165266639858       -1.4304744670877095E-4
13.19745632150061         4.897419124530975        11.925304636602675       -1.3365373037923934E-4
13.420808588858858        4.759999999999993        12.02139916683828        -2.0783808138302395E-4
13.657367968277546        4.339999999999995        12.080246498790734       -1.7510606363458562E-5
13.420808588858856        4.479999999999995        12.021399166838279       -2.6466621456881773E-4
13.197321990770677        4.619999999999993        11.925233419192827       -2.654778581167084E-4
13.019383008539458        4.479999999959043        11.814295563012145       -2.3596195237463515E-4
13.899999999999995        4.199999999999998        12.099999999999998       9.365610894505082E-5
14.142632031722469        4.339999999999999        12.08024649879073        -5.830238426981846E-5
14.379191411141155        4.4799999999999995       12.02139916683827        -1.7150756939439792E-4
12.41975350120926         5.179999999999994        10.357367968277549       -1.923191785444785E-4
12.399999999999995        5.039999999999998        10.599999999999996       -1.7447608294736663E-4
12.419753501209264        4.8999999999999995       10.84263203172247        -3.209111693661662E-4
12.478600833161723        4.76                     11.079191411141156       -2.827290740911739E-4
12.574766580807179        4.620000000000001        11.302678009229338       3.243933320308344E-5
15.399999999999999        5.039999999999999        10.599999999999998       4.617192053435639E-4
15.321399166838281        5.039999999999998        10.120808588858866       1.22423589670441E-4
15.380246498790736        4.8999999999999995       10.357367968277554       3.3157050123251746E-4
15.112133737736196        5.038215143362605        9.716409709287344        2.1387900813046778E-4
14.799462421590697        5.052995796002491        9.399597004274732        1.1557273031902896E-4
14.974156226079767        4.919981512807388        9.553009836734807        2.3732537940128996E-4
14.797759626071223        5.33269492532198         9.398322982746006        1.8466705441405173E-4
14.600302280293816        5.199694098354876        9.273509624529721        5.0930639172039944E-5
15.225233419192831        4.899999999999997        9.897321990770683        1.1593104262158452E-4
15.229964193696759        4.625284079441136        9.906317620603977        9.579121860790457E-5
15.321399166838278        4.759999999999996        10.120808588858862       1.3143974289658007E-4
15.321399166838281        4.479999999999999        10.120808588858864       8.876143864296203E-5
15.380246498790738        4.619999999999998        10.357367968277556       3.249016970945238E-4
15.23462906110919         4.340871251155512        9.915335652131064        9.923310357557652E-5
14.377529386453624        0.5387909710013221       9.178041602200253        1.7281397405420702E-4
13.2111786108199          0.6718554537664234       9.267511690930085        -7.473628513370599E-5
13.65823178869405         0.4003059016440869       9.119612168382245        -7.316938625012388E-5
13.899999999999999        0.5387909710013246       9.100000000000001        1.8640501136432932E-4
13.658231788694046        0.67727604035856         9.119612168382243        2.4110157161320539E-4
13.422470613546391        0.8157611097157975       9.178041602200247        6.895439118900597E-5
13.658231788694046        0.9542461790730371       9.119612168382242        2.753522513174118E-4
13.02436532659918         0.8149209241364515       9.382106770386564        -5.292199725374799E-5
13.022145551708913        1.0934316717382322       9.383705805483082        -2.275770839460604E-5
12.850494324652908        0.968521818276336        9.528301424180171        -1.90863910767321E-4
13.215633030028737        0.9524579504779098       9.265218425954135        1.0408399361908693E-5
12.698206656770221        0.8378561440833543       9.702396100627567        -4.150103323303402E-4
12.574766580807166        0.7000000000000006       9.89732199077068         -4.399333712842692E-4
12.478600833161714        0.8399999999999994       10.120808588858862       -4.961222797909517E-4
12.574766580807168        0.9799999999999993       9.897321990770681        -5.415754246284348E-4
12.419753501209259        0.7                      10.357367968277556       -2.8620420831435033E-4
12.400000000000002        0.5599999999999998       10.6                     -2.092173147755509E-4
12.419753501209263        0.41999999999999815      10.842632031722456       -3.546156269791083E-4
12.41975350120926         0.6999999999999973       10.842632031722456       -2.5785743018903994E-4
12.419753501209264        0.9799999999999959       10.842632031722461       -1.60905681249019E-4
12.4                      0.8399999999999996       10.600000000000001       -2.1861265034089285E-4
12.4                      1.1199999999999997       10.600000000000001       -2.5661127202758043E-4
12.478600833161723        0.8399999999999938       11.079191411141151       -1.3675883837824924E-4
12.419753501209259        0.9799999999999993       10.357367968277556       -3.5226259371557784E-4
12.574766580807173        0.9799999999999893       11.302678009229329       1.607739453343699E-4
12.700172878757954        1.110236123060705        11.500230458900404       1.9801369074511183E-4
12.700139697899937        0.839458076474892        11.500186233756297       2.3548928981885164E-4
12.845937244324952        0.9730379886578169       11.667216804168078       5.122709855805246E-5
13.01748670291858         0.8331429437398757       11.812918084816316       -1.1806477083545989E-4
12.850067332558265        1.2514346985991722       11.671280259240637       -5.137699805565505E-5
12.574766580807179        1.2599999999999922       11.302678009229336       1.8547244352089896E-4
12.69586778738969         1.395564589790585        11.494463869898722       6.954975728290806E-5
12.849449534548354        1.5414738767997527       11.670674422753867       -3.878553136432343E-5
13.019095471239469        1.1112788918097296       11.814086986673189       -2.1464357652971417E-4
12.70686585036666         1.12                     9.690917549955598        -3.9245857590743723E-4
12.853758783589825        1.2433632444046148       9.525114277197545        -2.004750973493004E-4
12.478600833161714        1.1199999999999994       10.120808588858862       -5.367606434529596E-4
12.419753501209259        1.2599999999999996       10.357367968277556       -3.413873610245921E-4
12.478600833161714        1.3999999999999995       10.120808588858862       -3.8697548546650203E-4
12.574766580807168        1.26                     9.897321990770681        -5.11988907804178E-4
12.47860083316172         1.119999999999994        11.079191411141151       4.92568916241175E-5
12.41975350120926         1.2599999999999971       10.842632031722461       -9.286376005947964E-5
12.478600833161723        1.3999999999999977       11.079191411141158       9.032144665261136E-5
12.419753501209263        1.5399999999999998       10.842632031722463       -8.259188467307043E-5
12.4                      1.4                      10.600000000000001       -2.271549452742539E-4
12.419753501209257        1.5399999999999994       10.357367968277554       -2.657911733009916E-4
13.900000000000002        1.1199999999999997       12.100000000000001       1.8893264080548967E-4
13.657367968277551        1.2599999999999996       12.080246498790736       6.943440042808472E-5
13.899999999999997        1.3999999999999988       12.099999999999998       1.5011355075382637E-4
13.21837269387778         1.2573486332965862       11.936182702907264       -2.9285666667661856E-4
13.657367968277551        1.5399999999999987       12.080246498790736       2.6805769242611858E-5
13.420808588858863        1.3999999999999995       12.02139916683828        -1.5582383873294508E-4
13.02380696346986         1.3980323722951051       11.817491586310187       -2.1965791936647865E-4
13.899999999999999        1.679999999999999        12.099999999999998       5.454789596364925E-6
13.20859346435938         1.5406339522063346       11.931148752947406       -1.9497485314915383E-4
14.142632031722458        1.5399999999999952       12.08024649879073        3.4500495342819054E-5
14.142632031722467        1.8200000000000016       12.080246498790732       -6.412042842512737E-6
14.142632031722469        2.6599999999999997       12.080246498790729       1.8002406126516277E-4
14.379191411141157        2.5199999999999965       12.021399166838272       1.757057805508633E-4
14.14263203172247         2.3799999999999963       12.08024649879073        2.9416511673638512E-5
13.9                      2.52                     12.1                     1.7428183222615632E-4
13.899999999999997        2.8000000000000003       12.099999999999998       3.5290157181192217E-4
13.9                      2.2399999999999998       12.099999999999998       -9.66311867837041E-5
13.657367968277551        2.6600000000000006       12.080246498790736       2.1924561204508675E-4
13.65736796827755         2.3799999999999994       12.080246498790734       1.2594734586628825E-5
13.420808588858863        2.240000000000001        12.021399166838282       -8.310176826136538E-5
13.657367968277551        2.1000000000000014       12.080246498790737       -1.218679743165827E-4
13.197321990770678        2.3800000000000012       11.925233419192827       -1.1215742496593847E-4
13.197641428596404        2.100000000000002        11.925402745272505       -8.179782993578872E-5
13.420808588858861        2.52                     12.021399166838282       -2.1449410958695372E-5
14.141768211305969        0.6772760403585637       9.119612168382249        4.3095523133949466E-4
14.14176821130597         0.40030590164408336      9.119612168382249        -3.275928565796846E-5
14.788033594935           0.5462257645480966       9.391117733496426        1.953496762049994E-4
14.6003022802937          0.6772760403585644       9.27350962452966         2.0800485167791254E-4
14.954956043340712        0.6921195906437219       9.533666212380519        3.082413267274156E-4
15.100182906925868        0.8449933494888275       9.700243927543156        2.547736228346201E-4
15.225233419192831        0.9800000000000006       9.897321990770681        1.2259223727941281E-4
15.380246498790736        0.9800000000000003       10.357367968277554       3.4603047455507074E-4
15.321399166838278        1.1200000000000006       10.12080858885886        1.3015455251283727E-4
12.698666774008803        5.301629176641165        9.70178038313028         -4.079672087596991E-4
12.57476658080717         5.179999999999991        9.897321990770674        -3.741815914350088E-4
12.478600833161716        5.039999999999994        10.12080858885886        -3.6394398857985847E-4
12.574766580807166        4.8999999999999915       9.897321990770678        -4.538755512568994E-4
13.422470613546304        5.338179167712199        9.178041602200276        -2.0501482724398243E-4
13.016323946941334        5.327452925219017        9.387928783754575        -2.9679215272854605E-4
13.213620762123885        5.199856672033055        9.266252069612623        -2.89040273936394E-4
13.422470613546304        5.061209028997569        9.178041602200276        -1.5434344126001953E-4
13.210029725926484        4.925070080704965        9.268106227623642        -1.678604116856398E-4
12.848553659781961        5.1714727909216345       9.530205349778706        -4.4161715645276486E-4
13.016901479795324        5.0512034735741755       9.387507936680692        -3.208889175959113E-4
13.899999999999999        5.338179167712196        9.1                      -1.294880932832159E-4
14.141768211306005        5.199694098354879        9.119612168382252        -2.591345311293923E-5
13.658231788693998        5.199694098354883        9.119612168382252        -6.988795276994932E-5
13.899999999999999        5.061209028997564        9.1                      8.231476746478898E-5
13.658231788693994        4.9227239596402494       9.11961216838225         6.407871382241178E-5
13.422470613546299        4.784238890282938        9.178041602200276        -8.008689911337938E-5
14.59307786007363         5.749094616531385        9.269720675994789        4.427860633492608E-4
14.141768211306005        4.922723959640247        9.119612168382252        2.3473135469219135E-4
14.3775293864537          5.061209028997561        9.17804160220028         9.40731671161438E-5
14.797209367552412        4.778585608553675        9.397912086918682        2.1106227218070637E-4
14.379191411141155        2.2399999999999953       12.021399166838272       1.9361024931687298E-4
14.142632031722467        2.099999999999997        12.08024649879073        -6.49160731096844E-5
13.899999999999995        1.959999999999999        12.099999999999994       -1.4074797536497343E-4
14.379191411141155        1.9599999999999993       12.021399166838274       2.0524914227362592E-4
14.602358571403617        1.82                     11.925402745272494       3.003517696743294E-4
14.602358571403613        2.099999999999995        11.925402745272493       3.2935125263032424E-4
14.796981523897925        1.676964459933458        11.802257936461949       2.9851096347119284E-4
14.794739444212441        1.3924356889986154       11.80392745918116        2.7046058529243093E-4
14.970058542084764        1.5391958161200678       11.651177775883511       4.041630559696473E-4
14.801557595634787        1.9525705464551928       11.79883022223883        3.5756205340073833E-4
14.800374413897424        1.1165942760092695       11.799719098288783       3.7548722965085164E-4
14.971049309582344        1.2492431767881136       11.650168261014954       5.376692395053895E-4
15.114055471904273        1.110357533890994        11.480947961652262       7.303884338544377E-4
15.117173845332905        1.3945761023651833       11.476634376600359       5.986060415784799E-4
15.400000000000004        1.12                     10.600000000000001       5.771764769449372E-4
15.380246498790733        1.2599999999999973       10.842632031722463       5.510441637117007E-4
15.321399166838276        1.3999999999999975       11.079191411141155       5.034664175475869E-4
15.380246498790733        1.5399999999999998       10.842632031722465       4.770136163948189E-4
15.400000000000004        1.4                      10.600000000000001       6.745532228201934E-4
15.23088311822776         1.540253131623145        11.291917715928951       5.445548444604904E-4
15.110769698646989        1.680623689010087        11.485458489618944       5.147772147550477E-4
14.970052374975085        1.8184664419060084       11.651184053727116       4.10364945045053E-4
15.110976771480406        1.9612840502400668       11.485175270178104       5.06868276461474E-4
14.971166284178913        2.0987242651186833       11.65004894725833        3.7761054603826534E-4
14.794077679574166        2.2346486618235306       11.804418989756996       2.963675236918681E-4
14.602678009229342        2.379999999999993        11.925233419192816       2.3868572067153697E-4
15.225357793142484        1.819487265018085        11.302443392848463       4.681079806708906E-4
15.321399166838274        1.6799999999999988       11.079191411141153       3.261381193384424E-4
15.225213836630978        2.0999999999999983       11.302714940215301       5.10119344499391E-4
15.321399166838276        1.9599999999999995       11.079191411141155       2.9370353156076223E-4
15.380246498790733        1.819999999999999        10.842632031722461       3.3051051325876964E-4
15.399999999999999        1.6799999999999988       10.599999999999998       5.656506165016034E-4
12.41975350120926         4.899999999999996        10.35736796827755        -2.5889718856801153E-4
14.97448651321478         4.334988029722987        11.646651199263408       4.895166511475795E-4
15.11429550657309         4.1999999991222206       11.480617069285167       5.701391676575257E-4
15.225233419192818        4.059999999999994        11.302678009229338       5.38175584933208E-4
15.114295170478183        3.9199999947333284       11.480617532731063       5.08723529025182E-4
15.22523341919282         3.7799999999999954       11.302678009229338       4.7798866266870235E-4
14.972250186645482        4.054468920168177        11.648942103854509       3.646859378775501E-4
15.321399166838276        3.919999999999996        11.079191411141156       2.99063027075836E-4
14.96417659550019         3.773948309049758        11.657132051159936       3.673051318183926E-4
14.793931681784175        3.9151416143050946       11.804527354734006       2.1940024296236246E-4
14.79606226146406         3.640170007897129        11.802943233731293       2.8779376888992417E-4
14.96823949369288         3.4945584144567357       11.653026297921743       3.495084972214994E-4
14.796642550373644        3.3571847209801913       11.802510763718745       2.4202863402391747E-4
14.602678009229349        3.5000000000000013       11.925233419192812       2.73595725810918E-4
14.965878570824518        3.2169204832993055       11.655415971196701       2.5059567676624655E-4
14.796338615717541        3.0804188116790416       11.802737330414898       1.5968653787167998E-4
15.399999999999997        4.759999999999998        10.599999999999998       4.489330312231437E-4
15.380246498790735        4.62                     10.842632031722468       4.058562402500547E-4
15.32139916683827         4.479999999999999        11.079191411141156       4.7377661470724206E-4
15.380246498790733        4.339999999999999        10.842632031722468       4.453804142885085E-4
15.32139916683827         4.199999999999996        11.079191411141156       4.4219566695008575E-4
15.399999999999999        4.4799999999999995       10.599999999999998       4.965079902018093E-4
15.380246498790733        4.339999999999999        10.357367968277554       3.533148839869167E-4
15.4                      4.199999999999998        10.6                     5.630493066575349E-4
15.380246498790738        4.0600000000000005       10.357367968277558       4.081705215346508E-4
15.230604541091312        4.054773893970632        9.907546712602803        9.011201971311476E-5
15.32139916683828         3.920000000000001        10.120808588858862       2.7706665926583975E-4
15.321399166838281        4.199999999999998        10.120808588858866       1.282537370588949E-4
15.38024649879074         3.780000000000001        10.357367968277554       4.1344749145119745E-4
15.380246498790731        4.059999999999997        10.842632031722466       4.0205107866130013E-4
15.400000000000004        3.919999999999999        10.6                     4.904367111164405E-4
15.380246498790731        3.779999999999997        10.842632031722463       3.178648648770716E-4
15.321399166838276        3.639999999999995        11.079191411141155       3.1925047371049697E-4
15.22523341919282         3.499999999999995        11.302678009229336       5.017710323942599E-4
15.399999999999999        3.6399999999999992       10.6                     3.8092787073364234E-4
14.602678009229342        3.2199999999999944       11.92523341919281        2.212072618573663E-4
15.11428105432327         3.359999810399939        11.480636997355639       4.528788054053157E-4
15.114293153904825        3.6399999683999886       11.48062031340406        5.027009130878117E-4
15.22523341919282         3.2200000000000033       11.302678009229336       5.602929933276808E-4
15.114208451743895        3.079998862399656        11.480737097954709       4.435644952897584E-4
14.972552409523542        2.937385306252428        11.64863307635475        2.3617258759073102E-4
15.225233419192818        2.9400000000000044       11.302678009229338       6.541780363537568E-4
15.321399166838276        3.0800000000000036       11.079191411141155       5.93251343574418E-4
15.321399166838273        2.8000000000000016       11.079191411141156       6.820229343903285E-4
15.321399166838276        3.359999999999998        11.079191411141151       4.6267278857741985E-4
15.235336362814035        2.661144320557244        11.283283834249406       6.624087950849724E-4
15.11109560549574         2.520727066230582        11.48501267468262        4.6569590171257827E-4
15.113509506360106        2.8033220998609267       11.481699879762747       4.7382051062408795E-4
15.321399166838276        2.519999999999999        11.079191411141156       5.855634430129232E-4
14.602678009229347        2.659999999999999        11.925233419192814       1.3401982547416017E-4
14.602678009229342        2.939999999999998        11.925233419192816       1.135140385814452E-4
14.795226073458302        2.7970922551015778       11.80356565147084        1.3006677508125425E-4
14.800455531466923        2.517081133471582        11.79965821626437        1.997590271551513E-4
14.970978019916181        2.653450781764633        11.650240963234824       2.6984820154406973E-4
14.37919141114116         2.8000000000000007       12.021399166838272       1.6564782771367312E-4
14.969813139313672        2.3770382550258287       11.651427528150093       3.0187817073586446E-4
15.110776929950726        2.239866892943791        11.485448601500439       4.736333406539055E-4
13.420808588858863        3.3599999999999985       12.02139916683828        -4.257481159848837E-5
13.42080858885886         3.6399999999999975       12.021399166838279       -9.907181807993448E-5
13.657367968277555        3.4999999999999987       12.080246498790737       6.716536600372259E-6
13.657367968277551        3.2199999999999998       12.080246498790736       1.4559231726983684E-4
13.657367968277551        3.78                     12.080246498790736       -9.312861850055305E-6
13.65736796827755         4.059999999999996        12.080246498790734       1.9753169358999937E-5
13.899999999999997        3.919999999999999        12.1                     7.215244248124073E-5
14.142632031722474        3.7799999999999985       12.08024649879073        8.196142055395143E-5
14.14263203172247         4.0600000000000005       12.08024649879073        3.1950823174097365E-5
13.899999999999995        3.6399999999999992       12.099999999999998       1.812620006644703E-5
14.602678009229344        3.7800000000000002       11.925233419192812       2.181175865989919E-4
14.379191411141163        3.6400000000000006       12.021399166838272       2.277387162442561E-4
14.379191411141163        3.9200000000000017       12.021399166838272       1.3089054778020449E-4
14.379191411141164        3.3599999999999985       12.021399166838274       2.4194164601461191E-4
14.142632031722473        3.5                      12.080246498790729       6.770330541142111E-5
13.9                      3.3600000000000008       12.1                     9.487564710095259E-5
14.379191411141163        4.200000000000002        12.021399166838272       -6.586300753077264E-5
14.602678009229345        4.060000000000002        11.925233419192814       9.938680504705974E-5
14.602678009229342        4.340000000000003        11.925233419192816       1.325149055106682E-5
14.802183195452507        4.197489357177444        11.798359496079161       2.3398249940647755E-4
13.197321990770675        3.779999999999997        11.925233419192827       -1.651535367997803E-4
13.197321990770675        4.059999999999994        11.925233419192827       -2.813507673293846E-4
13.42080858885886         3.919999999999997        12.021399166838279       -1.4671240300370716E-4
13.42080858885886         4.199999999999995        12.02139916683828        -2.209724089946533E-4
13.197321990770677        4.339999999999994        11.925233419192827       -3.4458137331785796E-4
12.850047761049025        4.618751484758461        11.671261077385822       -1.4330743982398791E-5
12.696748605342608        4.471383342094262        11.495648413862853       1.0505161926886102E-4
12.853348802142808        4.3349880299196455       11.674486514584574       -9.158363944562352E-5
12.698121025684245        4.198155519273005        11.497489237315806       2.032292867226243E-5
12.574766580807182        4.339999999999999        11.302678009229343       1.1392980588194073E-4
12.851055967532691        4.054427327181465        11.67224829995259        -1.0522235930997272E-4
12.843014443859492        3.774152510826066        11.664322100733768       -3.263374181028048E-5
13.019382488279426        3.9199999985257827       11.81429518571518        -1.8489630996563211E-4
13.019382934216585        4.199999999754292        11.814295509112593       -2.759187486610749E-4
12.478600833161721        4.479999999999999        11.079191411141158       -6.993655102665554E-5
12.419753501209263        4.62                     10.84263203172247        -2.6248583253634473E-4
12.419753501209264        4.339999999999998        10.842632031722468       -2.1120468985498143E-4
12.399999999999997        4.759999999999999        10.599999999999996       -2.2552023253717124E-4
12.399999999999999        4.479999999999999        10.599999999999998       -3.3478455836898313E-4
12.478600833161725        4.199999999999996        11.079191411141158       3.641593520545841E-5
12.574766580807177        4.059999999999993        11.302678009229338       5.168776925808927E-5
12.47860083316172         3.919999999999997        11.079191411141156       2.0641606598082793E-6
12.419753501209263        4.059999999999997        10.842632031722468       -1.5085003104905057E-4
12.419753501209259        4.339999999999997        10.357367968277554       -4.293680394163515E-4
12.399999999999999        4.199999999999998        10.6                     -3.3470018114449123E-4
12.69694836952584         3.914556308896804        11.495916722923212       -2.2201802450442343E-5
12.695694471662474        3.6402881584697324       11.494230504073572       -3.759039926610796E-5
12.574766580807177        3.7799999999999967       11.302678009229336       -1.487821993288122E-5
13.019379812658679        3.6399999911547236       11.814293245327063       -1.1090741509827761E-4
12.848237994092257        3.491906220747544        11.669484307004513       -9.811063496724023E-5
12.697594321712597        3.360050646999942        11.49678346596166        -1.1913947615422274E-4
14.379191411141163        3.0799999999999974       12.021399166838272       2.081486497297162E-4
14.142632031722473        2.940000000000001        12.080246498790734       2.143417870264152E-4
14.142632031722473        3.2199999999999975       12.08024649879073        1.4355300892387662E-4
13.899999999999997        3.08                     12.099999999999998       2.886092723043649E-4
13.657367968277553        2.94                     12.080246498790736       2.7414979778747026E-4
13.420808588858863        2.800000000000001        12.021399166838282       6.0810936954806834E-5
13.01936375901418         3.3599999469283612       11.814281602867458       -1.6862086420044796E-4
13.197321990770678        3.499999999999997        11.925233419192828       -1.1656049196221361E-4
13.19732199077068         3.219999999999999        11.92523341919283        -1.286046821937258E-4
13.420808588858863        3.0799999999999996       12.02139916683828        2.946838483135414E-5
12.851976045860255        3.2173674866567468       11.673147609394576       -2.3254877749196484E-4
13.019267440026992        3.0799996815701736       11.814211743397086       -2.352640185284073E-4
13.197321990770678        2.9400000000000017       11.925233419192828       -8.856121005683362E-5
13.216804126889988        2.6610161552245226       11.935381368360906       -6.479880774347305E-5
13.01507112260535         2.51863016020195         11.811156836232634       -2.035510550186471E-4
13.018327363305863        2.8032212985299285       11.813529299895478       -2.1209063876241783E-4
12.848603397609347        2.6534100897108024       11.669843532709992       -2.573578354634933E-4
12.851401896966708        2.938158270037293        11.672586601778608       -2.7610445386731753E-4
12.697522948012528        3.078220799994312        11.496687760284214       -1.493102298713211E-4
12.695002685234398        2.7984053804373086       11.493298086535333       -1.3704682317760119E-4
12.850359167014894        2.376876896368702        11.671566200348968       -2.0041090753748683E-4
13.016033389368898        2.2381859350207214       11.811859328176897       -1.2558439688245643E-4
12.699313348241258        2.2336594422524736       11.499083735971452       -1.0606811061459854E-4
12.85396476561775         2.099716380531309        11.675086177211332       -4.873363107657638E-5
12.700218394441812        2.513982043645402        11.500291119007748       -1.4183891319151937E-4
13.016185426308182        1.9605681143109623       11.811970213879016       -4.094715013123541E-5
12.851140629055008        1.8199316785336492       11.672331114899162       2.5098603523564057E-5
13.015599885277593        1.6806794251312893       11.811542998444128       -8.186015309990319E-5
12.69986889384283         1.681609110731211        11.499825165259322       -8.627959816186522E-6
12.707747857394793        1.9575349138951073       11.510238885377511       -3.673958848732695E-5
12.574786163368985        2.0999999999999956       11.302714940215239       -3.001603558176752E-5
12.574766580807179        1.8199999999999972       11.302678009229336       -4.432816697650983E-5
12.574766580807179        1.5399999999999974       11.302678009229336       5.929045689170067E-5
12.47860083316172         1.6799999999999986       11.079191411141153       -1.2322018068225579E-5
12.574766580807179        2.940000000000002        11.302678009229336       1.3698268042754426E-4
12.574766580807177        3.220000000000001        11.302678009229336       7.345867465440005E-5
12.47860083316172         3.0800000000000023       11.079191411141156       2.5073766350996784E-4
12.478600833161725        2.800000000000001        11.079191411141158       2.883275315514874E-4
12.57476658080718         2.6599999999999997       11.302678009229341       1.319763431237603E-4
12.478600833161725        2.5199999999999987       11.079191411141156       2.3791130699190143E-4
12.47860083316172         2.239999999999997        11.079191411141156       6.585486103162073E-5
12.574766580807179        2.3799999999999963       11.302678009229336       7.452661154031968E-5
14.377529386453697        4.784238890282926        9.178041602200278        1.8363700879204406E-4
14.600302280293814        4.922723959640242        9.273509624529721        8.092687989752034E-5
14.600302280293809        4.645753820925607        9.273509624529717        7.615158520088039E-5
14.971918562368815        4.642030422924348        9.550719010155444        3.607494457997981E-4
15.112852198101983        4.762061876071509        9.717396155934505        2.1928634628022882E-4
15.113460616400765        4.485240632187364        9.718232835469433        2.9113319475788235E-4
15.112958157177598        4.203086063996084        9.717541780628498        2.2382975930098587E-4
14.96284786628229         4.356947869077479        9.54153204434939         3.605197150364407E-4
15.114219795001546        3.9233937774074534       9.719278540384986        3.1569544837306634E-5
14.96931015228802         4.072690322057217        9.548060934172627        2.309246323245425E-4
14.600302280293699        0.9542461790730394       9.27350962452966         2.1593267514744886E-4
14.377529386453622        0.8157611097158016       9.178041602200251        3.811132382042117E-4
13.899999999999995        0.8157611097157996       9.100000000000001        4.6426901377938915E-4
14.14176821130597         0.9542461790730377       9.119612168382245        4.2162394484524267E-4
13.899999999999995        1.0927312484302745       9.100000000000001        3.35193516956264E-4
13.208970308492212        1.2305402503573906       9.26865557970349         -4.8768318392997444E-5
13.422470613546391        1.0927312484302723       9.178041602200247        -3.7639170408732686E-7
14.949792585486252        0.9732867862417197       9.52858246819548         4.1903511822540977E-4
14.78353637795577         0.8221106265481448       9.387826964155364        2.976603176291876E-4
14.78349702308357         1.1001922302824922       9.387798279904507        2.681961709207025E-4
13.019401772409935        1.3694072182223866       9.385690829498005        -9.77358945469445E-5
12.852581048110988        1.5192092904654537       9.526261885176963        -2.658408748216681E-4
13.658231788694046        1.2312163177875104       9.119612168382243        1.121008593454783E-4
12.478600833161721        1.959999999999997        11.079191411141155       -5.046542645243713E-5
12.419753501209263        1.819999999999998        10.842632031722463       -1.8292148967373633E-4
12.419753501209266        2.099999999999998        10.842632031722468       -2.3968512171332598E-4
12.399999999999995        1.6799999999999988       10.599999999999998       -2.7832585220028175E-4
12.399999999999995        1.959999999999999        10.599999999999998       -4.270609878495886E-4
12.419753501209264        2.3799999999999986       10.842632031722466       -1.3435901971867845E-4
12.399999999999997        2.2399999999999998       10.6                     -4.911928795157116E-4
12.399999999999999        2.520000000000001        10.6                     -4.3909558291020206E-4
12.70686585036666         1.4000000000000006       9.690917549955596        -3.8991397670287356E-4
12.701650591053479        1.6782378638128927       9.697803406081837        -3.4007089405853477E-4
12.574766580807168        1.5399999999999994       9.897321990770681        -3.442577610243089E-4
12.478600833161714        1.679999999999999        10.120808588858862       -2.663099011669838E-4
12.574767866647246        1.82004911892647         9.89731956571332         -2.5979756379900675E-4
12.419753501209259        1.8199999999999987       10.357367968277556       -3.8674302116018574E-4
12.41974931546572         2.099999999999999        10.357393505990027       -5.809131958264088E-4
12.478587171424913        1.9600229117772496       10.120849114826887       -3.866372671765266E-4
13.420808588858863        1.679999999999997        12.021399166838282       -1.1030135520508713E-4
13.657367968277551        1.8199999999999972       12.080246498790734       -9.768643946645078E-5
13.211960979510012        1.8234561732618262       11.93289245863392        -1.0233531367233121E-4
13.420808588858863        1.9600000000000002       12.021399166838284       -1.1483746968120373E-4
15.22523341919283         1.2600000000000005       9.897321990770681        1.8608381673518328E-4
15.101732885051742        1.1201875504323993       9.702315159432217        3.6518806876193307E-4
15.10526777274575         1.4029717086033977       9.70706685805683         3.3813693259049886E-4
14.94947810837728         1.2515887447801028       9.528274428765998        4.1813458872205816E-4
15.380246498790733        1.260000000000001        10.357367968277556       4.435168414725034E-4
15.380246498790738        1.5400000000000003       10.357367968277558       5.161417651451636E-4
15.321399166838283        1.3999999999999997       10.120808588858864       2.2717208155478334E-4
14.141768211306           4.64575382092561         9.119612168382252        2.2345481787937893E-4
13.9                      4.784238890282932        9.100000000000001        2.4735492374806754E-4
12.697629831998928        5.025000320865145        9.703168923876362        -4.320084338852006E-4
12.847811077462172        4.8944537935345105       9.530935702921154        -3.589133210915214E-4
12.41975350120926         4.619999999999997        10.357367968277554       -4.03542624046791E-4
12.478600833161718        4.759999999999995        10.120808588858864       -5.254991825545042E-4
12.478600833161714        4.479999999999998        10.120808588858862       -5.925453853648032E-4
12.700281927129467        4.74864421775557         9.699624219768314        -4.256841556722852E-4
12.574766580807166        4.619999999999995        9.89732199077068         -5.813747274909467E-4
12.574766580807166        4.339999999999997        9.89732199077068         -6.166799776033907E-4
12.478600833161714        4.199999999999998        10.120808588858862       -4.7814656293648344E-4
12.69985264983844         4.475969886768123        9.700196500395672        -4.522951994302034E-4
13.016582500351808        4.776009897501454        9.387740324305334        -1.3195457669293656E-4
12.844942211663538        4.618089622553861        9.53376688136666         -2.2590716818629935E-4
13.016914473462839        4.494280012640915        9.387498473064635        -6.091959637881853E-5
13.21296399478783         4.644452210654843        9.266590262694132        -6.941756321595901E-5
12.845230756751379        4.339850336507228        9.53348143780957         -2.8073467883144894E-4
12.69632534778673         4.193965458657562        9.704920488660775        -5.358642455269403E-4
13.658231788693994        4.64575382092562         9.119612168382254        8.215206801769739E-5
13.422470613546292        4.507268751568296        9.178041602200278        -6.416084974444253E-5
14.79079201388051         4.4989906753330535       9.393148895676562        2.1557324142853864E-4
14.600297895294668        4.36878579445877         9.273507309539228        1.59247629818714E-5
15.400000000000002        2.52                     10.6                     2.9738385148748E-4
15.400000000000002        2.2399999999999993       10.599999999999998       3.297817749407191E-4
15.380246498790731        2.3799999999999972       10.842632031722463       4.008014301208483E-4
15.38024649879074         1.8199999999999987       10.357367968277558       5.187127731164494E-4
15.321399166838283        1.6799999999999986       10.120808588858864       4.038086098773534E-4
15.399999999999997        1.959999999999999        10.599999999999998       4.181886118266778E-4
15.380250684534275        2.099999999999999        10.357393505990029       3.8735797446082075E-4
15.228669675760134        2.3742475392292164       11.296158669209433       5.670273644245581E-4
15.32139916683828         2.2399999999999975       11.079191411141156       4.384036132155526E-4
15.380246498790733        2.099999999999999        10.842632031722463       3.470901247471717E-4
15.380250684534271        2.38                     10.357393505990027       2.817220280800777E-4
15.380246498790735        2.660000000000001        10.842632031722468       4.7242529426479136E-4
15.380246498790731        2.9400000000000013       10.842632031722465       4.857626465952503E-4
15.380246498790733        3.220000000000001        10.842632031722463       4.302808845653263E-4
15.380246498790733        3.4999999999999973       10.842632031722463       3.6772588633643676E-4
15.321412828575083        3.6399770882227522       10.120849114826887       2.79705932820775E-4
15.233672220987545        3.774909932943147        9.91347366622529         5.109014837320823E-5
15.399999999999997        3.3599999999999985       10.599999999999996       3.3274274108664124E-4
15.38025068453427         3.5000000000000004       10.357393505990027       3.3962222269544236E-4
12.696946748309822        3.9133158390823377       9.704085454076283        -5.812780333705913E-4
12.574766580807166        4.059999999999999        9.89732199077068         -5.276342970151615E-4
12.574767866647246        3.7799508810735274       9.897319565713321        -4.888633328967708E-4
12.478600833161714        3.9199999999999995       10.120808588858862       -4.21213727101222E-4
12.399999999999997        3.919999999999999        10.599999999999998       -3.382728057632276E-4
12.419753501209259        4.06                     10.357367968277556       -3.6714385873410233E-4
12.419753501209259        3.78                     10.357367968277556       -4.981052032971433E-4
12.419753501209263        3.7800000000000007       10.842632031722468       -1.7877772337857107E-4
12.478600833161725        3.639999999999999        11.079191411141158       -1.4104681608973093E-5
12.478587171424913        3.63997708822275         10.120849114826887       -5.211248655075765E-4
12.41974931546572         3.5000000000000004       10.357393505990027       -6.275779750912611E-4
12.399999999999995        3.6399999999999992       10.6                     -4.259528406837069E-4
15.4                      2.7999999999999994       10.599999999999998       3.223142381219185E-4
15.380250684534275        2.6600000000000006       10.357393505990029       2.618449596085327E-4
12.574766580807177        3.499999999999998        11.302678009229338       -2.8806175976416035E-6
12.478600833161723        3.36                     11.079191411141158       9.681451939492319E-5
12.419753501209263        2.660000000000001        10.842632031722468       -1.4875067730223821E-5
12.419753501209263        2.940000000000001        10.842632031722468       -2.040924498858298E-5
12.399999999999997        2.8000000000000003       10.599999999999998       -3.9494705448788527E-4
12.419753501209263        3.2200000000000015       10.842632031722466       -1.0210187480986438E-4
12.419753501209264        3.4999999999999987       10.842632031722466       -1.909634450098399E-4
12.399999999999995        3.3599999999999985       10.599999999999996       -4.593258730192173E-4
12.399999999999997        3.0800000000000005       10.599999999999998       -4.190613072215208E-4
12.419749315465724        3.219999999999998        10.357393505990027       -6.375925860344279E-4
12.419749315465722        2.9399999999999995       10.357393505990029       -5.994501267222625E-4
12.419749315465722        2.6600000000000006       10.35739350599003        -6.042610093452E-4
12.41974931546572         2.3800000000000003       10.357393505990027       -6.535837695264089E-4
12.478570553653748        2.5200000000000014       10.120898414676182       -5.986058435742299E-4
12.478570553653748        2.2399999999999998       10.12089841467618        -5.304814948977524E-4
14.377529386453695        4.507268751568293        9.178041602200276        5.6821474852735024E-5
15.114772735418283        3.641997949932154        9.720041363878746        -1.7046198798617565E-5
14.794135148250684        4.225206004015279        9.395623673155802        1.923054961985018E-4
14.969364893823675        3.7922770861035544       9.548116582573202        1.9089685089490564E-4
14.141768211306           4.3687836822109825       9.119612168382252        2.0060107185293976E-4
14.795833634517471        3.935948570901936        9.396886497762072        2.5828558643785083E-4
13.217127825359944        1.5086737403874708       9.264453073418098        -1.649112581734378E-5
12.478570553653748        3.3599999999999994       10.120898414676178       -6.108598904495743E-4
12.478570553653748        3.0799999999999983       10.120898414676184       -6.352822346255925E-4
12.478570553653748        2.8000000000000003       10.120898414676182       -6.174045483381003E-4
12.57478081223804         2.9400000000000004       9.89729515129925         -6.806276289321214E-4
14.377529386453622        1.092731248430277        9.178041602200251        1.7400312309239855E-4
14.600145986196633        1.231538521396975        9.273427122992205        4.966842661806807E-5
14.14176821130597         1.2312163177875144       9.119612168382249        1.9600280802293008E-4
14.786530335096261        1.375875078023014        9.390014890606455        2.3662931401488804E-4
13.899999999999995        1.3697013871447496       9.1                      2.074528005764952E-4
13.422468356373807        1.369701387144746        9.178042360217551        -5.1791041025294326E-5
13.658231788694046        1.5081864565019854       9.119612168382245        -3.8162330456716E-6
13.422442395917988        1.6466600010550363       9.178051078700978        -2.550622545513612E-5
12.574784756167976        2.380000000000001        9.897287713558928        -4.979745214665105E-4
12.574770600434638        2.100057264950334        9.897314409904661        -3.4269232383079244E-4
12.706022235338658        2.2316799431372645       9.692025827738304        -3.165521486291791E-4
12.575191024066802        2.6506478785218253       9.896522084719894        -6.354628794654058E-4
12.726997432870727        2.5191491907597454       9.665085577441365        -4.1905993855107735E-4
13.025030113307686        1.6519457135153477       9.381629080541707        -9.217038330792874E-5
12.848306212008232        1.7946308609508377       9.530448609790287        -2.4661086221477606E-4
12.706370660674096        1.9587101760080214       9.691567833957642        -2.909733797980246E-4
14.5995711752202          1.5135301072790956       9.273123905256778        7.714163000569168E-5
15.225233419192831        1.5399999999999991       9.897321990770681        2.1842774300332224E-4
15.100906335516445        1.6730156772545839       9.701209716721158        2.850275623700865E-4
14.95909032443121         1.532007602184539        9.5377723009184          3.917245280331857E-4
15.321412828575085        1.96002291177725         10.120849114826889       3.922642281563113E-4
15.22523213335275         1.8200491189264711       9.89731956571332         2.422312036476993E-4
15.321429446346245        2.2399999999999998       10.12089841467618        2.2713613375103517E-4
15.321429446346249        2.5200000000000014       10.120898414676182       1.32708566084208E-4
14.9431532896916          1.8115871573131712       9.522117253962385        4.935848948488999E-4
14.78531324088646         1.6496829117678196       9.389124091613382        3.4663475731172593E-4
14.784386056935475        1.9226613705435214       9.38844673980129         4.959613498010201E-4
14.949327046287852        2.089312978610199        9.528126523357905        6.030347818484988E-4
14.801898867699585        2.1655517236379658       9.401426501026238        6.279223133244849E-4
15.10019985587817         1.9614107232699949       9.700266536161951        3.1370733065379843E-4
15.093269419538931        2.2370527885366935       9.691095113670732        3.201503907781103E-4
15.225057366389443        2.3742898388833398       9.896990059972783        5.488778533162026E-5
15.091512765995011        2.504757918959214        9.688793476498923        2.3975936214212201E-4
15.221419606732287        2.651532072996984        9.890175921130114        -5.234161709534161E-5
13.01811897501824         4.2085626207954485       9.386622129022815        -1.900948748177456E-4
12.848746139384568        4.060542764817558        9.530016205477319        -4.5847817980046343E-4
13.899999999999993        4.507268751568297        9.099999999999998        2.0161026444254234E-4
13.658231788693994        4.368783682210977        9.119612168382252        1.169889839587395E-4
13.220757041530227        4.076042475595432        9.262603647616293        2.1589266669601544E-5
13.21078496906729         4.361108285116996        9.267715255233915        -5.399494620236577E-5
13.422468356373718        4.23029861285366         9.178042360217583        4.006718205363592E-5
14.600277915835504        4.0918436036079955       9.273496761936448        1.2819827831995017E-4
14.377531643626277        4.230298612853666        9.178042360217583        9.200677506586624E-5
15.380250684534273        2.9399999999999977       10.357393505990027       2.9006896401857557E-4
15.321429446346249        2.799999999999997        10.120898414676182       9.947958673324096E-5
15.4                      3.08                     10.599999999999996       3.2927663372179063E-4
15.321429446346244        3.359999999999998        10.120898414676178       1.4784053480318873E-4
15.380250684534273        3.2199999999999975       10.357393505990027       2.892016591037879E-4
15.321429446346245        3.079999999999995        10.120898414676178       1.0321865026135918E-4
15.225616305383431        3.2102566055959185       9.898044580545474        -8.584344439880341E-5
15.22518318245314         2.92115167933347         9.897227253699057        -8.982518752430608E-5
15.10353989237336         3.0782887374363943       9.704739296368977        4.371580591154197E-5
12.696799465546778        3.633171053553123        9.70428326246994         -5.991095719566492E-4
12.574770600434633        3.499942735049666        9.89731440990466         -5.579415919816599E-4
12.574784756167977        3.2199999999999975       9.89728771355893         -6.535305529878763E-4
12.847489580842382        3.777036899310736        9.531252219855098        -5.178502892422867E-4
13.020049818187333        3.9231051423048564       9.385221140483639        -2.264989458356384E-4
12.696079661450726        3.355413753791466        9.705250974615002        -6.027532813928416E-4
15.232437978907846        3.4963911538250154       9.91108125851885         -3.996135371920212E-5
15.10840510206056         3.352762873623445        9.711317205458549        1.3336532854743017E-5
14.965170687033423        3.499957676346447        9.543869606779188        2.6251666106356496E-4
13.899999999999997        4.230298612853665        9.100000000000001        4.479772310945524E-4
14.795114309453234        3.6459960273722047       9.396351225227203        3.7002822642694973E-4
14.141768211306           4.0918135434963485       9.119612168382252        5.555153491680125E-4
14.597274983849259        3.7952958413296747       9.271915817089136        3.702026897466352E-4
14.377557604082094        3.9533399989432194       9.178051078701005        4.1458166265368693E-4
12.846459042967185        3.4956614537168402       9.532268080530331        -4.94105719906398E-4
13.032154998194573        1.9231221111431713       9.376543808368544        1.415257507267146E-5
12.84209616893644         2.0615916511867365       9.536590631872633        -1.8176649277316305E-4
13.211272748829437        1.7889518329674674       9.267463031096304        8.869608402113854E-5
12.70702834263208         2.8002097830554087       9.690704324921287        -5.430513960415491E-4
12.70654124652786         3.0729703806802          9.691343737290753        -6.084992483103721E-4
12.84610731304002         2.3059956461095212       9.53261525007508         -1.8581982545034693E-4
12.85900160772911         2.7119259167549066       9.520035950927332        -2.564319189110199E-4
12.8915610560741          2.5114321445453176       9.489571750911555        -1.465516924584158E-4
14.377531643626204        1.3697013871447525       9.178042360217558        -2.6943712553315664E-6
14.141768211305966        1.5081864565019882       9.119612168382245        1.5168763393000152E-4
14.371732138282754        1.6451096772547638       9.176107872867057        4.151444134172433E-5
13.03768194068696         2.182168183287021        9.372642038937867        6.286358805928769E-5
13.000597688333745        2.413024422806402        9.399551966235355        3.81690186947803E-5
13.899999999999997        1.6466715258592244       9.100000000000001        1.740386903910885E-4
13.232401362515693        2.078818057914995        9.256753165189249        2.1345389288546758E-4
13.658219026958385        1.7851565952164639       9.119614252610136        2.1763116893715815E-5
13.43608772600527         1.9248774152440438       9.17354095676145         9.925305006099442E-5
14.585365510890268        1.8093831721781384       9.265730868047186        2.031368365694713E-4
14.918043588935156        2.358081265551           9.498370638087371        6.603010601344089E-4
15.225229399565356        2.100057264950332        9.897314409904657        1.5015570576854798E-4
14.598613719741495        2.1234166635828333       9.272619545650551        3.3389658688009723E-4
14.72765562200821         2.3183955809378265       9.349005926729385        5.605693216885133E-4
12.855044681930119        3.2070311940874          9.523864142760091        -4.354999434628347E-4
12.85246276924626         2.952753800600622        9.526377277538897        -3.6419763081057616E-4
15.073561750924167        2.799456199833909        9.66578759547531         1.3295886622881898E-4
14.949632066670366        2.6163972729248197       9.528425212774538        4.884809119815456E-4
14.964530132963947        3.2279356373119326       9.54322396128046         3.4229367458693186E-4
14.967250376173777        3.008090158038464        9.545971236371164        3.3701140316662234E-4
14.87508499297577         2.821277569811439        9.46017139162353         4.789204313392237E-4
13.019043486816999        3.632709743017188        9.385950733338863        -1.7087911300735746E-4
13.211495573976444        3.7898083821667896       9.267347886601316        1.832544437812063E-4
13.658231788693994        4.091813543496348        9.119612168382252        4.004070546320474E-4
13.422442395917903        3.9533399989432163       9.178051078701008        3.181109025574115E-4
14.807771873040458        3.0704178155205915       9.405868421606474        5.133580802224028E-4
14.785831111012252        3.350917704008572        9.389502894360009        5.378843873089719E-4
13.899999999999997        3.9533284741390307       9.1                      9.22669588993636E-4
14.583947786745666        3.491182627106117        9.265003586145003        5.24031795729618E-4
14.361344043394414        3.649932636798735        9.17270827311846         6.895271295468754E-4
14.141780973041657        3.8148434047817146       9.11961425261014         9.583025503068515E-4
13.029522308137903        3.3351538543582615       9.378415542023214        -7.537759650772534E-5
13.658219026958335        3.8148434047817124       9.119614252610141        7.681249225813456E-4
13.230474626452079        3.484330033880794        9.257712484534137        3.724186035647446E-4
12.98340856479375         2.8455442294236244       9.412624684058764        -8.033879260239693E-5
13.058944784445236        2.619477257006262        9.357974990433712        1.137566142780632E-4
14.141780973041627        1.7851565952164605       9.119614252610138        1.7988169095325206E-4
14.370848135233558        1.9311907761915312       9.175815309186664        1.1340096262107132E-4
13.212304412461787        2.3905369296500596       9.26693031732003         2.943626801879215E-4
13.899999999999999        1.9236416645736991       9.100000000000001        1.4204266090402104E-4
13.658492733238903        2.061646945143708        9.119569576068637        -4.746606562669977E-6
14.136138448870295        2.068452090616037        9.118703732211165        5.233546894691758E-5
13.446607907972874        2.2051328651903526       9.17016238303531         1.5922040994743937E-4
14.343773880292467        2.2164303953233158       9.167148038641058        2.180920642040209E-5
14.752005429161198        2.579471851956562        9.365460916503718        5.379297247881986E-4
14.5401974253392          2.406776365305235        9.243479724962041        2.3655635709007083E-4
13.021323563208254        3.056095560790109        9.384299494354398        -4.0301506708056637E-5
13.154973639803387        2.8623582839433226       9.29810302918695         1.964605840396465E-4
14.658271590993383        2.865600320977878        9.305772742408674        3.7121259869283516E-4
13.43666582246664         3.6439175562004684       9.173353078042961        6.170178305648076E-4
14.553849310202299        3.1575263727341327       9.250007007593013        3.7081929093480407E-4
13.899999999999995        3.676358335424397        9.099999999999998        0.001060340025489555
14.341140693154115        3.363064665822934        9.16633515463219         4.980793221081595E-4
14.133219489582016        3.5193313032973315       9.118241359168403        8.501678333993284E-4
13.25298719286585         3.1526466285674015       9.246717166515296        3.995332723156128E-4
13.472385084778017        3.3575439104260933       9.162242898024946        5.870381511810059E-4
13.673111187969578        3.5110140085309522       9.117258799730909        7.527389067492435E-4
13.291625167682485        2.6561176591260227       9.228912816994251        2.728163949570935E-4
14.49759365647928         2.660245986294307        9.224179582308896        9.425484105999838E-5
13.51817735736006         2.4964196135743095       9.14940995813171         -1.4931977373670666E-5
14.285453732090412        2.490843872425253        9.150370592041686        -2.426953043802702E-4
13.899999999999997        2.1996522257137197       9.1                      -1.2564245653173754E-4
14.087766502279456        2.3364291996914823       9.111798487898316        -2.445835250500107E-4
13.715026421524716        2.3338671366649897       9.111448766328127        -2.3114596647174195E-4
13.390224449905615        2.901217463124776        9.189280719446293        2.3074111918186326E-4
14.41207181763976         2.9011914054889107       9.190112609610571        -1.7381806224634903E-5
14.275444064050061        3.0972977367468904       9.14774597443506         2.208608313297258E-5
14.098051130891585        3.2464124508717664       9.113132235350916        2.8908227843815916E-4
13.899999999999997        3.400347774284202        9.099999999999998        6.81124895541933E-4
13.708529492925136        3.2429566467132918       9.112270506805588        3.149151501682938E-4
13.533571123695852        3.101190654982117        9.145445126985411        2.3314426730937563E-4
14.308538831107496        2.733961984973623        9.15670653591263         -2.980934063003706E-4
13.491589916823862        2.7328156167807616       9.156670098709217        -3.466189680786537E-5
14.149852579492478        2.6879542083458627       9.12095514316808         -5.977433245175332E-4
13.65250714695831         2.6866562267757654       9.120558454114091        -4.112993894509242E-4
13.899999999999997        2.452099518272124        9.099999999999998        -4.3912143475155664E-4
13.75084419678149         2.5506724460425283       9.107434240521965        -4.7778179277747907E-4
14.050155103659788        2.5538003933557794       9.107534440985347        -5.64003341811564E-4
13.638292611555167        2.8775919656951916       9.123006688290909        -3.4587792789836017E-4
14.165387154984897        2.8829150257518705       9.123663433369943        -5.160668659398511E-4
13.899999999999995        3.1479004817255394       9.099999999999998        -5.2674885997057456E-5
13.758569261655671        3.035777611926103        9.106682436234214        -3.0315243070440633E-4
14.045563600814825        3.0287515385199897       9.107079627670041        -3.933501100131693E-4
14.058039079488688        2.7890696865342917       9.108348683721838        -7.711216668338619E-4
13.744161713663686        2.787922957794149        9.108117153221553        -6.384046464811567E-4
13.987575186641424        2.7134144489463083       9.102558653340733        -8.092484141226696E-4
13.899999999999999        2.640288197701582        9.1                      -7.125522329649417E-4
13.899999999999999        2.759999999999344        9.100000000000005        -8.910533049712696E-4
13.811498805915724        2.7122553380067274       9.102613096542628        -7.205047306297014E-4
13.86                     2.8                      9.100533428181889        -8.802319168032945E-4
13.94                     2.7999999999999994       9.100533428181881        -8.987159974447114E-4
13.996098188602465        2.8781989936429233       9.103081452400522        -7.843820322116208E-4
13.9                      2.959711802295824        9.100000000000003        -6.432575854955967E-4
13.808916955935766        2.8816517500257817       9.102767927446118        -7.110233384665211E-4
13.899999999999999        2.8399999999979384       9.100000000000005        -9.025999417044734E-4
13.9                      2.760000000000001        8.982859820378303        -0.0014784292427427231
13.940000000000001        2.8000000000000003       8.974339358836557        -0.0013950033406874781
13.899999999999997        2.8399999999999994       8.982859820378282        -0.0014503771720590052
13.860000000000003        2.8                      8.980609521958435        -0.0015157899150248994
13.860000000000003        2.7999999999999994       8.83398765198412         7.902484886866273E-5
13.899999999999999        2.7600000000000002       8.825216469659836        1.2720751318772542E-4
13.939999999999996        2.799999999999999        8.815251800556906        7.258428897590776E-4
13.900000000000002        2.8400000000000003       8.825216469659805        6.302033684006386E-4
13.899999999999993        2.8399999999999994       8.6737500758614          0.00601372039458097
13.860000000000007        2.8000000000000003       8.692363677253086        0.004465226777096113
13.9                      2.76                     8.673750075861426        0.004766529867018033
13.940000000000001        2.8000000000000003       8.674901300417893        0.0055185139455767645
13.939999999998111        2.8                      8.583891278512878        0.009968490466313111
13.982033991439078        2.8                      8.586094186658702        0.010704938708424839
13.984650789251226        2.75                     8.536162709920973        0.009639631135122803
13.984650789251226        2.8499999999999996       8.536162709920973        0.011718302286586007
13.93311623842049         2.8382366838698205       8.565723436507149        0.01112625993848813
13.899999999999997        2.7599999999999993       8.561767520421462        0.009268652770699994
13.987267587063373        2.8                      8.486231233183243        0.01042710203622317
13.85999999999915         2.8                      8.57969865617027         0.00977163687286154
13.899999999999999        2.84                     8.561767520421434        0.010993345692637227
13.867104261982336        2.7499999999999996       8.53000235746438         0.009309963534375106
13.867104261982332        2.8499999999999988       8.530002357464376        0.01151668910305131
13.858001050346655        2.8                      8.479456661058315        0.010281687232299054
13.764866393124166        2.799999999999999        8.574712915098786        0.010915470180216285
13.707828350256683        2.7499999999999987       8.521655060637553        0.008810240137090863
13.70782835025668         2.8499999999999983       8.521655060637553        0.010847756449229697
13.696641883336877        2.8                      8.471000185448366        0.009008525691655096
13.631896290444274        2.7999999999999994       8.567744247306294        0.00912282086927519
13.511790632553609        2.749999999999999        8.511381159197018        0.00576220177671206
13.511790632553609        2.8499999999999996       8.51138115919702         0.0064374352576867305
13.512521029151717        2.8                      8.461350820360824        0.005292630574974823
13.477944873239547        2.8                      8.559675995413118        0.0064333443978124875
13.349282046308435        2.7499999999999996       8.502864445077483        0.005025787320470932
13.349282046308435        2.849999999999999        8.502864445077483        0.004537927271652351
13.351898844120583        2.8                      8.452932968339754        0.00408523164003053
13.346665248496286        2.8                      8.552795921815212        0.00548253900907563
13.35396450428551         2.7152105547237424       8.413517824378323        0.003987714325406539
13.349520337164101        2.6799999999999997       8.498317584685031        0.005288853335704048
13.243961186848004        2.699409401988056        8.4272622533324          0.004645078081313484
13.355800651913254        2.8                      8.378482040514482        0.0030367508825753886
13.245063924226248        2.7335476638614513       8.392785727254747        0.004044238996087809
13.345082657530192        2.715086592219945        8.582993556355863        0.00631522984885692
13.23629861634714         2.7000785072647813       8.55892577726732         0.006316765697760629
13.343240022414946        2.8                      8.61815312885558         0.006441026770976232
13.234749777022088        2.7347931207063354       8.593178555572818        0.006627213661251267
13.175834464327018        2.68                     8.489215093796803        0.006139941672524337
13.349520337164101        2.92                     8.498317584685031        0.004192705440599503
13.353964420962452        2.884791039705725        8.413519414276928        0.003194090447277241
13.17971701840321         2.8852463711023297       8.404845242536771        0.004239826925582029
13.182155894390457        2.8000000000000003       8.369381704388568        0.004203936683251815
13.345082574086886        2.8849118156483          8.582995148549063        0.005541823310611153
13.170818057309065        2.8844566028931884       8.57431636678296         0.006186819968170282
13.169516579568649        2.7999999999999994       8.609048669006599        0.006947775310345109
13.175834464327018        2.92                     8.489215093796803        0.005024989246434913
13.155737719223827        2.713816621108427        8.404546226572394        0.0052521924065191
13.146674835241557        2.716094498348956        8.573594301498236        0.007110442425492955
13.006280314749153        2.8                      8.360164455829452        0.004937146228436262
13.002378506956171        2.8                      8.434615383654707        0.0050629670809839294
13                        2.6799999999999997       8.48                     0.006613987784633304
13                        2.92                     8.48                     0.005402981295744957
12.993719685250849        2.8                      8.59983554417055         0.007010541546421487
12.999761709144027        2.849999999999999        8.484546860392436        0.005252264920414612
12.999761709144027        2.7499999999999996       8.484546860392436        0.005724784058757871
12.815914313169012        2.8                      8.524980443942312        -0.008288342206493826
12.997144911331882        2.8                      8.534478337130167        0.005848202199666097
12.832223870735127        2.8000000000000007       8.42569795703565         -0.007988462940412557
12.818176851493252        2.849999999999999        8.475030401251534        -0.008802195597368119
12.818176851493249        2.7499999999999987       8.475030401251532        -0.008364557385044456
12.575794697162944        2.8000000000000003       8.512396308105139        -0.017869761697541897
12.611474918835132        2.7999999999999994       8.414128994687513        -0.018012844218528775
12.577689892410044        2.8499999999999988       8.46242701377945         -0.01810382685321961
12.577689892410035        2.7499999999999996       8.46242701377945         -0.01743657484593347
12.303075131044379        2.7999999999999994       8.49810368127783         -0.0073504003175834465
12.361976481848986        2.7999999999999994       8.401053335670476        -0.00859734062143573
12.305019048452682        2.8499999999999988       8.448136940372411        -0.0064114795394350525
12.305019048452705        2.7499999999999987       8.448136940372413        -0.006646518393343777
9.775595722991058         2.749999999999999        8.315575481018243        0.02384413024635823
9.507745985541929         2.7499999999999982       8.301538071096989        0.0221603063062457
9.758661332981768         2.8                      8.36475660454424         0.022816541845199777
9.648741512348842         2.8000000000000003       8.258858716245886        0.02546203395134591
9.7755957229911           2.8499999999999988       8.315575481018245        0.02380372306829562
9.507745985541973         2.8499999999999983       8.301538071096989        0.023042013487043347
9.48704577603191          2.8                      8.35052183638577         0.021748632094883178
9.929198291667351         2.800000000000001        8.273556833234844        0.02545269633616012
10.026884542595784        2.8000000000000003       8.37881358731228         0.023304761593288457
10.034397494910666        2.7499999999999987       8.329138707159066        0.025536843762920813
10.034397494910705        2.8499999999999988       8.329138707159068        0.024730211976486418
12.029083014453528        2.8000000000000003       8.483744362906243        0.004066982842475793
12.10555862422346         2.8                      8.38761504518381         0.003569697171368053
12.030781774756328        2.8499999999999983       8.43376477386135         0.006200334400456818
12.030781774756349        2.7499999999999987       8.433764773861352        0.0044078031752931655
9.368284733030334         2.8                      8.244160599256928        0.019383082466161054
9.234149455575283         2.7499999999999987       8.28719948454189         0.01872937284450173
9.234149455575245         2.8499999999999988       8.287199484541889        0.020296650414113448
9.213467661988227         2.8                      8.3361842149683          0.01981887750088489
10.209655070985855        2.8                      8.288254950223797        0.024110688089503427
10.283815125575838        2.7499999999999996       8.342210131296264        0.020030570614955445
10.291350115620261        2.8000000000000003       8.392673640691308        0.01827498230526178
10.283815125575876        2.849999999999999        8.342210131296268        0.019279445636444948
11.76334328129622         2.849999999999999        8.419748916324304        0.010761826702488155
11.849141148305579        2.8                      8.374176774701587        0.010682105034076475
11.763343281296175        2.7499999999999987       8.4197489163243          0.009617990928127361
11.75762767771087         2.8                      8.46951799153303         0.009790935368553246
9.087827953711825         2.799999999999999        8.22946248226797         0.025721274123644996
8.959624882526722         2.7499999999999982       8.272812261309788        0.032294279068177056
8.959624882526725         2.8499999999999988       8.27281226130979         0.033809503142524726
8.939385534744597         2.7999999999999994       8.321820179338289        0.03457891025310509
10.524188883506932        2.7499999999999996       8.354807586147352        0.016947351669998962
10.552110694011319        2.8000000000000003       8.406339523529347        0.0176458855137787
10.524188883506968        2.849999999999999        8.354807586147354        0.017055011890235023
10.489941598264714        2.7999999999999994       8.302944144681437        0.01663402595316268
11.601422063184401        2.8000000000000003       8.361194367564364        0.008910340471308157
11.509577435098137        2.849999999999999        8.40644961186718         0.008151549345010535
11.491649803715333        2.7999999999999994       8.4555786818185          0.00895260340079119
11.509577435098098        2.7499999999999996       8.406449611867178        0.009078274642200129
8.807371174393317         2.799999999999999        8.214764365279013        0.03864833354830178
8.685057912055957         2.749999999999999        8.258422816122946        0.041371784924063855
8.685057912055958         2.8499999999999996       8.258422816122946        0.042308699588749464
8.665282636216565         2.8                      8.30745505513139         0.04264711783801401
10.755777217238084        2.8499999999999996       8.366944616426062        0.018907331502144877
10.764433428644274        2.8                      8.317329651942968        0.017627551794135197
10.75577721723805         2.7499999999999996       8.36694461642606         0.018208172563531258
10.808880578749946        2.8                      8.41979626297526         0.0188297684535827
10.975260658002194        2.849999999999999        8.37844725614591         0.01400477051310643
10.975260658002165        2.7499999999999996       8.378447256145908        0.013654896458647746
11.047759811177214        2.7999999999999994       8.43231539306361         0.013604044752781872
11.304469563088638        2.7499999999999996       8.395700363781692        0.011944814970692675
11.257084685566767        2.8                      8.44328564487907         0.012911148601618046
11.304469563088668        2.8499999999999996       8.395700363781694        0.01048743301693801
11.390393937074897        2.8                      8.3501348521087          0.00926574715546139
5.206836108310004         2.749999999999999        8.076136935534763        0.10801504066037483
5.052415605613856         2.8                      8.118112717212586        0.1137443897381638
5.326518504141888         2.7999999999999994       8.132477841419483        0.10214791597127147
5.206836108310045         2.849999999999999        8.076136935534766        0.10952554561638639
8.410490941585188         2.749999999999999        8.244033370936101        0.04088213891615667
8.526914395074815         2.8000000000000007       8.200066248290058        0.04245341043965986
8.410490941585191         2.8499999999999996       8.244033370936101        0.04180614734749888
8.39117973768853          2.7999999999999994       8.29308993092449         0.04018095018435053
5.481403078780814         2.849999999999999        8.090526380721613        0.09548963726761657
5.2146845250328           2.8                      8.026479636326199        0.10854435774538242
5.4814030787807715        2.7499999999999987       8.090526380721608        0.0943265302052768
5.600621402669921         2.799999999999999        8.14684296562638         0.0905611851992043
5.491071959047142         2.8000000000000007       8.04096448796463         0.0943327774667359
11.147299437222232        2.7499999999999996       8.387463426515398        0.013190746094736428
11.147299437222255        2.849999999999999        8.3874634265154          0.012509264579055641
10.99625881546662         2.8                      8.329479105647762        0.012148635241726725
11.2                      2.84                     8.360184175597793        0.012741838774376315
11.2                      2.76                     8.360184175597677        0.013592422244939183
11.159999999999735        2.8                      8.338060417506378        0.013319095033731921
11.23999999999779         2.7999999999999994       8.34225303984892         0.013505320974483382
4.938297091018459         2.8000000000000003       8.011994784687769        0.11495691326846826
4.932269137839235         2.749999999999999        8.061747490347916        0.11301588877030234
4.9322691378392785        2.849999999999999        8.06174749034792         0.1150042335808943
4.778312707085823         2.8                      8.103747593005687        0.11064494665811288
8.246457615756306         2.8000000000000007       8.1853681313011          0.04508660926348091
8.135923971114421         2.7499999999999996       8.229643925749256        0.04727522037097865
8.117076839160498         2.8000000000000003       8.278724806717591        0.046952552781876794
8.135923971114426         2.8499999999999996       8.229643925749258        0.04871331806292776
5.75597004925158          2.8499999999999988       8.104915825908456        0.0899489558419909
5.75597004925154          2.7499999999999987       8.104915825908455        0.08851142248441628
5.874724301197955         2.8000000000000003       8.161208089833282        0.0914968088529316
5.767459393061485         2.800000000000001        8.055449339603058        0.0898457101377591
11.172158201689717        -1.7717528342105313      6.827618649503242        -0.005221652969108884
11.084017404862088        -2.0062411663527415      6.7620283716312          -0.001601012541199412
11.046956744803268        -1.7981623133297027      6.635631627513745        -0.004632863794792508
11.298646835118037        -1.9276788343511864      6.724771886749915        -0.0014318230391806351
12.080378241923416        -2.5004728024042686      6.245500249350965        -0.006698409141792012
12.037131114108224        -2.3131007241061186      6.3342881615710835       -0.006395314390044147
12.250610065853083        -2.306707500217964       6.2685321865679935       -0.01001582154249125
12.170111655345709        -2.319624734374262       6.094132899573355        -0.007379867842561718
11.255961424388131        -2.5184633608928393      6.307462763117383        0.0013592949637540987
11.373802977728243        -2.598769975899235       6.432285464495429        -0.001509946114758515
11.411037659597097        -2.5848184501153963      6.198260112837488        -7.793575731244146E-4
11.605853877046432        -2.658536756583175       6.334122464440034        -0.00424585952763553
11.558210254691435        -2.4456265395067573      6.434532510424201        -0.00142016991842415
11.853970961366848        -2.6240187838069464      6.268532186567993        -0.00530605971235982
11.888004666223463        -2.4125332123517107      6.3422356295959705       -0.004601882297225294
11.889105273864045        -2.53700818655287        6.0708189829286425       -0.0025813844090766718
11.730210473100444        -2.4793724160857864      6.365994089901706        -0.003366741610478349
11.091388456898526        -2.24575182486208        6.663865371575802        0.001729998038483477
11.314080243814029        -2.245961877170037       6.592519978839658        0.0016753936880426954
11.193147705318221        -2.4538193099767893      6.548075418035617        0.0020553387311702063
11.047408964695638        -2.2677585006246557      6.462133021596276        0.004330681465002594
11.09860600500403         -2.3789983969247763      6.318724391658535        0.005189857580162925
11.253820326915713        -2.0943519058743547      6.672447140765392        6.188627936519787E-4
11.402571754500668        -2.3876491204943706      6.507527798090201        4.809808823536871E-4
11.648267002228598        -2.590730108186192       6.070027976584187        -0.001286129460787565
11.54139507342029         -2.2316128433251867      6.525518846903594        0.0013699773860785301
11.203315757387061        -2.4733693340410414      6.096169845001288        0.005259946877854921
11.402987730953518        -2.5479927280782024      6.005700204211896        0.003688561673127622
11.200000000000003        2.84                     8.218635225751482        0.01931665889473988
11.199999999999998        2.7599999999999993       8.218635225751378        0.020277070134958806
11.159999999999998        2.8                      8.199657900416158        0.02002632211048253
11.239999999999993        2.7999999999999994       8.210857331008954        0.020037264789336484
11.401042168765205        6.173478814326592        8.158150583032882        0.024150936682577753
11.33838504390714         6.174093236198385        7.932381625577289        0.025276877977356057
11.446968755599688        6.041355955933902        8.061669298451616        0.025697095546446412
11.228221863148384        6.324097658573963        8.067779276484455        0.02307294918196784
11.199529807213434        6.166913614347299        8.162089703020456        0.019850248961999852
11.146908111373232        6.2913925646729885       7.90904494608433         0.022477557768458493
11.091203741036065        6.22732242673516         8.12584441558774         0.018587843203339425
11                        6.376295167615779        8.036460771059371        0.018117803503222684
10.768016048519648        5.644455919536118        8.475564319907162        8.65285048999968E-5
10.597951016264984        5.79477155886196         8.385374936311656        0.002176316576564579
10.782129775841032        5.805857703803833        8.378723249346534        0.0035396468075290233
10.65165147130691         5.5967342638891875       8.26837316583991         0.0019158549831537872
10.908332686109567        5.747765202773419        8.413578749964783        0.003485965794616879
11                        5.590385307350842        8.508006687218332        0.00296302115816503
10.838375560500378        5.521391006944053        8.369396183150775        2.962235748005982E-4
10.548663962261939        5.780831860227862        8.217249802125536        0.004319316454850751
10.717193469423261        5.900154435174308        8.32214521052425         0.004860623353698682
10.541739741111057        5.9833402374833105       8.27223372913885         0.003928978559441431
10.598955028232803        6.173474467120467        8.158153191356556        0.005567136023903713
10.771768138008685        6.324092734379758        8.067782231000978        0.010728386022362058
10.842357274001316        6.135529363937806        8.180920253266152        0.010331531283938438
10.653801438748605        6.1644405379565255       7.929686553125531        0.008248363558170145
10.999999999999998        6.281591339259365        7.8330318884457935       0.01858883648741944
10.519911326241644        5.876487961077556        8.094146601795927        0.006335139993179352
10.961029438748955        6.218286496934038        8.131265973468413        0.014948676589698309
10.725601569241121        6.023262009088617        8.248280666175663        0.006509525966374734
10.54893498731853         6.03147599953423         8.070202340822641        0.005781019957191844
10.840806451451167        6.286022493588848        7.907315020935478        0.01337815921413162
10.999999999999996        5.457273215388156        8.331128292582845        0.00330640889642285
11.070819354765629        5.781330222231453        8.393439738289961        0.007612319177571713
11.458260258888945        5.9833402374833105       8.27223372913885         0.023320296694768736
11.288973229682997        5.909278658725097        8.316670676393775        0.01717008596874681
11.25414894021959         6.0362902023532286       8.240463750216898        0.01913441540373968
11.480088680568041        5.8764879277434465       8.094146546239076        0.024884027270232974
11.145528651485117        5.517211574812216        8.372943114095552        0.007037915700910636
11.231974044670379        5.644450933121381        8.475567311756006        0.009705672663263483
11.402046224515244        5.794767233225888        8.385377531693303        0.017812501961598975
11.447621685035685        5.771305585275573        8.222908258296938        0.021120394321578837
11.339596351353837        5.595175995331222        8.280510874742529        0.014494401778428227
11.224186104302452        5.819977142620305        8.37025158605665         0.012914110999118131
4.6619096570041165        2.8                      7.9975099330493356       0.1088082035755873
4.657702167368468         2.7499999999999996       8.047358045161074        0.10743763269145386
4.6577021673685115        2.849999999999999        8.047358045161076        0.10931806969489268
4.504209808557792         2.8000000000000007       8.08938246879879         0.10227389171263689
7.861357000643652         2.749999999999999        8.21525448056241         0.06424153325714593
7.966000836437794         2.7999999999999994       8.170670014312142        0.05963656831748366
7.842973940632463         2.7999999999999994       8.26435968251069         0.06520355338241723
7.8613570006436575        2.8499999999999996       8.215254480562411        0.06580524017502175
6.030537019722349         2.849999999999999        8.119305271095302        0.09704100760159116
6.030537019722309         2.7499999999999996       8.119305271095302        0.09476948825219357
6.148827199725989         2.7999999999999994       8.17557321404018         0.09372523638580926
6.043846827075828         2.8                      8.069934191241487        0.09733075516571167
10.98663048787778         -2.0370321865535823      6.522651576506056        8.312824012226202E-4
11.34239002561938         -1.5779875320242254      6.850650586720272        -0.008457435241509307
11.42449530199884         -1.4079964515781895      6.68655183757731         -0.008980271865531459
11.568797306175949        -1.4544415506215465      6.827618649503241        -0.008628740407131607
11.518624900993835        -1.6728043567198572      6.756328696722193        -0.0058300417309060425
11.68348101011036         -1.6053399041031955      6.730560522851569        -0.006654511473191132
11.254269811843837        -1.4678372648047913      6.634459472404829        -0.009223699821676715
11.375412826973658        -1.772137247632351       6.762423404043652        -0.0042232611621364075
11.148156989059169        -1.646299816220646       6.694940423962124        -0.0073499676646635575
11.632132927350108        -1.320689751514512       6.603187286757574        -0.007287444277772807
11.816914390496363        -1.4199235778453188      6.7620283716312          -0.008294077753912369
11.89684809609597         -1.3496597442670832      6.537325917394664        -0.007949388020739195
12.048965289814554        -1.4796903585292596      6.663865371575804        -0.010146872125347548
11.839481119971994        -1.6360301765934984      6.668364378699725        -0.007185237692794821
11.41892829303595         -2.068646656384176       6.629894691402988        0.001303981095931289
10.960944914190968        -2.181780458386919       6.2933255088762285       0.006332697484760689
11.68190973621168         -1.7898125782207248      6.657274260852136        -0.0030290291187357577
11.495576290976981        -1.8671751231020297      6.685955945374715        -0.0011688761398387303
11.617576817837016        -1.9974026679200463      6.594824758852298        1.9998896839567646E-4
11.85140501366184         -1.7979934428269915      6.599763426225577        -0.0052532273532601235
11.044704573191469        -1.581441741598648       6.496707954241087        -0.00791716633856883
10.946734873201438        -1.8154243141812016      6.449025025046414        -0.0034830411598888228
11.16614959806828         -1.357686997585356       6.418268358089384        -0.007388267805772594
11.37968013222354         -1.3052566382513593      6.507506636668296        -0.008193224557911634
11.315289767568503        -1.1737494743635117      6.272794506326655        -0.004706026942611193
11.56353985385365         -1.1917341128348642      6.360778463861431        -0.005917114839139947
11.77204516598338         -1.2468945763284796      6.402586780460024        -0.00597613733829315
12.020215798058706        -2.4252697475733833      5.996223323743846        -0.002206178623323223
11.81227031687287         -2.488401059033424       5.868719672521078        0.0017998237669354241
12.263561386215244        -2.1385103363181255      6.108331204860881        -0.01068707877698437
12.146744483958072        -2.223865980868029       5.895158683529272        -0.0032235283982347297
12.11916022177284         -2.151293795426106       6.3727616185904115       -0.0077739876568034124
12.338750862680708        -2.072219168075752       6.334122464440036        -0.011853772766451158
11.91675876265258         -2.2144383280672484      6.412272272452437        -0.004377739445711383
11.983401717276326        -1.7184520323995895      6.589341045239901        -0.008260747266103362
12.09153567966905         -1.8453375134380365      6.503983984858852        -0.008493901969104297
11.929978341285835        -1.861443775208063       6.549239828433469        -0.006060891942969501
12.229620562224575        -1.6246410244517049      6.548075418035617        -0.010842652656873269
12.331379810644272        -1.8327085095664137      6.432285464495431        -0.011224080002592958
12.267075196219112        -1.6725733091379005      6.288791025946085        -0.010618542224250908
12.151879532849339        -1.9930511015688794      6.425588516588823        -0.008508633092731997
11.968318966586892        -2.022074782570207       6.472718425392274        -0.005646694801044038
12.175833250694263        -1.5127690189381817      6.31194454191096         -0.009835675750950667
12.067872894291032        -1.4363832183810643      6.480121841238672        -0.009820499664408634
11.00406430468984         -2.3041774838727638      6.089373365281455        0.00844737928205515
11.098347377755351        -2.3928600577915256      5.855948723408126        0.010906780115575455
11.729771593794943        -2.309817610922728       6.433956453344688        -0.0016647101409764666
11.762470333603842        -2.1130050790245423      6.502217869365114        -0.0015851147406852528
11.960053354194002        -2.3500666927424994      5.746946398136729        0.0013008883346248038
12.300765184760454        -1.8712010009274436      6.141099486145637        -0.010756789945632018
12.24427284762851         -2.026236244625859       5.943851946701715        -0.00685462613137112
12.191246732033155        -2.03270656214838        5.775646881705951        -0.002512255410021457
12.07691866402673         -2.159597355122709       5.635863418816968        -3.110538037552784E-4
11.72804212005079         -2.42274739339053        5.6173516931542125       0.0025665204643794954
11.528839672030267        -2.511931112625355       5.784398329022649        0.006803884464396574
11.466204388427904        -2.4334840703420504      5.503617731123526        0.00903585740364986
11.29042126413084         -2.4906412262860416      5.877794483495085        0.00896983532113149
11.272129500948036        -2.4475521028862315      5.662938411551456        0.012152878812021607
10.856540595200869        -2.077976170285152       6.08437183703551         0.008090455792416395
11.021897939551918        -2.3317110185389995      5.635710037487017        0.011769791293566563
11.199999999999998        2.8399999999999994       8.029021004873623        0.014798545412290214
13.719999999999999        0                        0                        0.027395673259833858
14.000000000000002        0                        0                        0.025508190800057073
13.787404532673445        0.1837088401945421       0                        0.026854173576099045
13.825574620872207        0                        0.19220394750631065      0.026902201542534143
13.999999999999998        0.27999999999999997      0                        0.024388498561614878
13.999999999999996        0.18568227749445398      0.20805542183828818      0.025231344464423953
14.000000000000002        0                        0.2727272727272727       0.025601095722892913
13.804625144017253        0                        0.4132835486630141       0.02533532889950309
14.000000000000002        0                        0.5454545454545455       0.02123983575539677
13.999999999999996        0.20530972704176254      0.4159973378433768       0.02335375402470291
11.200000000000001        2.76                     8.02902100487354         0.015221157504196435
11.160000000000002        2.8                      8.013535643512967        0.013769290647080283
11.239999999999995        2.8                      8.024737055514608        0.015039936096437117
11.041156559826835        6.081048167151954        8.213608971337663        0.014907612391967725
11.175811806177142        6.195143520773279        7.723177748312977        0.022382586324768788
11.46206818984714         5.956146444878135        7.882754178034347        0.0256493703600047
11.358239864556872        6.052366209606776        7.689940240530794        0.023427515203385093
11.14511396225951         5.919249831652058        8.310687972637599        0.013638031856303178
10.999999999999996        6.174838821393395        7.603721777096015        0.01782465561384423
11.19944771122053         6.083609746806166        7.501017642319313        0.019720013306704174
10.812413353041979        5.4077664854008525       8.20434628516377         0.0027087638434246494
10.907430149005496        5.929702706331417        8.304416247829984        0.007651432746519345
10.530936956620016        5.66401800581491         8.050485843892716        0.008431589164154084
10.629192825767221        5.449502175792392        8.053970628768328        0.008217088561674255
10.815603390175575        6.1914326118377865       7.723046713742283        0.013390355486078752
10.532129264268407        5.941940568128055        7.888714490154219        0.008263037409631533
10.632417692077428        6.040776731910845        7.686633686588298        0.009196406248388871
10.793944072359576        6.080709087635368        7.501318636834455        0.011243187511885884
10.49456241137588         5.752402484691555        7.887337474485927        0.010459693277360696
10.512973738423112        5.525581896280924        7.86293845911646         0.013816809412956307
10.467821617928653        5.621503623284239        7.669172705473731        0.01348792600307666
10.517217284723213        5.848000488005406        7.673675804541261        0.00955141022517268
10.619040658551043        5.932049490721794        7.4583684718230225       0.007877940767222856
11.461179397157895        5.653007876351553        8.068459560002063        0.020682940788277093
11.50543759777939         5.752402439875581        7.887337399792634        0.02368832148946509
11.173834170237201        5.401312105923017        8.204715251623401        0.009084674284323803
10.999999999999995        5.310689204745825        8.136348508873077        0.007311878191001291
11.37599194153661         5.938058710850653        7.459985288909785        0.02071449548649743
11.481934173042639        5.848857259140972        7.669062404078363        0.023065165214779776
11.501910864319804        5.737012914866213        7.441833865162099        0.02323782042670705
11.532178392096412        5.621503574210529        7.669172623684213        0.02219388552325988
11.477772340025686        5.49856069594284         7.867774997604528        0.020181256644572848
11.353936872699435        5.436015019336875        8.064461032070119        0.015551739656638445
11.191646336124268        5.26279735873228         8.012251784106242        0.01499483877280461
11.499305058761367        5.359570266123776        7.665328788945558        0.022423083542946285
10.794217318974415        5.265381800120269        8.006091349188033        0.010273645747284994
10.999999999999996        5.16074696528665         7.937106334758477        0.01587142882734326
4.385522222989775         2.8000000000000003       7.983025081410908        0.09603876809030933
4.383135196897745         2.849999999999999        8.03296859997423         0.09794221022110237
4.3831351968977           2.7499999999999987       8.032968599974227        0.0962063458701457
4.230106910029757         2.8                      8.075017344591888        0.09827445087403884
4.10857315632336          2.749999999999999        8.018579413152308        0.10009976531970334
4.1085731563233665        2.849999999999999        8.018579413152308        0.10252573419279776
7.6855457419188795        2.8                      8.15597198561979         0.07630643925784315
7.5875113159485           2.7499999999999996       8.200902836361294        0.08126122779988389
7.568871042104429         2.8                      8.249994558303792        0.08321453809637012
7.587511315948487         2.8499999999999996       8.20090283636129         0.08263616593078538
6.305103990193115         2.8499999999999988       8.133694716282145        0.09262592242984484
6.305103990193075         2.7499999999999982       8.133694716282143        0.09003122751691363
6.422930098254023         2.8                      8.189938338247078        0.08808143421630295
6.320234261090169         2.8                      8.084419042879915        0.09227238576809683
10.882274493819287        -1.941943624977871       6.290026835734709        0.0024899906830331674
10.88830308363536         -1.6918976788853166      6.300528401327175        -0.0027595171736847185
10.909522604375645        -2.2293565708207503      5.860022338904372        0.010213007940286548
10.77468915652408         -1.804641892566427       6.063246898394194        0.00708132915150775
11.986322324865323        -1.315159750476798       6.290952564790348        -0.007485152816542579
11.789491655610618        -1.9439243721244053      6.561203329083003        -0.0027358537306880824
11.76971098954517         -1.1614959188996903      6.201649490184312        -0.0047469186943186895
10.827927872878643        -1.558986456275692       6.1354218170931905       0.0021526224834392486
10.961534584864184        -1.4476217960533895      6.270884405489212        -0.004133765228539553
11.078029384292735        -1.2475367303659215      6.202077243773942        -0.0024764179090314372
10.866097646562224        -1.3367724186869208      6.0462443094540825       0.003436475908081662
10.989909170517192        -1.1373864631464872      5.985886129458502        0.004121142984766664
11.230829717056487        -1.0583478655715546      6.05278565977906         0.0026773442520711013
11.52233090014656         -1.0472134816641478      6.083347978677728        2.9921242524159653E-4
11.777316773669293        -1.0825784429734422      5.992086193568787        -0.003299709132018747
12.232464935612253        -1.6024205354313181      6.087421367242013        -0.008946361483081153
11.941954895487093        -1.1997305745992282      6.025151721820497        -0.006710810204125489
12.122045939163945        -1.4008970134246586      6.0758136657863036       -0.008625202567233141
12.188371635634589        -1.514774757285152       5.832617786184504        -0.006238366174457333
12.243388689278103        -1.798219215261159       5.844055865386983        -0.004835863092263407
11.899890910329292        -2.2748636379116145      5.497669472529609        -0.0011184451726440258
11.665860150998075        -2.3475288483294148      5.362265435999525        0.0024508747730856016
12.171626241326571        -1.9198186553407834      5.60588903887148         -0.0034139314330163604
11.89481258768046         -1.0960513081851093      5.803719031458044        -0.004147891142757479
12.068258627633629        -1.2890250079111347      5.839682789661644        -0.0068255428089816035
11.96375939032513         -1.9681756309796528      5.084619059619999        0.003043694203698263
12.112925517888915        -1.8324985402613687      5.332449198112344        -0.003456772317806192
12.09080865976166         -1.6839927058686912      5.140207435463757        0.0032570594056911266
12.024477925381637        -2.0690474671856163      5.377535768312644        -0.002825183550033739
11.839728466464583        -2.199660583080729       5.24839254692249         2.687514662125374E-4
11.781115365368914        -2.126394206711144       5.005535164428454        0.005499535435835561
11.606371384910465        -2.2747835963706393      5.116395832222683        0.007184761080301476
11.427740823513593        -2.3616213264229926      5.25272849378101         0.010417173965287017
11.197874887675871        -2.376388830061855       5.393985747985583        0.012224170144479574
10.766513053088262        -2.0103815390217217      5.865252997912011        0.010407466650961034
10.682341436874289        -1.8088906451798261      5.818766195393915        0.01046996082679018
10.926739758997925        -2.2582014303885996      5.409712619276008        0.009392197671255457
11.031776638395197        -2.289274161044758       5.1961325694194285       0.008206682007153633
10.814980904061457        -2.1545356577687373      5.630671312527291        0.010357738726997716
10.669418291633558        -1.9419874756254378      5.619402555993984        0.010147132260313703
10.932240159575498        -2.218771279588868       4.982749581407297        0.006812158263846088
11.142725321365493        -2.268557590777163       4.941481989107679        0.009213788967037189
10.7988422966434          -2.161308327894401       5.165623786164343        0.00690304079472162
11.200000000000001        2.8399999999999994       7.8223583578330045       0.008860632094194257
13.999999999999998        5.319999999999999        6                        0.0496189112797184
13.865371875278344        5.465371875278345        6.201942187082486        0.0473603627885455
14.000000000000002        5.6                      6                        0.0438308770260796
13.719999999999997        5.599999999999999        5.999999999999999        0.043682710842413604
13.793632500656285        5.6                      5.8232631317068355       0.04523778193722316
13.999999999999998        5.6                      5.7272727272727275       0.04888719606072104
13.999999999999998        5.426150823286447        5.813446139411816        0.04981027568205736
14                        5.402681277163086        5.584883165866922        0.052455848893299024
13.742818737260517        5.599999999999999        5.5729838697815755       0.048122490092672436
13.999999999999996        5.599999999999999        5.454545454545453        0.050910770387321724
14                        0.5599999999999998       0                        0.02207589993197948
13.999999999999996        0.8399999999999994       0                        0.02121165146021174
13.749939099126271        0.7189912690996502       0                        0.022648198999185385
13.999999999999998        0.7298272746263939       0.24099471404324113      0.02281132620347703
13.999999999999998        0.28                     6                        0.029381690882128223
14.000000000000002        0                        6                        0.02803850117386797
13.865371875278342        0.13462812472165595      6.201942187082484        0.026367110099524967
13.720000000000002        0                        6                        0.02427419362406191
14                        0.2013491560269931       5.826006784298217        0.028481505567536848
13.999999999999998        0.2562760824439083       5.584822296518974        0.02631296469624866
13.999999999999998        0                        5.7272727272727275       0.028915566969450145
13.783460423188707        0                        5.822757836985496        0.02760943263808819
13.999999999999996        0                        5.454545454545453        0.02650647298405098
13.999999999999998        0                        5.181818181818182        0.023426703617193814
13.747700800193634        0                        5.299331462117895        0.03004662852473459
13.999999999999998        0.24311084289527818      5.294501265235967        0.022809687315639118
13.737698762167028        0                        5.575239446013548        0.030652905856953187
13.72                     5.6000000000000005       0                        0.05800740621348438
14.000000000000002        5.6                      0                        0.06081490908262569
13.824597824386688        5.6                      0.19164175021556143      0.059167866479766115
13.822313541589828        5.402648566567979        0                        0.05987537436800365
13.575131527047423        5.6                      0.2525777211021918       0.057005900206551316
14.000000000000002        5.6000000000000005       0.2727272727272727       0.061876907765704404
13.999999999999998        5.3876941821888025       0.1801921853831594       0.061485953829881514
13.999999999999995        5.319999999999999        0                        0.060769478976089496
13.561617887409957        5.345241467330556        0                        0.0590232533257491
13.44                     5.6000000000000005       0                        0.055475339737445055
13.79775200844978         5.172597797772807        0                        0.05570021799395323
13.999999999999996        5.180060840113379        0.20039959189789514      0.05707994211719069
13.999999999999996        5.039999999999999        0                        0.0528823385666475
13.803829875171836        5.6                      0.41724060478150277      0.05820810348822359
13.999999999999998        5.344439528991347        0.41667974200457625      0.06065761473008479
14.000000000000002        5.6000000000000005       0.5454545454545455       0.05939614414889088
14                        5.6                      0.8181818181818181       0.05501945543989683
13.774973854767262        5.6                      0.6871506696551588       0.0536560161864068
14                        5.381002441819172        0.7164421045469545       0.05628665789951825
14.000000000000002        5.600000000000001        1.090909090909091        0.05134806815249226
13.759154398728441        5.6000000000000005       0.9545454545454551       0.04983715873703187
14                        5.370706370290458        0.9703051948139017       0.05125536338608506
13.999999999999996        5.166584827315761        0.6403007680753379       0.05355280491281485
13.999999999999996        5.157475815784829        0.8471916798078678       0.04989422702488527
14.000000000000002        5.600000000000001        1.3636363636363635       0.047864745465064806
13.759154398728443        5.6                      1.2272727272727275       0.046381709654638496
14                        5.35915439872844         1.2272727272727275       0.04658070182161211
13.999999999999998        0                        4.363636363636364        0.007762080269365799
13.999999999999998        0                        4.090909090909091        0.009658810578144389
13.759154398728437        0                        4.2272727272727275       0.011080598558687734
13.999999999999996        0.24084560127155985      4.227272727272727        0.005815988710701347
14                        0                        3.8181818181818175       0.018605728941338846
13.75915439872844         0                        3.9545454545454524       0.01647383305914549
14                        0.24084560127156074      3.9545454545454546       0.009750908851614616
13.999999999999998        0                        3.5454545454545445       0.01831547097455635
13.765911411378317        0                        3.678038545852896        0.019850540964536752
13.999999999999998        0.24084560127156074      3.6818181818181817       0.015543572632620515
13.999999999999998        4.479999999999999        0                        0.04289934252947241
13.75595229766619         4.334156854587107        0                        0.04338635713167504
14.000000000000002        4.2                      0                        0.04821699457481642
13.999999999999996        4.34                     0.2430500295721023       0.044560573375266414
13.999999999999998        3.6400000000000006       0                        0.04539444343184947
14                        3.92                     0                        0.047330579660883
13.74452338981428         3.7749317462761502       0                        0.043284770098253926
13.999999999999996        3.780000000000001        0.24305002957210275      0.044185608046597706
13.752780201755414        4.0583182559650215       0                        0.04495183637124906
13.999999999999996        4.0600000000000005       0.24305002957210275      0.04410603972267179
13.44                     0                        0                        0.025018862652989606
13.56061541240313         0.2030011977030551       0                        0.026268686641890023
13.579971255966736        0                        0.2505956282723295       0.027346070359022253
14                        0                        0.8181818181818181       0.015106375356494409
13.772741420116331        0                        0.6772433045580808       0.020762785378644736
13.999999999999998        0.2350344918113727       0.6927199168798435       0.01775116432482085
13.742360686397008        0.4386173006701391       0                        0.02476077194266118
13.575675606240893        0                        0.5389745195735155       0.025503611724572512
14                        0.4366129082599044       0.253336386946855        0.022195821618026194
13.557989526027189        0.6430452560768689       0                        0.02306679723073999
13.999999999999998        0.4494139915340556       0.5616149711614522       0.0229052993413591
13.999999999999996        0.6535121425810742       0.44326346576327635      0.025369986031960244
13.440586574196066        0.4487105667595165       0                        0.02359322194165697
13.159999999999997        0                        0                        0.022747563190658567
13.280736245708823        0                        0.23267349929679082      0.024016209858049975
13.29121800016497         0.2270328293326934       0                        0.02355302711803894
13.999999999999998        1.96                     0                        0.02302032942366439
13.999999999999996        2.2399999999999998       0                        0.02876986513774118
13.744750225234645        2.1052619486151443       0                        0.022189202912999802
13.999999999999996        2.1                      0.24305002957210275      0.024739730538368043
14.000000000000002        1.68                     0                        0.01954433289247277
13.756949970427899        1.8199999999999972       0                        0.018137423853611213
14                        1.8200000000000007       0.24305002957210275      0.02059260130570773
13.020000000000001        0.2430500295721002       0                        0.02070660410092841
13.010943718885965        0                        0.25019274992085805      0.022263370714982977
12.88                     0                        0                        0.01936972731193067
12.75739128631909         0                        0.24318823721462315      0.021017883654447175
12.74538723495549         0.2442671063557197       0                        0.01989617948414173
12.6                      0                        0                        0.021717534731253364
11.933333333333332        -1.9999999999999998      1.4999999999999998       0.019480920426255904
12.2                      -2                       1.5                      0.016927643454443
12.000317372894555        -1.7815117858679703      1.4781511785867971       0.01984382102994067
12.009897858886893        -1.9999999999999993      1.6695949773908527       0.016291774689173782
11.666666666666668        -2                       1.5000000000000004       0.017530818526077723
11.800143036656552        -1.829555047632498       1.4829555047632499       0.020531894722595617
11.784321752791293        -1.9999999999999996      1.686195901786985        0.016557551063508615
12.262136976276661        -1.7238356609926002      1.4723835660992597       0.01839265846553055
12.239794881462394        -1.8224046709213289      1.6820582846445962       0.015857661080323503
12.200000000000003        -1.9999999999999993      1.7694267513580222       0.012251051118656714
12.247150854633938        -1.7886259809655218      1.8977519414888726       0.010894990676393991
12.251919315519352        -1.765931561992174       2.169018655596767        0.0024374764873402286
12.200000000000001        -1.9999999999999998      2.038853502716045        0.0052346141693263995
12.200000000000001        -2                       2.3082802540740666       -0.0030982277444184143
11.956506843195658        -1.9999999999999996      2.1929738758791597       0.002237479735803831
12.108432579581963        -1.265003760345815       1.4265003760345816       0.014591155663023492
12.324273952553334        -1.4476713219852022      1.4447671321985205       0.013582725979117485
12.386410928829996        -1.1715069829778033      1.4171506982977804       0.014638808873202713
12.361970585343535        -1.2768948918171292      1.6546202136768762       0.015735872459565457
11.200000000000003        2.760000000000001        7.822358357832911        0.008879228117857229
11.159999999999998        2.8000000000000003       7.8071271944149565       0.008622462549943295
11.239999999999997        2.8000000000000003       7.814163689995175        0.009721962772457134
10.491962265690713        5.377269887194777        7.6546037321766764       0.016039565535131636
10.495271498752833        5.730172660838259        7.441259631535905        0.01082577288379924
10.790256581001646        5.108026187832832        7.798081441824886        0.01722609766205793
10.61663369394749         5.291728403544772        7.843024833858615        0.015198326132906276
10.999999999999995        6.0624429888871605       7.36228952441964         0.01447977354647863
10.786519027639331        5.972578146988904        7.27105381877977         0.009370964669692573
10.999999999999991        5.949956444692476        7.1206624181904425       0.013555204639964026
11.205898248454991        5.973841206770804        7.266316796609432        0.016977515884577854
10.605666339000102        5.81815906538858         7.218093465682022        0.009912950667412405
11.559000516280475        5.490206590702992        7.45034431783832         0.024084371724379886
11.523197838543565        5.6186941592295385       7.204706230317536        0.028190235038200877
11.388352133227123        5.826760288645771        7.223788124226259        0.021376521828590626
10.440999491848375        5.49020663049453         7.4503443841575505       0.013480959235514829
11.187341611836198        5.104044377479701        7.8071231447732234       0.023003993806689035
11.366823301733273        5.2805118853800215       7.85481737657988         0.020582878337716982
11.585824969030027        5.358898208634227        7.23149701439038         0.02828829962946147
11.524462294788776        5.200128012043783        7.43154728773451         0.026293656946404394
11.379299293938793        5.1131348779934225       7.630872553015458        0.025674194368675605
10.999999999999995        5.010557196828835        7.737535245882943        0.023610132019237062
11.194897304651878        4.958406539500873        7.611754874177824        0.028496274259322527
10.607040997972984        5.122055493766099        7.6216654458616135       0.01779845772674529
13.863770120849665        5.180320987364541        6.204344818725497        0.05562925526219461
13.724382471887436        5.324382471887435        6.413426292168847        0.05858562352296275
13.57313972099654         5.461933664728404        6.207099502907393        0.05177901151974352
4.109134788975432         2.8                      7.9685402297724774       0.09997624120697791
3.956004011501724         2.7999999999999994       8.06065222038499         0.10646639400414058
3.834956190355967         2.7499999999999987       8.00423975559179         0.10325392591994094
3.83495619035602          2.849999999999999        8.004239755591794        0.10575232756022417
7.405828539152042         2.8000000000000003       8.141312628195516        0.08847503313491643
7.325292616720571         2.7499999999999996       8.18716053664827         0.0886516107590516
7.305353752372879         2.8                      8.236184202346276        0.08986550024376484
7.325292616720574         2.849999999999999        8.18716053664827         0.0899281908044018
6.576969008518584         2.8499999999999988       8.147942558157327        0.09014677062757787
6.576969008518548         2.7499999999999982       8.147942558157325        0.08814258842000543
6.686590143903608         2.7999999999999994       8.203756175725239        0.09063113626666729
6.596159487305917         2.8000000000000003       8.098879671234055        0.08964304903908786
6.82513550857851          -1.3924511686674814      6.7179583561615415       0.02870162879038273
7.000000000000001         -1.4722513376318762      6.917604941513332        0.024330975128819505
6.746027053655055         -1.5191562199838766      6.898842988572529        0.0292225197552469
6.906794156891628         -1.6574912860418736      6.843508962149331        0.017209535314916053
7.448810579815403         -2.15699774681148        6.6437063778414895       -0.007681342376579136
7.6636664471498355        -2.088450164333132       6.67112541083283         -0.010709943365156516
7.613148342804878         -2.324258125129865       6.576802226514137        -0.011324984365910932
7.660609451622632         -2.1810105637607373      6.446410445371579        -0.012191945055852514
7.389304641348488         -2.3150688327784894      6.580477943454685        -0.006622363768503716
7.384091368797425         -1.851484558994657       6.765911652968218        -0.0019432335360183189
7.46928304522563          -1.652731795413479       6.845412758400689        0.00474871998400482
7.6131483428048785        -1.8526422035363987      6.765448595151523        -0.004922396970947335
7.57613667225966          -1.6724391660429232      6.625551436738733        -0.0011977395257913336
10.701508056823313        -1.5402562637728816      5.89272387709179         0.008754252820115424
10.77264761134254         -1.240925334738112       5.836923075344615        0.0076584890329881175
10.60252935703352         -1.3882036569620873      5.653420702065019        0.009740887747135024
11.13158048116009         -0.9567451455467438      5.846394310864867        0.008635124410493885
10.901788956741642        -1.0272361959270526      5.769695015143057        0.008240537386333137
11.391872306715563        -0.9361220700378815      5.881707438633131        0.007441405597969824
11.656993166732923        -0.9576405570158057      5.811782780520867        0.0032908912699549753
12.136431848248666        -1.4030876603360178      5.605261882281466        -0.0047001900944820185
12.191593894042374        -1.6660299715416618      5.591858547981616        -0.0050364331339306226
11.478209303849752        -0.8499170472068053      5.68831411720834         0.009279373478670343
12.034442703148702        -1.8614652733430956      4.720780208998535        -0.0018469648541052336
12.2                      -2                       4.7                      -0.007095509984093279
11.955400557363333        -2                       4.7                      -0.0023648227859774822
12.037892640316441        -1.9999999999999996      4.5437504728548905       -0.0034622669240303447
12.23680578047566         -1.825381421915203       4.557923252507712        -0.0035477427862225666
12.199999999999996        -1.9999999999999993      4.462097421656434        -0.004350402180488406
12.246183966006104        -1.7800763523518812      4.732988547147218        -0.0029165679334025416
11.84049319610114         -0.991256669541734       5.598321828530343        0.002915956880747432
11.747327719903232        -2                       4.7                      0.006031837963072045
11.868544760297437        -1.8718100309919565      4.719228495351206        0.004109788320756738
11.856322342176473        -1.9999999999999996      4.5464161223116655       0.0012008521083134752
12.144655497695878        -1.5331345103875391      5.377897214975787        -0.0027771818230158027
12.074814697610066        -1.2669724553894408      5.403222254420575        4.3301549194353776E-5
12.014471316103316        -1.1771530023976116      5.60355191353699         -0.0027628698067087743
11.960684004572999        -1.0652809968840888      5.367421037412331        0.007960800198997127
12.199999999999996        -1.9999999999999991      3.924840762222198        0.008716538720936114
12.250328923458303        -1.76522913622946        3.7848380437246574       0.009444410223060683
12.2                      -1.9999999999999996      3.655414010864176        0.01367493219985229
11.94575767239757         -1.9999999999999996      3.769021425747666        0.010259253341807452
12.248891204379236        -1.7692658233430685      4.323257517706605        -6.457569772177226E-4
12.199999999999998        -1.9999999999999993      4.19426751358022         0.0022069626051324496
11.993044124548188        -1.9999999999999996      4.36133999651039         7.373624667418614E-4
11.89712367921376         -1.9999999999999996      4.083560064977614        0.005791027672920585
12.248693354790039        -1.7715903252439906      4.042823781217892        0.003423859508539443
12.288927185211774        -1.58213010250145        4.143489466185044        -0.0011961474689422202
12.27893992314974         -1.6257330920379853      4.554400417249816        -0.0014540204315333612
11.751885191002248        -1.9999999999999996      4.355939981946708        0.004528836891335556
11.842689838480753        -1.973743099811759       4.831335068191307        0.006353163268056682
11.679999999999994        -1.9999999999999927      4.586574002087917        0.006587602079349179
11.240306980891267        -2.3335531332331514      5.1626305349472235       0.011229326617967666
11.391863949609384        -2.2885276829763708      5.004418336909566        0.010792399507379367
11.728256059065325        -2.0603200738316563      4.786518041475215        0.007190339431100313
11.557474945581474        -2.2073283325257274      4.8948829792458755       0.008818659293701276
11.569675703901263        -2.1267234044899284      4.709837806959181        0.008562677042946325
11.493162919435825        -2.1002274047330443      4.558365159303021        0.008497447327069804
11.318478404876878        -2.2094883437079043      4.725403585039886        0.0096242089221304
11.555619869062783        -1.9999999999999996      4.400455050363542        0.007439414024622279
11.30509758636738         -2.1109219267988695      4.4217670960033475       0.0065303273688820385
11.978219718664626        -1.8104635633326673      4.904429945951359        0.006846457977581461
12.100870735165277        -1.4077216215386628      5.196045625386791        0.004289132860786013
12.068200189929408        -1.5350476921284508      4.9777571310961655       0.008574897149981614
11.273961155195181        -0.8313304148691966      5.683405644569672        0.010771255053720728
11.039324065902761        -0.8541992856170387      5.641361688633472        0.010368045625898893
10.813668742966094        -0.917085928707618       5.553503900827615        0.011015610987236552
10.688001336096256        -1.12724230955558        5.624703981642439        0.010350643783137008
10.586519036390538        -1.6648527388720817      5.633585194985949        0.009349677480182629
10.605440498643842        -1.0128459786442283      5.414263464672856        0.011839522618001844
10.520067978826988        -1.2593691047679219      5.44921758557148         0.009972854852001693
10.492358950747507        -1.5396631160581222      5.435174526088568        0.008069949533904441
10.550858286919457        -1.8318277799496037      5.369003523938345        0.007654062741698963
10.720439203747267        -2.079714744716724       5.4013202861502085       0.008944140324793874
10.625897503433075        -2.0048938316647114      5.171969259773127        0.008371957627757371
10.981186130778479        -2.188119684971851       4.712627119088936        0.007559998873768846
11.098451047220799        -2.1586961912413587      4.516998643639743        0.006543084876582761
10.720596862555398        -2.0967311272930114      4.879550572616774        0.008508864159492681
10.493982948305709        -1.8354037239637135      5.126313119497507        0.008975602113476836
10.531674901416176        -1.9303254550688587      4.943392341771036        0.01013713763487177
11.186332920385855        -0.7305823699449271      5.491728061144057        0.00965011332806587
9.8                       -2                       4.7                      0.006879674971832522
9.799999999999999         -1.9999999999999991      4.433333333333333        0.0065909347508512186
9.75895373365869          -1.817572149594172       4.5223484448235185       0.009734949992932037
9.97556851475684          -1.9999999999999993      4.51119539993875         0.006239893568845093
9.737519374480067         -1.7223083310225114      4.741653750346623        0.014156988335033998
9.931543485889849         -1.8254991390205004      4.726175129146925        0.008920441994869273
10.070171817302827        -1.9999999999999996      4.700000000000001        0.0042646637053595495
9.997281579993171         -1.9999999999999996      4.289107522631415        0.004976806899872435
10.206946121533491        -1.9999999999999996      4.463927848095258        0.004472190330752211
10.161724114525338        -1.7881899299770887      4.731771510503436        0.006218909460749585
10.339056052886905        -1.9999999999999996      4.7                      0.003105999675708415
9.750809881468903         -1.7813772509728951      4.300425150153114        0.006810871145961127
9.799999999999999         -1.999999999999999       4.166666666666666        0.002317150539599276
11.2                      2.839999999999999        7.636285928018428        0.019621946103509865
13.767688574484367        5.6000000000000005       5.288977179670963        0.05051103674352652
13.999999999999998        5.599999999999999        5.181818181818182        0.05315030155139545
14                        5.373729195677571        5.315198966589056        0.05196878038353132
14.000000000000005        5.600000000000001        1.636363636363637        0.04557315749455176
13.75915439872844         5.6000000000000005       1.5                      0.04473757135038443
14                        5.359154398728439        1.5                      0.045030097589005176
14                        5.35915439872844         1.772727272727273        0.045874945402879404
13.759154398728441        5.6                      1.772727272727273        0.04224412572565645
14.000000000000005        5.600000000000001        1.9090909090909094       0.0441156483439972
14.000000000000002        5.6000000000000005       2.181818181818182        0.040698083092283406
13.759154398728441        5.6                      2.0454545454545454       0.037147533233861864
13.999999999999996        5.359154398728439        2.0454545454545454       0.04457677296287326
14                        5.6                      3                        0.03680278767641751
13.759154398728441        5.6000000000000005       2.8636363636363633       0.03653212470858997
13.999999999999996        5.599999999999999        2.7272727272727266       0.04093389789748845
13.999999999999998        5.359154398728438        2.8636363636363633       0.04264752821978434
13.999999999999998        5.6                      3.5454545454545445       0.04042713098944778
13.759154398728443        5.6                      3.40909090909091         0.03875617024693572
14.000000000000002        5.6                      3.2727272727272734       0.03606554279305318
14                        5.359154398728441        3.4090909090909096       0.04319770814617654
13.999999999999998        5.599999999999999        4.636363636363637        0.05347442319880969
13.759154398728443        5.6                      4.5                      0.04894832020051875
13.999999999999998        5.6                      4.363636363636364        0.05406551617248772
14                        5.35915439872844         4.5                      0.05619349824675789
13.575689715025272        5.6                      5.80163581641251         0.043448976567578464
13.439999999999994        5.599999999999999        5.999999999999999        0.04443035779553212
13.284209320280768        5.460041217762402        6.209938173356396        0.05490710735408599
13.999999999999998        5.039999999999999        6                        0.055484139472385154
13.865036303316387        4.9009823295992          6.202445545025416        0.06028918925617007
13.999999999999998        4.88088961862576         5.7706057839702005       0.05429526163612768
14                        5.169412010067342        5.749232318605585        0.05335518377417924
13.999999999999996        4.759999999999999        6                        0.05708509867377703
13.999999999999998        5.151139523694284        5.4448365216650405       0.05217131090139445
13.570931646582368        5.6                      5.360510122481313        0.049039320977644595
13.30323442139156         5.599999999999999        5.76017932205397         0.04243023941337266
13.444939008152101        5.6                      5.546809740859001        0.04619461100809974
13.576731214695654        0.423268785304344        6.634903177956515        0.02889447574612597
13.71695458002087         0.5725526795991163       6.424568129968691        0.029007650893116892
13.724382471887434        0.27561752811256435      6.413426292168846        0.026060106937582646
13.430649750009373        0.2802530852934278       6.420379627940141        0.024078923791089227
13.1380771705187          1.150719444428446        7.292884244221947        0.03663555168264615
13.134675240037364        0.8653247599626361       7.297987139943952        0.03644558847432558
13                        1                        7.5                      0.03238596579473108
12.849308373691654        0.8601624617835095       7.290243692675263        0.033564168134249235
12.999999999999998        1.2769230769230766       7.499999999999997        0.03484076299894723
12.787458515184785        1.1836732893211561       7.499999999999997        0.03303905275687779
14                        0                        2.454545454545454        0.005063417535279827
14.000000000000002        0                        2.181818181818182        0.0031454060059016437
13.776051369929375        0                        2.3173167895412075       0.0075138973777235845
13.999999999999996        0.24084560127155985      2.318181818181817        0.0018062700904509282
14.000000000000005        0                        1.9090909090909094       -0.0022661472677405338
13.759154398728443        0                        2.045454545454546        0.003493968233404392
13.999999999999996        0.24084560127156074      2.0454545454545454       0.0011133411569118309
14.000000000000005        0                        1.636363636363637        -0.00563607256795257
13.759154398728441        0                        1.772727272727273        -0.0026502883929534313
13.999999999999995        0.24084560127155985      1.772727272727273        -0.0011231396110621147
13.999999999999996        0.24084560127156074      1.5                      -6.280150386422971E-4
13.759154398728441        0                        0.9545454545454564       0.015550333516506256
14                        0.47024205259612556      0.8368589030529185       0.018717591081702425
13.999999999999998        0.24084560127156074      0.954545454545455        0.010355097742024226
14.000000000000002        0                        1.090909090909091        0.007252176298685666
14.000000000000002        0                        1.3636363636363635       -7.937061248796602E-4
13.759154398728441        0                        1.5                      -0.0021994723421765935
13.759154398728441        0                        1.2272727272727275       0.005861381826718103
13.999999999999996        0.24084560127155985      1.227272727272727        0.0030991381481847006
13.540457490795355        0                        1.0881173330168576       0.01338726484172148
13.536944160369638        0.8620845933963253       0                        0.021678831469584884
14.000000000000002        1.4000000000000001       0                        0.020541378695701478
13.753924084470173        1.2605585689811283       0                        0.02039381139579532
13.999999999999996        1.1199999999999992       0                        0.02118179177978187
14                        1.2600000000000002       0.2430500295721032       0.0227520056363236
14                        0.9914265256366139       0.23266834847175843      0.023468404122370164
13.748590773098785        0.9891436283549369       0                        0.021648454591349727
13.7569499704279          1.54                     0                        0.018012752550767463
13.999999999999996        1.540000000000001        0.24305002957210275      0.02115232400058831
13.999999999999996        0.4744801945866062       1.0985197841536882       0.011559785772096487
14                        0.8609328788073132       0.45987181741246985      0.02709014403466042
13.999999999999998        1.1320555891852484       0.475290083077093        0.024696328679212776
13.999999999999996        1.4000000000000004       0.4861000591442064       0.021155568456044386
13.999999999999996        1.2654459167796719       0.7178031144906223       0.019255322179505843
14                        0.9974709737360676       0.6958007485719375       0.02545302721888015
14                        0.5792968284801119       5.5755325226031776       0.029427248194876323
13.999999999999998        0.4318849334504753       5.806655307890514        0.029831421065091786
13.999999999999996        0.7094690704254175       5.7694629677519345       0.03193998702270928
13.999999999999998        0.5599999999999999       6                        0.03239008629575765
13.999999999999998        0.8399999999999997       6                        0.03247793642705904
13.999999999999996        0                        4.909090909090909        0.021021683879633383
13.758370704210252        0                        5.04382169083479         0.026784283553929474
13.999999999999996        0.24180299990072074      5.0358933674231485       0.020836475821833397
13.999999999999998        0                        4.636363636363637        0.013380032029615211
13.772015105728261        0                        4.774102514795219        0.018118652600728317
13.999999999999996        0.24455012529732834      4.767073531861648        0.0176118513236177
13.999999999999996        0.45012109236427283      5.15847642341705         0.024078378184717777
13.54177352460956         0                        5.171481347790593        0.03322980304583834
13.999999999999998        0.4400774471583473       5.359051611159783        0.025902830013136417
13.556563407915974        0                        5.370971449935119        0.03518271265228274
13.999999999999996        0.8519525877836114       5.53381231169988         0.029027111144786292
13.999999999999996        0.9799999999999992       5.756949970427897        0.027728964292119355
13.999999999999998        1.12                     5.513899940855794        0.0242357437497823
13.999999999999998        0.6933526987085763       5.283713987688037        0.030129315465362898
13.860546520295978        0.42448548884820436      6.209180219556027        0.029044130028950534
13.579245861277649        0.13609300019644968      6.204139500294674        0.02218611613374177
13.86097696942045         0.710414508243971        6.20853454586932         0.031125076421026188
13.440000000000001        0                        6                        0.02397863497882013
13.564725861695388        0                        5.8054146648918294       0.02739886042717778
13.29900698723197         0.13608746096916244      6.204131191453743        0.023751926329476977
13.33846525904859         0                        5.071579281241751        0.03276225242458713
13.343399206196622        0                        5.323350675201906        0.03632378712591228
13.450378520751931        0                        5.562859850837798        0.03505149165006655
12.879999999999997        5.599999999999999        0                        0.04842902771425405
12.599999999999996        5.599999999999999        0                        0.04808785059388009
12.717335523372554        5.353262958208788        0                        0.048158768467655384
12.739999999999997        5.6000000000000005       0.2430500295721032       0.0482006024350442
12.319999999999993        5.599999999999998        0                        0.045567742026363045
12.459999999999997        5.356949970427896        0                        0.046953429881910154
12.459999999999996        5.6                      0.2430500295721032       0.047875811192148836
13.159999999999997        5.599999999999999        0                        0.05075328338138805
13.001351094456293        5.367390200740571        0                        0.050336043533953705
13.261416863973471        5.362408937005492        0                        0.05531956219653011
13.015112949713144        5.6                      0.24413511545226996      0.04735129272778791
13.28173242288676         5.6                      0.2363866975154867       0.050956665646975756
13.35700466085586         5.6                      0.43886485532641784      0.05061499092378252
13.551134149514079        5.6                      0.5586474717478698       0.05331453375195402
13.341970995244635        5.152433870764093        0                        0.05385468869728087
13.999999999999996        4.903379420368173        0.2423727945917089       0.04758270053830927
13.999999999999998        5.044924090796245        0.45513032288027233      0.05162777015728798
13.546167317788234        5.034395993697992        0                        0.049469990415838404
13.999999999999996        4.759999999999999        0                        0.043208464291911435
13.760070021557826        4.894857835353345        0                        0.04360026810944933
13.756949970427897        4.619999999999999        0                        0.039064360174250794
13.999999999999996        4.619999999999998        0.24305002957210275      0.04352907988189592
14                        4.765576367265192        0.4868162135676246       0.04623442996072121
13.999999999999998        4.9149874882307945       0.7175947719484221       0.04631360678993263
13.54171204837755         5.6000000000000005       0.8276725831486368       0.04810215040721232
14                        5.143343686683885        1.1259688840513506       0.04356460299131099
13.999999999999996        4.9596548404931085       0.9655058177595621       0.04232269879364015
13.527332612586983        5.6                      1.100877385850925        0.04254611634004563
13.999999999999998        5.11489211424213         1.3664991446846342       0.042617725559907255
13.518308797456879        5.6                      1.3636363636363624       0.04022051470838022
13.51830879745688         5.6                      1.6363636363636376       0.040836808977294116
13.29872257767513         5.6                      0.9686138123782504       0.03988487884076874
13.282624607495155        5.6                      1.23402199389057         0.03526775556100476
13.999999999999996        0.24084560127155985      3.4090909090909096       0.01285328078611339
14.000000000000002        0                        3.2727272727272734       0.011594736606535377
13.782316806586865        0                        3.392410041651331        0.014566691357148212
14                        0                        3                        0.01069854567172854
13.780968835928375        0                        3.1251813119622303       0.00922912933646651
13.999999999999998        0.24084560127156074      3.1363636363636367       0.011281216981995622
13.999999999999998        0.24084560127156074      2.8636363636363633       0.00981788317581263
13.999999999999996        0                        2.7272727272727266       0.0079845926685707
13.77905697094205         0                        2.863657491849475        0.010213059163079225
13.759154398728436        0                        4.499999999999999        0.010950418803536888
13.999999999999996        0.24084560127156074      4.5                      0.01099784446637292
13.541408082765106        0                        4.909885403678711        0.02626369305764226
13.999999999999998        0.47298301359248995      4.90229351340834         0.02147919725461189
13.537451976056275        0                        4.635807203483877        0.018963204530952796
13.535917553102479        0                        4.362614641117527        0.016818598123683613
13.999999999999996        0.7225368038146812       3.6818181818181803       0.016473972864929663
13.999999999999996        0.4816912025431215       3.8181818181818175       0.012012314790835569
13.999999999999996        0.7225368038146817       3.954545454545455        0.012604148914707401
13.999999999999998        0.7225368038146804       3.4090909090909096       0.015886126470617917
13.999999999999998        0.4816912025431206       3.545454545454545        0.014739288222540876
13.999999999999998        0.4816912025431206       3.2727272727272734       0.013669356820539791
13.999999999999998        0.4816912025431206       4.090909090909092        0.00630363564414707
13.542991599510966        0                        4.087277082857242        0.016942042136962182
14                        0.4816912025431206       4.363636363636363        0.009348165991838268
13.312113829941978        0                        4.511332440243146        0.023317627355638196
13.309876708867094        0                        4.228819529418985        0.021058415616348084
13.30945931498039         0                        4.789362687529524        0.026876376666926577
13.999999999999996        0.9842040027971537       5.296648159360373        0.028047782469987296
14                        0.7225368038146809       4.2272727272727275       0.011986204473992788
13.999999999999996        0.9633824050862416       4.0909090909090935       0.018591184356375055
13.540436251226234        0                        3.81370351470036         0.018509435880414263
13.544137798203078        0                        3.5305496670428314       0.01746828005162668
12.251515427462532        -1.7651029310874877      2.712513118719474        2.310972570337792E-4
12.199999999999998        -1.9999999999999996      2.577707005432088        -0.0058850264557454
12.200000000000001        -1.9999999999999996      2.847133756790111        -0.0021170033116319864
11.960154816101463        -1.9999999999999996      2.712420381111101        -0.005586647509306548
9.800000000000002         -2                       2.0333333333333337       0.02115896933631917
9.800000000000002         -2                       1.766666666666667        0.024780955591635515
9.75240152653387          -1.7884512290394137      1.9005393926284042       0.023830184161273364
9.991050343294816         -1.9999999999999996      1.9002212745558171       0.022547826069049506
9.8                       -2                       1.5                      0.02505830527756329
9.76000007804373          -1.8222225690832454      1.6734014273058784       0.02454027815817544
9.963963977286683         -1.9999999999999996      1.6747000125653337       0.024702224235137345
9.737847916429073         -1.7237685174625401      1.4723768517462545       0.02364492842964933
9.95564972120655          -1.8210088325009945      1.4821008832500995       0.024288067651812927
10.066666666666668        -2                       1.5                      0.025134959014494754
9.703858980985379         -1.5727065821572372      1.7108350913117025       0.02274133105808285
9.675695832858146         -1.44753703492508        1.4447537034925084       0.01838138161576529
9.985486508320898         -1.5486157002177305      1.454861570021773        0.020779051711844746
10.190837756977984        -1.7700926140541342      1.4770092614054136       0.02128765918500788
10.19980579097848         -1.9999999999999996      1.744119239592288        0.021327624392609407
10.33333333333333         -1.9999999999999991      1.4999999999999998       0.01904637595058122
10.600000000000001        -1.9999999999999998      1.5                      0.01058260030489082
10.453525722102038        -1.7610251027386081      1.476102510273861        0.014817915893312094
10.488811757922853        -1.9999999999999998      1.7235585122588528       0.011806171119212519
10.727912496346619        -1.7596784594223203      1.475967845942232        0.012146124632504569
10.866666666666669        -2                       1.5000000000000004       0.007180272972222458
10.747456061263168        -1.9999999999999993      1.7277433453113762       0.006748027322281557
9.8                       -1.9999999999999996      2.3                      0.014927715233774346
9.747484874118397         -1.7665994405262129      2.164913121606341        0.01678234393075007
10.021708676265371        -1.9999999999999996      2.15683085531104         0.01826122671855285
10.215257718901798        -1.9999999999999993      2.0280354962421665       0.01766056900711876
11.133333333333336        -2                       1.5000000000000004       0.006252713764177035
11.399999999999999        -1.9999999999999998      1.5                      0.010309990190563572
11.266729884054659        -1.762910378869205       1.4762910378869205       0.011959788637597663
11.26666666666667         -1.9999999999999993      1.7390085776877746       0.006590305919020024
11.564514112182465        -1.7439356881517023      1.4743935688151701       0.01738425925294811
11.52851673635751         -1.9999999999999996      1.7107771061038068       0.012199024945753192
11.952097109322892        -1.9999999999999996      1.9043459657829693       0.009766236188819446
11.646376143906867        -1.9999999999999996      1.8972077696074032       0.009742012349060513
11.808187289119985        -1.6251463979024345      1.4625146397902435       0.019092359892161372
11.624613746455388        -1.5142395363012717      1.4514239536301274       0.01871647705493376
11.757535968334047        -1.9999999999999996      2.1109201370220174       0.005864695204920904
11.73573714742945         -1.9999999999999996      2.3192195217838014       0.002593493941981422
11.958984082871632        -1.9999999999999996      2.445247807203448        -0.003012503372975335
11.718851998040066        -1.9999999999999998      2.5780563976263617       -0.0019087725073596506
12.251814376493794        -1.7650685297316413      2.4430416630016576       -0.002525375776320894
12.304287831804448        -1.5285389657840431      2.2930743215908604       0.0025452957964542527
12.303086207649216        -1.5313254319243592      2.569329255600697        0.001699999714569356
10.996843153842608        -1.7561417763300557      1.4756141776330054       0.012653931690749659
11.000000000000004        -1.9999999999999996      1.7390085776877764       0.005542945781853653
13.999999999999996        4.857863738369585        1.1942409011937691       0.037478042967168564
13.498784243562678        4.467364581609409        0                        0.03940445656544057
13.521196386164087        4.757348910466474        0                        0.04052044579696145
13.500426662531869        4.193338580868185        0                        0.04097316560435571
14                        4.479999999999999        0.48610005914420507      0.044988269168682156
13.748291109515133        3.506295619753414        0                        0.04015283490325903
13.999999999999996        3.3600000000000003       0                        0.03795075158842077
13.999999999999996        3.5000000000000013       0.24305002957210275      0.042769936590165654
13.748016719452806        3.2190158973635237       0                        0.03237283445781663
13.999999999999998        3.08                     0                        0.028515414427546678
14                        3.2200000000000006       0.24305002957210275      0.033898907011437045
13.999999999999996        2.8                      0                        0.029267709879279246
13.739281627918235        2.939487934380185        0                        0.028835833089280245
13.999999999999996        2.9399999999999995       0.2430500295721032       0.028984644679995845
13.999999999999998        3.080000000000001        0.4861000591442064       0.032083891859906656
13.999999999999998        3.3600000000000003       0.4861000591442064       0.03891438279360488
14                        3.2200000000000006       0.7291500887163078       0.03758660341089237
13.74557213163098         2.373814309655024        0                        0.026384296940886568
13.999999999999996        2.5200000000000005       0                        0.030616528848957464
13.742828152018243        2.6587411729359607       0                        0.029436582439226037
14                        2.38                     0.24305002957210275      0.02932301368518871
13.999999999999998        2.66                     0.2430500295721023       0.03070685396173131
13.999999999999996        3.5                      0.7291500887163078       0.038735971430302295
13.999999999999998        3.6400000000000006       0.4861000591442064       0.042185601141461075
13.999999999999996        4.2                      0.48610005914420507      0.042656718543644855
14                        3.9199999999999995       0.48610005914420507      0.04177199996518099
13.478733069540695        3.6372458644930856       0                        0.044807409851339144
13.500135957732807        3.9234770425737953       0                        0.0445152359986688
14                        3.6400000000000023       0.9722001182884115       0.03744446535784853
13.999999999999998        3.780000000000001        0.7291500887163078       0.04034681331794532
13.28595266363926         0.7102086631564354       0                        0.01951433679413703
13.146338752956034        0.48404245856207034      0                        0.018900255899529757
13.382689062987776        0                        0.4444766152776045       0.025580593007035118
13.158770193991185        0                        0.4752451880555624       0.025368734854114842
13.34686648756197         0                        0.6689948861158032       0.025925115532133964
13.54216667069686         0                        0.8065511238261536       0.02316453488245185
14                        0.7156790594017792       0.6935690830159782       0.027176279384450188
13.999999999999998        0.7097485782499753       0.97396014944347         0.022510878015805095
14                        0.9024358143169224       0.8883585638539859       0.02480510786868539
12.876040340900923        0                        0.5322468110517429       0.023793062752403064
13.07285108106578         0                        0.7624277663218482       0.023263949922212198
12.470407867898098        0                        0.23777483470052552      0.02437044807036751
12.319999999999997        0                        0                        0.02376401534225482
12.196087826708194        0                        0.2474339203572028       0.025340830987414135
12.456720479720023        0.26088468550713434      0                        0.023167692251688535
12.183713784549212        0.2697523282035217       0                        0.021967099523488163
12.040000000000001        0                        0                        0.023371475146493903
12.885631014127227        0.486525661278763        0                        0.017143822239430697
13.008428191858787        0.7143197327758983       0                        0.015841098186713674
13.123655589052591        0.8953362488447222       0                        0.017002872939456903
13.513899940855797        1.400000000000003        0                        0.019149375012933127
13.521501257947998        1.6900690640441718       0                        0.014552467004441854
14                        1.6799999999999997       0.48610005914420507      0.0183814353212858
13.285253394313274        1.563622467016475        0                        0.017901385091213997
13.255143407096257        1.2582832185463242       0                        0.02065933753056107
13.075693044159241        1.4240474062257502       0                        0.02138029472973674
13.999999999999996        2.24                     0.48610005914420507      0.024069309051583356
13.482466869317673        2.243408977865863        0                        0.02063170712914786
13.544726060905601        1.9678450573486885       0                        0.01586907367063439
13.341742821727355        2.058575015753576        0                        0.016777242677495138
13.308326086105826        1.8256126842568983       0                        0.014415902302353232
13.999999999999996        1.96                     0.48610005914420507      0.020414476536067278
14                        1.8200000000000007       0.7291500887163078       0.016747241306038694
12.603084242188666        0                        0.43624801191423457      0.024838683150619024
12.615155367692783        0.4970817671905513       0                        0.020642262370319613
12.326817699549922        0.539722920384211        0                        0.019824573778671504
11.76                     0                        0                        0.02154027646592707
11.911666933855647        0                        0.2622296920567191       0.024500473348231796
11.925782942788379        0.25220785264396933      0                        0.019489985910427384
12.039999999999997        5.6                      0                        0.04730558155866341
12.166538147657182        5.3583437063231765       0                        0.04635291893856675
12.179999999999994        5.6                      0.2430500295721014       0.04738795776231752
11.759999999999996        5.6                      0                        0.04353632667363064
11.89313924691902         5.3595855127319965       0                        0.04332722247422339
11.899999999999995        5.6000000000000005       0.24305002957210275      0.045682163703186666
12.297067239283473        5.117251843132975        0                        0.04648524094726634
12.566818628415206        5.113672600895648        0                        0.046900048615227445
11.479999999999993        5.599999999999998        0                        0.03735360649452985
11.611550054763706        5.368583582764883        0                        0.036016853409463916
11.619999999999994        5.6                      0.2430500295721032       0.038884843226805965
11.339999999999995        5.6000000000000005       0.24305002957210142      0.037611261576692534
12.059607820020116        -1.5314213729985975      1.4531421372998596       0.015835781009008953
12.295805526195412        -1.571909832194711       1.722295270936263        0.015821352125587527
11.833990188693473        -1.3498496516542844      1.4349849651654285       0.015630080975285055
12.300724246252825        -1.5471093468960204      2.028337130959406        0.008960890377944244
12.344819405985607        -1.3505295191980013      1.8876867539395703       0.014783998493468708
12.39924024114066         -1.1061964585490318      1.8869837063433237       0.01614440571338378
12.424565725541097        -0.9974246336813126      1.6323452706548203       0.01586807922401313
11.906028744824807        -1.081107949937927       1.4081107949937928       0.018082466947295598
12.175001261187706        -0.9864214610417235      1.3986421461041725       0.018533941139186442
12.448614993412603        -0.8950444737217789      1.3895044473721783       0.01614836744283961
12.235339967501597        -0.7087248520475303      1.3708724852047531       0.016772012854371268
11.200000000000001        2.76                     7.636285928018399        0.01958262170180702
11.16                     2.8                      7.630111638974782        0.019500912515377347
11.239999999999993        2.7999999999999994       7.632798459983153        0.02045673907463781
11.2                      2.8399999999999994       7.499999999999997        0.02536880530357966
11.159999999999998        2.8                      7.499999999999997        0.026184783178664787
11.239999999999995        2.8                      7.499999999999997        0.02528608906193044
13.137068868254108        1.6993901564854617       7.294396697618838        0.0437565824544571
13.000000000000002        1.553846153846154        7.499999999999998        0.040513717288622984
12.999999999999998        1.8307692307692307       7.499999999999997        0.04640715889638994
12.751650359715907        1.9800572898673938       7.4999999999999964       0.04782908718799161
12.757919911525113        1.714045372006979        7.499999999999998        0.04504768764018985
13.137200626439167        1.9734548543008192       7.294199060341242        0.04912397117193029
12.565092055701918        1.6415074705138415       7.499999999999997        0.04138119219565706
12.54623307766445         1.8546179681442005       7.499999999999997        0.0442235837907607
12.74438510797567         1.4352985783746695       7.499999999999997        0.03878880209229441
12.35967614908928         1.9762738884375706       7.4999999999999964       0.04047043110892332
12.293286429499453        1.7129697916622413       7.499999999999998        0.036729092797146236
13.136648002803437        3.3533296046047143       7.295027995794842        0.04749594658162038
13.000000000000004        3.2153846153846155       7.499999999999999        0.044698030420687325
13.000000000000004        3.4923076923076923       7.500000000000001        0.04512883263841134
12.757882613170432        3.353846153846154        7.499999999999998        0.04004894903751199
13.418504807489224        5.320513296912372        6.419230054631441        0.062252314899582877
13.57673121469565         5.1767312146956534       6.634903177956512        0.06636566571525702
13.25172038808569         5.17471105559325         6.637933416610123        0.05934614435422069
13.129534467999159        5.318159324978682        6.422761012531978        0.05697506298681116
13.717048302076634        5.037257698825212        6.424427546885044        0.06574438617175792
13.423720170536457        5.023720170536459        6.864419744195309        0.05928123099002156
13.426972360828952        4.755344769471967        6.859541458756568        0.05725344151758472
13.275811960085584        4.8758119600855805       7.086282059871626        0.056660233280241445
13.109577654468637        5.021434615129165        6.86784807730625         0.05502701885402888
13.570410768053836        4.8963332317801305       6.64438384791924         0.06402179090804445
13.717100893758499        4.763568646984134        6.424348659362245        0.06572912048546019
13.568663048009167        4.63285209857863         6.647005427986244        0.061076477073864426
13.286703899870794        4.605134767718485        7.069944150193805        0.05646051116192604
13.134675240037364        4.734675240037363        7.297987139943952        0.05733739118877577
12.98742243531138         4.877055414787166        7.0844168778192484       0.05438198723059751
11.211357265216236        5.853008338162877        7.006498000102709        0.017031228165021003
10.798017133046574        5.761275761392157        6.7974246856350105       0.02267584315528287
10.793084361548342        5.866800552775139        7.032591658784133        0.013308480711105545
10.586718927765114        5.697689247492018        6.9763861470497615       0.015566242973525808
10.999999999999995        5.837469900497794        6.879035311961249        0.018521783327539492
10.470188306008273        5.603443151929157        7.204710254049131        0.013030811366426654
10.472337395137918        5.202555928190653        7.424239728662112        0.015340332858376925
10.414175036965375        5.358898237982314        7.231497063303856        0.014071751812722922
13.27699494727825         4.033703261386342        7.0845075790826195       0.05787395799702
13.273187356563204        4.329521189634341        7.0902189651551915       0.05772189591969162
13.387975648708789        4.177516967559663        6.918036526936813        0.0594038107346392
13.43540321972151         4.436391315270538        6.846895170417733        0.057809169103135834
13.136174669782003        4.471105088988035        7.295737995326996        0.05658703564355708
13.138604243493216        4.186120476194144        7.292093634760174        0.0552988240278517
12.849193209901454        4.732704256656685        7.300943615014968        0.05429307076180278
13                        4.6                      7.5                      0.05478393136114391
12.708063383399443        4.878416582415181        7.082375126377225        0.053286045599690864
12.825381649419162        4.405581144226238        7.499999999999997        0.049127205704755886
13.000000000000005        4.323076923076922        7.499999999999997        0.05105040212169915
12.578563519485527        4.738101947550058        7.292847078674908        0.05213797966745181
12.720930232558139        4.599999999999999        7.499999999999998        0.04995942016742063
12.563344111369066        4.343136625600272        7.499999999999997        0.046874630078660266
12.441860465116278        4.599999999999999        7.499999999999998        0.049730295295164505
12.803017699812571        4.177113011243037        7.499999999999997        0.04664556755412085
12.162790697674419        4.599999999999999        7.499999999999998        0.047479963188111596
12.298509600330426        4.747063432774296        7.279404850838553        0.05125986932216179
12.264010258624534        4.362785367351986        7.499999999999997        0.04566659394106442
10.440953358635143        5.471557031986712        6.985907955874837        0.016347588509298547
11.557255713219167        5.0740774236270125       7.206849736765047        0.03072463571852341
11.551417688888247        5.492473696186508        6.994705168566632        0.03161574000481771
11.612765133850472        5.227023404392505        7.01170567398751         0.03133738443288014
11.397317801851901        5.713357583124713        6.9751395005894565       0.024873362409826072
11.230434900585392        5.728923877143344        6.752574991214649        0.02352614839325756
10.79316396221128         4.960374288612578        7.6070194905986686       0.023283539968520214
11.379921652059718        4.926072658250068        7.398149744682051        0.03087185714971524
11.155457950296832        4.816076764611848        7.444984239785276        0.03264622832631098
10.999999999999998        4.860314380887176        7.537893667890728        0.030325701493417043
10.83767979663369         4.820954324508088        7.448289206951213        0.029184527230376615
10.622019241087761        4.921832822083385        7.3954067206069105       0.02256683558244244
10.568995078841736        5.587043254915918        6.755205674431639        0.023472793004247986
10.800847528255092        5.659549150780604        6.573118560302426        0.030129508677451258
13.159999999999995        5.599999999999999        5.999999999999999        0.045305710781348534
13.019999999999996        5.6                      5.756949970427896        0.04102582117176063
13.003784346824037        5.460153400952442        6.209769898571336        0.051102071713219115
13.86486411289193         4.629968026514512        6.202703830662103        0.06042738185811176
13.861125888686738        4.341245939582813        6.208311166969888        0.060269099647375916
13.717196085594502        4.496165944324477        6.42420587160824         0.0638489629137683
13.521169201850558        4.176521283837911        6.718246197224162        0.06266422110781039
13.684347738029947        4.196612343192176        6.473478392955079        0.06331995742480401
13.588916515000175        3.9878109818056307       6.616625227499734        0.061484757628304174
13.587247830602767        4.383821636236931        6.61912825409585         0.06315278689896907
12.516159735804836        2.1104553479836676       7.4999999999999964       0.04630524896471606
12.999999999999996        2.107692307692307        7.499999999999996        0.04834822642928068
12.757882613170432        2.2461538461538493       7.4999999999999964       0.049356089100393304
13.000000000000004        2.3846153846153846       7.5                      0.0480448177382537
13.137503548034449        2.2497808615620225       7.293744677948329        0.051407950892789496
3.6819011129736907        2.8                      8.04628709617809         0.10319068828557222
3.83274735496109          2.8000000000000003       7.954055378134049        0.10295142588920948
3.566389310273194         2.7499999999999987       7.990164761817679        0.09942693419843357
3.566389310273244         2.8499999999999983       7.99016476181768         0.10067044921524064
6.969378325275079         2.7499999999999987       8.168507859018511        0.0841670529191635
6.90825332296147          2.8                      8.215373050688482        0.08782156944564855
7.086663119229566         2.8000000000000003       8.224723111913232        0.08426362656476626
6.9693783252751           2.849999999999999        8.168507859018511        0.08496550113783508
7.112496382701533         2.849999999999999        8.176008358583536        0.08431860282204091
7.182305314936165         2.8000000000000007       8.12959827239618         0.08462308006088413
7.1124963827015195        2.7499999999999987       8.176008358583534        0.08336529992602312
6.807925074698442         2.8499999999999996       8.160046452697761        0.09104660454196488
6.807925074698404         2.749999999999999        8.16004645269776         0.08989943000035149
6.818113671733171         2.8000000000000003       8.110511797142467        0.0899918585044178
7.402046224515348         5.7947672332260485       8.38537753169321         0.07440828961278435
7.288973229683046         5.9092786587251265       8.316670676393757        0.07694209006684746
7.458260258888943         5.9833402374833105       8.27223372913885         0.08043438046468478
7.447621685035691         5.7713055852757496       8.22290825829708         0.07519342032512043
7.339596351353872         5.595175995331385        8.280510874742669        0.07301043488950322
7.231974044670469         5.644450933121427        8.47556731175598         0.07276542617204144
7.224186104302449         5.819977142620321        8.370251586056643        0.07448663349856312
7.070819354765637         5.781330222231473        8.39343973828995         0.07348404010916755
7.000000000000001         5.590385307350842        8.508006687218332        0.07133711254014828
7.145528651485199         5.517211574812284        8.372943114095596        0.07262482328720797
6.999999999999997         5.4572732153883          8.331128292583033        0.07040807715671328
6.548663962261966         5.780831860228085        8.21724980212582         0.06384726522869023
6.5979510162647905        5.794771558862266        8.385374936311475        0.06580942803113667
6.651651471305993         5.596734263890474        8.268373165839956        0.06382956677164421
6.768016048519536         5.644455919536176        8.475564319907127        0.06843558016768092
6.782129775840931         5.805857703804032        8.378723249346415        0.06960567532838637
6.8383755605003715        5.52139100694411         8.369396183150844        0.06802207519496795
6.9083326861095           5.747765202773445        8.413578749964767        0.07126754519729338
6.541739741111057         5.9833402374833105       8.27223372913885         0.06608150857106145
6.7171934694231865        5.90015443517444         8.32214521052417         0.0689595612978291
7.480088680567997         5.876487927743677        8.094146546239461        0.07845116841549334
7.25414894021955          6.036290202353165        8.240463750216936        0.08265341151591742
7.401042168765339         6.173478814326388        8.158150583033006        0.0895634635719068
7.4469687555997055        6.041355955933913        8.061669298451863        0.08537684061146543
7.338385043907244         6.174093236198356        7.93238162557749         0.09049707268333239
7.199529807213518         6.1669136143472105       8.16208970302051         0.08812222400095424
7.228221863148541         6.324097658573891        8.0677792764845          0.09270582403081033
7.091203741036018         6.227322426735112        8.125844415587768        0.08804136714105408
7.000000000000001         6.376295167615779        8.036460771059371        0.0886800379549202
7.146908111373293         6.29139256467293         7.909044946084251        0.09070661077663346
6.598955028232583         6.1734744671201245       8.158153191356764        0.07129020891970787
6.653801438748449         6.164440537956373        7.929686553125594        0.0739324347412146
6.771768138008456         6.324092734379646        8.067782231001049        0.08043892803063851
6.842357274001409         6.13552936393811         8.180920253265969        0.07755227338804917
6.999999999999999         6.281591339259236        7.83303188844552         0.08700194147109143
6.519911326241705         5.876487961077841        8.094146601796405        0.06465018674335553
6.725601569241125         6.023262009088601        8.248280666175674        0.0709719107256689
6.961029438748928         6.2182864969339455       8.131265973468468        0.08404640410644984
6.840806451451066         6.286022493588773        7.907315020935402        0.08273313370398784
6.548934987318519         6.03147599953426         8.070202340822963        0.06788099191343656
6.827101981037864         -2.6319874702304156      6.24906082877464         -0.0037249062343106187
6.746027053655055         -2.6577441086823868      6.443407833093127        -0.002742106768056167
7.000000000000001         -2.7046489910343876      6.424645880152328        -0.009626093557822587
6.884390545745123         -2.4861146993833336      6.5120595968127475       -0.0014701921916630417
6.604715903807985         -2.5245239146348264      6.244018749718652        0.002507260235276716
6.530716954774367         -2.524168533252784       6.49683806326497         0.0031222141779508484
6.722671474896855         -2.452115265456716       6.525659370383395        0.002048484329420313
6.335436130937735         -1.8646960620762794      6.550080255826907        0.02019201092251485
6.386851657195121         -1.8526422035363985      6.765448595151524        0.020063228641095363
6.3363335528501645        -2.088450164333132       6.67112541083283         0.012607433110443935
6.545140731416499         -2.001036449100732       6.706090896925788        0.013866662718048485
6.527434819988627         -2.1643476300825295      6.640766424533069        0.010221540986976082
6.597815835208991         -1.8451304820194983      6.768453283758282        0.017506454380161744
6.309785366665782         -1.9946409206040903      6.436602301510225        0.01758022964158581
6.426209581375997         -2.361278743563709       6.3479713429611015       0.00840904907647433
6.386851657195121         -2.324258125129865       6.576802226514136        0.008110310167735014
6.602924064063575         -2.3051335562118824      6.5844520540813285       0.00716499014064178
6.346052105949479         -2.2035781183731284      6.444315875109927        0.011932131382032732
7.469283045225631         -2.524168533252784       6.496838063264969        -0.009449158489877693
7.563408500665169         -2.371390458641713       6.320945417612761        -0.012346375415081056
7.088443671942267         -1.678322459835097       6.835176492632044        0.011289214136924785
6.999999999999998         -1.3425428796955037      6.671605628996264        0.022572387735893786
7.267131305900294         -1.7218689904163367      6.8177578803995456       0.005759121502789317
7.392834954259595         -1.4682050681937486      6.648257002090971        0.007606932055197787
7.253972946344946         -1.519156219983877       6.898842988572533        0.015365951328391336
7.178313076951073         -1.3950874737573886      6.720970027300216        0.01775878762180189
7.079175425250341         -2.474683151705443       6.516632215883904        -0.005462334855199396
7                         -2.632792278435045       6.170733483012999        -0.008566615314764553
7.368507377915392         -2.550167128232798       6.271907348439413        -0.012690465324485757
7.261221564504083         -2.415096177404653       6.540467005604221        -0.005592791062834764
7.253972946344945         -2.657744108682388       6.443407833093128        -0.012188858406957536
7.19337969041101          -2.631512764389304       6.268478199873242        -0.012516356071706017
6.996244927128572         -2.3507764806208185      6.566194884317754        -0.0013105580825682388
6.82985934154542          -2.2825061250854124      6.593503026531918        0.004049613565493549
7.111831883267018         -2.3296752845512927      6.574635362745564        -0.003190984754984098
7.025075820539466         -2.197630845512559       6.627453138361058        5.052383808836189E-4
6.742405729035387         -1.7413123358515883      6.809980542225445        0.017580563591501095
6.9461768830599535        -1.8510975532606846      6.766066455261808        0.00647128758171927
6.736279077507179         -1.934289376220899       6.732789726077721        0.01108537829929812
6.530716954774369         -1.6527317954134795      6.845412758400689        0.026589473377405498
6.887587262328077         -2.0745416062467825      6.676688834067368        0.005898522053194987
6.41563247384751          -1.6520537372146988      6.570616313619515        0.0267452377445655
6.694137635552931         -2.135743362403792       6.652208131604565        0.009827689366866788
6.618246196032483         -1.4567817941286734      6.64302252334745         0.029948936041383597
7.690214698371223         -1.9946406907928171      6.436601726982043        -0.010890160449604376
7.234915517054425         -2.215717139676581       6.620218620695448        -0.004304625291158091
7.466494728017624         -1.9970034454928531      6.70770409836894         -0.006276773930990126
7.300442476157649         -2.026321850970494       6.695976736177885        -0.004280036066480406
7.654602059215155         -1.849472182562894       6.584050111177849        -0.006480115221769835
6.808031332979438         -1.292556264470263       6.52036976163122         0.024095514982952013
7.694851464526342         -2.061878425010918       6.0027934915827          -0.014553189513970373
7.591112863417354         -2.2777218950925855      6.054045955814632        -0.01734800769340566
7.67422804910575          -2.1340804867192844      6.242088496165467        -0.012987567191985088
7.716762949592615         -1.900831217252503       6.202078043131257        -0.009942275648865751
7.170066750884847         -1.8624519116473817      6.7615247119071284       0.001560639452889395
7.667120605408151         -1.7359372503639379      6.3969001136746915       -0.00550235709046415
7.555362674893886         -1.5408151053475017      6.469947903892452        -3.530610565622646E-4
7.606553876189117         -1.522701035730741       6.3074705396660615       -0.0019324149068245251
7.44005970309558          -1.3476865335745842      6.362726957295162        0.0017778939423959141
12.350312462115594        -1.2842263708781245      4.8073660443682815       7.651365517994295E-4
12.17761302310278         -1.119558669933443       4.832066199509983        0.006593574368339725
12.402549381900362        -1.035479133807791       4.84467812992883         0.006750153625845571
12.384088550634367        -1.1278883763601826      4.5838750189122415       0.0020977765179181107
12.433914567141306        -0.8919375237358789      4.610688837451287        0.008095360379106811
12.200000000000003        -1.9999999999999998      3.3859872595061544       0.009683949051506014
12.25097958011227         -1.7648874137318704      3.251327506591178        0.007161297438743566
12.200000000000001        -1.9999999999999993      3.1165605081481327       0.003978797039079669
11.958155054642619        -1.9999999999999996      3.233701793723158        0.003605966114764748
12.25123750153118         -1.7650413185241502      2.9819846604800095       0.0037103579551943174
11.960154816101467        -1.9999999999999996      2.981847132469122        -0.002011338254497668
11.717168295950316        -1.9999999999999996      3.090569138585315        3.1373130335099345E-4
11.71953108909506         -1.9999999999999996      2.8469923954665677       -0.003597040902910541
12.306528465952939        -1.512890650759024       2.8475033350520835       0.0022258932773734055
12.306566364098147        -1.5100522912877785      3.1110111249206662       0.0014633606717533772
12.306150076229686        -1.5090890858101411      3.393412384794026        0.002221669320386574
11.653073487619853        -0.8548523544315748      5.554718646883954        0.00860474089015008
11.426265740923716        -0.7592309304982507      5.51661626239124         0.010173301410651465
11.332128021855919        -0.6490669443568555      5.3206753714285995       0.009924793398687426
11.985171383289902        -1.6554793760259081      4.751678093596114        0.004296894996392241
12.298075542330823        -1.5329736079484566      4.770053958807731        -7.564006352188116E-4
11.571396239813259        -0.7344872495060669      5.34376478658726         0.012694602972250177
11.795931921767622        -0.885652338996883       5.362075925512019        0.013310692387989228
12.036558254281081        -1.1861911810000259      5.230575741067176        0.008592415479989872
12.03274764487597         -1.3657162745074465      4.7951425588238825       0.0065188859976376265
12.332192970208446        -1.373554011924831       4.565596648436914        -0.0020878463646908647
11.906348578151162        -0.9522689694876726      5.1288838902570175       0.018332072049174964
12.037764445475895        -1.22295490228501        4.997071210283884        0.012655313514868751
11.981153396436449        -1.0801641516231222      4.837975377256532        0.012984027266413222
12.364836617186082        -1.2229358292067662      4.335157818194711        -7.680152084385488E-4
10.447547789782305        -1.1132766542661894      5.249384438795462        0.00931341347335105
10.317187163005682        -1.488458049346882       4.9990113116762          0.011930849247359918
10.429176144616335        -1.6403272051295184      5.208361850987901        0.0086612121455667
10.393237212481223        -1.7221217307787458      4.966083508142136        0.01130566568099006
10.400657065857539        -1.3815614188004357      5.239238009740915        0.008989083543601657
10.725774911470177        -2.0821674531202556      4.64692648279298         0.0076281951694865974
10.440132846204415        -1.8578784805503177      4.721318227917453        0.007551923179380679
10.290434488276357        -1.6234234355751986      4.7564864846637205       0.010585122999164339
10.607621066592793        -2.0000000000000004      4.456666034844168        0.005544537641343209
10.440585154229902        -1.9999999999999996      4.516448516868166        0.004915119475690815
10.59149815316134         -2                       4.7                      0.008205544604409141
10.428530699601378        -1.9999999999999996      4.306519646338929        0.003208942928926858
9.8                       -1.9999999999999993      3.8999999999999995       -0.002594872250970734
9.800000000000002         -1.9999999999999998      3.6333333333333337       -0.003483009946271345
9.748946820973424         -1.7730969821041056      3.7579321704696858       -0.0015187823408832528
10.033263047203205        -1.9999999999999996      3.754704212408584        -7.635864981687469E-4
10.225857284867534        -1.9999999999999996      4.166808766065548        0.001993063560262995
9.750756480588146         -1.7811399137250943      4.03130322005575         0.0011210770492723302
10.029189674412901        -1.9999999999999996      4.011855441652937        -8.939264530536058E-5
11.956782660328273        -1.9999999999999996      3.5022719277733043       0.00937434147070802
12.252369078874047        -1.7570765137380535      3.5237744201542145       0.010155354063962977
11.735897126219783        -1.9999999999999996      3.6175460201879224       0.00762545975657697
11.727930111006287        -1.9999999999999996      3.3605499329302004       0.005203568197479912
12.305265682747592        -1.5103673374531505      3.66839101728595         0.0027699545855332107
12.362219476271118        -1.2475744517408776      3.5490130352604297       -0.00315922092749298
12.297482808052125        -1.544064588867796       3.9269980613163638       8.975579979547521E-4
12.336843253325945        -1.3576816159721845      4.113964120867439        -0.0022056943405562054
12.353148109024964        -1.2852234154136635      3.847642766558544        -0.0022992673129319965
11.605707300957743        -1.9999999999999996      4.135046821053478        0.005305823556160543
11.689455757986845        -1.9999999999999996      3.87051549298786         0.005823955253838741
12.30790503532411         -1.4908649049534506      4.346501952444316        -0.002595564469885434
11.39249736593605         -1.9999999999999998      4.200732877873698        0.00581084724001093
11.061816529052312        -2.10571639901241        4.324112233010498        0.0033919517173269377
11.182147243142529        -2.0624474388406013      4.20716826914961         0.0032319070455752727
11.201343432490376        -1.9999999999999996      4.032709692321976        0.004832138404442215
10.986708362241636        -1.9999999999999998      3.9450132441662507       0.004638990999944367
10.998147278972603        -2.044630800484525       4.104240294073274        0.002901309793465402
11.180527321886448        -1.9999999999999996      3.780947823925021        0.005596179090463436
10.543577850483022        -0.8795507273680595      5.212668447970059        0.01119550713320986
10.92573221015566         -0.6483090634864422      5.268421460384053        0.009092654526380096
10.964132161606496        -0.747274847351277       5.439063580912766        0.009647389599700863
10.72554852919055         -0.8069356614881834      5.3373127865121734       0.01162734549585573
11.096585329183968        -0.630463952613648       5.299759767066793        0.00856462799389175
10.831387858429792        -2.0934790779429693      4.426723873858499        0.005229148878330001
11.474002716142069        -0.6104512659493304      5.138739911103453        0.012804775594413257
9.7003224333051           -1.5569885924671059      4.485835775705821        0.013177587790482202
9.930765196542863         -1.6161749884651357      4.75757375173023         0.014041279482985483
9.675038748960132         -1.444616662045023       4.783307500693246        0.01681333713528126
10.093896060848687        -1.524887355711963       4.771266896643206        0.012576732552032382
9.700613327182651         -1.5582814541451175      4.172465679024648        0.004347474954287056
9.899713316611269         -1.3394760571859579      4.799078591422107        0.014812471714605115
9.635081664808178         -1.2670296213696763      4.549044260959008        0.012070113281652013
10.313638832957796        -1.220243617445135       5.039124159791034        0.010622799797015138
9.612558123440195         -1.1669249930675343      4.82496125103987         0.01126852296815667
13.999999999999996        5.6                      4.909090909090909        0.055223048406469306
13.753670625210797        5.6                      4.763288587152948        0.04710311674305178
14                        5.359154398728439        4.772727272727273        0.0565230444707736
13.75915439872844         5.6                      3.1363636363636376       0.035914981792120264
14                        5.359154398728439        3.1363636363636376       0.042320202042523895
13.518308797456877        5.6                      3.000000000000001        0.03869165142877056
13.999999999999998        5.6                      4.090909090909091        0.0531566677940476
13.759154398728443        5.6                      3.9545454545454546       0.047820246486446776
14                        5.6                      3.8181818181818175       0.04815787232059964
14                        5.359154398728439        3.9545454545454546       0.055098708643129934
13.759154398728443        5.6                      3.681818181818182        0.04354954755814888
13.999999999999998        5.359154398728439        3.6818181818181817       0.04857506566187141
13.759154398728441        5.600000000000001        2.5909090909090895       0.03763542344860931
14                        5.6                      2.454545454545454        0.041819963033131506
14                        5.359154398728439        2.5909090909090895       0.04320287492482367
13.518308797456879        5.6                      2.7272727272727266       0.038090964620046845
13.999999999999998        5.118308797456877        2.7272727272727266       0.041791272186339094
13.764191183228546        5.6                      5.031920012280771        0.05130455217762226
13.525752130548254        5.6                      4.896749610631986        0.043533851081654744
13.55641875119449         5.6                      5.156466229257326        0.04896577026503662
14                        5.359154398728438        5.045454545454545        0.05555061933629039
13.999999999999998        4.959165501883195        5.566347123028427        0.052095786474623554
13.999999999999998        4.8865447966014575       5.314147392999841        0.0494198908507693
13.999999999999998        5.124105816159534        4.901416804484176        0.05384241772178255
14                        5.13982005420272         5.1737894302548195       0.052115711764063495
13.999999999999998        4.895710169341566        5.036396276115365        0.0491026295405273
13.518308797456879        5.6                      1.90909090909091         0.0383805030949353
13.999999999999996        5.118308797456878        1.6363636363636376       0.0467155143686871
13.999999999999998        4.883202996053602        1.5023479363680963       0.04407240719089566
13.999999999999996        5.118308797456879        1.9090909090909083       0.04834362368791303
13.999999999999998        4.877463196185317        1.7727272727272734       0.04942928339256505
13.759154398728443        5.6                      2.3181818181818175       0.03576871899601413
14                        5.359154398728439        2.3181818181818175       0.04321776364478042
13.518308797456882        5.6                      2.1818181818181825       0.03623091852876837
13.518308797456879        5.6                      2.4545454545454533       0.037289992791855735
13.999999999999998        5.11830879745688         2.181818181818183        0.04518480128964814
13.999999999999998        5.118308797456879        2.454545454545453        0.04236651167584158
13.999999999999998        5.118308797456877        3.0000000000000018       0.04536509848178872
14                        5.118308797456879        3.2727272727272747       0.04746281734229412
13.999999999999998        5.118308797456879        3.545454545454545        0.04836625578553778
13.518308797456884        5.6                      3.2727272727272756       0.04059420950290694
13.518308797456884        5.6                      3.5454545454545454       0.041619562205549195
13.500188880452756        5.599999999999999        4.638024830684845        0.03967030520297094
13.518308797456884        5.6                      4.363636363636364        0.04333863986207282
13.999999999999998        5.118308797456877        4.636363636363637        0.055022490164862166
14                        5.35915439872844         4.227272727272727        0.056636410082030623
13.518308797456884        5.6                      4.090909090909092        0.04352216372200302
13.759154398728441        5.6                      4.227272727272727        0.05077119609183745
13.999999999999998        5.118308797456879        4.363636363636363        0.05734367709287847
13.999999999999998        5.118308797456879        4.090909090909092        0.058953818814738386
13.999999999999998        2.5199999999999996       6                        0.029430020790097256
13.999999999999996        2.2399999999999998       5.999999999999999        0.031644803853177576
13.865002954753045        2.3881892533319506       6.202495567870432        0.03511712659312067
13.864505092860455        2.663969282473941        6.203242360709316        0.036291791973456826
13.999999999999998        2.66                     5.756949970427897        0.025668759415656942
13.999999999999996        2.8                      6                        0.031230223744641104
13.724258790459896        2.524602825274631        6.413611814310153        0.03912915941773234
13.72431494312163         2.80451778958777         6.413527585317549        0.04080240842836081
13.579327047227633        2.6615884840450863       6.6310094291585475       0.040163007344245764
13.716046305142802        3.8952543796338244       6.425930542285792        0.058158887453803744
13.576837501949928        3.7535687909506597       6.634743747075106        0.05470305854506841
13.863084268580687        4.060028893872437        6.2053735971289665       0.059678005837626426
13.86536939679407         3.770546222302721        6.201945904808891        0.05549094419442773
13.999999999999998        4.0600000000000005       5.756949970427897        0.05170501798859111
14.000000000000004        3.9200000000000013       6.000000000000001        0.05613309174002823
14.000000000000002        4.2                      6.000000000000002        0.05866984259551227
13.999999999999998        4.339999999999999        5.756949970427897        0.05415591751728598
13.999999999999998        4.479999999999999        5.999999999999999        0.05795289131831948
13.999999999999996        4.61564195521629         5.764277480786306        0.05396655181987486
13.999999999999998        4.473267050033811        5.532180815786457        0.05071661434965157
14                        4.740994220396262        5.553835230964588        0.050722509167127616
13.999999999999996        4.2                      5.513899940855795        0.04849664122919425
13.999999999999998        3.6399999999999992       5.513899940855792        0.03797425267682448
13.999999999999996        3.780000000000001        5.756949970427896        0.04643615908259691
14                        3.9200000000000026       5.513899940855794        0.043042966011494876
13.999999999999998        4.065574976569117        5.283609804137832        0.04461633734029368
13.999999999999998        3.780000000000003        5.27084991128369         0.03878890734000804
14                        3.9203075807150163       5.037554136119535        0.03820020122497982
13.71993428715809         3.6300808934167046       6.420098569262864        0.05050225100313329
13.721507053841336        3.361620629018833        6.417739419237993        0.045203774971207596
13.72389968527029         3.0835758922330534       6.414150472094567        0.0422933898073854
13.577582120228557        3.220965937544381        6.6336268196571595       0.043250996597300966
13.57674090292383         3.495134100057119        6.63488864561425         0.047994009541335474
13.578824434423215        2.942192693756468        6.63176334836518         0.04000618547034534
13.999999999999998        2.9400000000000013       5.756949970427897        0.029877909210331625
13.865131250940285        2.9455152218835146       6.202303123589569        0.03811572664744484
13.865662840800768        3.4981047551825855       6.201505738798847        0.048774513504366346
13.999999999999996        3.6399999999999992       5.999999999999999        0.051213790433835345
13.999999999999996        3.499999999999998        5.756949970427897        0.04115292887887461
14                        3.2200000000000006       5.756949970427897        0.03571551116925587
13.999999999999998        3.36                     6                        0.04493063727875956
13.999999999999998        3.08                     6.000000000000001        0.03703579922117988
13.999999999999998        3.3599999999999985       5.513899940855795        0.033808073631328144
13.999999999999998        3.359999999999996        5.027799881711591        0.029456849422982347
13.999999999999998        3.4999999999999964       5.27084991128369         0.03521089674436128
13.999999999999998        3.639999999999999        5.027799881711585        0.034081147227148105
14                        3.2200000000000006       5.270849911283694        0.029743017474358296
13.310852538575533        5.599999999999999        5.283664796446594        0.04695827411180731
13.363514446788267        5.599999999999999        5.042011973117315        0.04363323444773226
13.163054019386083        5.6                      5.51469815332085         0.043829471366434274
13.031910435580151        5.6000000000000005       5.273664655036088        0.04336518796211742
13.144155015947472        5.6                      5.062342880020806        0.04125891258935765
13.999999999999996        4.2098930098873595       5.052701107157669        0.0445462891173993
13.999999999999998        4.484290136427759        5.082764973435568        0.04800383063478842
13.999999999999996        4.338028712806672        5.294481506513304        0.049312273479031284
13.999999999999996        4.607304266542359        5.313367800709895        0.04877453465322796
13.278646807298562        1.8370918831280827       7.082029789052154        0.04836037386425617
13.42545517297295         1.6994485420097467       6.861817240540574        0.0453786580316192
13.423129238703009        1.9765343243387556       6.865306141945483        0.04634600646356981
13.575425272227296        1.8392057719625665       6.636862091659054        0.04118011921339004
13.577299290088117        1.561867776904185        6.634051064867819        0.03747746956818759
13.425338094562143        1.4261762190535279       6.861992858156784        0.03837179140501817
13.27581196008558         0.7241880399144188       7.0862820598716265       0.03575734920168889
12.987918996315166        0.7146727515377647       7.072009127306645        0.03554953840282821
13.276428350185565        1.016582203493439        7.085357474721651        0.036274372416775384
12.441860465116278        0.9999999999999999       7.499999999999998        0.03077316020910781
12.720930232558139        0.9999999999999996       7.4999999999999964       0.030905246677558933
12.564750528601513        0.8567484320184725       7.2851226480277065       0.03207248315654888
12.563806569980425        1.2031026743351674       7.499999999999997        0.03252921292880273
12.695987825757367        0.716942472423279        7.075413708634917        0.03451155278474416
13.42377743200432         0.8722062295857012       6.864333851993518        0.03309720442710556
13.42372017053646         0.5762798294635406       6.864419744195311        0.034375690792532214
13.146168120173371        0.57012653204218         6.855189798063269        0.03504203343039136
13.572851235945055        0.7228503854138457       6.640723146082415        0.030636290929035134
13.28697873035402         0.4241337514022233       6.636200627103333        0.03057717815635742
13.716133175870217        0.8556415354720626       6.4258002361946716       0.029575049425868975
13.860609357147121        0.9945925905848844       6.209085964279314        0.02979600108462233
13.724673203750115        1.4197681305994165       6.412990194374828        0.03267315864471166
13.575715170714846        1.2825585219472566       6.636427243927731        0.030198252820864153
13.72496944858064         1.7019477777613743       6.412545827129037        0.03575006726730256
13.158654067647642        0.27984170800535774      6.419762562008035        0.026887516509951356
13.159999999999997        0                        5.999999999999999        0.027857546360005175
13.029271049154229        0.13615789849681334      6.20423684774522         0.028219972754547403
13.29066398036481         0                        5.767203095274813        0.03131061958377276
13.010005236688556        0                        5.756583265921199        0.0335986796369493
12.88                     0                        6                        0.03210585944335865
13.148985813280547        0                        5.4976128252091385       0.0358439969922407
13.138241305145572        1.4276223852157948       7.29263804228164         0.03855728667298703
13.278565108168955        1.5638064314169113       7.082152337746563        0.043615949937306275
13.277786130515569        1.293070244768912        7.083320804226644        0.03757074954232847
13.721842238322413        1.1408284900373253       6.417236642516379        0.029043637680349985
13.572325556459758        1.0098417819829946       6.641511665310361        0.029125463414999716
13.422539418842852        1.1542608817513071       6.866190871735716        0.032195258061821275
12.840307017490069        0.5518096273138677       6.827714440970801        0.034607106958259075
12.29388514134865         1.2277863481163838       7.499999999999998        0.029738738998484646
12.441387248325203        1.447067621452891        7.499999999999997        0.034226330397161914
12.2862119629983          0.863029759779369        7.294544639669051        0.030747052800406332
12.14926699643629         1.483886667093075        7.499999999999998        0.03093716340108921
12.162790697674417        0.9999999999999998       7.4999999999999964       0.02879345393483926
12.006965844140614        0.8642805343503182       7.296420801525475        0.028068512146259054
11.883720930232554        0.9999999999999996       7.499999999999996        0.027431218537702612
12.4038631387761          0.7236087377425509       7.085413106613824        0.033407855492403264
12.023255813953487        1.2427680678127317       7.499999999999998        0.02819086075967925
11.604651162790693        0.9999999999999997       7.499999999999996        0.031247063121578714
11.744186046511624        1.2427680678127304       7.499999999999997        0.02844166147320479
11.735529737741198        0.8634279703112021       7.295141955466801        0.027880913063419888
11.21628510939502         -0.5324625041211485      5.114586757127975        0.010328674359641543
11.007568452882989        -0.5350068040026329      5.114890821915897        0.00943687051366955
13.551830302763545        0                        2.7417097673450765       0.012035909403836054
13.568881825971022        0                        3.0128755008035464       0.01013836284353041
13.775453286936948        0                        2.5886086016554364       0.009122008459388846
13.551554406039365        0                        2.465000431610449        0.011975861301821987
13.999999999999998        0.24084560127156074      2.59090909090909         0.003673033824084571
14                        0.48169120254312153      2.7272727272727266       0.007614783595348308
13.999999999999998        0.4816912025431206       2.4545454545454533       0.003566763792351302
13.999999999999996        0.4816912025431206       1.9090909090909083       0.006610609878693787
14                        0.4816912025431215       1.6363636363636376       0.007156492649484452
13.999999999999998        0.4816912025431206       2.181818181818183        0.004220938658832934
13.539855002473024        0                        1.9079604568688469       0.0018978217327066769
13.539272349817814        0                        1.6351578509671456       -0.0017062133585246362
13.318151834127889        0                        1.7722445033950591       0.0010404041425771966
14                        0.7225368038146809       2.0454545454545467       0.011917117960399156
13.999999999999998        0.7225368038146813       1.7727272727272734       0.014474709285725638
13.542990367676618        0                        2.1853025369374617       0.008089803676249263
13.320239205749218        0                        2.053101711685506        0.00629054078613822
13.322164745279578        0                        2.3382593415808155       0.010372283597767623
13.320103997339643        0                        1.4918931981496963       0.0016496517784735517
13.08980225751751         0                        1.3321615704572825       0.0066627320192992655
13.099596691113184        0                        1.6222205645289456       0.002274977174982692
13.999999999999998        0.4816912025431215       1.3636363636363624       0.00850483741579558
13.3280622305284          0                        1.1948155896376735       0.010506260610977787
13.323805640707498        0                        0.9274326446851519       0.02149037599146905
13.130719569101833        0                        1.0495832302485928       0.016336898122656398
13.549585280233302        0                        1.3616339107110211       0.002711851989350464
13.112996770785731        1.0668508526637663       0                        0.018376173224091186
13.328667836251784        0.9879111643607782       0                        0.019493705583069013
13.511557198625635        1.1307807552070934       0                        0.020926962813921732
13.999999999999996        1.545920133666821        0.7256031016947442       0.015131043510406892
14                        0.716913267334709        1.2388323489353308       0.01817573995055558
13.999999999999996        0.7225368038146831       1.5                      0.01578167004593486
13.999999999999996        0.9632902106207593       1.3728207178028127       0.0187427317566814
14                        0.9297742273128686       1.0965085502721381       0.022287361422604342
14                        1.1194032560174265       0.9247352606517119       0.020037485552374192
14                        1.405404129860354        0.9690633546655274       0.013411928923390501
14                        1.2410287324348563       1.216612278551957        0.016157538671942095
14                        1.200184573962518        1.507174476289086        0.014944046867689157
13.999999999999996        2.5200000000000014       0.48610005914420507      0.02682680230805064
14                        3.3600000000000003       0.9722001182884115       0.038669447728752304
14                        3.08                     0.9722001182884119       0.03885601290156699
13.999999999999996        2.9399999999999995       0.7291500887163078       0.031723980318525684
13.999999999999996        2.799999999999999        0.972200118288411        0.028657339307217717
13.999999999999998        2.9399999999999977       1.2152501478605142       0.035467389016071334
13.999999999999996        2.1                      0.7291500887163078       0.02164917380421275
13.999999999999998        2.6599999999999984       1.7013502070047166       0.034627085627526755
14                        2.799999999999997        1.458300177432616        0.03300560749105535
13.999999999999996        2.5200000000000014       1.4583001774326143       0.026873520388281943
13.999999999999996        2.6599999999999984       1.215250147860512        0.02530386452925058
13.999999999999996        1.9700714152450045       1.4524324474904442       0.017080806139133594
14                        2.1012802935859254       1.2163348181317448       0.018880691354835968
13.999999999999996        1.8189057892375828       1.2167868514058258       0.013097018026015957
13.999999999999996        1.9600000000000002       0.972200118288411        0.01854983661180154
13.999999999999996        1.6797805053795498       0.9720687649945599       0.012309290726020312
13.999999999999996        1.451121066838163        1.9226759352401732       0.01842899105371218
14                        1.4361694754206447       1.642927159044259        0.013460274039313198
14                        1.2107076688128746       1.7800771294394866       0.013503668583336568
14                        1.6756434978411865       1.7889498720615484       0.019813574188294738
13.999999999999998        1.6770939001571552       1.4813518213617094       0.01236798803475304
13.999999999999998        1.6914639599000019       2.0620903653021845       0.025409691806837883
13.999999999999996        1.951603132063454        1.9114485836954973       0.023667744365091923
13.999999999999996        1.4450736076293604       2.181818181818183        0.021568536999886204
12.142354730834477        -0.8894760281005953      4.866578595784911        0.010170766074486056
12.454786301685134        -0.7867318967374586      4.881990215489381        0.010929249143461094
12.418048845500842        -0.9717390203857226      4.38040525969325         0.006054432229907044
12.482574296797033        -0.6617904651884771      4.627749911231781        0.012504533217301736
12.460696580359322        -0.7693521245348933      4.455058505927325        0.011573226851333664
12.33544610155176         -0.3761004326887446      4.943584935096688        0.01640906203900383
12.562891695998799        -0.27194430476763226     4.959208354284855        0.01644966444186084
12.50784113093114         -0.534089852708854       4.919886522093672        0.015858440966849355
12.571149185679378        -0.24013509910004566     4.746453479172445        0.016790913585841782
12.529298497514628        -0.4418074112449816      4.614586719176783        0.016468680590736917
12.383668461131274        -0.18611231653470514     4.972083152519794        0.015715009829462338
12.620000000000001        0                        5                        0.01944321538955685
13.999999999999998        2.154193779937396        3.1394147487065673       0.01779736016164798
13.999999999999998        1.926764810172481        3.2727272727272787       0.0160399234432852
13.999999999999996        2.1511396905418856       3.407067544598006        0.01913969894028814
13.999999999999996        2.375931031646858        3.264322661713159        0.02186923940928265
13.999999999999996        2.3770862525365164       3.5302572374894026       0.025142764109265418
13.999999999999996        2.381580011342903        3.002237497385888        0.01960289756760675
14                        1.6859192089009203       3.4090909090909096       0.013299708410078851
13.999999999999998        1.4450736076293618       3.2727272727272756       0.011995591971360365
13.999999999999998        1.4450736076293618       3.545454545454543        0.013188631976229173
14                        1.204228006357801        3.4090909090909096       0.0121301874558562
13.999999999999996        1.2042280063578032       3.136363636363639        0.013467417797011936
13.999999999999998        2.3800000000000012       5.756949970427897        0.027476529659498258
14.000000000000002        1.1199999999999999       6.000000000000002        0.027026456363945458
13.863065002365715        1.2704763821170482       6.205402496451423        0.028685926077251993
13.999999999999998        1.2684386396864884       5.275304868039457        0.024783102613053467
13.999999999999996        1.4000000000000004       5.513899940855794        0.02355077600405212
14                        1.134966830962397        5.0579164404917245       0.026878859097567768
13.999999999999998        1.5399999999999996       5.270849911283692        0.026772751769869967
14                        1.2600000000000005       5.756949970427897        0.02216957635302447
13.999999999999998        0.636254569271343        5.045703232410366        0.02710875500192047
13.999999999999998        0.4964166186979275       4.640631038985807        0.017109545041275345
13.999999999999996        0.7377728332126914       4.803773210985185        0.024503016987696417
14                        0.7302947506107991       4.509486144674762        0.01758277992036417
13.999999999999996        0.862700303814981        5.062363504514002        0.02926358831376483
13.999999999999996        2.1458433689518364       3.665624309012327        0.02369266982854121
13.999999999999996        1.9257620339313435       3.5476450831901727       0.017979135526431596
13.999999999999996        1.9325497724108303       3.827628949124122        0.022182833243214906
13.999999999999996        2.156409462858704        3.877564950799611        0.025075567278314927
13.999999999999996        1.6867373989447998       3.683972206796186        0.01762742875097044
13.999999999999998        1.6859192089009236       3.136363636363642        0.015060348801626046
13.999999999999996        1.9267648101724872       3.0000000000000053       0.017403818937834215
13.999999999999996        1.9723539844476492       4.544711884455271        0.023832224410852615
14                        1.8211996050280552       4.779512921665415        0.027587654509945683
13.999999999999996        2.1114683643105963       4.783622597661857        0.03075942887579319
13.999999999999998        1.6679514842907786       4.516425050168113        0.024717230661717587
13.999999999999996        1.8429099141987257       4.327356234379927        0.021732803288600052
14                        2.2417801805919995       4.5265562422768575       0.02788730621206759
13.999999999999996        2.0694362515069566       4.270989321200668        0.020616800214215136
13.999999999999996        2.66                     4.784749852139488        0.03373106970890671
13.999999999999998        2.5200000000000022       5.027799881711589        0.03451854555851779
13.999999999999998        2.799999999999999        5.027799881711589        0.029380287916507136
14                        2.3800000000000034       4.784749852139486        0.03508832076336609
13.999999999999998        2.2399999999999998       5.027799881711587        0.0346951285857206
14                        1.680000000000001        5.027799881711589        0.02722137252048262
13.999999999999998        1.4010696897779873       5.0317258425453755       0.02682265697740954
14                        1.8199999999999998       5.270849911283693        0.027751814101989153
13.999999999999998        1.5437520016741855       4.7916292218673044       0.027768414722630103
14                        1.9599999999999993       5.513899940855795        0.027459762206748898
13.999999999999995        2.0999999999999988       5.27084991128369         0.030809034488442504
14                        1.68                     5.513899940855794        0.026161590491989874
13.999999999999996        1.959999999999998        5.027799881711589        0.03028021923010826
13.079727336488451        0                        4.375641353537231        0.023695689799509947
13.083484207148794        0                        4.668660420860837        0.026554970200734055
13.106676083548468        0                        4.947783142348179        0.03109748391754465
12.858628503391621        0                        4.833460664253012        0.025865558508374364
12.95621317576132         0                        5.321505833230205        0.033786958401722
12.91633904527761         0                        5.113997189819451        0.03063162915280757
12.734137098158875        0                        5.296317979993519        0.029947887156300982
12.867410702813357        0                        5.525316162966899        0.03549500899531216
13.145560732071857        0                        5.219867338971753        0.03429026050428486
14.000000000000005        1.4000000000000001       6.000000000000003        0.024425928448539132
14                        1.5399999999999991       5.756949970427897        0.023730933190483052
13.863111246988336        1.5507080530727142       6.205333129517495        0.03043068764994984
14.000000000000002        1.68                     6.000000000000003        0.02733247604421302
13.864661304976515        1.8335922762133097       6.203008042535227        0.031327771524927765
13.999999999999998        1.8199999999999998       5.756949970427897        0.027884590034942366
13.999999999999998        1.9600000000000004       6                        0.030406951328018458
12.001866042075832        1.7285423208252504       7.499999999999998        0.031252040745709746
11.883720930232553        1.4855361356254626       7.499999999999997        0.02905523416777985
12.13203029180914         1.9573524169497416       7.499999999999997        0.03418758542900929
13.999999999999998        3.688724095523744        2.1724973283445923       0.0430779007831068
13.999999999999998        3.777103044335286        1.9344727480683828       0.03989923450666678
13.999999999999996        3.5696957633254174       1.9310769380628745       0.04044878206626045
14                        3.713396056733881        1.7279148249945875       0.03808657435947207
14                        3.450003227182409        2.104333326722596        0.04506770838351754
13.999999999999996        3.456207792563684        2.33345823223894         0.04585394567558886
13.999999999999998        3.4527595013319203       2.605867714934523        0.03891133468515278
14                        3.682282965465035        2.4587596428206906       0.040103494635902175
14                        3.6732351898275066       2.727272727272716        0.032231923592740276
13.999999999999998        3.914080791099073        2.590909090909079        0.030926404309520445
13.999999999999996        2.672746609542168        2.1491843906351846       0.029082353941193653
13.999999999999996        2.8023185214223676       1.928169302679768        0.03630429642024469
13.999999999999998        2.532031375592519        1.9343041183778187       0.031218804610521237
13.999999999999996        2.588165759732395        2.3606500211337944       0.021595748032867984
14                        2.3839143596522514       2.184701251749992        0.023543103439966493
13.999999999999996        2.2548690220797107       1.9216219416404186       0.025266256457316155
13.999999999999996        2.38823457511151         2.4802379546469133       0.019217520328895708
13.999999999999996        2.152432713845812        2.335436362684623        0.021442425913603153
14                        2.1605717985041855       2.60571601214782         0.01944102653335147
13.286058754571071        5.6                      0.6884702049693723       0.045707643844352434
12.599999999999994        5.6                      0.4861000591442082       0.04948083594592833
12.877902975113434        5.6                      0.48062972687190175      0.04694797778538241
13.145966026952534        5.6                      0.45312714318515557      0.04648236165689553
12.83818919387392         5.127829524357412        0                        0.04795086852308359
13.121910766076223        5.134863513660094        0                        0.051245795846107056
12.68653597714472         4.905558408943396        0                        0.046174467696684256
12.948779330006932        4.907174791831222        0                        0.04564499296845076
12.765484718538842        4.67697106151557         0                        0.04247486893626946
12.426317127124339        4.875388222291221        0                        0.04550813621843181
12.848251668856573        4.482375189384079        0                        0.03798304592072466
13.037902105183548        4.671926770804873        0                        0.04042520484285367
13.090172198855887        4.468760144185814        0                        0.03739468241912758
14                        4.197232026773198        0.9640390818947528       0.03809384529887303
14                        4.461309850750984        0.9440127014257254       0.035916327483531636
13.999999999999998        4.345484730234018        0.7276449983757018       0.04051075746014974
13.999999999999998        4.63015978409765         0.7219172973088241       0.04203847703538963
13.999999999999996        4.062845389234319        0.7328191823254397       0.04117322349307507
13.999999999999996        4.731931514328133        0.9390753529690374       0.03793048605270138
12.319999999999991        5.6                      0.4861000591442064       0.05147624061507611
12.039999999999997        5.6                      0.4861000591442064       0.04891769776607604
12.018539832355582        5.136189502691187        0                        0.04394108552067933
13.280761277827239        4.897918118034446        0                        0.045833429306040445
13.288198948442322        4.588892769371468        0                        0.039288126767036975
13.999999999999996        4.407551265711134        1.7812771365279874       0.04228363394129747
13.999999999999996        4.6366175949137585       1.90909090909091         0.04801476350171646
14                        4.646543999598171        1.6532004077332219       0.04429317561964207
14                        4.877463196185318        2.0454545454545467       0.049734504900133196
13.999999999999996        4.6366175949137585       2.1818181818181825       0.04828811967381532
14                        4.395771993642199        2.0454545454545476       0.043523009157177335
14                        3.9570928985870686       1.8100508219504006       0.03954431872927528
13.999999999999996        3.3463626002596865       1.4626135757629957       0.03618837840547368
13.999999999999996        3.604326090196748        1.4681169032023664       0.037824294229503085
14                        3.4838323372278985       1.2182660553453974       0.03805424386180945
14                        3.2200000000000006       1.2152501478605142       0.040243173454471544
14                        3.9277330917322217       1.4843661506033192       0.04090951997722781
13.999999999999998        4.423251541143765        1.5281881062530505       0.03827174918999923
13.999999999999996        4.633338479716192        1.401299011537044        0.03782675129664346
14                        4.19297701983375         1.6580987637752687       0.040125620726584814
14                        4.216498481462737        1.380145621805207        0.037988692966297206
13.999999999999996        4.178064680751703        1.9301753034290883       0.03989188586696462
12.882026179123086        5.6                      0.9181161538334184       0.04050706683509898
13.107402711949684        5.6                      0.8804563794479683       0.04058380740050679
13.076219160347492        5.6                      1.09617453583258         0.03507678208024432
13.011169805392692        5.6                      0.6937177907438219       0.04483571886476539
12.741400356675392        5.6                      0.7180696697561455       0.04716633200068076
12.462456510867549        5.6                      0.7264798581716878       0.051437687135961314
12.60249795549757         5.6                      0.9632196097964405       0.04550316030878886
13.277463196185316        5.6                      1.5000000000000004       0.03593437277017592
13.27746319618532         5.6                      1.7727272727272756       0.03679901312013328
13.043610194775315        5.6                      1.3662423850176406       0.033577232133213626
13.03813419908951         5.6000000000000005       1.6374158365188642       0.03394090399951965
13.036617594913759        5.6                      1.9090909090909118       0.03444978767779417
13.999999999999996        4.328586618127409        1.1554039225660797       0.035215925885187356
13.999999999999998        4.436697625173002        1.3235605967932527       0.034872539877238935
13.999999999999996        4.5785092604687225       1.1489067901607162       0.03398906065394692
12.761897309779407        5.599999999999999        1.2081691951080122       0.03733859400332142
12.811471224830282        5.6                      1.5049825097762193       0.034470315785986805
13.277463196185323        5.599999999999999        2.0454545454545467       0.03600870006239316
13.277463196185323        5.599999999999999        2.318181818181817        0.038320231829167634
13.27746319618532         5.6                      2.590909090909087        0.04089887340918874
13.036617594913757        5.6                      2.4545454545454497       0.03801332897587718
13.03661759491376         5.6                      2.1818181818181825       0.036063134961564706
12.80285346924068         5.6                      1.7750276474293814       0.03306036253789552
12.795771993642202        5.6                      2.0454545454545467       0.03469245167740525
12.7957719936422          5.6                      2.318181818181815        0.034880685188926015
12.554926392370641        5.6                      2.1818181818181825       0.03426713167290068
12.560932295790854        5.6                      1.9152909219373875       0.035414356983120183
13.089508691928755        0                        1.9131005834922479       0.00478151570059665
13.090742647536025        0                        2.207418657156891        0.008434111572255243
13.324126313211263        0                        2.626163487149058        0.011003915158317083
13.568029078841063        0                        3.2497851275703855       0.011946881420820536
13.33728558225281         0                        3.371976916606337        0.014850906586530292
13.405203285621772        0                        3.135888607198754        0.011235911330734316
13.999999999999996        0.7225368038146813       3.1363636363636376       0.013527001377951738
13.999999999999996        0.4816912025431215       3                        0.012481592433439867
13.999999999999996        0.7225368038146818       2.8636363636363633       0.013440688496835116
13.999999999999998        0.7225368038146813       2.59090909090909         0.011486367522088104
13.089802285828416        0                        4.08462407585864         0.019829676596637976
13.324527609446266        0                        3.9447671898429286       0.017835173816051045
12.622472396854578        0                        4.695071054602444        0.01834355643684954
12.856718346763506        0                        4.235527866470487        0.022613998126246173
14                        0.9633824050862412       3.2727272727272747       0.013202954724558598
14                        0.9633824050862412       3.5454545454545445       0.01706724331424495
14                        1.677930614377329        3.958301253081266        0.023120409641107117
14                        1.4450736076293653       3.8181818181818166       0.02109537106247923
13.999999999999998        1.2042280063578032       3.6818181818181794       0.01899476792295284
13.999999999999996        1.2042280063578037       3.954545454545457        0.023609526198833778
14                        0.9633824050862434       3.818181818181817        0.020318617920388634
13.999999999999996        0.9798644712575166       4.638513937255226        0.02431023419549799
13.999999999999998        0.9891788670953039       4.874718413518838        0.027074037240390945
14                        1.2389821971200734       4.783126541796678        0.027928476028912488
13.999999999999996        1.413691760707536        4.581896026471741        0.026636162822329522
14                        1.4328602978372715       4.097140692868816        0.023667293937625154
14                        1.2007574791262368       4.229575681575172        0.02243731683755906
13.999999999999998        1.2054087534222688       4.499400302451692        0.02492853763709074
13.999999999999996        0.9678531353631072       4.366068362477225        0.02045402503066071
14                        1.4304253782532173       4.357498412413722        0.023848969070137106
13.30797981903892         0                        3.657193604661259        0.01637054071057809
13.074578591065013        0                        3.4726130356334006       0.014216424276403213
13.084510868160681        0                        3.7745082774767766       0.015471656132518398
12.858888120318865        0                        3.9267176833826634       0.01827524760794833
13.143075417591515        0                        3.139455297846065        0.01218878877350141
9.8                       -1.9999999999999991      2.833333333333333        6.72856482844664E-4
9.799999999999999         -1.9999999999999996      2.5666666666666664       0.008399062909345036
9.747418934949797         -1.7663063775546568      2.69940444505504         0.002004785938181482
10.039008577687778        -1.9999999999999996      2.7                      0.008941741101916851
9.703467954085818         -1.570968684825857       2.0426408450951987       0.02001752737710785
9.6504341613654           -1.335262939401779       1.9436017680975461       0.020703493453722143
9.663393114769645         -1.3928582878650861      2.160976335106491        0.014422422262979438
9.884173181200882         -1.2611285138511614      1.426112851385116        0.016715502564842943
10.166684483683822        -1.312946768027651       1.4312946768027652       0.017124826774164714
9.636989714139617         -1.2755098406205154      1.6591849275286226       0.019442474257348023
9.613543749287215         -1.1713055523876197      1.4171305552387619       0.016303452840678304
11.476068124554196        -1.9999999999999996      2.715251851079939        -0.0011193378165884062
11.470881492441945        -1.9999999999999996      2.9725992768433778       -0.002856900820909661
11.23795032928026         -1.9999999999999996      2.845636018402943        -0.0037867501625527896
10.402646159144735        -1.9999999999999996      1.9294725673280646       0.013153258840183008
10.288064520154032        -1.5389650377914732      1.4538965037791476       0.01622532177631386
10.426652026230485        -1.2958870054424314      1.4295887005442434       0.01478772906150744
10.58733650118757         -1.517402003651976       1.4517402003651978       0.013435643081883246
10.61920791424268         -1.9999999999999996      1.9491781522584362       0.007389988356855421
10.863800336740654        -1.9999999999999993      1.9770027400353334       0.004581054815342469
10.85905319370902         -1.506559976394331       1.450655997639433        0.015807881898681823
9.747341202297134         -1.7659608990983693      2.4321368124611666       0.008223992341511768
10.039008577687778        -1.9999999999999998      2.4333333333333345       0.014505802320653146
9.6978381603437           -1.545947379305332       2.297150102796218        0.010598641338692273
10.707643693739065        -1.9999999999999996      2.2606403867384435       0.008389373535822918
11.00028672723097         -1.9999999999999996      2.196708288550343        0.005922268175136526
10.249243216658135        -1.9999999999999993      2.2850614364015644       0.014633360825797801
10.44531199407824         -1.9999999999999996      2.145537911992366        0.011291110231536337
9.8                       -1.9999999999999993      3.3666666666666663       -0.003453858919890402
9.8                       -1.9999999999999991      3.1                      -0.0015426920605734118
9.750281858426622         -1.779030481896087       3.230189056894395        -0.0017736394841079068
10.045910408938608        -1.9999999999999996      3.1946602892210647       0.004546805650107997
9.748306315528447         -1.7702502912375369      2.9589248279157756       9.193939787160265E-5
10.039008577687778        -1.9999999999999996      2.966666666666667        0.006194503767588115
10.491048701246413        -1.9999999999999996      2.4082144363265545       0.011703699500322852
10.254408901187748        -1.9999999999999998      2.538492599066487        0.013097696672473584
10.736640029359492        -1.9999999999999996      2.5528506504211146       0.00844269936223071
10.922855982892385        -1.9999999999999996      2.423001946232728        0.007662908068496585
10.555702851844394        -1.9999999999999996      3.2144688978537137       0.00222869099472538
10.74004701517668         -1.9999999999999996      2.986213993826336        -0.0017184795838040318
10.517237287137172        -1.9999999999999996      2.89742204025836         0.004451390557157943
10.274742672228276        -1.9999999999999996      3.051337997184516        0.00798784509978037
10.263974390257635        -1.9999999999999993      2.797050257131103        0.009398527496054883
10.25678322985745         -1.9999999999999996      3.307455331974864        0.004612824899231275
10.505630856103178        -1.9999999999999998      2.6711417801532935       0.00914549091578082
11.404619458705179        -1.521205495384131       1.4521205495384133       0.01925884208693743
11.132868110504592        -1.5131343510251842      1.4513134351025183       0.018071975433314593
11.149998641591923        -1.9999999999999996      2.428793372501006        0.006848327685694817
11.273139279468486        -1.9999999999999996      2.1726432126883592       0.005954219357601887
11.13745189198811         -1.9999999999999996      1.9647105920006025       0.004227785533391335
11.395851959704434        -1.9999999999999996      1.9306800577750747       0.006759754430234123
11.544444743256413        -1.9999999999999996      2.150372432077368        0.005877822089078007
11.555918987659052        -1.3137169262899722      1.4313716926289972       0.020401393392354483
11.694632673274763        -1.1414684839540152      1.4141468483954016       0.01906025091463816
11.284097570870458        -1.2444678440585892      1.4244467844058588       0.022301486284711954
11.435265183627463        -1.9999999999999996      2.430510131360349        0.003998520897471324
12.35119165703088         -1.3143470614964408      2.441159302456305        0.004164144396619301
12.354271903697882        -1.2965721887003825      2.7092243391903335       0.0028604400896162442
12.3903015253692          -1.1348929411331243      2.558047291005216        0.005790371849669259
12.405947696636296        -1.0680116327638676      2.327603865519767        0.007630286315071669
12.36174817393646         -1.2709113125074856      2.1374151057049544       0.009415582112036502
11.501899124731992        -1.0837695087587893      1.408376950875879        0.02235262912993907
11.311510184140289        -1.011663564936372       1.4011663564936372       0.024543023229965565
11.002054561999213        -1.237093111723136       1.4237093111723136       0.018608363400446967
11.15608226307956         -1.067037554308529       1.4067037554308528       0.023512989459255243
10.71182737143386         -1.2395188425287582      1.423951884252876        0.015965622762602296
13.999999999999998        4.052895939314864        1.2036358583702316       0.039816361063604054
13.999999999999996        3.776078079280655        1.2222254575464913       0.040275709266260666
14                        3.9178230036784285       0.9789007041736224       0.03976729582614739
13.277477483264793        4.0537890701331145       0                        0.04174787162088011
13.25639800770469         4.316294369074319        0                        0.03749070616705109
13.264019805298414        3.824248294474528        0                        0.04519283079078739
13.097582688654924        4.139349202693824        0                        0.038999153866580046
13.063716822742515        3.9545822821280234       0                        0.041806943476885135
12.883710574416913        4.096388802680283        0                        0.03971371141696429
12.8                      2.8                      0                        0.04251395332845823
12.777839644405477        2.5184219522792373       0                        0.03934150757423613
13.066109840260477        2.625798509409398        0                        0.03490873071616967
13.4998235213491          3.364094238590781        0                        0.04035351151966655
13.480594012220847        3.0905441581547226       0                        0.0360820267858768
13.49709212474632         2.7962955829561853       0                        0.031738882435622735
13.061482717753293        2.9393913153561924       0                        0.04326545381299086
13.316584827644306        2.627608804471267        0                        0.030548026367656696
13.254556615559922        2.7852893416525237       0                        0.03465749161326575
13.307310262987613        2.9417182371870303       0                        0.037790775315555684
13.999999999999996        2.799999999999999        0.48610005914420507      0.028736251872853193
13.507729641527355        2.5181338024402025       0                        0.026887423751978303
13.288933908628824        3.277912063011287        0                        0.043752396853070724
13.233821403832323        3.1001736312618715       0                        0.04305330909777779
13.16100882372909         3.4295232710982946       0                        0.04551448471473841
13.018395762068508        3.2511141444661704       0                        0.048082153200955886
13.316640678583898        3.4472490727912626       0                        0.04434033245661541
13.197164155984288        3.6146884754897144       0                        0.04513582736256444
12.934870010160246        3.550523001597087        0                        0.04447459123890159
13.063930878893267        3.7556697228203277       0                        0.043488234487614366
12.804997384010267        3.8462659645444925       0                        0.0430146050679217
12.711896432492983        3.356246848954516        0                        0.047888360112492236
12.777837801243269        3.081589664941963        0                        0.04971399260346157
12.603801363111705        3.6172032717357165       0                        0.045964167936477146
12.890621743707007        0.9668601867874442       0                        0.018238410228467783
12.925491465676657        0                        0.963352170026623        0.01746172398805832
12.594374629299987        0                        0.7083273458627158       0.02403810533332574
12.847487899460837        0                        0.8005643459857185       0.021526604397616826
12.71123822090093         0                        0.9973939661025867       0.01674793156561372
12.897843625737815        0                        1.1897177841058342       0.011092690487921454
14                        0.9647557951826573       1.6429930807820856       0.015833413114657524
12.366582246538867        0                        0.5038125604595942       0.025614711144183958
12.086132060205049        0                        0.5204045187506263       0.023834396359139306
11.782868635330788        0                        0.5128102114355693       0.022315103748462625
12.017567366540016        0.5415645419046107       0                        0.014982263935483743
12.159231665220931        0.7521530166587          0                        0.01632589264944646
12.279316201600507        0                        0.7605479659832455       0.021914949783375128
11.96473677330264         0                        0.7640191075533453       0.016755770691238594
12.780016941611029        0.7225023508903882       0                        0.017366604977621613
12.52940047634236         0.7194754198732742       0                        0.02005087556903234
12.672794616369586        0.9549323561924742       0                        0.01975147385118609
13.999999999999996        1.4152308894870047       1.4178099120561756       0.012273322650098393
14                        1.5402760144564112       1.2122380855896435       0.010854596398964243
14                        2.3800000000000012       0.7291500887163078       0.021685311691543262
13.999999999999996        2.24                     0.972200118288411        0.020774840324113444
12.979589656766736        1.2316409819148046       0                        0.02058524993915223
12.741311525565411        1.2039855664238268       0                        0.022356793119864157
12.831711340838032        1.423333584504911        0                        0.024900930912002617
13.07628421317643         1.6015159390199816       0                        0.021077809150966093
12.958676567305279        1.5677793748225701       0                        0.023872382206798503
13.145206603648143        1.7194935844640087       0                        0.01856610555956793
12.985732131197548        1.7350970454017773       0                        0.02327188676362353
13.090724753696358        1.8569650462110514       0                        0.02015532643232578
13.256572818941766        2.204279681184949        0                        0.021422658352327227
13.149105929630178        2.0354983983113115       0                        0.020079448159266957
13.007681852974644        2.2827852215417996       0                        0.03059922454536262
13.266843112774618        2.41829285198037         0                        0.026857493692282523
12.735971781756751        1.6872619658569679       0                        0.02969149976048829
12.899519737257199        1.957232836465441        0                        0.027107916729700622
12.711904095544302        2.2437766934314607       0                        0.03547570531505071
12.54305514538808         1.1393578683520524       0                        0.02240802830933781
12.538781319535696        1.4119542962092988       0                        0.028151663669285513
12.272804155495313        1.5272197433359278       0                        0.026287046220493212
12.309048921917897        1.187764349696363        0                        0.021738428477479563
12.45623880639464         1.7419978563546468       0                        0.03146851117414529
12.058029486804516        1.343781059642488        0                        0.018602807738174094
11.63614084075175         0.24513917700832447      0                        0.02110165973250872
11.618337913402915        0                        0.2574439633261941       0.021441395226688757
11.48                     0                        0                        0.019482709633865516
11.334505761185037        0                        0.2579182198720913       0.016556205642722473
11.327441263054595        0.29181005955343065      0                        0.023114725331712247
11.2                      0                        0                        0.019313063704304124
10.919999999999998        0                        0                        0.018506533540021606
11.035772802720313        0.24649331344100245      0                        0.023859575737556375
11.052623405803251        0                        0.24919041696273944      0.01518570766130138
12.457279557981362        0                        1.0201311008483294       0.017830811419905664
11.835901768599221        0.6591799246153983       0                        0.013287161256195595
11.670568290290163        0.6576753363332276       0                        0.013807449574927449
11.774929489025604        0.4703208803962577       0                        0.015597944781628932
11.964241729698735        0.7636545057156913       0                        0.014134880885741444
11.754034488901238        0.8856358814630602       0                        0.01321293601198373
12.346702751197192        0.7847303116922749       0                        0.018841848879481954
12.27151233229874         0.9277688614888059       0                        0.018467344221370925
12.456412684082121        0.9593579996687154       0                        0.020002054762463344
12.048048307646406        1.0098866168942          0                        0.0164258489396
11.64863911280435         0                        0.7611548173290611       0.01600689972493102
11.47628762331427         0                        0.49643067496578974      0.019569516987816005
11.819105930502669        0                        1.0252446186448902       0.014622561051129081
11.817203271735714        1.1961986368882935       0                        0.014401873550816567
11.556246848954515        1.0881035675070188       0                        0.011267628300817694
10.639999999999997        0                        0                        0.013480872462071651
10.790778227406639        0                        0.23608720445440656      0.013159560552158623
10.756211465786976        0.21730272868437067      0                        0.01944465499654627
10.519850298049137        0                        0.2307078928890709       0.010873686617950405
10.51587016023335         0.20358872487821586      0                        0.01573435239012746
10.359999999999998        0                        0                        0.010432035550853399
11.332213319970865        5.3654556128855475       0                        0.03514399477406887
11.2                      5.6                      0                        0.03914790200158442
12.039999999999996        5.6                      0.9722001182884092       0.047110312528996105
12.179999999999994        5.6                      0.7291500887163069       0.05267479900218692
12.321145552573475        5.6                      0.970943874228797        0.050468523993998364
10.743138538776323        5.366269887637494        0                        0.035054669479667795
10.639999999999999        5.6000000000000005       0                        0.040550192218037164
10.492776848343375        5.379127240063055        0                        0.03295258777643551
10.919999999999996        5.599999999999999        0                        0.0427353978262947
10.779999999999996        5.6                      0.2430500295721023       0.03989641832830925
10.36                     5.6                      0                        0.037615525138617774
10.499999999999998        5.6                      0.2430500295721023       0.03787430965665172
11.022086809825023        5.319006111941333        0                        0.03513113043235344
11.059999999999999        5.6                      0.2430500295721032       0.0405605085394758
11.759999999999996        5.6                      0.48610005914420684      0.04180339281414459
11.937342508315202        4.937437343992548        0                        0.043253741510626616
11.741464608494791        5.124065371214551        0                        0.03841411155292013
11.494603847224008        5.171938670148585        0                        0.03467976206158075
11.574617602415733        4.996330624962145        0                        0.03728596613102939
11.72552102948416         4.909066412207922        0                        0.041283739245841444
11.812820849536909        4.676594372106251        0                        0.04593076987297474
11.899999999999999        5.6                      0.729150088716309        0.0461441526750403
13.011233920676851        4.29505113909159         0                        0.036922586740126266
12.810040779563993        4.264324851901982        0                        0.038263119677413034
12.600395165911458        4.531096300595043        0                        0.041646800887910444
12.673356001329276        4.346947368226577        0                        0.03933701806798857
12.225025902721528        4.74608254721891         0                        0.04586097280289691
12.378906541641435        4.609651110869665        0                        0.045480300229049024
12.063719116699378        4.774368217457077        0                        0.045733732834574076
12.178320980011076        4.9252241189825545       0                        0.04495785158457272
12.57961850078256         4.711485899122022        0                        0.04447235839830765
12.625116423385395        4.116791256404432        0                        0.04185033092288643
12.397723874027566        4.343079027189453        0                        0.042863127576974476
12.272780256664072        4.072804155495311        0                        0.042494020077964385
12.456218940357509        3.858029486804518        0                        0.044689918067090384
12.105171942856533        4.532106357701791        0                        0.04809598760532708
12.058002143645355        4.256238806394641        0                        0.04660179681271292
11.511827764037655        4.779224896325642        0                        0.03758545138727531
11.556223306568537        4.5119040955443          0                        0.03980706756712723
11.817173153426479        4.403816708784813        0                        0.04820956483152632
11.479999999999992        5.6                      0.4861000591442046       0.035826564927907846
11.2                      5.6                      0.4861000591442046       0.03758401220641783
12.587781711786333        5.6                      1.4116134535966784       0.038346807322289185
12.566736996896523        5.6                      1.6425284004250842       0.036404151792291034
12.324454684263433        5.6                      1.4769025776912077       0.03934482436368327
12.463353715202294        5.599999999999999        1.211477336771055        0.04285924057223354
12.324728968194194        5.6                      1.7877740458771076       0.03570656130730771
9.8                       5.6                      0                        0.04054682852665089
10.079999999999998        5.6                      0                        0.03747206720112623
9.94                      5.6                      0.24305002957210142      0.035740051764238674
9.955906299429573         5.357457994315138        0                        0.0368724932872495
12.34009798075467         -0.42834391724759635     1.3428343917247596       0.014902495156796888
12.512781414714746        -0.6098603790455678      1.3609860379045566       0.014442704887737667
12.579865527107003        -0.3117087684133365      1.331170876841334        0.014835361001231824
12.547412038203866        -0.4499125648659016      1.5544652107420052       0.012775525773492216
12.601702141359382        -0.2082385678942183      1.5168427227392258       0.015043388108662823
12.398374834574778        -0.20014165446355298     1.3200141654463553       0.01520782426661876
12.458152498760683        -0.8425582730736025      1.8408629682186648       0.01455072038987079
12.485938963579946        -0.7237697749569914      1.5953275245168081       0.013087588030209126
11.438090103308523        -0.8266752878452301      1.3826675287845231       0.022778396211726667
11.694831116795994        -0.9168319449374478      1.3916831944937447       0.019346880410299774
12.43073021510389         -0.9605944917124349      2.0919814783689414       0.012079400879429407
12.472926104214533        -0.7638849021340384      2.360451253009195        0.012875175364659566
12.492978649005847        -0.6807563842014266      2.0550290034433796       0.012765161082920128
12.327728690043466        0                        1.3                      0.01564903137909077
12.152818035503946        -0.213579842735321       1.3213579842735321       0.01567621921972306
12.589720021616282        -0.25369578841613205     1.769405208882904        0.014088931576143753
11.953475160691433        -0.7916988812305359      1.3791698881230539       0.017971984178174586
12.012745630328682        -0.5051735864109218      1.3505173586410921       0.015950676341557724
12.536918055380323        -0.47765580530854923     2.2273256698146646       0.014543072454026253
12.540918447371284        -0.46597033249342346     2.006632978265449        0.013201134818183354
12.430254346668331        -0.9534284736517691      2.54732505168268         0.009577812985385627
12.472072672281458        -0.7603821069218974      2.667430660599635        0.013715626960572868
9.696306967037824         -1.5391420757236562      2.5652225624615643       0.003552549107115465
9.696590311760666         -1.540401385602959       2.8343624496584447       0.004776303484552872
9.643600517064005         -1.3048911869511344      2.713587626151455        0.0074284676012756025
9.551290063084435         -0.8946225025975034      1.3894622502597502       0.02283845674283907
9.577922967836951         -1.012990968164226       1.628554309605402        0.02110289361788883
9.804969509215947         -0.987967008189697       1.39879670081897         0.018785787034340033
11.2                      2.76                     7.499999999999997        0.026201725526959985
11.266209916379763        2.884520148796423        7.499999999999997        0.02426523256182053
11.103512652960587        2.8627811327688266       7.499999999999998        0.027114001290525016
11.284481456676012        2.737136855251646        7.4999999999999964       0.025522266820085786
11.10603939182998         2.7470800826745814       7.499999999999997        0.028673162513019938
11.366419191957643        2.824892850888729        7.499999999999997        0.0237275502130937
11.165914958146114        2.9624515516814243       7.499999999999998        0.025191936241187585
11.251717966918438        3.0451197633523646       7.499999999999997        0.023558395531924955
13.275304537220084        2.112705014663198        7.087043194169869        0.05132110983414617
13.42300920600924         2.2501135256924583       6.865486190986138        0.04747471659953909
13.276164516817593        2.3898659455083857       7.085753224773608        0.0516401910044445
11.399456504503188        2.6465376599320973       7.4999999999999964       0.025803239788076308
11.361474486570923        2.4411932439009156       7.499999999999998        0.029573357794410674
11.207175087780223        2.6275734566324904       7.4999999999999964       0.028703176552161678
11.579481041524561        2.456883524606497        7.499999999999997        0.02972223483487085
11.487078796598336        2.2200495648147776       7.499999999999997        0.031316690368642354
11.273644314034424        2.2641534948567075       7.499999999999997        0.03210256865819299
12.264034347938848        2.213256131128446        7.499999999999997        0.038810390131042045
12.506460484801247        2.3839334114026856       7.499999999999997        0.04755233352010079
12.016133858278783        2.155946434310829        7.499999999999998        0.03198844919712582
11.864709426678782        1.9756653466520775       7.499999999999998        0.030786339972168734
11.786523724857878        2.247787753253528        7.4999999999999964       0.031135615320600003
11.581135225342063        2.8238969331209276       7.499999999999997        0.025824656116384407
11.403946766692716        3.0031148084374633       7.499999999999997        0.022961370611310834
11.578721940898824        5.367958298101969        6.784810397797448        0.033842865648233855
11.43656158555346         5.590549706871106        6.77791611817379         0.030108689903398825
10.999999999999998        5.724983356303113        6.637408205732054        0.026597063112744766
10.999999999999996        5.612471547982382        6.395726830810439        0.03066358667761018
11.17216514636169         5.6527716911571035       6.538581780326984        0.028915773009823894
13.137803478399912        3.0819715364264137       7.29329478240013         0.04517738617640465
13.000000000000002        2.938461538461538        7.4999999999999964       0.04320981885673731
12.757882613170432        3.0769230769230766       7.499999999999997        0.038975937742504844
12.032866582068284        2.388280351647888        7.4999999999999964       0.03406055888563105
12.269561872205674        2.522281798102801        7.499999999999998        0.039986824047268395
11.769068741014141        2.7155977692126214       7.499999999999997        0.03012562129281849
11.84595762004085         2.9269248521108553       7.499999999999998        0.02874942190005923
12.757882613170434        3.6307692307692307       7.4999999999999964       0.04045527993238109
13                        3.7692307692307683       7.500000000000001        0.046028314798903854
13.28688165947679         3.772682627888977        7.069677510784813        0.055941788388328854
13.14261081200285         3.6351498606486468       7.286083781995724        0.05090908033451801
13.139462174211726        3.8996625379076457       7.290806738682409        0.05377483542008132
13.000000000000002        4.046153846153845        7.499999999999998        0.048568288138400056
13.276768462788645        3.4920227894409415       7.084847305817027        0.05008221403360951
13.425406050400426        3.6265848131638974       6.861890924399358        0.052488987937770966
13.432841611758928        3.9224538140018006       6.850737582361607        0.05907716949810649
13.426305948724782        3.3595894033656917       6.860541076912826        0.045059577069201724
13.279579692549582        3.2193469088213704       7.08063046117562         0.043481081278577804
12.527606281577405        3.4897477630181184       7.499999999999997        0.037502898343182635
12.515765226340868        3.2153846153846146       7.499999999999997        0.03465546809072075
13.425891401461051        3.0837772623785638       6.861162897808421        0.03889256127463958
12.761567455786453        3.901148563970393        7.499999999999997        0.04312509674275081
12.523948975229695        3.7582685644567757       7.499999999999998        0.039469549193343674
12.29474236150392         3.6242771324847345       7.499999999999997        0.03471661075624937
12.860974429068195        5.317094218750093        6.4243586718748595       0.04948669399476133
12.981684678498876        5.171125873915274        6.643311189127088        0.052259988511612114
12.707032657978779        5.166708305091369        6.649937542362944        0.04716399530002335
12.583673501469166        5.308363091074806        6.437455363387789        0.04694032991668772
12.838986739606565        5.021459986298613        6.867810020552078        0.05090582219614343
12.576607894740444        5.025440683400694        6.861838974898956        0.04934003151864319
12.447313367179241        4.88013270828435         7.079800937573472        0.05332660244723774
12.879999999999994        5.6                      5.513899940855794        0.04191131208581739
12.879999999999995        5.6                      6                        0.043004736245752025
12.599999999999996        5.599999999999999        6                        0.04078510512797626
12.739999999999995        5.6                      5.756949970427894        0.041244593825130856
12.722936323971282        5.459352135396207        6.210971796905688        0.0456325097444099
12.46627405192356         5.462134892339481        6.206797661490777        0.043711703368311476
12.319999999999993        5.599999999999997        5.999999999999998        0.03667573239411509
12.459999999999996        5.6                      5.756949970427893        0.03924247258929892
12.179999999999996        5.6                      5.756949970427895        0.03602548284834688
12.173721234326528        5.470285425007403        6.194571862488893        0.04125566952814868
12.319999999999995        5.6                      5.51389994085579         0.041204742778337834
12.599999999999998        5.6                      5.513899940855791        0.04263370340690164
12.749489254746251        5.6                      5.27211902537336         0.042602513777432856
12.459999999999996        5.6                      5.270849911283685        0.041414349800375734
12.039999999999997        5.6                      6.000000000000001        0.03366385564158985
12.039999999999994        5.6                      5.513899940855792        0.03985179232244118
11.899999999999999        5.6000000000000005       5.756949970427896        0.03532637837458775
11.759999999999994        5.6                      5.51389994085579         0.036881651213238255
11.759999999999996        5.6                      6                        0.03305105253675234
11.619999999999996        5.6000000000000005       5.756949970427893        0.03391863066222583
11.479999999999993        5.6                      5.513899940855792        0.0365583353777884
10.441064339338137        5.07361756400773         7.200987791487236        0.019019645478986238
11.338950990734649        5.6016815474329364       6.606137500399205        0.029967513640070435
10.387234869443121        5.22702342051497         7.011705700858285        0.019634943358031436
12.54892678020547         4.036915368703605        7.499999999999997        0.04382947177281255
12.345154333433785        4.153551204001844        7.499999999999997        0.043823369069576616
11.486402182528494        3.2025676138658468       7.499999999999997        0.024477650645590356
11.630118310623285        3.0878161266951882       7.499999999999997        0.025929471403367214
12.005371926940203        4.368547126458494        7.499999999999997        0.03988480940799861
12.129415361195118        4.136004215065778        7.499999999999997        0.03873214517744123
11.864666834618365        4.121369249645104        7.499999999999997        0.03290402785081742
12.051098970386056        4.731167656224375        7.303248515663433        0.046890382188935216
11.89798446995423         4.832059134961528        7.151911297557703        0.04399172703762006
12.118424770574943        4.893153585202649        7.060269622196023        0.04822152242090454
11.83914638847988         4.9742215440821544       6.938667683876766        0.04125781606749163
12.344107217702877        5.010147588641748        6.884778617037374        0.04903690897939199
11.744186046511627        4.357231932187266        7.499999999999997        0.03494563692540819
11.883720930232556        4.6                      7.499999999999999        0.04004906468943018
11.604651162790699        4.599999999999999        7.499999999999998        0.03697470186587825
11.782428877595487        4.719427157023033        7.3208592644654455       0.04069603027742535
11.445781836321894        4.819327219965113        7.171009170052326        0.03588741391022699
11.23649563743021         4.736594545213465        7.295108182179801        0.036116084831348094
11.51107097229822         4.718378106066099        7.322432840900848        0.038173615715017796
11.325581395348834        4.599999999999999        7.499999999999998        0.039350238401359296
11.465116279069766        4.357231932187263        7.499999999999997        0.036120354722147946
11.679814844400038        4.834780467204242        7.147829299193634        0.03945148727555813
11.6046511627907          4.114463864374533        7.4999999999999964       0.03189792508717737
11.725921786781255        3.8715599783665744       7.499999999999997        0.027023039644594665
11.186046511627902        4.357231932187265        7.499999999999997        0.03709397569402673
11.453583893556823        3.8567545779465884       7.499999999999998        0.026475801283619507
11.62185676083927         3.595033608207851        7.499999999999998        0.024938767258557846
11.325581395348834        4.114463864374532        7.4999999999999964       0.0313045275590192
10.586419785769433        4.697371234613206        7.353943148080188        0.032820456376618505
10.767441860465112        4.599999999999999        7.499999999999996        0.0362353726098776
10.488372093023253        4.599999999999999        7.499999999999997        0.03102681691952598
10.627906976744182        4.357231932187264        7.499999999999997        0.031798121001210704
10.792388019340649        5.566699855072921        6.3774351377807585       0.0312701671723428
10.418634790641507        5.354509944593253        6.75952783460121         0.023849061111647935
11.477966522842907        5.463899657761304        6.583502008695628        0.033161321652556607
11.586046528357166        4.941677147483679        6.987484278774479        0.035515305659610245
11.641939793073599        5.084210526315788        6.773684210526313        0.03631211275875456
10.999999999999998        4.7088839780462495       7.336674032930621        0.035427626548193876
10.554221055520701        4.8193255088351314       7.1710117367473          0.02934945669095506
10.76350658117543         4.736594005502572        7.295108991746139        0.03215636112179398
10.55075031935964         5.4740609156633235       6.529725420311638        0.029876356001029346
12.757882613170432        2.523076923076922        7.499999999999997        0.046936071338274044
12.515765226340868        2.6615384615384614       7.4999999999999964       0.04266275054940082
13.280405240557904        2.9455774410502635       7.07939213916314         0.042615872580034526
13.138496236499087        2.8077543364320126       7.292255645251368        0.04565606707818767
13.277541097714415        2.667082730603342        7.083688353428375        0.047409429378023
13.137582155173474        2.528171081353877        7.293626767239786        0.04929473097636605
12.999999999999998        2.6615384615384614       7.499999999999997        0.0455786639089229
12.757882613170432        2.8000000000000003       7.499999999999997        0.04095912117458412
12.51576522634087         2.9384615384615387       7.499999999999997        0.0362754556916939
12.008598746335219        2.694549379320243        7.4999999999999964       0.033810220447104015
12.276464074591754        2.802287695987342        7.499999999999997        0.0362798322316728
13.424297868122885        2.80335966051139         6.863553197815668        0.039788487964942616
3.407887976851496         2.8                      8.031926676219543        0.0982931033394051
3.3098904852701794        2.7499999999999987       7.976722228010559        0.09676323569574442
3.5563598734219104        2.8                      7.939570524004948        0.09880853221665892
3.3098904852702216        2.849999999999999        7.976722228010564        0.0973800799012905
6.999999999999999         2.84                     8.14007150260901         0.08350629788824082
6.999999999999999         2.76                     8.140071502608924        0.08292745806756689
7.039999999999124         2.8                      8.122140366860188        0.0826608902377557
6.960000000000207         2.8                      8.117947744517592        0.08310275012967815
7.461179397157915         5.653007876351934        8.06845956000235         0.07231601117829772
7.505437597779325         5.752402439875894        7.887337399793156        0.07384867369167963
7.477772336110048         5.498560694021709        7.867775007899187        0.06660415112635219
7.145113962259504         5.91924983165209         8.31068797263758         0.07735985065216257
7.462068189847176         5.956146444878211        7.882754178034956        0.0819833406387045
7                         5.3106892047460885       8.136348508873425        0.06458039511002545
6.812413353041654         5.407766485401099        8.204346285163872        0.06435938778411913
7.353936872660971         5.436015020778709        8.064461033889014        0.06742426751997722
7.173834170237221         5.401312105923188        8.204715251623615        0.06956216252064652
7.041156559826541         6.0810481671519865       8.213608971337642        0.08187450121202829
6.907430149005439         5.929702706331508        8.304416247829929        0.07398986740038961
6.5309369566202005        5.66401800581575         8.050485843894117        0.06182273359234162
6.629192825767958         5.449502175792379        8.053970628769534        0.06087502284537689
7.358239864566094         6.052366209533308        7.689940240377334        0.08336527892960689
7.175811806177442         6.1951435207730965       7.723177748312853        0.08691387038135896
7.199447711448531         6.083609746690393        7.501017642290878        0.07953271131458396
7                         6.174838821393163        7.603721777095515        0.08153913485078855
6.81560339017552          6.191432611837367        7.723046713741416        0.07876472032607941
6.632417692075733         6.040776731900403        7.686633686567483        0.06727593506136037
6.793944072359732         6.080709087634982        7.501318636833447        0.07193951325369609
6.494562411375959         5.752402484691931        7.887337474486549        0.061860739198672195
6.532129264268275         5.94194056812778         7.888714490154679        0.06506648535435088
6.619040660228486         5.932049492587438        7.458368471922505        0.06291518446775872
6.512973738423123         5.525581896281446        7.862938459116979        0.061118126519001
6.517217284740453         5.848000488065402        7.673675804603595        0.06072745653176309
6.467821617928752         5.621503623284717        7.669172705474528        0.06039574546851607
7.532178392096329         5.621503574210938        7.669172623684897        0.06830565876313921
7.481934172977004         5.848857259403539        7.669062404445928        0.07570393366580207
7.375991942020805         5.938058711224736        7.459985291050217        0.07636217395078303
7.499305006139899         5.359570249837791        7.66532893329726         0.06421115787064845
7.501910875387947         5.737012887937           7.441833861468815        0.06960538096732218
7.191646336079604         5.26279735867273         8.012251784057312        0.06249334254133753
7.187341499501859         5.104044291130353        7.807123098596477        0.06069879212838602
7.000000000000002         5.160746965286961        7.937106334758891        0.05853621785879449
6.794217295542061         5.2653818209313465       8.006091359876425        0.059763749792591185
6.790256535848825         5.108026236171126        7.798081474383827        0.056194137404967516
6.616633669223999         5.291728276154226        7.843024640015118        0.059584267246419194
6.495271499488784         5.730172664466729        7.441259638157872        0.060007915733242316
6.491962183793678         5.377269852930444        7.654603428407812        0.060219973670418425
10.079999999999998        0                        0                        0.0076858436288711725
10.239107464619535        0.21311223118721528      0                        0.014123354853362871
10.238674364613251        0                        0.2461524618230656       0.007256647128829326
9.96285525530081          0.22222855136878014      0                        0.012165509454183368
6.797441434726191         -2.5690725591413877      6.054121749225723        -0.002972288449336291
6.999999999999998         -2.5609355658357007      5.91682108587367         -0.010203217904875746
7.236294947329141         -2.556228101540218       6.048868324171906        -0.01318261894186752
6.586695128741175         -2.4445556102205472      5.984621499381224        7.650243779193717E-4
6.461847575775524         -2.3669498265168896      6.144469197769307        0.004912493553697301
6.294797608592508         -1.677189167246241       6.153430314972268        0.021738949431205013
6.315835802290553         -1.7780862812621252      6.3628567195192165       0.023453343950040038
6.283237180481401         -1.9008316768750488      6.2020791921876235       0.018870495297883785
6.332630407851341         -2.1530824848159624      6.21690435024147         0.012332028920749307
6.411174525800247         -2.265612238733405       5.977897219201301        0.0032632221812615154
6.2983163759059915        -2.040096554314272       5.974940388565626        0.00900705840342268
7.451061388580279         -2.4472267044953826      6.111830981477391        -0.016048818990270396
7.424500325387121         -2.413335892417399       5.895162013818369        -0.018212684137600032
6.352049417750799         -2.1402882007128117      5.803685669009762        0.00423078159928609
6.256688994297018         -1.8070224331460065      5.967556082865017        0.015570123646184028
6.271297076477579         -1.9486000059065094      5.745435097166179        0.010306283452296656
7.203731920151698         -1.3016332292981316      6.530177160633317        0.010601891599002296
7.000000000000001         -1.2128344217591318      6.425606316479199        0.012646903281924249
7.236387829548461         -1.1798342021923738      6.280026644207311        0.0020243039624918964
7.096646257491553         -2.045621785534889       6.688256762352127        1.105021846889538E-4
6.63043359870293          -1.3083919192481492      6.3897178942833905       0.025794387275863282
6.369023856310584         -1.5803064116264047      6.3212897766683405       0.026509847168909865
6.480711488596648         -1.4685312716741343      6.430398585509786        0.02867816854620392
7.226041907231442         -2.4808407436704827      5.763542026438737        -0.01690847329114722
7.442486370352542         -2.3360877522548833      5.646360571895663        -0.01611781730403331
6.770069701853544         -1.1801375181252705      6.285134685557351        0.01758224415739217
6.544754293224088         -1.2264946601273208      6.12361156734661         0.023006296059937984
6.46401450567624          -1.4048098364001247      6.287632628756978        0.0270025013680682
6.370202659854003         -1.4403336394991701      6.113985663523715        0.022831255660961353
7.607659215341909         -2.205156154586939       5.811832529483452        -0.016726091236075488
7                         -2.4890788532363572      5.662908688734343        -0.014476631314749355
6.764931366773966         -2.487123939227551       5.797320902225478        -0.006100306563389933
6.527839494626574         -2.3315350386482994      5.720362142936902        -0.0016801200491527864
6.751712902263196         -2.4122133657593006      5.543370457174612        -0.01088818080321362
6.999999999999997         -1.083125963822759       6.179607003962131        0.006035098299716533
7.699963886443223         -1.6395370444744302      6.137276780805297        -0.005548429255392998
7.71914252316474          -1.9775874002154186      5.74925230326992         -0.011810769945738287
7.743311200814001         -1.807021743712188       5.96755435928047         -0.009587986977484463
7.72117832522043          -1.5438006107739428      5.930703899639523        -0.0047893873113443305
7.769859452035394         -1.713212270171874       5.733030675429686        -0.00676704740294462
7.595628995532244         -1.3915502685828107      6.128504565109124        -0.0022597877705297334
7.260659862012291         -1.0537604360117077      6.026567664640644        0.0019875061011391873
7.447264276036472         -1.2058873356791324      6.098994872609113        -0.001383136880332215
7.620021918062212         -1.2880137158815874      5.900121669749628        -0.001350738583839937
9.239999999999998         5.6                      0                        0.03963124197799187
8.96                      5.6                      0                        0.03715763462810013
9.1                       5.356949970427898        0                        0.03331370331767398
9.099999999999998         5.599999999999999        0.24305002957210228      0.038630469701004054
8.68                      5.6                      0                        0.03268869812248473
8.82                      5.3569499704278964       0                        0.029579818143143092
8.82                      5.6                      0.24305002957210275      0.035410088294824726
7.840000000000002         5.6000000000000005       0                        0.04248977650593317
7.5600000000000005        5.599999999999999        0                        0.052866823000104236
7.689569282840134         5.3560548525416225       0                        0.043564946416688684
7.700000000000001         5.6000000000000005       0.24305002957210234      0.04434755913930132
9.521356696860995         -0.7615853193821964      1.6132834221408998       0.023846659163539927
9.758907608172185         -0.6975972000529062      1.3697597200052907       0.023210357801757706
9.487036823914707         -0.6090525507320229      1.3609052550732026       0.02334309610294787
10.750360229653193        -1.9999999999999996      2.7757236788683226       0.00256031608774898
10.998880562010427        -1.9999999999999996      2.6784478860702294       0.002212932046515899
11.265528642999284        -1.9999999999999996      2.6219222990051447       0.0023279716410589298
10.964786829984684        -1.9999999999999996      2.9183138196364222       -0.004573923824143442
10.87386903266702         -1.9999999999999996      3.1729193182417568       -0.0048626179797063495
12.402827419118474        -1.0493838143838097      4.0716057045002465       0.0019544868031744008
11.48600981040515         -1.9999999999999996      3.2148579416719105       -1.6548365778226978E-4
11.525898160732506        -1.9999999999999996      3.498205751946394        0.004410199603870581
12.354708873938431        -1.2868020326430452      3.2478351541237025       -0.002722156441730375
12.360196434697679        -1.2657631990664466      2.9647683742036985       5.989692578622965E-5
12.413699415899911        -1.0239851241699587      2.7912544531344095       0.006213891800628652
12.408668307683175        -1.0409329976173354      3.1069441054641693       3.547712432764348E-4
12.467029496737084        -0.7757054899824634      2.988290279327992        0.00989854329332568
12.399709647860329        -1.0776756779890757      3.345209230629254        -0.003906518967075467
12.463518179979019        -0.7619992274489458      4.217058963215108        0.01306204361767137
12.463317318182307        -0.7704205794660927      3.913508983643047        0.008196153262165018
12.518209846047291        -0.5102028605935361      4.0678119274720475       0.018482824801925868
12.408645633228545        -1.028385182934825       3.7575324947054334       -0.002900595130767607
12.463782558103254        -0.7754185339745036      3.6200031738414706       0.002661437716280801
12.418018111913593        -0.9896593124672054      3.5196061717177667       -0.0037006019584446626
12.518999079358439        -0.5154308504097441      3.761697956224505        0.014065549479306496
12.456425487735082        -0.8167322470634252      3.313786699535107        0.002962291412570899
11.848560356227122        -0.8320754870887693      4.875188676936686        0.016701320429893887
12.02765174153355         -0.7166394474993917      4.892504082875091        0.01220096983418696
11.717119921055708        -0.7534433306755072      5.13237218174413         0.01766528396949255
11.628820944767307        -0.6163904195105331      4.90754143707342         0.015255643065211032
10.637678291722773        -0.6970978646534707      5.1217349555084155       0.01044921876132194
10.778407705976555        -0.6024521421317411      5.113369979928797        0.00955221328048861
10.489601899834684        -0.7819335836246278      5.0520615526964505       0.010829388290999864
10.385275194712177        -0.9616838058402942      5.055219342620838        0.010555899291380453
10.214468588205374        -1.337955679301268       4.7993066481048094       0.01321512788192117
10.664709330261875        -2                       4.208419601057068        0.002962718960514216
10.867901608143013        -2.0565379155289722      4.200875624407502        0.003209900844458915
10.788989318339146        -1.9999999999999993      4.008972913795243        0.0033332793501521032
10.496194850916696        -1.9999999999999996      4.036588677642986        4.841826401174502E-5
10.299053451602319        -1.9999999999999996      3.8717772294538504       -6.604912048220605E-4
10.550933776568437        -1.9999999999999996      3.8330943691076467       0.0010648756223538634
10.429520312231235        -1.9999999999999996      3.6685049114742916       9.349711401868026E-4
10.57849869105639         -1.9999999999999996      3.6226779148544233       0.0018515911451440342
10.790416620493076        -1.9999999999999996      3.759974778079003        0.004027734974624274
10.968636101113141        -1.9999999999999996      3.665846093662638        0.0038208191376061427
10.022786163073734        -1.9999999999999993      3.486273065454351        3.260841887157148E-4
9.74919570859382          -1.774203149305866       3.4924242104864716       -0.001896690219809263
9.702553601815387         -1.566904896957271       3.368796801063658        0.004566292418993977
11.185851120988662        -1.9999999999999996      3.117178861874292        -0.006206514765326126
11.08212372871705         -1.9999999999999996      3.3301356699107023       -0.0037384340923308666
10.760683493150392        -1.9999999999999996      3.5386575473550743       0.0011568211789654878
10.915620918559355        -1.9999999999999996      3.4095503582343025       -0.00212490909513547
10.75668004589991         -1.9999999999999996      3.367347948425319        -0.001184473218090473
11.1180760241527          -1.9999999999999996      3.543154489097052        0.0012628496094192578
10.620307401097268        -1.9999999999999996      3.456452147987826        0.0013494903909809506
10.035100728860101        -1.1456556163824494      4.828151657542633        0.012227363146616531
10.440745151022767        -1.9999999999999996      3.4611119178777834       0.0024446339523953417
10.236466972721361        -1.9999999999999996      3.6090744542323474       0.0015257684503407175
9.699211757715695         -1.552052256514194       3.889491830790017        6.193479906242662E-4
9.69956444333444          -1.5536197481530631      3.626715756771465        0.002193463358536343
9.650520180708153         -1.3356452475917857      4.007780140078412        0.0023513918052005096
9.649932719770337         -1.3330343100903834      4.273028904753089        0.006962902552140895
11.292969625534738        -1.9999999999999996      3.374060795823315        -0.001160323604983024
11.336243554744245        -1.9999999999999996      3.649323848845014        0.003954084289504354
11.542235572511697        -1.9999999999999996      3.6973541826497827       0.005430873232381881
11.417388617180656        -1.9999999999999996      3.899708229037934        0.005659988776579945
11.358451080589967        -0.4794698735707829      4.928079518964382        0.012115673976506102
9.651053033594607         -1.3380134826426935      3.218966736827407        0.013092161064950215
9.698092059174122         -1.5470758185516527      3.0908001159349063       0.005497999498890592
9.645948551168233         -1.3153268940810359      2.9786487739629965       0.011470264330554076
9.655694327188183         -1.3586414541697012      3.497270882379464        0.009245729775628167
9.572760137375433         -0.9900450550019262      4.601355700093103        0.012542476134867043
9.800185928807082         -1.042312672108525       4.8436530991837214       0.011026131791012889
9.984652203951399         -0.9555451887758463      4.8566682216836226       0.011371995042227813
9.595387317447853         -1.0906102997682334      4.335732774648379        0.010929232126300781
9.648949645788605         -1.3286650923938033      3.761836504915273        0.003541829509755443
9.610336023501372         -1.1570489933394288      4.136904916724982        0.006599876955345948
9.562341799777677         -0.9437413323452226      4.132740664319678        0.010833922582963272
9.593641562295268         -1.0828513879789738      3.8929531166184663       0.006142456443420339
9.606378319183914         -1.1394591963729497      3.3466812111736677       0.01823268106561979
9.60800652345112          -1.146695659782754       3.6189939002206515       0.010286865918541969
10.236730304376902        -1.0485200990840307      4.842721985137397        0.011543944815295774
10.357945107312599        -0.7848887372427881      4.882266689413582        0.011225065078347125
9.55007749792026          -0.8892333240900466      4.866615001386493        0.011671741090821227
11.185743771093845        0.8632551405852285       7.294882710877841        0.0304961240116664
11.325581395348834        0.9999999999999998       7.4999999999999964       0.036163101742688115
11.464598148303562        0.8633546652960624       7.295031997944092        0.03113804852657648
11.046511627906975        0.9999999999999998       7.499999999999997        0.0325150155173713
11.186046511627902        1.2427680678127304       7.499999999999997        0.03554987264113584
11.465116279069765        1.2427680678127304       7.499999999999997        0.03299660936145581
10.906135132889341        0.8632748996132428       7.294912349419862        0.026465982217552707
10.767441860465114        0.9999999999999998       7.499999999999997        0.028330991852399182
10.906976744186043        1.2427680678127313       7.499999999999998        0.03312548046713609
10.209302325581396        0.9999999999999997       7.499999999999997        0.01967855497039371
10.488372093023255        0.9999999999999999       7.499999999999999        0.022276870558735395
10.348428090504958        0.8633440050857433       7.295016007628613        0.021195512553296932
10.348837209302324        1.2427680678127304       7.499999999999997        0.02436551517952001
11.019171744114075        2.9930048460887075       7.4999999999999964       0.02637915352721659
10.963903836806814        2.8300382080107647       7.499999999999997        0.0289473875831612
11.137526503977604        3.1264850187444697       7.4999999999999964       0.024380191290027425
13.999999999999996        3.0800000000000014       5.027799881711589        0.02557522095760603
13.999999999999995        3.219999999999999        4.7847498521394884       0.02301507478736453
13.999999999999996        2.9400000000000013       4.784749852139486        0.02603135612033056
14                        3.080000000000002        4.541699822567386        0.02424305969874296
13.999999999999998        3.5042629236221625       4.79556248802421         0.02793459327602166
13.261558929146291        5.6                      4.805543697988442        0.03657949840460765
13.271553070991827        5.599999999999999        4.510876617222104        0.033670635116217436
13.27746319618532         5.599999999999999        4.227272727272726        0.03491433080411183
13.0209177538672          5.6                      4.638235677329742        0.03358148825264635
13.999999999999998        4.6366175949137585       4.0909090909090935       0.05295971926181075
13.999999999999998        4.639337408817523        4.365643455812432        0.05177041095142588
13.999999999999998        4.877463196185318        4.227272727272727        0.056971869403107604
13.999999999999998        4.877463196185317        4.499999999999998        0.05354560431558696
13.999999999999996        4.640178359240416        4.638630165449275        0.04847096913837145
12.602018183790527        5.6                      5.032840476962669        0.04118485901930174
12.87659249958944         5.6                      5.046579084971032        0.04100971516623247
13.999999999999996        5.118308797456878        3.8181818181818175       0.05438749232221334
13.999999999999998        4.877463196185317        3.6818181818181817       0.05003231177570128
13.999999999999998        4.877463196185318        3.40909090909091         0.04846647659607139
14                        4.6366175949137585       3.2727272727272765       0.04645797671270014
13.999999999999998        4.6366175949137585       3.545454545454545        0.046548755784701516
13.999999999999996        4.3957719936421995       3.4090909090909105       0.04000970316217572
13.277463196185314        5.6                      2.863636363636363        0.04083408624891428
13.277463196185318        5.6                      3.136363636363642        0.04096739229664701
13.999999999999996        4.877463196185316        2.8636363636363633       0.042503739467695645
13.999999999999998        4.877463196185317        2.5909090909090873       0.041582820784527075
13.277463196185321        5.599999999999999        3.409090909090912        0.03865252784039669
13.03661759491376         5.6                      3.2727272727272787       0.03564359069511669
13.999999999999998        4.395771993642196        3.136363636363642        0.0368294066412539
13.999999999999996        4.154926392370632        3.0000000000000053       0.02759112154414278
13.999999999999998        4.395771993642194        2.8636363636363633       0.03324619122401123
14                        4.636617594913756        3.0000000000000027       0.042786617863795125
14                        4.154926392370638        3.2727272727272787       0.032236815698387385
13.999999999999996        4.877463196185317        3.136363636363639        0.048562555048693175
14                        4.636617594913756        2.727272727272725        0.0398738509673513
13.999999999999998        3.4496784527086195       2.869203255504546        0.03081250005382295
13.999999999999996        3.2229619757570696       2.4836375062444955       0.040289378286020965
13.999999999999996        3.21875917896112         2.726782743954195        0.03169423904202812
13.277463196185321        5.599999999999999        3.9545454545454533       0.03548468222572821
13.036617594913759        5.599999999999998        4.09090909090909         0.029657645423193216
13.518308797456884        5.6                      3.818181818181817        0.04205487706804012
13.277463196185321        5.599999999999999        3.681818181818181        0.036618956488604824
13.036617594913759        5.6                      3.818181818181817        0.030792355633812222
12.795771993642202        5.599999999999999        3.6818181818181794       0.029140769920575033
13.036617594913764        5.6                      3.5454545454545463       0.03267804910502419
12.795771993642203        5.6                      3.409090909090914        0.030254413382869914
12.554926392370641        5.6                      3.272727272727286        0.028796709886735345
12.795771993642196        5.6000000000000005       3.1363636363636473       0.03105807230666879
12.795771993642195        5.6                      2.590909090909083        0.03431432735508395
12.554926392370641        5.6                      2.454545454545446        0.03149500034748919
12.55492639237063         5.6                      2.727272727272719        0.03000669614924523
13.036617594913753        5.6                      2.727272727272723        0.03895174063573497
13.036617594913755        5.6                      3.0000000000000053       0.0375598387819597
12.795771993642193        5.6                      2.8636363636363646       0.0320846313508752
12.55492639237063         5.6                      3.0000000000000107       0.028974276782182284
12.314080791099062        5.6                      2.8636363636363633       0.027323144972040077
13.999999999999998        4.705405508670246        5.121001441117087        0.04766730037358387
13.999999999999998        4.678232129172773        4.907470565439812        0.04715509182719708
13.999999999999998        4.877463196185317        4.772727272727273        0.049772115790390474
14                        4.399133174913576        4.228670123575778        0.0463329227009699
14                        4.405140826012667        4.503885216586303        0.04539692226822518
14                        4.171643144351046        4.35823411323844         0.03883493475377576
13.999999999999996        4.375237787585833        4.808209816389849        0.04408327369336695
13.999999999999998        4.187497679040682        4.58899107053416         0.03955202278154896
14                        3.788372259926665        4.7862425723818305       0.031775934310964704
13.999999999999996        4.06414241798959         4.789628364721737        0.036913981086882604
14                        3.6378780437554297       4.554160484061391        0.027723776032016898
14                        3.9247990777822657       4.519910128626207        0.0320467810147441
13.999999999999996        3.7204976784678028       4.345302842666933        0.028573589564352457
13.999999999999996        3.948854474747816        2.067511739823077        0.03886971213817208
14                        3.9271577236515136       2.3270885040746747       0.03667684376356883
14                        4.166669803094884        2.200285620099045        0.037443234917059594
14                        4.877463196185319        2.3181818181818166       0.045788652920432264
13.999999999999998        4.3957719936421995       2.3181818181818152       0.040762670442398674
14                        4.154926392370639        2.454545454545446        0.032908869556581906
13.999999999999998        4.395771993642196        2.5909090909090846       0.03640791443478069
13.999999999999996        4.6366175949137585       2.45454545454545         0.04341061971093262
13.999999999999998        4.154926392370632        2.7272727272727226       0.027865079423582795
13.999999999999998        3.9140807910990687       2.8636363636363633       0.025052591576605224
14                        3.6732351898275066       3.0000000000000107       0.027712077322091324
13.013026513547281        5.6                      4.873171981311116        0.03764746034647064
12.763052100027247        5.6                      4.784554671193529        0.039292881524167204
13.043820179061608        5.6                      4.365179527219555        0.03075531048632363
12.806947917090277        5.6                      4.498237358032714        0.036356221395352654
12.816741940694591        5.6                      4.227139339873702        0.032402305025995164
12.466793474904078        5.6                      4.786930424379367        0.03986739986008669
12.590848340858122        5.6                      4.58563070547126         0.03990058156391571
12.554926392370646        5.6                      3.5454545454545463       0.028963253886293668
12.573746678418534        5.6                      4.357226041820558        0.03720772029810942
12.7957719936422          5.6                      3.9545454545454533       0.029562880924856764
12.585642608368829        5.6                      4.098362866575285        0.03128934098834119
13.999999999999998        4.877463196185317        3.954545454545456        0.05596256463960526
13.999999999999996        4.636617594913757        3.8181818181818175       0.05023386996920275
14                        4.395771993642196        3.954545454545457        0.04600845322986901
13.999999999999996        3.460444893246894        3.6674203927733378       0.033926577595345446
13.999999999999996        3.682248485142466        3.8083915807526245       0.03154066260313892
14                        3.691779223567835        3.5427826864253764       0.03575725362376086
14                        3.922641979508164        3.6801264193350756       0.035506767375803
13.999999999999996        3.476883593215419        3.8874745581126877       0.029602232229712123
13.999999999999998        3.91533519100262         4.220428868541013        0.03281400367538096
13.999999999999998        4.164934023898228        4.084566427051602        0.040460437903502795
13.999999999999996        4.154926392370634        3.818181818181817        0.03899981538318791
14.000000000000002        2.381748009533019        4.30186317013159         0.028487350312799035
14                        2.290700670278752        4.07503609120678         0.025147958257063344
13.999999999999996        2.5242179025804075       4.06347871929623         0.029613952299903604
13.999999999999998        2.660000000000002        4.298649792995283        0.033756526005423844
13.999999999999998        2.797827480171934        4.062754619876769        0.03111400233945705
13.999999999999998        2.5200000000000036       4.5416998225673835       0.03521985925523408
13.999999999999996        2.940000000000002        4.298649792995281        0.029411088843226112
14                        3.0779482643919405       4.071386754692497        0.029012984541072245
13.999999999999998        2.9320803708833285       3.823059055630654        0.03167633253545527
13.999999999999998        2.799999999999999        4.541699822567384        0.03189055856190743
14                        2.5200000000000014       5.513899940855795        0.029041040206793958
13.999999999999998        2.2399999999999993       5.513899940855793        0.029545171559047043
13.999999999999996        2.3800000000000012       5.2708499112836895       0.033626195032864875
14                        2.66                     5.270849911283693        0.03097113630542871
13.999999999999996        2.8                      5.513899940855794        0.027435958798996792
13.423048363305655        2.525977103223241        6.865427455041515        0.04553372603423306
13.57802283952326         2.3856747595516374       6.632965740715108        0.04144754714274367
13.864594889687055        3.2230449673780486       6.203107665469411        0.04160569032889933
13.999999999999996        2.0999999999999996       5.756949970427897        0.029843010465420896
13.864493413910395        2.110698090195632        6.203259879134403        0.03261170794046243
13.724778587903039        1.976366273998182        6.412832118145438        0.03554022298625554
13.724650946660049        2.2500614625150774       6.413023580009923        0.03673023496403588
13.999999999999998        3.0800000000000005       5.513899940855794        0.029410362792436636
13.999999999999998        2.940000000000001        5.270849911283692        0.027050514010054223
13.575999526195165        2.1111528909111783       6.6360007107072505       0.04098331765186752
12.441569507240276        0                        5.268363478247865        0.024827498876058434
12.142496139478098        0.726114215475335        7.089171323213           0.032294768330196434
11.872094458367886        0.723071683846028        7.084607525769041        0.029528771335486554
12.006449943847052        0.5777811248162281       6.866671687224341        0.03184813656035715
12.269177918389463        0.5782380667647323       6.867357100147098        0.032582098921007045
13.014705493428878        0.4182074416589763       6.627311162488463        0.03262773334990344
12.800209188731767        0.4012754626562284       6.601913193984341        0.03474030882215178
12.526924727208367        0.5809238972335898       6.871385845850384        0.03367632869871801
12.633421653645282        0.453386527788056        6.680079791682083        0.03504579529547618
12.90028760341114         0.2791192316210156       6.418678847431522        0.031369345739208014
12.740034968237929        0.13760946619288997      6.206414199289335        0.032980159007361336
12.463057671048444        0.13611587385324428      6.204173810779865        0.03603476444690002
12.59809192422857         0.30254313104024627      6.453814696560368        0.03624064958810481
12.016663634777771        0.27442087186290476      6.411631307794355        0.033468835364654635
12.145159017036972        0.42565372580693545      6.638480588710403        0.03469696819378871
12.28979147815378         0.2766471837816438       6.414970775672465        0.03781437963426768
12.400179158775611        0.43306848334726167      6.649602725020891        0.03531614378436954
12.160958705605609        0.136099458731519        6.204149188097279        0.036173718608715426
12.587307529100338        0                        5.5221047982704405       0.03384607859901295
12.301863071604512        0                        5.511041776354713        0.03136200574418302
12.733981161064548        0                        5.759896801028184        0.03714178585700178
12.455883187014335        0                        5.758245921984065        0.03597660494606942
12.6                      0                        6                        0.03556621588017827
12.319999999999997        0                        5.999999999999998        0.03535366223413578
12.16848347089601         0                        5.744564481659461        0.03359851971527906
12.040000000000003        0                        6                        0.035074753994097936
11.989963498488908        0                        5.4941662839286405       0.03135935363935561
12.115140134829652        0                        5.254515791164787        0.026260584759274366
11.866810838549245        0                        5.729205352644426        0.03375514886950736
11.728317756371997        1.7294359821207468       7.4999999999999964       0.03137349900330746
11.601353179207132        1.9938887579661158       7.4999999999999964       0.03256172674572009
11.594412791526915        1.4859659696358558       7.499999999999997        0.030180373664883926
11.450077522287891        1.7433154731816294       7.499999999999997        0.03422732958672121
11.29719036527069         2.013557242281991        7.499999999999997        0.03527236813641211
11.602457369781913        0.7230861582161068       7.084629237324158        0.028981348403078217
11.741791147792682        0.5781866255793017       6.867279938368951        0.029937994498899223
11.324446060410917        0.722915308896667        7.0843729633449986       0.027656186452109485
11.46637240294781         0.5779339930994106       6.866900989649114        0.027096418766045408
11.609702389624374        0.13617572230973832      6.2042635834646065       0.03488868537837508
11.76                     0                        5.999999999999999        0.037116088568407084
11.48                     0                        6                        0.036015145459897174
11.88878658831728         0.13698343446712044      6.20547515170068         0.03453686500343145
11.741469708041777        0.2763174395276967       6.414476159291544        0.031203407390852315
11.62721982251072         0                        5.7544838758558585       0.0356715636451202
11.075499010667686        -0.4316315438559119      4.9352552684216136       0.01172051096532811
10.796079606188217        -0.47042352260950365     4.929436471608574        0.008493784853014774
10.895900549215146        -0.23092694760924098     4.965360957858614        0.009917779717909135
14                        1.204228006357801        2.045454545454547        0.014804559280178252
13.999999999999996        0.9633824050862416       1.90909090909091         0.014656726981692113
13.999999999999998        0.9633824050862421       2.7272727272727266       0.018153024806760062
13.999999999999998        0.9633824050862421       3.0000000000000018       0.015472011839050176
13.33363144243043         0                        2.90667419397943         0.010106828025260443
13.080926981552105        0                        2.8109778799739433       0.009528783162514291
13.999999999999998        0.9633824050862412       2.454545454545453        0.015114780739834193
14                        0.7225368038146804       2.318181818181817        0.009148800211978414
14                        0.9633824050862407       2.181818181818183        0.01361280498775015
13.999999999999998        1.2042280063578032       2.5909090909090873       0.021501048836260365
14                        1.204228006357801        2.3181818181818166       0.01767604240325907
14                        1.6859192089009245       2.590909090909085        0.023261112210000514
13.999999999999998        1.4450736076293618       2.4545454545454515       0.02352360915730786
14                        1.4450736076293649       2.727272727272725        0.02361353303653535
13.999999999999998        1.6859192089009263       2.8636363636363633       0.01980675884775265
14                        1.685590166336492        2.328454766562569        0.024630146418776536
13.999999999999996        1.2042280063578037       2.8636363636363633       0.019337409410613206
12.650000000000002        0                        1.3                      0.013130341293729034
13.09714474245356         0                        2.5037576477135235       0.00891968943520066
12.874349309570349        0                        1.4693811277049975       0.008060248773967582
12.647480915758747        0                        1.6106870564216227       0.014203928290617835
12.873022354858144        0                        1.7680351784191872       0.00763294184035374
12.866626044304946        0                        2.0649138248303487       0.008674352465837797
13.999999999999998        3.028429606679257        2.864021425339334        0.024521432825574535
14                        2.9618868877265414       2.5832764885717254       0.028226675006780135
14                        2.812537180908294        2.806228903398007        0.02163888323896548
14                        3.015846455874078        2.357974441197001        0.035678311894923716
13.999999999999996        2.803815512980414        2.3760282555608936       0.02634432098778194
13.999999999999996        3.21245854055077         2.1880931659252703       0.044287384659349234
13.999999999999996        2.938233916923057        2.1625223583216955       0.036205451006352134
14                        3.078356257856422        1.9478939235764088       0.03910009699699462
13.999999999999998        3.3218930204251382       1.9420804771141658       0.04066134693148643
14                        2.66                     0.7291500887163074       0.02447268583296917
13.999999999999996        2.5200000000000014       0.9722001182884097       0.02094254974734919
13.999999999999998        3.079999999999999        1.458300177432617        0.036270845504525744
13.999999999999996        2.939999999999996        1.7013502070047193       0.03653217988176905
14                        3.2043844487880815       1.7052034991676606       0.0349213735212608
14                        2.3800000000000017       1.2152501478605124       0.02157170259482033
13.999999999999996        2.5962619048872444       3.3969975637605003       0.027313523473853938
13.999999999999996        2.5650704123993044       3.6195457259012973       0.02823553422972892
13.999999999999996        2.595448465301656        3.140600430418801        0.023703188906266725
13.999999999999996        2.6681165056332627       3.821628397384185        0.02987843131584809
13.999999999999996        2.383467197905351        3.8000665320341245       0.027544098283912497
13.999999999999996        2.822740037120802        3.011286147238771        0.022675682765908364
14                        2.6047639609445916       2.883688258666563        0.01985187974509139
13.999999999999996        2.6485263726103945       2.605010928109881        0.019708662473514296
13.999999999999996        2.3988083823159343       2.73928505895602         0.018536269446270067
13.999999999999998        1.9269685188393377       2.205048491139907        0.02446796011577911
13.999999999999996        2.1350480938545413       2.1233236384783023       0.023343903852451105
13.999999999999996        1.925846992650809        2.464891854747909        0.02215657778058108
13.999999999999995        1.9267648101724872       2.727272727272723        0.01953871774102586
13.999999999999996        2.243526386633928        1.4570259554654368       0.022151535906756056
13.999999999999998        2.3890691459705815       1.6955880283491034       0.027460993739223446
13.999999999999998        1.889730669843163        1.6624270434342185       0.019282008146132398
13.999999999999995        2.1098884932014244       1.6785569010546868       0.021572926069146094
11.905156353072726        -0.531081509850471       4.920337773522429        0.012754484931510254
12.201019956328578        -0.6046826348938995      4.909297604765915        0.012152816417837898
12.098170509315736        -0.3808758252400438      4.942868626213994        0.013448278281884687
11.901892083915078        -0.23914391417529085     4.964128412873706        0.013537251413680335
12.515378429125292        -0.5140884343383869      4.388174656403112        0.018447906056252572
12.151225415424713        -0.2055499937452942      4.969167500938206        0.014719348032377995
12.576054288413333        -0.2264334884867128      4.472280490283849        0.02034738442751306
12.575564134287932        -0.2377213652506675      4.208850771884433        0.023691827658254675
12.307581835562006        0                        4.999999999999999        0.01668257181613342
11.987010377169845        0                        5                        0.01900857840142395
11.660204175789305        -0.3550822461709408      4.946737663074359        0.012899119851450954
11.658081415133719        0                        5.000000000000002        0.020022809619216927
11.420157104877887        -0.2216675226853035      4.966749871597205        0.014352187606528986
12.855170815190936        0                        4.535185626116695        0.02317295921355668
12.624958675440762        0                        4.3884300289729365       0.021647912374088727
12.854206910071884        0                        3.618379159374255        0.015313930962191935
12.62745902023987         0                        4.080054170416729        0.02288806247465956
12.629974970715226        0                        3.769753611789104        0.020317285231545548
12.576390543786115        -0.2438371448109658      3.9140378551557014       0.0224787661726002
11.31358512478882         1.4964192540507444       7.499999999999998        0.034654254981496775
13.999999999999998        2.16205143860798         2.870378387930991        0.01840824491468598
14                        1.4450736076293649       3.000000000000003        0.017091566202764447
14                        1.8533753349411133       4.089229359615327        0.022537855092209926
13.999999999999998        2.060895185729094        4.021102916606446        0.02269926221482094
14.000000000000002        1.6351825458767695       4.236920640227266        0.023487320004738924
11.856163618837078        5.6                      3.668589640777025        0.019393750551095133
11.84442019476296         5.6                      3.876461800584128        0.02129699584304107
11.625284857965246        5.6                      3.8080950633827673       0.02278110735048353
11.735313926966093        5.6                      4.054968901641601        0.02471907449376023
11.68611052569004         5.6000000000000005       3.549374409524098        0.020782281850193294
11.47801386286663         5.6                      4.055071624847415        0.024634857862115753
14                        3.464780919648396        1.7140456234031065       0.03552490873909928
13.999999999999998        3.464593520126833        3.132454410094212        0.031027980735790033
12.181637505888148        5.6                      1.2152795823455236       0.0432669600210105
12.030934966800777        5.6                      1.4531837870052613       0.036710189635398405
11.897817846430957        5.6000000000000005       1.2161869316115648       0.03822551283417224
11.758950799409657        5.6                      1.4585090255183062       0.03557381730830279
11.479999999999984        5.6                      1.4583001774326139       0.03650348299024353
11.61999999999999         5.599999999999999        1.2152501478605164       0.03433315780082862
11.895635067097942        5.6000000000000005       1.6784414262638023       0.03644272704852831
12.049960605346385        5.6                      1.9123759455303087       0.03402800733734119
12.114556229217303        5.6                      1.6609768462520003       0.035519321790049664
11.749267180803713        5.6                      1.9159612284536698       0.03930939951774005
11.8777735828184          5.6                      2.11270562028853         0.030875338858848515
11.61742867750141         5.6                      1.7004250530318537       0.04012775829738897
12.073235189827505        5.599999999999999        2.7272727272727084       0.022768181293256997
12.0732351898275          5.6                      3.000000000000018        0.021443821659309418
11.85705973012501         5.6                      2.8747734850308424       0.017477996051345254
12.314080791099075        5.6                      3.1363636363636567       0.02684687964014773
12.321640528414003        5.6                      2.3213006127409894       0.029321239841102683
12.319109177738149        5.6                      2.04896922364523         0.03374103799979705
12.085982522945903        5.6                      2.198560030209133        0.02685123344198573
12.091365431470818        5.6                      2.460900802118026        0.022898288848856696
11.862389852699307        5.6000000000000005       2.334709735984054        0.02365610847420843
11.866869234125671        5.6                      2.605979159153372        0.02062759993292845
12.314080791099075        5.6                      2.590909090909076        0.026924779613828557
11.626831427779896        5.6                      2.757605498514657        0.017617429822345824
11.618888918215267        5.6                      2.502940393164738        0.025327183626802693
11.593073732660752        5.6                      3.3009409043948352       0.01762267991706423
11.624679940581329        5.6                      3.0166059132077514       0.013983685799011021
11.844213502617984        5.599999999999999        3.154471011719543        0.016207355005403882
11.857736183151491        5.6                      3.412571999728887        0.018760419304503454
11.416848636943316        5.599999999999999        3.126284419571563        0.01702816772722597
12.589230264863858        -0.24547903328407655     2.090072082715816        0.013509136858663577
12.58660380650637         -0.24806364199004202     2.3744159203677118       0.013953296866869863
12.529932969553917        -0.5007416057509914      2.52639941659416         0.016020641082230915
12.87261535460211         0                        2.3640012321093065       0.00927678758026401
12.642554419559675        0                        2.218288254307591        0.011999647005138918
12.854489022801252        0                        3.310253629212573        0.01331691730220661
12.873236534501615        0                        2.984031848955533        0.012180280812866885
12.85357646511508         0                        2.673407162726947        0.009462660515611244
12.637588539321222        0                        2.8307468170502132       0.013589626783657984
12.640089795635834        0                        2.5222585382473177       0.012098288278167
12.635050326442805        0                        3.143793072054848        0.015254075995564683
12.518562420471676        -0.5349151633014021      3.1518052513969703       0.013451902826910845
12.52579270732028         -0.5108835099477974      2.831785439255967        0.014847066695265504
12.518630002360679        -0.5261012367778609      3.4504587914279625       0.012006878201201028
12.632505378424666        0                        3.457669994291545        0.017007477433810817
12.576331230153638        -0.25438403286037364     3.607525244171785        0.01930124275100017
12.576470986942061        -0.2640483925933203      3.2967014852624          0.01769666823123586
12.578277474491202        -0.26598140706599954     2.9857144169513816       0.01711216539543028
12.645000433723427        0                        1.916613174111475        0.012840842354126933
10.722723136351522        -1.0042974416351966      1.4004297441635196       0.021488643565852502
10.520158244498052        -1.0384032475291634      1.4038403247529163       0.01984042219710278
9.64288199383556          -1.3016977503802671      2.401298817807348        0.0056602516598721
9.615757115560516         -1.1811427358245101      2.151953932091007        0.012425275320528699
10.28788597865023         -1.1315813938434123      1.413158139384341        0.016871018135435414
10.070620550794557        -1.0790297325312321      1.4079029732531234       0.01751736944350935
10.26224338321424         -0.8994685859770961      1.3899468585977095       0.021284387640095884
9.597250864177738         -1.0988927296788285      1.8863919051581985       0.0208673630552345
9.544674951682765         -0.8652220074789616      1.855084114168554        0.022945589595803974
9.56134939323194          -0.9393306365863936      2.103226934780246        0.015034680468207827
11.156581858963113        -0.8452737729640025      1.3845273772964002       0.027683292516422483
11.014137843088765        -1.0082026646527864      1.4008202664652787       0.02365525702726201
11.669532674274844        -0.5879973762770668      1.3587997376277068       0.017691180817009437
[truncated: 585,526 more chars]
