# Supplementary material for: Numerical Methods for the Analysis of Power Transformer Tank Deformation and Rupture Due to Internal Arcing Faults
Source: PLoS One. 2015 Jul 31;10(7):e0133851. doi: 10.1371/journal.pone.0133851 (PMC4521797; doi:10.1371/journal.pone.0133851)
Supplement: S2 Text — (ZIP) [file pone.0133851.s002.zip › Example_1 Overpressure distribution 40ms.txt]

% X                       Y                        Z                        Color
12.848293478081017        -1.1690302615911765      11.669538868743476       -9.106526227306058E-4
12.935828343362868        -1.4000000000000004      11.749074852023389       -5.230177229426017E-4
12.750943252133695        -1.4000000000000001      11.564193232295192       -0.001200241796881298
13.018624693458364        -1.4                     11.492258901857408       -5.832297728531262E-4
13.508926310971328        -1.2031712953424905      12.048123395898811       4.8102491097886925E-4
13.639531394266918        -1.4000000000000001      12.077212274516999       7.421700616791574E-4
13.386976373192944        -1.4000000000000001      12.009541328474267       1.6326027937266113E-4
13.552439696810415        -1.4000000000000001      11.880040375731255       4.159868724333298E-4
13.138664151630625        -1.4                     11.672633656083796       -1.6234667567208564E-4
13.270611188192381        -1.1809574903371802      11.96156884643098        -5.877034311771498E-6
13.370497360523409        -1.4000000000000001      11.741656029884776       1.2888989466463156E-4
13.150008640999333        -1.4000000000000004      11.899043094002652       -8.762624828653083E-5
13.039947447076909        -1.166662387781623       11.828946543268042       -3.582734717998926E-4
12.995863450414618        -1.3999999999999997      9.668967315380616        -0.0010195783382642165
12.935806767704808        -1.4000000000000001      9.450943252133698        -0.0010955420311279766
12.750925147976607        -1.3999999999999997      9.635828343362867        -0.0014127931207881103
12.843480579320689        -1.1674357787877843      9.535215179612582        -0.0012206610051938782
12.873941826049613        -1.3999999999999997      9.882027280691982        -0.0012455524708441283
12.60095690599735         -1.4000000000000006      9.850008640999338        -0.0017797633863963075
12.67501414533989         -1.169030471871072       9.734315498647078        -0.0014946092232223705
12.707125545937041        -1.4                     10.040709097479965       -0.0016630254106698226
12.540341477321439        -1.1765492265998343      9.966494907907153        -0.0019210111998253937
12.490458671525728        -1.4000000000000001      10.086976373192948       -0.0021937659478889903
12.451877833411174        -1.2015203274173287      10.208921758935523       -0.0022673405100740343
12.686423231568119        -1.3999999999999997      10.274622124271891       -0.0017737367741237134
12.422787725482994        -1.4                     10.339531394266915       -0.002389053465605324
12.595571537940353        -1.4                     10.475338562368668       -0.0019275302159515167
12.4                      -1.4                     10.6                     -0.0023049475638308764
12.411229279067681        -1.2265843056159855      10.41680136328381        -0.002378219720896291
12.399999999999999        -1.12                    10.600000000000001       -0.002375097153788383
12.556551219852812        -1.1698772288272696      11.267192157568587       -0.0017135673321406998
12.600970988536853        -1.3999999999999995      11.350015750481992       -0.0016281609868280154
12.490466570104056        -1.4                     11.113045323996143       -0.0018490618518455534
12.759353320287165        -1.4                     11.133798268227881       -0.001372842173943918
12.457719907252285        -1.1443681736486728      11.012102091797223       -0.001996645829676229
12.409564643176704        -1.2011392585054943      10.76912258019268        -0.00224378714423092
12.42278962805319         -1.4                     10.860479384951974       -0.002097451742708602
12.648331151462576        -1.4                     10.708666908801238       -0.0016764558220935084
12.621683693131892        -1.4                     10.941037555130151       -0.0016651997043031657
13.041733342302368        -1.1853493384683735      9.369805566471486        -9.317177498693079E-4
13.149984249517999        -1.3999999999999997      9.300970988536854        -6.742942068216663E-4
13.187571833985492        -1.4                     9.567851853024141        -6.93333071398074E-4
13.21058125868791         -1.3999999999999997      9.878402619810087        -6.196738033535982E-4
12.965064077555088        -0.9385401296292283      9.4270145691774          -0.0011501197899851819
13.255383707326638        -1.1968211547141012      9.245573983113122        -4.855751547838604E-4
13.368520738671425        -1.3999999999999997      9.417889974717077        -3.2198136096238075E-4
13.386954676003848        -1.4                     9.190466570104055        -1.222939294640143E-4
13.150802240725573        -1.012953502059086       9.300499050597429        -7.971803205239867E-4
13.575711129350049        -1.3999999999999997      9.387851994283018        3.584515523100802E-5
13.639520615048024        -1.3999999999999995      9.122789628053193        3.612702999593863E-4
13.497231808161384        -1.1307891091423756      9.155085544524159        4.134943623389633E-5
13.733932917861978        -1.1987078846871135      9.109221101494201        3.9139357016975556E-4
13.490691401541756        -1.3999999999999997      9.674139700626462        -1.872248145516394E-4
13.808859436025934        -1.4                     9.309069437543176        3.659409333847101E-4
13.899999999999999        -1.4                     9.1                      5.502081713439919E-4
13.899999999999993        -1.123029861285525       9.1                      3.7011690038132877E-4
14.828651931560945        -1.4                     11.540170757305335       0.002813911846169637
14.611329718989339        -1.4000000000000001      11.63909094692998        0.002264745068467584
14.864193232295193        -1.4                     11.749056747866305       0.002825380316801129
14.650015750481998        -1.4000000000000001      11.899029011463142       0.0023739804894767585
14.768594784390322        -1.1832495864994368      11.822923996219682       0.0026086808646361144
15.049074852023388        -1.4                     11.56417165663713        0.003301630281486185
14.969538868743403        -1.1690302615912407      11.651706521919051       0.00305476505839623
15.309541328474271        -1.4000000000000004      11.113023626807054       0.0032973548759211717
15.199043094002654        -1.4000000000000001      11.349991359000663       0.0034034940584079724
15.261568846431004        -1.180957490337264       11.229388811807572       0.0032971624834991944
15.091124691934303        -1.4                     11.165316691550286       0.003151972135616853
15.128946543268043        -1.1666623877816187      11.460052552923093       0.003318641413141118
15.34812339589881         -1.2031712953425158      10.991073689028674       0.003310746560008152
15.377212274516994        -1.4                     10.860468605733077       0.003366354391593516
15.117018179995034        -1.4                     10.929824187043355       0.0030225638112930686
15.388974047854964        -1.2282051296211207      10.781538659283326       0.0034102610559010394
15.4                      -1.4                     10.6                     0.0034477092816894146
15.19638286369851         -1.4                     10.729284853948991       0.003138550397189046
14.933244964850374        -1.4000000000000004      11.32353518886693        0.003047727446177252
13.791245331151586        -1.4                     11.85371524681867        0.001014215085715682
13.718461340716663        -1.2282051296211198      12.088974047854965       0.001071276365709701
13.899999999999999        -1.4                     12.1                     0.0014820755389794301
13.900000000000002        -1.12                    12.100000000000001       0.0015912726975799414
14.759897865152704        -1.169197113727949       9.370945216230854        0.0022766806691040874
14.649991359000662        -1.4000000000000004      9.30095690599735         0.002133976120564447
14.864171656637126        -1.3999999999999995      9.450925147976607        0.0024624864761558928
14.629122903840175        -1.3999999999999997      9.597648241092749        0.0020802633272405564
14.528868737200128        -1.1819968159241507      9.238190868229943        0.0018587120465187387
14.413023626807053        -1.4000000000000001      9.190458671525729        0.0015516600666497856
14.44009253276728         -1.4                     9.465075838696098        0.001650421963297094
12.750943252133695        7.000000000000001        11.564193232295192       -9.841626546901424E-4
12.600970988536853        6.999999999999996        11.350015750481992       -0.001306479036706646
12.825678938054939        7                        11.328676828260914       -9.526199310542322E-4
12.67090204086158         6.7544873842464455       11.459836151160077       -0.001235903605559068
13.639531394266918        6.999999999999999        12.077212274516999       1.6645832086129486E-4
13.386976373192944        7                        12.009541328474267       -2.2857200730991569E-4
13.552439696810417        6.999999999999998        11.880040375731252       -4.6796200414316365E-5
13.493489177185001        6.737121916113503        12.043865974020536       -1.0927046437438644E-4
13.725970682088931        6.781085727996759        12.089870395875897       3.986720286552236E-4
12.54029985252774         6.770318038631681        11.23341574732865        -0.0014688722131872692
12.490466570104056        6.999999999999998        11.113045323996143       -0.001555605166507916
12.42278962805319         7                        10.860479384951974       -0.0018034035995124437
12.621683693131871        7                        10.94103755513018        -0.001394162744034122
12.451330232196742        6.796426899124614        10.989044860977316       -0.0017506831214271874
12.411468026636634        6.82175589023804         10.785128507461632       -0.001900207268072419
12.4                      7.000000000000001        10.6                     -0.001875734935190856
12.648331151462582        6.999999999999999        10.708666908801245       -0.0013676380999670665
12.399999999999999        6.720000000000001        10.599999999999998       -0.0019026198864899241
12.595571537940355        6.999999999999999        10.475338562368668       -0.0014693581805179272
12.410261949186358        6.781695288153549        10.42484138628666        -0.0017479370500645363
12.422787725482994        6.9999999999999964       10.339531394266915       -0.0017572392225458642
13.149984249517999        6.999999999999998        9.30097098853685         -0.001243128712296801
13.38695467600385         6.999999999999999        9.190466570104057        -0.001018845875307447
13.368520738671425        7                        9.417889974717081        -9.71650490063043E-4
13.267473017656819        6.775285757749123        9.23988617512804         -0.001198035474140812
15.15809811508701         6.999999999999999        10.27968116601207        0.003594145854022258
15.377210371946807        7                        10.339520615048025       0.003987603042483977
15.151225152973991        6.999999999999999        10.49226886005474        0.003447417649222371
15.4                      7.000000000000001        10.6                     0.003835888094653485
15.388525619580712        6.821735676055646        10.414820411891977       0.003998024757701452
15.348677301052955        6.796517042217232        10.210983191347815       0.004152231470459538
15.30953342989594         6.999999999999998        10.08695467600385        0.004004809845705996
15.199029011463146        7                        9.849984249518           0.003617295649584923
15.043064209410394        7                        10.070547221072626       0.0033022655698380803
15.259546034219712        6.770031564189343        9.9662535358383          0.004051278755188631
13.899999999999999        7.000000000000001        12.1                     8.10150708532859E-4
13.899999999999997        6.720000000000001        12.099999999999998       7.672196638198778E-4
13.791245331151586        6.999999999999999        11.853715246818666       4.588675887571429E-4
14.013287106307793        6.999999999999999        11.91890682325878        0.001067092955339825
14.085128507461619        6.821755890238128        12.088531973363361       0.0011190438864426976
14.160479384951971        7                        12.077210371946808       0.00137406862316165
14.864193232295193        6.999999999999999        11.749056747866305       0.0029045424743798045
14.650015750481998        6.999999999999999        11.899029011463142       0.0022713223608076716
14.61132971898933         7                        11.639090946929988       0.002199186320093107
14.759836151160073        6.754487384246949        11.829097959138421       0.002561308971899393
14.413045323996146        6.999999999999997        12.00953342989594        0.0018133419758827576
14.533415747328638        6.770318038632315        11.959700147472262       0.0020081210437675186
14.28904486097735         6.796426899124647        12.048669767803244       0.0014951747573355662
14.456776519510207        6.999999999999999        11.803340641998403       0.0018512431161534118
14.225535582556189        6.999999999999998        11.81679211931972        0.001487718338606357
12.68642323156812         7                        10.27462212427189        -0.0012994821962241943
12.490458671525728        7.000000000000001        10.086976373192945       -0.0015206976006310656
12.457553111601202        6.739681937573886        10.188482109564319       -0.0014274799545614337
12.707125545937043        6.999999999999998        10.040709097479969       -0.0012062708465735241
12.600956905997347        7.000000000000002        9.850008640999336        -0.0012596810177925926
12.873941826049611        6.999999999999998        9.882027280691982        -0.0010448703533183898
12.75092514797661         6.999999999999998        9.635828343362869        -0.001196111930882123
12.678129701960142        6.767435948276382        9.729923581075777        -0.0010122808245053504
12.554471577639736        6.7536238927939145       9.937011866908078        -0.001128993831686897
13.24179137043197         6.745684111370736        11.94787291684423        -3.9644183930894703E-4
13.370497360523409        6.999999999999998        11.741656029884773       -1.5860591395018095E-4
13.150008640999333        7                        11.899043094002652       -2.884804032117272E-4
13.138664151630625        7                        11.672633656083779       -2.669010358170853E-4
12.935828343362868        7.000000000000002        11.749074852023389       -5.164379755814805E-4
13.026596080700108        6.753287527145365        11.819493990863252       -5.191446927082433E-4
15.377212274516994        6.999999999999998        10.860468605733077       0.003662914417186258
15.389870395875898        6.781085727996744        10.774029317911056       0.0037380116859927785
15.196382863698506        7                        10.729284853948997       0.0034189873740349775
14.828651931560941        6.999999999999999        11.540170757305333       0.002900444161228434
15.049074852023388        6.999999999999998        11.56417165663713        0.003504287734746606
14.956561910782982        6.753894471808466        11.66474265843095        0.0031361780944636117
15.117018179995034        6.999999999999998        10.929824187043357       0.003266452777384956
15.199043094002654        6.999999999999999        11.349991359000663       0.003695665688012412
14.933244964850365        6.999999999999998        11.323535188866924       0.0032163846422554316
15.119493990863234        6.7532875271456705       11.473403919299917       0.003529334255525871
15.247872916844202        6.745684111370555        11.258208629568088       0.003561170163447699
15.309541328474271        7                        11.113023626807054       0.0036033129942087305
15.091124691934304        6.999999999999998        11.165316691550286       0.0034057683828453396
15.343865974020536        6.737121916113485        11.006510822814983       0.003560963259536733
14.86400529139392         6.506890073312128        11.749214426538634       0.0027078813187424067
14.642509807610463        6.533938700241438        11.903333873419342       0.0023142762491429676
14.407590664316809        6.557731969948308        12.011506896015181       0.0017786397469402896
13.018624693458364        6.999999999999999        11.492258901857404       -5.236875249780524E-4
12.835257341569209        6.753894471808212        11.656561910783145       -8.771557174282811E-4
13.711995572281545        -0.9880825761976506      9.111828526291994        1.4703277999800646E-4
14.456776519510209        -1.4000000000000001      11.803340641998403       0.002092360158796321
14.567192157568444        -1.1698772288269925      11.943448780147262       0.00234276682011916
14.413045323996146        -1.4000000000000001      12.00953342989594        0.0021849554765393485
14.312102091797106        -1.1443681736485922      12.042280092747742       0.002132199082679659
14.013287106307796        -1.4                     11.918906823258784       0.0016620856049517764
14.160479384951971        -1.4                     12.077210371946808       0.0019809017033810615
14.225535582556201        -1.4                     11.816792119319715       0.0019302454028086947
14.06912258019264         -1.2011392585054719      12.090435356823292       0.001829010906579158
12.825678938054935        -1.4                     11.32867682826091        -0.0011849114496999965
12.677076003780428        -1.183249586499454       11.468594784390486       -0.0014664546284365676
13.04662069193365         -1.4                     11.169007606375665       -7.757057144272613E-4
12.761042540446214        -0.9547432267861748      11.57610240514343        -0.0012544367077600203
12.935709817846467        -0.9318049308023073      11.748975389032465       -7.668010771259552E-4
12.614606674761637        -0.9663645492089632      11.373151989865294       -0.0016271570403718577
13.305224972964943        -1.4                     11.431604970513284       -1.0804926977806242E-4
13.620101397012933        -1.4                     11.576747493708172       4.197419142948277E-4
13.65973511684924         -0.9723999690295427      12.080632562766517       0.0011643300702369236
13.390945779620862        -0.9735136638445087      12.01097973079495        2.7722999049713325E-4
13.153134970918352        -0.9538507799530326      11.900843045234462       -2.868626369183171E-4
13.744465695695133        -1.4                     11.098266310199568       3.731515215687538E-4
13.721297768486332        -1.4000000000000001      10.827136745682452       2.3102926234764624E-4
13.559636397742919        -1.4                     11.020437333405543       3.766600266393695E-5
13.915435503731041        -1.4                     10.980891115381919       6.178199216653233E-4
13.9066789749352          -1.4                     11.154393359933596       7.099432701766303E-4
14.067902021658732        -1.4                     11.103828699371146       9.850745848706893E-4
13.556498266754195        -1.4                     11.275655535922366       1.5790430371028947E-4
13.776102134279865        -1.4                     11.329119810062924       5.837013269929145E-4
13.278181569398022        -0.741939842285881       11.965042797630787       1.924343410373108E-5
13.483506453989772        -0.7804809765242342      12.041018086677548       7.199261715660053E-4
13.033480148796695        -0.7180522379265535      11.824395094514266       -6.220119671112259E-4
12.678890567043927        -0.7929373536749204      11.471143933426445       -0.0014637829443590665
12.812028105424677        -0.7027525659396839      11.632626339299064       -0.0011278009845748765
12.753300416365796        -0.9288079017615508      9.633004620024918        -0.001416194173200887
13.509321063209205        -1.3999999999999997      9.980322350641213        -6.360420556188554E-5
13.769517558437482        -1.3999999999999997      9.896585575589052        2.799846033345738E-4
12.997924525907946        -1.3999999999999997      10.172613635724652       -0.0010244247531684368
13.336338155415635        -1.4                     10.138382316623593       -3.2818326166090416E-4
13.193193039458773        -1.4                     10.375899732140047       -5.931083111531437E-4
12.667105236639582        -0.7076732584194181      9.745616887761432        -0.0017808494123137495
12.534642497367994        -0.7387484634981318      9.978872887400254        -0.0020137435741534467
12.600072072185645        -0.949046394326958       9.851543332925491        -0.0017238821702731794
12.489911978750953        -0.9723693430350395      10.088480916944487       -0.002054867171655862
12.459081889004207        -0.778581149317382       10.183160705541905       -0.0020588647585757613
12.419329958208387        -0.9692555719700195      10.35996619542067        -0.0022466063161410313
12.884694546726           -1.4                     10.499957097969373       -0.001220865589892808
12.919713262717398        -1.4                     10.850201106497268       -0.0010662630728802724
12.399999999999997        -0.8400000000000001      10.6                     -0.0022403302618553968
12.412328205749148        -0.9783383879578638      10.791918296653696       -0.00230325637804896
12.52617968976853         -0.9736744714443412      11.202177511366466       -0.001829838793304183
13.345581768695567        -1.4                     11.078136261681637       -2.665430357621005E-4
13.204587653521557        -1.4                     10.895983798743067       -5.373727308141243E-4
12.463649916684124        -0.8467888470224124      11.032317520068844       -0.0020452998026694136
13.177256537465457        -1.4                     10.623927840745097       -5.941585329539875E-4
13.463797978237665        -1.4                     10.860470422687014       -1.4929787122259976E-4
13.36742739030709         -1.4                     10.698411145800497       -2.945685142520964E-4
12.582115482256265        -0.4555066724367627      9.883633893954094        -0.0022003132569352324
12.466085639845367        -0.5608553972352379      10.159671023276532       -0.002108977481432676
12.754148351789121        -0.4658826339891534      9.631999999848961        -0.0018520810332276034
13.899999999999999        -0.8460597225710501      9.099999999999998        1.864797898810147E-5
12.839613446009697        -0.6901676232551407      9.539066280997458        -0.0015143590596458734
12.975112942574984        -0.6946762453214691      9.419074968083196        -0.001257664929514863
13.198048735722095        -0.7025116046912943      9.27438149432853         -7.620366947826487E-4
13.318751736028625        -0.9802491347044301      9.21719471521466         -4.431635728229043E-4
13.459617631971026        -0.8463605073058957      9.166102036430347        -2.5376336139654957E-4
13.658774298595484        -0.709246820208993       9.119523670914695        -1.849177813228191E-4
14.80756218597707         -1.4                     9.752705251412848        0.0024407977149335717
14.951582839861123        -1.1705207431519293      9.530339525405553        0.002476091048033278
15.049056747866302        -1.4                     9.635806767704802        0.0027837893659872423
14.985156217101565        -1.4                     9.856026121189082        0.0028057612716728434
15.122652578366598        -1.1878270736070877      9.731023203639182        0.0029299704278116464
15.243862416234045        -1.1783558923691846      9.933641383162492        0.003355568255025702
15.199029011463146        -1.4                     9.849984249518           0.0031885849133119547
15.03854657744252         -0.9606017068867203      9.62341836439859         0.002409313045533369
14.29088457255976         -1.2063277685154559      9.151825545407332        0.0011398280669266865
14.160468605733076        -1.4000000000000001      9.122787725482999        8.766166647596919E-4
14.255673768379987        -1.4                     9.351022598674172        0.001143592526195124
14.07814135505591         -1.2299855420294419      9.110615678335895        6.402973296699083E-4
14.012955848197546        -1.4                     9.348209537702495        5.915610268112859E-4
14.14038948838646         -0.9803857788620328      9.11938766252834         5.081456229793633E-4
14.86427825665231         -0.934040633665182       9.45101460246547         0.0021865393886918386
14.773776846891643        -1.4                     10.036351603525269       0.0024326623126478225
15.043064209410396        -1.4                     10.070547221072626       0.0029810161906902925
15.342448728818125        -1.1463161770370491      10.188488560631699       0.0034794120807331826
15.30953342989594         -1.4000000000000001      10.08695467600385        0.0034004484859256373
15.377210371946807        -1.4                     10.339520615048025       0.0034251694309249295
15.15809811508701         -1.4                     10.279681166012068       0.0031501728105990104
15.390439088845623        -1.2025954973734208      10.430910312434417       0.0034375269654179246
15.275043847815208        -0.9837587875443298      10.000621641543894       0.0034676277090909284
15.151225152973991        -1.4                     10.492268860054741       0.003100883325664719
13.564086222302247        -1.4                     10.215005246422523       4.7808814976236E-5
13.711712565563644        -1.3999999999999997      10.09834622118213        2.4794229809211584E-4
13.388305401319679        -1.4                     10.509808248804838       -2.4849023999934226E-4
13.60637212428416         -1.4                     10.43035054816119        8.105285169985995E-5
13.425479132507016        -1.4                     10.335249069313226       -1.753644217957976E-4
13.79649279869658         -1.4                     10.300256601306401       3.595633281689628E-4
13.836133448086832        -1.3999999999999997      9.58474713787546         3.0322701084219876E-4
14.038290130946818        -1.3999999999999997      9.8757110174571          7.106821396268786E-4
14.186063518221236        -1.4                     9.623424801090536        0.0010068731168447252
14.441902907449261        -1.4                     9.685681300597722        0.0016625271602529637
14.578306283460325        -1.4                     9.842042723503898        0.001983057505117162
14.310191058717404        -1.4                     9.925925701111968        0.0013093035929215362
14.530451148511764        -1.4                     10.058311103415233       0.00183630684928316
15.18628023628201         -0.9783115736539223      9.828324450464908        0.0030749411311692012
14.612510520684133        -1.4                     11.33601891149721        0.0022306066041452815
14.502177511366327        -0.9736744714442122      11.973820310231526       0.002430683219826118
14.673151989865069        -0.9663645492086929      11.885393325238493       0.0025303399408967107
14.323035153765034        -1.4000000000000001      11.526004241658109       0.0017864801119094917
14.876102405143284        -0.9547432267862382      11.738957459553907       0.0027143346808995573
15.048975389032362        -0.9318049308025323      11.564290182153655       0.0030136610628452316
15.200843045234432        -0.9538507799531472      11.346865029081698       0.003300935033804513
15.310979730794942        -0.9735136638446249      11.10905422037916        0.0033868630267210186
15.380632562766518        -0.9723999690295418      10.840264883150766       0.0034833916232433594
14.931973748835905        -1.4                     10.708361113991613       0.002623158285119782
14.823746252787751        -1.4                     11.058139393119653       0.0025838843346952137
15.399999999999999        -1.12                    10.600000000000001       0.0034565221209598286
15.387639335472894        -0.9773977606581454      10.407830263689183       0.003479199717577194
14.591689679882734        -1.4000000000000001      10.837185493299655       0.0018702893732917595
14.496876975860696        -1.4                     11.061590606092965       0.0017926943348476508
14.287082807633738        -1.4                     11.23487209473362        0.0014980951331511627
13.97356060514749         -1.4                     11.613909510480541       0.0012982295367423658
14.09191829665367         -0.9783383879578694      12.08767179425085        0.0019570286299442005
14.05313731973142         -1.3999999999999997      11.337268564239999       0.0011627673412282988
13.899999999999999        -0.8400000000000001      12.1                     0.001819713667748343
13.675668480450968        -0.6939438371237381      12.083130260407634       0.0014503586966263355
13.657734440347099        -0.4229716955104507      12.08030652184136        0.0014896248059466917
13.899999999999999        -0.56                    12.1                     0.0019308176401071776
13.458830367489645        -0.5594304275015454      12.03365594036738        8.074721630403175E-4
13.421521160431846        -0.28556631904289764     12.021639194762688       8.370133579736395E-4
13.65757370156028         -0.13999999999999962     12.080280206523348       0.001439758178931223
13.9                      -0.2800000000000004      12.100000000000001       0.00193159100986242
14.142870146946642        -0.420000000000002       12.080207448880767       0.0022597130457164
15.335095417506876        -0.8540707664962083      10.163535634156961       0.003560628463077388
15.38171591861636         -0.7115938575912377      10.366509236758983       0.003528220975001883
14.64411206939479         -0.9592436086962954      9.297580241173762        0.002108134453928875
14.40828132515199         -0.9780779120550851      9.188741662734376        0.0014524414729835454
14.988742459194063        -0.7037126345981053      9.568186132314521        0.0020917892964587635
12.750785573461503        6.506890073311764        11.564005291394082       -0.0011483598757702498
12.925229330861736        6.515745564189582        11.740097426796385       -8.154094134740306E-4
12.75935332028717         6.999999999999999        11.13379826822788        -0.0011130356153875422
12.919713262717401        6.999999999999999        10.850201106497266       -8.91530996014046E-4
13.046620691933656        6.999999999999999        11.169007606375668       -6.638031181378242E-4
12.596666126580454        6.533938700241939        11.342509807610108       -0.0014669875030136217
13.305224972964943        6.999999999999999        11.43160497051328        -2.059990766016431E-4
13.62010139701294         6.999999999999999        11.576747493708169       8.24708947474627E-5
13.70949244085051         6.56881434377602         12.087853107637612       4.3125942868128207E-4
13.556498266754199        6.999999999999998        11.275655535922365       -2.5364038765085393E-5
13.486819900128824        6.435132569311579        12.041971638095022       -6.461754622872578E-5
13.303436158128928        6.5604474901335825       11.97626726422306        -4.3501585007529647E-4
13.66655746399535         6.290726442449199        12.081723517524006       4.7513137961357425E-4
12.488493103984748        6.557731969948022        11.107590664316634       -0.0017661363017222014
12.418384658044372        6.567489880105877        10.834128124072503       -0.0019948518783164397
12.399999999999997        6.439999999999999        10.599999999999998       -0.0018376813094431856
12.884694546726003        6.999999999999998        10.499957097969371       -9.75032135959844E-4
13.177256537465457        7                        10.623927840745097       -5.64540262615658E-4
12.412567110268709        6.574118891431186        10.40623881052793        -0.001615843273491648
12.464865373457812        6.44763924013529         10.163664574324264       -0.0013110620226319555
15.049056747866302        7                        9.635806767704802        0.00287793316063654
14.985156217101565        6.999999999999998        9.856026121189073        0.002977154265687954
14.807562185977082        6.999999999999997        9.752705251412848        0.002322588223095515
15.129067331756895        6.751583032003717        9.74012007000513         0.003326373097650636
14.967574133147663        6.749873459183316        9.546299155246608        0.0024677104784462376
14.864171656637124        6.999999999999998        9.450925147976605        0.0021441237866720608
14.629122903840182        6.999999999999998        9.59764824109275         0.001653100066102247
14.649991359000659        7                        9.300956905997348        0.0014258211630798405
14.440092532767279        7                        9.46507583869609         9.43273627679299E-4
14.771854011175927        6.752134931294199        9.379397450766039        0.001812623945933546
14.160468605733076        7.000000000000001        9.122787725482999        -2.915702185538089E-4
14.413023626807053        7.000000000000002        9.190458671525729        5.488478490196757E-4
14.255673768379989        7                        9.351022598674168        2.2991969039865343E-4
14.311018206387185        6.739662344243668        9.157410649554675        7.159105255070333E-5
14.558727831452915        6.747644495971           9.252380749592326        0.0010998899989656428
14.186063518221241        7                        9.62342480109053         4.079715232412464E-4
13.509402756970282        6.801710535831574        9.151748021324469        -9.04464282390131E-4
13.575711129350056        7                        9.387851994283022        -7.659777696442286E-4
13.639520615048028        7.000000000000001        9.122789628053193        -7.416657221418054E-4
13.899999999999999        7.000000000000001        9.1                      -6.423527062119019E-4
14.012955848197546        6.999999999999999        9.348209537702493        -3.446605648915395E-4
14.073407679325033        6.784483576296113        9.11005712299058         -6.005642106270675E-4
13.719941006331439        6.8270542941956105       9.110846294434632        -7.413037715798845E-4
13.808859436025934        7                        9.309069437543176        -6.003739075118633E-4
13.899999999999999        6.723029861285369        9.100000000000003        -7.939549454741422E-4
12.935806767704806        6.999999999999999        9.450943252133694        -0.0012867963823681293
12.995863450414618        6.999999999999999        9.668967315380616        -0.001079254001754319
12.846132602005161        6.758544583372051        9.532590281361653        -0.0011534230569669422
13.040001330702246        6.7583558284980265       9.371015749162709        -0.0013022920591763238
13.187571833985492        6.999999999999998        9.567851853024141        -0.0010380344553158059
12.99792452590794         7                        10.172613635724652       -8.871237364570741E-4
13.210581258687913        7                        9.878402619810092        -7.822496912506529E-4
13.393773094001157        6.569336592095575        9.188003427892674        -0.0010796083294096345
13.49069140154175         6.999999999999998        9.674139700626462        -6.810519499888336E-4
13.152015757949075        6.541669219918976        9.299800179340306        -0.0013050269611919547
15.400000000000002        6.720000000000001        10.599999999999998       0.0038896409959749165
15.381668514953057        6.568480742408833        10.366208614793452       0.004148600585238805
14.893562315997766        7                        10.34878586898483        0.002796088623474416
15.387853107637614        6.568814343776001        10.790507559149466       0.0037676961230107
14.931973748835901        7                        10.708361113991614       0.0028015108687910045
14.619826780387887        7                        10.564617419382898       0.0018867697495914286
14.612510520684127        7                        11.336018911497211       0.0022162937148986904
15.400000000000002        6.4399999999999995       10.599999999999998       0.003926477198619772
15.383664014599873        6.287205099643535        10.37922615240616        0.004022268870274897
14.773776846891645        6.999999999999998        10.036351603525256       0.002409090096156832
15.311644583151867        6.556889311454085        10.09279237894331        0.004320984860820248
15.20226020627939         6.528228832788537        9.85560873517944         0.0037608580327464056
15.34242356497488         6.367666608089946        10.188400365397197       0.004226158202049446
14.142870146946638        -0.1399999999999998      12.080207448880767       0.002263839372016477
13.899999999999997        6.4399999999999995       12.1                     7.947645943379608E-4
14.134128124072486        6.567489880105843        12.081615341955628       0.0011223027718849814
13.973560605147494        6.999999999999998        11.613909510480543       8.714851254040216E-4
13.776102134279869        7                        11.329119810062924       3.338248253473737E-4
14.053137319731425        7                        11.33726856424           9.128614671245759E-4
14.32303515376503         6.999999999999999        11.526004241658113       0.0015390055542843092
13.193193039458768        6.999999999999998        10.37589973214005        -5.744385305822462E-4
12.759725807129962        6.539801096380158        9.625436115447226        -0.0010785289791308723
12.935888757503168        6.518761113030271        9.450874457645636        -0.0012955026824146563
12.812958739170021        6.290297732974961        9.566394031918751        -0.001430758574798291
12.526715712558364        6.5695531692786595       9.996601072369264        -0.001140054692969989
12.61625419663262         6.552358124300036        9.824115529001489        -0.0010259489286995238
12.678815896369448        6.387430698535429        9.72896074426002         -0.0012191104076941614
13.388305401319682        6.999999999999998        10.509808248804838       -3.263559047970012E-4
13.33633815541563         6.999999999999999        10.138382316623593       -4.7025752136659835E-4
13.509321063209219        7                        9.980322350641213        -3.7827203961806054E-4
13.564086222302244        6.999999999999998        10.21500524642252        -1.4713358817621477E-4
13.836133448086834        7                        9.584747137875457        -3.51910665647027E-4
13.769517558437498        6.999999999999998        9.896585575589048        -1.4023602990736976E-4
14.038290130946825        6.999999999999999        9.875711017457085        3.0884005296930587E-4
13.126992805803933        6.54269699170734         11.885480407365712       -5.898343092031502E-4
13.026744582352222        6.362427203291129        11.81960033435089        -7.423962988028167E-4
13.232773450055316        6.2946403599903515       11.94343169943578        -4.965639373347577E-4
13.421986353094251        6.152362009797321        12.021795679192993       6.212008018101474E-5
15.341971638095018        6.435132569311563        11.01318009987119        0.003633894573129946
14.823746252787753        7                        11.058139393119657       0.0027209522008730318
15.040097426796244        6.51574556418978         11.574770669138427       0.003139869606329005
15.18548040736563         6.542696991707874        11.373007194196205       0.0034697361161651966
15.276267264223051        6.5604474901339245       11.19656384187109        0.0035289814822029473
15.243431699435714        6.294640359990421        11.267226549944818       0.0034532772405651206
14.287082807633738        6.999999999999999        11.23487209473362        0.0013321344606496038
14.496876975860697        6.999999999999999        11.061590606092967       0.0017538284293354283
14.9801317276034          6.273045013341879        11.640824409314309       0.0026626108802736133
14.756604473120973        6.2970712631018895       11.831352417721725       0.0024259340154794726
14.85871277345543         6.07464674313858         11.753633311764784       0.0024277111274808964
14.311924267826686        6.367776485321273        12.042330890460107       0.0016335752188941896
14.121354353165067        6.286662451661336        12.083577517467443       0.0012279657938618677
14.51723174975811         6.324809515008334        11.96712287929452        0.0021584915431510695
14.333796785469477        6.148642877664007        12.035904018002718       0.0018680851819782988
14.609516217492743        6.032740509303216        11.921584933749918       0.0024073052583533584
15.12271734017111         6.137354050504049        11.468885669144607       0.0029299875134568883
15.229522878198624        6.0075685598088935       11.294527836984553       0.0032571428585048538
15.119600334350823        6.362427203291269        11.47325541764787        0.003162367579100351
15.005171860167861        6.050667814926473        11.6141968051089         0.002572566352987911
14.951553427680322        5.910187889083788        11.66968938890397        0.0025536369359355523
15.097128040431791        5.87745619877806         11.503816604633894       0.0027871990418629413
14.806970980292844        5.832682661023647        11.794739988828796       0.002558783399342478
12.859175590685828        6.273045013341638        11.68013172760354        -0.0010018338602061827
12.668647582278377        6.2970712631016275       11.45660447312112        -0.0014077721412469827
12.532877120705395        6.324809515008596        11.217231749757925       -0.0017561334772105972
12.457669109539879        6.367776485321386        11.011924267826648       -0.0019525374367780172
12.464095981997234        6.148642877663776        11.033796785469324       -0.001934732331825077
13.20547216301547         6.007568559808784        11.92952287819864        -2.1397802174961974E-4
13.031114330855559        6.137354050503747        11.822717340171232       -7.204516325655855E-4
13.420042706462606        5.87233230365495         12.021140737710468       5.201596874329665E-4
13.65736796827754         6.019999999999998        12.080246498790736       7.63521781769072E-4
13.899999999999997        6.16                     12.100000000000001       9.688515527586349E-4
14.141746172715106        6.015745418948691        12.080391430662036       0.001550574414433622
14.37357162786318         5.87132361914504         12.023281389354546       0.0021983340868727756
14.142747059006457        5.739999999999997        12.080227639704011       0.0019245771557320145
13.899999999999997        5.879999999999999        12.100000000000001       0.001319666969759634
13.657367968277539        5.74                     12.080246498790734       0.0010865439361597874
13.899999999999997        5.6                      12.100000000000001       0.0016181327692231459
12.418494626783337        -0.706041742877462       10.834822974025476       -0.002101249855874315
12.399999999999999        -0.5600000000000003      10.600000000000001       -0.0018978035287408395
12.419792551119228        -0.42000000000000304     10.842870146946634       -0.0017864112289054034
12.674993136446483        -0.6228362756040986      11.465654771977128       -0.0014581413916976284
12.563172517953422        -0.7167134421860507      11.280361876684022       -0.001736805688364537
12.479007055606587        -0.5580576822245406      11.080394683551079       -0.001834635180268211
12.753214232155743        -0.4528560012686044      11.566893170246777       -0.0013296347440173615
12.59472190429128         -0.42563794308085784     11.339086661267148       -0.0015820387391463442
12.399999999999999        -0.2800000000000002      10.600000000000001       -0.001762546998990475
12.419792551119228        -0.13999999999999962     10.842870146946636       -0.001746306275400159
12.419710157616855        -0.4209810231458585      10.357632546456225       -0.001946855647724902
12.41975350120926         -0.1400000000000005      10.357367968277556       -0.0020478912739921597
14.31740596976163         -0.7855359906515642      9.159245941734902        0.0010269821140326694
14.342950119411656        -0.5681319331201107      9.166893168073925        0.0010685717640120127
14.124815791024353        -0.6985827610941319      9.11694306916218         2.9093626165629683E-4
14.332317520068566        -0.8467888470225108      12.036350083315956       0.002359581749780237
14.134822974025383        -0.706041742877315       12.081505373216668       0.002186386882789229
14.38039468355076         -0.5580576822245972      12.02099294439351        0.002520542767564505
14.382783971290515        -0.2858194880282008      12.020182959010898       0.0025027118743647134
14.771143933426082        -0.7929373536748106      11.821109432956323       0.0025121953471588343
14.765654771976871        -0.6228362756043209      11.825006863553693       0.002437690905719077
14.580361876683758        -0.7167134421861254      11.93682748204671        0.0025505593106762113
14.932626339298915        -0.7027525659393378      11.68797189457546        0.0025252708321447065
14.639086661266916        -0.42563794308106623     11.905278095708848       0.0025266579333460596
14.866893170246612        -0.45285600126879616     11.746785767844392       0.0024076710836903777
13.891541283364898        -1.4                     10.559498856758392       4.7991453931195427E-4
13.589474519292965        -1.4                     10.649837212437724       2.8137878246487133E-5
14.157500158516086        -1.4                     10.848854296333789       0.0010039144350108933
14.179591632824803        -1.4                     10.648106662233648       9.835487398561526E-4
13.990102637520156        -1.3999999999999997      10.788057293095477       6.757352644944278E-4
14.074277854168447        -1.4                     10.94520357851329        8.939159178021456E-4
14.350291967627111        -1.4                     10.82730383836239        0.001358045633628308
14.233944124098537        -1.4                     11.002756280669828       0.001226347404846985
13.98591613718092         -1.3999999999999997      10.313822153802224       6.437313423903045E-4
13.906505324377015        -1.4                     10.10742048881706        5.228207180754639E-4
14.169023361609579        -1.4                     10.43943043111328        9.436911725386223E-4
14.150061725651767        -1.4                     10.1687175033217         9.34958226415603E-4
13.42152027909094         -2.2192042317983365E-15  12.021638898130877       8.304228833026019E-4
13.657573701560278        0.1399999999999979       12.080280206523348       0.0012058269718286144
13.421029670275908        0.279815349321469        12.021473680109482       5.990872557373419E-4
13.182922658878852        -0.45686264174630875     11.917497661041804       -1.1535530325888821E-4
12.8421945046733          -0.30217859242255934     11.663507185709916       -0.001247567046025336
12.929306004415375        -0.4950604332120883      11.743570359416488       -9.157696355229643E-4
12.996971709729959        -0.25039110566780304     11.797722800556105       -7.604209475487194E-4
12.713909407225827        -0.2256773356578675      11.518253290618997       -0.0014926928420698983
13.198496648460377        -0.15328590752735527     11.925855590846407       1.077411924166298E-4
13.198185007839419        0.1358347717768844       11.925690656517816       9.092074478583076E-5
13.008390401921105        0.008139907970892013     11.80624720709048        -7.742048505706918E-4
12.982123076871922        -0.48970177527002484     9.413618124721665        -0.0012727933352461058
13.211662459429894        -0.39383180900565584     9.267261679757835        -5.981939005702868E-4
12.848369573715994        -0.21077122371159618     9.530386309682914        -0.0015798074055141374
12.57079277789273         -0.15371043521500094     9.904868242203044        -0.0022836554988359546
12.478602528322334        -0.2866670793998892      10.12080356062639        -0.0022929250447965787
12.683838310376204        -0.25527725407411134     9.721961991317349        -0.0020399416491256647
12.41975350120926         0.13999999999999843      10.357367968277554       -0.002109002311447818
12.477569966352627        -0.007393313754620866    10.123877327385102       -0.002326441385355878
12.703601764683837        -0.011362431319155701    9.695217560663131        -0.001845406996914333
12.574809284023976        0.13718574509358547      9.897241459467795        -0.0021432971622668564
12.41695057013319         -0.6927047101455768      10.375134732402385       -0.0020153299883665754
13.900000000000002        -0.2921194451421003      9.100000000000001        -8.431961946266747E-5
13.658231788694046        -0.4306045144993329      9.119612168382242        -2.667416451371287E-4
13.9                      -0.5690895838565753      9.1                      -1.4476418579104964E-4
14.140439941834664        -0.4296191486060538      9.119395854939429        3.5371297859760476E-4
13.42526700426121         -0.5602373287211702      9.177105561625572        -3.59448916809611E-4
13.65823178869405         -0.1536343757848631      9.119612168382243        -2.7571935273885E-4
13.216106545800294        -0.14637216528050676     9.2649757517922          -5.182808389068011E-4
13.429006791107607        -0.2769351406514195      9.17586328002637         -2.8418558467893353E-4
13.428225512283392        -0.01248183880639167     9.17612190383455         -3.98812891171906E-4
14.355314474775534        -1.4                     10.220324143286748       0.0013572170276871449
14.38562449356875         -1.4                     10.484304769541936       0.00136784855562028
14.618330623982622        -1.4                     10.27372861165282        0.0019847385687868364
14.61982678038789         -1.4                     10.564617419382886       0.001889164690835207
14.427604742902334        -1.4                     10.67089280721397        0.0014651710330558024
15.122455094541072        -0.7977779448819949      9.73074541023324         0.0025552776186309836
15.235965930485273        -0.7213583615710422      9.91794792531463         0.0031308910286303037
15.321530640777508        -0.5647854403002461      10.121198749656312       0.0033672901362562483
14.893562315997766        -1.4                     10.34878586898483        0.002621060522458169
14.76038756819875         -0.7245397454230337      9.371287978210907        0.0021825883454317627
15.400000000000002        -0.5600000000000004      10.600000000000001       0.003691351758652372
15.4                      -0.8400000000000001      10.6                     0.0035396240686431384
15.383130260407633        -0.6939438371237328      10.824331519549036       0.003706814177088715
15.341018086677543        -0.7804809765243165      11.016493546010242       0.0035952658150290315
15.127935044687996        -0.6256150283866095      9.738503902488766        0.0024408074892146316
15.225855590846411        -0.15328590752736457     11.301503351539607       0.0033399183049628235
15.321638898130892        4.931564959551831E-16    11.078479720909016       0.0039456347635773575
15.321639194762698        -0.28556631904300006     11.078478839568128       0.003887517280029076
15.380280206523352        -0.14000000000000012     10.842426298439722       0.0041867860858777065
15.380306521841362        -0.4229716955104553      10.842265559652901       0.003998227650737111
15.265042797630764        -0.7419398422859718      11.221818430602026       0.003470617685976341
15.12439509451419         -0.7180522379270037      11.466519851203403       0.0030207046903904214
15.043570359416405        -0.49506043321221443     11.570693995584719       0.0026229902059267565
15.217497661041739        -0.45686264174635893     11.317077341121266       0.0032815220248754535
15.333655940367374        -0.5594304275015404      11.04116963251038        0.003784162682710608
13.899999999999997        -3.0531133177191805E-16  12.100000000000001       0.001852319019758974
15.400000000000004        -0.28000000000000064     10.600000000000003       0.0038301096838468346
15.380246498790738        -0.42000000000000015     10.357367968277558       0.0034573522509522493
15.320599596342369        -0.2879522463079731      10.118443371064327       0.0031414571559296926
15.208698682787672        -0.43017243247160797     9.866987204975377        0.0027342504525186646
14.522249396022383        -0.7483438846931122      9.235153602360407        0.0018251762263391308
14.620443896718966        -0.4692998855036492      9.284340244713555        0.002064458016808197
14.377405565462842        -0.29697906114527106     9.178000025996802        0.001156284769440316
14.141768211305966        -0.15363437578486416     9.119612168382247        4.696098820565139E-4
14.874962878741849        -0.49728484358737124     9.460066938335673        0.002248448743751835
15.050049349659483        -0.45319585998699136     9.636990917307738        0.002247944855742022
15.087701620521955        -0.23262450369772075     9.68383142347627         0.0025402419799241496
14.802921221885239        -0.25553755395217026     9.402196482277137        0.0024628323122919305
14.958139847864983        -0.3059281309160096      9.536825478879283        0.002447358749722497
14.599681349340031        -0.1627983233974657      9.27318199839401         0.001921350617102066
14.377529386453618        -0.015149306427627912    9.178041602200253        0.0011368956123040295
14.951720879802837        -0.10950090989009176     9.530475249941945        0.0026903835490197548
14.789107395980768        0.002255372988052525     9.391907272428027        0.0025115741946131237
14.600152111108754        0.12083292922358124      9.273430355650351        0.001862010536482007
13.277835904560986        6.337089086430181        9.235114716048797        -0.0010741346607896776
13.20458765352156         7                        10.895983798743075       -5.236197899066536E-4
13.367427390307096        6.999999999999998        10.698411145800495       -3.583826610611328E-4
13.46379797823767         6.999999999999998        10.860470422687014       -2.5571229000830167E-4
13.345581768695567        7                        11.078136261681633       -3.3222301034844235E-4
14.067902021658739        6.999999999999999        11.10382869937115        8.109181066430598E-4
13.906678974935204        7                        11.154393359933593       5.142727234393999E-4
13.915435503731047        6.999999999999999        10.980891115381917       4.6092195263510094E-4
13.55963639774292         6.999999999999999        11.02043733340555        -1.1229681249807716E-4
13.74446569569514         6.999999999999999        11.098266310199568       1.882321707500506E-4
13.721297768486341        6.999999999999998        10.827136745682449       8.22634611043193E-5
12.419466919927325        6.297939948743805        10.359122855358738       -0.0015195430360306253
12.399999999999997        6.16                     10.599999999999998       -0.0017348156681747124
12.416422482532544        6.286662451661516        10.821354353165045       -0.001971279007842158
12.562930884424352        6.311815947253108        9.920113112221038        -0.0014004703661683745
12.478430533105412        6.15775399220388         10.12131403739712        -0.0016977213739677395
14.091323864767517        6.578932372035212        9.112251641314828        -6.719523803858381E-4
14.530451148511764        7                        10.058311103415221       0.0016507530668020104
14.57830628346032         7                        9.842042723503894        0.0017022845965754053
14.310191058717404        7                        9.925925701111952        9.862725414701444E-4
14.618330623982626        7                        10.273728611652814       0.0019236673817072164
14.355314474775529        6.999999999999999        10.220324143286714       0.0012050429779569625
14.150061725651764        6.999999999999998        10.168717503321693       7.407147378407504E-4
14.441902907449261        7                        9.685681300597718        0.0011870676218380595
15.049525012189749        6.5071396818165255       9.636365086586132        0.0026450396544545405
14.878699091028642        6.520109254849816        9.463273080630309        0.001993332825336706
14.316768008387829        6.44014028884602         9.159061268761075        1.9286218939707072E-4
14.67548586857796         6.547668822759565        9.31601336937027         0.0015432889295510668
14.49738251614439         6.565562739406537        9.224087891831386        9.130213254147357E-4
14.568851227540579        6.298062851397285        9.257376435698575        0.0014209368092031628
14.770925406795834        6.360706470512771        9.378734698848154        0.0018241241150216202
13.486612455389448        6.379847018097579        9.158087818915153        -9.140677752889688E-4
13.662144868043365        6.574194408527211        9.118978414673878        -8.75504441169737E-4
14.132086536487767        6.298971854804905        9.118063483282393        -3.007898328043313E-4
13.899999999999999        6.446059722570734        9.100000000000003        -8.619928721037268E-4
13.675893314073617        6.298135992343705        9.116835749715124        -7.829992910218596E-4
13.46534583177715         6.1540085148359704       9.164355282792258        -6.346507801717126E-4
13.899999999999999        6.1690895838561          9.100000000000001        -4.6423630400199353E-4
13.65908876037487         6.02648884869381         9.119472467455507        -3.3297808874672383E-4
14.141768211306008        6.030604514498782        9.119612168382252        3.218648138818745E-4
14.376544015238473        6.1592576032891415       9.17771106959929         8.403880168249132E-4
13.033958804026563        6.302298332728014        9.37526629552506         -0.0013536391451626857
12.750279386720901        6.049930966327813        9.636598468238114        -0.0018483219878776627
12.919500842542382        6.084356455482356        9.464825386900808        -0.0015590785504197354
12.673244986778531        6.2200914091701405       9.736824387777318        -0.0015556963830045524
13.175511758335645        6.0624154084652595       9.286562986782354        -8.878053638630147E-4
14.385624493568761        6.999999999999998        10.484304769541954       0.0012865430956969174
15.400000000000002        6.159999999999998        10.599999999999998       0.0038776749404280937
15.381723517524009        6.290726442449188        10.83344253600465        0.0038132725597951954
15.321795679193006        6.152362009797361        11.078013646905708       0.003687812868340291
15.321140737710461        5.8723323036550505       11.079957293537417       0.0037322548138697853
14.59168967988274         7                        10.837185493299657       0.0018835850637182736
14.427604742902341        6.999999999999999        10.670892807213974       0.0014037183520322102
14.350291967627115        6.999999999999999        10.827303838362397       0.0012764051801747703
14.179591632824808        6.999999999999998        10.648106662233646       8.989712664099357E-4
14.233944124098539        7                        11.002756280669823       0.0010985555071887324
14.15750015851609         7                        10.848854296333792       8.911107819624155E-4
15.336249453152245        6.146577537675538        10.167348282888103       0.003809634275377676
15.380395006279388        6.014540887932213        10.358275724464738       0.0036221431216659212
15.399999999999999        5.879999999999999        10.599999999999998       0.003818821987882977
15.138081096155515        6.289314924967814        9.753149836545829        0.002926319197456804
15.269115213696345        6.326423485961098        9.987200251611338        0.003962399285162277
15.226539678193683        6.040380651157831        9.899791115325007        0.0030366502909525217
15.322960408336568        5.877050552973337        10.125464778644803       0.00315144583940084
15.236630556705878        5.754832527899421        9.919251327669206        0.002712963281332237
14.951540290533309        6.267024098677791        9.530297696840321        0.0020620461554501962
15.064275916431953        6.03995855077403         9.654240204694377        0.0022639563862258956
14.908215588084069        6.025900687001019        9.489368950576162        0.0021234676150271004
15.097722800556065        -0.2503911056678838      11.503028290270098       0.0028267150191099506
14.963507185709771        -0.3021785924226634      11.657805495326842       0.0025527920706621093
14.818253290618845        -0.22567733565780346     11.78609059277429        0.0025350153863172194
14.612091882775207        -0.13006217744764065     11.920198905652349       0.002504271992219201
14.380030739968541        -4.932825678358075E-16   12.021115930768929       0.002380125545656447
15.106247207090377        0.008139907972137738     11.491609598079034       0.0029971057831932675
14.97070730293575         -0.10606684457671998     11.650516954380102       0.0027071667783519844
14.801937544244257        0.0142376607919013       11.798544394790042       0.0025483901386103573
14.14287014694664         0.13999999999999943      12.080207448880767       0.0021932400328264806
13.899999999999995        0.28                     12.1                     0.0016433429128143095
14.37947639926864         0.28021345327703795      12.021303057952235       0.002216764926215319
14.963186440698834        0.15257348727826836      11.658127871438108       0.0027387130172300267
14.602868721739217        0.1406226998576425       11.925132280189667       0.0023071462288980766
15.22569065651783         0.13583477177689166      11.301814992160551       0.0034487472821330034
15.108898858218632        0.2863849870003076       11.48801100815118        0.003111306494096782
15.225526416014267        0.4160863584861756       11.302125145859604       0.0035022731664878285
15.38024649879074         -0.13999999999999982     10.357367968277558       0.0033734061661856505
15.321399166838281        -2.4660718657631266E-15  10.120808588858862       0.0031565870214396714
15.380246498790736        0.13999999999999865      10.357367968277552       0.003415551948525272
12.41975350120926         6.019999999999999        10.357367968277549       -0.001767696703767054
12.399999999999999        5.879999999999999        10.599999999999998       -0.001797832184697236
12.480991610003974        5.870662304500464        10.113774549081498       -0.0022953763749267134
12.419753501209259        5.74                     10.357367968277549       -0.0021571487831868797
14.074277854168448        6.999999999999998        10.94520357851329        7.566336438863961E-4
13.990102637520163        6.999999999999999        10.78805729309548        5.606860826600935E-4
13.606372124284164        6.999999999999999        10.430350548161195       -5.909902534151031E-5
13.891541283364898        6.999999999999998        10.559498856758395       3.752914893608641E-4
13.589474519292974        7                        10.64983721243772        -1.0125532651615783E-4
13.425479132507014        7                        10.33524906931323        -2.838381752300573E-4
13.98591613718092         6.999999999999998        10.31382215380222        4.98633643608466E-4
14.169023361609607        7                        10.439430431113275       8.50853057015665E-4
13.711712565563651        6.999999999999998        10.09834622118212        -3.026014927197261E-5
13.796492798696587        7                        10.30025660130641        1.925789064407414E-4
13.906505324377015        6.999999999999998        10.10742048881705        2.6222217580616146E-4
12.885803194891233        6.050667814926135        11.705171860167987       -0.001053122955563557
12.996183395366172        5.877456198777877        11.79712804043184        -7.697549121037163E-4
12.746366688235227        6.074646743138274        11.558712773455454       -0.001354608415196483
12.70526001117121         5.832682661023517        11.506970980292856       -0.0015732613250284582
12.578415066250182        6.0327405093031          11.309516217492945       -0.0017368873324494767
12.830310611096069        5.91018788908382         11.651553427680367       -0.0012830120588181186
13.420808588858847        5.600000000000001        12.021399166838274       7.830314204823174E-4
15.380246498790731        6.019999999999998        10.842632031722468       0.003963787609362875
15.380246498790731        5.739999999999999        10.842632031722466       0.004036405238576
15.32139916683827         5.599999999999998        11.079191411141158       0.003758063836201663
15.226426753482302        5.728114342269043        11.300422777789521       0.0032271545219116726
14.602796754595296        5.7235965585769915       11.925170450066826       0.002537874572926055
14.142747059006457        5.459999999999997        12.080227639704011       0.002144106081865969
14.379596465044035        5.599999999999998        12.021262548130096       0.0023730551525021387
14.797095754102278        5.579358996630883        11.80217270305545        0.00260133675049793
14.602649746261443        5.459691098088769        11.925248404669368       0.002442679241268488
14.795727548275428        5.307045094744521        11.803192486371353       0.0024064798501757215
14.379319951407018        5.319896844263433        12.021355826027797       0.0023306265262222283
15.132176369778888        5.836756380899717        9.74458115887098         0.0024196568071798734
14.967028159470564        5.43543489742254         11.65425372036188        0.0027355575025238767
15.11536940683135         5.595372514552693        11.479134349765959       0.002958997307152281
15.112990075366163        5.30509322048201         11.482414345454096       0.0030624416376211524
14.967919540981008        5.701364378775582        11.653350774429345       0.0027022303665387697
15.23451636433279         5.455369931109139        11.284883985305532       0.00338297957624348
15.230662637138344        5.16854889526714         11.292341639744437       0.0034622274731266407
15.11196327278495         5.028315676540273        11.4838240918986         0.0030087412506736404
15.225304636602614        4.897419124530888        11.302543678499497       0.0033022311004675055
14.964782453284622        5.160901618374355        11.656521806295155       0.0025987507907791678
12.419608569337958        6.015745418948383        10.841746172715107       -0.0018798459229818884
12.476718610645445        5.871323619144962        11.073571627863172       -0.0018907209445348813
12.57482954993318         5.723596558577026        11.302796754595315       -0.0016892363630620956
12.478737451869895        5.599999999999998        11.079596465044025       -0.0018275813800684262
13.199577222208989        5.728114342265355        11.926426753481516       1.1474114689962314E-4
13.020865650234072        5.59537251455219         11.815369406831369       -6.372331795741994E-4
12.84574627963316         5.435434897467002        11.66702815946566        -0.0014836992871309041
12.846649225570632        5.7013643787768045       11.667919540980991       -0.0013790552909131587
12.697827296944778        5.579358996631273        11.497095754102594       -0.001650455368629374
13.899999999999993        5.3199999999999985       12.099999999999996       0.0016587488576675117
13.657367968277539        5.460000000000002        12.080246498790736       0.0011683897831764887
13.420808588858847        5.319999999999997        12.021399166838274       7.192613081116185E-4
13.215116014695111        5.4553699311037285       11.93451636433312        2.61651177761075E-4
13.017585654555809        5.305093220458048        11.81299007537337        -7.361377096754197E-4
13.20765836025731         5.168548895250386        11.930662637139257       -2.9538197481338483E-5
13.65736796827754         5.179999999999993        12.080246498790734       0.0010995192152569618
13.899999999999993        5.039999999999998        12.099999999999996       0.0015987201694032825
12.419772360295983        5.739999999999999        10.842747059006456       -0.0019173119522478213
12.399999999999997        5.6                      10.6                     -0.002018424097938415
12.419772360295982        5.459999999999997        10.842747059006458       -0.0019994034526451825
15.4                      5.6                      10.6                     0.0036640792248936495
15.380246498790735        5.459999999999997        10.842632031722468       0.003921961295178217
15.380246498790736        5.46                     10.357367968277552       0.0031062074163175405
15.399999999999997        5.3199999999999985       10.599999999999996       0.0035688448477004873
12.698316759788268        0.2698050322163431       9.702248703596458        -0.0017579267265714087
12.855490066830702        0.10363079935254546      9.523431841678994        -0.001418649109411599
13.215122126413773        0.1198919718046612       9.265480499103887        -6.768783658747671E-4
13.027289196811267        0.2667999191097021       9.380009895942724        -0.001108235343515781
13.031106450657395        -0.00163486139359076     9.377288259682265        -9.67000005082E-4
13.022196837248591        0.5437466061855696       9.383668792037454        -0.0014147868005949863
12.847053417804876        0.39482745635440325      9.53168193170591         -0.001520775522711815
13.219102517127142        0.3910895654334001       9.26344524324014         -0.0010204584882308318
13.422470613546395        0.26182083228685016      9.178041602200246        -7.810768631358211E-4
13.422470613546395        0.5387909710013232       9.178041602200244        -0.0011268985645182406
12.850007305131433        0.6804758661988941       9.528778575306367        -0.0017473699786062955
12.696044681252088        0.5517644960249568       9.70529804378295         -0.0018135078502718842
12.574766580807166        0.4200000000000024       9.89732199077068         -0.0020763685546413666
12.478600833161718        0.2799999999999995       10.120808588858864       -0.002292232516413493
12.478600833161714        0.5600000000000008       10.120808588858862       -0.0022803070828941794
12.419753501209259        0.42000000000000093      10.357367968277554       -0.002193727998718849
12.399999999999997        -5.828670879282072E-16   10.599999999999998       -0.0018750308942900747
12.419792551119231        0.13999999999999996      10.842870146946636       -0.0018409910023125637
12.478884069231055        0                        11.080030739968517       -0.0016370614160073971
12.479817040989154        -0.2858194880281488      11.082783971290688       -0.0016712650580001443
12.579801094347665        -0.13006217744744258     11.312091882775242       -0.001537588420412465
12.849483045619973        -0.10606684457671774     11.67070730293583        -0.0013703748350241962
12.701455605210109        0.014237660791815269     11.501937544244464       -0.0015949869708256532
12.841865692458057        0.15256396604875425      11.663180035178776       -0.0015062764313062153
12.697492167202574        0.28224978754406493      11.496646481095445       -0.0016191242541218414
12.574867719810378        0.14062269985752146      11.302868721739307       -0.0015153468059167106
12.478696942047796        0.28021345327703157      11.07947639926874        -0.00169045509178347
12.699738446224433        0.558245233819882        11.499651156020079       -0.0016061085358022237
12.574767845488685        0.42037184252302995      11.302680394382326       -0.0016054402761086807
12.574766580807173        0.6999999999999909       11.302678009229327       -0.0018702284627888574
12.478600833161721        0.5599999999999952       11.079191411141146       -0.001988671937213859
13.420808588858863        0.5600000000000013       12.021399166838282       3.718191507737322E-4
13.657367968277551        0.42000000000000165      12.080246498790737       9.786705885581491E-4
13.899999999999999        0.5599999999999998       12.100000000000001       0.0015424580607868706
14.142632031722455        0.4199999999999984       12.080246498790736       0.0020025874885523658
13.65736796827755         0.6999999999999992       12.080246498790736       0.0011105206398708777
12.848808003625233        0.4271959689718679       11.670044572322869       -0.0014348961151781018
12.856945666552603        0.7010035081756444       11.6779785051088         -0.0013600113880439318
13.014736545281806        0.5621608717039098       11.810912307204946       -8.938063630751582E-4
13.011988991906847        0.2863849872224453       11.808898858261262       -8.370362707385785E-4
13.197874854140355        0.4160863584861488       11.925526416014245       -1.3212535962264265E-4
13.198377786848827        0.6922652850339017       11.925792694961338       -4.197236543469367E-4
13.420808588858865        0.8399999999999999       12.021399166838282       3.297315141810305E-4
13.420808588858861        1.1199999999999999       12.02139916683828        4.363546297421116E-4
13.657367968277551        0.9799999999999999       12.080246498790736       0.001523652381535472
13.20507288169404         0.9705086011627246       11.929314221786171       -6.326504121975035E-4
12.399999999999995        0.27999999999999975      10.599999999999996       -0.001984067228982998
13.899999999999997        -0.015149306427625183    9.100000000000001        -1.0440326802664916E-4
13.070457207931959        -0.24497893055079933     9.350256523870613        -9.029635077301038E-4
13.658231788694046        0.12333576292961239      9.119612168382243        -5.323275190200492E-4
15.222190882303783        -0.1329412729594439      9.891613614788703        0.002884140281314389
15.321473680109493        0.27981534932146457      11.07897032972406        0.00384872307184585
15.380280206523352        0.13999999999999976      10.842426298439722       0.004094224503556705
15.4                      -3.0531133177191805E-16  10.599999999999998       0.003836415592531696
13.899999999999999        0.2618208322868494       9.100000000000001        -4.531681104065471E-4
14.141768211305966        0.12333576292961079      9.119612168382245        3.820489026349991E-4
14.95412818519874         0.14909119257152403      9.532847822862356        0.0027989118785576726
15.225233419192827        0.13999999999999627      9.89732199077068         0.0031079212686467056
15.321399166838281        0.2799999999999984       10.120808588858862       0.0033165908755014117
15.100040729535976        0.013472429732414866     9.700054308608145        0.0028640471840386847
14.600181390481715        0.4020258513266626       9.273445809466086        0.001691474955932358
14.377529386453617        0.2618208322868448       9.178041602200251        0.0010043749196464525
14.789106508104714        0.2697223116956586       9.391906618987655        0.0023952154698937103
14.955231659769796        0.4151293541962461       9.533938958492769        0.0026096686099268264
15.22523341919283         0.4199999999999994       9.897321990770676        0.0031590001408631813
15.100615038570913        0.2885561505211786       9.700820635714232        0.002942117271651352
15.321399166838281        0.5600000000000013       10.120808588858862       0.003366590545427244
15.103069226794696        0.5629621863434559       9.704106906188239        0.0027898465789159385
13.428891870222072        5.884111692844791        9.175901292024617        -2.1450764407621617E-4
13.899999999999999        5.892119445141466        9.1                      1.581787368549004E-4
13.658231788694003        5.753634375784151        9.119612168382252        3.0190592783130806E-5
14.141768211306008        5.753634375784147        9.119612168382254        8.018602203336652E-4
13.899999999999999        5.615149306426831        9.099999999999998        3.2087053908714294E-4
14.375689527214899        5.887565288118033        9.177425055155945        0.0012167779030916002
14.377529386453702        5.61514930642683         9.17804160220028         0.0013935997142124326
13.658231788693998        5.476664237069515        9.11961216838225         -2.4753666176874904E-4
13.422470613546304        5.615149306426832        9.178041602200276        -1.688624201987179E-4
14.141768211306008        5.476664237069515        9.119612168382254        6.834241146313827E-4
14.595976174852472        5.476602872194371        9.271234721992736        0.0019829757546679125
14.377529386453702        5.338179167712196        9.17804160220028         0.001155909262624717
12.841731268918991        5.9028352211703226       9.536953767319499        -0.0018387238811417236
12.997204932630114        5.8551691674847595       9.402101395637922        -0.001307222051116545
12.712079024772706        5.8201970881715654       9.684115860703418        -0.002175386319861854
12.854040972696724        5.6904171815186535       9.524839680232388        -0.001795392679970266
13.013770944488659        5.595516654137312        9.38979420710051         -0.0011407796561226943
13.201932141936252        5.750867315452936        9.272332396441678        -5.174155720983675E-4
13.20058528812212         5.476955222928069        9.273041424607086        -6.119895938005315E-4
12.575442439840968        5.7152582813547825       9.896048815736805        -0.0025257815330475795
12.478600833161714        5.6000000000000005       10.120808588858859       -0.0026681559395314368
12.59162014732432         6.02002459491988         9.866418265554291        -0.0020343052540821777
14.764360964222837        6.141341129237401        9.374079886971517        0.00197934057734395
14.585183550645164        6.021696109874097        9.265637417369145        0.0017524412953532598
14.781417690468986        5.886144170930607        9.386285513422404        0.0022557943988768194
14.975416381165367        5.784205462136111        9.554304247344772        0.0023347821613958716
14.794429147993398        5.613404046535062        9.395841995741506        0.0024419838444973943
15.38024649879074         5.739999999999998        10.357367968277558       0.0032376638804454522
15.235090711780886        5.466155499656844        9.916236304476172        0.0028125962266726356
15.325492468192136        5.5995266598271405       10.133126116464538       0.0028725901773350893
15.121050880844201        5.587583372324941        9.728773998098312        0.0025726073102443074
15.225233419192826        5.179999999999996        9.89732199077068         0.003105907133588378
15.32139916683828         5.3199999999999985       10.12080858885886        0.0029917881766485035
15.380246498790736        5.179999999999997        10.357367968277552       0.0032956997991961316
14.796641042107053        0.28223973325392326      11.802511888344215       0.0023712343355429383
14.602680394382368        0.42037184252293847      11.925232154511287       0.0021261255776533414
14.799650712324869        0.558244052176695        11.800261886345371       0.0022861124481484865
14.970044444527478        0.4272126699138359       11.651192126462083       0.0026910291143658655
14.379191411141141        0.5599999999999958       12.021399166838277       0.002036687388542798
14.977977259446225        0.7010656278659091       11.643055620816455       0.002658952474869004
15.11091230710776         0.5621608712410006       11.485263454851127       0.0031458835833234546
14.976501978872724        0.9744149345826593       11.644578139481725       0.00256460804088899
15.112917819208143        0.8331457737393992       11.48251366213071        0.0029842841187092827
14.799432485959702        0.8358326994122923       11.800425425922134       0.002274133665352855
14.602678009229324        0.6999999999999904       11.925233419192823       0.002077301213449311
14.379191411141148        0.8399999999999915       12.021399166838279       0.001911032155270741
14.60267800922933         0.9799999999999879       11.92523341919282        0.002081353465739885
13.899999999999999        0.8399999999999996       12.1                     0.0018231896531343864
14.379191411141154        1.119999999999994        12.021399166838277       0.0019193510497151434
14.142632031722458        0.9799999999999953       12.08024649879073        0.0019369664437360705
14.142632031722455        0.6999999999999968       12.08024649879073        0.001858210899385681
14.142632031722464        1.2599999999999978       12.080246498790734       0.0020538615411462113
15.380246498790735        0.4199999999999998       10.842632031722452       0.0038991765680201867
15.225792762437449        0.692184369523421        11.301622085647589       0.003401312542363252
15.32139916683828         0.5599999999999964       11.079191411141146       0.0036807362116354973
15.321399166838278        0.839999999999993        11.079191411141148       0.0034000568223168863
15.380246498790733        0.6999999999999962       10.842632031722454       0.0037440981769885015
15.4                      0.2799999999999996       10.599999999999996       0.003792776089827615
15.400000000000004        0.5599999999999996       10.599999999999998       0.0037856524964936925
15.380246498790736        0.4200000000000001       10.357367968277552       0.003543270337514157
15.380246498790736        0.7000000000000017       10.357367968277554       0.0035954548350778863
15.32139916683828         0.8400000000000015       10.120808588858864       0.003333795879087498
15.22523341919283         0.7000000000000025       9.89732199077068         0.0030896064291858452
15.400000000000002        0.8399999999999996       10.600000000000001       0.0037678754376164135
14.602678009229336        1.259999999999992        11.92523341919282        0.0022579839679507624
14.379191411141155        1.3999999999999941       12.021399166838277       0.002024924277862767
14.602358571403617        1.5399999999999927       11.925402745272496       0.002519653826465812
14.379191411141157        1.6799999999999973       12.021399166838272       0.0019429384851940461
15.321399166838278        1.1199999999999937       11.079191411141151       0.003027458297782701
15.380246498790731        0.9799999999999968       10.84263203172246        0.0035374995497492964
15.229369508099799        0.9703823072310562       11.294821351812452       0.0030617534335782635
15.236124663723455        1.2570386979005572       11.281741067407467       0.002763085134399553
12.419753501209259        5.460000000000001        10.357367968277547       -0.002424400941135406
12.399999999999995        5.319999999999999        10.599999999999994       -0.0021896306040075325
12.478600833161714        5.319999999999998        10.120808588858853       -0.0026639913122861285
12.855375371847234        5.441149475058201        9.52354313311833         -0.0016146570216648976
12.703748388358855        5.571536002360022        9.695023712108446        -0.002190667952311942
12.57476658080717         5.46                     9.897321990770674        -0.002552519299283011
15.321399166838274        5.319999999999999        11.079191411141156       0.003744327691296474
14.796860083926036        5.033522200335394        11.802348530942742       0.0021566339961047423
14.60271134355642         5.179828917979656        11.925215743808202       0.0021940990915114826
14.967688997468624        4.893136465565329        11.653584455411353       0.0023715500916734124
15.11416526656833         4.756473229765957        11.480796631157865       0.002701311368325261
14.14263203172246         5.180000000000003        12.080246498790734       0.0020606092005650938
14.142632031722469        4.900000000000001        12.080246498790732       0.001799923371188079
14.379191411141155        5.040000000000006        12.021399166838275       0.00204456938724589
13.657367968277544        4.8999999999999915       12.080246498790736       0.0011061552634703145
13.899999999999995        4.759999999999998        12.099999999999998       0.0016873943163655952
13.657367968277546        4.619999999999997        12.080246498790734       0.001267095766144397
14.142632031722467        4.6199999999999966       12.08024649879073        0.0016541921749723776
13.899999999999995        4.479999999999999        12.099999999999998       0.0018570914165442589
14.797835610875241        4.756481833126435        11.801620246102855       0.0018839554154942227
14.602678009229342        4.900000000000009        11.925233419192814       0.0018809381584127332
14.37919141114116         4.760000000000002        12.021399166838272       0.0016608661768943986
14.971983866935403        5.481445024184584        9.550785727779962        0.0026412332686069208
15.114399607637454        5.3146964177101985       9.719526495021006        0.0028464050836031385
14.974393503593621        5.195838529347084        9.553253326045015        0.002759054710016314
15.32139916683827         5.040000000000001        11.079191411141158       0.0036934033927391867
15.321399166838274        4.759999999999999        11.079191411141158       0.0034189075566734635
15.380246498790731        5.18                     10.842632031722466       0.003812935957341203
15.380246498790733        4.899999999999999        10.842632031722468       0.003800009138416272
15.225233419192815        4.619999999999998        11.302678009229336       0.002828182433297423
14.971261077193859        4.618751484606975        11.649952239146831       0.002102323904492713
15.114295562588888        4.479999999853704        11.480616992044174       0.0023365032276370184
15.225233419192818        4.339999999999998        11.302678009229341       0.002425157898227008
14.60267800922934         4.620000000000001        11.925233419192816       0.0016133568782323961
14.796968300275008        4.475913427521387        11.802267802239482       0.0017977499271654674
12.574751595330612        5.459691098088816        11.302649746261428       -0.0016224198284762856
12.696807513651075        5.3070450948084895       11.495727548305561       -0.0016908785305510803
12.574784256191807        5.179828917979619        11.302711343556442       -0.001711421342390654
12.478644173972208        5.319896844263435        11.079319951407061       -0.0018080635562699521
12.478600833161721        5.040000000000004        11.079191411141156       -0.002011168052381672
12.419753501209264        5.180000000000003        10.842632031722465       -0.002115931537063752
12.843496710298155        5.161087155169412        11.664800825905568       -0.0015343405528422378
12.697504996298864        5.031790034613505        11.496663686157643       -0.0017885913221058257
12.84664926336601         4.892070919187956        11.667919578260754       -0.0016786336606030015
12.698815002886212        4.755047167640109        11.498417833031352       -0.0019797640336759446
12.574766580807182        4.900000000000003        11.302678009229341       -0.001989411573747178
13.42080858885885         5.039999999999988        12.021399166838277       4.472383866703545E-4
13.016175908128108        5.028315676468404        11.811963272804434       -0.0010194048033854404
13.019203368940733        4.756473229776055        11.814165266639858       -0.0014726977351798216
13.19745632150061         4.897419124530975        11.925304636602675       -5.916293292444048E-4
13.420808588858858        4.759999999999993        12.02139916683828        1.376829093680959E-4
13.657367968277546        4.339999999999995        12.080246498790734       0.0013601065471990287
13.420808588858856        4.479999999999995        12.021399166838279       3.0355389670839873E-5
13.197321990770677        4.619999999999993        11.925233419192827       -0.0011115562764257949
13.019383008539458        4.479999999959043        11.814295563012145       -0.0017596741147585667
13.899999999999995        4.199999999999998        12.099999999999998       0.0017271845630234598
14.142632031722469        4.339999999999999        12.08024649879073        0.0016322687491146964
14.379191411141155        4.4799999999999995       12.02139916683827        0.001486226239089525
12.41975350120926         5.179999999999994        10.357367968277549       -0.0024338047787728096
12.399999999999995        5.039999999999998        10.599999999999996       -0.00229753179404259
12.419753501209264        4.8999999999999995       10.84263203172247        -0.002344078419033779
12.478600833161723        4.76                     11.079191411141156       -0.0023815147568990278
12.574766580807179        4.620000000000001        11.302678009229338       -0.002304808267925548
15.399999999999999        5.039999999999999        10.599999999999998       0.003721801360035738
15.321399166838281        5.039999999999998        10.120808588858866       0.0033864993991960008
15.380246498790736        4.8999999999999995       10.357367968277554       0.0037176373557952854
15.112133737736196        5.038215143362605        9.716409709287344        0.003110458120925714
14.799462421590697        5.052995796002491        9.399597004274732        0.0023563107657278595
14.974156226079767        4.919981512807388        9.553009836734807        0.0028652937127280173
14.797759626071223        5.33269492532198         9.398322982746006        0.002475519647053084
14.600302280293816        5.199694098354876        9.273509624529721        0.0017941851009852445
15.225233419192831        4.899999999999997        9.897321990770683        0.0035622040137478646
15.229964193696759        4.625284079441136        9.906317620603977        0.004017836104489903
15.321399166838278        4.759999999999996        10.120808588858862       0.0038615446208877147
15.321399166838281        4.479999999999999        10.120808588858864       0.004107963222295463
15.380246498790738        4.619999999999998        10.357367968277556       0.004046784593439435
15.23462906110919         4.340871251155512        9.915335652131064        0.004104600306576375
14.377529386453624        0.5387909710013221       9.178041602200253        7.342155905063729E-4
13.2111786108199          0.6718554537664234       9.267511690930085        -0.0013035709047569952
13.65823178869405         0.4003059016440869       9.119612168382245        -9.552880924428602E-4
13.899999999999999        0.5387909710013246       9.100000000000001        -8.232314665121708E-4
13.658231788694046        0.67727604035856         9.119612168382243        -0.0011114113842663643
13.422470613546391        0.8157611097157975       9.178041602200247        -0.001175240195045547
13.658231788694046        0.9542461790730371       9.119612168382242        -9.906707110803655E-4
13.02436532659918         0.8149209241364515       9.382106770386564        -0.0015641417203891646
13.022145551708913        1.0934316717382322       9.383705805483082        -0.001479365136518295
12.850494324652908        0.968521818276336        9.528301424180171        -0.0018429377168013652
13.215633030028737        0.9524579504779098       9.265218425954135        -0.0012623641753433874
12.698206656770221        0.8378561440833543       9.702396100627567        -0.0019779454704742416
12.574766580807166        0.7000000000000006       9.89732199077068         -0.0020737200772365464
12.478600833161714        0.8399999999999994       10.120808588858862       -0.0021772900426510543
12.574766580807168        0.9799999999999993       9.897321990770681        -0.0021322667263391835
12.419753501209259        0.7                      10.357367968277556       -0.0022696745234037957
12.400000000000002        0.5599999999999998       10.6                     -0.002228385581654589
12.419753501209263        0.41999999999999815      10.842632031722456       -0.0020304551908760867
12.41975350120926         0.6999999999999973       10.842632031722456       -0.002398223784555158
12.419753501209264        0.9799999999999959       10.842632031722461       -0.0026464633009741357
12.4                      0.8399999999999996       10.600000000000001       -0.0023860982878572763
12.4                      1.1199999999999997       10.600000000000001       -0.002353664348297304
12.478600833161723        0.8399999999999938       11.079191411141151       -0.0023754359579900197
12.419753501209259        0.9799999999999993       10.357367968277556       -0.0021186031467549595
12.574766580807173        0.9799999999999893       11.302678009229329       -0.0020812952809380193
12.700172878757954        1.110236123060705        11.500230458900404       -0.001649857430883892
12.700139697899937        0.839458076474892        11.500186233756297       -0.0016633834942743145
12.845937244324952        0.9730379886578169       11.667216804168078       -0.0014092854621961285
13.01748670291858         0.8331429437398757       11.812918084816316       -0.001053235273218131
12.850067332558265        1.2514346985991722       11.671280259240637       -0.0012909876940957658
12.574766580807179        1.2599999999999922       11.302678009229336       -0.0020404271153114033
12.69586778738969         1.395564589790585        11.494463869898722       -0.0014386607372290745
12.849449534548354        1.5414738767997527       11.670674422753867       -0.0010332258665662463
13.019095471239469        1.1112788918097296       11.814086986673189       -0.001136022744462926
12.70686585036666         1.12                     9.690917549955598        -0.0020364763761256846
12.853758783589825        1.2433632444046148       9.525114277197545        -0.0017795805627275594
12.478600833161714        1.1199999999999994       10.120808588858862       -0.002110271492538359
12.419753501209259        1.2599999999999996       10.357367968277556       -0.0020933751475274392
12.478600833161714        1.3999999999999995       10.120808588858862       -0.0021573454460881675
12.574766580807168        1.26                     9.897321990770681        -0.002132292140584461
12.47860083316172         1.119999999999994        11.079191411141151       -0.002580986252288514
12.41975350120926         1.2599999999999971       10.842632031722461       -0.0027283689065204686
12.478600833161723        1.3999999999999977       11.079191411141158       -0.002568834612454212
12.419753501209263        1.5399999999999998       10.842632031722463       -0.0027627328911929215
12.4                      1.4                      10.600000000000001       -0.002432221619542305
12.419753501209257        1.5399999999999994       10.357367968277554       -0.0023377346356923717
13.900000000000002        1.1199999999999997       12.100000000000001       0.002181759454698278
13.657367968277551        1.2599999999999996       12.080246498790736       0.0017736901097618852
13.899999999999997        1.3999999999999988       12.099999999999998       0.0021741416493441736
13.21837269387778         1.2573486332965862       11.936182702907264       -4.598077369649287E-4
13.657367968277551        1.5399999999999987       12.080246498790736       0.0015746114125453233
13.420808588858863        1.3999999999999995       12.02139916683828        6.285330471559801E-4
13.02380696346986         1.3980323722951051       11.817491586310187       -8.491845578743122E-4
13.899999999999999        1.679999999999999        12.099999999999998       0.001693575560920991
13.20859346435938         1.5406339522063346       11.931148752947406       -1.7364384468820717E-4
14.142632031722458        1.5399999999999952       12.08024649879073        0.0019043066245657662
14.142632031722467        1.8200000000000016       12.080246498790732       0.001501551654788777
14.142632031722469        2.6599999999999997       12.080246498790729       0.0012647236554664267
14.379191411141157        2.5199999999999965       12.021399166838272       0.0014951815943465392
14.14263203172247         2.3799999999999963       12.08024649879073        0.0012646895131193762
13.9                      2.52                     12.1                     0.0010126493784858757
13.899999999999997        2.8000000000000003       12.099999999999998       0.0010049447944764573
13.9                      2.2399999999999998       12.099999999999998       9.482950027834657E-4
13.657367968277551        2.6600000000000006       12.080246498790736       7.00125114572685E-4
13.65736796827755         2.3799999999999994       12.080246498790734       6.539484353674448E-4
13.420808588858863        2.240000000000001        12.021399166838282       1.8985385115614296E-4
13.657367968277551        2.1000000000000014       12.080246498790737       6.397016288053964E-4
13.197321990770678        2.3800000000000012       11.925233419192827       -3.8693931907077223E-4
13.197641428596404        2.100000000000002        11.925402745272505       -2.937230663759548E-4
13.420808588858861        2.52                     12.021399166838282       2.326095264319002E-4
14.141768211305969        0.6772760403585637       9.119612168382249        -2.570719378698684E-4
14.14176821130597         0.40030590164408336      9.119612168382249        -1.5131726208676976E-5
14.788033594935           0.5462257645480966       9.391117733496426        0.002097333980808257
14.6003022802937          0.6772760403585644       9.27350962452966         0.0014745165562166302
14.954956043340712        0.6921195906437219       9.533666212380519        0.002345187960298961
15.100182906925868        0.8449933494888275       9.700243927543156        0.0027132863188181473
15.225233419192831        0.9800000000000006       9.897321990770681        0.0031173594389785897
15.380246498790736        0.9800000000000003       10.357367968277554       0.00352889844544698
15.321399166838278        1.1200000000000006       10.12080858885886        0.0032647916628757542
12.698666774008803        5.301629176641165        9.70178038313028         -0.0019403528624075959
12.57476658080717         5.179999999999991        9.897321990770674        -0.0021939243531422102
12.478600833161716        5.039999999999994        10.12080858885886        -0.0022596439124523454
12.574766580807166        4.8999999999999915       9.897321990770678        -0.0016701937778444403
13.422470613546304        5.338179167712199        9.178041602200276        -6.490057020670273E-4
13.016323946941334        5.327452925219017        9.387928783754575        -0.0011177900871954056
13.213620762123885        5.199856672033055        9.266252069612623        -9.429257052996069E-4
13.422470613546304        5.061209028997569        9.178041602200276        -0.0011754702468025314
13.210029725926484        4.925070080704965        9.268106227623642        -0.0011772183372152861
12.848553659781961        5.1714727909216345       9.530205349778706        -0.0014612984160737158
13.016901479795324        5.0512034735741755       9.387507936680692        -0.0012087106835585238
13.899999999999999        5.338179167712196        9.1                      -2.617444540636932E-4
14.141768211306005        5.199694098354879        9.119612168382252        5.9124682024790515E-6
13.658231788693998        5.199694098354883        9.119612168382252        -9.667066416699225E-4
13.899999999999999        5.061209028997564        9.1                      -0.001043493386746513
13.658231788693994        4.9227239596402494       9.11961216838225         -0.0014565776736728349
13.422470613546299        4.784238890282938        9.178041602200276        -0.0013670321670955644
14.59307786007363         5.749094616531385        9.269720675994789        0.001959002266716216
14.141768211306005        4.922723959640247        9.119612168382252        -5.924170365034548E-4
14.3775293864537          5.061209028997561        9.17804160220028         6.735288861301384E-4
14.797209367552412        4.778585608553675        9.397912086918682        0.002316974625248079
14.379191411141155        2.2399999999999953       12.021399166838272       0.0015843575472207579
14.142632031722467        2.099999999999997        12.08024649879073        0.0012497677300577403
13.899999999999995        1.959999999999999        12.099999999999994       0.00112763745034402
14.379191411141155        1.9599999999999993       12.021399166838274       0.0017018429178286799
14.602358571403617        1.82                     11.925402745272494       0.0024749698626609783
14.602358571403613        2.099999999999995        11.925402745272493       0.0022169982532079355
14.796981523897925        1.676964459933458        11.802257936461949       0.003098037423012901
14.794739444212441        1.3924356889986154       11.80392745918116        0.002774163725807428
14.970058542084764        1.5391958161200678       11.651177775883511       0.003169026419677715
14.801557595634787        1.9525705464551928       11.79883022223883        0.002980184781515464
14.800374413897424        1.1165942760092695       11.799719098288783       0.0023855933970664766
14.971049309582344        1.2492431767881136       11.650168261014954       0.002728441646368676
15.114055471904273        1.110357533890994        11.480947961652262       0.002779467543834175
15.117173845332905        1.3945761023651833       11.476634376600359       0.0028733272150670004
15.400000000000004        1.12                     10.600000000000001       0.0036419493886284122
15.380246498790733        1.2599999999999973       10.842632031722463       0.0033596902817248507
15.321399166838276        1.3999999999999975       11.079191411141155       0.0028853412547816194
15.380246498790733        1.5399999999999998       10.842632031722465       0.003346644405056477
15.400000000000004        1.4                      10.600000000000001       0.0034836537114084185
15.23088311822776         1.540253131623145        11.291917715928951       0.0028103419369738367
15.110769698646989        1.680623689010087        11.485458489618944       0.003184905175094333
14.970052374975085        1.8184664419060084       11.651184053727116       0.003376840486221152
15.110976771480406        1.9612840502400668       11.485175270178104       0.0034219757864492324
14.971166284178913        2.0987242651186833       11.65004894725833        0.003289349002664556
14.794077679574166        2.2346486618235306       11.804418989756996       0.0026592146457717724
14.602678009229342        2.379999999999993        11.925233419192816       0.001982929903488816
15.225357793142484        1.819487265018085        11.302443392848463       0.003117122677811486
15.321399166838274        1.6799999999999988       11.079191411141153       0.0030309358667562313
15.225213836630978        2.0999999999999983       11.302714940215301       0.0034601995739012843
15.321399166838276        1.9599999999999995       11.079191411141155       0.0032884143945686377
15.380246498790733        1.819999999999999        10.842632031722461       0.003386118318142732
15.399999999999999        1.6799999999999988       10.599999999999998       0.003377885982970695
12.41975350120926         4.899999999999996        10.35736796827755        -0.0021463010831536847
14.97448651321478         4.334988029722987        11.646651199263408       0.0021493155786576033
15.11429550657309         4.1999999991222206       11.480617069285167       0.0023533516868160767
15.225233419192818        4.059999999999994        11.302678009229338       0.002443106567017655
15.114295170478183        3.9199999947333284       11.480617532731063       0.002706789579971769
15.22523341919282         3.7799999999999954       11.302678009229338       0.0028851536172870697
14.972250186645482        4.054468920168177        11.648942103854509       0.0025769773933692346
15.321399166838276        3.919999999999996        11.079191411141156       0.0029844461684946123
14.96417659550019         3.773948309049758        11.657132051159936       0.0029497954946692477
14.793931681784175        3.9151416143050946       11.804527354734006       0.0025278930537849117
14.79606226146406         3.640170007897129        11.802943233731293       0.0026244231159756643
14.96823949369288         3.4945584144567357       11.653026297921743       0.003077013189541671
14.796642550373644        3.3571847209801913       11.802510763718745       0.0024813198857937496
14.602678009229349        3.5000000000000013       11.925233419192812       0.0019575309604449825
14.965878570824518        3.2169204832993055       11.655415971196701       0.0030411560982871975
14.796338615717541        3.0804188116790416       11.802737330414898       0.0023025686521431572
15.399999999999997        4.759999999999998        10.599999999999998       0.003958147253682106
15.380246498790735        4.62                     10.842632031722468       0.00366556432532978
15.32139916683827         4.479999999999999        11.079191411141156       0.0029643491790099963
15.380246498790733        4.339999999999999        10.842632031722468       0.0035189072369037834
15.32139916683827         4.199999999999996        11.079191411141156       0.0027795842426384288
15.399999999999999        4.4799999999999995       10.599999999999998       0.0040403509690414355
15.380246498790733        4.339999999999999        10.357367968277554       0.004066291691744947
15.4                      4.199999999999998        10.6                     0.003970483739705697
15.380246498790738        4.0600000000000005       10.357367968277558       0.0038187717677804467
15.230604541091312        4.054773893970632        9.907546712602803        0.0035328772544659798
15.32139916683828         3.920000000000001        10.120808588858862       0.003387217507038179
15.321399166838281        4.199999999999998        10.120808588858866       0.003937241488309554
15.38024649879074         3.780000000000001        10.357367968277554       0.003405134081436977
15.380246498790731        4.059999999999997        10.842632031722466       0.0035391177453626753
15.400000000000004        3.919999999999999        10.6                     0.003792449213814053
15.380246498790731        3.779999999999997        10.842632031722463       0.0036255590210199497
15.321399166838276        3.639999999999995        11.079191411141155       0.003419772487739787
15.22523341919282         3.499999999999995        11.302678009229336       0.003466368317767771
15.399999999999999        3.6399999999999992       10.6                     0.0036210964197802673
14.602678009229342        3.2199999999999944       11.92523341919281        0.0018351870971598796
15.11428105432327         3.359999810399939        11.480636997355639       0.003523413485577376
15.114293153904825        3.6399999683999886       11.48062031340406        0.0031465189647689328
15.22523341919282         3.2200000000000033       11.302678009229336       0.003838873305069925
15.114208451743895        3.079998862399656        11.480737097954709       0.003610735191369042
14.972552409523542        2.937385306252428        11.64863307635475        0.00296920535162918
15.225233419192818        2.9400000000000044       11.302678009229338       0.0038550458097820098
15.321399166838276        3.0800000000000036       11.079191411141155       0.003973622568178212
15.321399166838273        2.8000000000000016       11.079191411141156       0.003946337202482725
15.321399166838276        3.359999999999998        11.079191411141151       0.0038173243733791583
15.235336362814035        2.661144320557244        11.283283834249406       0.0038028087574881087
15.11109560549574         2.520727066230582        11.48501267468262        0.0035417619963955334
15.113509506360106        2.8033220998609267       11.481699879762747       0.0035454389942372283
15.321399166838276        2.519999999999999        11.079191411141156       0.003785598880209817
14.602678009229347        2.659999999999999        11.925233419192814       0.001771637568627234
14.602678009229342        2.939999999999998        11.925233419192816       0.0017144709164705616
14.795226073458302        2.7970922551015778       11.80356565147084        0.0022351176222189114
14.800455531466923        2.517081133471582        11.79965821626437        0.0024085118545596825
14.970978019916181        2.653450781764633        11.650240963234824       0.0029651631706332344
14.37919141114116         2.8000000000000007       12.021399166838272       0.0014159073969154583
14.969813139313672        2.3770382550258287       11.651427528150093       0.0031123646989050786
15.110776929950726        2.239866892943791        11.485448601500439       0.003533472246902251
13.420808588858863        3.3599999999999985       12.02139916683828        3.034826478236976E-5
13.42080858885886         3.6399999999999975       12.021399166838279       -7.712138798198962E-5
13.657367968277555        3.4999999999999987       12.080246498790737       3.413540074404225E-4
13.657367968277551        3.2199999999999998       12.080246498790736       5.163566536017741E-4
13.657367968277551        3.78                     12.080246498790736       5.446638486544497E-4
13.65736796827755         4.059999999999996        12.080246498790734       0.0010545062839369104
13.899999999999997        3.919999999999999        12.1                     0.001182961836342304
14.142632031722474        3.7799999999999985       12.08024649879073        0.0010631556362790324
14.14263203172247         4.0600000000000005       12.08024649879073        0.0014245087526291464
13.899999999999995        3.6399999999999992       12.099999999999998       7.361544565718161E-4
14.602678009229344        3.7800000000000002       11.925233419192812       0.0020059714178690107
14.379191411141163        3.6400000000000006       12.021399166838272       0.001351152054718833
14.379191411141163        3.9200000000000017       12.021399166838272       0.0014224891853609996
14.379191411141164        3.3599999999999985       12.021399166838274       0.001431298299082569
14.142632031722473        3.5                      12.080246498790729       0.0010008495850495948
13.9                      3.3600000000000008       12.1                     7.444566790232918E-4
14.379191411141163        4.200000000000002        12.021399166838272       0.0014870654975255983
14.602678009229345        4.060000000000002        11.925233419192814       0.0018954890913076446
14.602678009229342        4.340000000000003        11.925233419192816       0.0016449310949719581
14.802183195452507        4.197489357177444        11.798359496079161       0.0021252692476876503
13.197321990770675        3.779999999999997        11.925233419192827       -6.470172061375463E-4
13.197321990770675        4.059999999999994        11.925233419192827       -8.459770215583554E-4
13.42080858885886         3.919999999999997        12.021399166838279       3.959673928902477E-5
13.42080858885886         4.199999999999995        12.02139916683828        1.0794164127241215E-4
13.197321990770677        4.339999999999994        11.925233419192827       -0.0011587838478881304
12.850047761049025        4.618751484758461        11.671261077385822       -0.0019160534884867934
12.696748605342608        4.471383342094262        11.495648413862853       -0.0021357175538700983
12.853348802142808        4.3349880299196455       11.674486514584574       -0.001952056297968233
12.698121025684245        4.198155519273005        11.497489237315806       -0.0020128675168265757
12.574766580807182        4.339999999999999        11.302678009229343       -0.0024198160337285043
12.851055967532691        4.054427327181465        11.67224829995259        -0.0016779697769321539
12.843014443859492        3.774152510826066        11.664322100733768       -0.001398554427560818
13.019382488279426        3.9199999985257827       11.81429518571518        -0.0012326362750208783
13.019382934216585        4.199999999754292        11.814295509112593       -0.0015722316620291924
12.478600833161721        4.479999999999999        11.079191411141158       -0.002692828398278034
12.419753501209263        4.62                     10.84263203172247        -0.00253539131633863
12.419753501209264        4.339999999999998        10.842632031722468       -0.00265156962443818
12.399999999999997        4.759999999999999        10.599999999999996       -0.0022072388739394345
12.399999999999999        4.479999999999999        10.599999999999998       -0.0020114408285739657
12.478600833161725        4.199999999999996        11.079191411141158       -0.002762980628504604
12.574766580807177        4.059999999999993        11.302678009229338       -0.0022097682759434473
12.47860083316172         3.919999999999997        11.079191411141156       -0.002533141098737282
12.419753501209263        4.059999999999997        10.842632031722468       -0.0026722873635031115
12.419753501209259        4.339999999999997        10.357367968277554       -0.001473523610423272
12.399999999999999        4.199999999999998        10.6                     -0.0020756352990852034
12.69694836952584         3.914556308896804        11.495916722923212       -0.0016720745871550873
12.695694471662474        3.6402881584697324       11.494230504073572       -0.001378494598094065
12.574766580807177        3.7799999999999967       11.302678009229336       -0.0018348560440458498
13.019379812658679        3.6399999911547236       11.814293245327063       -0.0010224350517171988
12.848237994092257        3.491906220747544        11.669484307004513       -0.0012262779093588922
12.697594321712597        3.360050646999942        11.49678346596166        -0.0012376244872969696
14.379191411141163        3.0799999999999974       12.021399166838272       0.0014542824566639607
14.142632031722473        2.940000000000001        12.080246498790734       0.0012577268417279
14.142632031722473        3.2199999999999975       12.08024649879073        0.0011807030992139775
13.899999999999997        3.08                     12.099999999999998       9.324401932163591E-4
13.657367968277553        2.94                     12.080246498790736       6.585290603190879E-4
13.420808588858863        2.800000000000001        12.021399166838282       2.0471991882057045E-4
13.01936375901418         3.3599999469283612       11.814281602867458       -9.871401059794811E-4
13.197321990770678        3.499999999999997        11.925233419192828       -5.459134109330769E-4
13.19732199077068         3.219999999999999        11.92523341919283        -5.30640003617942E-4
13.420808588858863        3.0799999999999996       12.02139916683828        1.5973776912165356E-4
12.851976045860255        3.2173674866567468       11.673147609394576       -0.0012901416450727002
13.019267440026992        3.0799996815701736       11.814211743397086       -0.001193505981163547
13.197321990770678        2.9400000000000017       11.925233419192828       -6.232848198146624E-4
13.216804126889988        2.6610161552245226       11.935381368360906       -4.753696996098017E-4
13.01507112260535         2.51863016020195         11.811156836232634       -0.0010715903385632426
13.018327363305863        2.8032212985299285       11.813529299895478       -0.001310530410182968
12.848603397609347        2.6534100897108024       11.669843532709992       -0.0015254984301269982
12.851401896966708        2.938158270037293        11.672586601778608       -0.0015532011362246864
12.697522948012528        3.078220799994312        11.496687760284214       -0.0013114064560289394
12.695002685234398        2.7984053804373086       11.493298086535333       -0.0014279032283918292
12.850359167014894        2.376876896368702        11.671566200348968       -0.0012190542767488981
13.016033389368898        2.2381859350207214       11.811859328176897       -7.979546104486796E-4
12.699313348241258        2.2336594422524736       11.499083735971452       -0.0012137846552843382
12.85396476561775         2.099716380531309        11.675086177211332       -0.001006080196271719
12.700218394441812        2.513982043645402        11.500291119007748       -0.0013801718566374586
13.016185426308182        1.9605681143109623       11.811970213879016       -6.755422232059359E-4
12.851140629055008        1.8199316785336492       11.672331114899162       -9.461354030802367E-4
13.015599885277593        1.6806794251312893       11.811542998444128       -6.446417806123362E-4
12.69986889384283         1.681609110731211        11.499825165259322       -0.001166685763578028
12.707747857394793        1.9575349138951073       11.510238885377511       -0.0011013444704874931
12.574786163368985        2.0999999999999956       11.302714940215239       -0.0015623143202376042
12.574766580807179        1.8199999999999972       11.302678009229336       -0.0015655187766868428
12.574766580807179        1.5399999999999974       11.302678009229336       -0.0017792379941125645
12.47860083316172         1.6799999999999986       11.079191411141153       -0.0024083202087785034
12.574766580807179        2.940000000000002        11.302678009229336       -0.0014172272241897244
12.574766580807177        3.220000000000001        11.302678009229336       -0.0014672445615906964
12.47860083316172         3.0800000000000023       11.079191411141156       -0.0018994979687930876
12.478600833161725        2.800000000000001        11.079191411141158       -0.0019011644050579044
12.57476658080718         2.6599999999999997       11.302678009229341       -0.0014925890683191868
12.478600833161725        2.5199999999999987       11.079191411141156       -0.0020788186957718083
12.47860083316172         2.239999999999997        11.079191411141156       -0.0022248170111980356
12.574766580807179        2.3799999999999963       11.302678009229336       -0.0015937898769955371
14.377529386453697        4.784238890282926        9.178041602200278        4.802088304718877E-4
14.600302280293814        4.922723959640242        9.273509624529721        0.0015715923049703692
14.600302280293809        4.645753820925607        9.273509624529717        0.0015787075775760228
14.971918562368815        4.642030422924348        9.550719010155444        0.00308541281852347
15.112852198101983        4.762061876071509        9.717396155934505        0.003515592866986997
15.113460616400765        4.485240632187364        9.718232835469433        0.0038283793948002656
15.112958157177598        4.203086063996084        9.717541780628498        0.0035177503533047254
14.96284786628229         4.356947869077479        9.54153204434939         0.003023824392830315
15.114219795001546        3.9233937774074534       9.719278540384986        0.002748525710570462
14.96931015228802         4.072690322057217        9.548060934172627        0.002604049082680676
14.600302280293699        0.9542461790730394       9.27350962452966         0.0014547522629577113
14.377529386453622        0.8157611097158016       9.178041602200251        6.759602459842708E-4
13.899999999999995        0.8157611097157996       9.100000000000001        -8.372864937907922E-4
14.14176821130597         0.9542461790730377       9.119612168382245        -1.0333400513515114E-4
13.899999999999995        1.0927312484302745       9.100000000000001        -5.701702700990975E-4
13.208970308492212        1.2305402503573906       9.26865557970349         -0.001106739153682656
13.422470613546391        1.0927312484302723       9.178041602200247        -0.0010185621645215032
14.949792585486252        0.9732867862417197       9.52858246819548         0.002255981679106261
14.78353637795577         0.8221106265481448       9.387826964155364        0.0018853984031282696
14.78349702308357         1.1001922302824922       9.387798279904507        0.0018492328573377346
13.019401772409935        1.3694072182223866       9.385690829498005        -0.0014319628037526443
12.852581048110988        1.5192092904654537       9.526261885176963        -0.0017618441219567627
13.658231788694046        1.2312163177875104       9.119612168382243        -7.129071964341874E-4
12.478600833161721        1.959999999999997        11.079191411141155       -0.002284963793657085
12.419753501209263        1.819999999999998        10.842632031722463       -0.002727101916961717
12.419753501209266        2.099999999999998        10.842632031722468       -0.002594480448699006
12.399999999999995        1.6799999999999988       10.599999999999998       -0.0026446631813477205
12.399999999999995        1.959999999999999        10.599999999999998       -0.0026375980431857927
12.419753501209264        2.3799999999999986       10.842632031722466       -0.0024492789233330654
12.399999999999997        2.2399999999999998       10.6                     -0.002373385137253246
12.399999999999999        2.520000000000001        10.6                     -0.0021410949179438564
12.70686585036666         1.4000000000000006       9.690917549955596        -0.0019557076345580473
12.701650591053479        1.6782378638128927       9.697803406081837        -0.0018632551865691855
12.574766580807168        1.5399999999999994       9.897321990770681        -0.0020313465300865895
12.478600833161714        1.679999999999999        10.120808588858862       -0.0022567963816191652
12.574767866647246        1.82004911892647         9.89731956571332         -0.001964262535212785
12.419753501209259        1.8199999999999987       10.357367968277556       -0.002541205613732118
12.41974931546572         2.099999999999999        10.357393505990027       -0.0023374163262244664
12.478587171424913        1.9600229117772496       10.120849114826887       -0.002241974903041554
13.420808588858863        1.679999999999997        12.021399166838282       5.761631821768061E-4
13.657367968277551        1.8199999999999972       12.080246498790734       0.0010304911097031631
13.211960979510012        1.8234561732618262       11.93289245863392        -1.4106608746963898E-4
13.420808588858863        1.9600000000000002       12.021399166838284       2.884489039530666E-4
15.22523341919283         1.2600000000000005       9.897321990770681        0.003137408306933157
15.101732885051742        1.1201875504323993       9.702315159432217        0.0027808258500027776
15.10526777274575         1.4029717086033977       9.70706685805683         0.002755736455519537
14.94947810837728         1.2515887447801028       9.528274428765998        0.0022446394507831327
15.380246498790733        1.260000000000001        10.357367968277556       0.0033473950718054817
15.380246498790738        1.5400000000000003       10.357367968277558       0.0031800755029706006
15.321399166838283        1.3999999999999997       10.120808588858864       0.0031438802045519235
14.141768211306           4.64575382092561         9.119612168382252        -5.988054919415631E-4
13.9                      4.784238890282932        9.100000000000001        -0.001393778849049206
12.697629831998928        5.025000320865145        9.703168923876362        -0.0015892018940961308
12.847811077462172        4.8944537935345105       9.530935702921154        -0.001321823308392374
12.41975350120926         4.619999999999997        10.357367968277554       -0.0016535029500351621
12.478600833161718        4.759999999999995        10.120808588858864       -0.0016808409812248107
12.478600833161714        4.479999999999998        10.120808588858862       -0.0012988345616851014
12.700281927129467        4.74864421775557         9.699624219768314        -0.0012771900151514106
12.574766580807166        4.619999999999995        9.89732199077068         -0.0012761381037136848
12.574766580807166        4.339999999999997        9.89732199077068         -0.001185347034135255
12.478600833161714        4.199999999999998        10.120808588858862       -0.0014009997807808152
12.69985264983844         4.475969886768123        9.700196500395672        -0.0010699464965755311
13.016582500351808        4.776009897501454        9.387740324305334        -0.001167485619020331
12.844942211663538        4.618089622553861        9.53376688136666         -0.0011016538625427013
13.016914473462839        4.494280012640915        9.387498473064635        -0.0010236942979811837
13.21296399478783         4.644452210654843        9.266590262694132        -0.0011581833698792608
12.845230756751379        4.339850336507228        9.53348143780957         -0.0010570698883613746
12.69632534778673         4.193965458657562        9.704920488660775        -0.001279888777662726
13.658231788693994        4.64575382092562         9.119612168382254        -0.0015076197083701492
13.422470613546292        4.507268751568296        9.178041602200278        -0.001242257721497648
14.79079201388051         4.4989906753330535       9.393148895676562        0.0023230766707796648
14.600297895294668        4.36878579445877         9.273507309539228        0.0016944044788321114
15.400000000000002        2.52                     10.6                     0.0039040387569982886
15.400000000000002        2.2399999999999993       10.599999999999998       0.003567559312488679
15.380246498790731        2.3799999999999972       10.842632031722463       0.0037338072656369
15.38024649879074         1.8199999999999987       10.357367968277558       0.003125589858663845
15.321399166838283        1.6799999999999986       10.120808588858864       0.003051608374503832
15.399999999999997        1.959999999999999        10.599999999999998       0.0033430365951998757
15.380250684534275        2.099999999999999        10.357393505990029       0.0033322881280848852
15.228669675760134        2.3742475392292164       11.296158669209433       0.0036838538187065725
15.32139916683828         2.2399999999999975       11.079191411141156       0.003548840287780152
15.380246498790733        2.099999999999999        10.842632031722463       0.0034782825719169744
15.380250684534271        2.38                     10.357393505990027       0.003676897272705593
15.380246498790735        2.660000000000001        10.842632031722468       0.004027387733325338
15.380246498790731        2.9400000000000013       10.842632031722465       0.004103124536849676
15.380246498790733        3.220000000000001        10.842632031722463       0.003988606881365347
15.380246498790733        3.4999999999999973       10.842632031722463       0.0037877022380342572
15.321412828575083        3.6399770882227522       10.120849114826887       0.002885117913609896
15.233672220987545        3.774909932943147        9.91347366622529         0.002756923085387213
15.399999999999997        3.3599999999999985       10.599999999999996       0.003715874934494584
15.38025068453427         3.5000000000000004       10.357393505990027       0.003236618781322032
12.696946748309822        3.9133158390823377       9.704085454076283        -0.001912500865674639
12.574766580807166        4.059999999999999        9.89732199077068         -0.0015751248617947129
12.574767866647246        3.7799508810735274       9.897319565713321        -0.0022572808447254827
12.478600833161714        3.9199999999999995       10.120808588858862       -0.0019626338414729075
12.399999999999997        3.919999999999999        10.599999999999998       -0.0023184160848343815
12.419753501209259        4.06                     10.357367968277556       -0.0018132167982575712
12.419753501209259        3.78                     10.357367968277556       -0.002308562782107845
12.419753501209263        3.7800000000000007       10.842632031722468       -0.00251987404686417
12.478600833161725        3.639999999999999        11.079191411141158       -0.002192913905676164
12.478587171424913        3.63997708822275         10.120849114826887       -0.002525118465115457
12.41974931546572         3.5000000000000004       10.357393505990027       -0.002421631635500535
12.399999999999995        3.6399999999999992       10.6                     -0.002384905623722375
15.4                      2.7999999999999994       10.599999999999998       0.004052757814740745
15.380250684534275        2.6600000000000006       10.357393505990029       0.0037628879800375233
12.574766580807177        3.499999999999998        11.302678009229338       -0.0015704068149966193
12.478600833161723        3.36                     11.079191411141158       -0.001983327624307274
12.419753501209263        2.660000000000001        10.842632031722468       -0.0022975413344989183
12.419753501209263        2.940000000000001        10.842632031722468       -0.002195226070649575
12.399999999999997        2.8000000000000003       10.599999999999998       -0.002044758534992919
12.419753501209263        3.2200000000000015       10.842632031722466       -0.002182249369939156
12.419753501209264        3.4999999999999987       10.842632031722466       -0.0022952161541759937
12.399999999999995        3.3599999999999985       10.599999999999996       -0.0022108218330891675
12.399999999999997        3.0800000000000005       10.599999999999998       -0.002071892455531451
12.419749315465724        3.219999999999998        10.357393505990027       -0.002155158338601557
12.419749315465722        2.9399999999999995       10.357393505990029       -0.0018228298220612606
12.419749315465722        2.6600000000000006       10.35739350599003        -0.0017068496475329265
12.41974931546572         2.3800000000000003       10.357393505990027       -0.0019361226805494779
12.478570553653748        2.5200000000000014       10.120898414676182       -0.0017034026521015012
12.478570553653748        2.2399999999999998       10.12089841467618        -0.0019833744375082614
14.377529386453695        4.507268751568293        9.178041602200276        7.017600614088918E-4
15.114772735418283        3.641997949932154        9.720041363878746        0.002102746917675251
14.794135148250684        4.225206004015279        9.395623673155802        0.0022313961017504827
14.969364893823675        3.7922770861035544       9.548116582573202        0.002150701999352029
14.141768211306           4.3687836822109825       9.119612168382252        -6.65780558241104E-5
14.795833634517471        3.935948570901936        9.396886497762072        0.0021953587597479643
13.217127825359944        1.5086737403874708       9.264453073418098        -9.518326616028886E-4
12.478570553653748        3.3599999999999994       10.120898414676178       -0.00259649793367353
12.478570553653748        3.0799999999999983       10.120898414676184       -0.002215601929756976
12.478570553653748        2.8000000000000003       10.120898414676182       -0.0017758562694245442
12.57478081223804         2.9400000000000004       9.89729515129925         -0.002279981235612158
14.377529386453622        1.092731248430277        9.178041602200251        8.936528782898604E-4
14.600145986196633        1.231538521396975        9.273427122992205        0.0015665480626390232
14.14176821130597         1.2312163177875144       9.119612168382249        2.6965077401842723E-4
14.786530335096261        1.375875078023014        9.390014890606455        0.0018854679988822272
13.899999999999995        1.3697013871447496       9.1                      -1.0981121571357638E-4
13.422468356373807        1.369701387144746        9.178042360217551        -7.366539642621965E-4
13.658231788694046        1.5081864565019854       9.119612168382245        -2.4962936491221586E-4
13.422442395917988        1.6466600010550363       9.178051078700978        -3.816486325586705E-4
12.574784756167976        2.380000000000001        9.897287713558928        -0.0018213514524442421
12.574770600434638        2.100057264950334        9.897314409904661        -0.0019223371113424698
12.706022235338658        2.2316799431372645       9.692025827738304        -0.0018178925830950633
12.575191024066802        2.6506478785218253       9.896522084719894        -0.0018778648483548123
12.726997432870727        2.5191491907597454       9.665085577441365        -0.0018387732348529326
13.025030113307686        1.6519457135153477       9.381629080541707        -0.001441917765886312
12.848306212008232        1.7946308609508377       9.530448609790287        -0.001780757875410804
12.706370660674096        1.9587101760080214       9.691567833957642        -0.0018431660581764745
14.5995711752202          1.5135301072790956       9.273123905256778        0.0017615518210607744
15.225233419192831        1.5399999999999991       9.897321990770681        0.0030244350503398176
15.100906335516445        1.6730156772545839       9.701209716721158        0.002647087378663491
14.95909032443121         1.532007602184539        9.5377723009184          0.002246299480740469
15.321412828575085        1.96002291177725         10.120849114826889       0.0031813946896131966
15.22523213335275         1.8200491189264711       9.89731956571332         0.002983449262727891
15.321429446346245        2.2399999999999998       10.12089841467618        0.003544249820912023
15.321429446346249        2.5200000000000014       10.120898414676182       0.0036522836082158654
14.9431532896916          1.8115871573131712       9.522117253962385        0.002337188852229824
14.78531324088646         1.6496829117678196       9.389124091613382        0.00207670273671496
14.784386056935475        1.9226613705435214       9.38844673980129         0.0024087957326979943
14.949327046287852        2.089312978610199        9.528126523357905        0.0025202497950905993
14.801898867699585        2.1655517236379658       9.401426501026238        0.0025041303785151886
15.10019985587817         1.9614107232699949       9.700266536161951        0.002697288219949276
15.093269419538931        2.2370527885366935       9.691095113670732        0.0028242465027003318
15.225057366389443        2.3742898388833398       9.896990059972783        0.003384250921761856
15.091512765995011        2.504757918959214        9.688793476498923        0.002756521454958035
15.221419606732287        2.651532072996984        9.890175921130114        0.0031775804187860264
13.01811897501824         4.2085626207954485       9.386622129022815        -0.001076511397723244
12.848746139384568        4.060542764817558        9.530016205477319        -0.0014663396591446355
13.899999999999993        4.507268751568297        9.099999999999998        -0.0011274119825526781
13.658231788693994        4.368783682210977        9.119612168382252        -0.0010503286348740295
13.220757041530227        4.076042475595432        9.262603647616293        -7.678952986097668E-4
13.21078496906729         4.361108285116996        9.267715255233915        -9.918046532263849E-4
13.422468356373718        4.23029861285366         9.178042360217583        -7.713353408790451E-4
14.600277915835504        4.0918436036079955       9.273496761936448        0.0019116143800498966
14.377531643626277        4.230298612853666        9.178042360217583        0.0011508233249213978
15.380250684534273        2.9399999999999977       10.357393505990027       0.0036250673530863193
15.321429446346249        2.799999999999997        10.120898414676182       0.003377337608795087
15.4                      3.08                     10.599999999999996       0.003948166021859364
15.321429446346244        3.359999999999998        10.120898414676178       0.002871357203965963
15.380250684534273        3.2199999999999975       10.357393505990027       0.0034179865929826023
15.321429446346245        3.079999999999995        10.120898414676178       0.0030934969536929716
15.225616305383431        3.2102566055959185       9.898044580545474        0.0024915148382774993
15.22518318245314         2.92115167933347         9.897227253699057        0.00280714825497274
15.10353989237336         3.0782887374363943       9.704739296368977        0.0021123425617956544
12.696799465546778        3.633171053553123        9.70428326246994         -0.002561294132269503
12.574770600434633        3.499942735049666        9.89731440990466         -0.0027670335568440725
12.574784756167977        3.2199999999999975       9.89728771355893         -0.0027336723319310962
12.847489580842382        3.777036899310736        9.531252219855098        -0.002086916106268919
13.020049818187333        3.9231051423048564       9.385221140483639        -0.00135436471534813
12.696079661450726        3.355413753791466        9.705250974615002        -0.0028017899363597908
15.232437978907846        3.4963911538250154       9.91108125851885         0.0023781399926310048
15.10840510206056         3.352762873623445        9.711317205458549        0.0019319464330151538
14.965170687033423        3.499957676346447        9.543869606779188        0.0018904439157809217
13.899999999999997        4.230298612853665        9.100000000000001        -3.4652494145394954E-4
14.795114309453234        3.6459960273722047       9.396351225227203        0.0022920449216014415
14.141768211306           4.0918135434963485       9.119612168382252        7.146623221826993E-4
14.597274983849259        3.7952958413296747       9.271915817089136        0.002339671447331429
14.377557604082094        3.9533399989432194       9.178051078701005        0.0017157728760173567
12.846459042967185        3.4956614537168402       9.532268080530331        -0.0024419868876923404
13.032154998194573        1.9231221111431713       9.376543808368544        -0.0013844373999602948
12.84209616893644         2.0615916511867365       9.536590631872633        -0.001769460095761835
13.211272748829437        1.7889518329674674       9.267463031096304        -8.053980807819458E-4
12.70702834263208         2.8002097830554087       9.690704324921287        -0.002129408234706741
12.70654124652786         3.0729703806802          9.691343737290753        -0.0025382799304763566
12.84610731304002         2.3059956461095212       9.53261525007508         -0.001732519639843069
12.85900160772911         2.7119259167549066       9.520035950927332        -0.001973224840624781
12.8915610560741          2.5114321445453176       9.489571750911555        -0.0017732649622507336
14.377531643626204        1.3697013871447525       9.178042360217558        0.0011772627625453809
14.141768211305966        1.5081864565019882       9.119612168382245        7.160664973265058E-4
14.371732138282754        1.6451096772547638       9.176107872867057        0.0014852468614001187
13.03768194068696         2.182168183287021        9.372642038937867        -0.0013963511427713975
13.000597688333745        2.413024422806402        9.399551966235355        -0.0016160053554112905
13.899999999999997        1.6466715258592244       9.100000000000001        3.860740697012571E-4
13.232401362515693        2.078818057914995        9.256753165189249        -7.734909676190526E-4
13.658219026958385        1.7851565952164639       9.119614252610136        6.05401010318749E-5
13.43608772600527         1.9248774152440438       9.17354095676145         -2.4623547314933186E-4
14.585365510890268        1.8093831721781384       9.265730868047186        0.0021340253817026286
14.918043588935156        2.358081265551           9.498370638087371        0.002465057518860676
15.225229399565356        2.100057264950332        9.897314409904657        0.003193058848347499
14.598613719741495        2.1234166635828333       9.272619545650551        0.002311609995331985
14.72765562200821         2.3183955809378265       9.349005926729385        0.0023864816536953147
12.855044681930119        3.2070311940874          9.523864142760091        -0.0023869189472293935
12.85246276924626         2.952753800600622        9.526377277538897        -0.00221604596255217
15.073561750924167        2.799456199833909        9.66578759547531         0.002331467969729263
14.949632066670366        2.6163972729248197       9.528425212774538        0.0022489298678982747
14.964530132963947        3.2279356373119326       9.54322396128046         0.0018190120017315297
14.967250376173777        3.008090158038464        9.545971236371164        0.001893402494225948
14.87508499297577         2.821277569811439        9.46017139162353         0.0019801249538815148
13.019043486816999        3.632709743017188        9.385950733338863        -0.001639067875170052
13.211495573976444        3.7898083821667896       9.267347886601316        -6.694012003147656E-4
13.658231788693994        4.091813543496348        9.119612168382252        -2.2781051617284462E-4
13.422442395917903        3.9533399989432163       9.178051078701008        -1.7848340476871494E-4
14.807771873040458        3.0704178155205915       9.405868421606474        0.0019638757617211453
14.785831111012252        3.350917704008572        9.389502894360009        0.002171415043887
13.899999999999997        3.9533284741390307       9.1                      5.033445816071395E-4
14.583947786745666        3.491182627106117        9.265003586145003        0.0024480132969890846
14.361344043394414        3.649932636798735        9.17270827311846         0.0020705350452085085
14.141780973041657        3.8148434047817146       9.11961425261014         0.001341160976567987
13.029522308137903        3.3351538543582615       9.378415542023214        -0.0017881610980462154
13.658219026958335        3.8148434047817124       9.119614252610141        3.687303413052946E-4
13.230474626452079        3.484330033880794        9.257712484534137        -7.454174666135166E-4
12.98340856479375         2.8455442294236244       9.412624684058764        -0.00202330536331148
13.058944784445236        2.619477257006262        9.357974990433712        -0.001766164845915366
14.141780973041627        1.7851565952164605       9.119614252610138        0.00104480518495546
14.370848135233558        1.9311907761915312       9.175815309186664        0.001698873402874768
13.212304412461787        2.3905369296500596       9.26693031732003         -0.0011359025630169831
13.899999999999999        1.9236416645736991       9.100000000000001        5.077026232634935E-4
13.658492733238903        2.061646945143708        9.119569576068637        1.6259859848583317E-5
14.136138448870295        2.068452090616037        9.118703732211165        9.992430501935964E-4
13.446607907972874        2.2051328651903526       9.17016238303531         -3.6124153799914983E-4
14.343773880292467        2.2164303953233158       9.167148038641058        0.0014993398435732151
14.752005429161198        2.579471851956562        9.365460916503718        0.0021994945999757325
14.5401974253392          2.406776365305235        9.243479724962041        0.002021951811658366
13.021323563208254        3.056095560790109        9.384299494354398        -0.001972227581348632
13.154973639803387        2.8623582839433226       9.29810302918695         -0.0016264504611293235
14.658271590993383        2.865600320977878        9.305772742408674        0.002094397880486222
13.43666582246664         3.6439175562004684       9.173353078042961        5.9199222651965455E-5
14.553849310202299        3.1575263727341327       9.250007007593013        0.002167484818481623
13.899999999999995        3.676358335424397        9.099999999999998        9.211110936901075E-4
14.341140693154115        3.363064665822934        9.16633515463219         0.0019208197597419378
14.133219489582016        3.5193313032973315       9.118241359168403        0.0014783534076429309
13.25298719286585         3.1526466285674015       9.246717166515296        -9.892495056290313E-4
13.472385084778017        3.3575439104260933       9.162242898024946        5.2539378379412586E-5
13.673111187969578        3.5110140085309522       9.117258799730909        5.25679841612785E-4
13.291625167682485        2.6561176591260227       9.228912816994251        -9.915503819618204E-4
14.49759365647928         2.660245986294307        9.224179582308896        0.0018649333643210098
13.51817735736006         2.4964196135743095       9.14940995813171         -3.9120108572376755E-5
14.285453732090412        2.490843872425253        9.150370592041686        0.0011926648329838394
13.899999999999997        2.1996522257137197       9.1                      4.576742244340241E-4
14.087766502279456        2.3364291996914823       9.111798487898316        7.5854690712704E-4
13.715026421524716        2.3338671366649897       9.111448766328127        2.3367686286353297E-4
13.390224449905615        2.901217463124776        9.189280719446293        -4.0233658985043406E-4
14.41207181763976         2.9011914054889107       9.190112609610571        0.0017051386600479192
14.275444064050061        3.0972977367468904       9.14774597443506         0.0014693296523859021
14.098051130891585        3.2464124508717664       9.113132235350916        0.0012393061920523538
13.899999999999997        3.400347774284202        9.099999999999998        9.80061674898479E-4
13.708529492925136        3.2429566467132918       9.112270506805588        7.035904336830883E-4
13.533571123695852        3.101190654982117        9.145445126985411        2.9667286724961256E-4
14.308538831107496        2.733961984973623        9.15670653591263         0.0012623753034260215
13.491589916823862        2.7328156167807616       9.156670098709217        3.682759603241869E-5
14.149852579492478        2.6879542083458627       9.12095514316808         8.884437046464567E-4
13.65250714695831         2.6866562267757654       9.120558454114091        5.385492732567239E-4
13.899999999999997        2.452099518272124        9.099999999999998        5.716216310142137E-4
13.75084419678149         2.5506724460425283       9.107434240521965        5.509958198416025E-4
14.050155103659788        2.5538003933557794       9.107534440985347        7.336902426956093E-4
13.638292611555167        2.8775919656951916       9.123006688290909        6.190156510300714E-4
14.165387154984897        2.8829150257518705       9.123663433369943        0.0010052372804423488
13.899999999999995        3.1479004817255394       9.099999999999998        9.355274878707585E-4
13.758569261655671        3.035777611926103        9.106682436234214        8.145768651839411E-4
14.045563600814825        3.0287515385199897       9.107079627670041        9.769713315768197E-4
14.058039079488688        2.7890696865342917       9.108348683721838        9.567247906387183E-4
13.744161713663686        2.787922957794149        9.108117153221553        8.257223371226261E-4
13.987575186641424        2.7134144489463083       9.102558653340733        0.0010322795630431003
13.899999999999999        2.640288197701582        9.1                      8.433366441604847E-4
13.899999999999999        2.759999999999344        9.100000000000005        0.002103332872166744
13.811498805915724        2.7122553380067274       9.102613096542628        9.163229556364106E-4
13.86                     2.8                      9.100533428181889        0.0019631998238178916
13.94                     2.7999999999999994       9.100533428181881        0.0022038250305960734
13.996098188602465        2.8781989936429233       9.103081452400522        0.0010844481510765924
13.9                      2.959711802295824        9.100000000000003        9.72560929828302E-4
13.808916955935766        2.8816517500257817       9.102767927446118        0.001003000365036398
13.899999999999999        2.8399999999979384       9.100000000000005        0.002222017056300493
13.9                      2.760000000000001        8.982859820378303        0.013563690600942436
13.940000000000001        2.8000000000000003       8.974339358836557        0.014552590809902554
13.899999999999997        2.8399999999999994       8.982859820378282        0.013545223686760794
13.860000000000003        2.8                      8.980609521958435        0.013508033385121505
13.860000000000003        2.7999999999999994       8.83398765198412         0.024340480052082947
13.899999999999999        2.7600000000000002       8.825216469659836        0.02491540785031322
13.939999999999996        2.799999999999999        8.815251800556906        0.025565405786814873
13.900000000000002        2.8400000000000003       8.825216469659805        0.02497061866666447
13.899999999999993        2.8399999999999994       8.6737500758614          0.033878007860594
13.860000000000007        2.8000000000000003       8.692363677253086        0.032964853272826077
13.9                      2.76                     8.673750075861426        0.03390110868904262
13.940000000000001        2.8000000000000003       8.674901300417893        0.03358165420685994
13.939999999998111        2.8                      8.583891278512878        0.03941817216237776
13.982033991439078        2.8                      8.586094186658702        0.03954322993169404
13.984650789251226        2.75                     8.536162709920973        0.03989521711774597
13.984650789251226        2.8499999999999996       8.536162709920973        0.03946516515508837
13.93311623842049         2.8382366838698205       8.565723436507149        0.039873850225925066
13.899999999999997        2.7599999999999993       8.561767520421462        0.04082046852588437
13.987267587063373        2.8                      8.486231233183243        0.039478011074206225
13.85999999999915         2.8                      8.57969865617027         0.04121724329024696
13.899999999999999        2.84                     8.561767520421434        0.04052089293352449
13.867104261982336        2.7499999999999996       8.53000235746438         0.042756140145022
13.867104261982332        2.8499999999999988       8.530002357464376        0.04234404197948311
13.858001050346655        2.8                      8.479456661058315        0.04319194593554678
13.764866393124166        2.799999999999999        8.574712915098786        0.04909146692136104
13.707828350256683        2.7499999999999987       8.521655060637553        0.05310720789225517
13.70782835025668         2.8499999999999983       8.521655060637553        0.05235868291707423
13.696641883336877        2.8                      8.471000185448366        0.053326750993557985
13.631896290444274        2.7999999999999994       8.567744247306294        0.0577200528210862
13.511790632553609        2.749999999999999        8.511381159197018        0.06591758746146144
13.511790632553609        2.8499999999999996       8.51138115919702         0.06438624202741995
13.512521029151717        2.8                      8.461350820360824        0.06525641537920022
13.477944873239547        2.8                      8.559675995413118        0.0669164611937408
13.349282046308435        2.7499999999999996       8.502864445077483        0.07512790697069781
13.349282046308435        2.849999999999999        8.502864445077483        0.0739183705382045
13.351898844120583        2.8                      8.452932968339754        0.07516865057508558
13.346665248496286        2.8                      8.552795921815212        0.07403056094044023
13.35396450428551         2.7152105547237424       8.413517824378323        0.07713929875044295
13.349520337164101        2.6799999999999997       8.498317584685031        0.07657120963458625
13.243961186848004        2.699409401988056        8.4272622533324          0.07799352671868852
13.355800651913254        2.8                      8.378482040514482        0.07634026141104601
13.245063924226248        2.7335476638614513       8.392785727254747        0.07802464456163459
13.345082657530192        2.715086592219945        8.582993556355863        0.0752069027761288
13.23629861634714         2.7000785072647813       8.55892577726732         0.07634425997406934
13.343240022414946        2.8                      8.61815312885558         0.07382717379773183
13.234749777022088        2.7347931207063354       8.593178555572818        0.07558616679976872
13.175834464327018        2.68                     8.489215093796803        0.07776975516776302
13.349520337164101        2.92                     8.498317584685031        0.07351951072137018
13.353964420962452        2.884791039705725        8.413519414276928        0.07508201883642122
13.17971701840321         2.8852463711023297       8.404845242536771        0.07724750708507146
13.182155894390457        2.8000000000000003       8.369381704388568        0.07846176551374924
13.345082574086886        2.8849118156483          8.582995148549063        0.07318630857231036
13.170818057309065        2.8844566028931884       8.57431636678296         0.07489547058527869
13.169516579568649        2.7999999999999994       8.609048669006599        0.07511387726004672
13.175834464327018        2.92                     8.489215093796803        0.07583740032242506
13.155737719223827        2.713816621108427        8.404546226572394        0.07887428128806852
13.146674835241557        2.716094498348956        8.573594301498236        0.07637449359893378
13.006280314749153        2.8                      8.360164455829452        0.08028399401166247
13.002378506956171        2.8                      8.434615383654707        0.07935036406269404
13                        2.6799999999999997       8.48                     0.07869049040285055
13                        2.92                     8.48                     0.07776169067443951
12.993719685250849        2.8                      8.59983554417055         0.07616142509012504
12.999761709144027        2.849999999999999        8.484546860392436        0.07833839166946742
12.999761709144027        2.7499999999999996       8.484546860392436        0.0786719366646762
12.815914313169012        2.8                      8.524980443942312        0.08636954846666867
12.997144911331882        2.8                      8.534478337130167        0.07763648665031156
12.832223870735127        2.8000000000000007       8.42569795703565         0.08668917221328737
12.818176851493252        2.849999999999999        8.475030401251534        0.0872173370982345
12.818176851493249        2.7499999999999987       8.475030401251532        0.08614785002272828
12.575794697162944        2.8000000000000003       8.512396308105139        0.0944435466242197
12.611474918835132        2.7999999999999994       8.414128994687513        0.09262377499245843
12.577689892410044        2.8499999999999988       8.46242701377945         0.09428595483329617
12.577689892410035        2.7499999999999996       8.46242701377945         0.09282755754376466
12.303075131044379        2.7999999999999994       8.49810368127783         0.08376935097056153
12.361976481848986        2.7999999999999994       8.401053335670476        0.0854965987052083
12.305019048452682        2.8499999999999988       8.448136940372411        0.08335930938206239
12.305019048452705        2.7499999999999987       8.448136940372413        0.08284942522854688
9.775595722991058         2.749999999999999        8.315575481018243        0.17833232534755575
9.507745985541929         2.7499999999999982       8.301538071096989        0.17489708707855664
9.758661332981768         2.8                      8.36475660454424         0.1787125502909008
9.648741512348842         2.8000000000000003       8.258858716245886        0.1717220149621722
9.7755957229911           2.8499999999999988       8.315575481018245        0.17773659971293462
9.507745985541973         2.8499999999999983       8.301538071096989        0.174443315570747
9.48704577603191          2.8                      8.35052183638577         0.17641311623643052
9.929198291667351         2.800000000000001        8.273556833234844        0.1845643018204142
10.026884542595784        2.8000000000000003       8.37881358731228         0.18727720063510933
10.034397494910666        2.7499999999999987       8.329138707159066        0.18787675690310457
10.034397494910705        2.8499999999999988       8.329138707159068        0.1868662655429982
12.029083014453528        2.8000000000000003       8.483744362906243        0.07917121801704696
12.10555862422346         2.8                      8.38761504518381         0.07744377597451015
12.030781774756328        2.8499999999999983       8.43376477386135         0.07871175184074207
12.030781774756349        2.7499999999999987       8.433764773861352        0.07915927088339153
9.368284733030334         2.8                      8.244160599256928        0.18458568372053638
9.234149455575283         2.7499999999999987       8.28719948454189         0.19885372077610453
9.234149455575245         2.8499999999999988       8.287199484541889        0.19886587854204674
9.213467661988227         2.8                      8.3361842149683          0.2000680908746126
10.209655070985855        2.8                      8.288254950223797        0.1867624115557265
10.283815125575838        2.7499999999999996       8.342210131296264        0.18430079591725146
10.291350115620261        2.8000000000000003       8.392673640691308        0.18193816533004029
10.283815125575876        2.849999999999999        8.342210131296268        0.1830701569187773
11.76334328129622         2.849999999999999        8.419748916324304        0.0845211669264007
11.849141148305579        2.8                      8.374176774701587        0.08264195308813628
11.763343281296175        2.7499999999999987       8.4197489163243          0.0841779608672698
11.75762767771087         2.8                      8.46951799153303         0.08519892692690077
9.087827953711825         2.799999999999999        8.22946248226797         0.21617932385136093
8.959624882526722         2.7499999999999982       8.272812261309788        0.22468269769431162
8.959624882526725         2.8499999999999988       8.27281226130979         0.2256218342507794
8.939385534744597         2.7999999999999994       8.321820179338289        0.22470622131635865
10.524188883506932        2.7499999999999996       8.354807586147352        0.17615048089425342
10.552110694011319        2.8000000000000003       8.406339523529347        0.17359226015952436
10.524188883506968        2.849999999999999        8.354807586147354        0.17509753352039278
10.489941598264714        2.7999999999999994       8.302944144681437        0.17816496285559832
11.601422063184401        2.8000000000000003       8.361194367564364        0.08558458305590368
11.509577435098137        2.849999999999999        8.40644961186718         0.09124538385399918
11.491649803715333        2.7999999999999994       8.4555786818185          0.09250290996600753
11.509577435098098        2.7499999999999996       8.406449611867178        0.08909901767158236
8.807371174393317         2.799999999999999        8.214764365279013        0.2338114059907599
8.685057912055957         2.749999999999999        8.258422816122946        0.23528150994091404
8.685057912055958         2.8499999999999996       8.258422816122946        0.2363276979248394
8.665282636216565         2.8                      8.30745505513139         0.23572719668764178
10.755777217238084        2.8499999999999996       8.366944616426062        0.15847902092747243
10.764433428644274        2.8                      8.317329651942968        0.1567563692034246
10.75577721723805         2.7499999999999996       8.36694461642606         0.15882859786445708
10.808880578749946        2.8                      8.41979626297526         0.15485006663266207
10.975260658002194        2.849999999999999        8.37844725614591         0.13833980221687073
10.975260658002165        2.7499999999999996       8.378447256145908        0.1375230022090562
11.047759811177214        2.7999999999999994       8.43231539306361         0.13421292192561338
11.304469563088638        2.7499999999999996       8.395700363781692        0.10811375377529421
11.257084685566767        2.8                      8.44328564487907         0.11707407451623997
11.304469563088668        2.8499999999999996       8.395700363781694        0.11077580015409595
11.390393937074897        2.8                      8.3501348521087          0.09815282063544804
5.206836108310004         2.749999999999999        8.076136935534763        0.2328997714727862
5.052415605613856         2.8                      8.118112717212586        0.24958782301461377
5.326518504141888         2.7999999999999994       8.132477841419483        0.22644342693806666
5.206836108310045         2.849999999999999        8.076136935534766        0.23708391272468513
8.410490941585188         2.749999999999999        8.244033370936101        0.23846416272843693
8.526914395074815         2.8000000000000007       8.200066248290058        0.23735524163603497
8.410490941585191         2.8499999999999996       8.244033370936101        0.23865289061825137
8.39117973768853          2.7999999999999994       8.29308993092449         0.24015659027001288
5.481403078780814         2.849999999999999        8.090526380721613        0.22230301218557758
5.2146845250328           2.8                      8.026479636326199        0.2350733277502435
5.4814030787807715        2.7499999999999987       8.090526380721608        0.22424775315858717
5.600621402669921         2.799999999999999        8.14684296562638         0.22397895609317373
5.491071959047142         2.8000000000000007       8.04096448796463         0.22365593856280566
11.147299437222232        2.7499999999999996       8.387463426515398        0.12404575884908185
11.147299437222255        2.849999999999999        8.3874634265154          0.12601568012363376
10.99625881546662         2.8                      8.329479105647762        0.13389470778596188
11.2                      2.84                     8.360184175597793        0.1222945111608865
11.2                      2.76                     8.360184175597677        0.1204038623076
11.159999999999735        2.8                      8.338060417506378        0.12318440494555594
11.23999999999779         2.7999999999999994       8.34225303984892         0.11989689352553355
4.938297091018459         2.8000000000000003       8.011994784687769        0.26156848722643783
4.932269137839235         2.749999999999999        8.061747490347916        0.2586392691780608
4.9322691378392785        2.849999999999999        8.06174749034792         0.26530283299975843
4.778312707085823         2.8                      8.103747593005687        0.27217877682001573
8.246457615756306         2.8000000000000007       8.1853681313011          0.23657792223484586
8.135923971114421         2.7499999999999996       8.229643925749256        0.2386927768457837
8.117076839160498         2.8000000000000003       8.278724806717591        0.24163535648335221
8.135923971114426         2.8499999999999996       8.229643925749258        0.23912071783711894
5.75597004925158          2.8499999999999988       8.104915825908456        0.22386504448834124
5.75597004925154          2.7499999999999987       8.104915825908455        0.22864828621639255
5.874724301197955         2.8000000000000003       8.161208089833282        0.22980098377973304
5.767459393061485         2.800000000000001        8.055449339603058        0.22553104720695225
11.172158201689717        -1.7717528342105313      6.827618649503242        0.06305091816637741
11.084017404862088        -2.0062411663527415      6.7620283716312          0.055441640539714517
11.046956744803268        -1.7981623133297027      6.635631627513745        0.0650303040364137
11.298646835118037        -1.9276788343511864      6.724771886749915        0.05599964987135541
12.080378241923416        -2.5004728024042686      6.245500249350965        0.05184377955297504
12.037131114108224        -2.3131007241061186      6.3342881615710835       0.05727613524726759
12.250610065853083        -2.306707500217964       6.2685321865679935       0.05423659304108456
12.170111655345709        -2.319624734374262       6.094132899573355        0.0541642268467452
11.255961424388131        -2.5184633608928393      6.307462763117383        0.046028318631472734
11.373802977728243        -2.598769975899235       6.432285464495429        0.04504195561036484
11.411037659597097        -2.5848184501153963      6.198260112837488        0.04469674879853768
11.605853877046432        -2.658536756583175       6.334122464440034        0.04632960205704387
11.558210254691435        -2.4456265395067573      6.434532510424201        0.05208790474594139
11.853970961366848        -2.6240187838069464      6.268532186567993        0.04863084119714454
11.888004666223463        -2.4125332123517107      6.3422356295959705       0.0558577801651512
11.889105273864045        -2.53700818655287        6.0708189829286425       0.048499319223696324
11.730210473100444        -2.4793724160857864      6.365994089901706        0.05355024099805229
11.091388456898526        -2.24575182486208        6.663865371575802        0.049846603262167104
11.314080243814029        -2.245961877170037       6.592519978839658        0.05013644848156535
11.193147705318221        -2.4538193099767893      6.548075418035617        0.046053500558938275
11.047408964695638        -2.2677585006246557      6.462133021596276        0.052807740852512455
11.09860600500403         -2.3789983969247763      6.318724391658535        0.04969777720116048
11.253820326915713        -2.0943519058743547      6.672447140765392        0.05200872983538589
11.402571754500668        -2.3876491204943706      6.507527798090201        0.049965672123971634
11.648267002228598        -2.590730108186192       6.070027976584187        0.04494236997150946
11.54139507342029         -2.2316128433251867      6.525518846903594        0.053857649001455
11.203315757387061        -2.4733693340410414      6.096169845001288        0.04532820777737417
11.402987730953518        -2.5479927280782024      6.005700204211896        0.043151222049178754
11.200000000000003        2.84                     8.218635225751482        0.13582632968759345
11.199999999999998        2.7599999999999993       8.218635225751378        0.13345092374318726
11.159999999999998        2.8                      8.199657900416158        0.135987351029909
11.239999999999993        2.7999999999999994       8.210857331008954        0.1356250057592505
11.401042168765205        6.173478814326592        8.158150583032882        0.17639503617384342
11.33838504390714         6.174093236198385        7.932381625577289        0.17498646554116395
11.446968755599688        6.041355955933902        8.061669298451616        0.17823057690744754
11.228221863148384        6.324097658573963        8.067779276484455        0.1703222874716259
11.199529807213434        6.166913614347299        8.162089703020456        0.1709612465389154
11.146908111373232        6.2913925646729885       7.90904494608433         0.16877848869077042
11.091203741036065        6.22732242673516         8.12584441558774         0.16774828588343835
11                        6.376295167615779        8.036460771059371        0.16370273023825435
10.768016048519648        5.644455919536118        8.475564319907162        0.1676773810493121
10.597951016264984        5.79477155886196         8.385374936311656        0.1633938852431049
10.782129775841032        5.805857703803833        8.378723249346534        0.16789544435217038
10.65165147130691         5.5967342638891875       8.26837316583991         0.16564131455020883
10.908332686109567        5.747765202773419        8.413578749964783        0.17082817085939261
11                        5.590385307350842        8.508006687218332        0.1734985881451325
10.838375560500378        5.521391006944053        8.369396183150775        0.16890238465904883
10.548663962261939        5.780831860227862        8.217249802125536        0.16376159657773756
10.717193469423261        5.900154435174308        8.32214521052425         0.16561158880994994
10.541739741111057        5.9833402374833105       8.27223372913885         0.16017949813200485
10.598955028232803        6.173474467120467        8.158153191356556        0.1581828749808565
10.771768138008685        6.324092734379758        8.067782231000978        0.15915972351692106
10.842357274001316        6.135529363937806        8.180920253266152        0.16387925582656246
10.653801438748605        6.1644405379565255       7.929686553125531        0.16103108767629068
10.999999999999998        6.281591339259365        7.8330318884457935       0.1654968862166636
10.519911326241644        5.876487961077556        8.094146601795927        0.1635893731197098
10.961029438748955        6.218286496934038        8.131265973468413        0.16497110050694902
10.725601569241121        6.023262009088617        8.248280666175663        0.16365767307933063
10.54893498731853         6.03147599953423         8.070202340822641        0.16088998434279134
10.840806451451167        6.286022493588848        7.907315020935478        0.16156178617690367
10.999999999999996        5.457273215388156        8.331128292582845        0.17243392245509012
11.070819354765629        5.781330222231453        8.393439738289961        0.17390027705288655
11.458260258888945        5.9833402374833105       8.27223372913885         0.1803589794191536
11.288973229682997        5.909278658725097        8.316670676393775        0.17703424107258622
11.25414894021959         6.0362902023532286       8.240463750216898        0.17403056600118225
11.480088680568041        5.8764879277434465       8.094146546239076        0.18023280201457761
11.145528651485117        5.517211574812216        8.372943114095552        0.17734039988896602
11.231974044670379        5.644450933121381        8.475567311756006        0.17973883884645817
11.402046224515244        5.794767233225888        8.385377531693303        0.1823619199315916
11.447621685035685        5.771305585275573        8.222908258296938        0.182311816294986
11.339596351353837        5.595175995331222        8.280510874742529        0.18235872664216043
11.224186104302452        5.819977142620305        8.37025158605665         0.17695175618913359
4.6619096570041165        2.8                      7.9975099330493356       0.277430361974532
4.657702167368468         2.7499999999999996       8.047358045161074        0.2748828802698659
4.6577021673685115        2.849999999999999        8.047358045161076        0.2788849731900224
4.504209808557792         2.8000000000000007       8.08938246879879         0.27988963264444194
7.861357000643652         2.749999999999999        8.21525448056241         0.23414744941298046
7.966000836437794         2.7999999999999994       8.170670014312142        0.23463624200480956
7.842973940632463         2.7999999999999994       8.26435968251069         0.2374349156437419
7.8613570006436575        2.8499999999999996       8.215254480562411        0.23595377471856524
6.030537019722349         2.849999999999999        8.119305271095302        0.23219445897195204
6.030537019722309         2.7499999999999996       8.119305271095302        0.23430820622118478
6.148827199725989         2.7999999999999994       8.17557321404018         0.23711644560448383
6.043846827075828         2.8                      8.069934191241487        0.23278903793701233
10.98663048787778         -2.0370321865535823      6.522651576506056        0.059774842110514766
11.34239002561938         -1.5779875320242254      6.850650586720272        0.07259544986468815
11.42449530199884         -1.4079964515781895      6.68655183757731         0.0821082773425029
11.568797306175949        -1.4544415506215465      6.827618649503241        0.07958914800675
11.518624900993835        -1.6728043567198572      6.756328696722193        0.06814579193767346
11.68348101011036         -1.6053399041031955      6.730560522851569        0.07199525034884492
11.254269811843837        -1.4678372648047913      6.634459472404829        0.07824120048743301
11.375412826973658        -1.772137247632351       6.762423404043652        0.062499597011520726
11.148156989059169        -1.646299816220646       6.694940423962124        0.07004179552984326
11.632132927350108        -1.320689751514512       6.603187286757574        0.08472203186388452
11.816914390496363        -1.4199235778453188      6.7620283716312          0.08030181133376056
11.89684809609597         -1.3496597442670832      6.537325917394664        0.08110544766327012
12.048965289814554        -1.4796903585292596      6.663865371575804        0.07696934521864986
11.839481119971994        -1.6360301765934984      6.668364378699725        0.071056744632758
11.41892829303595         -2.068646656384176       6.629894691402988        0.053160327809585024
10.960944914190968        -2.181780458386919       6.2933255088762285       0.057562843718947265
11.68190973621168         -1.7898125782207248      6.657274260852136        0.06424958224356904
11.495576290976981        -1.8671751231020297      6.685955945374715        0.059248875013605797
11.617576817837016        -1.9974026679200463      6.594824758852298        0.05755600175996268
11.85140501366184         -1.7979934428269915      6.599763426225577        0.06518962849263105
11.044704573191469        -1.581441741598648       6.496707954241087        0.0725246593887705
10.946734873201438        -1.8154243141812016      6.449025025046414        0.06683276960981167
11.16614959806828         -1.357686997585356       6.418268358089384        0.08121486119684727
11.37968013222354         -1.3052566382513593      6.507506636668296        0.08484293639852404
11.315289767568503        -1.1737494743635117      6.272794506326655        0.08927964615448757
11.56353985385365         -1.1917341128348642      6.360778463861431        0.08682714266689341
11.77204516598338         -1.2468945763284796      6.402586780460024        0.08323107026314637
12.020215798058706        -2.4252697475733833      5.996223323743846        0.051597099648830975
11.81227031687287         -2.488401059033424       5.868719672521078        0.04765202961724189
12.263561386215244        -2.1385103363181255      6.108331204860881        0.05697934983151768
12.146744483958072        -2.223865980868029       5.895158683529272        0.05678288270321042
12.11916022177284         -2.151293795426106       6.3727616185904115       0.058426851937919945
12.338750862680708        -2.072219168075752       6.334122464440036        0.05681964439190632
11.91675876265258         -2.2144383280672484      6.412272272452437        0.05878371915747082
11.983401717276326        -1.7184520323995895      6.589341045239901        0.06812582437767727
12.09153567966905         -1.8453375134380365      6.503983984858852        0.0636026852427698
11.929978341285835        -1.861443775208063       6.549239828433469        0.06337408947411828
12.229620562224575        -1.6246410244517049      6.548075418035617        0.07054577478427831
12.331379810644272        -1.8327085095664137      6.432285464495431        0.06243390633939371
12.267075196219112        -1.6725733091379005      6.288791025946085        0.06828590203263464
12.151879532849339        -1.9930511015688794      6.425588516588823        0.059936760877925696
11.968318966586892        -2.022074782570207       6.472718425392274        0.06019264090381145
12.175833250694263        -1.5127690189381817      6.31194454191096         0.07382368648743444
12.067872894291032        -1.4363832183810643      6.480121841238672        0.07736572935943661
11.00406430468984         -2.3041774838727638      6.089373365281455        0.05250459543292806
11.098347377755351        -2.3928600577915256      5.855948723408126        0.04864630575125727
11.729771593794943        -2.309817610922728       6.433956453344688        0.05688759281092436
11.762470333603842        -2.1130050790245423      6.502217869365114        0.058602800028960074
11.960053354194002        -2.3500666927424994      5.746946398136729        0.05522490307653621
12.300765184760454        -1.8712010009274436      6.141099486145637        0.06294225324225812
12.24427284762851         -2.026236244625859       5.943851946701715        0.06078989756101495
12.191246732033155        -2.03270656214838        5.775646881705951        0.06295047512382267
12.07691866402673         -2.159597355122709       5.635863418816968        0.06307386468957697
11.72804212005079         -2.42274739339053        5.6173516931542125       0.05242608224058214
11.528839672030267        -2.511931112625355       5.784398329022649        0.04428884782172781
11.466204388427904        -2.4334840703420504      5.503617731123526        0.05111624773332372
11.29042126413084         -2.4906412262860416      5.877794483495085        0.044052721638707354
11.272129500948036        -2.4475521028862315      5.662938411551456        0.04769174707262905
10.856540595200869        -2.077976170285152       6.08437183703551         0.062028245657549864
11.021897939551918        -2.3317110185389995      5.635710037487017        0.054641585395008956
11.199999999999998        2.8399999999999994       8.029021004873623        0.14710310226630666
13.719999999999999        0                        0                        0.18466035541167494
14.000000000000002        0                        0                        0.1891352092191724
13.787404532673445        0.1837088401945421       0                        0.18657740742278833
13.825574620872207        0                        0.19220394750631065      0.18370137280735907
13.999999999999998        0.27999999999999997      0                        0.19041575046846068
13.999999999999996        0.18568227749445398      0.20805542183828818      0.1872417428688666
14.000000000000002        0                        0.2727272727272727       0.18574382816840665
13.804625144017253        0                        0.4132835486630141       0.18047832603994632
14.000000000000002        0                        0.5454545454545455       0.18156161309514587
13.999999999999996        0.20530972704176254      0.4159973378433768       0.18417018640242502
11.200000000000001        2.76                     8.02902100487354         0.14483828021467735
11.160000000000002        2.8                      8.013535643512967        0.14610324130984684
11.239999999999995        2.8                      8.024737055514608        0.14639509939403506
11.041156559826835        6.081048167151954        8.213608971337663        0.16881795384765466
11.175811806177142        6.195143520773279        7.723177748312977        0.17258929523683564
11.46206818984714         5.956146444878135        7.882754178034347        0.17817933359990132
11.358239864556872        6.052366209606776        7.689940240530794        0.17840739063334096
11.14511396225951         5.919249831652058        8.310687972637599        0.17353992973979862
10.999999999999996        6.174838821393395        7.603721777096015        0.16999719383982925
11.19944771122053         6.083609746806166        7.501017642319313        0.17692463651330329
10.812413353041979        5.4077664854008525       8.20434628516377         0.16615038601868018
10.907430149005496        5.929702706331417        8.304416247829984        0.1688625804191821
10.530936956620016        5.66401800581491         8.050485843892716        0.16653047336885815
10.629192825767221        5.449502175792392        8.053970628768328        0.16439416379450697
10.815603390175575        6.1914326118377865       7.723046713742283        0.16511510645832947
10.532129264268407        5.941940568128055        7.888714490154219        0.16586359642619383
10.632417692077428        6.040776731910845        7.686633686588298        0.16738509829140444
10.793944072359576        6.080709087635368        7.501318636834455        0.16990138955595088
10.49456241137588         5.752402484691555        7.887337474485927        0.16779143498552876
10.512973738423112        5.525581896280924        7.86293845911646         0.16629894534240708
10.467821617928653        5.621503623284239        7.669172705473731        0.16777002929303017
10.517217284723213        5.848000488005406        7.673675804541261        0.1690207693855785
10.619040658551043        5.932049490721794        7.4583684718230225       0.17069090942370505
11.461179397157895        5.653007876351553        8.068459560002063        0.18220900641909485
11.50543759777939         5.752402439875581        7.887337399792634        0.1793683605735301
11.173834170237201        5.401312105923017        8.204715251623401        0.17726606871661363
10.999999999999995        5.310689204745825        8.136348508873077        0.16955999475489006
11.37599194153661         5.938058710850653        7.459985288909785        0.17955963945827927
11.481934173042639        5.848857259140972        7.669062404078363        0.17903514967906922
11.501910864319804        5.737012914866213        7.441833865162099        0.17756334799347237
11.532178392096412        5.621503574210529        7.669172623684213        0.17875367718551158
11.477772340025686        5.49856069594284         7.867774997604528        0.18244160748476076
11.353936872699435        5.436015019336875        8.064461032070119        0.1828854817296506
11.191646336124268        5.26279735873228         8.012251784106242        0.17673373787852656
11.499305058761367        5.359570266123776        7.665328788945558        0.18123572163604648
10.794217318974415        5.265381800120269        8.006091349188033        0.16258327199793746
10.999999999999996        5.16074696528665         7.937106334758477        0.16761946895701274
4.385522222989775         2.8000000000000003       7.983025081410908        0.2884195544645575
4.383135196897745         2.849999999999999        8.03296859997423         0.28624705199892275
4.3831351968977           2.7499999999999987       8.032968599974227        0.2856424041741493
4.230106910029757         2.8                      8.075017344591888        0.28730102861199347
4.10857315632336          2.749999999999999        8.018579413152308        0.29227764114392896
4.1085731563233665        2.849999999999999        8.018579413152308        0.291429777301442
7.6855457419188795        2.8                      8.15597198561979         0.2241396958159594
7.5875113159485           2.7499999999999996       8.200902836361294        0.21945293715053382
7.568871042104429         2.8                      8.249994558303792        0.22147397361485122
7.587511315948487         2.8499999999999996       8.20090283636129         0.22122639941427694
6.305103990193115         2.8499999999999988       8.133694716282145        0.2413583817781322
6.305103990193075         2.7499999999999982       8.133694716282143        0.24005627179576747
6.422930098254023         2.8                      8.189938338247078        0.23831758218230412
6.320234261090169         2.8                      8.084419042879915        0.24257884910087005
10.882274493819287        -1.941943624977871       6.290026835734709        0.06551530074386412
10.88830308363536         -1.6918976788853166      6.300528401327175        0.0719981903501856
10.909522604375645        -2.2293565708207503      5.860022338904372        0.05690854483774593
10.77468915652408         -1.804641892566427       6.063246898394194        0.0717398058193114
11.986322324865323        -1.315159750476798       6.290952564790348        0.0794966091544843
11.789491655610618        -1.9439243721244053      6.561203329083003        0.06101253843319254
11.76971098954517         -1.1614959188996903      6.201649490184312        0.08495707252231356
10.827927872878643        -1.558986456275692       6.1354218170931905       0.08080325890835245
10.961534584864184        -1.4476217960533895      6.270884405489212        0.08022991094835862
11.078029384292735        -1.2475367303659215      6.202077243773942        0.08876728226949802
10.866097646562224        -1.3367724186869208      6.0462443094540825       0.09233791897459943
10.989909170517192        -1.1373864631464872      5.985886129458502        0.09848053932744306
11.230829717056487        -1.0583478655715546      6.05278565977906         0.09719861450471824
11.52233090014656         -1.0472134816641478      6.083347978677728        0.09283742770090798
11.777316773669293        -1.0825784429734422      5.992086193568787        0.08969754121619535
12.232464935612253        -1.6024205354313181      6.087421367242013        0.07249705514787431
11.941954895487093        -1.1997305745992282      6.025151721820497        0.08524834080104725
12.122045939163945        -1.4008970134246586      6.0758136657863036       0.07893993255994765
12.188371635634589        -1.514774757285152       5.832617786184504        0.080249970085828
12.243388689278103        -1.798219215261159       5.844055865386983        0.06909885319640086
11.899890910329292        -2.2748636379116145      5.497669472529609        0.06329216931300431
11.665860150998075        -2.3475288483294148      5.362265435999525        0.060509884797644194
12.171626241326571        -1.9198186553407834      5.60588903887148         0.06906681728458787
11.89481258768046         -1.0960513081851093      5.803719031458044        0.09253504520464632
12.068258627633629        -1.2890250079111347      5.839682789661644        0.08713361438129864
11.96375939032513         -1.9681756309796528      5.084619059619999        0.07572006820136144
12.112925517888915        -1.8324985402613687      5.332449198112344        0.07613167736594485
12.09080865976166         -1.6839927058686912      5.140207435463757        0.08231906848691002
12.024477925381637        -2.0690474671856163      5.377535768312644        0.07054226281549429
11.839728466464583        -2.199660583080729       5.24839254692249         0.06926686141365469
11.781115365368914        -2.126394206711144       5.005535164428454        0.07224098552912038
11.606371384910465        -2.2747835963706393      5.116395832222683        0.0649941467808526
11.427740823513593        -2.3616213264229926      5.25272849378101         0.05752553387407854
11.197874887675871        -2.376388830061855       5.393985747985583        0.054046297746518694
10.766513053088262        -2.0103815390217217      5.865252997912011        0.0659403968490231
10.682341436874289        -1.8088906451798261      5.818766195393915        0.07585344957585206
10.926739758997925        -2.2582014303885996      5.409712619276008        0.06192888342122436
11.031776638395197        -2.289274161044758       5.1961325694194285       0.06181731424771519
10.814980904061457        -2.1545356577687373      5.630671312527291        0.0642777944571037
10.669418291633558        -1.9419874756254378      5.619402555993984        0.0737114728819281
10.932240159575498        -2.218771279588868       4.982749581407297        0.07157239044791021
11.142725321365493        -2.268557590777163       4.941481989107679        0.06610300199226449
10.7988422966434          -2.161308327894401       5.165623786164343        0.07271932645073755
11.200000000000001        2.8399999999999994       7.8223583578330045       0.15205372294421415
13.999999999999998        5.319999999999999        6                        0.15366552078044962
13.865371875278344        5.465371875278345        6.201942187082486        0.14831157359820027
14.000000000000002        5.6                      6                        0.15155844612094216
13.719999999999997        5.599999999999999        5.999999999999999        0.146554856431783
13.793632500656285        5.6                      5.8232631317068355       0.14966149960469408
13.999999999999998        5.6                      5.7272727272727275       0.15485800476245892
13.999999999999998        5.426150823286447        5.813446139411816        0.1549091131082964
14                        5.402681277163086        5.584883165866922        0.15811171761166157
13.742818737260517        5.599999999999999        5.5729838697815755       0.1535804389118662
13.999999999999996        5.599999999999999        5.454545454545453        0.15932844371087726
14                        0.5599999999999998       0                        0.18954839860781866
13.999999999999996        0.8399999999999994       0                        0.18538844431158177
13.749939099126271        0.7189912690996502       0                        0.18596315271868954
13.999999999999998        0.7298272746263939       0.24099471404324113      0.18286824457242148
13.999999999999998        0.28                     6                        0.14560261964804325
14.000000000000002        0                        6                        0.14286011594581108
13.865371875278342        0.13462812472165595      6.201942187082484        0.14473067625065486
13.720000000000002        0                        6                        0.1410538391797869
14                        0.2013491560269931       5.826006784298217        0.14446668416484273
13.999999999999998        0.2562760824439083       5.584822296518974        0.14637693320435338
13.999999999999998        0                        5.7272727272727275       0.14363899299102004
13.783460423188707        0                        5.822757836985496        0.14068097279944985
13.999999999999996        0                        5.454545454545453        0.14867781791980492
13.999999999999998        0                        5.181818181818182        0.15911101258000004
13.747700800193634        0                        5.299331462117895        0.14822110993359153
13.999999999999998        0.24311084289527818      5.294501265235967        0.15523616603920118
13.737698762167028        0                        5.575239446013548        0.14135755480999657
13.72                     5.6000000000000005       0                        0.18811552094044195
14.000000000000002        5.6                      0                        0.1911793462831264
13.824597824386688        5.6                      0.19164175021556143      0.18830691159551624
13.822313541589828        5.402648566567979        0                        0.18850143592736315
13.575131527047423        5.6                      0.2525777211021918       0.18424544764119014
14.000000000000002        5.6000000000000005       0.2727272727272727       0.1910829544874105
13.999999999999998        5.3876941821888025       0.1801921853831594       0.18866559702652574
13.999999999999995        5.319999999999999        0                        0.18866441095375538
13.561617887409957        5.345241467330556        0                        0.18484467603872481
13.44                     5.6000000000000005       0                        0.183146780167999
13.79775200844978         5.172597797772807        0                        0.18628812942024875
13.999999999999996        5.180060840113379        0.20039959189789514      0.18515742343006078
13.999999999999996        5.039999999999999        0                        0.18408975165145905
13.803829875171836        5.6                      0.41724060478150277      0.18765658661120257
13.999999999999998        5.344439528991347        0.41667974200457625      0.18904668135009486
14.000000000000002        5.6000000000000005       0.5454545454545455       0.19260289398222744
14                        5.6                      0.8181818181818181       0.19116290621170617
13.774973854767262        5.6                      0.6871506696551588       0.18538444866750667
14                        5.381002441819172        0.7164421045469545       0.18948420931718776
14.000000000000002        5.600000000000001        1.090909090909091        0.1860786676091626
13.759154398728441        5.6000000000000005       0.9545454545454551       0.18152774398093038
14                        5.370706370290458        0.9703051948139017       0.1845966138573993
13.999999999999996        5.166584827315761        0.6403007680753379       0.18584489710701965
13.999999999999996        5.157475815784829        0.8471916798078678       0.1813092003197789
14.000000000000002        5.600000000000001        1.3636363636363635       0.1778073076861191
13.759154398728443        5.6                      1.2272727272727275       0.1758144015075885
14                        5.35915439872844         1.2272727272727275       0.17641372989008478
13.999999999999998        0                        4.363636363636364        0.15722380463359922
13.999999999999998        0                        4.090909090909091        0.16178562611226444
13.759154398728437        0                        4.2272727272727275       0.15878613810512895
13.999999999999996        0.24084560127155985      4.227272727272727        0.1600976519652116
14                        0                        3.8181818181818175       0.16576697581239055
13.75915439872844         0                        3.9545454545454524       0.16129536966469835
14                        0.24084560127156074      3.9545454545454546       0.16583985187014808
13.999999999999998        0                        3.5454545454545445       0.16533798518853451
13.765911411378317        0                        3.678038545852896        0.16087971189629968
13.999999999999998        0.24084560127156074      3.6818181818181817       0.1664168492330649
13.999999999999998        4.479999999999999        0                        0.1756233168004693
13.75595229766619         4.334156854587107        0                        0.17406668276800327
14.000000000000002        4.2                      0                        0.17653698310394597
13.999999999999996        4.34                     0.2430500295721023       0.17820726257198458
13.999999999999998        3.6400000000000006       0                        0.17929157149158637
14                        3.92                     0                        0.17737838384972845
13.74452338981428         3.7749317462761502       0                        0.17759799658276323
13.999999999999996        3.780000000000001        0.24305002957210275      0.17370404866751207
13.752780201755414        4.0583182559650215       0                        0.17587830249802125
13.999999999999996        4.0600000000000005       0.24305002957210275      0.17600383883924423
13.44                     0                        0                        0.181521025436582
13.56061541240313         0.2030011977030551       0                        0.18380253274812894
13.579971255966736        0                        0.2505956282723295       0.1787444551118447
14                        0                        0.8181818181818181       0.17732721432763163
13.772741420116331        0                        0.6772433045580808       0.17632665409558165
13.999999999999998        0.2350344918113727       0.6927199168798435       0.18035011688274818
13.742360686397008        0.4386173006701391       0                        0.1870755130836544
13.575675606240893        0                        0.5389745195735155       0.1743893612629818
14                        0.4366129082599044       0.253336386946855        0.18581151517673228
13.557989526027189        0.6430452560768689       0                        0.1835336762917888
13.999999999999998        0.4494139915340556       0.5616149711614522       0.1827581606626725
13.999999999999996        0.6535121425810742       0.44326346576327635      0.18177683139304232
13.440586574196066        0.4487105667595165       0                        0.18143265017173785
13.159999999999997        0                        0                        0.1739662029684573
13.280736245708823        0                        0.23267349929679082      0.17268659851239757
13.29121800016497         0.2270328293326934       0                        0.1785202275502624
13.999999999999998        1.96                     0                        0.18083789126442415
13.999999999999996        2.2399999999999998       0                        0.18336574417394857
13.744750225234645        2.1052619486151443       0                        0.1777705032158657
13.999999999999996        2.1                      0.24305002957210275      0.177752749452845
14.000000000000002        1.68                     0                        0.18078657518437055
13.756949970427899        1.8199999999999972       0                        0.17757268653542144
14                        1.8200000000000007       0.24305002957210275      0.17817260416694425
13.020000000000001        0.2430500295721002       0                        0.1688261119711766
13.010943718885965        0                        0.25019274992085805      0.16479184785602174
12.88                     0                        0                        0.16290597205757343
12.75739128631909         0                        0.24318823721462315      0.15771460299808313
12.74538723495549         0.2442671063557197       0                        0.15938453650014006
12.6                      0                        0                        0.15421454135946674
11.933333333333332        -1.9999999999999998      1.4999999999999998       0.12978613575109035
12.2                      -2                       1.5                      0.13380551229028392
12.000317372894555        -1.7815117858679703      1.4781511785867971       0.13225581062508707
12.009897858886893        -1.9999999999999993      1.6695949773908527       0.1315549816815003
11.666666666666668        -2                       1.5000000000000004       0.12312430456739167
11.800143036656552        -1.829555047632498       1.4829555047632499       0.1273297453927243
11.784321752791293        -1.9999999999999996      1.686195901786985        0.1262576183899394
12.262136976276661        -1.7238356609926002      1.4723835660992597       0.13455455908157396
12.239794881462394        -1.8224046709213289      1.6820582846445962       0.13293249496096152
12.200000000000003        -1.9999999999999993      1.7694267513580222       0.13094411964948047
12.247150854633938        -1.7886259809655218      1.8977519414888726       0.1290894906622033
12.251919315519352        -1.765931561992174       2.169018655596767        0.12705132269138367
12.200000000000001        -1.9999999999999998      2.038853502716045        0.12550691112180035
12.200000000000001        -2                       2.3082802540740666       0.12363623753962495
11.956506843195658        -1.9999999999999996      2.1929738758791597       0.12282174084897816
12.108432579581963        -1.265003760345815       1.4265003760345816       0.135474907725491
12.324273952553334        -1.4476713219852022      1.4447671321985205       0.13433844442415663
12.386410928829996        -1.1715069829778033      1.4171506982977804       0.1346028670703334
12.361970585343535        -1.2768948918171292      1.6546202136768762       0.13134093762626223
11.200000000000003        2.760000000000001        7.822358357832911        0.15035309452309006
11.159999999999998        2.8000000000000003       7.8071271944149565       0.1509814265887455
11.239999999999997        2.8000000000000003       7.814163689995175        0.1522444191317719
10.491962265690713        5.377269887194777        7.6546037321766764       0.16454384408804987
10.495271498752833        5.730172660838259        7.441259631535905        0.16872167440492447
10.790256581001646        5.108026187832832        7.798081441824886        0.16219847084462244
10.61663369394749         5.291728403544772        7.843024833858615        0.1620447304185131
10.999999999999995        6.0624429888871605       7.36228952441964         0.17274985276147894
10.786519027639331        5.972578146988904        7.27105381877977         0.17105513838009054
10.999999999999991        5.949956444692476        7.1206624181904425       0.16845002942385887
11.205898248454991        5.973841206770804        7.266316796609432        0.17453908886138444
10.605666339000102        5.81815906538858         7.218093465682022        0.16848919628371364
11.559000516280475        5.490206590702992        7.45034431783832         0.17717644089136272
11.523197838543565        5.6186941592295385       7.204706230317536        0.1737798430759572
11.388352133227123        5.826760288645771        7.223788124226259        0.17443115759400366
10.440999491848375        5.49020663049453         7.4503443841575505       0.1653896208014007
11.187341611836198        5.104044377479701        7.8071231447732234       0.17504831077068575
11.366823301733273        5.2805118853800215       7.85481737657988         0.1823173276740708
11.585824969030027        5.358898208634227        7.23149701439038         0.17633008881224807
11.524462294788776        5.200128012043783        7.43154728773451         0.1785479601434284
11.379299293938793        5.1131348779934225       7.630872553015458        0.17907438477080886
10.999999999999995        5.010557196828835        7.737535245882943        0.1684800838225178
11.194897304651878        4.958406539500873        7.611754874177824        0.1740612745783965
10.607040997972984        5.122055493766099        7.6216654458616135       0.16330533182972887
13.863770120849665        5.180320987364541        6.204344818725497        0.15144447971085942
13.724382471887436        5.324382471887435        6.413426292168847        0.14917549678956357
13.57313972099654         5.461933664728404        6.207099502907393        0.14550112285325986
4.109134788975432         2.8                      7.9685402297724774       0.29497541200691463
3.956004011501724         2.7999999999999994       8.06065222038499         0.29195044518766783
3.834956190355967         2.7499999999999987       8.00423975559179         0.299294286507819
3.83495619035602          2.849999999999999        8.004239755591794        0.298619949368607
7.405828539152042         2.8000000000000003       8.141312628195516        0.20717913448778333
7.325292616720571         2.7499999999999996       8.18716053664827         0.205122789282186
7.305353752372879         2.8                      8.236184202346276        0.20558568390691792
7.325292616720574         2.849999999999999        8.18716053664827         0.20520574756646096
6.576969008518584         2.8499999999999988       8.147942558157327        0.23794356714008158
6.576969008518548         2.7499999999999982       8.147942558157325        0.23662499338918305
6.686590143903608         2.7999999999999994       8.203756175725239        0.22925094953853706
6.596159487305917         2.8000000000000003       8.098879671234055        0.23994906178126377
6.82513550857851          -1.3924511686674814      6.7179583561615415       0.15029584408676075
7.000000000000001         -1.4722513376318762      6.917604941513332        0.14947238846082664
6.746027053655055         -1.5191562199838766      6.898842988572529        0.1453375888593713
6.906794156891628         -1.6574912860418736      6.843508962149331        0.14280130202829644
7.448810579815403         -2.15699774681148        6.6437063778414895       0.14421763543251317
7.6636664471498355        -2.088450164333132       6.67112541083283         0.1548661591409927
7.613148342804878         -2.324258125129865       6.576802226514137        0.1446463951733503
7.660609451622632         -2.1810105637607373      6.446410445371579        0.15305702085399994
7.389304641348488         -2.3150688327784894      6.580477943454685        0.13546525958011046
7.384091368797425         -1.851484558994657       6.765911652968218        0.1545196335876702
7.46928304522563          -1.652731795413479       6.845412758400689        0.16349413799180415
7.6131483428048785        -1.8526422035363987      6.765448595151523        0.16328249989033364
7.57613667225966          -1.6724391660429232      6.625551436738733        0.17045011609936808
10.701508056823313        -1.5402562637728816      5.89272387709179         0.08915815301848228
10.77264761134254         -1.240925334738112       5.836923075344615        0.1009619487036711
10.60252935703352         -1.3882036569620873      5.653420702065019        0.09894485218014283
11.13158048116009         -0.9567451455467438      5.846394310864867        0.10298894759312092
10.901788956741642        -1.0272361959270526      5.769695015143057        0.10248840568377902
11.391872306715563        -0.9361220700378815      5.881707438633131        0.10105813180098898
11.656993166732923        -0.9576405570158057      5.811782780520867        0.09785478134732974
12.136431848248666        -1.4030876603360178      5.605261882281466        0.08773833940248486
12.191593894042374        -1.6660299715416618      5.591858547981616        0.07819511196594164
11.478209303849752        -0.8499170472068053      5.68831411720834         0.10367547644252031
12.034442703148702        -1.8614652733430956      4.720780208998535        0.09552691920289913
12.2                      -2                       4.7                      0.0967773938683763
11.955400557363333        -2                       4.7                      0.09112406829117524
12.037892640316441        -1.9999999999999996      4.5437504728548905       0.09449925703442984
12.23680578047566         -1.825381421915203       4.557923252507712        0.09920541257595471
12.199999999999996        -1.9999999999999993      4.462097421656434        0.09676379137904406
12.246183966006104        -1.7800763523518812      4.732988547147218        0.09972403005455992
11.84049319610114         -0.991256669541734       5.598321828530343        0.09769978451951467
11.747327719903232        -2                       4.7                      0.08040021767627244
11.868544760297437        -1.8718100309919565      4.719228495351206        0.08697127394173565
11.856322342176473        -1.9999999999999996      4.5464161223116655       0.0886666485328289
12.144655497695878        -1.5331345103875391      5.377897214975787        0.08533282678114505
12.074814697610066        -1.2669724553894408      5.403222254420575        0.09153874813032868
12.014471316103316        -1.1771530023976116      5.60355191353699         0.09315572696708162
11.960684004572999        -1.0652809968840888      5.367421037412331        0.0946084754507464
12.199999999999996        -1.9999999999999991      3.924840762222198        0.10067157558851524
12.250328923458303        -1.76522913622946        3.7848380437246574       0.10594217147384673
12.2                      -1.9999999999999996      3.655414010864176        0.1082391391736547
11.94575767239757         -1.9999999999999996      3.769021425747666        0.10525360623348974
12.248891204379236        -1.7692658233430685      4.323257517706605        0.10031301714265074
12.199999999999998        -1.9999999999999993      4.19426751358022         0.09736271498535982
11.993044124548188        -1.9999999999999996      4.36133999651039         0.09464813974213383
11.89712367921376         -1.9999999999999996      4.083560064977614        0.09610667608373372
12.248693354790039        -1.7715903252439906      4.042823781217892        0.10229611897311901
12.288927185211774        -1.58213010250145        4.143489466185044        0.10462435710465648
12.27893992314974         -1.6257330920379853      4.554400417249816        0.10097190677243016
11.751885191002248        -1.9999999999999996      4.355939981946708        0.08892879628359919
11.842689838480753        -1.973743099811759       4.831335068191307        0.07846000886267059
11.679999999999994        -1.9999999999999927      4.586574002087917        0.0815590274208695
11.240306980891267        -2.3335531332331514      5.1626305349472235       0.058478128678663
11.391863949609384        -2.2885276829763708      5.004418336909566        0.06267637265872804
11.728256059065325        -2.0603200738316563      4.786518041475215        0.07562933388601356
11.557474945581474        -2.2073283325257274      4.8948829792458755       0.06801946845637681
11.569675703901263        -2.1267234044899284      4.709837806959181        0.07253292729436055
11.493162919435825        -2.1002274047330443      4.558365159303021        0.07518383977253075
11.318478404876878        -2.2094883437079043      4.725403585039886        0.06956601709253306
11.555619869062783        -1.9999999999999996      4.400455050363542        0.08380380770276032
11.30509758636738         -2.1109219267988695      4.4217670960033475       0.07870720227283905
11.978219718664626        -1.8104635633326673      4.904429945951359        0.08166249400970904
12.100870735165277        -1.4077216215386628      5.196045625386791        0.08923513208282519
12.068200189929408        -1.5350476921284508      4.9777571310961655       0.08794933153173749
11.273961155195181        -0.8313304148691966      5.683405644569672        0.10445334093186341
11.039324065902761        -0.8541992856170387      5.641361688633472        0.10229437048550329
10.813668742966094        -0.917085928707618       5.553503900827615        0.10004805154012374
10.688001336096256        -1.12724230955558        5.624703981642439        0.10251032597440611
10.586519036390538        -1.6648527388720817      5.633585194985949        0.0859766488397533
10.605440498643842        -1.0128459786442283      5.414263464672856        0.10043705430656201
10.520067978826988        -1.2593691047679219      5.44921758557148         0.09957688647779196
10.492358950747507        -1.5396631160581222      5.435174526088568        0.08981709467502123
10.550858286919457        -1.8318277799496037      5.369003523938345        0.08083859610768872
10.720439203747267        -2.079714744716724       5.4013202861502085       0.07259702785540972
10.625897503433075        -2.0048938316647114      5.171969259773127        0.07985260781749494
10.981186130778479        -2.188119684971851       4.712627119088936        0.07705599454447555
11.098451047220799        -2.1586961912413587      4.516998643639743        0.0786150622520027
10.720596862555398        -2.0967311272930114      4.879550572616774        0.0814235501928555
10.493982948305709        -1.8354037239637135      5.126313119497507        0.08345078228881285
10.531674901416176        -1.9303254550688587      4.943392341771036        0.08457321060450394
11.186332920385855        -0.7305823699449271      5.491728061144057        0.10275167944031904
9.8                       -2                       4.7                      0.0829507277601349
9.799999999999999         -1.9999999999999991      4.433333333333333        0.08186653450946792
9.75895373365869          -1.817572149594172       4.5223484448235185       0.088032330765612
9.97556851475684          -1.9999999999999993      4.51119539993875         0.08110840445386613
9.737519374480067         -1.7223083310225114      4.741653750346623        0.09140746437376703
9.931543485889849         -1.8254991390205004      4.726175129146925        0.08675146050313685
10.070171817302827        -1.9999999999999996      4.700000000000001        0.08044264172974831
9.997281579993171         -1.9999999999999996      4.289107522631415        0.08010460961869248
10.206946121533491        -1.9999999999999996      4.463927848095258        0.07972880184428431
10.161724114525338        -1.7881899299770887      4.731771510503436        0.08604380609120656
10.339056052886905        -1.9999999999999996      4.7                      0.07976241214520935
9.750809881468903         -1.7813772509728951      4.300425150153114        0.08696166463321324
9.799999999999999         -1.999999999999999       4.166666666666666        0.08038389159135441
11.2                      2.839999999999999        7.636285928018428        0.16239412652865973
13.767688574484367        5.6000000000000005       5.288977179670963        0.15895233172668835
13.999999999999998        5.599999999999999        5.181818181818182        0.1633164010891495
14                        5.373729195677571        5.315198966589056        0.16203283105617886
14.000000000000005        5.600000000000001        1.636363636363637        0.1689099019984278
13.75915439872844         5.6000000000000005       1.5                      0.16884804861762318
14                        5.359154398728439        1.5                      0.16809670155826864
14                        5.35915439872844         1.772727272727273        0.16117537136842056
13.759154398728441        5.6                      1.772727272727273        0.16297279353120378
14.000000000000005        5.600000000000001        1.9090909090909094       0.16178382589097118
14.000000000000002        5.6000000000000005       2.181818181818182        0.15879168609675906
13.759154398728441        5.6                      2.0454545454545454       0.15846039535585058
13.999999999999996        5.359154398728439        2.0454545454545454       0.1558558123429303
14                        5.6                      3                        0.16322836194644572
13.759154398728441        5.6000000000000005       2.8636363636363633       0.15679656770236836
13.999999999999996        5.599999999999999        2.7272727272727266       0.16205164649977857
13.999999999999998        5.359154398728438        2.8636363636363633       0.1632366255522111
13.999999999999998        5.6                      3.5454545454545445       0.15975505613820606
13.759154398728443        5.6                      3.40909090909091         0.15460688068993075
14.000000000000002        5.6                      3.2727272727272734       0.161782538333734
14                        5.359154398728441        3.4090909090909096       0.15974390197907892
13.999999999999998        5.599999999999999        4.636363636363637        0.1650646359638593
13.759154398728443        5.6                      4.5                      0.16151373605828814
13.999999999999998        5.6                      4.363636363636364        0.16726872751257268
14                        5.35915439872844         4.5                      0.16406610139076386
13.575689715025272        5.6                      5.80163581641251         0.1486944491386637
13.439999999999994        5.599999999999999        5.999999999999999        0.14526854350602214
13.284209320280768        5.460041217762402        6.209938173356396        0.1447193612130728
13.999999999999998        5.039999999999999        6                        0.15441036029138866
13.865036303316387        4.9009823295992          6.202445545025416        0.152478008272211
13.999999999999998        4.88088961862576         5.7706057839702005       0.15665077302870034
14                        5.169412010067342        5.749232318605585        0.15686529784982642
13.999999999999996        4.759999999999999        6                        0.15477415765041022
13.999999999999998        5.151139523694284        5.4448365216650405       0.16087603962980968
13.570931646582368        5.6                      5.360510122481313        0.15845726154528442
13.30323442139156         5.599999999999999        5.76017932205397         0.14943812201819065
13.444939008152101        5.6                      5.546809740859001        0.15454901366845333
13.576731214695654        0.423268785304344        6.634903177956515        0.1519223534410996
13.71695458002087         0.5725526795991163       6.424568129968691        0.15239262298045378
13.724382471887434        0.27561752811256435      6.413426292168846        0.14908303395854794
13.430649750009373        0.2802530852934278       6.420379627940141        0.1497051512901917
13.1380771705187          1.150719444428446        7.292884244221947        0.16549545859463957
13.134675240037364        0.8653247599626361       7.297987139943952        0.1641222855777235
13                        1                        7.5                      0.16334889828179058
12.849308373691654        0.8601624617835095       7.290243692675263        0.15962644317496819
12.999999999999998        1.2769230769230766       7.499999999999997        0.15934988918419782
12.787458515184785        1.1836732893211561       7.499999999999997        0.15786436974637555
14                        0                        2.454545454545454        0.170765635010761
14.000000000000002        0                        2.181818181818182        0.1720649017106012
13.776051369929375        0                        2.3173167895412075       0.16894283310438138
13.999999999999996        0.24084560127155985      2.318181818181817        0.16953302726970668
14.000000000000005        0                        1.9090909090909094       0.1738401477460829
13.759154398728443        0                        2.045454545454546        0.17149709811296335
13.999999999999996        0.24084560127156074      2.0454545454545454       0.17149484582779673
14.000000000000005        0                        1.636363636363637        0.17683823838838084
13.759154398728441        0                        1.772727272727273        0.17321608099244482
13.999999999999995        0.24084560127155985      1.772727272727273        0.17661224475771162
13.999999999999996        0.24084560127156074      1.5                      0.18061950474360675
13.759154398728441        0                        0.9545454545454564       0.1741224932455769
14                        0.47024205259612556      0.8368589030529185       0.18129801508357143
13.999999999999998        0.24084560127156074      0.954545454545455        0.17836016654873618
14.000000000000002        0                        1.090909090909091        0.17693992548159684
14.000000000000002        0                        1.3636363636363635       0.17811642373804373
13.759154398728441        0                        1.5                      0.17454836808951188
13.759154398728441        0                        1.2272727272727275       0.174527021800585
13.999999999999996        0.24084560127155985      1.227272727272727        0.1797654626298412
13.540457490795355        0                        1.0881173330168576       0.17168307605375002
13.536944160369638        0.8620845933963253       0                        0.18137451673985913
14.000000000000002        1.4000000000000001       0                        0.18080998342320456
13.753924084470173        1.2605585689811283       0                        0.18011932039932413
13.999999999999996        1.1199999999999992       0                        0.18128686910589328
14                        1.2600000000000002       0.2430500295721032       0.18003038206136338
14                        0.9914265256366139       0.23266834847175843      0.18009535492344228
13.748590773098785        0.9891436283549369       0                        0.18218428202406023
13.7569499704279          1.54                     0                        0.1794883332111796
13.999999999999996        1.540000000000001        0.24305002957210275      0.18008212562564593
13.999999999999996        0.4744801945866062       1.0985197841536882       0.1806752775617544
14                        0.8609328788073132       0.45987181741246985      0.1793722570930563
13.999999999999998        1.1320555891852484       0.475290083077093        0.17867950502819954
13.999999999999996        1.4000000000000004       0.4861000591442064       0.1792825961854195
13.999999999999996        1.2654459167796719       0.7178031144906223       0.17557062388789754
14                        0.9974709737360676       0.6958007485719375       0.17743220762370646
14                        0.5792968284801119       5.5755325226031776       0.15048154205925732
13.999999999999998        0.4318849334504753       5.806655307890514        0.148685137406759
13.999999999999996        0.7094690704254175       5.7694629677519345       0.15435869608601457
13.999999999999998        0.5599999999999999       6                        0.1512952939804705
13.999999999999998        0.8399999999999997       6                        0.1553163436747944
13.999999999999996        0                        4.909090909090909        0.16520515037353986
13.758370704210252        0                        5.04382169083479         0.15546379253000175
13.999999999999996        0.24180299990072074      5.0358933674231485       0.16425952276525438
13.999999999999998        0                        4.636363636363637        0.16073068539252786
13.772015105728261        0                        4.774102514795219        0.15847402436095281
13.999999999999996        0.24455012529732834      4.767073531861648        0.16290299541878506
13.999999999999996        0.45012109236427283      5.15847642341705         0.15841891259970806
13.54177352460956         0                        5.171481347790593        0.14753621171251827
13.999999999999998        0.4400774471583473       5.359051611159783        0.15237596490614227
13.556563407915974        0                        5.370971449935119        0.14301582064590382
13.999999999999996        0.8519525877836114       5.53381231169988         0.15462268027527445
13.999999999999996        0.9799999999999992       5.756949970427897        0.15852279277855227
13.999999999999998        1.12                     5.513899940855794        0.15957406138185506
13.999999999999998        0.6933526987085763       5.283713987688037        0.1523167078915653
13.860546520295978        0.42448548884820436      6.209180219556027        0.14903615534523126
13.579245861277649        0.13609300019644968      6.204139500294674        0.14495031598423694
13.86097696942045         0.710414508243971        6.20853454586932         0.15292613794624385
13.440000000000001        0                        6                        0.13561719291830412
13.564725861695388        0                        5.8054146648918294       0.1365789126312897
13.29900698723197         0.13608746096916244      6.204131191453743        0.14094839419636299
13.33846525904859         0                        5.071579281241751        0.14711794072537332
13.343399206196622        0                        5.323350675201906        0.14136185541531662
13.450378520751931        0                        5.562859850837798        0.1371288012451022
12.879999999999997        5.599999999999999        0                        0.16252268131209083
12.599999999999996        5.599999999999999        0                        0.14912935896178206
12.717335523372554        5.353262958208788        0                        0.15488409154305274
12.739999999999997        5.6000000000000005       0.2430500295721032       0.1562697005715679
12.319999999999993        5.599999999999998        0                        0.13576299234360337
12.459999999999997        5.356949970427896        0                        0.14328179361739243
12.459999999999996        5.6                      0.2430500295721032       0.1412461098230456
13.159999999999997        5.599999999999999        0                        0.17385278742355423
13.001351094456293        5.367390200740571        0                        0.16654773973933065
13.261416863973471        5.362408937005492        0                        0.17618976388145627
13.015112949713144        5.6                      0.24413511545226996      0.16772939147121635
13.28173242288676         5.6                      0.2363866975154867       0.17651133530648158
13.35700466085586         5.6                      0.43886485532641784      0.17514477462254477
13.551134149514079        5.6                      0.5586474717478698       0.17950660494996631
13.341970995244635        5.152433870764093        0                        0.17853549298180543
13.999999999999996        4.903379420368173        0.2423727945917089       0.18128326658281949
13.999999999999998        5.044924090796245        0.45513032288027233      0.18424199275006467
13.546167317788234        5.034395993697992        0                        0.18266834511611643
13.999999999999996        4.759999999999999        0                        0.17854126498928133
13.760070021557826        4.894857835353345        0                        0.1814885688327903
13.756949970427897        4.619999999999999        0                        0.1756174248641573
13.999999999999996        4.619999999999998        0.24305002957210275      0.17898257791337466
14                        4.765576367265192        0.4868162135676246       0.18133262805048922
13.999999999999998        4.9149874882307945       0.7175947719484221       0.179510563786164
13.54171204837755         5.6000000000000005       0.8276725831486368       0.1756674125483695
14                        5.143343686683885        1.1259688840513506       0.17144019424994328
13.999999999999996        4.9596548404931085       0.9655058177595621       0.1717291799410739
13.527332612586983        5.6                      1.100877385850925        0.1705585437746997
13.999999999999998        5.11489211424213         1.3664991446846342       0.16430801277044302
13.518308797456879        5.6                      1.3636363636363624       0.16479609856429087
13.51830879745688         5.6                      1.6363636363636376       0.16178916562901932
13.29872257767513         5.6                      0.9686138123782504       0.16605094242601573
13.282624607495155        5.6                      1.23402199389057         0.15916596772952915
13.999999999999996        0.24084560127155985      3.4090909090909096       0.1672201656528304
14.000000000000002        0                        3.2727272727272734       0.1678886148340547
13.782316806586865        0                        3.392410041651331        0.16168495324268498
14                        0                        3                        0.1691631018959839
13.780968835928375        0                        3.1251813119622303       0.16403183762772056
13.999999999999998        0.24084560127156074      3.1363636363636367       0.17033969551351394
13.999999999999998        0.24084560127156074      2.8636363636363633       0.17026924777325672
13.999999999999996        0                        2.7272727272727266       0.16903801642923663
13.77905697094205         0                        2.863657491849475        0.1640740742620457
13.759154398728436        0                        4.499999999999999        0.1573780520850421
13.999999999999996        0.24084560127156074      4.5                      0.15753876287285354
13.541408082765106        0                        4.909885403678711        0.15311194307673467
13.999999999999998        0.47298301359248995      4.90229351340834         0.1611807816547701
13.537451976056275        0                        4.635807203483877        0.15698197574631514
13.535917553102479        0                        4.362614641117527        0.1605954713824698
13.999999999999996        0.7225368038146812       3.6818181818181803       0.1649441786822661
13.999999999999996        0.4816912025431215       3.8181818181818175       0.1661829427882864
13.999999999999996        0.7225368038146817       3.954545454545455        0.16661517797452907
13.999999999999998        0.7225368038146804       3.4090909090909096       0.16790249198645826
13.999999999999998        0.4816912025431206       3.545454545454545        0.16632467479707524
13.999999999999998        0.4816912025431206       3.2727272727272734       0.1706909493284345
13.999999999999998        0.4816912025431206       4.090909090909092        0.16593463220593693
13.542991599510966        0                        4.087277082857242        0.16143042900042448
14                        0.4816912025431206       4.363636363636363        0.1612729670918485
13.312113829941978        0                        4.511332440243146        0.15810154520007072
13.309876708867094        0                        4.228819529418985        0.16246568455376317
13.30945931498039         0                        4.789362687529524        0.1520559193469724
13.999999999999996        0.9842040027971537       5.296648159360373        0.15440954978579938
14                        0.7225368038146809       4.2272727272727275       0.16604051378741655
13.999999999999996        0.9633824050862416       4.0909090909090935       0.165443088327591
13.540436251226234        0                        3.81370351470036         0.15885388101990713
13.544137798203078        0                        3.5305496670428314       0.15688707848124442
12.251515427462532        -1.7651029310874877      2.712513118719474        0.12644716550854526
12.199999999999998        -1.9999999999999996      2.577707005432088        0.12350317642129727
12.200000000000001        -1.9999999999999996      2.847133756790111        0.12340347723685642
11.960154816101463        -1.9999999999999996      2.712420381111101        0.12070879354486046
9.800000000000002         -2                       2.0333333333333337       0.08496217048382315
9.800000000000002         -2                       1.766666666666667        0.08563701184186713
9.75240152653387          -1.7884512290394137      1.9005393926284042       0.08930530721709996
9.991050343294816         -1.9999999999999996      1.9002212745558171       0.08628687800238698
9.8                       -2                       1.5                      0.08576260821072042
9.76000007804373          -1.8222225690832454      1.6734014273058784       0.08940802002059912
9.963963977286683         -1.9999999999999996      1.6747000125653337       0.08614489662825853
9.737847916429073         -1.7237685174625401      1.4723768517462545       0.09244163196883261
9.95564972120655          -1.8210088325009945      1.4821008832500995       0.09043087539935069
10.066666666666668        -2                       1.5                      0.08690857977310616
9.703858980985379         -1.5727065821572372      1.7108350913117025       0.09610746288921371
9.675695832858146         -1.44753703492508        1.4447537034925084       0.10272940033421572
9.985486508320898         -1.5486157002177305      1.454861570021773        0.10063980551142523
10.190837756977984        -1.7700926140541342      1.4770092614054136       0.09613198970887267
10.19980579097848         -1.9999999999999996      1.744119239592288        0.09076438537168584
10.33333333333333         -1.9999999999999991      1.4999999999999998       0.09424792632070537
10.600000000000001        -1.9999999999999998      1.5                      0.10158073269307301
10.453525722102038        -1.7610251027386081      1.476102510273861        0.1035984649448677
10.488811757922853        -1.9999999999999998      1.7235585122588528       0.10006091674019622
10.727912496346619        -1.7596784594223203      1.475967845942232        0.10625216644247006
10.866666666666669        -2                       1.5000000000000004       0.10303604479512186
10.747456061263168        -1.9999999999999993      1.7277433453113762       0.10361207554742131
9.8                       -1.9999999999999996      2.3                      0.08316047723020441
9.747484874118397         -1.7665994405262129      2.164913121606341        0.08839083104373001
10.021708676265371        -1.9999999999999996      2.15683085531104         0.08520081474795162
10.215257718901798        -1.9999999999999993      2.0280354962421665       0.09052535429588728
11.133333333333336        -2                       1.5000000000000004       0.10727795296129061
11.399999999999999        -1.9999999999999998      1.5                      0.11601407428510767
11.266729884054659        -1.762910378869205       1.4762910378869205       0.11508137217882251
11.26666666666667         -1.9999999999999993      1.7390085776877746       0.11289900332571111
11.564514112182465        -1.7439356881517023      1.4743935688151701       0.1236129337282408
11.52851673635751         -1.9999999999999996      1.7107771061038068       0.12014777283400412
11.952097109322892        -1.9999999999999996      1.9043459657829693       0.1261751144083831
11.646376143906867        -1.9999999999999996      1.8972077696074032       0.12028088105979208
11.808187289119985        -1.6251463979024345      1.4625146397902435       0.12978089081620392
11.624613746455388        -1.5142395363012717      1.4514239536301274       0.1280812629204047
11.757535968334047        -1.9999999999999996      2.1109201370220174       0.12017221232901434
11.73573714742945         -1.9999999999999996      2.3192195217838014       0.119460128911707
11.958984082871632        -1.9999999999999996      2.445247807203448        0.122021271520405
11.718851998040066        -1.9999999999999998      2.5780563976263617       0.11789518566285377
12.251814376493794        -1.7650685297316413      2.4430416630016576       0.12666788352778038
12.304287831804448        -1.5285389657840431      2.2930743215908604       0.1290743003988946
12.303086207649216        -1.5313254319243592      2.569329255600697        0.12838734355180145
10.996843153842608        -1.7561417763300557      1.4756141776330054       0.10793291095758994
11.000000000000004        -1.9999999999999996      1.7390085776877764       0.10608238751147027
13.999999999999996        4.857863738369585        1.1942409011937691       0.16329674264548188
13.498784243562678        4.467364581609409        0                        0.17511947308365164
13.521196386164087        4.757348910466474        0                        0.17919047498615345
13.500426662531869        4.193338580868185        0                        0.1743467491060311
14                        4.479999999999999        0.48610005914420507      0.17973440892646805
13.748291109515133        3.506295619753414        0                        0.17840985100998094
13.999999999999996        3.3600000000000003       0                        0.18214604617534194
13.999999999999996        3.5000000000000013       0.24305002957210275      0.17524793671850888
13.748016719452806        3.2190158973635237       0                        0.1786695242551322
13.999999999999998        3.08                     0                        0.1840889902248932
14                        3.2200000000000006       0.24305002957210275      0.17970404928855352
13.999999999999996        2.8                      0                        0.18419190593248122
13.739281627918235        2.939487934380185        0                        0.1778621777358307
13.999999999999996        2.9399999999999995       0.2430500295721032       0.1813955943868855
13.999999999999998        3.080000000000001        0.4861000591442064       0.17819042524445858
13.999999999999998        3.3600000000000003       0.4861000591442064       0.1754953330734286
14                        3.2200000000000006       0.7291500887163078       0.17632175374117878
13.74557213163098         2.373814309655024        0                        0.17859457546217558
13.999999999999996        2.5200000000000005       0                        0.1848885213831023
13.742828152018243        2.6587411729359607       0                        0.17744729449014798
14                        2.38                     0.24305002957210275      0.17936939667553456
13.999999999999998        2.66                     0.2430500295721023       0.18027944693445583
13.999999999999996        3.5                      0.7291500887163078       0.17555334274661114
13.999999999999998        3.6400000000000006       0.4861000591442064       0.17246489764147863
13.999999999999996        4.2                      0.48610005914420507      0.17705105014704078
14                        3.9199999999999995       0.48610005914420507      0.17344469758142253
13.478733069540695        3.6372458644930856       0                        0.17468711053127484
13.500135957732807        3.9234770425737953       0                        0.17584446732369988
14                        3.6400000000000023       0.9722001182884115       0.1750860504994867
13.999999999999998        3.780000000000001        0.7291500887163078       0.1737719436735579
13.28595266363926         0.7102086631564354       0                        0.17539241732002167
13.146338752956034        0.48404245856207034      0                        0.1720156493748233
13.382689062987776        0                        0.4444766152776045       0.1713332854214135
13.158770193991185        0                        0.4752451880555624       0.16656469705843738
13.34686648756197         0                        0.6689948861158032       0.1693397760183222
13.54216667069686         0                        0.8065511238261536       0.171793836911216
14                        0.7156790594017792       0.6935690830159782       0.1809083059824623
13.999999999999998        0.7097485782499753       0.97396014944347         0.1795094922248783
14                        0.9024358143169224       0.8883585638539859       0.17720241511537124
12.876040340900923        0                        0.5322468110517429       0.16210722595925778
13.07285108106578         0                        0.7624277663218482       0.1654027683533106
12.470407867898098        0                        0.23777483470052552      0.1527856775017307
12.319999999999997        0                        0                        0.15274166655858556
12.196087826708194        0                        0.2474339203572028       0.1527471191045178
12.456720479720023        0.26088468550713434      0                        0.15572979486472782
12.183713784549212        0.2697523282035217       0                        0.15767520809545707
12.040000000000001        0                        0                        0.15543408161160802
12.885631014127227        0.486525661278763        0                        0.16399456597350046
13.008428191858787        0.7143197327758983       0                        0.1676372612197643
13.123655589052591        0.8953362488447222       0                        0.16990835679049443
13.513899940855797        1.400000000000003        0                        0.17888914889917665
13.521501257947998        1.6900690640441718       0                        0.17494707949609425
14                        1.6799999999999997       0.48610005914420507      0.17653633388094872
13.285253394313274        1.563622467016475        0                        0.172813193331752
13.255143407096257        1.2582832185463242       0                        0.17312049949933586
13.075693044159241        1.4240474062257502       0                        0.1691547086487449
13.999999999999996        2.24                     0.48610005914420507      0.17395941560962466
13.482466869317673        2.243408977865863        0                        0.1698909746635444
13.544726060905601        1.9678450573486885       0                        0.17219989248567605
13.341742821727355        2.058575015753576        0                        0.16720435147581544
13.308326086105826        1.8256126842568983       0                        0.16905941967475455
13.999999999999996        1.96                     0.48610005914420507      0.17423076935005802
14                        1.8200000000000007       0.7291500887163078       0.1716042808675662
12.603084242188666        0                        0.43624801191423457      0.15726608777407217
12.615155367692783        0.4970817671905513       0                        0.16055586554254062
12.326817699549922        0.539722920384211        0                        0.16312702180502758
11.76                     0                        0                        0.15950691788715807
11.911666933855647        0                        0.2622296920567191       0.1534556527860336
11.925782942788379        0.25220785264396933      0                        0.16174754273085687
12.039999999999997        5.6                      0                        0.12970014721173698
12.166538147657182        5.3583437063231765       0                        0.13176545593000813
12.179999999999994        5.6                      0.2430500295721014       0.1309813629353305
11.759999999999996        5.6                      0                        0.13281225560270485
11.89313924691902         5.3595855127319965       0                        0.12937258298246393
11.899999999999995        5.6000000000000005       0.24305002957210275      0.1321563642127228
12.297067239283473        5.117251843132975        0                        0.13795031366231356
12.566818628415206        5.113672600895648        0                        0.14801728429855945
11.479999999999993        5.599999999999998        0                        0.1379732505660968
11.611550054763706        5.368583582764883        0                        0.13172789944735788
11.619999999999994        5.6                      0.2430500295721032       0.13688005625125446
11.339999999999995        5.6000000000000005       0.24305002957210142      0.13918286270286503
12.059607820020116        -1.5314213729985975      1.4531421372998596       0.13447445114990433
12.295805526195412        -1.571909832194711       1.722295270936263        0.1312031802586238
11.833990188693473        -1.3498496516542844      1.4349849651654285       0.1334027218754451
12.300724246252825        -1.5471093468960204      2.028337130959406        0.12875395965255973
12.344819405985607        -1.3505295191980013      1.8876867539395703       0.1295791553605132
12.39924024114066         -1.1061964585490318      1.8869837063433237       0.13172913653255366
12.424565725541097        -0.9974246336813126      1.6323452706548203       0.13406869660173346
11.906028744824807        -1.081107949937927       1.4081107949937928       0.1362077687922754
12.175001261187706        -0.9864214610417235      1.3986421461041725       0.137202706016099
12.448614993412603        -0.8950444737217789      1.3895044473721783       0.13931285196420837
12.235339967501597        -0.7087248520475303      1.3708724852047531       0.14314731663256844
11.200000000000001        2.76                     7.636285928018399        0.16134602399544387
11.16                     2.8                      7.630111638974782        0.16152393944818075
11.239999999999993        2.7999999999999994       7.632798459983153        0.16317729332130035
11.2                      2.8399999999999994       7.499999999999997        0.17071313720247103
11.159999999999998        2.8                      7.499999999999997        0.17048075152402772
11.239999999999995        2.8                      7.499999999999997        0.17084635772285053
13.137068868254108        1.6993901564854617       7.294396697618838        0.16539190300855536
13.000000000000002        1.553846153846154        7.499999999999998        0.15677208053576555
12.999999999999998        1.8307692307692307       7.499999999999997        0.16264063524315506
12.751650359715907        1.9800572898673938       7.4999999999999964       0.15943031463566523
12.757919911525113        1.714045372006979        7.499999999999998        0.15456911349602498
13.137200626439167        1.9734548543008192       7.294199060341242        0.16920754999019486
12.565092055701918        1.6415074705138415       7.499999999999997        0.15150552552453825
12.54623307766445         1.8546179681442005       7.499999999999997        0.15439172460719305
12.74438510797567         1.4352985783746695       7.499999999999997        0.1524439198484859
12.35967614908928         1.9762738884375706       7.4999999999999964       0.15380563187324858
12.293286429499453        1.7129697916622413       7.499999999999998        0.15227081033088455
13.136648002803437        3.3533296046047143       7.295027995794842        0.16866398064272706
13.000000000000004        3.2153846153846155       7.499999999999999        0.17047583370635636
13.000000000000004        3.4923076923076923       7.500000000000001        0.16859976557909676
12.757882613170432        3.353846153846154        7.499999999999998        0.17123894065444104
13.418504807489224        5.320513296912372        6.419230054631441        0.14733856264283648
13.57673121469565         5.1767312146956534       6.634903177956512        0.1516318819036517
13.25172038808569         5.17471105559325         6.637933416610123        0.14791768544350936
13.129534467999159        5.318159324978682        6.422761012531978        0.14484750443015318
13.717048302076634        5.037257698825212        6.424427546885044        0.15167666383230774
13.423720170536457        5.023720170536459        6.864419744195309        0.1519663256659892
13.426972360828952        4.755344769471967        6.859541458756568        0.15499161653184199
13.275811960085584        4.8758119600855805       7.086282059871626        0.15620008095550783
13.109577654468637        5.021434615129165        6.86784807730625         0.14852992751391156
13.570410768053836        4.8963332317801305       6.64438384791924         0.15301088246458464
13.717100893758499        4.763568646984134        6.424348659362245        0.15366158351752346
13.568663048009167        4.63285209857863         6.647005427986244        0.15585636583605902
13.286703899870794        4.605134767718485        7.069944150193805        0.16118474538754848
13.134675240037364        4.734675240037363        7.297987139943952        0.16161408329089186
12.98742243531138         4.877055414787166        7.0844168778192484       0.15356242595027433
11.211357265216236        5.853008338162877        7.006498000102709        0.16629388310615448
10.798017133046574        5.761275761392157        6.7974246856350105       0.15751148145649838
10.793084361548342        5.866800552775139        7.032591658784133        0.1651871735380173
10.586718927765114        5.697689247492018        6.9763861470497615       0.16028359642412895
10.999999999999995        5.837469900497794        6.879035311961249        0.16124646928304265
10.470188306008273        5.603443151929157        7.204710254049131        0.16371789610313844
10.472337395137918        5.202555928190653        7.424239728662112        0.16491849306292863
10.414175036965375        5.358898237982314        7.231497063303856        0.16254980314660547
13.27699494727825         4.033703261386342        7.0845075790826195       0.16941079965408926
13.273187356563204        4.329521189634341        7.0902189651551915       0.16661810964682575
13.387975648708789        4.177516967559663        6.918036526936813        0.1675812860901282
13.43540321972151         4.436391315270538        6.846895170417733        0.16209345000681766
13.136174669782003        4.471105088988035        7.295737995326996        0.16490536947804343
13.138604243493216        4.186120476194144        7.292093634760174        0.16815610402096368
12.849193209901454        4.732704256656685        7.300943615014968        0.15928804909090133
13                        4.6                      7.5                      0.16397121142897628
12.708063383399443        4.878416582415181        7.082375126377225        0.15057966998870118
12.825381649419162        4.405581144226238        7.499999999999997        0.16378588555206866
13.000000000000005        4.323076923076922        7.499999999999997        0.16606696658747902
12.578563519485527        4.738101947550058        7.292847078674908        0.1591538824268135
12.720930232558139        4.599999999999999        7.499999999999998        0.1632562663071959
12.563344111369066        4.343136625600272        7.499999999999997        0.165055589897416
12.441860465116278        4.599999999999999        7.499999999999998        0.16566104169494952
12.803017699812571        4.177113011243037        7.499999999999997        0.16508292084609355
12.162790697674419        4.599999999999999        7.499999999999998        0.16882376538348454
12.298509600330426        4.747063432774296        7.279404850838553        0.16115103742620482
12.264010258624534        4.362785367351986        7.499999999999997        0.16821847911018528
10.440953358635143        5.471557031986712        6.985907955874837        0.15755631478556073
11.557255713219167        5.0740774236270125       7.206849736765047        0.1769126816219404
11.551417688888247        5.492473696186508        6.994705168566632        0.17237257491706703
11.612765133850472        5.227023404392505        7.01170567398751         0.17526375491809346
11.397317801851901        5.713357583124713        6.9751395005894565       0.16822348447
11.230434900585392        5.728923877143344        6.752574991214649        0.1618337041740817
10.79316396221128         4.960374288612578        7.6070194905986686       0.16657024292403486
11.379921652059718        4.926072658250068        7.398149744682051        0.17525771084766803
11.155457950296832        4.816076764611848        7.444984239785276        0.1731018548942034
10.999999999999998        4.860314380887176        7.537893667890728        0.1714015190044775
10.83767979663369         4.820954324508088        7.448289206951213        0.17151187996933384
10.622019241087761        4.921832822083385        7.3954067206069105       0.16962003633193565
10.568995078841736        5.587043254915918        6.755205674431639        0.15316184817128187
10.800847528255092        5.659549150780604        6.573118560302426        0.15112301713874457
13.159999999999995        5.599999999999999        5.999999999999999        0.14583171724269606
13.019999999999996        5.6                      5.756949970427896        0.14951296335672382
13.003784346824037        5.460153400952442        6.209769898571336        0.14378588844802545
13.86486411289193         4.629968026514512        6.202703830662103        0.15576996210015667
13.861125888686738        4.341245939582813        6.208311166969888        0.16304713848372668
13.717196085594502        4.496165944324477        6.42420587160824         0.1592681911870986
13.521169201850558        4.176521283837911        6.718246197224162        0.16565413511005425
13.684347738029947        4.196612343192176        6.473478392955079        0.16582765506660865
13.588916515000175        3.9878109818056307       6.616625227499734        0.16586508345904097
13.587247830602767        4.383821636236931        6.61912825409585         0.1613951877738188
12.516159735804836        2.1104553479836676       7.4999999999999964       0.1551981030328338
12.999999999999996        2.107692307692307        7.499999999999996        0.16637582691651873
12.757882613170432        2.2461538461538493       7.4999999999999964       0.15799882075109498
13.000000000000004        2.3846153846153846       7.5                      0.16211220547959318
13.137503548034449        2.2497808615620225       7.293744677948329        0.16746456705326054
3.6819011129736907        2.8                      8.04628709617809         0.30377696624352324
3.83274735496109          2.8000000000000003       7.954055378134049        0.30092155719609837
3.566389310273194         2.7499999999999987       7.990164761817679        0.3074953351557352
3.566389310273244         2.8499999999999983       7.99016476181768         0.30764904275947974
6.969378325275079         2.7499999999999987       8.168507859018511        0.2129018150463222
6.90825332296147          2.8                      8.215373050688482        0.2155577893150695
7.086663119229566         2.8000000000000003       8.224723111913232        0.20677943182017997
6.9693783252751           2.849999999999999        8.168507859018511        0.21187725904308527
7.112496382701533         2.849999999999999        8.176008358583536        0.20573444784771835
7.182305314936165         2.8000000000000007       8.12959827239618         0.20419673545094377
7.1124963827015195        2.7499999999999987       8.176008358583534        0.20681768766812175
6.807925074698442         2.8499999999999996       8.160046452697761        0.22446141764295605
6.807925074698404         2.749999999999999        8.16004645269776         0.2248954786850774
6.818113671733171         2.8000000000000003       8.110511797142467        0.22629315142451212
7.402046224515348         5.7947672332260485       8.38537753169321         0.2785165934627116
7.288973229683046         5.9092786587251265       8.316670676393757        0.2804485359233374
7.458260258888943         5.9833402374833105       8.27223372913885         0.2869627019360185
7.447621685035691         5.7713055852757496       8.22290825829708         0.27928804271829616
7.339596351353872         5.595175995331385        8.280510874742669        0.26990336871918913
7.231974044670469         5.644450933121427        8.47556731175598         0.26835053822988947
7.224186104302449         5.819977142620321        8.370251586056643        0.27503654393942956
7.070819354765637         5.781330222231473        8.39343973828995         0.26870224699421447
7.000000000000001         5.590385307350842        8.508006687218332        0.25895116231325893
7.145528651485199         5.517211574812284        8.372943114095596        0.26170100303837796
6.999999999999997         5.4572732153883          8.331128292583033        0.2548278199019219
6.548663962261966         5.780831860228085        8.21724980212582         0.253898030480121
6.5979510162647905        5.794771558862266        8.385374936311475        0.255291985189192
6.651651471305993         5.596734263890474        8.268373165839956        0.2488767754261114
6.768016048519536         5.644455919536176        8.475564319907127        0.25357621737092056
6.782129775840931         5.805857703804032        8.378723249346415        0.26040848966373004
6.8383755605003715        5.52139100694411         8.369396183150844        0.2517776140324963
6.9083326861095           5.747765202773445        8.413578749964767        0.2617922705817111
6.541739741111057         5.9833402374833105       8.27223372913885         0.26192614613578824
6.7171934694231865        5.90015443517444         8.32214521052417         0.26291613289865823
7.480088680567997         5.876487927743677        8.094146546239461        0.2833651820824979
7.25414894021955          6.036290202353165        8.240463750216936        0.28548346709747324
7.401042168765339         6.173478814326388        8.158150583033006        0.2935921074891435
7.4469687555997055        6.041355955933913        8.061669298451863        0.28962358168618746
7.338385043907244         6.174093236198356        7.93238162557749         0.2920718661044593
7.199529807213518         6.1669136143472105       8.16208970302051         0.29003419549510084
7.228221863148541         6.324097658573891        8.0677792764845          0.2960175125570435
7.091203741036018         6.227322426735112        8.125844415587768        0.2897357028089149
7.000000000000001         6.376295167615779        8.036460771059371        0.2916591707570711
7.146908111373293         6.29139256467293         7.909044946084251        0.29228267520619405
6.598955028232583         6.1734744671201245       8.158153191356764        0.2710905004836786
6.653801438748449         6.164440537956373        7.929686553125594        0.27066467230505525
6.771768138008456         6.324092734379646        8.067782231001049        0.2823059290956044
6.842357274001409         6.13552936393811         8.180920253265969        0.27779769740032506
6.999999999999999         6.281591339259236        7.83303188844552         0.2856777242260094
6.519911326241705         5.876487961077841        8.094146601796405        0.25629145758570276
6.725601569241125         6.023262009088601        8.248280666175674        0.2688012677910613
6.961029438748928         6.2182864969339455       8.131265973468468        0.28539471690368046
6.840806451451066         6.286022493588773        7.907315020935402        0.2823014714875294
6.548934987318519         6.03147599953426         8.070202340822963        0.2636964795736589
6.827101981037864         -2.6319874702304156      6.24906082877464         0.10564425686220165
6.746027053655055         -2.6577441086823868      6.443407833093127        0.10337159136351119
7.000000000000001         -2.7046489910343876      6.424645880152328        0.10609588204830743
6.884390545745123         -2.4861146993833336      6.5120595968127475       0.11254561710417298
6.604715903807985         -2.5245239146348264      6.244018749718652        0.10731522014957927
6.530716954774367         -2.524168533252784       6.49683806326497         0.1045701536214141
6.722671474896855         -2.452115265456716       6.525659370383395        0.11090636037576782
6.335436130937735         -1.8646960620762794      6.550080255826907        0.12591276293860215
6.386851657195121         -1.8526422035363985      6.765448595151524        0.12516064196267915
6.3363335528501645        -2.088450164333132       6.67112541083283         0.11493104455021341
6.545140731416499         -2.001036449100732       6.706090896925788        0.12241998046311044
6.527434819988627         -2.1643476300825295      6.640766424533069        0.11637929224000905
6.597815835208991         -1.8451304820194983      6.768453283758282        0.12967134899837424
6.309785366665782         -1.9946409206040903      6.436602301510225        0.12145077196941746
6.426209581375997         -2.361278743563709       6.3479713429611015       0.10970508242565714
6.386851657195121         -2.324258125129865       6.576802226514136        0.10807123622864569
6.602924064063575         -2.3051335562118824      6.5844520540813285       0.11377956907673593
6.346052105949479         -2.2035781183731284      6.444315875109927        0.11295544769636064
7.469283045225631         -2.524168533252784       6.496838063264969        0.12978792772886383
7.563408500665169         -2.371390458641713       6.320945417612761        0.14083182196193977
7.088443671942267         -1.678322459835097       6.835176492632044        0.14652299721455345
6.999999999999998         -1.3425428796955037      6.671605628996264        0.15415002671610403
7.267131305900294         -1.7218689904163367      6.8177578803995456       0.1527705755271987
7.392834954259595         -1.4682050681937486      6.648257002090971        0.16698096926480296
7.253972946344946         -1.519156219983877       6.898842988572533        0.1557319822971086
7.178313076951073         -1.3950874737573886      6.720970027300216        0.1576603576364863
7.079175425250341         -2.474683151705443       6.516632215883904        0.11757300059992466
7                         -2.632792278435045       6.170733483012999        0.10758066099176943
7.368507377915392         -2.550167128232798       6.271907348439413        0.12221300701920167
7.261221564504083         -2.415096177404653       6.540467005604221        0.12610305428176163
7.253972946344945         -2.657744108682388       6.443407833093128        0.11485094600273725
7.19337969041101          -2.631512764389304       6.268478199873242        0.11239000778234713
6.996244927128572         -2.3507764806208185      6.566194884317754        0.12014890803664638
6.82985934154542          -2.2825061250854124      6.593503026531918        0.11865723795759665
7.111831883267018         -2.3296752845512927      6.574635362745564        0.12426473268515861
7.025075820539466         -2.197630845512559       6.627453138361058        0.12638262033071565
6.742405729035387         -1.7413123358515883      6.809980542225445        0.13689779395548995
6.9461768830599535        -1.8510975532606846      6.766066455261808        0.1367404905171035
6.736279077507179         -1.934289376220899       6.732789726077721        0.1287511694374169
6.530716954774369         -1.6527317954134795      6.845412758400689        0.13683579011691518
6.887587262328077         -2.0745416062467825      6.676688834067368        0.12690606891533318
6.41563247384751          -1.6520537372146988      6.570616313619515        0.1358428758678296
6.694137635552931         -2.135743362403792       6.652208131604565        0.12080176247793982
6.618246196032483         -1.4567817941286734      6.64302252334745         0.14583105724097542
7.690214698371223         -1.9946406907928171      6.436601726982043        0.16137360808303194
7.234915517054425         -2.215717139676581       6.620218620695448        0.13294311675969903
7.466494728017624         -1.9970034454928531      6.70770409836894         0.15188111937466248
7.300442476157649         -2.026321850970494       6.695976736177885        0.14347517820420164
7.654602059215155         -1.849472182562894       6.584050111177849        0.16597270704126801
6.808031332979438         -1.292556264470263       6.52036976163122         0.1515733570424971
7.694851464526342         -2.061878425010918       6.0027934915827          0.16239988142693287
7.591112863417354         -2.2777218950925855      6.054045955814632        0.14671891922573213
7.67422804910575          -2.1340804867192844      6.242088496165467        0.15703104430431927
7.716762949592615         -1.900831217252503       6.202078043131257        0.1673850565710935
7.170066750884847         -1.8624519116473817      6.7615247119071284       0.1442570572834021
7.667120605408151         -1.7359372503639379      6.3969001136746915       0.17146316575816536
7.555362674893886         -1.5408151053475017      6.469947903892452        0.1748947071671598
7.606553876189117         -1.522701035730741       6.3074705396660615       0.17778621643691014
7.44005970309558          -1.3476865335745842      6.362726957295162        0.17587923615463488
12.350312462115594        -1.2842263708781245      4.8073660443682815       0.09931902908182771
12.17761302310278         -1.119558669933443       4.832066199509983        0.10041997729555771
12.402549381900362        -1.035479133807791       4.84467812992883         0.10618767576444878
12.384088550634367        -1.1278883763601826      4.5838750189122415       0.10463136221900447
12.433914567141306        -0.8919375237358789      4.610688837451287        0.11411786553268051
12.200000000000003        -1.9999999999999998      3.3859872595061544       0.11582962266087361
12.25097958011227         -1.7648874137318704      3.251327506591178        0.11859653270440786
12.200000000000001        -1.9999999999999993      3.1165605081481327       0.12095836041104795
11.958155054642619        -1.9999999999999996      3.233701793723158        0.11781793280025266
12.25123750153118         -1.7650413185241502      2.9819846604800095       0.12432296889402393
11.960154816101467        -1.9999999999999996      2.981847132469122        0.11914788956422405
11.717168295950316        -1.9999999999999996      3.090569138585315        0.11562270796094028
11.71953108909506         -1.9999999999999996      2.8469923954665677       0.11541881245633888
12.306528465952939        -1.512890650759024       2.8475033350520835       0.12703157109792798
12.306566364098147        -1.5100522912877785      3.1110111249206662       0.12179636333367937
12.306150076229686        -1.5090890858101411      3.393412384794026        0.11393131933869237
11.653073487619853        -0.8548523544315748      5.554718646883954        0.10246815898475826
11.426265740923716        -0.7592309304982507      5.51661626239124         0.10490609001005556
11.332128021855919        -0.6490669443568555      5.3206753714285995       0.10484207936422506
11.985171383289902        -1.6554793760259081      4.751678093596114        0.09289082089362875
12.298075542330823        -1.5329736079484566      4.770053958807731        0.09968701952703905
11.571396239813259        -0.7344872495060669      5.34376478658726         0.10362023377158176
11.795931921767622        -0.885652338996883       5.362075925512019        0.09880316485832759
12.036558254281081        -1.1861911810000259      5.230575741067176        0.09235894512472978
12.03274764487597         -1.3657162745074465      4.7951425588238825       0.09496640166427803
12.332192970208446        -1.373554011924831       4.565596648436914        0.10103346757992109
11.906348578151162        -0.9522689694876726      5.1288838902570175       0.09553914761790261
12.037764445475895        -1.22295490228501        4.997071210283884        0.09287248708006023
11.981153396436449        -1.0801641516231222      4.837975377256532        0.09755216151496976
12.364836617186082        -1.2229358292067662      4.335157818194711        0.10719200187169363
10.447547789782305        -1.1132766542661894      5.249384438795462        0.1009856402947854
10.317187163005682        -1.488458049346882       4.9990113116762          0.09220337977679448
10.429176144616335        -1.6403272051295184      5.208361850987901        0.08543614198536896
10.393237212481223        -1.7221217307787458      4.966083508142136        0.08684094183160562
10.400657065857539        -1.3815614188004357      5.239238009740915        0.09342357495877801
10.725774911470177        -2.0821674531202556      4.64692648279298         0.08325009581636311
10.440132846204415        -1.8578784805503177      4.721318227917453        0.08501483308539383
10.290434488276357        -1.6234234355751986      4.7564864846637205       0.09129584872797823
10.607621066592793        -2.0000000000000004      4.456666034844168        0.08391026084707918
10.440585154229902        -1.9999999999999996      4.516448516868166        0.08099432667909107
10.59149815316134         -2                       4.7                      0.0838804346794745
10.428530699601378        -1.9999999999999996      4.306519646338929        0.08160268313345799
9.8                       -1.9999999999999993      3.8999999999999995       0.08067534118230778
9.800000000000002         -1.9999999999999998      3.6333333333333337       0.08172289762515307
9.748946820973424         -1.7730969821041056      3.7579321704696858       0.08698373876419553
10.033263047203205        -1.9999999999999996      3.754704212408584        0.08178542513377
10.225857284867534        -1.9999999999999996      4.166808766065548        0.08095096902973074
9.750756480588146         -1.7811399137250943      4.03130322005575         0.08599185588129839
10.029189674412901        -1.9999999999999996      4.011855441652937        0.08111195861730679
11.956782660328273        -1.9999999999999996      3.5022719277733043       0.11362694575155129
12.252369078874047        -1.7570765137380535      3.5237744201542145       0.11139237546486579
11.735897126219783        -1.9999999999999996      3.6175460201879224       0.10994018278386831
11.727930111006287        -1.9999999999999996      3.3605499329302004       0.11555433440868068
12.305265682747592        -1.5103673374531505      3.66839101728595         0.10973798737007699
12.362219476271118        -1.2475744517408776      3.5490130352604297       0.11113002675918296
12.297482808052125        -1.544064588867796       3.9269980613163638       0.10750668707362622
12.336843253325945        -1.3576816159721845      4.113964120867439        0.10842311059489658
12.353148109024964        -1.2852234154136635      3.847642766558544        0.11100547405724372
11.605707300957743        -1.9999999999999996      4.135046821053478        0.0917233325889979
11.689455757986845        -1.9999999999999996      3.87051549298786         0.10063282097616975
12.30790503532411         -1.4908649049534506      4.346501952444316        0.10318179757172906
11.39249736593605         -1.9999999999999998      4.200732877873698        0.08901648121465953
11.061816529052312        -2.10571639901241        4.324112233010498        0.08449063497153798
11.182147243142529        -2.0624474388406013      4.20716826914961         0.08752880712628287
11.201343432490376        -1.9999999999999996      4.032709692321976        0.09551289424624852
10.986708362241636        -1.9999999999999998      3.9450132441662507       0.09786532321102925
10.998147278972603        -2.044630800484525       4.104240294073274        0.09181952596306499
11.180527321886448        -1.9999999999999996      3.780947823925021        0.10587678909293752
10.543577850483022        -0.8795507273680595      5.212668447970059        0.10208684848939999
10.92573221015566         -0.6483090634864422      5.268421460384053        0.1016211296992853
10.964132161606496        -0.747274847351277       5.439063580912766        0.09943670768518455
10.72554852919055         -0.8069356614881834      5.3373127865121734       0.09891768506270614
11.096585329183968        -0.630463952613648       5.299759767066793        0.10295021546990481
10.831387858429792        -2.0934790779429693      4.426723873858499        0.08433215761124531
11.474002716142069        -0.6104512659493304      5.138739911103453        0.10641973655087199
9.7003224333051           -1.5569885924671059      4.485835775705821        0.09672391111969535
9.930765196542863         -1.6161749884651357      4.75757375173023         0.0934682790064618
9.675038748960132         -1.444616662045023       4.783307500693246        0.09900008104810132
10.093896060848687        -1.524887355711963       4.771266896643206        0.0956398929031612
9.700613327182651         -1.5582814541451175      4.172465679024648        0.09370058806327135
9.899713316611269         -1.3394760571859579      4.799078591422107        0.10086472288899383
9.635081664808178         -1.2670296213696763      4.549044260959008        0.10461006080059132
10.313638832957796        -1.220243617445135       5.039124159791034        0.10066578006215422
9.612558123440195         -1.1669249930675343      4.82496125103987         0.10346278611007663
13.999999999999996        5.6                      4.909090909090909        0.16322055551239611
13.753670625210797        5.6                      4.763288587152948        0.15918438755465056
14                        5.359154398728439        4.772727272727273        0.1620556084643661
13.75915439872844         5.6                      3.1363636363636376       0.15588304827881497
14                        5.359154398728439        3.1363636363636376       0.1639022096287077
13.518308797456877        5.6                      3.000000000000001        0.15142888195074944
13.999999999999998        5.6                      4.090909090909091        0.16540808457778614
13.759154398728443        5.6                      3.9545454545454546       0.1585405494426074
14                        5.6                      3.8181818181818175       0.16173984788089532
14                        5.359154398728439        3.9545454545454546       0.16076603575088247
13.759154398728443        5.6                      3.681818181818182        0.15560116073146849
13.999999999999998        5.359154398728439        3.6818181818181817       0.15755303139845997
13.759154398728441        5.600000000000001        2.5909090909090895       0.15659595036837218
14                        5.6                      2.454545454545454        0.1603088405440245
14                        5.359154398728439        2.5909090909090895       0.15976704260276833
13.518308797456879        5.6                      2.7272727272727266       0.15174081097389555
13.999999999999998        5.118308797456877        2.7272727272727266       0.16016427479887899
13.764191183228546        5.6                      5.031920012280771        0.1599973833819293
13.525752130548254        5.6                      4.896749610631986        0.15596123647202828
13.55641875119449         5.6                      5.156466229257326        0.15965561098029932
14                        5.359154398728438        5.045454545454545        0.16270209371109837
13.999999999999998        4.959165501883195        5.566347123028427        0.15991369308446898
13.999999999999998        4.8865447966014575       5.314147392999841        0.16361308095007485
13.999999999999998        5.124105816159534        4.901416804484176        0.1612839324578648
14                        5.13982005420272         5.1737894302548195       0.16219312588109427
13.999999999999998        4.895710169341566        5.036396276115365        0.1634880736482758
13.518308797456879        5.6                      1.90909090909091         0.1594260736201236
13.999999999999996        5.118308797456878        1.6363636363636376       0.16184714936473912
13.999999999999998        4.883202996053602        1.5023479363680963       0.16210543248775158
13.999999999999996        5.118308797456879        1.9090909090909083       0.15858059638457792
13.999999999999998        4.877463196185317        1.7727272727272734       0.1635309002897085
13.759154398728443        5.6                      2.3181818181818175       0.15644743021269522
14                        5.359154398728439        2.3181818181818175       0.15587072641576308
13.518308797456882        5.6                      2.1818181818181825       0.15514174257543337
13.518308797456879        5.6                      2.4545454545454533       0.1523212493952628
13.999999999999998        5.11830879745688         2.181818181818183        0.15515695158750356
13.999999999999998        5.118308797456879        2.454545454545453        0.156470948000233
13.999999999999998        5.118308797456877        3.0000000000000018       0.16361925545372144
14                        5.118308797456879        3.2727272727272747       0.1619237661662795
13.999999999999998        5.118308797456879        3.545454545454545        0.15720941088839438
13.518308797456884        5.6                      3.2727272727272756       0.15081777838102403
13.518308797456884        5.6                      3.5454545454545454       0.1509448016394392
13.500188880452756        5.599999999999999        4.638024830684845        0.1526353101293734
13.518308797456884        5.6                      4.363636363636364        0.1528126302136319
13.999999999999998        5.118308797456877        4.636363636363637        0.16271380910793995
14                        5.35915439872844         4.227272727272727        0.1638033580943676
13.518308797456884        5.6                      4.090909090909092        0.15093082088355755
13.759154398728441        5.6                      4.227272727272727        0.1614462006270512
13.999999999999998        5.118308797456879        4.363636363636363        0.16399061121463673
13.999999999999998        5.118308797456879        4.090909090909092        0.1624826519224574
13.999999999999998        2.5199999999999996       6                        0.16167176043967937
13.999999999999996        2.2399999999999998       5.999999999999999        0.1574915337151462
13.865002954753045        2.3881892533319506       6.202495567870432        0.15933635607066512
13.864505092860455        2.663969282473941        6.203242360709316        0.16364010695461892
13.999999999999998        2.66                     5.756949970427897        0.16815791855237738
13.999999999999996        2.8                      6                        0.168348405047368
13.724258790459896        2.524602825274631        6.413611814310153        0.1627848224908053
13.72431494312163         2.80451778958777         6.413527585317549        0.164639381041336
13.579327047227633        2.6615884840450863       6.6310094291585475       0.16106926922743578
13.716046305142802        3.8952543796338244       6.425930542285792        0.16698711331069002
13.576837501949928        3.7535687909506597       6.634743747075106        0.1641828665513134
13.863084268580687        4.060028893872437        6.2053735971289665       0.16802800315685903
13.86536939679407         3.770546222302721        6.201945904808891        0.17120927971707078
13.999999999999998        4.0600000000000005       5.756949970427897        0.1645027499363265
14.000000000000004        3.9200000000000013       6.000000000000001        0.17118787256091972
14.000000000000002        4.2                      6.000000000000002        0.16496930464275913
13.999999999999998        4.339999999999999        5.756949970427897        0.16010223133738324
13.999999999999998        4.479999999999999        5.999999999999999        0.15885358619733633
13.999999999999996        4.61564195521629         5.764277480786306        0.15795234388859367
13.999999999999998        4.473267050033811        5.532180815786457        0.16069319356303516
14                        4.740994220396262        5.553835230964588        0.16090279094609453
13.999999999999996        4.2                      5.513899940855795        0.15908159004804137
13.999999999999998        3.6399999999999992       5.513899940855792        0.16711833777781113
13.999999999999996        3.780000000000001        5.756949970427896        0.17103105165169327
14                        3.9200000000000026       5.513899940855794        0.1616651814612526
13.999999999999998        4.065574976569117        5.283609804137832        0.1561629193488208
13.999999999999998        3.780000000000003        5.27084991128369         0.1578508256979003
14                        3.9203075807150163       5.037554136119535        0.15539524397323842
13.71993428715809         3.6300808934167046       6.420098569262864        0.16734360078576407
13.721507053841336        3.361620629018833        6.417739419237993        0.16889984166984548
13.72389968527029         3.0835758922330534       6.414150472094567        0.16806911191040605
13.577582120228557        3.220965937544381        6.6336268196571595       0.16474178630483235
13.57674090292383         3.495134100057119        6.63488864561425         0.16432728392640364
13.578824434423215        2.942192693756468        6.63176334836518         0.1623546904651332
13.999999999999998        2.9400000000000013       5.756949970427897        0.17198810740872442
13.865131250940285        2.9455152218835146       6.202303123589569        0.169566708949803
13.865662840800768        3.4981047551825855       6.201505738798847        0.17349986793544894
13.999999999999996        3.6399999999999992       5.999999999999999        0.17609443727972932
13.999999999999996        3.499999999999998        5.756949970427897        0.1748499789937925
14                        3.2200000000000006       5.756949970427897        0.17460657030208024
13.999999999999998        3.36                     6                        0.17714862018469615
13.999999999999998        3.08                     6.000000000000001        0.1746192940391784
13.999999999999998        3.3599999999999985       5.513899940855795        0.17024913620238835
13.999999999999998        3.359999999999996        5.027799881711591        0.1612083108419056
13.999999999999998        3.4999999999999964       5.27084991128369         0.16308044412226932
13.999999999999998        3.639999999999999        5.027799881711585        0.15700707249929577
14                        3.2200000000000006       5.270849911283694        0.1678395417258712
13.310852538575533        5.599999999999999        5.283664796446594        0.15706796317538355
13.363514446788267        5.599999999999999        5.042011973117315        0.15534564805389606
13.163054019386083        5.6                      5.51469815332085         0.1534646599488987
13.031910435580151        5.6000000000000005       5.273664655036088        0.15150039999874518
13.144155015947472        5.6                      5.062342880020806        0.15066238983878935
13.999999999999996        4.2098930098873595       5.052701107157669        0.15907067463627864
13.999999999999998        4.484290136427759        5.082764973435568        0.16421738075917777
13.999999999999996        4.338028712806672        5.294481506513304        0.16016125920522392
13.999999999999996        4.607304266542359        5.313367800709895        0.1643801192235528
13.278646807298562        1.8370918831280827       7.082029789052154        0.16859224618432653
13.42545517297295         1.6994485420097467       6.861817240540574        0.1681894593533004
13.423129238703009        1.9765343243387556       6.865306141945483        0.165212936640766
13.575425272227296        1.8392057719625665       6.636862091659054        0.16411898168065633
13.577299290088117        1.561867776904185        6.634051064867819        0.16661819303469247
13.425338094562143        1.4261762190535279       6.861992858156784        0.1691043479929708
13.27581196008558         0.7241880399144188       7.0862820598716265       0.16072735568924412
12.987918996315166        0.7146727515377647       7.072009127306645        0.15647982835685956
13.276428350185565        1.016582203493439        7.085357474721651        0.16601548693340815
12.441860465116278        0.9999999999999999       7.499999999999998        0.15436137059884517
12.720930232558139        0.9999999999999996       7.4999999999999964       0.15898333141793017
12.564750528601513        0.8567484320184725       7.2851226480277065       0.15372335941243695
12.563806569980425        1.2031026743351674       7.499999999999997        0.15522648010425602
12.695987825757367        0.716942472423279        7.075413708634917        0.1508150274993472
13.42377743200432         0.8722062295857012       6.864333851993518        0.16194445580273228
13.42372017053646         0.5762798294635406       6.864419744195311        0.15547003142376994
13.146168120173371        0.57012653204218         6.855189798063269        0.15397333592057214
13.572851235945055        0.7228503854138457       6.640723146082415        0.15607495163625137
13.28697873035402         0.4241337514022233       6.636200627103333        0.15196168257944784
13.716133175870217        0.8556415354720626       6.4258002361946716       0.15558765152943763
13.860609357147121        0.9945925905848844       6.209085964279314        0.15604763464188612
13.724673203750115        1.4197681305994165       6.412990194374828        0.16393969554417134
13.575715170714846        1.2825585219472566       6.636427243927731        0.16578154848553942
13.72496944858064         1.7019477777613743       6.412545827129037        0.1635381455031479
13.158654067647642        0.27984170800535774      6.419762562008035        0.1469101336381675
13.159999999999997        0                        5.999999999999999        0.1316674135730098
13.029271049154229        0.13615789849681334      6.20423684774522         0.13836171874840827
13.29066398036481         0                        5.767203095274813        0.13258299427122114
13.010005236688556        0                        5.756583265921199        0.13012946913865878
12.88                     0                        6                        0.13033719418043302
13.148985813280547        0                        5.4976128252091385       0.1348415992530594
13.138241305145572        1.4276223852157948       7.29263804228164         0.1635278631242805
13.278565108168955        1.5638064314169113       7.082152337746563        0.167849173885984
13.277786130515569        1.293070244768912        7.083320804226644        0.16757440201779025
13.721842238322413        1.1408284900373253       6.417236642516379        0.1599430632061862
13.572325556459758        1.0098417819829946       6.641511665310361        0.16111006169098704
13.422539418842852        1.1542608817513071       6.866190871735716        0.16710286331531068
12.840307017490069        0.5518096273138677       6.827714440970801        0.1477925784437131
12.29388514134865         1.2277863481163838       7.499999999999998        0.1528269746754016
12.441387248325203        1.447067621452891        7.499999999999997        0.15168998325655078
12.2862119629983          0.863029759779369        7.294544639669051        0.14811934255236328
12.14926699643629         1.483886667093075        7.499999999999998        0.15237451614968653
12.162790697674417        0.9999999999999998       7.4999999999999964       0.14913126676672686
12.006965844140614        0.8642805343503182       7.296420801525475        0.1456885486491992
11.883720930232554        0.9999999999999996       7.499999999999996        0.14732697257065663
12.4038631387761          0.7236087377425509       7.085413106613824        0.14643202929999585
12.023255813953487        1.2427680678127317       7.499999999999998        0.15047413426267162
11.604651162790693        0.9999999999999997       7.499999999999996        0.15140911683841016
11.744186046511624        1.2427680678127304       7.499999999999997        0.1521301830988315
11.735529737741198        0.8634279703112021       7.295141955466801        0.14720089543529105
11.21628510939502         -0.5324625041211485      5.114586757127975        0.1094064850449311
11.007568452882989        -0.5350068040026329      5.114890821915897        0.10855458527433746
13.551830302763545        0                        2.7417097673450765       0.16143484025764313
13.568881825971022        0                        3.0128755008035464       0.16015504345829426
13.775453286936948        0                        2.5886086016554364       0.1658989584240496
13.551554406039365        0                        2.465000431610449        0.16484043514271637
13.999999999999998        0.24084560127156074      2.59090909090909         0.16972760238065068
14                        0.48169120254312153      2.7272727272727266       0.1710392981233191
13.999999999999998        0.4816912025431206       2.4545454545454533       0.16880020761660844
13.999999999999996        0.4816912025431206       1.9090909090909083       0.17364897975940305
14                        0.4816912025431215       1.6363636363636376       0.18061127435298593
13.999999999999998        0.4816912025431206       2.181818181818183        0.16864067188431822
13.539855002473024        0                        1.9079604568688469       0.17201326924955482
13.539272349817814        0                        1.6351578509671456       0.1719212977073219
13.318151834127889        0                        1.7722445033950591       0.16807131874858403
14                        0.7225368038146809       2.0454545454545467       0.17082424176900135
13.999999999999998        0.7225368038146813       1.7727272727272734       0.17759584098326117
13.542990367676618        0                        2.1853025369374617       0.16889830802266315
13.320239205749218        0                        2.053101711685506        0.16653492784912186
13.322164745279578        0                        2.3382593415808155       0.16295370136034812
13.320103997339643        0                        1.4918931981496963       0.16706430559838534
13.08980225751751         0                        1.3321615704572825       0.16176148147930244
13.099596691113184        0                        1.6222205645289456       0.1610123956190543
13.999999999999998        0.4816912025431215       1.3636363636363624       0.1824623467111097
13.3280622305284          0                        1.1948155896376735       0.16805233910142478
13.323805640707498        0                        0.9274326446851519       0.16877855984025283
13.130719569101833        0                        1.0495832302485928       0.1651265113449447
13.549585280233302        0                        1.3616339107110211       0.17172231665609572
13.112996770785731        1.0668508526637663       0                        0.1692651187681606
13.328667836251784        0.9879111643607782       0                        0.17516657538817712
13.511557198625635        1.1307807552070934       0                        0.17930490756118142
13.999999999999996        1.545920133666821        0.7256031016947442       0.17313432564412382
14                        0.716913267334709        1.2388323489353308       0.1798983435771776
13.999999999999996        0.7225368038146831       1.5                      0.18135462200546562
13.999999999999996        0.9632902106207593       1.3728207178028127       0.17561774819250628
14                        0.9297742273128686       1.0965085502721381       0.17544349838022064
14                        1.1194032560174265       0.9247352606517119       0.17381108073114027
14                        1.405404129860354        0.9690633546655274       0.16993509956026595
14                        1.2410287324348563       1.216612278551957        0.1693388520684027
14                        1.200184573962518        1.507174476289086        0.17141575588640398
13.999999999999996        2.5200000000000014       0.48610005914420507      0.1745751522864181
14                        3.3600000000000003       0.9722001182884115       0.17600077135452416
14                        3.08                     0.9722001182884119       0.17182740751780431
13.999999999999996        2.9399999999999995       0.7291500887163078       0.17205673323056245
13.999999999999996        2.799999999999999        0.972200118288411        0.16481656577372786
13.999999999999998        2.9399999999999977       1.2152501478605142       0.1661378220622947
13.999999999999996        2.1                      0.7291500887163078       0.17150205874901678
13.999999999999998        2.6599999999999984       1.7013502070047166       0.16256421584568748
14                        2.799999999999997        1.458300177432616        0.16409084097474083
13.999999999999996        2.5200000000000014       1.4583001774326143       0.16183774174559115
13.999999999999996        2.6599999999999984       1.215250147860512        0.16184592044241988
13.999999999999996        1.9700714152450045       1.4524324474904442       0.16295911581824482
14                        2.1012802935859254       1.2163348181317448       0.16578325286535908
13.999999999999996        1.8189057892375828       1.2167868514058258       0.16702240969861323
13.999999999999996        1.9600000000000002       0.972200118288411        0.1697687439096036
13.999999999999996        1.6797805053795498       0.9720687649945599       0.16911201715782484
13.999999999999996        1.451121066838163        1.9226759352401732       0.17210886597165628
14                        1.4361694754206447       1.642927159044259        0.168334975437219
14                        1.2107076688128746       1.7800771294394866       0.17501146426608985
14                        1.6756434978411865       1.7889498720615484       0.16544034091969226
13.999999999999998        1.6770939001571552       1.4813518213617094       0.16479706254332235
13.999999999999998        1.6914639599000019       2.0620903653021845       0.1711521414674078
13.999999999999996        1.951603132063454        1.9114485836954973       0.1633803694983633
13.999999999999996        1.4450736076293604       2.181818181818183        0.1771776854755007
12.142354730834477        -0.8894760281005953      4.866578595784911        0.10789207971160167
12.454786301685134        -0.7867318967374586      4.881990215489381        0.11849061544752491
12.418048845500842        -0.9717390203857226      4.38040525969325         0.11470489459469958
12.482574296797033        -0.6617904651884771      4.627749911231781        0.12417632296710222
12.460696580359322        -0.7693521245348933      4.455058505927325        0.121953382962841
12.33544610155176         -0.3761004326887446      4.943584935096688        0.1301192160220724
12.562891695998799        -0.27194430476763226     4.959208354284855        0.13342595036042254
12.50784113093114         -0.534089852708854       4.919886522093672        0.12740001524913966
12.571149185679378        -0.24013509910004566     4.746453479172445        0.13570811022795823
12.529298497514628        -0.4418074112449816      4.614586719176783        0.13151037198856155
12.383668461131274        -0.18611231653470514     4.972083152519794        0.13442215156867449
12.620000000000001        0                        5                        0.13918786380452475
13.999999999999998        2.154193779937396        3.1394147487065673       0.1621308894855451
13.999999999999998        1.926764810172481        3.2727272727272787       0.16069517466045433
13.999999999999996        2.1511396905418856       3.407067544598006        0.1571972901799392
13.999999999999996        2.375931031646858        3.264322661713159        0.15873784693751733
13.999999999999996        2.3770862525365164       3.5302572374894026       0.15435630038812767
13.999999999999996        2.381580011342903        3.002237497385888        0.1598506472703394
14                        1.6859192089009203       3.4090909090909096       0.15902132642567082
13.999999999999998        1.4450736076293618       3.2727272727272756       0.16493323771411547
13.999999999999998        1.4450736076293618       3.545454545454543        0.16127527135082334
14                        1.204228006357801        3.4090909090909096       0.1670351597941507
13.999999999999996        1.2042280063578032       3.136363636363639        0.17099442440913307
13.999999999999998        2.3800000000000012       5.756949970427897        0.16377042886956458
14.000000000000002        1.1199999999999999       6.000000000000002        0.15877958504100279
13.863065002365715        1.2704763821170482       6.205402496451423        0.1604373404028077
13.999999999999998        1.2684386396864884       5.275304868039457        0.15642710145351843
13.999999999999996        1.4000000000000004       5.513899940855794        0.16187764777176492
14                        1.134966830962397        5.0579164404917245       0.15327020822636747
13.999999999999998        1.5399999999999996       5.270849911283692        0.1547462247431082
14                        1.2600000000000005       5.756949970427897        0.16303268080329272
13.999999999999998        0.636254569271343        5.045703232410366        0.15601434419637353
13.999999999999998        0.4964166186979275       4.640631038985807        0.15954199105221126
13.999999999999996        0.7377728332126914       4.803773210985185        0.15699401173924452
14                        0.7302947506107991       4.509486144674762        0.16163320029281644
13.999999999999996        0.862700303814981        5.062363504514002        0.15270093427239148
13.999999999999996        2.1458433689518364       3.665624309012327        0.15320544004470846
13.999999999999996        1.9257620339313435       3.5476450831901727       0.1554045707698721
13.999999999999996        1.9325497724108303       3.827628949124122        0.1522488475902272
13.999999999999996        2.156409462858704        3.877564950799611        0.15069911363458202
13.999999999999996        1.6867373989447998       3.683972206796186        0.15586212811978475
13.999999999999998        1.6859192089009236       3.136363636363642        0.16463648002674772
13.999999999999996        1.9267648101724872       3.0000000000000053       0.16728569088986153
13.999999999999996        1.9723539844476492       4.544711884455271        0.15252040612087914
14                        1.8211996050280552       4.779512921665415        0.1513997224729591
13.999999999999996        2.1114683643105963       4.783622597661857        0.1559788042623396
13.999999999999998        1.6679514842907786       4.516425050168113        0.15174485937341897
13.999999999999996        1.8429099141987257       4.327356234379927        0.15113560738076015
14                        2.2417801805919995       4.5265562422768575       0.15530436643213671
13.999999999999996        2.0694362515069566       4.270989321200668        0.1508308105933733
13.999999999999996        2.66                     4.784749852139488        0.16304298505726192
13.999999999999998        2.5200000000000022       5.027799881711589        0.16691073251117675
13.999999999999998        2.799999999999999        5.027799881711589        0.167381123307466
14                        2.3800000000000034       4.784749852139486        0.16148470714951332
13.999999999999998        2.2399999999999998       5.027799881711587        0.16241879504161313
14                        1.680000000000001        5.027799881711589        0.15054353347586427
13.999999999999998        1.4010696897779873       5.0317258425453755       0.15222308722030162
14                        1.8199999999999998       5.270849911283693        0.15479258009445926
13.999999999999998        1.5437520016741855       4.7916292218673044       0.15157126262359275
14                        1.9599999999999993       5.513899940855795        0.1603780756424076
13.999999999999995        2.0999999999999988       5.27084991128369         0.16128663994262402
14                        1.68                     5.513899940855794        0.15989369183366062
13.999999999999996        1.959999999999998        5.027799881711589        0.1543317379799437
13.079727336488451        0                        4.375641353537231        0.15683291876912128
13.083484207148794        0                        4.668660420860837        0.15061020064716657
13.106676083548468        0                        4.947783142348179        0.1461943302747162
12.858628503391621        0                        4.833460664253012        0.1438018907397294
12.95621317576132         0                        5.321505833230205        0.13644136316834146
12.91633904527761         0                        5.113997189819451        0.1403582629319252
12.734137098158875        0                        5.296317979993519        0.135299679228548
12.867410702813357        0                        5.525316162966899        0.13162747640887587
13.145560732071857        0                        5.219867338971753        0.14131469472133731
14.000000000000005        1.4000000000000001       6.000000000000003        0.16314781746302828
14                        1.5399999999999991       5.756949970427897        0.16427088996026315
13.863111246988336        1.5507080530727142       6.205333129517495        0.16341119750955177
14.000000000000002        1.68                     6.000000000000003        0.16312090442299979
13.864661304976515        1.8335922762133097       6.203008042535227        0.16106865229414805
13.999999999999998        1.8199999999999998       5.756949970427897        0.1613104759994495
13.999999999999998        1.9600000000000004       6                        0.15887446767655164
12.001866042075832        1.7285423208252504       7.499999999999998        0.1541929736979253
11.883720930232553        1.4855361356254626       7.499999999999997        0.15388339585324237
12.13203029180914         1.9573524169497416       7.499999999999997        0.1535354387938286
13.999999999999998        3.688724095523744        2.1724973283445923       0.14919343263686582
13.999999999999998        3.777103044335286        1.9344727480683828       0.15228318858795167
13.999999999999996        3.5696957633254174       1.9310769380628745       0.15326502605694656
14                        3.713396056733881        1.7279148249945875       0.15631485754160826
14                        3.450003227182409        2.104333326722596        0.15411554494251403
13.999999999999996        3.456207792563684        2.33345823223894         0.1539021759177828
13.999999999999998        3.4527595013319203       2.605867714934523        0.15419936968881576
14                        3.682282965465035        2.4587596428206906       0.14742168377407172
14                        3.6732351898275066       2.727272727272716        0.14829275487263424
13.999999999999998        3.914080791099073        2.590909090909079        0.14569902798961978
13.999999999999996        2.672746609542168        2.1491843906351846       0.1569015439966078
13.999999999999996        2.8023185214223676       1.928169302679768        0.16192608623414004
13.999999999999998        2.532031375592519        1.9343041183778187       0.15882120336977337
13.999999999999996        2.588165759732395        2.3606500211337944       0.154021799587275
14                        2.3839143596522514       2.184701251749992        0.15567012060811455
13.999999999999996        2.2548690220797107       1.9216219416404186       0.1594160569122236
13.999999999999996        2.38823457511151         2.4802379546469133       0.15536356389804795
13.999999999999996        2.152432713845812        2.335436362684623        0.1622469713377174
14                        2.1605717985041855       2.60571601214782         0.16423529906871617
13.286058754571071        5.6                      0.6884702049693723       0.16973896811743014
12.599999999999994        5.6                      0.4861000591442082       0.14961216060403396
12.877902975113434        5.6                      0.48062972687190175      0.16170251656219795
13.145966026952534        5.6                      0.45312714318515557      0.16899106390799415
12.83818919387392         5.127829524357412        0                        0.15903754846852383
13.121910766076223        5.134863513660094        0                        0.17133578673900726
12.68653597714472         4.905558408943396        0                        0.15246748951119857
12.948779330006932        4.907174791831222        0                        0.16511765721861552
12.765484718538842        4.67697106151557         0                        0.1560750550879235
12.426317127124339        4.875388222291221        0                        0.14439558778515263
12.848251668856573        4.482375189384079        0                        0.1604078438929031
13.037902105183548        4.671926770804873        0                        0.1694817123570027
13.090172198855887        4.468760144185814        0                        0.16970585438052052
14                        4.197232026773198        0.9640390818947528       0.17406743460343874
14                        4.461309850750984        0.9440127014257254       0.17256243085013878
13.999999999999998        4.345484730234018        0.7276449983757018       0.17619873397710717
13.999999999999998        4.63015978409765         0.7219172973088241       0.1768669058486009
13.999999999999996        4.062845389234319        0.7328191823254397       0.17444278967459928
13.999999999999996        4.731931514328133        0.9390753529690374       0.17023372095205083
12.319999999999991        5.6                      0.4861000591442064       0.13592191481464963
12.039999999999997        5.6                      0.4861000591442064       0.13187842921400714
12.018539832355582        5.136189502691187        0                        0.13175011171444204
13.280761277827239        4.897918118034446        0                        0.17817768355137445
13.288198948442322        4.588892769371468        0                        0.17596665410847379
13.999999999999996        4.407551265711134        1.7812771365279874       0.16756844070713492
13.999999999999996        4.6366175949137585       1.90909090909091         0.16756271597163355
14                        4.646543999598171        1.6532004077332219       0.1670273098865769
14                        4.877463196185318        2.0454545454545467       0.16123330725200133
13.999999999999996        4.6366175949137585       2.1818181818181825       0.16293096978766783
14                        4.395771993642199        2.0454545454545476       0.16475166559539203
14                        3.9570928985870686       1.8100508219504006       0.1572046038044617
13.999999999999996        3.3463626002596865       1.4626135757629957       0.16570561183774976
13.999999999999996        3.604326090196748        1.4681169032023664       0.16344431754083158
14                        3.4838323372278985       1.2182660553453974       0.1711593475319473
14                        3.2200000000000006       1.2152501478605142       0.17134943314392823
14                        3.9277330917322217       1.4843661506033192       0.16541585707534076
13.999999999999998        4.423251541143765        1.5281881062530505       0.16828032976313548
13.999999999999996        4.633338479716192        1.401299011537044        0.16525482293457983
14                        4.19297701983375         1.6580987637752687       0.1649917026085632
14                        4.216498481462737        1.380145621805207        0.16985033609855707
13.999999999999996        4.178064680751703        1.9301753034290883       0.16037759606841015
12.882026179123086        5.6                      0.9181161538334184       0.1535572458223675
13.107402711949684        5.6                      0.8804563794479683       0.16202979640323886
13.076219160347492        5.6                      1.09617453583258         0.15500677185093578
13.011169805392692        5.6                      0.6937177907438219       0.16287146209182693
12.741400356675392        5.6                      0.7180696697561455       0.1539824186096772
12.462456510867549        5.6                      0.7264798581716878       0.14200617459734002
12.60249795549757         5.6                      0.9632196097964405       0.14258749794592432
13.277463196185316        5.6                      1.5000000000000004       0.15566593193578934
13.27746319618532         5.6                      1.7727272727272756       0.15513480525688686
13.043610194775315        5.6                      1.3662423850176406       0.1479690210145608
13.03813419908951         5.6000000000000005       1.6374158365188642       0.14669903962012312
13.036617594913759        5.6                      1.9090909090909118       0.1455329611636349
13.999999999999996        4.328586618127409        1.1554039225660797       0.17199463971302006
13.999999999999998        4.436697625173002        1.3235605967932527       0.16897840575813233
13.999999999999996        4.5785092604687225       1.1489067901607162       0.16742160966097733
12.761897309779407        5.599999999999999        1.2081691951080122       0.1397645580230131
12.811471224830282        5.6                      1.5049825097762193       0.13720591875133545
13.277463196185323        5.599999999999999        2.0454545454545467       0.15233927769997033
13.277463196185323        5.599999999999999        2.318181818181817        0.1469850184658177
13.27746319618532         5.6                      2.590909090909087        0.14456386045518665
13.036617594913757        5.6                      2.4545454545454497       0.13540079748781927
13.03661759491376         5.6                      2.1818181818181825       0.14076493314710972
12.80285346924068         5.6                      1.7750276474293814       0.1362045580921776
12.795771993642202        5.6                      2.0454545454545467       0.13337732501604696
12.7957719936422          5.6                      2.318181818181815        0.12784984827928894
12.554926392370641        5.6                      2.1818181818181825       0.12204135769336129
12.560932295790854        5.6                      1.9152909219373875       0.12580132783131856
13.089508691928755        0                        1.9131005834922479       0.15991856772568516
13.090742647536025        0                        2.207418657156891        0.1583523705688852
13.324126313211263        0                        2.626163487149058        0.15991660581261466
13.568029078841063        0                        3.2497851275703855       0.1588678289497096
13.33728558225281         0                        3.371976916606337        0.15317014605827262
13.405203285621772        0                        3.135888607198754        0.15633240459746217
13.999999999999996        0.7225368038146813       3.1363636363636376       0.17233987164097345
13.999999999999996        0.4816912025431215       3                        0.17273459000476077
13.999999999999996        0.7225368038146818       2.8636363636363633       0.17202860553764876
13.999999999999998        0.7225368038146813       2.59090909090909         0.1690884191898969
13.089802285828416        0                        4.08462407585864         0.1583952149622607
13.324527609446266        0                        3.9447671898429286       0.1592341529595668
12.622472396854578        0                        4.695071054602444        0.14182560685238685
12.856718346763506        0                        4.235527866470487        0.1519832902685523
14                        0.9633824050862412       3.2727272727272747       0.17042779439888944
14                        0.9633824050862412       3.5454545454545445       0.16567903337971937
14                        1.677930614377329        3.958301253081266        0.15363201958389452
14                        1.4450736076293653       3.8181818181818166       0.158905043570942
13.999999999999998        1.2042280063578032       3.6818181818181794       0.16354683691698477
13.999999999999996        1.2042280063578037       3.954545454545457        0.16178269403140624
14                        0.9633824050862434       3.818181818181817        0.16448554974815074
13.999999999999996        0.9798644712575166       4.638513937255226        0.15886651306340638
13.999999999999998        0.9891788670953039       4.874718413518838        0.1542191572845668
14                        1.2389821971200734       4.783126541796678        0.1544327146826259
13.999999999999996        1.413691760707536        4.581896026471741        0.15440003118344034
14                        1.4328602978372715       4.097140692868816        0.1566516792422887
14                        1.2007574791262368       4.229575681575172        0.161115463940968
13.999999999999998        1.2054087534222688       4.499400302451692        0.15887243275610227
13.999999999999996        0.9678531353631072       4.366068362477225        0.16385020447727483
14                        1.4304253782532173       4.357498412413722        0.15536768933141173
13.30797981903892         0                        3.657193604661259        0.15350081370721316
13.074578591065013        0                        3.4726130356334006       0.1463187687270953
13.084510868160681        0                        3.7745082774767766       0.1517556810092997
12.858888120318865        0                        3.9267176833826634       0.15095621494898018
13.143075417591515        0                        3.139455297846065        0.1486129512909882
9.8                       -1.9999999999999991      2.833333333333333        0.08612747843330994
9.799999999999999         -1.9999999999999996      2.5666666666666664       0.08326608523217442
9.747418934949797         -1.7663063775546568      2.69940444505504         0.09018327576357167
10.039008577687778        -1.9999999999999996      2.7                      0.08591251225509733
9.703467954085818         -1.570968684825857       2.0426408450951987       0.09312873400023815
9.6504341613654           -1.335262939401779       1.9436017680975461       0.10286132945884867
9.663393114769645         -1.3928582878650861      2.160976335106491        0.09645664772962981
9.884173181200882         -1.2611285138511614      1.426112851385116        0.11146945948888155
10.166684483683822        -1.312946768027651       1.4312946768027652       0.11196231084241103
9.636989714139617         -1.2755098406205154      1.6591849275286226       0.10844212608996519
9.613543749287215         -1.1713055523876197      1.4171305552387619       0.11337179099375279
11.476068124554196        -1.9999999999999996      2.715251851079939        0.11110407411944688
11.470881492441945        -1.9999999999999996      2.9725992768433778       0.11235091618547298
11.23795032928026         -1.9999999999999996      2.845636018402943        0.10554013154178656
10.402646159144735        -1.9999999999999996      1.9294725673280646       0.0972136986297881
10.288064520154032        -1.5389650377914732      1.4538965037791476       0.10619130529172795
10.426652026230485        -1.2958870054424314      1.4295887005442434       0.11332503654066027
10.58733650118757         -1.517402003651976       1.4517402003651978       0.1087817512109784
10.61920791424268         -1.9999999999999996      1.9491781522584362       0.1019820633306215
10.863800336740654        -1.9999999999999993      1.9770027400353334       0.10481571026003521
10.85905319370902         -1.506559976394331       1.450655997639433        0.10884111173699866
9.747341202297134         -1.7659608990983693      2.4321368124611666       0.08763961165930804
10.039008577687778        -1.9999999999999998      2.4333333333333345       0.08391267684683436
9.6978381603437           -1.545947379305332       2.297150102796218        0.09104806544357556
10.707643693739065        -1.9999999999999996      2.2606403867384435       0.09787984219451475
11.00028672723097         -1.9999999999999996      2.196708288550343        0.10520822525360336
10.249243216658135        -1.9999999999999993      2.2850614364015644       0.08785449257990563
10.44531199407824         -1.9999999999999996      2.145537911992366        0.09499295184007774
9.8                       -1.9999999999999993      3.3666666666666663       0.0851145646428581
9.8                       -1.9999999999999991      3.1                      0.08735630093638656
9.750281858426622         -1.779030481896087       3.230189056894395        0.09188128732997432
10.045910408938608        -1.9999999999999996      3.1946602892210647       0.08738490292923227
9.748306315528447         -1.7702502912375369      2.9589248279157756       0.09261632284647427
10.039008577687778        -1.9999999999999996      2.966666666666667        0.08784604172223441
10.491048701246413        -1.9999999999999996      2.4082144363265545       0.09027029707355495
10.254408901187748        -1.9999999999999998      2.538492599066487        0.08653217962087499
10.736640029359492        -1.9999999999999996      2.5528506504211146       0.09282685911462439
10.922855982892385        -1.9999999999999996      2.423001946232728        0.09924027093582362
10.555702851844394        -1.9999999999999996      3.2144688978537137       0.09182205291883717
10.74004701517668         -1.9999999999999996      2.986213993826336        0.09341361175291188
10.517237287137172        -1.9999999999999996      2.89742204025836         0.09001684332879399
10.274742672228276        -1.9999999999999996      3.051337997184516        0.089566792815147
10.263974390257635        -1.9999999999999993      2.797050257131103        0.08846444886928558
10.25678322985745         -1.9999999999999996      3.307455331974864        0.08809091999930545
10.505630856103178        -1.9999999999999998      2.6711417801532935       0.08877601807098456
11.404619458705179        -1.521205495384131       1.4521205495384133       0.12312984908072953
11.132868110504592        -1.5131343510251842      1.4513134351025183       0.11453888423385637
11.149998641591923        -1.9999999999999996      2.428793372501006        0.10467208962157759
11.273139279468486        -1.9999999999999996      2.1726432126883592       0.11120424668480881
11.13745189198811         -1.9999999999999996      1.9647105920006025       0.11011192682676785
11.395851959704434        -1.9999999999999996      1.9306800577750747       0.11552181148627748
11.544444743256413        -1.9999999999999996      2.150372432077368        0.11623516373254407
11.555918987659052        -1.3137169262899722      1.4313716926289972       0.12999915901740575
11.694632673274763        -1.1414684839540152      1.4141468483954016       0.1343747512934529
11.284097570870458        -1.2444678440585892      1.4244467844058588       0.12452024373220547
11.435265183627463        -1.9999999999999996      2.430510131360349        0.11232785287458556
12.35119165703088         -1.3143470614964408      2.441159302456305        0.13035692016181846
12.354271903697882        -1.2965721887003825      2.7092243391903335       0.12877661808588556
12.3903015253692          -1.1348929411331243      2.558047291005216        0.13065797622438216
12.405947696636296        -1.0680116327638676      2.327603865519767        0.13223723103627735
12.36174817393646         -1.2709113125074856      2.1374151057049544       0.13076168387655332
11.501899124731992        -1.0837695087587893      1.408376950875879        0.13258678916148467
11.311510184140289        -1.011663564936372       1.4011663564936372       0.12970471884343496
11.002054561999213        -1.237093111723136       1.4237093111723136       0.11601695358611983
11.15608226307956         -1.067037554308529       1.4067037554308528       0.12462405553969239
10.71182737143386         -1.2395188425287582      1.423951884252876        0.11280781997719158
13.999999999999998        4.052895939314864        1.2036358583702316       0.17236825221142696
13.999999999999996        3.776078079280655        1.2222254575464913       0.17130531880247837
14                        3.9178230036784285       0.9789007041736224       0.17382686816543183
13.277477483264793        4.0537890701331145       0                        0.17295237896674173
13.25639800770469         4.316294369074319        0                        0.17231557565613767
13.264019805298414        3.824248294474528        0                        0.1720796680793484
13.097582688654924        4.139349202693824        0                        0.17008812601378784
13.063716822742515        3.9545822821280234       0                        0.17004167114284072
12.883710574416913        4.096388802680283        0                        0.1671717051278481
12.8                      2.8                      0                        0.1631553824660785
12.777839644405477        2.5184219522792373       0                        0.16977631199988663
13.066109840260477        2.625798509409398        0                        0.16421867387946668
13.4998235213491          3.364094238590781        0                        0.17352621983900882
13.480594012220847        3.0905441581547226       0                        0.1715488592387873
13.49709212474632         2.7962955829561853       0                        0.16870205545825054
13.061482717753293        2.9393913153561924       0                        0.16310836319531122
13.316584827644306        2.627608804471267        0                        0.16321484157773994
13.254556615559922        2.7852893416525237       0                        0.1630204180050315
13.307310262987613        2.9417182371870303       0                        0.16559274784133773
13.999999999999996        2.799999999999999        0.48610005914420507      0.1760407052504637
13.507729641527355        2.5181338024402025       0                        0.16879661315198644
13.288933908628824        3.277912063011287        0                        0.1677224716467882
13.233821403832323        3.1001736312618715       0                        0.16557122886239686
13.16100882372909         3.4295232710982946       0                        0.16562732319110618
13.018395762068508        3.2511141444661704       0                        0.16359981338083562
13.316640678583898        3.4472490727912626       0                        0.1690958073325082
13.197164155984288        3.6146884754897144       0                        0.1679432651950223
12.934870010160246        3.550523001597087        0                        0.16508318426772697
13.063930878893267        3.7556697228203277       0                        0.16812439888135516
12.804997384010267        3.8462659645444925       0                        0.16845125649926238
12.711896432492983        3.356246848954516        0                        0.16500960889300353
12.777837801243269        3.081589664941963        0                        0.16111240177593653
12.603801363111705        3.6172032717357165       0                        0.17191343498803346
12.890621743707007        0.9668601867874442       0                        0.16656702381820424
12.925491465676657        0                        0.963352170026623        0.162049598008739
12.594374629299987        0                        0.7083273458627158       0.15962321533604373
12.847487899460837        0                        0.8005643459857185       0.16175876590583388
12.71123822090093         0                        0.9973939661025867       0.15933888456607048
12.897843625737815        0                        1.1897177841058342       0.15957783488718344
14                        0.9647557951826573       1.6429930807820856       0.17779797610949363
12.366582246538867        0                        0.5038125604595942       0.15614548848239432
12.086132060205049        0                        0.5204045187506263       0.15395355398546728
11.782868635330788        0                        0.5128102114355693       0.14975436650482424
12.017567366540016        0.5415645419046107       0                        0.16733923564213932
12.159231665220931        0.7521530166587          0                        0.17087959059200417
12.279316201600507        0                        0.7605479659832455       0.15871065515897895
11.96473677330264         0                        0.7640191075533453       0.15406541783963326
12.780016941611029        0.7225023508903882       0                        0.16469779676914956
12.52940047634236         0.7194754198732742       0                        0.16580855527461671
12.672794616369586        0.9549323561924742       0                        0.16711347035244775
13.999999999999996        1.4152308894870047       1.4178099120561756       0.16710095905171954
14                        1.5402760144564112       1.2122380855896435       0.16701799317446533
14                        2.3800000000000012       0.7291500887163078       0.16994128862896582
13.999999999999996        2.24                     0.972200118288411        0.1680480648797018
12.979589656766736        1.2316409819148046       0                        0.16689362058753485
12.741311525565411        1.2039855664238268       0                        0.16489603608810707
12.831711340838032        1.423333584504911        0                        0.1648439538874327
13.07628421317643         1.6015159390199816       0                        0.16953780216653733
12.958676567305279        1.5677793748225701       0                        0.1679021719484015
13.145206603648143        1.7194935844640087       0                        0.16955591567111658
12.985732131197548        1.7350970454017773       0                        0.1692787854973602
13.090724753696358        1.8569650462110514       0                        0.16881943201669145
13.256572818941766        2.204279681184949        0                        0.16599929396403387
13.149105929630178        2.0354983983113115       0                        0.1672319221794114
13.007681852974644        2.2827852215417996       0                        0.1686731576926972
13.266843112774618        2.41829285198037         0                        0.16435454117413295
12.735971781756751        1.6872619658569679       0                        0.1655668450110068
12.899519737257199        1.957232836465441        0                        0.1710283034506288
12.711904095544302        2.2437766934314607       0                        0.17404288319084235
12.54305514538808         1.1393578683520524       0                        0.16648872484142463
12.538781319535696        1.4119542962092988       0                        0.16049957586349065
12.272804155495313        1.5272197433359278       0                        0.15705784463658554
12.309048921917897        1.187764349696363        0                        0.16707046471486595
12.45623880639464         1.7419978563546468       0                        0.1581690016342968
12.058029486804516        1.343781059642488        0                        0.16683632975159643
11.63614084075175         0.24513917700832447      0                        0.16749819113999329
11.618337913402915        0                        0.2574439633261941       0.1540472646751785
11.48                     0                        0                        0.16176370734317744
11.334505761185037        0                        0.2579182198720913       0.15356653231863726
11.327441263054595        0.29181005955343065      0                        0.16973927560144045
11.2                      0                        0                        0.16119598094896936
10.919999999999998        0                        0                        0.15731508721478804
11.035772802720313        0.24649331344100245      0                        0.16601764320113643
11.052623405803251        0                        0.24919041696273944      0.1517557531470817
12.457279557981362        0                        1.0201311008483294       0.15951062499363441
11.835901768599221        0.6591799246153983       0                        0.17325995162373425
11.670568290290163        0.6576753363332276       0                        0.17546487506294192
11.774929489025604        0.4703208803962577       0                        0.17040072229781236
11.964241729698735        0.7636545057156913       0                        0.17310417910871914
11.754034488901238        0.8856358814630602       0                        0.17628968310225848
12.346702751197192        0.7847303116922749       0                        0.16946470201320116
12.27151233229874         0.9277688614888059       0                        0.1720855868607855
12.456412684082121        0.9593579996687154       0                        0.169783041429834
12.048048307646406        1.0098866168942          0                        0.17288858125652015
11.64863911280435         0                        0.7611548173290611       0.14925086851109118
11.47628762331427         0                        0.49643067496578974      0.1488740741665104
11.819105930502669        0                        1.0252446186448902       0.1545043587152148
11.817203271735714        1.1961986368882935       0                        0.1746377102806462
11.556246848954515        1.0881035675070188       0                        0.1776148853092279
10.639999999999997        0                        0                        0.1552344889315386
10.790778227406639        0                        0.23608720445440656      0.14919450724734737
10.756211465786976        0.21730272868437067      0                        0.1615565524177152
10.519850298049137        0                        0.2307078928890709       0.15162663976707422
10.51587016023335         0.20358872487821586      0                        0.16174964692166996
10.359999999999998        0                        0                        0.15936751332612453
11.332213319970865        5.3654556128855475       0                        0.1334449210013222
11.2                      5.6                      0                        0.14023652517823917
12.039999999999996        5.6                      0.9722001182884092       0.1271750275831212
12.179999999999994        5.6                      0.7291500887163069       0.13267911342974206
12.321145552573475        5.6                      0.970943874228797        0.13322261411302092
10.743138538776323        5.366269887637494        0                        0.12767952738223268
10.639999999999999        5.6000000000000005       0                        0.13203305765050266
10.492776848343375        5.379127240063055        0                        0.1241500411234515
10.919999999999996        5.599999999999999        0                        0.13731049272799709
10.779999999999996        5.6                      0.2430500295721023       0.13419366330060686
10.36                     5.6                      0                        0.12686884563742182
10.499999999999998        5.6                      0.2430500295721023       0.1293646109457474
11.022086809825023        5.319006111941333        0                        0.1300148476045555
11.059999999999999        5.6                      0.2430500295721032       0.13828801606834484
11.759999999999996        5.6                      0.48610005914420684      0.1352412781946967
11.937342508315202        4.937437343992548        0                        0.13530745790144127
11.741464608494791        5.124065371214551        0                        0.13108965496405298
11.494603847224008        5.171938670148585        0                        0.12944037046188306
11.574617602415733        4.996330624962145        0                        0.12863760052925435
11.72552102948416         4.909066412207922        0                        0.13251604901931113
11.812820849536909        4.676594372106251        0                        0.1357322404093533
11.899999999999999        5.6                      0.729150088716309        0.1314707908471202
13.011233920676851        4.29505113909159         0                        0.16727293185329237
12.810040779563993        4.264324851901982        0                        0.1624987726029618
12.600395165911458        4.531096300595043        0                        0.15112571228837623
12.673356001329276        4.346947368226577        0                        0.15681280370477
12.225025902721528        4.74608254721891         0                        0.1424753022992992
12.378906541641435        4.609651110869665        0                        0.14624578313225098
12.063719116699378        4.774368217457077        0                        0.1400076218399946
12.178320980011076        4.9252241189825545       0                        0.13832468286338326
12.57961850078256         4.711485899122022        0                        0.14911163385189014
12.625116423385395        4.116791256404432        0                        0.16317623306022935
12.397723874027566        4.343079027189453        0                        0.15191154099730578
12.272780256664072        4.072804155495311        0                        0.15931920747935246
12.456218940357509        3.858029486804518        0                        0.1710749771937867
12.105171942856533        4.532106357701791        0                        0.14442106724185003
12.058002143645355        4.256238806394641        0                        0.1463694832461819
11.511827764037655        4.779224896325642        0                        0.12282191431082466
11.556223306568537        4.5119040955443          0                        0.11907314445922124
11.817173153426479        4.403816708784813        0                        0.13442763823542772
11.479999999999992        5.6                      0.4861000591442046       0.13595444930154668
11.2                      5.6                      0.4861000591442046       0.13439454060403452
12.587781711786333        5.6                      1.4116134535966784       0.13053965982548943
12.566736996896523        5.6                      1.6425284004250842       0.12768125781498083
12.324454684263433        5.6                      1.4769025776912077       0.12385287518547915
12.463353715202294        5.599999999999999        1.211477336771055        0.13165976037710417
12.324728968194194        5.6                      1.7877740458771076       0.12155502025810082
9.8                       5.6                      0                        0.11944890792976785
10.079999999999998        5.6                      0                        0.12150049489706331
9.94                      5.6                      0.24305002957210142      0.11897700493509857
9.955906299429573         5.357457994315138        0                        0.11469987939925162
12.34009798075467         -0.42834391724759635     1.3428343917247596       0.15164391411379505
12.512781414714746        -0.6098603790455678      1.3609860379045566       0.14888372988189327
12.579865527107003        -0.3117087684133365      1.331170876841334        0.1582607264371113
12.547412038203866        -0.4499125648659016      1.5544652107420052       0.15152110724976017
12.601702141359382        -0.2082385678942183      1.5168427227392258       0.1579617040572661
12.398374834574778        -0.20014165446355298     1.3200141654463553       0.15767403740268052
12.458152498760683        -0.8425582730736025      1.8408629682186648       0.13748556797045344
12.485938963579946        -0.7237697749569914      1.5953275245168081       0.1418611091184401
11.438090103308523        -0.8266752878452301      1.3826675287845231       0.1344467029931258
11.694831116795994        -0.9168319449374478      1.3916831944937447       0.13682280098335942
12.43073021510389         -0.9605944917124349      2.0919814783689414       0.1346151152538064
12.472926104214533        -0.7638849021340384      2.360451253009195        0.1347183586146454
12.492978649005847        -0.6807563842014266      2.0550290034433796       0.1415638081835173
12.327728690043466        0                        1.3                      0.15918333016942818
12.152818035503946        -0.213579842735321       1.3213579842735321       0.15488618911546229
12.589720021616282        -0.25369578841613205     1.769405208882904        0.1546286360806248
11.953475160691433        -0.7916988812305359      1.3791698881230539       0.13986111326715742
12.012745630328682        -0.5051735864109218      1.3505173586410921       0.14612768698424636
12.536918055380323        -0.47765580530854923     2.2273256698146646       0.14213344864904554
12.540918447371284        -0.46597033249342346     2.006632978265449        0.1472812517115427
12.430254346668331        -0.9534284736517691      2.54732505168268         0.13124390768305114
12.472072672281458        -0.7603821069218974      2.667430660599635        0.13032040254838528
9.696306967037824         -1.5391420757236562      2.5652225624615643       0.09122792671528777
9.696590311760666         -1.540401385602959       2.8343624496584447       0.094738622784998
9.643600517064005         -1.3048911869511344      2.713587626151455        0.09322870245947522
9.551290063084435         -0.8946225025975034      1.3894622502597502       0.12137946307261695
9.577922967836951         -1.012990968164226       1.628554309605402        0.11738061572677704
9.804969509215947         -0.987967008189697       1.39879670081897         0.11999396407974576
11.2                      2.76                     7.499999999999997        0.17097689771578392
11.266209916379763        2.884520148796423        7.499999999999997        0.17204045703134632
11.103512652960587        2.8627811327688266       7.499999999999998        0.17143398539339907
11.284481456676012        2.737136855251646        7.4999999999999964       0.17211145667412062
11.10603939182998         2.7470800826745814       7.499999999999997        0.17237071830848347
11.366419191957643        2.824892850888729        7.499999999999997        0.17256611270112351
11.165914958146114        2.9624515516814243       7.499999999999998        0.17177840278693213
11.251717966918438        3.0451197633523646       7.499999999999997        0.17325014818733472
13.275304537220084        2.112705014663198        7.087043194169869        0.16684866448716365
13.42300920600924         2.2501135256924583       6.865486190986138        0.16148848976653243
13.276164516817593        2.3898659455083857       7.085753224773608        0.16202997320787285
11.399456504503188        2.6465376599320973       7.4999999999999964       0.17205974830095008
11.361474486570923        2.4411932439009156       7.499999999999998        0.17194708452181776
11.207175087780223        2.6275734566324904       7.4999999999999964       0.17337852818181654
11.579481041524561        2.456883524606497        7.499999999999997        0.16973057585177373
11.487078796598336        2.2200495648147776       7.499999999999997        0.16824307989561646
11.273644314034424        2.2641534948567075       7.499999999999997        0.17327516414647895
12.264034347938848        2.213256131128446        7.499999999999997        0.1545720479205381
12.506460484801247        2.3839334114026856       7.499999999999997        0.1539546808570629
12.016133858278783        2.155946434310829        7.499999999999998        0.1569097477044006
11.864709426678782        1.9756653466520775       7.499999999999998        0.15764212940022357
11.786523724857878        2.247787753253528        7.4999999999999964       0.16314478308695943
11.581135225342063        2.8238969331209276       7.499999999999997        0.17365900295211142
11.403946766692716        3.0031148084374633       7.499999999999997        0.1743766757089982
11.578721940898824        5.367958298101969        6.784810397797448        0.1698734040078951
11.43656158555346         5.590549706871106        6.77791611817379         0.1669475953347361
10.999999999999998        5.724983356303113        6.637408205732054        0.1560164146243286
10.999999999999996        5.612471547982382        6.395726830810439        0.14830048947013133
11.17216514636169         5.6527716911571035       6.538581780326984        0.15687637015897363
13.137803478399912        3.0819715364264137       7.29329478240013         0.1655141226849726
13.000000000000002        2.938461538461538        7.4999999999999964       0.16590770175832092
12.757882613170432        3.0769230769230766       7.499999999999997        0.1701459351534176
12.032866582068284        2.388280351647888        7.4999999999999964       0.1617121264633052
12.269561872205674        2.522281798102801        7.499999999999998        0.15918367330279667
11.769068741014141        2.7155977692126214       7.499999999999997        0.1727647257585558
11.84595762004085         2.9269248521108553       7.499999999999998        0.17458224960579646
12.757882613170434        3.6307692307692307       7.4999999999999964       0.1672757285086828
13                        3.7692307692307683       7.500000000000001        0.16687855929192155
13.28688165947679         3.772682627888977        7.069677510784813        0.16905669911454146
13.14261081200285         3.6351498606486468       7.286083781995724        0.16868089950823364
13.139462174211726        3.8996625379076457       7.290806738682409        0.16894055233049968
13.000000000000002        4.046153846153845        7.499999999999998        0.16727251847953886
13.276768462788645        3.4920227894409415       7.084847305817027        0.16740030705581235
13.425406050400426        3.6265848131638974       6.861890924399358        0.16503977042931897
13.432841611758928        3.9224538140018006       6.850737582361607        0.16702230621537287
13.426305948724782        3.3595894033656917       6.860541076912826        0.16357590856561208
13.279579692549582        3.2193469088213704       7.08063046117562         0.1632129131112832
12.527606281577405        3.4897477630181184       7.499999999999997        0.17189225072121883
12.515765226340868        3.2153846153846146       7.499999999999997        0.17392518723476066
13.425891401461051        3.0837772623785638       6.861162897808421        0.1594680260790857
12.761567455786453        3.901148563970393        7.499999999999997        0.16567378115666329
12.523948975229695        3.7582685644567757       7.499999999999998        0.16786953870409538
12.29474236150392         3.6242771324847345       7.499999999999997        0.17188852416310477
12.860974429068195        5.317094218750093        6.4243586718748595       0.14317477062315043
12.981684678498876        5.171125873915274        6.643311189127088        0.14400029858028882
12.707032657978779        5.166708305091369        6.649937542362944        0.14229062947948803
12.583673501469166        5.308363091074806        6.437455363387789        0.14308429791893554
12.838986739606565        5.021459986298613        6.867810020552078        0.14483081212605328
12.576607894740444        5.025440683400694        6.861838974898956        0.14359282604734644
12.447313367179241        4.88013270828435         7.079800937573472        0.15090503036777195
12.879999999999994        5.6                      5.513899940855794        0.14940499403200966
12.879999999999995        5.6                      6                        0.14522814216661914
12.599999999999996        5.599999999999999        6                        0.1423649751821465
12.739999999999995        5.6                      5.756949970427894        0.14608213462706834
12.722936323971282        5.459352135396207        6.210971796905688        0.1425272757185626
12.46627405192356         5.462134892339481        6.206797661490777        0.14197404168394903
12.319999999999993        5.599999999999997        5.999999999999998        0.14051626049330887
12.459999999999996        5.6                      5.756949970427893        0.14034227173641065
12.179999999999996        5.6                      5.756949970427895        0.13734786547840164
12.173721234326528        5.470285425007403        6.194571862488893        0.1422466289296447
12.319999999999995        5.6                      5.51389994085579         0.13388174664995514
12.599999999999998        5.6                      5.513899940855791        0.14166172037934344
12.749489254746251        5.6                      5.27211902537336         0.14521147876073395
12.459999999999996        5.6                      5.270849911283685        0.1355384323130497
12.039999999999997        5.6                      6.000000000000001        0.13966709101224614
12.039999999999994        5.6                      5.513899940855792        0.13016349840700683
11.899999999999999        5.6000000000000005       5.756949970427896        0.13513903234271327
11.759999999999994        5.6                      5.51389994085579         0.12918024195771174
11.759999999999996        5.6                      6                        0.1365016435309219
11.619999999999996        5.6000000000000005       5.756949970427893        0.13165667730735778
11.479999999999993        5.6                      5.513899940855792        0.1280446963556576
10.441064339338137        5.07361756400773         7.200987791487236        0.16650397296685468
11.338950990734649        5.6016815474329364       6.606137500399205        0.1620202772845253
10.387234869443121        5.22702342051497         7.011705700858285        0.16034392085800572
12.54892678020547         4.036915368703605        7.499999999999997        0.16610685036580963
12.345154333433785        4.153551204001844        7.499999999999997        0.1671752806201563
11.486402182528494        3.2025676138658468       7.499999999999997        0.17769692843071064
11.630118310623285        3.0878161266951882       7.499999999999997        0.17661534779791246
12.005371926940203        4.368547126458494        7.499999999999997        0.17016945425503513
12.129415361195118        4.136004215065778        7.499999999999997        0.1682989266853165
11.864666834618365        4.121369249645104        7.499999999999997        0.17051685141396056
12.051098970386056        4.731167656224375        7.303248515663433        0.16555051602024376
11.89798446995423         4.832059134961528        7.151911297557703        0.1649734374284628
12.118424770574943        4.893153585202649        7.060269622196023        0.1574788495458146
11.83914638847988         4.9742215440821544       6.938667683876766        0.1635415313641633
12.344107217702877        5.010147588641748        6.884778617037374        0.14756829121937073
11.744186046511627        4.357231932187266        7.499999999999997        0.17203576537205365
11.883720930232556        4.6                      7.499999999999999        0.1704962623648483
11.604651162790699        4.599999999999999        7.499999999999998        0.1711854500543644
11.782428877595487        4.719427157023033        7.3208592644654455       0.1687296876789615
11.445781836321894        4.819327219965113        7.171009170052326        0.17174438663405753
11.23649563743021         4.736594545213465        7.295108182179801        0.17172440199195194
11.51107097229822         4.718378106066099        7.322432840900848        0.16988948580006114
11.325581395348834        4.599999999999999        7.499999999999998        0.17124020356898087
11.465116279069766        4.357231932187263        7.499999999999997        0.173350106574478
11.679814844400038        4.834780467204242        7.147829299193634        0.16848390447609218
11.6046511627907          4.114463864374533        7.4999999999999964       0.17366498638790337
11.725921786781255        3.8715599783665744       7.499999999999997        0.17302153952636368
11.186046511627902        4.357231932187265        7.499999999999997        0.17616412820225327
11.453583893556823        3.8567545779465884       7.499999999999998        0.17524360550055532
11.62185676083927         3.595033608207851        7.499999999999998        0.17725922092100532
11.325581395348834        4.114463864374532        7.4999999999999964       0.1764667695112597
10.586419785769433        4.697371234613206        7.353943148080188        0.17469047906365145
10.767441860465112        4.599999999999999        7.499999999999996        0.17765416757389094
10.488372093023253        4.599999999999999        7.499999999999997        0.1766258229449076
10.627906976744182        4.357231932187264        7.499999999999997        0.17769088190273538
10.792388019340649        5.566699855072921        6.3774351377807585       0.14429182582293412
10.418634790641507        5.354509944593253        6.75952783460121         0.15293390850479913
11.477966522842907        5.463899657761304        6.583502008695628        0.16354453565565621
11.586046528357166        4.941677147483679        6.987484278774479        0.17056307472203203
11.641939793073599        5.084210526315788        6.773684210526313        0.1659236121682792
10.999999999999998        4.7088839780462495       7.336674032930621        0.17308024483402887
10.554221055520701        4.8193255088351314       7.1710117367473          0.17085792869010846
10.76350658117543         4.736594005502572        7.295108991746139        0.17358980394831083
10.55075031935964         5.4740609156633235       6.529725420311638        0.1473002850861567
12.757882613170432        2.523076923076922        7.499999999999997        0.15581464059564995
12.515765226340868        2.6615384615384614       7.4999999999999964       0.1581002739668049
13.280405240557904        2.9455774410502635       7.07939213916314         0.15778102373994998
13.138496236499087        2.8077543364320126       7.292255645251368        0.16166092707632038
13.277541097714415        2.667082730603342        7.083688353428375        0.1577661251856968
13.137582155173474        2.528171081353877        7.293626767239786        0.16263856329500984
12.999999999999998        2.6615384615384614       7.499999999999997        0.1608084675582985
12.757882613170432        2.8000000000000003       7.499999999999997        0.16194915169292193
12.51576522634087         2.9384615384615387       7.499999999999997        0.16784235765856312
12.008598746335219        2.694549379320243        7.4999999999999964       0.16989308704470302
12.276464074591754        2.802287695987342        7.499999999999997        0.16690459496514068
13.424297868122885        2.80335966051139         6.863553197815668        0.15639614295737483
3.407887976851496         2.8                      8.031926676219543        0.3037775538009075
3.3098904852701794        2.7499999999999987       7.976722228010559        0.3022870417559496
3.5563598734219104        2.8                      7.939570524004948        0.3089651565407137
3.3098904852702216        2.849999999999999        7.976722228010564        0.3034158538102378
6.999999999999999         2.84                     8.14007150260901         0.2107510687772136
6.999999999999999         2.76                     8.140071502608924        0.21155245609017864
7.039999999999124         2.8                      8.122140366860188        0.21024036149228212
6.960000000000207         2.8                      8.117947744517592        0.21262353566891928
7.461179397157915         5.653007876351934        8.06845956000235         0.2723436999290998
7.505437597779325         5.752402439875894        7.887337399793156        0.27294782957360514
7.477772336110048         5.498560694021709        7.867775007899187        0.25782292995369976
7.145113962259504         5.91924983165209         8.31068797263758         0.27733452295022376
7.462068189847176         5.956146444878211        7.882754178034956        0.28275122675400793
7                         5.3106892047460885       8.136348508873425        0.2471943041438505
6.812413353041654         5.407766485401099        8.204346285163872        0.2459229022488161
7.353936872660971         5.436015020778709        8.064461033889014        0.25904921228382355
7.173834170237221         5.401312105923188        8.204715251623615        0.2565796120855755
7.041156559826541         6.0810481671519865       8.213608971337642        0.2823008607888804
6.907430149005439         5.929702706331508        8.304416247829929        0.2704454668828384
6.5309369566202005        5.66401800581575         8.050485843894117        0.24620540426525572
6.629192825767958         5.449502175792379        8.053970628769534        0.23960330126966992
7.358239864566094         6.052366209533308        7.689940240377334        0.2784439272479043
7.175811806177442         6.1951435207730965       7.723177748312853        0.28247484370045733
7.199447711448531         6.083609746690393        7.501017642290878        0.2654746533524182
7                         6.174838821393163        7.603721777095515        0.2697274920049572
6.81560339017552          6.191432611837367        7.723046713741416        0.27044062467818164
6.632417692075733         6.040776731900403        7.686633686567483        0.2543071767638692
6.793944072359732         6.080709087634982        7.501318636833447        0.2518086065946248
6.494562411375959         5.752402484691931        7.887337474486549        0.24488117658960398
6.532129264268275         5.94194056812778         7.888714490154679        0.25469326049164837
6.619040660228486         5.932049492587438        7.458368471922505        0.23688946273788722
6.512973738423123         5.525581896281446        7.862938459116979        0.23537779116042643
6.517217284740453         5.848000488065402        7.673675804603595        0.2409053087385339
6.467821617928752         5.621503623284717        7.669172705474528        0.2313770670842634
7.532178392096329         5.621503574210938        7.669172623684897        0.25665267315264323
7.481934172977004         5.848857259403539        7.669062404445928        0.26884873193022846
7.375991942020805         5.938058711224736        7.459985291050217        0.26066251637367327
7.499305006139899         5.359570249837791        7.66532893329726         0.24283467100245956
7.501910875387947         5.737012887937           7.441833861468815        0.2517171549366754
7.191646336079604         5.26279735867273         8.012251784057312        0.24613451491585672
7.187341499501859         5.104044291130353        7.807123098596477        0.2332011848550586
7.000000000000002         5.160746965286961        7.937106334758891        0.23659169614408862
6.794217295542061         5.2653818209313465       8.006091359876425        0.23690932972006487
6.790256535848825         5.108026236171126        7.798081474383827        0.22785168525658947
6.616633669223999         5.291728276154226        7.843024640015118        0.22965710951898635
6.495271499488784         5.730172664466729        7.441259638157872        0.22602007308510388
6.491962183793678         5.377269852930444        7.654603428407812        0.22479722880547318
10.079999999999998        0                        0                        0.16231581644969706
10.239107464619535        0.21311223118721528      0                        0.1643232469016693
10.238674364613251        0                        0.2461524618230656       0.15771223833591416
9.96285525530081          0.22222855136878014      0                        0.16413768963797917
6.797441434726191         -2.5690725591413877      6.054121749225723        0.10823010689229572
6.999999999999998         -2.5609355658357007      5.91682108587367         0.11080424901742102
7.236294947329141         -2.556228101540218       6.048868324171906        0.11490935263761536
6.586695128741175         -2.4445556102205472      5.984621499381224        0.1124959233592906
6.461847575775524         -2.3669498265168896      6.144469197769307        0.11289905775747458
6.294797608592508         -1.677189167246241       6.153430314972268        0.13175742734195775
6.315835802290553         -1.7780862812621252      6.3628567195192165       0.13059663864337792
6.283237180481401         -1.9008316768750488      6.2020791921876235       0.12700265046828688
6.332630407851341         -2.1530824848159624      6.21690435024147         0.11850654746251822
6.411174525800247         -2.265612238733405       5.977897219201301        0.1178726424005734
6.2983163759059915        -2.040096554314272       5.974940388565626        0.12439549140823193
7.451061388580279         -2.4472267044953826      6.111830981477391        0.12954786038488608
7.424500325387121         -2.413335892417399       5.895162013818369        0.12987510409787575
6.352049417750799         -2.1402882007128117      5.803685669009762        0.12336690484635107
6.256688994297018         -1.8070224331460065      5.967556082865017        0.12986335078783592
6.271297076477579         -1.9486000059065094      5.745435097166179        0.13012331217720538
7.203731920151698         -1.3016332292981316      6.530177160633317        0.1631137404090928
7.000000000000001         -1.2128344217591318      6.425606316479199        0.1587689039258009
7.236387829548461         -1.1798342021923738      6.280026644207311        0.17070212852559016
7.096646257491553         -2.045621785534889       6.688256762352127        0.13426849680918573
6.63043359870293          -1.3083919192481492      6.3897178942833905       0.1458226735311479
6.369023856310584         -1.5803064116264047      6.3212897766683405       0.13534866696915338
6.480711488596648         -1.4685312716741343      6.430398585509786        0.14041660119211394
7.226041907231442         -2.4808407436704827      5.763542026438737        0.1204812127545707
7.442486370352542         -2.3360877522548833      5.646360571895663        0.1372614240578833
6.770069701853544         -1.1801375181252705      6.285134685557351        0.1525809519770789
6.544754293224088         -1.2264946601273208      6.12361156734661         0.1444965801079122
6.46401450567624          -1.4048098364001247      6.287632628756978        0.13872080748880286
6.370202659854003         -1.4403336394991701      6.113985663523715        0.13539105401425086
7.607659215341909         -2.205156154586939       5.811832529483452        0.15139763557024685
7                         -2.4890788532363572      5.662908688734343        0.11755856578403708
6.764931366773966         -2.487123939227551       5.797320902225478        0.11287026262940465
6.527839494626574         -2.3315350386482994      5.720362142936902        0.1183533231187922
6.751712902263196         -2.4122133657593006      5.543370457174612        0.11990998273335406
6.999999999999997         -1.083125963822759       6.179607003962131        0.16395857594787702
7.699963886443223         -1.6395370444744302      6.137276780805297        0.17592797908202826
7.71914252316474          -1.9775874002154186      5.74925230326992         0.16474225897433772
7.743311200814001         -1.807021743712188       5.96755435928047         0.1717787038637051
7.72117832522043          -1.5438006107739428      5.930703899639523        0.17823434114016082
7.769859452035394         -1.713212270171874       5.733030675429686        0.1726191689774994
7.595628995532244         -1.3915502685828107      6.128504565109124        0.18130750275552543
7.260659862012291         -1.0537604360117077      6.026567664640644        0.1767948700813544
7.447264276036472         -1.2058873356791324      6.098994872609113        0.18063370622908506
7.620021918062212         -1.2880137158815874      5.900121669749628        0.18209633796817168
9.239999999999998         5.6                      0                        0.1146328450926889
8.96                      5.6                      0                        0.1154630755548806
9.1                       5.356949970427898        0                        0.10869531104077547
9.099999999999998         5.599999999999999        0.24305002957210228      0.1174564102570692
8.68                      5.6                      0                        0.1182545182367374
8.82                      5.3569499704278964       0                        0.11273227022635492
8.82                      5.6                      0.24305002957210275      0.11719612403337908
7.840000000000002         5.6000000000000005       0                        0.12406780669016183
7.5600000000000005        5.599999999999999        0                        0.13754997249209697
7.689569282840134         5.3560548525416225       0                        0.12954139092961456
7.700000000000001         5.6000000000000005       0.24305002957210234      0.12881454437141102
9.521356696860995         -0.7615853193821964      1.6132834221408998       0.12327967942632088
9.758907608172185         -0.6975972000529062      1.3697597200052907       0.12669224393073905
9.487036823914707         -0.6090525507320229      1.3609052550732026       0.12680317314298825
10.750360229653193        -1.9999999999999996      2.7757236788683226       0.09200805981007253
10.998880562010427        -1.9999999999999996      2.6784478860702294       0.09782744838157145
11.265528642999284        -1.9999999999999996      2.6219222990051447       0.10572685178242272
10.964786829984684        -1.9999999999999996      2.9183138196364222       0.09817980731448615
10.87386903266702         -1.9999999999999996      3.1729193182417568       0.10015112631232795
12.402827419118474        -1.0493838143838097      4.0716057045002465       0.11626101974350521
11.48600981040515         -1.9999999999999996      3.2148579416719105       0.11598350487222174
11.525898160732506        -1.9999999999999996      3.498205751946394        0.11394621645843937
12.354708873938431        -1.2868020326430452      3.2478351541237025       0.116071036518417
12.360196434697679        -1.2657631990664466      2.9647683742036985       0.12474860097923378
12.413699415899911        -1.0239851241699587      2.7912544531344095       0.129130812579342
12.408668307683175        -1.0409329976173354      3.1069441054641693       0.12146989415734526
12.467029496737084        -0.7757054899824634      2.988290279327992        0.12801634366762962
12.399709647860329        -1.0776756779890757      3.345209230629254        0.1145247620716566
12.463518179979019        -0.7619992274489458      4.217058963215108        0.12550773639795268
12.463317318182307        -0.7704205794660927      3.913508983643047        0.12428818967719733
12.518209846047291        -0.5102028605935361      4.0678119274720475       0.13395350456100252
12.408645633228545        -1.028385182934825       3.7575324947054334       0.11467080305639597
12.463782558103254        -0.7754185339745036      3.6200031738414706       0.12068356021096326
12.418018111913593        -0.9896593124672054      3.5196061717177667       0.11444874754306958
12.518999079358439        -0.5154308504097441      3.761697956224505        0.13130771152533782
12.456425487735082        -0.8167322470634252      3.313786699535107        0.12130689461492326
11.848560356227122        -0.8320754870887693      4.875188676936686        0.10252076639141806
12.02765174153355         -0.7166394474993917      4.892504082875091        0.11278968238083929
11.717119921055708        -0.7534433306755072      5.13237218174413         0.10082756317082396
11.628820944767307        -0.6163904195105331      4.90754143707342         0.10982983493857502
10.637678291722773        -0.6970978646534707      5.1217349555084155       0.10411882709761258
10.778407705976555        -0.6024521421317411      5.113369979928797        0.10584884315338546
10.489601899834684        -0.7819335836246278      5.0520615526964505       0.10559792727638703
10.385275194712177        -0.9616838058402942      5.055219342620838        0.10514301049675685
10.214468588205374        -1.337955679301268       4.7993066481048094       0.10060622515999708
10.664709330261875        -2                       4.208419601057068        0.08728417351459865
10.867901608143013        -2.0565379155289722      4.200875624407502        0.08888617898201986
10.788989318339146        -1.9999999999999993      4.008972913795243        0.0929871360229373
10.496194850916696        -1.9999999999999996      4.036588677642986        0.08602686210761633
10.299053451602319        -1.9999999999999996      3.8717772294538504       0.08458183393203257
10.550933776568437        -1.9999999999999996      3.8330943691076467       0.08905152750162716
10.429520312231235        -1.9999999999999996      3.6685049114742916       0.0872282929694527
10.57849869105639         -1.9999999999999996      3.6226779148544233       0.09099486036005512
10.790416620493076        -1.9999999999999996      3.759974778079003        0.09713650671405506
10.968636101113141        -1.9999999999999996      3.665846093662638        0.10539518549086273
10.022786163073734        -1.9999999999999993      3.486273065454351        0.08375785074762233
9.74919570859382          -1.774203149305866       3.4924242104864716       0.08928180417937547
9.702553601815387         -1.566904896957271       3.368796801063658        0.09484593840583593
11.185851120988662        -1.9999999999999996      3.117178861874292        0.10985991506850279
11.08212372871705         -1.9999999999999996      3.3301356699107023       0.1112252065053039
10.760683493150392        -1.9999999999999996      3.5386575473550743       0.09822762867736322
10.915620918559355        -1.9999999999999996      3.4095503582343025       0.10536512853070833
10.75668004589991         -1.9999999999999996      3.367347948425319        0.09807650349935584
11.1180760241527          -1.9999999999999996      3.543154489097052        0.11210444407921537
10.620307401097268        -1.9999999999999996      3.456452147987826        0.09309901889543971
10.035100728860101        -1.1456556163824494      4.828151657542633        0.10448744129088941
10.440745151022767        -1.9999999999999996      3.4611119178777834       0.08871224840060386
10.236466972721361        -1.9999999999999996      3.6090744542323474       0.08472768524946227
9.699211757715695         -1.552052256514194       3.889491830790017        0.09338191374583764
9.69956444333444          -1.5536197481530631      3.626715756771465        0.09405431198742188
9.650520180708153         -1.3356452475917857      4.007780140078412        0.09976369042609844
9.649932719770337         -1.3330343100903834      4.273028904753089        0.1015880304286929
11.292969625534738        -1.9999999999999996      3.374060795823315        0.11610788136430107
11.336243554744245        -1.9999999999999996      3.649323848845014        0.1107327430752411
11.542235572511697        -1.9999999999999996      3.6973541826497827       0.10745498679632529
11.417388617180656        -1.9999999999999996      3.899708229037934        0.10003485666738123
11.358451080589967        -0.4794698735707829      4.928079518964382        0.1157375808643086
9.651053033594607         -1.3380134826426935      3.218966736827407        0.0974986307241942
9.698092059174122         -1.5470758185516527      3.0908001159349063       0.09596369899411859
9.645948551168233         -1.3153268940810359      2.9786487739629965       0.09604991313886703
9.655694327188183         -1.3586414541697012      3.497270882379464        0.09835769059999533
9.572760137375433         -0.9900450550019262      4.601355700093103        0.10942011370590954
9.800185928807082         -1.042312672108525       4.8436530991837214       0.10460978960712287
9.984652203951399         -0.9555451887758463      4.8566682216836226       0.10676511901819205
9.595387317447853         -1.0906102997682334      4.335732774648379        0.10755998257119635
9.648949645788605         -1.3286650923938033      3.761836504915273        0.09984224870240234
9.610336023501372         -1.1570489933394288      4.136904916724982        0.10469329339780624
9.562341799777677         -0.9437413323452226      4.132740664319678        0.1076214118269513
9.593641562295268         -1.0828513879789738      3.8929531166184663       0.10466325201833604
9.606378319183914         -1.1394591963729497      3.3466812111736677       0.09980913377082636
9.60800652345112          -1.146695659782754       3.6189939002206515       0.10221140811477396
10.236730304376902        -1.0485200990840307      4.842721985137397        0.1063370896131015
10.357945107312599        -0.7848887372427881      4.882266689413582        0.10838494107166263
9.55007749792026          -0.8892333240900466      4.866615001386493        0.10771269739572502
11.185743771093845        0.8632551405852285       7.294882710877841        0.16090525856918594
11.325581395348834        0.9999999999999998       7.4999999999999964       0.1606358806613989
11.464598148303562        0.8633546652960624       7.295031997944092        0.15285686164066578
11.046511627906975        0.9999999999999998       7.499999999999997        0.1683606601150497
11.186046511627902        1.2427680678127304       7.499999999999997        0.17092420545054796
11.465116279069765        1.2427680678127304       7.499999999999997        0.16019405461025518
10.906135132889341        0.8632748996132428       7.294912349419862        0.1665450294285906
10.767441860465114        0.9999999999999998       7.499999999999997        0.1730172043269755
10.906976744186043        1.2427680678127313       7.499999999999998        0.17629619700768528
10.209302325581396        0.9999999999999997       7.499999999999997        0.18145994304740196
10.488372093023255        0.9999999999999999       7.499999999999999        0.1792455594439314
10.348428090504958        0.8633440050857433       7.295016007628613        0.17706298921265382
10.348837209302324        1.2427680678127304       7.499999999999997        0.18277713488606848
11.019171744114075        2.9930048460887075       7.4999999999999964       0.17126575461558777
10.963903836806814        2.8300382080107647       7.499999999999997        0.17204386131324398
11.137526503977604        3.1264850187444697       7.4999999999999964       0.17294316667037316
13.999999999999996        3.0800000000000014       5.027799881711589        0.1655346620501625
13.999999999999995        3.219999999999999        4.7847498521394884       0.1577308959982924
13.999999999999996        2.9400000000000013       4.784749852139486        0.16119575257103066
14                        3.080000000000002        4.541699822567386        0.1558836075633376
13.999999999999998        3.5042629236221625       4.79556248802421         0.15557956969838482
13.261558929146291        5.6                      4.805543697988442        0.1474890081124374
13.271553070991827        5.599999999999999        4.510876617222104        0.14372309772081437
13.27746319618532         5.599999999999999        4.227272727272726        0.14163109395291038
13.0209177538672          5.6                      4.638235677329742        0.13949245675225133
13.999999999999998        4.6366175949137585       4.0909090909090935       0.16930022785636026
13.999999999999998        4.639337408817523        4.365643455812432        0.16947855852146218
13.999999999999998        4.877463196185318        4.227272727272727        0.16633774857694547
13.999999999999998        4.877463196185317        4.499999999999998        0.16609697032003437
13.999999999999996        4.640178359240416        4.638630165449275        0.1676830086028687
12.602018183790527        5.6                      5.032840476962669        0.1407443275478026
12.87659249958944         5.6                      5.046579084971032        0.14604576973254282
13.999999999999996        5.118308797456878        3.8181818181818175       0.15857204321000865
13.999999999999998        4.877463196185317        3.6818181818181817       0.15938115382772008
13.999999999999998        4.877463196185318        3.40909090909091         0.1591388876900159
14                        4.6366175949137585       3.2727272727272765       0.15849826095186728
13.999999999999998        4.6366175949137585       3.545454545454545        0.15899848993466617
13.999999999999996        4.3957719936421995       3.4090909090909105       0.1564831177594814
13.277463196185314        5.6                      2.863636363636363        0.14652928419011865
13.277463196185318        5.6                      3.136363636363642        0.14730432368679072
13.999999999999996        4.877463196185316        2.8636363636363633       0.15809773236372274
13.999999999999998        4.877463196185317        2.5909090909090873       0.15484650470888428
13.277463196185321        5.599999999999999        3.409090909090912        0.14647872693768016
13.03661759491376         5.6                      3.2727272727272787       0.14158857563065538
13.999999999999998        4.395771993642196        3.136363636363642        0.15455973559908584
13.999999999999996        4.154926392370632        3.0000000000000053       0.1509802385673529
13.999999999999998        4.395771993642194        2.8636363636363633       0.1510259376870586
14                        4.636617594913756        3.0000000000000027       0.15663964114847548
14                        4.154926392370638        3.2727272727272787       0.15282900830337343
13.999999999999996        4.877463196185317        3.136363636363639        0.1616377417041729
14                        4.636617594913756        2.727272727272725        0.15170548263429914
13.999999999999998        3.4496784527086195       2.869203255504546        0.15421797416582275
13.999999999999996        3.2229619757570696       2.4836375062444955       0.15932407536882345
13.999999999999996        3.21875917896112         2.726782743954195        0.15992644983436685
13.277463196185321        5.599999999999999        3.9545454545454533       0.14114395730898108
13.036617594913759        5.599999999999998        4.09090909090909         0.133026768800548
13.518308797456884        5.6                      3.818181818181817        0.15045941753929878
13.277463196185321        5.599999999999999        3.681818181818181        0.14399464106436663
13.036617594913759        5.6                      3.818181818181817        0.13317795635770338
12.795771993642202        5.599999999999999        3.6818181818181794       0.12493229505765126
13.036617594913764        5.6                      3.5454545454545463       0.13750155771290837
12.795771993642203        5.6                      3.409090909090914        0.13006305223991557
12.554926392370641        5.6                      3.272727272727286        0.11812609149842433
12.795771993642196        5.6000000000000005       3.1363636363636473       0.13244530946496605
12.795771993642195        5.6                      2.590909090909083        0.12559416376383473
12.554926392370641        5.6                      2.454545454545446        0.1173710461342387
12.55492639237063         5.6                      2.727272727272719        0.11587613615676763
13.036617594913753        5.6                      2.727272727272723        0.1372881968009252
13.036617594913755        5.6                      3.0000000000000053       0.1417864554700576
12.795771993642193        5.6                      2.8636363636363646       0.12960545834606882
12.55492639237063         5.6                      3.0000000000000107       0.11708087464427931
12.314080791099062        5.6                      2.8636363636363633       0.10660405317353304
13.999999999999998        4.705405508670246        5.121001441117087        0.1654071335458542
13.999999999999998        4.678232129172773        4.907470565439812        0.16555970370505532
13.999999999999998        4.877463196185317        4.772727272727273        0.16395295250910943
14                        4.399133174913576        4.228670123575778        0.1706933930581662
14                        4.405140826012667        4.503885216586303        0.16940125586555285
14                        4.171643144351046        4.35823411323844         0.16712336989257112
13.999999999999996        4.375237787585833        4.808209816389849        0.16534713783997454
13.999999999999998        4.187497679040682        4.58899107053416         0.16548527019358525
14                        3.788372259926665        4.7862425723818305       0.15628765077358112
13.999999999999996        4.06414241798959         4.789628364721737        0.16022701770817613
14                        3.6378780437554297       4.554160484061391        0.15290104652491407
14                        3.9247990777822657       4.519910128626207        0.1589065717691144
13.999999999999996        3.7204976784678028       4.345302842666933        0.1523048198612649
13.999999999999996        3.948854474747816        2.067511739823077        0.15165721926347642
14                        3.9271577236515136       2.3270885040746747       0.14707804070935437
14                        4.166669803094884        2.200285620099045        0.1548770143420766
14                        4.877463196185319        2.3181818181818166       0.1569916330859453
13.999999999999998        4.3957719936421995       2.3181818181818152       0.15802928571703598
14                        4.154926392370639        2.454545454545446        0.14981796133042294
13.999999999999998        4.395771993642196        2.5909090909090846       0.1506460697425767
13.999999999999996        4.6366175949137585       2.45454545454545         0.15475779140888887
13.999999999999998        4.154926392370632        2.7272727272727226       0.1486784127503427
13.999999999999998        3.9140807910990687       2.8636363636363633       0.14859660204392003
14                        3.6732351898275066       3.0000000000000107       0.14952116984209993
13.013026513547281        5.6                      4.873171981311116        0.14449122248397847
12.763052100027247        5.6                      4.784554671193529        0.14055495803669435
13.043820179061608        5.6                      4.365179527219555        0.13591761878993544
12.806947917090277        5.6                      4.498237358032714        0.1348856188517665
12.816741940694591        5.6                      4.227139339873702        0.12958249121858836
12.466793474904078        5.6                      4.786930424379367        0.13752808660748286
12.590848340858122        5.6                      4.58563070547126         0.13576622605683195
12.554926392370646        5.6                      3.5454545454545463       0.11721668656579821
12.573746678418534        5.6                      4.357226041820558        0.1299799816942052
12.7957719936422          5.6                      3.9545454545454533       0.1244618573794498
12.585642608368829        5.6                      4.098362866575285        0.12275989772953409
13.999999999999998        4.877463196185317        3.954545454545456        0.164166143987615
13.999999999999996        4.636617594913757        3.8181818181818175       0.16492349089322803
14                        4.395771993642196        3.954545454545457        0.16811057092334158
13.999999999999996        3.460444893246894        3.6674203927733378       0.1538096525636616
13.999999999999996        3.682248485142466        3.8083915807526245       0.155517491417835
14                        3.691779223567835        3.5427826864253764       0.1513174576783297
14                        3.922641979508164        3.6801264193350756       0.1566194623308037
13.999999999999996        3.476883593215419        3.8874745581126877       0.15395291358449684
13.999999999999998        3.91533519100262         4.220428868541013        0.15884136695529086
13.999999999999998        4.164934023898228        4.084566427051602        0.16691250375719727
13.999999999999996        4.154926392370634        3.818181818181817        0.1630840261233311
14.000000000000002        2.381748009533019        4.30186317013159         0.15364745585673267
14                        2.290700670278752        4.07503609120678         0.15018787562572886
13.999999999999996        2.5242179025804075       4.06347871929623         0.15165834607113296
13.999999999999998        2.660000000000002        4.298649792995283        0.1566475367806874
13.999999999999998        2.797827480171934        4.062754619876769        0.1541133362818425
13.999999999999998        2.5200000000000036       4.5416998225673835       0.15892336925875486
13.999999999999996        2.940000000000002        4.298649792995281        0.15696372346378837
14                        3.0779482643919405       4.071386754692497        0.15509179056507508
13.999999999999998        2.9320803708833285       3.823059055630654        0.15177995896002597
13.999999999999998        2.799999999999999        4.541699822567384        0.15886999629477486
14                        2.5200000000000014       5.513899940855795        0.16972414172883935
13.999999999999998        2.2399999999999993       5.513899940855793        0.1655298975703864
13.999999999999996        2.3800000000000012       5.2708499112836895       0.16801085078079844
14                        2.66                     5.270849911283693        0.1704100559367048
13.999999999999996        2.8                      5.513899940855794        0.17122078695088858
13.423048363305655        2.525977103223241        6.865427455041515        0.1581684479679437
13.57802283952326         2.3856747595516374       6.632965740715108        0.16191432663438785
13.864594889687055        3.2230449673780486       6.203107665469411        0.17348824423517648
13.999999999999996        2.0999999999999996       5.756949970427897        0.16044496470337966
13.864493413910395        2.110698090195632        6.203259879134403        0.15792455073332648
13.724778587903039        1.976366273998182        6.412832118145438        0.16114040934446572
13.724650946660049        2.2500614625150774       6.413023580009923        0.1614034089641456
13.999999999999998        3.0800000000000005       5.513899940855794        0.17140500070855255
13.999999999999998        2.940000000000001        5.270849911283692        0.17043821910464627
13.575999526195165        2.1111528909111783       6.6360007107072505       0.16223972970458944
12.441569507240276        0                        5.268363478247865        0.13623297458213443
12.142496139478098        0.726114215475335        7.089171323213           0.14483870204767066
11.872094458367886        0.723071683846028        7.084607525769041        0.14545406877477027
12.006449943847052        0.5777811248162281       6.866671687224341        0.14516725777319975
12.269177918389463        0.5782380667647323       6.867357100147098        0.1438933440618457
13.014705493428878        0.4182074416589763       6.627311162488463        0.14832638283038488
12.800209188731767        0.4012754626562284       6.601913193984341        0.14431189403923164
12.526924727208367        0.5809238972335898       6.871385845850384        0.14451559767510255
12.633421653645282        0.453386527788056        6.680079791682083        0.14312584231090064
12.90028760341114         0.2791192316210156       6.418678847431522        0.14353180640011634
12.740034968237929        0.13760946619288997      6.206414199289335        0.13625812499455758
12.463057671048444        0.13611587385324428      6.204173810779865        0.13497003216404876
12.59809192422857         0.30254313104024627      6.453814696560368        0.14025108375354378
12.016663634777771        0.27442087186290476      6.411631307794355        0.13745105973346486
12.145159017036972        0.42565372580693545      6.638480588710403        0.14300378550064272
12.28979147815378         0.2766471837816438       6.414970775672465        0.13898079872823435
12.400179158775611        0.43306848334726167      6.649602725020891        0.1423979826635414
12.160958705605609        0.136099458731519        6.204149188097279        0.13481359158291847
12.587307529100338        0                        5.5221047982704405       0.13203465598598016
12.301863071604512        0                        5.511041776354713        0.13535618924908285
12.733981161064548        0                        5.759896801028184        0.12936383453075814
12.455883187014335        0                        5.758245921984065        0.13176962326207978
12.6                      0                        6                        0.13035240620001035
12.319999999999997        0                        5.999999999999998        0.1327753221838541
12.16848347089601         0                        5.744564481659461        0.13581195137151122
12.040000000000003        0                        6                        0.1347325855596622
11.989963498488908        0                        5.4941662839286405       0.13681548953049302
12.115140134829652        0                        5.254515791164787        0.136728554217773
11.866810838549245        0                        5.729205352644426        0.13785177928666761
11.728317756371997        1.7294359821207468       7.4999999999999964       0.1601669852678169
11.601353179207132        1.9938887579661158       7.4999999999999964       0.16458434884052428
11.594412791526915        1.4859659696358558       7.499999999999997        0.16101806378093972
11.450077522287891        1.7433154731816294       7.499999999999997        0.16983687998200184
11.29719036527069         2.013557242281991        7.499999999999997        0.17342277370358647
11.602457369781913        0.7230861582161068       7.084629237324158        0.1479292308978233
11.741791147792682        0.5781866255793017       6.867279938368951        0.14653921818271967
11.324446060410917        0.722915308896667        7.0843729633449986       0.15361139475060173
11.46637240294781         0.5779339930994106       6.866900989649114        0.14944758455587379
11.609702389624374        0.13617572230973832      6.2042635834646065       0.1333389017292206
11.76                     0                        5.999999999999999        0.13528302908595743
11.48                     0                        6                        0.1348904606447727
11.88878658831728         0.13698343446712044      6.20547515170068         0.13316889853162336
11.741469708041777        0.2763174395276967       6.414476159291544        0.13655698691024717
11.62721982251072         0                        5.7544838758558585       0.13779860318231743
11.075499010667686        -0.4316315438559119      4.9352552684216136       0.11676765208794813
10.796079606188217        -0.47042352260950365     4.929436471608574        0.11324728263680696
10.895900549215146        -0.23092694760924098     4.965360957858614        0.12147187901405189
14                        1.204228006357801        2.045454545454547        0.17693626962083345
13.999999999999996        0.9633824050862416       1.90909090909091         0.1761266753062636
13.999999999999998        0.9633824050862421       2.7272727272727266       0.1731290899042626
13.999999999999998        0.9633824050862421       3.0000000000000018       0.17325287798272046
13.33363144243043         0                        2.90667419397943         0.156449424590319
13.080926981552105        0                        2.8109778799739433       0.15163278775155434
13.999999999999998        0.9633824050862412       2.454545454545453        0.17236965752128466
14                        0.7225368038146804       2.318181818181817        0.16779290974364416
14                        0.9633824050862407       2.181818181818183        0.17279178833698247
13.999999999999998        1.2042280063578032       2.5909090909090873       0.1773685457006509
14                        1.204228006357801        2.3181818181818166       0.1778163120654934
14                        1.6859192089009245       2.590909090909085        0.17793052154949732
13.999999999999998        1.4450736076293618       2.4545454545454515       0.179979778855908
14                        1.4450736076293649       2.727272727272725        0.17576939303932557
13.999999999999998        1.6859192089009263       2.8636363636363633       0.17174085068630826
14                        1.685590166336492        2.328454766562569        0.1775643126895978
13.999999999999996        1.2042280063578037       2.8636363636363633       0.17386206226893217
12.650000000000002        0                        1.3                      0.15799254301027468
13.09714474245356         0                        2.5037576477135235       0.15660352310054423
12.874349309570349        0                        1.4693811277049975       0.1572504476479135
12.647480915758747        0                        1.6106870564216227       0.1564589196142189
12.873022354858144        0                        1.7680351784191872       0.15540249009258592
12.866626044304946        0                        2.0649138248303487       0.15329079728198972
13.999999999999998        3.028429606679257        2.864021425339334        0.16136073297005146
14                        2.9618868877265414       2.5832764885717254       0.15943379859447457
14                        2.812537180908294        2.806228903398007        0.15881624114760062
14                        3.015846455874078        2.357974441197001        0.1590852634513542
13.999999999999996        2.803815512980414        2.3760282555608936       0.15654116693569955
13.999999999999996        3.21245854055077         2.1880931659252703       0.15872997277375597
13.999999999999996        2.938233916923057        2.1625223583216955       0.15963332665821298
14                        3.078356257856422        1.9478939235764088       0.16261057562960035
13.999999999999998        3.3218930204251382       1.9420804771141658       0.15844711580359896
14                        2.66                     0.7291500887163074       0.1686172846815918
13.999999999999996        2.5200000000000014       0.9722001182884097       0.16434752632203578
13.999999999999998        3.079999999999999        1.458300177432617        0.1676130792867169
13.999999999999996        2.939999999999996        1.7013502070047193       0.16591406147574664
14                        3.2043844487880815       1.7052034991676606       0.16444269394344505
14                        2.3800000000000017       1.2152501478605124       0.16325273686114025
13.999999999999996        2.5962619048872444       3.3969975637605003       0.15659655281585547
13.999999999999996        2.5650704123993044       3.6195457259012973       0.1522540598276331
13.999999999999996        2.595448465301656        3.140600430418801        0.15869673098012746
13.999999999999996        2.6681165056332627       3.821628397384185        0.15033338432978424
13.999999999999996        2.383467197905351        3.8000665320341245       0.150520342384955
13.999999999999996        2.822740037120802        3.011286147238771        0.15988385077448755
14                        2.6047639609445916       2.883688258666563        0.15732064235621654
13.999999999999996        2.6485263726103945       2.605010928109881        0.1551257786372491
13.999999999999996        2.3988083823159343       2.73928505895602         0.1577512164974275
13.999999999999998        1.9269685188393377       2.205048491139907        0.1695288539736941
13.999999999999996        2.1350480938545413       2.1233236384783023       0.16160556076565413
13.999999999999996        1.925846992650809        2.464891854747909        0.17288876292150068
13.999999999999995        1.9267648101724872       2.727272727272723        0.17228306038692057
13.999999999999996        2.243526386633928        1.4570259554654368       0.161926187954333
13.999999999999998        2.3890691459705815       1.6955880283491034       0.16069143706810837
13.999999999999998        1.889730669843163        1.6624270434342185       0.1621137589179451
13.999999999999995        2.1098884932014244       1.6785569010546868       0.160696919197328
11.905156353072726        -0.531081509850471       4.920337773522429        0.11862727956164934
12.201019956328578        -0.6046826348938995      4.909297604765915        0.12191973718594218
12.098170509315736        -0.3808758252400438      4.942868626213994        0.12780331301370088
11.901892083915078        -0.23914391417529085     4.964128412873706        0.13045364604891632
12.515378429125292        -0.5140884343383869      4.388174656403112        0.1317844133289214
12.151225415424713        -0.2055499937452942      4.969167500938206        0.13298711847018815
12.576054288413333        -0.2264334884867128      4.472280490283849        0.13894797523527555
12.575564134287932        -0.2377213652506675      4.208850771884433        0.1410943628127885
12.307581835562006        0                        4.999999999999999        0.13816178964459433
11.987010377169845        0                        5                        0.13661744987651023
11.660204175789305        -0.3550822461709408      4.946737663074359        0.12411940863328273
11.658081415133719        0                        5.000000000000002        0.13527852147755962
11.420157104877887        -0.2216675226853035      4.966749871597205        0.12802688311461635
12.855170815190936        0                        4.535185626116695        0.14808951063208683
12.624958675440762        0                        4.3884300289729365       0.1445684440033879
12.854206910071884        0                        3.618379159374255        0.14467835986990232
12.62745902023987         0                        4.080054170416729        0.14679984055496012
12.629974970715226        0                        3.769753611789104        0.14522858922371554
12.576390543786115        -0.2438371448109658      3.9140378551557014       0.14147074653830408
11.31358512478882         1.4964192540507444       7.499999999999998        0.1727558744824018
13.999999999999998        2.16205143860798         2.870378387930991        0.16486787173954218
14                        1.4450736076293649       3.000000000000003        0.1691591299021167
14                        1.8533753349411133       4.089229359615327        0.15089541058499475
13.999999999999998        2.060895185729094        4.021102916606446        0.1499494110199282
14.000000000000002        1.6351825458767695       4.236920640227266        0.15246802815906305
11.856163618837078        5.6                      3.668589640777025        0.10492570997761007
11.84442019476296         5.6                      3.876461800584128        0.11052218080168988
11.625284857965246        5.6                      3.8080950633827673       0.10629073396828102
11.735313926966093        5.6                      4.054968901641601        0.11203624222090715
11.68611052569004         5.6000000000000005       3.549374409524098        0.09918052129581602
11.47801386286663         5.6                      4.055071624847415        0.10798671813211591
14                        3.464780919648396        1.7140456234031065       0.15842990886300926
13.999999999999998        3.464593520126833        3.132454410094212        0.15276374794910016
12.181637505888148        5.6                      1.2152795823455236       0.12462521027899066
12.030934966800777        5.6                      1.4531837870052613       0.1176564663393629
11.897817846430957        5.6000000000000005       1.2161869316115648       0.12022563884133498
11.758950799409657        5.6                      1.4585090255183062       0.1155532340278249
11.479999999999984        5.6                      1.4583001774326139       0.11806977491655912
11.61999999999999         5.599999999999999        1.2152501478605164       0.12157151463593663
11.895635067097942        5.6000000000000005       1.6784414262638023       0.11377002510399335
12.049960605346385        5.6                      1.9123759455303087       0.1161104790173567
12.114556229217303        5.6                      1.6609768462520003       0.11790006427435087
11.749267180803713        5.6                      1.9159612284536698       0.11220855867078795
11.8777735828184          5.6                      2.11270562028853         0.11415143066560059
11.61742867750141         5.6                      1.7004250530318537       0.11294416759609806
12.073235189827505        5.599999999999999        2.7272727272727084       0.10657408256019751
12.0732351898275          5.6                      3.000000000000018        0.10354178151288186
11.85705973012501         5.6                      2.8747734850308424       0.10541472042010136
12.314080791099075        5.6                      3.1363636363636567       0.10641330176267348
12.321640528414003        5.6                      2.3213006127409894       0.11454223319311542
12.319109177738149        5.6                      2.04896922364523         0.11895848410858566
12.085982522945903        5.6                      2.198560030209133        0.11510734085358455
12.091365431470818        5.6                      2.460900802118026        0.11134872218032528
11.862389852699307        5.6000000000000005       2.334709735984054        0.11334439386761043
11.866869234125671        5.6                      2.605979159153372        0.10978332635796616
12.314080791099075        5.6                      2.590909090909076        0.10973052532121529
11.626831427779896        5.6                      2.757605498514657        0.105437961232437
11.618888918215267        5.6                      2.502940393164738        0.1088897787340969
11.593073732660752        5.6                      3.3009409043948352       0.09488788549071846
11.624679940581329        5.6                      3.0166059132077514       0.10042803648066088
11.844213502617984        5.599999999999999        3.154471011719543        0.1021159739516989
11.857736183151491        5.6                      3.412571999728887        0.10074526177175482
11.416848636943316        5.599999999999999        3.126284419571563        0.0909133751302375
12.589230264863858        -0.24547903328407655     2.090072082715816        0.14941096435687437
12.58660380650637         -0.24806364199004202     2.3744159203677118       0.14188515012536776
12.529932969553917        -0.5007416057509914      2.52639941659416         0.13317398620547238
12.87261535460211         0                        2.3640012321093065       0.15215459243405102
12.642554419559675        0                        2.218288254307591        0.14906585681910076
12.854489022801252        0                        3.310253629212573        0.1403927751763603
12.873236534501615        0                        2.984031848955533        0.14305463533324178
12.85357646511508         0                        2.673407162726947        0.14811424418355587
12.637588539321222        0                        2.8307468170502132       0.14152586399358655
12.640089795635834        0                        2.5222585382473177       0.14548028855176012
12.635050326442805        0                        3.143793072054848        0.13897610930887086
12.518562420471676        -0.5349151633014021      3.1518052513969703       0.13205669199235384
12.52579270732028         -0.5108835099477974      2.831785439255967        0.13164605639087038
12.518630002360679        -0.5261012367778609      3.4504587914279625       0.12945317021661298
12.632505378424666        0                        3.457669994291545        0.14007361189806164
12.576331230153638        -0.25438403286037364     3.607525244171785        0.1378143867349669
12.576470986942061        -0.2640483925933203      3.2967014852624          0.1366927591239078
12.578277474491202        -0.26598140706599954     2.9857144169513816       0.13717599879960482
12.645000433723427        0                        1.916613174111475        0.15280202533486945
10.722723136351522        -1.0042974416351966      1.4004297441635196       0.11827451853450113
10.520158244498052        -1.0384032475291634      1.4038403247529163       0.1181277504424756
9.64288199383556          -1.3016977503802671      2.401298817807348        0.09404977254453449
9.615757115560516         -1.1811427358245101      2.151953932091007        0.10314123303499768
10.28788597865023         -1.1315813938434123      1.413158139384341        0.11736542231614593
10.070620550794557        -1.0790297325312321      1.4079029732531234       0.11847960188713498
10.26224338321424         -0.8994685859770961      1.3899468585977095       0.12213748077981217
9.597250864177738         -1.0988927296788285      1.8863919051581985       0.11311869130798026
9.544674951682765         -0.8652220074789616      1.855084114168554        0.11991453730656419
9.56134939323194          -0.9393306365863936      2.103226934780246        0.11152333270228942
11.156581858963113        -0.8452737729640025      1.3845273772964002       0.1288323054602338
11.014137843088765        -1.0082026646527864      1.4008202664652787       0.12223635048100608
11.669532674274844        -0.5879973762770668      1.3587997376277068       0.14140579457455862
11.83309822570778         -0.2777384207252         1.32777384207252         0.14965377485778683
11.312456791128223        -0.5559849711217847      1.3555984971121786       0.13761093589334036
10.867019591053168        -1.0626146352485795      1.4062614635248578       0.11797354205780704
10.883932198338549        -0.8310355900549851      1.3831035590054985       0.12364320967622254
10.672478251575948        -0.5910966218477262      1.359109662184773        0.1267646824747344
10.658365213454044        -0.8614719138123927      1.3861471913812395       0.12109651776300442
11.010449148534923        -0.5687789836235905      1.356877898362359        0.13184175698409598
12.000811338078206        0                        1.3                      0.1569730288696081
11.669180964184887        0                        1.2999999999999998       0.1531724220507377
12.142694826912042        0                        1.0297656510541837       0.15948293876885244
12.60381670878482         1.982826846573521        0                        0.17023050290795164
11.511958977823191        0.5055514671952803       0                        0.17393993947500716
11.178564051990874        0                        0.513019566789663        0.1501315767192635
11.310047078023176        0                        0.7598218221687016       0.15128661630569165
11.46815753338003         0.7843500746620741       0                        0.17676220171021842
11.317343885483798        0.5640493763212493       0                        0.1735968908095469
11.155515990986972        0.765418139065658        0                        0.1708384098210067
11.281589664941963        1.022162198756735        0                        0.17303997690447373
11.491002355588904        0                        1.0253887494655873       0.1516588526843141
10.659814312003538        0                        0.41995742519886115      0.1489639515637296
10.895971494542291        0                        0.492159267151446        0.14943254936084924
10.8639225990065          0.47625087738911404      0                        0.16778842436146849
11.128998534153583        0.4910169231944254       0                        0.1706524997840162
11.003241078174112        0.6163396951624475       0                        0.16904704244315305
11                        0.9999999999999998       0                        0.16764684443357503
[truncated: 579,961 more chars]
