# Supplementary material for: Numerical Methods for the Analysis of Power Transformer Tank Deformation and Rupture Due to Internal Arcing Faults
Source: PLoS One. 2015 Jul 31;10(7):e0133851. doi: 10.1371/journal.pone.0133851 (PMC4521797; doi:10.1371/journal.pone.0133851)
Supplement: S3 Text — (ZIP) [file pone.0133851.s003.zip › Example_1 Overpressure distribution 60ms.txt]

% X                       Y                        Z                        Color
12.848293478081017        -1.1690302615911765      11.669538868743476       0.0014197803578525111
12.935828343362868        -1.4000000000000004      11.749074852023389       0.002207312705481524
12.750943252133695        -1.4000000000000001      11.564193232295192       7.154065588869759E-4
13.018624693458364        -1.4                     11.492258901857408       0.0023800621665660093
13.508926310971328        -1.2031712953424905      12.048123395898811       0.005749781448477382
13.639531394266918        -1.4000000000000001      12.077212274516999       0.00643144952760166
13.386976373192944        -1.4000000000000001      12.009541328474267       0.0050303338661742
13.552439696810415        -1.4000000000000001      11.880040375731255       0.005839805909965335
13.138664151630625        -1.4                     11.672633656083796       0.0033285995347242985
13.270611188192381        -1.1809574903371802      11.96156884643098        0.004515916305357395
13.370497360523409        -1.4000000000000001      11.741656029884776       0.004696746824699713
13.150008640999333        -1.4000000000000004      11.899043094002652       0.003671228824413081
13.039947447076909        -1.166662387781623       11.828946543268042       0.0030214063418847327
12.995863450414618        -1.3999999999999997      9.668967315380616        9.025892677776441E-4
12.935806767704808        -1.4000000000000001      9.450943252133698        2.480531696785852E-4
12.750925147976607        -1.3999999999999997      9.635828343362867        -5.122842617777114E-4
12.843480579320689        -1.1674357787877843      9.535215179612582        -2.090649018514159E-4
12.873941826049613        -1.3999999999999997      9.882027280691982        4.468757865458065E-4
12.60095690599735         -1.4000000000000006      9.850008640999338        -0.0010918817847226647
12.67501414533989         -1.169030471871072       9.734315498647078        -8.798905967891732E-4
12.707125545937041        -1.4                     10.040709097479965       -4.0348257794115835E-4
12.540341477321439        -1.1765492265998343      9.966494907907153        -0.0014232088568128035
12.490458671525728        -1.4000000000000001      10.086976373192948       -0.0015920945324283855
12.451877833411174        -1.2015203274173287      10.208921758935523       -0.001894602126374562
12.686423231568119        -1.3999999999999997      10.274622124271891       -5.00197133935158E-4
12.422787725482994        -1.4                     10.339531394266915       -0.0019934601190490114
12.595571537940353        -1.4                     10.475338562368668       -0.0010129969809758875
12.4                      -1.4                     10.6                     -0.0020596588345915055
12.411229279067681        -1.2265843056159855      10.41680136328381        -0.0021396281599551305
12.399999999999999        -1.12                    10.600000000000001       -0.002197209886679811
12.556551219852812        -1.1698772288272696      11.267192157568587       -9.405127215994321E-4
12.600970988536853        -1.3999999999999995      11.350015750481992       -4.5199226694682117E-4
12.490466570104056        -1.4                     11.113045323996143       -0.001199835658023087
12.759353320287165        -1.4                     11.133798268227881       3.9150719932692755E-4
12.457719907252285        -1.1443681736486728      11.012102091797223       -0.0015193740075917438
12.409564643176704        -1.2011392585054943      10.76912258019268        -0.0019381009328046654
12.42278962805319         -1.4                     10.860479384951974       -0.0017295546506341365
12.648331151462576        -1.4                     10.708666908801238       -5.927716882040919E-4
12.621683693131892        -1.4                     10.941037555130151       -5.633565153269738E-4
13.041733342302368        -1.1853493384683735      9.369805566471486        7.094567983911838E-4
13.149984249517999        -1.3999999999999997      9.300970988536854        0.0012815575618318747
13.187571833985492        -1.4                     9.567851853024141        0.001883683222169145
13.21058125868791         -1.3999999999999997      9.878402619810087        0.0023432971186232716
12.965064077555088        -0.9385401296292283      9.4270145691774          3.907380388232145E-4
13.255383707326638        -1.1968211547141012      9.245573983113122        0.0018823924267869112
13.368520738671425        -1.3999999999999997      9.417889974717077        0.0027902450191431075
13.386954676003848        -1.4                     9.190466570104055        0.002645163303743364
13.150802240725573        -1.012953502059086       9.300499050597429        0.001354546446510811
13.575711129350049        -1.3999999999999997      9.387851994283018        0.0040590310679905145
13.639520615048024        -1.3999999999999995      9.122789628053193        0.0041751162023312945
13.497231808161384        -1.1307891091423756      9.155085544524159        0.003412852418746872
13.733932917861978        -1.1987078846871135      9.109221101494201        0.0047604584548395145
13.490691401541756        -1.3999999999999997      9.674139700626462        0.003814756406572056
13.808859436025934        -1.4                     9.309069437543176        0.005359974522315477
13.899999999999999        -1.4                     9.1                      0.005613038964324559
13.899999999999993        -1.123029861285525       9.1                      0.005642616232242632
14.828651931560945        -1.4                     11.540170757305335       0.012290326792589902
14.611329718989339        -1.4000000000000001      11.63909094692998        0.011316251624220968
14.864193232295193        -1.4                     11.749056747866305       0.012684449091544875
14.650015750481998        -1.4000000000000001      11.899029011463142       0.011872205475775305
14.768594784390322        -1.1832495864994368      11.822923996219682       0.01232206831166671
15.049074852023388        -1.4                     11.56417165663713        0.013390886638911597
14.969538868743403        -1.1690302615912407      11.651706521919051       0.012950514480276972
15.309541328474271        -1.4000000000000004      11.113023626807054       0.013995833520330824
15.199043094002654        -1.4000000000000001      11.349991359000663       0.013811229121222375
15.261568846431004        -1.180957490337264       11.229388811807572       0.013763370982789012
15.091124691934303        -1.4                     11.165316691550286       0.013003805236746931
15.128946543268043        -1.1666623877816187      11.460052552923093       0.013437280567007855
15.34812339589881         -1.2031712953425158      10.991073689028674       0.01394504481267095
15.377212274516994        -1.4                     10.860468605733077       0.01412938276867026
15.117018179995034        -1.4                     10.929824187043355       0.012802966063847768
15.388974047854964        -1.2282051296211207      10.781538659283326       0.014086465228525044
15.4                      -1.4                     10.6                     0.014260756103077506
15.19638286369851         -1.4                     10.729284853948991       0.013109548325744288
14.933244964850374        -1.4000000000000004      11.32353518886693        0.012529359277530702
13.791245331151586        -1.4                     11.85371524681867        0.007251189977350304
13.718461340716663        -1.2282051296211198      12.088974047854965       0.006865123130363597
13.899999999999999        -1.4                     12.1                     0.008029841765965775
13.900000000000002        -1.12                    12.100000000000001       0.007963395677344632
14.759897865152704        -1.169197113727949       9.370945216230854        0.01033073588128054
14.649991359000662        -1.4000000000000004      9.30095690599735         0.009790445337829697
14.864171656637126        -1.3999999999999995      9.450925147976607        0.010939230762576193
14.629122903840175        -1.3999999999999997      9.597648241092749        0.00986213356519239
14.528868737200128        -1.1819968159241507      9.238190868229943        0.009178207708940496
14.413023626807053        -1.4000000000000001      9.190458671525729        0.008496363505909205
14.44009253276728         -1.4                     9.465075838696098        0.008861483179544027
12.750943252133695        7.000000000000001        11.564193232295192       0.002022098259097818
12.600970988536853        6.999999999999996        11.350015750481992       8.507979750203687E-4
12.825678938054939        7                        11.328676828260914       0.0020988389171970752
12.67090204086158         6.7544873842464455       11.459836151160077       0.001264841964849523
13.639531394266918        6.999999999999999        12.077212274516999       0.006629258497659925
13.386976373192944        7                        12.009541328474267       0.005431112247666758
13.552439696810417        6.999999999999998        11.880040375731252       0.006211917975189148
13.493489177185001        6.737121916113503        12.043865974020536       0.005832438883605907
13.725970682088931        6.781085727996759        12.089870395875897       0.006929821379554212
12.54029985252774         6.770318038631681        11.23341574732865        2.3955114228299933E-4
12.490466570104056        6.999999999999998        11.113045323996143       -1.4545335407976107E-4
12.42278962805319         7                        10.860479384951974       -0.0010403386645782772
12.621683693131871        7                        10.94103755513018        2.3475116090057498E-4
12.451330232196742        6.796426899124614        10.989044860977316       -6.440919011118234E-4
12.411468026636634        6.82175589023804         10.785128507461632       -0.0013191033155325123
12.4                      7.000000000000001        10.6                     -0.0016715037407701067
12.648331151462582        6.999999999999999        10.708666908801245       -9.729176754278222E-5
12.399999999999999        6.720000000000001        10.599999999999998       -0.0018531619176298546
12.595571537940355        6.999999999999999        10.475338562368668       -7.272834873839616E-4
12.410261949186358        6.781695288153549        10.42484138628666        -0.0019339613423265743
12.422787725482994        6.9999999999999964       10.339531394266915       -0.0017674503584811754
13.149984249517999        6.999999999999998        9.30097098853685         6.547604670281436E-4
13.38695467600385         6.999999999999999        9.190466570104057        0.0018791369103248624
13.368520738671425        7                        9.417889974717081        0.0020891539658422806
13.267473017656819        6.775285757749123        9.23988617512804         0.0013152891348719665
15.15809811508701         6.999999999999999        10.27968116601207        0.01308435067735159
15.377210371946807        7                        10.339520615048025       0.01432380947390175
15.151225152973991        6.999999999999999        10.49226886005474        0.013085652402650859
15.4                      7.000000000000001        10.6                     0.014513085963213783
15.388525619580712        6.821735676055646        10.414820411891977       0.014302090988254423
15.348677301052955        6.796517042217232        10.210983191347815       0.014121465362998924
15.30953342989594         6.999999999999998        10.08695467600385        0.013943681046665437
15.199029011463146        7                        9.849984249518           0.013091584560993087
15.043064209410394        7                        10.070547221072626       0.012312865449687896
15.259546034219712        6.770031564189343        9.9662535358383          0.01359854897320338
13.899999999999999        7.000000000000001        12.1                     0.008143826873421372
13.899999999999997        6.720000000000001        12.099999999999998       0.007888251597475344
13.791245331151586        6.999999999999999        11.853715246818666       0.007548471313249789
14.013287106307793        6.999999999999999        11.91890682325878        0.008898834391862011
14.085128507461619        6.821755890238128        12.088531973363361       0.009260088867358643
14.160479384951971        7                        12.077210371946808       0.009842965771777039
14.864193232295193        6.999999999999999        11.749056747866305       0.013729806273835446
14.650015750481998        6.999999999999999        11.899029011463142       0.012638959361164924
14.61132971898933         7                        11.639090946929988       0.012123992671471405
14.759836151160073        6.754487384246949        11.829097959138421       0.013212656534098621
14.413045323996146        6.999999999999997        12.00953342989594        0.011379774632382995
14.533415747328638        6.770318038632315        11.959700147472262       0.012107272640748666
14.28904486097735         6.796426899124647        12.048669767803244       0.010648943771592033
14.456776519510207        6.999999999999999        11.803340641998403       0.011424491720424172
14.225535582556189        6.999999999999998        11.81679211931972        0.010120640664889947
12.68642323156812         7                        10.27462212427189        -3.634347525531398E-4
12.490458671525728        7.000000000000001        10.086976373192945       -0.0014543991254853995
12.457553111601202        6.739681937573886        10.188482109564319       -0.0017156726718050423
12.707125545937043        6.999999999999998        10.040709097479969       -3.9060055625009547E-4
12.600956905997347        7.000000000000002        9.850008640999336        -0.0010782082729440129
12.873941826049611        6.999999999999998        9.882027280691982        2.617484713717519E-4
12.75092514797661         6.999999999999998        9.635828343362869        -6.889503186274522E-4
12.678129701960142        6.767435948276382        9.729923581075777        -8.123064766106628E-4
12.554471577639736        6.7536238927939145       9.937011866908078        -0.0011985778017362615
13.24179137043197         6.745684111370736        11.94787291684423        0.00484595925496105
13.370497360523409        6.999999999999998        11.741656029884773       0.005291319042644454
13.150008640999333        7                        11.899043094002652       0.004403710109427004
13.138664151630625        7                        11.672633656083779       0.004195912298736647
12.935828343362868        7.000000000000002        11.749074852023389       0.0032840484338904287
13.026596080700108        6.753287527145365        11.819493990863252       0.0038099325128968897
15.377212274516994        6.999999999999998        10.860468605733077       0.014745501028387802
15.389870395875898        6.781085727996744        10.774029317911056       0.014501628196765867
15.196382863698506        7                        10.729284853948997       0.01353948393235296
14.828651931560941        6.999999999999999        11.540170757305333       0.013309712961924226
15.049074852023388        6.999999999999998        11.56417165663713        0.014605736875400661
14.956561910782982        6.753894471808466        11.66474265843095        0.014094674124014524
15.117018179995034        6.999999999999998        10.929824187043357       0.013512798286619722
15.199043094002654        6.999999999999999        11.349991359000663       0.01503252573902253
14.933244964850365        6.999999999999998        11.323535188866924       0.013553162039677555
15.119493990863234        6.7532875271456705       11.473403919299917       0.014720951920667387
15.247872916844202        6.745684111370555        11.258208629568088       0.014924329245360192
15.309541328474271        7                        11.113023626807054       0.014996551542966296
15.091124691934304        6.999999999999998        11.165316691550286       0.014010081727946638
15.343865974020536        6.737121916113485        11.006510822814983       0.014720475830783482
14.86400529139392         6.506890073312128        11.749214426538634       0.013514502307501222
14.642509807610463        6.533938700241438        11.903333873419342       0.012658975164304328
14.407590664316809        6.557731969948308        12.011506896015181       0.011396201501439841
13.018624693458364        6.999999999999999        11.492258901857404       0.0033885485230500637
12.835257341569209        6.753894471808212        11.656561910783145       0.00254363006912952
13.711995572281545        -0.9880825761976506      9.111828526291994        0.004680332956493393
14.456776519510209        -1.4000000000000001      11.803340641998403       0.010810042349383155
14.567192157568444        -1.1698772288269925      11.943448780147262       0.011705305488279265
14.413045323996146        -1.4000000000000001      12.00953342989594        0.01094448748650144
14.312102091797106        -1.1443681736485922      12.042280092747742       0.010622678323760864
14.013287106307796        -1.4                     11.918906823258784       0.008660052130731342
14.160479384951971        -1.4                     12.077210371946808       0.009661193315201532
14.225535582556201        -1.4                     11.816792119319715       0.009714818692035762
14.06912258019264         -1.2011392585054719      12.090435356823292       0.009107456568440255
12.825678938054935        -1.4                     11.32867682826091        9.587212776784304E-4
12.677076003780428        -1.183249586499454       11.468594784390486       -7.536571376803343E-5
13.04662069193365         -1.4                     11.169007606375665       0.0021703197149133234
12.761042540446214        -0.9547432267861748      11.57610240514343        4.7852460134108205E-4
12.935709817846467        -0.9318049308023073      11.748975389032465       0.0021590214320694272
12.614606674761637        -0.9663645492089632      11.373151989865294       -7.3182540570613E-4
13.305224972964943        -1.4                     11.431604970513284       0.003963403123243836
13.620101397012933        -1.4                     11.576747493708172       0.0059041542765205365
13.65973511684924         -0.9723999690295427      12.080632562766517       0.006638584410426154
13.390945779620862        -0.9735136638445087      12.01097973079495        0.005372477821988853
13.153134970918352        -0.9538507799530326      11.900843045234462       0.003970429541768864
13.744465695695133        -1.4                     11.098266310199568       0.0057341073285691185
13.721297768486332        -1.4000000000000001      10.827136745682452       0.005219279442137452
13.559636397742919        -1.4                     11.020437333405543       0.004684912909767092
13.915435503731041        -1.4                     10.980891115381919       0.006397781777884775
13.9066789749352          -1.4                     11.154393359933596       0.0066736685758696564
14.067902021658732        -1.4                     11.103828699371146       0.0074259313795783195
13.556498266754195        -1.4                     11.275655535922366       0.005077198636025863
13.776102134279865        -1.4                     11.329119810062924       0.006342518340012927
13.278181569398022        -0.741939842285881       11.965042797630787       0.0049039893942942605
13.483506453989772        -0.7804809765242342      12.041018086677548       0.006038115821031217
13.033480148796695        -0.7180522379265535      11.824395094514266       0.0029802541501055754
12.678890567043927        -0.7929373536749204      11.471143933426445       -3.0444376926162326E-4
12.812028105424677        -0.7027525659396839      11.632626339299064       8.746861362561672E-4
12.753300416365796        -0.9288079017615508      9.633004620024918        -5.933656045586203E-4
13.509321063209205        -1.3999999999999997      9.980322350641213        0.004017649709342459
13.769517558437482        -1.3999999999999997      9.896585575589052        0.00541895419946076
12.997924525907946        -1.3999999999999997      10.172613635724652       0.001258249639898977
13.336338155415635        -1.4                     10.138382316623593       0.0030778987427463665
13.193193039458773        -1.4                     10.375899732140047       0.0022966984823244714
12.667105236639582        -0.7076732584194181      9.745616887761432        -8.74111487355511E-4
12.534642497367994        -0.7387484634981318      9.978872887400254        -0.0017924748071563945
12.600072072185645        -0.949046394326958       9.851543332925491        -0.0012820049435008378
12.489911978750953        -0.9723693430350395      10.088480916944487       -0.0018911066932268334
12.459081889004207        -0.778581149317382       10.183160705541905       -0.0023972377530357275
12.419329958208387        -0.9692555719700195      10.35996619542067        -0.002394891092055484
12.884694546726           -1.4                     10.499957097969373       6.476683088903851E-4
12.919713262717398        -1.4                     10.850201106497268       0.001077228953041029
12.399999999999997        -0.8400000000000001      10.6                     -0.0023477951479377655
12.412328205749148        -0.9783383879578638      10.791918296653696       -0.0019329562948615135
12.52617968976853         -0.9736744714443412      11.202177511366466       -0.0012105195599469087
13.345581768695567        -1.4                     11.078136261681637       0.0036841348024166036
13.204587653521557        -1.4                     10.895983798743067       0.002690969907986024
12.463649916684124        -0.8467888470224124      11.032317520068844       -0.0014223168161767634
13.177256537465457        -1.4                     10.623927840745097       0.0022823753238891934
13.463797978237665        -1.4                     10.860470422687014       0.003983217790936081
13.36742739030709         -1.4                     10.698411145800497       0.003321420353424768
12.582115482256265        -0.4555066724367627      9.883633893954094        -0.0011833824723467541
12.466085639845367        -0.5608553972352379      10.159671023276532       -0.002501862855660994
12.754148351789121        -0.4658826339891534      9.631999999848961        -2.173219102517168E-5
13.899999999999999        -0.8460597225710501      9.099999999999998        0.005588027322869217
12.839613446009697        -0.6901676232551407      9.539066280997458        1.938257496764402E-5
12.975112942574984        -0.6946762453214691      9.419074968083196        6.662212371979797E-4
13.198048735722095        -0.7025116046912943      9.27438149432853         0.001840677729128192
13.318751736028625        -0.9802491347044301      9.21719471521466         0.0023898705193885544
13.459617631971026        -0.8463605073058957      9.166102036430347        0.0032921331310749695
13.658774298595484        -0.709246820208993       9.119523670914695        0.004250917531713091
14.80756218597707         -1.4                     9.752705251412848        0.01087622233300273
14.951582839861123        -1.1705207431519293      9.530339525405553        0.011380778165654177
15.049056747866302        -1.4                     9.635806767704802        0.012109567008919776
14.985156217101565        -1.4                     9.856026121189082        0.0119458825852073
15.122652578366598        -1.1878270736070877      9.731023203639182        0.01255547399703852
15.243862416234045        -1.1783558923691846      9.933641383162492        0.013416401119086081
15.199029011463146        -1.4                     9.849984249518           0.013192054862736396
15.03854657744252         -0.9606017068867203      9.62341836439859         0.01177300786205608
14.29088457255976         -1.2063277685154559      9.151825545407332        0.00782361730427719
14.160468605733076        -1.4000000000000001      9.122787725482999        0.007033661617255612
14.255673768379987        -1.4                     9.351022598674172        0.007815226450482462
14.07814135505591         -1.2299855420294419      9.110615678335895        0.006589013422278666
14.012955848197546        -1.4                     9.348209537702495        0.006514895543984877
14.14038948838646         -0.9803857788620328      9.11938766252834         0.0069621515090267224
14.86427825665231         -0.934040633665182       9.45101460246547         0.010754680547102243
14.773776846891643        -1.4                     10.036351603525269       0.010831254589499436
15.043064209410396        -1.4                     10.070547221072626       0.012408348245210988
15.342448728818125        -1.1463161770370491      10.188488560631699       0.013965848568164945
15.30953342989594         -1.4000000000000001      10.08695467600385        0.01393687640924396
15.377210371946807        -1.4                     10.339520615048025       0.014255093999762764
15.15809811508701         -1.4                     10.279681166012068       0.013050494793087477
15.390439088845623        -1.2025954973734208      10.430910312434417       0.014173236265008484
15.275043847815208        -0.9837587875443298      10.000621641543894       0.013396778398472097
15.151225152973991        -1.4                     10.492268860054741       0.012921210831087352
13.564086222302247        -1.4                     10.215005246422523       0.004252286943950886
13.711712565563644        -1.3999999999999997      10.09834622118213        0.005053206581133846
13.388305401319679        -1.4                     10.509808248804838       0.0033246954141173397
13.60637212428416         -1.4                     10.43035054816119        0.004423485779424825
13.425479132507016        -1.4                     10.335249069313226       0.003508902127255394
13.79649279869658         -1.4                     10.300256601306401       0.005405516788118577
13.836133448086832        -1.3999999999999997      9.58474713787546         0.005736874507953334
14.038290130946818        -1.3999999999999997      9.8757110174571          0.006835656609941469
14.186063518221236        -1.4                     9.623424801090536        0.007617000553072919
14.441902907449261        -1.4                     9.685681300597722        0.008951895200945026
14.578306283460325        -1.4                     9.842042723503898        0.0096900625599064
14.310191058717404        -1.4                     9.925925701111968        0.008254857347214718
14.530451148511764        -1.4                     10.058311103415233       0.0094452411159016
15.18628023628201         -0.9783115736539223      9.828324450464908        0.012796444027289392
14.612510520684133        -1.4                     11.33601891149721        0.010913964125523212
14.502177511366327        -0.9736744714442122      11.973820310231526       0.011666222246529924
14.673151989865069        -0.9663645492086929      11.885393325238493       0.012197449265994491
14.323035153765034        -1.4000000000000001      11.526004241658109       0.009695181318731842
14.876102405143284        -0.9547432267862382      11.738957459553907       0.012609165015195498
15.048975389032362        -0.9318049308025323      11.564290182153655       0.012978424249036778
15.200843045234432        -0.9538507799531472      11.346865029081698       0.013441979037584243
15.310979730794942        -0.9735136638446249      11.10905422037916        0.013706479755315831
15.380632562766518        -0.9723999690295418      10.840264883150766       0.013757787789844083
14.931973748835905        -1.4                     10.708361113991613       0.011682852426762036
14.823746252787751        -1.4                     11.058139393119653       0.011526217266986273
15.399999999999999        -1.12                    10.600000000000001       0.014031172217806321
15.387639335472894        -0.9773977606581454      10.407830263689183       0.013849191916591607
14.591689679882734        -1.4000000000000001      10.837185493299655       0.009896546598267705
14.496876975860696        -1.4                     11.061590606092965       0.009745133879578415
14.287082807633738        -1.4                     11.23487209473362        0.008918951134710208
13.97356060514749         -1.4                     11.613909510480541       0.008024935638595214
14.09191829665367         -0.9783383879578694      12.08767179425085        0.009299362118744351
14.05313731973142         -1.3999999999999997      11.337268564239999       0.007862786380489246
13.899999999999999        -0.8400000000000001      12.1                     0.008050682782880693
13.675668480450968        -0.6939438371237381      12.083130260407634       0.006994458347758427
13.657734440347099        -0.4229716955104507      12.08030652184136        0.006984298800947661
13.899999999999999        -0.56                    12.1                     0.008121103134676592
13.458830367489645        -0.5594304275015454      12.03365594036738        0.006051798733752091
13.421521160431846        -0.28556631904289764     12.021639194762688       0.005692630436610237
13.65757370156028         -0.13999999999999962     12.080280206523348       0.006513729716573178
13.9                      -0.2800000000000004      12.100000000000001       0.007815258153967547
14.142870146946642        -0.420000000000002       12.080207448880767       0.009425878484652662
15.335095417506876        -0.8540707664962083      10.163535634156961       0.013555808325739563
15.38171591861636         -0.7115938575912377      10.366509236758983       0.013500909516405537
14.64411206939479         -0.9592436086962954      9.297580241173762        0.009737547477239051
14.40828132515199         -0.9780779120550851      9.188741662734376        0.008548452536749936
14.988742459194063        -0.7037126345981053      9.568186132314521        0.01146826489796299
12.750785573461503        6.506890073311764        11.564005291394082       0.0016134246627620972
12.925229330861736        6.515745564189582        11.740097426796385       0.0029718539450021217
12.75935332028717         6.999999999999999        11.13379826822788        0.0013913578145345598
12.919713262717401        6.999999999999999        10.850201106497266       0.0016800046681923321
13.046620691933656        6.999999999999999        11.169007606375668       0.0029799910859132504
12.596666126580454        6.533938700241939        11.342509807610108       4.865484780800983E-4
13.305224972964943        6.999999999999999        11.43160497051328        0.00465408264523065
13.62010139701294         6.999999999999999        11.576747493708169       0.0063787234000929885
13.70949244085051         6.56881434377602         12.087853107637612       0.006725127490946308
13.556498266754199        6.999999999999998        11.275655535922365       0.0055463544320135125
13.486819900128824        6.435132569311579        12.041971638095022       0.00584867277426733
13.303436158128928        6.5604474901335825       11.97626726422306        0.005090748536568094
13.66655746399535         6.290726442449199        12.081723517524006       0.006727822555416234
12.488493103984748        6.557731969948022        11.107590664316634       -3.1356800001879857E-4
12.418384658044372        6.567489880105877        10.834128124072503       -0.0013021062554350734
12.399999999999997        6.439999999999999        10.599999999999998       -0.002244463742448648
12.884694546726003        6.999999999999998        10.499957097969371       9.18291194133473E-4
13.177256537465457        7                        10.623927840745097       0.002606809808526973
12.412567110268709        6.574118891431186        10.40623881052793        -0.002269798529120949
12.464865373457812        6.44763924013529         10.163664574324264       -0.0021174456826483098
15.049056747866302        7                        9.635806767704802        0.011810779949367441
14.985156217101565        6.999999999999998        9.856026121189073        0.011708929701076341
14.807562185977082        6.999999999999997        9.752705251412848        0.010456007919072892
15.129067331756895        6.751583032003717        9.74012007000513         0.012567827765484166
14.967574133147663        6.749873459183316        9.546299155246608        0.011247173024014916
14.864171656637124        6.999999999999998        9.450925147976605        0.010423052962186511
14.629122903840182        6.999999999999998        9.59764824109275         0.009270679293067461
14.649991359000659        7                        9.300956905997348        0.009113079978343217
14.440092532767279        7                        9.46507583869609         0.008157152305656694
14.771854011175927        6.752134931294199        9.379397450766039        0.009918372451617087
14.160468605733076        7.000000000000001        9.122787725482999        0.006286271532731838
14.413023626807053        7.000000000000002        9.190458671525729        0.007743321279296817
14.255673768379989        7                        9.351022598674168        0.007065576454526464
14.311018206387185        6.739662344243668        9.157410649554675        0.0073142734812094426
14.558727831452915        6.747644495971           9.252380749592326        0.008713308979753311
14.186063518221241        7                        9.62342480109053         0.007011437129438844
13.509402756970282        6.801710535831574        9.151748021324469        0.0027411338327857815
13.575711129350056        7                        9.387851994283022        0.0033039038733533974
13.639520615048028        7.000000000000001        9.122789628053193        0.003400532589276488
13.899999999999999        7.000000000000001        9.1                      0.004874782249812437
14.012955848197546        6.999999999999999        9.348209537702493        0.0057641319008351006
14.073407679325033        6.784483576296113        9.11005712299058         0.005943373683319493
13.719941006331439        6.8270542941956105       9.110846294434632        0.003997340751146367
13.808859436025934        7                        9.309069437543176        0.004595655294395432
13.899999999999999        6.723029861285369        9.100000000000003        0.00507752787716531
12.935806767704806        6.999999999999999        9.450943252133694        -1.5451312711785002E-4
12.995863450414618        6.999999999999999        9.668967315380616        5.289667075860147E-4
12.846132602005161        6.758544583372051        9.532590281361653        -3.581934898909458E-4
13.040001330702246        6.7583558284980265       9.371015749162709        2.7670302550125274E-4
13.187571833985492        6.999999999999998        9.567851853024141        0.0013330141671475764
12.99792452590794         7                        10.172613635724652       0.0012137067938756492
13.210581258687913        7                        9.878402619810092        0.001987403389319124
13.393773094001157        6.569336592095575        9.188003427892674        0.002253725417359841
13.49069140154175         6.999999999999998        9.674139700626462        0.0032455097934963382
13.152015757949075        6.541669219918976        9.299800179340306        9.339411632352004E-4
15.400000000000002        6.720000000000001        10.599999999999998       0.014235062439882538
15.381668514953057        6.568480742408833        10.366208614793452       0.013870352328656408
14.893562315997766        7                        10.34878586898483        0.011582831208348743
15.387853107637614        6.568814343776001        10.790507559149466       0.014102140295047779
14.931973748835901        7                        10.708361113991614       0.012062451173242091
14.619826780387887        7                        10.564617419382898       0.010092677560600517
14.612510520684127        7                        11.336018911497211       0.011640161491949751
15.400000000000002        6.4399999999999995       10.599999999999998       0.013592065366444347
15.383664014599873        6.287205099643535        10.37922615240616        0.013369986157490727
14.773776846891645        6.999999999999998        10.036351603525256       0.010627428395326878
15.311644583151867        6.556889311454085        10.09279237894331        0.013744344929679268
15.20226020627939         6.528228832788537        9.85560873517944         0.013118547933505238
15.34242356497488         6.367666608089946        10.188400365397197       0.013574430421476932
14.142870146946638        -0.1399999999999998      12.080207448880767       0.008893212957359063
13.899999999999997        6.4399999999999995       12.1                     0.007797917493657506
14.134128124072486        6.567489880105843        12.081615341955628       0.009446466019890699
13.973560605147494        6.999999999999998        11.613909510480543       0.008418370121675874
13.776102134279869        7                        11.329119810062924       0.006743931477305932
14.053137319731425        7                        11.33726856424           0.008272745736600752
14.32303515376503         6.999999999999999        11.526004241658113       0.010246767361852356
13.193193039458768        6.999999999999998        10.37589973214005        0.0024182428322476125
12.759725807129962        6.539801096380158        9.625436115447226        -4.5839084397932597E-4
12.935888757503168        6.518761113030271        9.450874457645636        9.280045948724847E-5
12.812958739170021        6.290297732974961        9.566394031918751        -6.304653054323268E-5
12.526715712558364        6.5695531692786595       9.996601072369264        -0.0014283096777670254
12.61625419663262         6.552358124300036        9.824115529001489        -9.56068522116566E-4
12.678815896369448        6.387430698535429        9.72896074426002         -6.305522947682076E-4
13.388305401319682        6.999999999999998        10.509808248804838       0.0035474684325187207
13.33633815541563         6.999999999999999        10.138382316623593       0.002982753123809814
13.509321063209219        7                        9.980322350641213        0.0037803020588448202
13.564086222302244        6.999999999999998        10.21500524642252        0.004273312937200347
13.836133448086834        7                        9.584747137875457        0.0051041525496060775
13.769517558437498        6.999999999999998        9.896585575589048        0.005121241913173585
14.038290130946825        6.999999999999999        9.875711017457085        0.006516026970335005
13.126992805803933        6.54269699170734         11.885480407365712       0.004262152167804318
13.026744582352222        6.362427203291129        11.81960033435089        0.003411144713129618
13.232773450055316        6.2946403599903515       11.94343169943578        0.004595642014347091
13.421986353094251        6.152362009797321        12.021795679192993       0.005608387243428101
15.341971638095018        6.435132569311563        11.01318009987119        0.014323103866915795
14.823746252787753        7                        11.058139393119657       0.012236135798928125
15.040097426796244        6.51574556418978         11.574770669138427       0.014172348959564781
15.18548040736563         6.542696991707874        11.373007194196205       0.014657834484694874
15.276267264223051        6.5604474901339245       11.19656384187109        0.014723619461923344
15.243431699435714        6.294640359990421        11.267226549944818       0.014535374564868116
14.287082807633738        6.999999999999999        11.23487209473362        0.009374879970889457
14.496876975860697        6.999999999999999        11.061590606092967       0.010234535911219892
14.9801317276034          6.273045013341879        11.640824409314309       0.013534906510006437
14.756604473120973        6.2970712631018895       11.831352417721725       0.01286733172580995
14.85871277345543         6.07464674313858         11.753633311764784       0.012770296438799124
14.311924267826686        6.367776485321273        12.042330890460107       0.010668556378484741
14.121354353165067        6.286662451661336        12.083577517467443       0.009294996728429983
14.51723174975811         6.324809515008334        11.96712287929452        0.011902825542248134
14.333796785469477        6.148642877664007        12.035904018002718       0.010623497821937224
14.609516217492743        6.032740509303216        11.921584933749918       0.01189065517673746
15.12271734017111         6.137354050504049        11.468885669144607       0.013954821599965373
15.229522878198624        6.0075685598088935       11.294527836984553       0.014464560922900627
15.119600334350823        6.362427203291269        11.47325541764787        0.014230639383942645
15.005171860167861        6.050667814926473        11.6141968051089         0.013243642369602187
14.951553427680322        5.910187889083788        11.66968938890397        0.012803442685791398
15.097128040431791        5.87745619877806         11.503816604633894       0.01356385755213346
14.806970980292844        5.832682661023647        11.794739988828796       0.012184022354996084
12.859175590685828        6.273045013341638        11.68013172760354        0.0020492019204290985
12.668647582278377        6.2970712631016275       11.45660447312112        7.095523931522344E-4
12.532877120705395        6.324809515008596        11.217231749757925       -1.2450205650776997E-4
12.457669109539879        6.367776485321386        11.011924267826648       -7.174452936931047E-4
12.464095981997234        6.148642877663776        11.033796785469324       -6.497621511857254E-4
13.20547216301547         6.007568559808784        11.92952287819864        0.004046342621772932
13.031114330855559        6.137354050503747        11.822717340171232       0.0030086540539709483
13.420042706462606        5.87233230365495         12.021140737710468       0.005377454628420792
13.65736796827754         6.019999999999998        12.080246498790736       0.006846563726581509
13.899999999999997        6.16                     12.100000000000001       0.00797844277629592
14.141746172715106        6.015745418948691        12.080391430662036       0.009261477914577064
14.37357162786318         5.87132361914504         12.023281389354546       0.010402095082392385
14.142747059006457        5.739999999999997        12.080227639704011       0.008786590370174952
13.899999999999997        5.879999999999999        12.100000000000001       0.007834098977490165
13.657367968277539        5.74                     12.080246498790734       0.006442568272161443
13.899999999999997        5.6                      12.100000000000001       0.007111279699362026
12.418494626783337        -0.706041742877462       10.834822974025476       -0.0016199977737729333
12.399999999999999        -0.5600000000000003      10.600000000000001       -0.002196029251929445
12.419792551119228        -0.42000000000000304     10.842870146946634       -0.0010572877947104397
12.674993136446483        -0.6228362756040986      11.465654771977128       -2.7757416464287653E-4
12.563172517953422        -0.7167134421860507      11.280361876684022       -9.660135563695527E-4
12.479007055606587        -0.5580576822245406      11.080394683551079       -9.78343159347505E-4
12.753214232155743        -0.4528560012686044      11.566893170246777       4.590763460251423E-4
12.59472190429128         -0.42563794308085784     11.339086661267148       -5.087073966365568E-4
12.399999999999999        -0.2800000000000002      10.600000000000001       -0.001670400514531268
12.419792551119228        -0.13999999999999962     10.842870146946636       -6.136527887463115E-4
12.419710157616855        -0.4209810231458585      10.357632546456225       -0.002652310984396632
12.41975350120926         -0.1400000000000005      10.357367968277556       -0.0019711652751947723
14.31740596976163         -0.7855359906515642      9.159245941734902        0.007972528078792597
14.342950119411656        -0.5681319331201107      9.166893168073925        0.007891223463001163
14.124815791024353        -0.6985827610941319      9.11694306916218         0.0067445170022022985
14.332317520068566        -0.8467888470225108      12.036350083315956       0.0109240817616721
14.134822974025383        -0.706041742877315       12.081505373216668       0.009617494853918976
14.38039468355076         -0.5580576822245972      12.02099294439351        0.01113077351061065
14.382783971290515        -0.2858194880282008      12.020182959010898       0.010776830733179728
14.771143933426082        -0.7929373536748106      11.821109432956323       0.012439568513740602
14.765654771976871        -0.6228362756043209      11.825006863553693       0.012420482620408804
14.580361876683758        -0.7167134421861254      11.93682748204671        0.012072198329337413
14.932626339298915        -0.7027525659393378      11.68797189457546        0.012613270296930183
14.639086661266916        -0.42563794308106623     11.905278095708848       0.012129151669137252
14.866893170246612        -0.45285600126879616     11.746785767844392       0.012487829748710877
13.891541283364898        -1.4                     10.559498856758392       0.005873604466973572
13.589474519292965        -1.4                     10.649837212437724       0.004407599914471114
14.157500158516086        -1.4                     10.848854296333789       0.007467044555913115
14.179591632824803        -1.4                     10.648106662233648       0.0073992693029433215
13.990102637520156        -1.3999999999999997      10.788057293095477       0.006514676891523188
14.074277854168447        -1.4                     10.94520357851329        0.007164457803488717
14.350291967627111        -1.4                     10.82730383836239        0.008504572298836674
14.233944124098537        -1.4                     11.002756280669828       0.008136140940592307
13.98591613718092         -1.3999999999999997      10.313822153802224       0.006367810614192129
13.906505324377015        -1.4                     10.10742048881706        0.006048972280566203
14.169023361609579        -1.4                     10.43943043111328        0.0073047518957111745
14.150061725651767        -1.4                     10.1687175033217         0.007299302499678501
13.42152027909094         -2.2192042317983365E-15  12.021638898130877       0.005187972608863524
13.657573701560278        0.1399999999999979       12.080280206523348       0.005780309409049126
13.421029670275908        0.279815349321469        12.021473680109482       0.004804329452111816
13.182922658878852        -0.45686264174630875     11.917497661041804       0.004142718736592096
12.8421945046733          -0.30217859242255934     11.663507185709916       0.001352921087301111
12.929306004415375        -0.4950604332120883      11.743570359416488       0.0019703748773606637
12.996971709729959        -0.25039110566780304     11.797722800556105       0.0026311340846239552
12.713909407225827        -0.2256773356578675      11.518253290618997       4.841980647698751E-4
13.198496648460377        -0.15328590752735527     11.925855590846407       0.004126389377706672
13.198185007839419        0.1358347717768844       11.925690656517816       0.004050930294978632
13.008390401921105        0.008139907970892013     11.80624720709048        0.002930737440264858
12.982123076871922        -0.48970177527002484     9.413618124721665        8.908020611756751E-4
13.211662459429894        -0.39383180900565584     9.267261679757835        0.0018530249516164534
12.848369573715994        -0.21077122371159618     9.530386309682914        6.632602178778985E-4
12.57079277789273         -0.15371043521500094     9.904868242203044        -7.51371864267663E-4
12.478602528322334        -0.2866670793998892      10.12080356062639        -0.002050135353188671
12.683838310376204        -0.25527725407411134     9.721961991317349        -4.985864359097223E-5
12.41975350120926         0.13999999999999843      10.357367968277554       -0.0011883172317123018
12.477569966352627        -0.007393313754620866    10.123877327385102       -0.0013201669142772715
12.703601764683837        -0.011362431319155701    9.695217560663131        2.597179771271826E-4
12.574809284023976        0.13718574509358547      9.897241459467795        -3.7949381085433616E-4
12.41695057013319         -0.6927047101455768      10.375134732402385       -0.002725609768935974
13.900000000000002        -0.2921194451421003      9.100000000000001        0.005049338501920946
13.658231788694046        -0.4306045144993329      9.119612168382242        0.0038422104498043934
13.9                      -0.5690895838565753      9.1                      0.005303515902024704
14.140439941834664        -0.4296191486060538      9.119395854939429        0.0065449165325952114
13.42526700426121         -0.5602373287211702      9.177105561625572        0.0029409376808972325
13.65823178869405         -0.1536343757848631      9.119612168382243        0.0036906730583556317
13.216106545800294        -0.14637216528050676     9.2649757517922          0.001779053790724405
13.429006791107607        -0.2769351406514195      9.17586328002637         0.00263128464230749
13.428225512283392        -0.01248183880639167     9.17612190383455         0.0026291709695020695
14.355314474775534        -1.4                     10.220324143286748       0.008410714143839553
14.38562449356875         -1.4                     10.484304769541936       0.008513574131751507
14.618330623982622        -1.4                     10.27372861165282        0.009921867396847863
14.61982678038789         -1.4                     10.564617419382886       0.009880247115065648
14.427604742902334        -1.4                     10.67089280721397        0.008797013105722411
15.122455094541072        -0.7977779448819949      9.73074541023324         0.012248280417188562
15.235965930485273        -0.7213583615710422      9.91794792531463         0.012927524813229995
15.321530640777508        -0.5647854403002461      10.121198749656312       0.013354458419991585
14.893562315997766        -1.4                     10.34878586898483        0.011521268056527409
14.76038756819875         -0.7245397454230337      9.371287978210907        0.01023784068215734
15.400000000000002        -0.5600000000000004      10.600000000000001       0.013391105109938474
15.4                      -0.8400000000000001      10.6                     0.013582651341202087
15.383130260407633        -0.6939438371237328      10.824331519549036       0.013571234594851959
15.341018086677543        -0.7804809765243165      11.016493546010242       0.01371846422875651
15.127935044687996        -0.6256150283866095      9.738503902488766        0.012322289364333662
15.225855590846411        -0.15328590752736457     11.301503351539607       0.014299104528886301
15.321638898130892        4.931564959551831E-16    11.078479720909016       0.01473991893445836
15.321639194762698        -0.28556631904300006     11.078478839568128       0.014529682871033347
15.380280206523352        -0.14000000000000012     10.842426298439722       0.014306391930409614
15.380306521841362        -0.4229716955104553      10.842265559652901       0.013861532429882082
15.265042797630764        -0.7419398422859718      11.221818430602026       0.013669522148539308
15.12439509451419         -0.7180522379270037      11.466519851203403       0.01311495553831979
15.043570359416405        -0.49506043321221443     11.570693995584719       0.012828578943477305
15.217497661041739        -0.45686264174635893     11.317077341121266       0.013809240502646815
15.333655940367374        -0.5594304275015404      11.04116963251038        0.013982514890910139
13.899999999999997        -3.0531133177191805E-16  12.100000000000001       0.0071525463960581395
15.400000000000004        -0.28000000000000064     10.600000000000003       0.013636288974044746
15.380246498790738        -0.42000000000000015     10.357367968277558       0.013493115594055414
15.320599596342369        -0.2879522463079731      10.118443371064327       0.013539236488939397
15.208698682787672        -0.43017243247160797     9.866987204975377        0.012898411432376107
14.522249396022383        -0.7483438846931122      9.235153602360407        0.009073038841445563
14.620443896718966        -0.4692998855036492      9.284340244713555        0.009355400474509805
14.377405565462842        -0.29697906114527106     9.178000025996802        0.0077563401068503806
14.141768211305966        -0.15363437578486416     9.119612168382247        0.006525571320814334
14.874962878741849        -0.49728484358737124     9.460066938335673        0.01096184406495264
15.050049349659483        -0.45319585998699136     9.636990917307738        0.012047985724168169
15.087701620521955        -0.23262450369772075     9.68383142347627         0.012437229496068862
14.802921221885239        -0.25553755395217026     9.402196482277137        0.010500446695897976
14.958139847864983        -0.3059281309160096      9.536825478879283        0.011615246634341854
14.599681349340031        -0.1627983233974657      9.27318199839401         0.008982505207486903
14.377529386453618        -0.015149306427627912    9.178041602200253        0.007833338701735514
14.951720879802837        -0.10950090989009176     9.530475249941945        0.011546090862072339
14.789107395980768        0.002255372988052525     9.391907272428027        0.01019723214071342
14.600152111108754        0.12083292922358124      9.273430355650351        0.008939741694537541
13.277835904560986        6.337089086430181        9.235114716048797        0.0017724694442125537
13.20458765352156         7                        10.895983798743075       0.0032070193105511436
13.367427390307096        6.999999999999998        10.698411145800495       0.0036624302370630137
13.46379797823767         6.999999999999998        10.860470422687014       0.004374664570135329
13.345581768695567        7                        11.078136261681633       0.0042167091105231235
14.067902021658739        6.999999999999999        11.10382869937115        0.007787214132500332
13.906678974935204        7                        11.154393359933593       0.007034328205754015
13.915435503731047        6.999999999999999        10.980891115381917       0.006739076857429387
13.55963639774292         6.999999999999999        11.02043733340555        0.005089699666304111
13.74446569569514         6.999999999999999        11.098266310199568       0.006104546977874011
13.721297768486341        6.999999999999998        10.827136745682449       0.005555364294762382
12.419466919927325        6.297939948743805        10.359122855358738       -0.002807905000119924
12.399999999999997        6.16                     10.599999999999998       -0.0024278954940773617
12.416422482532544        6.286662451661516        10.821354353165045       -0.0014603125739117968
12.562930884424352        6.311815947253108        9.920113112221038        -0.001330112184077395
12.478430533105412        6.15775399220388         10.12131403739712        -0.002373042897665278
14.091323864767517        6.578932372035212        9.112251641314828        0.0062123817177966445
14.530451148511764        7                        10.058311103415221       0.009250421929023565
14.57830628346032         7                        9.842042723503894        0.009268233012389882
14.310191058717404        7                        9.925925701111952        0.007954009623762555
14.618330623982626        7                        10.273728611652814       0.009925147425368847
14.355314474775529        6.999999999999999        10.220324143286714       0.008416317901203134
14.150061725651764        6.999999999999998        10.168717503321693       0.00730831871154453
14.441902907449261        7                        9.685681300597718        0.008383379886427747
15.049525012189749        6.5071396818165255       9.636365086586132        0.011943062430016685
14.878699091028642        6.520109254849816        9.463273080630309        0.010658506896273694
14.316768008387829        6.44014028884602         9.159061268761075        0.007541398110571117
14.67548586857796         6.547668822759565        9.31601336937027         0.009428552394765184
14.49738251614439         6.565562739406537        9.224087891831386        0.008480007356856618
14.568851227540579        6.298062851397285        9.257376435698575        0.008843688514247742
14.770925406795834        6.360706470512771        9.378734698848154        0.010005962392305003
13.486612455389448        6.379847018097579        9.158087818915153        0.002937579317026005
13.662144868043365        6.574194408527211        9.118978414673878        0.0038981587008287133
14.132086536487767        6.298971854804905        9.118063483282393        0.0064989932455894175
13.899999999999999        6.446059722570734        9.100000000000003        0.005245607948924786
13.675893314073617        6.298135992343705        9.116835749715124        0.003983854128066084
13.46534583177715         6.1540085148359704       9.164355282792258        0.0027135286992308956
13.899999999999999        6.1690895838561          9.100000000000001        0.005118826361545034
13.65908876037487         6.02648884869381         9.119472467455507        0.0036091683272080413
14.141768211306008        6.030604514498782        9.119612168382252        0.00638845518032763
14.376544015238473        6.1592576032891415       9.17771106959929         0.007712730832353325
13.033958804026563        6.302298332728014        9.37526629552506         6.566825923557386E-4
12.750279386720901        6.049930966327813        9.636598468238114        -3.0069363850027347E-5
12.919500842542382        6.084356455482356        9.464825386900808        4.13630954980339E-4
12.673244986778531        6.2200914091701405       9.736824387777318        -5.417923327533683E-4
13.175511758335645        6.0624154084652595       9.286562986782354        0.0012760346179683387
14.385624493568761        6.999999999999998        10.484304769541954       0.008703988449126692
15.400000000000002        6.159999999999998        10.599999999999998       0.013182956930394509
15.381723517524009        6.290726442449188        10.83344253600465        0.013715502288451134
15.321795679193006        6.152362009797361        11.078013646905708       0.014401316908715623
15.321140737710461        5.8723323036550505       11.079957293537417       0.014589193694423434
14.59168967988274         7                        10.837185493299657       0.01029003227494503
14.427604742902341        6.999999999999999        10.670892807213974       0.009075097988677795
14.350291967627115        6.999999999999999        10.827303838362397       0.008840075785037628
14.179591632824808        6.999999999999998        10.648106662233646       0.007689771157624701
14.233944124098539        7                        11.002756280669823       0.008503804613400905
14.15750015851609         7                        10.848854296333792       0.0077961865656177905
15.336249453152245        6.146577537675538        10.167348282888103       0.013407752090497252
15.380395006279388        6.014540887932213        10.358275724464738       0.01324062088583326
15.399999999999999        5.879999999999999        10.599999999999998       0.013263462482573858
15.138081096155515        6.289314924967814        9.753149836545829        0.012633492231281547
15.269115213696345        6.326423485961098        9.987200251611338        0.013385392083919834
15.226539678193683        6.040380651157831        9.899791115325007        0.013129856801572486
15.322960408336568        5.877050552973337        10.125464778644803       0.013429701762083785
15.236630556705878        5.754832527899421        9.919251327669206        0.013187228857582277
14.951540290533309        6.267024098677791        9.530297696840321        0.011286806594485789
15.064275916431953        6.03995855077403         9.654240204694377        0.01219381204654747
14.908215588084069        6.025900687001019        9.489368950576162        0.011052655164290189
15.097722800556065        -0.2503911056678838      11.503028290270098       0.013244680533959134
14.963507185709771        -0.3021785924226634      11.657805495326842       0.012626738647927325
14.818253290618845        -0.22567733565780346     11.78609059277429        0.012336141232415722
14.612091882775207        -0.13006217744764065     11.920198905652349       0.011729680277116654
14.380030739968541        -4.932825678358075E-16   12.021115930768929       0.010335713125884965
15.106247207090377        0.008139907972137738     11.491609598079034       0.013455375126958933
14.97070730293575         -0.10606684457671998     11.650516954380102       0.012682763036080876
14.801937544244257        0.0142376607919013       11.798544394790042       0.012192564873200284
14.14287014694664         0.13999999999999943      12.080207448880767       0.00844832984549926
13.899999999999995        0.28                     12.1                     0.006648569530268651
14.37947639926864         0.28021345327703795      12.021303057952235       0.010254262947357684
14.963186440698834        0.15257348727826836      11.658127871438108       0.012716186886682855
14.602868721739217        0.1406226998576425       11.925132280189667       0.011496786612949396
15.22569065651783         0.13583477177689166      11.301814992160551       0.014247275242942252
15.108898858218632        0.2863849870003076       11.48801100815118        0.01342676599534144
15.225526416014267        0.4160863584861756       11.302125145859604       0.013734953027130301
15.38024649879074         -0.13999999999999982     10.357367968277558       0.013800201105643365
15.321399166838281        -2.4660718657631266E-15  10.120808588858862       0.013888721849640314
15.380246498790736        0.13999999999999865      10.357367968277552       0.014184141584138553
12.41975350120926         6.019999999999999        10.357367968277549       -0.002944806829753899
12.399999999999999        5.879999999999999        10.599999999999998       -0.0021013538214740587
12.480991610003974        5.870662304500464        10.113774549081498       -0.0021875909290181568
12.419753501209259        5.74                     10.357367968277549       -0.002388406969947175
14.074277854168448        6.999999999999998        10.94520357851329        0.007502871559690023
13.990102637520163        6.999999999999999        10.78805729309548        0.006841366007594717
13.606372124284164        6.999999999999999        10.430350548161195       0.004620720552001314
13.891541283364898        6.999999999999998        10.559498856758395       0.006155506043991787
13.589474519292974        7                        10.64983721243772        0.004707753335614471
13.425479132507014        7                        10.33524906931323        0.003609202630886877
13.98591613718092         6.999999999999998        10.31382215380222        0.006526446647170685
14.169023361609607        7                        10.439430431113275       0.0075175144910477115
13.711712565563651        6.999999999999998        10.09834622118212        0.0049871146984061
13.796492798696587        7                        10.30025660130641        0.005545375708495671
13.906505324377015        6.999999999999998        10.10742048881705        0.006016548757481074
12.885803194891233        6.050667814926135        11.705171860167987       0.001867858599394619
12.996183395366172        5.877456198777877        11.79712804043184        0.002426595685414449
12.746366688235227        6.074646743138274        11.558712773455454       9.743650979183418E-4
12.70526001117121         5.832682661023517        11.506970980292856       6.622439479961848E-4
12.578415066250182        6.0327405093031          11.309516217492945       2.6810000136397383E-6
12.830310611096069        5.91018788908382         11.651553427680367       0.001398379628787062
13.420808588858847        5.600000000000001        12.021399166838274       0.004869801674635451
15.380246498790731        6.019999999999998        10.842632031722468       0.013751819865964353
15.380246498790731        5.739999999999999        10.842632031722466       0.014011168314573863
15.32139916683827         5.599999999999998        11.079191411141158       0.014586247290687108
15.226426753482302        5.728114342269043        11.300422777789521       0.01443487984407722
14.602796754595296        5.7235965585769915       11.925170450066826       0.011310959371075372
14.142747059006457        5.459999999999997        12.080227639704011       0.008156695414338886
14.379596465044035        5.599999999999998        12.021262548130096       0.009990569783112998
14.797095754102278        5.579358996630883        11.80217270305545        0.011897834151015222
14.602649746261443        5.459691098088769        11.925248404669368       0.011147914183064364
14.795727548275428        5.307045094744521        11.803192486371353       0.012082587588141456
14.379319951407018        5.319896844263433        12.021355826027797       0.009819423564817605
15.132176369778888        5.836756380899717        9.74458115887098         0.012608393628420204
14.967028159470564        5.43543489742254         11.65425372036188        0.01265097823175129
15.11536940683135         5.595372514552693        11.479134349765959       0.013557343282499761
15.112990075366163        5.30509322048201         11.482414345454096       0.013404492979650988
14.967919540981008        5.701364378775582        11.653350774429345       0.012655221882393904
15.23451636433279         5.455369931109139        11.284883985305532       0.014201522046676176
15.230662637138344        5.16854889526714         11.292341639744437       0.013531027858536144
15.11196327278495         5.028315676540273        11.4838240918986         0.013203858930329592
15.225304636602614        4.897419124530888        11.302543678499497       0.01295844337306176
14.964782453284622        5.160901618374355        11.656521806295155       0.012881167285784258
12.419608569337958        6.015745418948383        10.841746172715107       -0.001219187473706589
12.476718610645445        5.871323619144962        11.073571627863172       -4.3432664979669097E-4
12.57482954993318         5.723596558577026        11.302796754595315       1.3873773693821967E-5
12.478737451869895        5.599999999999998        11.079596465044025       -4.2543128500094086E-4
13.199577222208989        5.728114342265355        11.926426753481516       0.0036944090132508063
13.020865650234072        5.59537251455219         11.815369406831369       0.0026523991589326927
12.84574627963316         5.435434897467002        11.66702815946566        0.0019231840233215859
12.846649225570632        5.7013643787768045       11.667919540980991       0.0015471407614356394
12.697827296944778        5.579358996631273        11.497095754102594       7.487637532645339E-4
13.899999999999993        5.3199999999999985       12.099999999999996       0.006209140985890823
13.657367968277539        5.460000000000002        12.080246498790736       0.005526336959800337
13.420808588858847        5.319999999999997        12.021399166838274       0.004360442879931142
13.215116014695111        5.4553699311037285       11.93451636433312        0.0037247640725470393
13.017585654555809        5.305093220458048        11.81299007537337        0.0032066293433418397
13.20765836025731         5.168548895250386        11.930662637139257       0.004039263652701702
13.65736796827754         5.179999999999993        12.080246498790734       0.004723003849266036
13.899999999999993        5.039999999999998        12.099999999999996       0.0056298865762350195
12.419772360295983        5.739999999999999        10.842747059006456       -9.345301712900825E-4
12.399999999999997        5.6                      10.6                     -0.00157551399783426
12.419772360295982        5.459999999999997        10.842747059006458       -9.323184648800733E-4
15.4                      5.6                      10.6                     0.013596497069558787
15.380246498790735        5.459999999999997        10.842632031722468       0.014002657224615437
15.380246498790736        5.46                     10.357367968277552       0.013744351039445027
15.399999999999997        5.3199999999999985       10.599999999999996       0.013733214778480246
12.698316759788268        0.2698050322163431       9.702248703596458        7.269480671386404E-5
12.855490066830702        0.10363079935254546      9.523431841678994        7.240786125327002E-4
13.215122126413773        0.1198919718046612       9.265480499103887        0.0018336967813578247
13.027289196811267        0.2667999191097021       9.380009895942724        0.0011618560618691287
13.031106450657395        -0.00163486139359076     9.377288259682265        0.0012123817254481417
13.022196837248591        0.5437466061855696       9.383668792037454        0.001056185930399687
12.847053417804876        0.39482745635440325      9.53168193170591         4.139473156717336E-4
13.219102517127142        0.3910895654334001       9.26344524324014         0.001956545738289213
13.422470613546395        0.26182083228685016      9.178041602200246        0.002929369898878344
13.422470613546395        0.5387909710013232       9.178041602200244        0.0032896063160925628
12.850007305131433        0.6804758661988941       9.528778575306367        1.2998112959114482E-4
12.696044681252088        0.5517644960249568       9.70529804378295         -3.931686325963475E-4
12.574766580807166        0.4200000000000024       9.89732199077068         -4.92666441315598E-4
12.478600833161718        0.2799999999999995       10.120808588858864       -7.792734149487873E-4
12.478600833161714        0.5600000000000008       10.120808588858862       -7.66459392726476E-4
12.419753501209259        0.42000000000000093      10.357367968277554       -8.428878250274491E-4
12.399999999999997        -5.828670879282072E-16   10.599999999999998       -0.00106660005042105
12.419792551119231        0.13999999999999996      10.842870146946636       -5.046020267610707E-4
12.478884069231055        0                        11.080030739968517       -3.2007858237156043E-4
12.479817040989154        -0.2858194880281488      11.082783971290688       -5.183558956704782E-4
12.579801094347665        -0.13006217744744258     11.312091882775242       -1.4406458782380112E-4
12.849483045619973        -0.10606684457671774     11.67070730293583        0.0016753143572526984
12.701455605210109        0.014237660791815269     11.501937544244464       7.551295695878024E-4
12.841865692458057        0.15256396604875425      11.663180035178776       0.002023815667692459
12.697492167202574        0.28224978754406493      11.496646481095445       9.530738077994225E-4
12.574867719810378        0.14062269985752146      11.302868721739307       -1.2164871070085693E-5
12.478696942047796        0.28021345327703157      11.07947639926874        -4.385193652853289E-4
12.699738446224433        0.558245233819882        11.499651156020079       0.0010231898369046468
12.574767845488685        0.42037184252302995      11.302680394382326       -1.1657920745297022E-4
12.574766580807173        0.6999999999999909       11.302678009229327       -2.2142004532909852E-4
12.478600833161721        0.5599999999999952       11.079191411141146       -6.263223440283989E-4
13.420808588858863        0.5600000000000013       12.021399166838282       0.00491108310712248
13.657367968277551        0.42000000000000165      12.080246498790737       0.005403671993343768
13.899999999999999        0.5599999999999998       12.100000000000001       0.006660938034026737
14.142632031722455        0.4199999999999984       12.080246498790736       0.008431529400262592
13.65736796827755         0.6999999999999992       12.080246498790736       0.005576170486984188
12.848808003625233        0.4271959689718679       11.670044572322869       0.002485808737331958
12.856945666552603        0.7010035081756444       11.6779785051088         0.002780023819521166
13.014736545281806        0.5621608717039098       11.810912307204946       0.003888105262355512
13.011988991906847        0.2863849872224453       11.808898858261262       0.0033516045734211966
13.197874854140355        0.4160863584861488       11.925526416014245       0.004320500746767022
13.198377786848827        0.6922652850339017       11.925792694961338       0.004740300159077227
13.420808588858865        0.8399999999999999       12.021399166838282       0.005153266862105634
13.420808588858861        1.1199999999999999       12.02139916683828        0.004994531302981643
13.657367968277551        0.9799999999999999       12.080246498790736       0.005765236024912781
13.20507288169404         0.9705086011627246       11.929314221786171       0.004760226482879006
12.399999999999995        0.27999999999999975      10.599999999999996       -7.949708569694043E-4
13.899999999999997        -0.015149306427625183    9.100000000000001        0.005351345075735255
13.070457207931959        -0.24497893055079933     9.350256523870613        0.0013042986295508645
13.658231788694046        0.12333576292961239      9.119612168382243        0.004126449962267089
15.222190882303783        -0.1329412729594439      9.891613614788703        0.01324488457134214
15.321473680109493        0.27981534932146457      11.07897032972406        0.014295073312466265
15.380280206523352        0.13999999999999976      10.842426298439722       0.014387040820953967
15.4                      -3.0531133177191805E-16  10.599999999999998       0.01403925229280373
13.899999999999999        0.2618208322868494       9.100000000000001        0.006194389888706949
14.141768211305966        0.12333576292961079      9.119612168382245        0.007113953493243396
14.95412818519874         0.14909119257152403      9.532847822862356        0.01122880102505479
15.225233419192827        0.13999999999999627      9.89732199077068         0.013338260724056236
15.321399166838281        0.2799999999999984       10.120808588858862       0.014010662144488676
15.100040729535976        0.013472429732414866     9.700054308608145        0.012491890021155699
14.600181390481715        0.4020258513266626       9.273445809466086        0.008950495650545247
14.377529386453617        0.2618208322868448       9.178041602200251        0.008320411748763539
14.789106508104714        0.2697223116956586       9.391906618987655        0.009829339369336039
14.955231659769796        0.4151293541962461       9.533938958492769        0.01069616605244515
15.22523341919283         0.4199999999999994       9.897321990770676        0.012989154579092497
15.100615038570913        0.2885561505211786       9.700820635714232        0.012131279687615891
15.321399166838281        0.5600000000000013       10.120808588858862       0.013608745979212475
15.103069226794696        0.5629621863434559       9.704106906188239        0.011611299551150702
13.428891870222072        5.884111692844791        9.175901292024617        0.0022592907010170883
13.899999999999999        5.892119445141466        9.1                      0.004978007710866448
13.658231788694003        5.753634375784151        9.119612168382252        0.003507435331599504
14.141768211306008        5.753634375784147        9.119612168382254        0.00639627303047379
13.899999999999999        5.615149306426831        9.099999999999998        0.005283231485933826
14.375689527214899        5.887565288118033        9.177425055155945        0.0074227901087134856
14.377529386453702        5.61514930642683         9.17804160220028         0.007521202918769746
13.658231788693998        5.476664237069515        9.11961216838225         0.003914231892840799
13.422470613546304        5.615149306426832        9.178041602200276        0.0022435350649916935
14.141768211306008        5.476664237069515        9.119612168382254        0.006941597758956321
14.595976174852472        5.476602872194371        9.271234721992736        0.008636623065971126
14.377529386453702        5.338179167712196        9.17804160220028         0.008082046625286445
12.841731268918991        5.9028352211703226       9.536953767319499        3.2058845915635905E-4
12.997204932630114        5.8551691674847595       9.402101395637922        6.527709285758369E-4
12.712079024772706        5.8201970881715654       9.684115860703418        -3.619816572328208E-5
12.854040972696724        5.6904171815186535       9.524839680232388        3.787575280463676E-4
13.013770944488659        5.595516654137312        9.38979420710051         7.456493132881723E-4
13.201932141936252        5.750867315452936        9.272332396441678        0.0012502949227951553
13.20058528812212         5.476955222928069        9.273041424607086        0.0014137636774590246
12.575442439840968        5.7152582813547825       9.896048815736805        -8.85624005894643E-4
12.478600833161714        5.6000000000000005       10.120808588858859       -0.0016719494206031266
12.59162014732432         6.02002459491988         9.866418265554291        -9.726497325838822E-4
14.764360964222837        6.141341129237401        9.374079886971517        0.009970216958103531
14.585183550645164        6.021696109874097        9.265637417369145        0.008680789394376354
14.781417690468986        5.886144170930607        9.386285513422404        0.009998038529120396
14.975416381165367        5.784205462136111        9.554304247344772        0.011521017047335007
14.794429147993398        5.613404046535062        9.395841995741506        0.009940151871608629
15.38024649879074         5.739999999999998        10.357367968277558       0.013451334589969914
15.235090711780886        5.466155499656844        9.916236304476172        0.013182018762338309
15.325492468192136        5.5995266598271405       10.133126116464538       0.013611441846651222
15.121050880844201        5.587583372324941        9.728773998098312        0.012418121352779423
15.225233419192826        5.179999999999996        9.89732199077068         0.01301640122772836
15.32139916683828         5.3199999999999985       10.12080858885886        0.013726300985098432
15.380246498790736        5.179999999999997        10.357367968277552       0.01385055937894993
14.796641042107053        0.28223973325392326      11.802511888344215       0.012213084954531278
14.602680394382368        0.42037184252293847      11.925232154511287       0.011685795447024234
14.799650712324869        0.558244052176695        11.800261886345371       0.012484890667782035
14.970044444527478        0.4272126699138359       11.651192126462083       0.01284098137514804
14.379191411141141        0.5599999999999958       12.021399166838277       0.010538568947937284
14.977977259446225        0.7010656278659091       11.643055620816455       0.012874757210209921
15.11091230710776         0.5621608712410006       11.485263454851127       0.013175314466127937
14.976501978872724        0.9744149345826593       11.644578139481725       0.012736354511574262
15.112917819208143        0.8331457737393992       11.48251366213071        0.012915776789761373
14.799432485959702        0.8358326994122923       11.800425425922134       0.012581044968788856
14.602678009229324        0.6999999999999904       11.925233419192823       0.011969531094470314
14.379191411141148        0.8399999999999915       12.021399166838279       0.010690341632982645
14.60267800922933         0.9799999999999879       11.92523341919282        0.011839436018864767
13.899999999999999        0.8399999999999996       12.1                     0.007001975903134714
14.379191411141154        1.119999999999994        12.021399166838277       0.0104802707433289
14.142632031722458        0.9799999999999953       12.08024649879073        0.008908221132694986
14.142632031722455        0.6999999999999968       12.08024649879073        0.00873173440091887
14.142632031722464        1.2599999999999978       12.080246498790734       0.008772269135071425
15.380246498790735        0.4199999999999998       10.842632031722452       0.014041763598919869
15.225792762437449        0.692184369523421        11.301622085647589       0.013151714241514638
15.32139916683828         0.5599999999999964       11.079191411141146       0.01355751961405152
15.321399166838278        0.839999999999993        11.079191411141148       0.013242172780661218
15.380246498790733        0.6999999999999962       10.842632031722454       0.013683104190621147
15.4                      0.2799999999999996       10.599999999999996       0.01424234387985754
15.400000000000004        0.5599999999999996       10.599999999999998       0.014142313722617853
15.380246498790736        0.4200000000000001       10.357367968277552       0.014277802475905385
15.380246498790736        0.7000000000000017       10.357367968277554       0.013906762407468963
15.32139916683828         0.8400000000000015       10.120808588858864       0.012863812951666607
15.22523341919283         0.7000000000000025       9.89732199077068         0.0123249251120144
15.400000000000002        0.8399999999999996       10.600000000000001       0.013894345520758104
14.602678009229336        1.259999999999992        11.92523341919282        0.011478165164941977
14.379191411141155        1.3999999999999941       12.021399166838277       0.01022134653269541
14.602358571403617        1.5399999999999927       11.925402745272496       0.011399221251696151
14.379191411141157        1.6799999999999973       12.021399166838272       0.010174949566346748
15.321399166838278        1.1199999999999937       11.079191411141151       0.013572950147174996
15.380246498790731        0.9799999999999968       10.84263203172246        0.013753914059155216
15.229369508099799        0.9703823072310562       11.294821351812452       0.013010827325066142
15.236124663723455        1.2570386979005572       11.281741067407467       0.01331779497065993
12.419753501209259        5.460000000000001        10.357367968277547       -0.0016634507950520868
12.399999999999995        5.319999999999999        10.599999999999994       -0.0013502395123830486
12.478600833161714        5.319999999999998        10.120808588858853       -0.0011221501058625257
12.855375371847234        5.441149475058201        9.52354313311833         4.22452526837147E-4
12.703748388358855        5.571536002360022        9.695023712108446        -4.839605738322001E-5
12.57476658080717         5.46                     9.897321990770674        -7.084594699993852E-4
15.321399166838274        5.319999999999999        11.079191411141156       0.01399267149903524
14.796860083926036        5.033522200335394        11.802348530942742       0.012538991378605561
14.60271134355642         5.179828917979656        11.925215743808202       0.011441225722576
14.967688997468624        4.893136465565329        11.653584455411353       0.01304253834708169
15.11416526656833         4.756473229765957        11.480796631157865       0.012958250171019163
14.14263203172246         5.180000000000003        12.080246498790734       0.0077383711468325565
14.142632031722469        4.900000000000001        12.080246498790732       0.00758035352976339
14.379191411141155        5.040000000000006        12.021399166838275       0.009914211321436562
13.657367968277544        4.8999999999999915       12.080246498790736       0.0044275696637849395
13.899999999999995        4.759999999999998        12.099999999999998       0.005517142544981413
13.657367968277546        4.619999999999997        12.080246498790734       0.004406499588412043
14.142632031722467        4.6199999999999966       12.08024649879073        0.007553895311100899
13.899999999999995        4.479999999999999        12.099999999999998       0.005659922624144429
14.797835610875241        4.756481833126435        11.801620246102855       0.012642081448897835
14.602678009229342        4.900000000000009        11.925233419192814       0.011736484152214422
14.37919141114116         4.760000000000002        12.021399166838272       0.009871918004700985
14.971983866935403        5.481445024184584        9.550785727779962        0.01120226812602212
15.114399607637454        5.3146964177101985       9.719526495021006        0.012175150459214608
14.974393503593621        5.195838529347084        9.553253326045015        0.011034659033925085
15.32139916683827         5.040000000000001        11.079191411141158       0.013145513463133899
15.321399166838274        4.759999999999999        11.079191411141158       0.012835359601681003
15.380246498790731        5.18                     10.842632031722466       0.013529288337131259
15.380246498790733        4.899999999999999        10.842632031722468       0.013146844636222418
15.225233419192815        4.619999999999998        11.302678009229336       0.012808312798667195
14.971261077193859        4.618751484606975        11.649952239146831       0.012831412881413236
15.114295562588888        4.479999999853704        11.480616992044174       0.012770259367183597
15.225233419192818        4.339999999999998        11.302678009229341       0.013061083902080493
14.60267800922934         4.620000000000001        11.925233419192816       0.011509079003054876
14.796968300275008        4.475913427521387        11.802267802239482       0.012192396236037344
12.574751595330612        5.459691098088816        11.302649746261428       -2.9223549300828935E-5
12.696807513651075        5.3070450948084895       11.495727548305561       9.142563594961623E-4
12.574784256191807        5.179828917979619        11.302711343556442       -2.3393448490488248E-4
12.478644173972208        5.319896844263435        11.079319951407061       -7.157599584525369E-4
12.478600833161721        5.040000000000004        11.079191411141156       -0.0010331605708519822
12.419753501209264        5.180000000000003        10.842632031722465       -0.0012015134011978915
12.843496710298155        5.161087155169412        11.664800825905568       0.0024548388215973123
12.697504996298864        5.031790034613505        11.496663686157643       0.0010094222489360836
12.84664926336601         4.892070919187956        11.667919578260754       0.002805978691014795
12.698815002886212        4.755047167640109        11.498417833031352       9.496916203619823E-4
12.574766580807182        4.900000000000003        11.302678009229341       -4.1080203183087744E-4
13.42080858885885         5.039999999999988        12.021399166838277       0.004256882246930838
13.016175908128108        5.028315676468404        11.811963272804434       0.003901831379164811
13.019203368940733        4.756473229776055        11.814165266639858       0.004092790620392503
13.19745632150061         4.897419124530975        11.925304636602675       0.004431091373825581
13.420808588858858        4.759999999999993        12.02139916683828        0.004273739435536355
13.657367968277546        4.339999999999995        12.080246498790734       0.004505898761676719
13.420808588858856        4.479999999999995        12.021399166838279       0.004083967237520186
13.197321990770677        4.619999999999993        11.925233419192827       0.004291566648134015
13.019383008539458        4.479999999959043        11.814295563012145       0.0035771855058564137
13.899999999999995        4.199999999999998        12.099999999999998       0.006022813401556498
14.142632031722469        4.339999999999999        12.08024649879073        0.007688549281596722
14.379191411141155        4.4799999999999995       12.02139916683827        0.009618986009633441
12.41975350120926         5.179999999999994        10.357367968277549       -0.0012640625603284538
12.399999999999995        5.039999999999998        10.599999999999996       -0.0013942356515046115
12.419753501209264        4.8999999999999995       10.84263203172247        -0.0013196970875654754
12.478600833161723        4.76                     11.079191411141156       -0.001004844546448362
12.574766580807179        4.620000000000001        11.302678009229338       -3.428899675163238E-4
15.399999999999999        5.039999999999999        10.599999999999998       0.013602473568979841
15.321399166838281        5.039999999999998        10.120808588858866       0.013571114696210777
15.380246498790736        4.8999999999999995       10.357367968277554       0.013681900442114111
15.112133737736196        5.038215143362605        9.716409709287344        0.012119470485099414
14.799462421590697        5.052995796002491        9.399597004274732        0.009929992415825017
14.974156226079767        4.919981512807388        9.553009836734807        0.011229941600213102
14.797759626071223        5.33269492532198         9.398322982746006        0.009825284975882656
14.600302280293816        5.199694098354876        9.273509624529721        0.008930356273342113
15.225233419192831        4.899999999999997        9.897321990770683        0.01289210050938336
15.229964193696759        4.625284079441136        9.906317620603977        0.012905347739436133
15.321399166838278        4.759999999999996        10.120808588858862       0.013308617886111413
15.321399166838281        4.479999999999999        10.120808588858864       0.013263739932330194
15.380246498790738        4.619999999999998        10.357367968277556       0.013537266651594585
15.23462906110919         4.340871251155512        9.915335652131064        0.013078169043449023
14.377529386453624        0.5387909710013221       9.178041602200253        0.008695331691732018
13.2111786108199          0.6718554537664234       9.267511690930085        0.0021245638631705835
13.65823178869405         0.4003059016440869       9.119612168382245        0.004829056971168411
13.899999999999999        0.5387909710013246       9.100000000000001        0.0069333525136772165
13.658231788694046        0.67727604035856         9.119612168382243        0.005260049415893204
13.422470613546391        0.8157611097157975       9.178041602200247        0.0035857216974422945
13.658231788694046        0.9542461790730371       9.119612168382242        0.005140247550392356
13.02436532659918         0.8149209241364515       9.382106770386564        0.001226060314507659
13.022145551708913        1.0934316717382322       9.383705805483082        0.0015930065160521514
12.850494324652908        0.968521818276336        9.528301424180171        1.631171377848373E-4
13.215633030028737        0.9524579504779098       9.265218425954135        0.0025256864278091376
12.698206656770221        0.8378561440833543       9.702396100627567        -8.639887623317354E-4
12.574766580807166        0.7000000000000006       9.89732199077068         -9.347896723180638E-4
12.478600833161714        0.8399999999999994       10.120808588858862       -0.0011464184904690403
12.574766580807168        0.9799999999999993       9.897321990770681        -0.0014692267888249259
12.419753501209259        0.7                      10.357367968277556       -9.2256441924841E-4
12.400000000000002        0.5599999999999998       10.6                     -8.228506599063586E-4
12.419753501209263        0.41999999999999815      10.842632031722456       -6.440152683758296E-4
12.41975350120926         0.6999999999999973       10.842632031722456       -6.973287125915758E-4
12.419753501209264        0.9799999999999959       10.842632031722461       -4.951310722120576E-4
12.4                      0.8399999999999996       10.600000000000001       -8.54549044535219E-4
12.4                      1.1199999999999997       10.600000000000001       -6.749212364845209E-4
12.478600833161723        0.8399999999999938       11.079191411141151       -5.418754522130308E-4
12.419753501209259        0.9799999999999993       10.357367968277556       -0.0010912283041420636
12.574766580807173        0.9799999999999893       11.302678009229329       -8.744712234012558E-5
12.700172878757954        1.110236123060705        11.500230458900404       9.496422704701346E-4
12.700139697899937        0.839458076474892        11.500186233756297       9.612788125141985E-4
12.845937244324952        0.9730379886578169       11.667216804168078       0.0025472597030320484
13.01748670291858         0.8331429437398757       11.812918084816316       0.0041108854364745534
12.850067332558265        1.2514346985991722       11.671280259240637       0.002314918229053265
12.574766580807179        1.2599999999999922       11.302678009229336       2.872737659027459E-4
12.69586778738969         1.395564589790585        11.494463869898722       0.0010517856576167208
12.849449534548354        1.5414738767997527       11.670674422753867       0.00222913204557899
13.019095471239469        1.1112788918097296       11.814086986673189       0.003807566595646676
12.70686585036666         1.12                     9.690917549955598        -8.801158428568665E-4
12.853758783589825        1.2433632444046148       9.525114277197545        5.394118358424196E-4
12.478600833161714        1.1199999999999994       10.120808588858862       -0.0014909865504088972
12.419753501209259        1.2599999999999996       10.357367968277556       -0.0010274080533824185
12.478600833161714        1.3999999999999995       10.120808588858862       -0.0012833734388397356
12.574766580807168        1.26                     9.897321990770681        -0.0014642546854259537
12.47860083316172         1.119999999999994        11.079191411141151       -1.6655513948525847E-4
12.41975350120926         1.2599999999999971       10.842632031722461       -1.3174597422098853E-4
12.478600833161723        1.3999999999999977       11.079191411141158       2.325568102357962E-4
12.419753501209263        1.5399999999999998       10.842632031722463       8.275542757900065E-5
12.4                      1.4                      10.600000000000001       -3.602464211930247E-4
12.419753501209257        1.5399999999999994       10.357367968277554       -7.225305425938186E-4
13.900000000000002        1.1199999999999997       12.100000000000001       0.00712666860109156
13.657367968277551        1.2599999999999996       12.080246498790736       0.005599888602247787
13.899999999999997        1.3999999999999988       12.099999999999998       0.006869278741065766
13.21837269387778         1.2573486332965862       11.936182702907264       0.0043983583108007105
13.657367968277551        1.5399999999999987       12.080246498790736       0.005297656654223773
13.420808588858863        1.3999999999999995       12.02139916683828        0.004684073744655592
13.02380696346986         1.3980323722951051       11.817491586310187       0.003488286180606159
13.899999999999999        1.679999999999999        12.099999999999998       0.006449603202249508
13.20859346435938         1.5406339522063346       11.931148752947406       0.004173286111889858
14.142632031722458        1.5399999999999952       12.08024649879073        0.008452094609988046
14.142632031722467        1.8200000000000016       12.080246498790732       0.008130908349766345
14.142632031722469        2.6599999999999997       12.080246498790729       0.009010693961225724
14.379191411141157        2.5199999999999965       12.021399166838272       0.010455706383243933
14.14263203172247         2.3799999999999963       12.08024649879073        0.008443586586717301
13.9                      2.52                     12.1                     0.00728811765094657
13.899999999999997        2.8000000000000003       12.099999999999998       0.00796940920958776
13.9                      2.2399999999999998       12.099999999999998       0.006543140619414976
13.657367968277551        2.6600000000000006       12.080246498790736       0.006772000849573635
13.65736796827755         2.3799999999999994       12.080246498790734       0.005996367793572204
13.420808588858863        2.240000000000001        12.021399166838282       0.00497443188713478
13.657367968277551        2.1000000000000014       12.080246498790737       0.005342415607158839
13.197321990770678        2.3800000000000012       11.925233419192827       0.004317647862181106
13.197641428596404        2.100000000000002        11.925402745272505       0.004160725840040306
13.420808588858861        2.52                     12.021399166838282       0.005541466757139144
14.141768211305969        0.6772760403585637       9.119612168382249        0.00828006833084452
14.14176821130597         0.40030590164408336      9.119612168382249        0.007932438556969651
14.788033594935           0.5462257645480966       9.391117733496426        0.009531942744317177
14.6003022802937          0.6772760403585644       9.27350962452966         0.008999652053027612
14.954956043340712        0.6921195906437219       9.533666212380519        0.010414174120933055
15.100182906925868        0.8449933494888275       9.700243927543156        0.011271983404480506
15.225233419192831        0.9800000000000006       9.897321990770681        0.011847710235659089
15.380246498790736        0.9800000000000003       10.357367968277554       0.013346507980324078
15.321399166838278        1.1200000000000006       10.12080858885886        0.012404242433124756
12.698666774008803        5.301629176641165        9.70178038313028         -7.900177718402988E-5
12.57476658080717         5.179999999999991        9.897321990770674        -5.408276192907954E-4
12.478600833161716        5.039999999999994        10.12080858885886        -8.471443844725932E-4
12.574766580807166        4.8999999999999915       9.897321990770678        -5.179563465735651E-4
13.422470613546304        5.338179167712199        9.178041602200276        0.002654719805067016
13.016323946941334        5.327452925219017        9.387928783754575        9.717373575204494E-4
13.213620762123885        5.199856672033055        9.266252069612623        0.0018607235238233368
13.422470613546304        5.061209028997569        9.178041602200276        0.003161234212137633
13.210029725926484        4.925070080704965        9.268106227623642        0.0023541717961195834
12.848553659781961        5.1714727909216345       9.530205349778706        5.226560972897229E-4
13.016901479795324        5.0512034735741755       9.387507936680692        0.0013150478605174496
13.899999999999999        5.338179167712196        9.1                      0.005980088517960031
14.141768211306005        5.199694098354879        9.119612168382252        0.007659133646718603
13.658231788693998        5.199694098354883        9.119612168382252        0.004529032722093622
13.899999999999999        5.061209028997564        9.1                      0.006593740966843121
13.658231788693994        4.9227239596402494       9.11961216838225         0.0050051034675974845
13.422470613546299        4.784238890282938        9.178041602200276        0.0036624383868409413
14.59307786007363         5.749094616531385        9.269720675994789        0.008528519790995623
14.141768211306005        4.922723959640247        9.119612168382252        0.008047517933480769
14.3775293864537          5.061209028997561        9.17804160220028         0.008573307289174313
14.797209367552412        4.778585608553675        9.397912086918682        0.010356876124299723
14.379191411141155        2.2399999999999953       12.021399166838272       0.010310934739853424
14.142632031722467        2.099999999999997        12.08024649879073        0.008091658241229656
13.899999999999995        1.959999999999999        12.099999999999994       0.006236214314581608
14.379191411141155        1.9599999999999993       12.021399166838274       0.010244709812336354
14.602358571403617        1.82                     11.925402745272494       0.011621312218361863
14.602358571403613        2.099999999999995        11.925402745272493       0.01173142409035398
14.796981523897925        1.676964459933458        11.802257936461949       0.012077132428572253
14.794739444212441        1.3924356889986154       11.80392745918116        0.012057261916218061
14.970058542084764        1.5391958161200678       11.651177775883511       0.012431732887806425
14.801557595634787        1.9525705464551928       11.79883022223883        0.01216191527783969
14.800374413897424        1.1165942760092695       11.799719098288783       0.012319139779142852
14.971049309582344        1.2492431767881136       11.650168261014954       0.012549982869249418
15.114055471904273        1.110357533890994        11.480947961652262       0.012831221695106268
15.117173845332905        1.3945761023651833       11.476634376600359       0.01289630121168349
15.400000000000004        1.12                     10.600000000000001       0.013813317746765615
15.380246498790733        1.2599999999999973       10.842632031722463       0.014139520713091555
15.321399166838276        1.3999999999999975       11.079191411141155       0.014058041372916634
15.380246498790733        1.5399999999999998       10.842632031722465       0.014384584547406007
15.400000000000004        1.4                      10.600000000000001       0.013906004704294641
15.23088311822776         1.540253131623145        11.291917715928951       0.013565608449101279
15.110769698646989        1.680623689010087        11.485458489618944       0.01290061793107762
14.970052374975085        1.8184664419060084       11.651184053727116       0.012387461189561653
15.110976771480406        1.9612840502400668       11.485175270178104       0.012915314619590166
14.971166284178913        2.0987242651186833       11.65004894725833        0.012347492040743023
14.794077679574166        2.2346486618235306       11.804418989756996       0.012048331414536472
14.602678009229342        2.379999999999993        11.925233419192816       0.011600162917545774
15.225357793142484        1.819487265018085        11.302443392848463       0.013632073785726772
15.321399166838274        1.6799999999999988       11.079191411141153       0.014261880629933136
15.225213836630978        2.0999999999999983       11.302714940215301       0.01365498411255999
15.321399166838276        1.9599999999999995       11.079191411141155       0.014179461996321021
15.380246498790733        1.819999999999999        10.842632031722461       0.014279842324348951
15.399999999999999        1.6799999999999988       10.599999999999998       0.013998128356141488
12.41975350120926         4.899999999999996        10.35736796827755        -0.0011644878406593436
14.97448651321478         4.334988029722987        11.646651199263408       0.012403367795734472
15.11429550657309         4.1999999991222206       11.480617069285167       0.012646689008122465
15.225233419192818        4.059999999999994        11.302678009229338       0.013304745341720952
15.114295170478183        3.9199999947333284       11.480617532731063       0.012545308884227587
15.22523341919282         3.7799999999999954       11.302678009229338       0.013352489226842316
14.972250186645482        4.054468920168177        11.648942103854509       0.012064194623121747
15.321399166838276        3.919999999999996        11.079191411141156       0.014229038433546228
14.96417659550019         3.773948309049758        11.657132051159936       0.011998188029904537
14.793931681784175        3.9151416143050946       11.804527354734006       0.011735984523024337
14.79606226146406         3.640170007897129        11.802943233731293       0.012083665245620124
14.96823949369288         3.4945584144567357       11.653026297921743       0.01213321614261126
14.796642550373644        3.3571847209801913       11.802510763718745       0.012217056256921864
14.602678009229349        3.5000000000000013       11.925233419192812       0.012144552493006484
14.965878570824518        3.2169204832993055       11.655415971196701       0.0122256511187593
14.796338615717541        3.0804188116790416       11.802737330414898       0.012080582778027482
15.399999999999997        4.759999999999998        10.599999999999998       0.01355774950597141
15.380246498790735        4.62                     10.842632031722468       0.013392588170096352
15.32139916683827         4.479999999999999        11.079191411141156       0.013276137420301358
15.380246498790733        4.339999999999999        10.842632031722468       0.014036998244282976
15.32139916683827         4.199999999999996        11.079191411141156       0.013921895278949062
15.399999999999999        4.4799999999999995       10.599999999999998       0.013813213736689577
15.380246498790733        4.339999999999999        10.357367968277554       0.013701834391359538
15.4                      4.199999999999998        10.6                     0.014223620321807589
15.380246498790738        4.0600000000000005       10.357367968277558       0.014043630429749274
15.230604541091312        4.054773893970632        9.907546712602803        0.013359619602543114
15.32139916683828         3.920000000000001        10.120808588858862       0.013903472677705931
15.321399166838281        4.199999999999998        10.120808588858866       0.013544416705481883
15.38024649879074         3.780000000000001        10.357367968277554       0.014155504377991632
15.380246498790731        4.059999999999997        10.842632031722466       0.014533962640812999
15.400000000000004        3.919999999999999        10.6                     0.0144283493336152
15.380246498790731        3.779999999999997        10.842632031722463       0.014497573963041079
15.321399166838276        3.639999999999995        11.079191411141155       0.014093206229199752
15.22523341919282         3.499999999999995        11.302678009229336       0.01334807826298781
15.399999999999999        3.6399999999999992       10.6                     0.01410675874696793
14.602678009229342        3.2199999999999944       11.92523341919281        0.012137213728362588
15.11428105432327         3.359999810399939        11.480636997355639       0.012699142859561086
15.114293153904825        3.6399999683999886       11.48062031340406        0.01254810427081065
15.22523341919282         3.2200000000000033       11.302678009229336       0.013428760980008418
15.114208451743895        3.079998862399656        11.480737097954709       0.012932658865737095
14.972552409523542        2.937385306252428        11.64863307635475        0.012303229609039306
15.225233419192818        2.9400000000000044       11.302678009229338       0.013599924373894344
15.321399166838276        3.0800000000000036       11.079191411141155       0.013609657840322928
15.321399166838273        2.8000000000000016       11.079191411141156       0.013624714595310458
15.321399166838276        3.359999999999998        11.079191411141151       0.013775804343394387
15.235336362814035        2.661144320557244        11.283283834249406       0.01370845812972696
15.11109560549574         2.520727066230582        11.48501267468262        0.01303843483039793
15.113509506360106        2.8033220998609267       11.481699879762747       0.01307836749126748
15.321399166838276        2.519999999999999        11.079191411141156       0.013742871416030136
14.602678009229347        2.659999999999999        11.925233419192814       0.011559456991902152
14.602678009229342        2.939999999999998        11.925233419192816       0.011804720113802488
14.795226073458302        2.7970922551015778       11.80356565147084        0.011878230690780032
14.800455531466923        2.517081133471582        11.79965821626437        0.011888221173569287
14.970978019916181        2.653450781764633        11.650240963234824       0.012296411127872582
14.37919141114116         2.8000000000000007       12.021399166838272       0.010771510726756655
14.969813139313672        2.3770382550258287       11.651427528150093       0.01229163486643834
15.110776929950726        2.239866892943791        11.485448601500439       0.0129561598010042
13.420808588858863        3.3599999999999985       12.02139916683828        0.00592663141971428
13.42080858885886         3.6399999999999975       12.021399166838279       0.005282739532688274
13.657367968277555        3.4999999999999987       12.080246498790737       0.006483499297109432
13.657367968277551        3.2199999999999998       12.080246498790736       0.007113572546507866
13.657367968277551        3.78                     12.080246498790736       0.005675709753105927
13.65736796827755         4.059999999999996        12.080246498790734       0.004935853300586973
13.899999999999997        3.919999999999999        12.1                     0.0065891323793894506
14.142632031722474        3.7799999999999985       12.08024649879073        0.008639838134004913
14.14263203172247         4.0600000000000005       12.08024649879073        0.008084092414678501
13.899999999999995        3.6399999999999992       12.099999999999998       0.007223272006925921
14.602678009229344        3.7800000000000002       11.925233419192812       0.011607195855505069
14.379191411141163        3.6400000000000006       12.021399166838272       0.010799450201855717
14.379191411141163        3.9200000000000017       12.021399166838272       0.01011215827792848
14.379191411141164        3.3599999999999985       12.021399166838274       0.011213495917322914
14.142632031722473        3.5                      12.080246498790729       0.009172481952787684
13.9                      3.3600000000000008       12.1                     0.007833162588739255
14.379191411141163        4.200000000000002        12.021399166838272       0.009615990707398001
14.602678009229345        4.060000000000002        11.925233419192814       0.01103261216435481
14.602678009229342        4.340000000000003        11.925233419192816       0.011038299873106032
14.802183195452507        4.197489357177444        11.798359496079161       0.01174610710466452
13.197321990770675        3.779999999999997        11.925233419192827       0.004179584103414063
13.197321990770675        4.059999999999994        11.925233419192827       0.0037442866361281995
13.42080858885886         3.919999999999997        12.021399166838279       0.004525509786894332
13.42080858885886         4.199999999999995        12.02139916683828        0.004032227188476533
13.197321990770677        4.339999999999994        11.925233419192827       0.003823674488262659
12.850047761049025        4.618751484758461        11.671261077385822       0.002592246344036446
12.696748605342608        4.471383342094262        11.495648413862853       7.544570586322728E-4
12.853348802142808        4.3349880299196455       11.674486514584574       0.0020847277518899403
12.698121025684245        4.198155519273005        11.497489237315806       6.742420915013173E-4
12.574766580807182        4.339999999999999        11.302678009229343       -6.580089473447313E-5
12.851055967532691        4.054427327181465        11.67224829995259        0.0017689738335895254
12.843014443859492        3.774152510826066        11.664322100733768       0.001845698299040872
13.019382488279426        3.9199999985257827       11.81429518571518        0.003059097710625757
13.019382934216585        4.199999999754292        11.814295509112593       0.003039160379402481
12.478600833161721        4.479999999999999        11.079191411141158       -5.856789646963054E-4
12.419753501209263        4.62                     10.84263203172247        -0.001001877279078958
12.419753501209264        4.339999999999998        10.842632031722468       -3.787929314517454E-4
12.399999999999997        4.759999999999999        10.599999999999996       -0.0012857955195738396
12.399999999999999        4.479999999999999        10.599999999999998       -7.990721674670051E-4
12.478600833161725        4.199999999999996        11.079191411141158       -7.294366884097744E-5
12.574766580807177        4.059999999999993        11.302678009229338       1.754110155192341E-4
12.47860083316172         3.919999999999997        11.079191411141156       1.1940000298247591E-4
12.419753501209263        4.059999999999997        10.842632031722468       8.472307524505725E-5
12.419753501209259        4.339999999999997        10.357367968277554       -5.623693412652688E-4
12.399999999999999        4.199999999999998        10.6                     -1.476060441166438E-4
12.69694836952584         3.914556308896804        11.495916722923212       7.080718159676228E-4
12.695694471662474        3.6402881584697324       11.494230504073572       8.765956166156813E-4
12.574766580807177        3.7799999999999967       11.302678009229336       2.52516608399516E-4
13.019379812658679        3.6399999911547236       11.814293245327063       0.0033771097527728754
12.848237994092257        3.491906220747544        11.669484307004513       0.0021581276807619743
12.697594321712597        3.360050646999942        11.49678346596166        0.00116235302219554
14.379191411141163        3.0799999999999974       12.021399166838272       0.011137439852248935
14.142632031722473        2.940000000000001        12.080246498790734       0.00945153476540693
14.142632031722473        3.2199999999999975       12.08024649879073        0.009514987902949898
13.899999999999997        3.08                     12.099999999999998       0.008181088905457873
13.657367968277553        2.94                     12.080246498790736       0.0072349823868453475
13.420808588858863        2.800000000000001        12.021399166838282       0.006045789147801313
13.01936375901418         3.3599999469283612       11.814281602867458       0.003576925670381707
13.197321990770678        3.499999999999997        11.925233419192828       0.004641976783991627
13.19732199077068         3.219999999999999        11.92523341919283        0.004853033319256273
13.420808588858863        3.0799999999999996       12.02139916683828        0.00621995019380435
12.851976045860255        3.2173674866567468       11.673147609394576       0.0023344997275817725
13.019267440026992        3.0799996815701736       11.814211743397086       0.003590331801963682
13.197321990770678        2.9400000000000017       11.925233419192828       0.004826326320799947
13.216804126889988        2.6610161552245226       11.935381368360906       0.004720721505874875
13.01507112260535         2.51863016020195         11.811156836232634       0.0033860781425612066
13.018327363305863        2.8032212985299285       11.813529299895478       0.003512204710474878
12.848603397609347        2.6534100897108024       11.669843532709992       0.002364019138063254
12.851401896966708        2.938158270037293        11.672586601778608       0.0023790609660111445
12.697522948012528        3.078220799994312        11.496687760284214       0.001408736115312647
12.695002685234398        2.7984053804373086       11.493298086535333       0.0015231202343961127
12.850359167014894        2.376876896368702        11.671566200348968       0.0023476610506026206
13.016033389368898        2.2381859350207214       11.811859328176897       0.003344302594425187
12.699313348241258        2.2336594422524736       11.499083735971452       0.0014232172413238349
12.85396476561775         2.099716380531309        11.675086177211332       0.002353805131746708
12.700218394441812        2.513982043645402        11.500291119007748       0.0015323243386526576
13.016185426308182        1.9605681143109623       11.811970213879016       0.0033799391898793572
12.851140629055008        1.8199316785336492       11.672331114899162       0.0023062167145895996
13.015599885277593        1.6806794251312893       11.811542998444128       0.003381174438467007
12.69986889384283         1.681609110731211        11.499825165259322       0.0012257810317895595
12.707747857394793        1.9575349138951073       11.510238885377511       0.001368142628778546
12.574786163368985        2.0999999999999956       11.302714940215239       6.724011539143638E-4
12.574766580807179        1.8199999999999972       11.302678009229336       6.46658334432669E-4
12.574766580807179        1.5399999999999974       11.302678009229336       5.837172134702728E-4
12.47860083316172         1.6799999999999986       11.079191411141153       3.1153507542824914E-4
12.574766580807179        2.940000000000002        11.302678009229336       8.617348688990961E-4
12.574766580807177        3.220000000000001        11.302678009229336       5.883178194084445E-4
12.47860083316172         3.0800000000000023       11.079191411141156       -2.0922065957867576E-5
12.478600833161725        2.800000000000001        11.079191411141158       1.5923985979617296E-4
12.57476658080718         2.6599999999999997       11.302678009229341       9.420094861270185E-4
12.478600833161725        2.5199999999999987       11.079191411141156       1.326785876139026E-4
12.47860083316172         2.239999999999997        11.079191411141156       3.76400964744426E-5
12.574766580807179        2.3799999999999963       11.302678009229336       8.138237134946124E-4
14.377529386453697        4.784238890282926        9.178041602200278        0.008764003022718278
14.600302280293814        4.922723959640242        9.273509624529721        0.009230501613911169
14.600302280293809        4.645753820925607        9.273509624529717        0.009593266354828878
14.971918562368815        4.642030422924348        9.550719010155444        0.01170569734455945
15.112852198101983        4.762061876071509        9.717396155934505        0.012318770530658545
15.113460616400765        4.485240632187364        9.718232835469433        0.012577410716231514
15.112958157177598        4.203086063996084        9.717541780628498        0.012718822905357155
14.96284786628229         4.356947869077479        9.54153204434939         0.011950175740681607
15.114219795001546        3.9233937774074534       9.719278540384986        0.012778560813018732
14.96931015228802         4.072690322057217        9.548060934172627        0.011847196153667012
14.600302280293699        0.9542461790730394       9.27350962452966         0.009134861692603911
14.377529386453622        0.8157611097158016       9.178041602200251        0.008734048203053261
13.899999999999995        0.8157611097157996       9.100000000000001        0.007010326838282664
14.14176821130597         0.9542461790730377       9.119612168382245        0.007900225908784144
13.899999999999995        1.0927312484302745       9.100000000000001        0.00626848424481969
13.208970308492212        1.2305402503573906       9.26865557970349         0.002566516795189037
13.422470613546391        1.0927312484302723       9.178041602200247        0.0035792913274157313
14.949792585486252        0.9732867862417197       9.52858246819548         0.01059323683619115
14.78353637795577         0.8221106265481448       9.387826964155364        0.009618317115057715
14.78349702308357         1.1001922302824922       9.387798279904507        0.009976646845192132
13.019401772409935        1.3694072182223866       9.385690829498005        0.0016855142408690462
12.852581048110988        1.5192092904654537       9.526261885176963        9.14397817154006E-4
13.658231788694046        1.2312163177875104       9.119612168382243        0.004445487196585717
12.478600833161721        1.959999999999997        11.079191411141155       1.286811290279055E-4
12.419753501209263        1.819999999999998        10.842632031722463       -1.1987820081833671E-4
12.419753501209266        2.099999999999998        10.842632031722468       -4.955878467545149E-4
12.399999999999995        1.6799999999999988       10.599999999999998       -2.9257087675616276E-4
12.399999999999995        1.959999999999999        10.599999999999998       -5.882341550776661E-4
12.419753501209264        2.3799999999999986       10.842632031722466       -6.7382913289344E-4
12.399999999999997        2.2399999999999998       10.6                     -9.485256619476821E-4
12.399999999999999        2.520000000000001        10.6                     -0.0011315372522271788
12.70686585036666         1.4000000000000006       9.690917549955596        -2.856748458245905E-4
12.701650591053479        1.6782378638128927       9.697803406081837        4.567873148242553E-4
12.574766580807168        1.5399999999999994       9.897321990770681        -6.777698914354134E-4
12.478600833161714        1.679999999999999        10.120808588858862       -6.291133535541814E-4
12.574767866647246        1.82004911892647         9.89731956571332         1.9664520423399087E-4
12.419753501209259        1.8199999999999987       10.357367968277556       -5.534921002003898E-4
12.41974931546572         2.099999999999999        10.357393505990027       -6.282962487776895E-4
12.478587171424913        1.9600229117772496       10.120849114826887       -1.3905623211285222E-4
13.420808588858863        1.679999999999997        12.021399166838282       0.004552480778607887
13.657367968277551        1.8199999999999972       12.080246498790734       0.0051306036592741544
13.211960979510012        1.8234561732618262       11.93289245863392        0.004169987210425371
13.420808588858863        1.9600000000000002       12.021399166838284       0.004638815617881376
15.22523341919283         1.2600000000000005       9.897321990770681        0.01193250416949384
15.101732885051742        1.1201875504323993       9.702315159432217        0.011370199746929795
15.10526777274575         1.4029717086033977       9.70706685805683         0.011780454568412287
14.94947810837728         1.2515887447801028       9.528274428765998        0.010934149211817179
15.380246498790733        1.260000000000001        10.357367968277556       0.013128910612790671
15.380246498790738        1.5400000000000003       10.357367968277558       0.013382461388956138
15.321399166838283        1.3999999999999997       10.120808588858864       0.012618637582686802
14.141768211306           4.64575382092561         9.119612168382252        0.007926442069991631
13.9                      4.784238890282932        9.100000000000001        0.006802682536263058
12.697629831998928        5.025000320865145        9.703168923876362        -4.128052932957386E-5
12.847811077462172        4.8944537935345105       9.530935702921154        7.394445946069324E-4
12.41975350120926         4.619999999999997        10.357367968277554       -0.00100526650241405
12.478600833161718        4.759999999999995        10.120808588858864       -8.489375386044303E-4
12.478600833161714        4.479999999999998        10.120808588858862       -8.022210183313509E-4
12.700281927129467        4.74864421775557         9.699624219768314        -1.0861788075771038E-5
12.574766580807166        4.619999999999995        9.89732199077068         -6.243243625112129E-4
12.574766580807166        4.339999999999997        9.89732199077068         -4.6810357462618814E-4
12.478600833161714        4.199999999999998        10.120808588858862       -4.5511585970254713E-4
12.69985264983844         4.475969886768123        9.700196500395672        1.417796798445137E-4
13.016582500351808        4.776009897501454        9.387740324305334        0.0018241242127035103
12.844942211663538        4.618089622553861        9.53376688136666         0.0010618679637675718
13.016914473462839        4.494280012640915        9.387498473064635        0.0023374126358310762
13.21296399478783         4.644452210654843        9.266590262694132        0.002962213531334281
12.845230756751379        4.339850336507228        9.53348143780957         0.0014215223023178907
12.69632534778673         4.193965458657562        9.704920488660775        5.177960019424733E-4
13.658231788693994        4.64575382092562         9.119612168382254        0.005157747961098968
13.422470613546292        4.507268751568296        9.178041602200278        0.0038811471620564942
14.79079201388051         4.4989906753330535       9.393148895676562        0.010836808372286039
14.600297895294668        4.36878579445877         9.273507309539228        0.009663658313200955
15.400000000000002        2.52                     10.6                     0.012828426825034154
15.400000000000002        2.2399999999999993       10.599999999999998       0.013356570293081545
15.380246498790731        2.3799999999999972       10.842632031722463       0.013414627046353088
15.38024649879074         1.8199999999999987       10.357367968277558       0.01374826532917633
15.321399166838283        1.6799999999999986       10.120808588858864       0.013325380252828227
15.399999999999997        1.959999999999999        10.599999999999998       0.013834918328708659
15.380250684534275        2.099999999999999        10.357393505990029       0.0137225710233322
15.228669675760134        2.3742475392292164       11.296158669209433       0.013680960834819492
15.32139916683828         2.2399999999999975       11.079191411141156       0.013949851728344077
15.380246498790733        2.099999999999999        10.842632031722463       0.013889758234064296
15.380250684534271        2.38                     10.357393505990027       0.013285591476456323
15.380246498790735        2.660000000000001        10.842632031722468       0.013089418140724526
15.380246498790731        2.9400000000000013       10.842632031722465       0.013048280077726718
15.380246498790733        3.220000000000001        10.842632031722463       0.013329599947968366
15.380246498790733        3.4999999999999973       10.842632031722463       0.013948176805850523
15.321412828575083        3.6399770882227522       10.120849114826887       0.013923412000076492
15.233672220987545        3.774909932943147        9.91347366622529         0.013570950623752456
15.399999999999997        3.3599999999999985       10.599999999999996       0.013352506594940554
15.38025068453427         3.5000000000000004       10.357393505990027       0.013746871467675338
12.696946748309822        3.9133158390823377       9.704085454076283        7.595404046156035E-4
12.574766580807166        4.059999999999999        9.89732199077068         2.122023157842356E-5
12.574767866647246        3.7799508810735274       9.897319565713321        3.5249853129176945E-4
12.478600833161714        3.9199999999999995       10.120808588858862       -8.843270267099285E-5
12.399999999999997        3.919999999999999        10.599999999999998       5.7245299396387434E-5
12.419753501209259        4.06                     10.357367968277556       -1.1945871442866154E-4
12.419753501209259        3.78                     10.357367968277556       -1.6169736956330824E-4
12.419753501209263        3.7800000000000007       10.842632031722468       -2.455555998459054E-5
12.478600833161725        3.639999999999999        11.079191411141158       -4.19265932859995E-5
12.478587171424913        3.63997708822275         10.120849114826887       -6.750449732976127E-5
12.41974931546572         3.5000000000000004       10.357393505990027       -6.099740833952603E-4
12.399999999999995        3.6399999999999992       10.6                     -3.928699317139542E-4
15.4                      2.7999999999999994       10.599999999999998       0.012568464195105768
15.380250684534275        2.6600000000000006       10.357393505990029       0.012860337957077276
12.574766580807177        3.499999999999998        11.302678009229338       3.3708372643537053E-4
12.478600833161723        3.36                     11.079191411141158       -1.6960759092667264E-4
12.419753501209263        2.660000000000001        10.842632031722468       -7.067566238614273E-4
12.419753501209263        2.940000000000001        10.842632031722468       -7.87242735782425E-4
12.399999999999997        2.8000000000000003       10.599999999999998       -0.001255050889855553
12.419753501209263        3.2200000000000015       10.842632031722466       -8.224044650855912E-4
12.419753501209264        3.4999999999999987       10.842632031722466       -5.208616789926204E-4
12.399999999999995        3.3599999999999985       10.599999999999996       -0.0010096810513244554
12.399999999999997        3.0800000000000005       10.599999999999998       -0.0012913579034916428
12.419749315465724        3.219999999999998        10.357393505990027       -0.0010299498002238599
12.419749315465722        2.9399999999999995       10.357393505990029       -0.0011701024525496032
12.419749315465722        2.6600000000000006       10.35739350599003        -0.00103751124295548
12.41974931546572         2.3800000000000003       10.357393505990027       -8.13146733556181E-4
12.478570553653748        2.5200000000000014       10.120898414676182       -2.50315739296585E-4
12.478570553653748        2.2399999999999998       10.12089841467618        -3.094361646532819E-5
14.377529386453695        4.507268751568293        9.178041602200276        0.008642769750206935
15.114772735418283        3.641997949932154        9.720041363878746        0.01268675176363049
14.794135148250684        4.225206004015279        9.395623673155802        0.010817407417451767
14.969364893823675        3.7922770861035544       9.548116582573202        0.011472592104833368
14.141768211306           4.3687836822109825       9.119612168382252        0.0072379110644789765
14.795833634517471        3.935948570901936        9.396886497762072        0.010144113634762643
13.217127825359944        1.5086737403874708       9.264453073418098        0.002172685953568371
12.478570553653748        3.3599999999999994       10.120898414676178       -3.155385063849572E-4
12.478570553653748        3.0799999999999983       10.120898414676184       -5.468112583582159E-4
12.478570553653748        2.8000000000000003       10.120898414676182       -5.139286606092551E-4
12.57478081223804         2.9400000000000004       9.89729515129925         -9.546523753161481E-5
14.377529386453622        1.092731248430277        9.178041602200251        0.00834462406945233
14.600145986196633        1.231538521396975        9.273427122992205        0.0091087849368517
14.14176821130597         1.2312163177875144       9.119612168382249        0.006896585153230369
14.786530335096261        1.375875078023014        9.390014890606455        0.010121226658703577
13.899999999999995        1.3697013871447496       9.1                      0.005150541761244304
13.422468356373807        1.369701387144746        9.178042360217551        0.003097470206213995
13.658231788694046        1.5081864565019854       9.119612168382245        0.0037671231649659092
13.422442395917988        1.6466600010550363       9.178051078700978        0.002728728557381917
12.574784756167976        2.380000000000001        9.897287713558928        4.3377482738380177E-4
12.574770600434638        2.100057264950334        9.897314409904661        5.513907973140173E-4
12.706022235338658        2.2316799431372645       9.692025827738304        7.220612958684706E-4
12.575191024066802        2.6506478785218253       9.896522084719894        1.1808388867886937E-4
12.726997432870727        2.5191491907597454       9.665085577441365        6.474466168197806E-4
13.025030113307686        1.6519457135153477       9.381629080541707        0.0014112681286945084
12.848306212008232        1.7946308609508377       9.530448609790287        9.596018588606826E-4
12.706370660674096        1.9587101760080214       9.691567833957642        7.750014683316552E-4
14.5995711752202          1.5135301072790956       9.273123905256778        0.008628325803559688
15.225233419192831        1.5399999999999991       9.897321990770681        0.012570407943219857
15.100906335516445        1.6730156772545839       9.701209716721158        0.012337967618252873
14.95909032443121         1.532007602184539        9.5377723009184          0.011239801770233484
15.321412828575085        1.96002291177725         10.120849114826889       0.01387833565890992
15.22523213335275         1.8200491189264711       9.89731956571332         0.013376762558664617
15.321429446346245        2.2399999999999998       10.12089841467618        0.013868043218958665
15.321429446346249        2.5200000000000014       10.120898414676182       0.013506261164708508
14.9431532896916          1.8115871573131712       9.522117253962385        0.011184414159259746
14.78531324088646         1.6496829117678196       9.389124091613382        0.009849945536731325
14.784386056935475        1.9226613705435214       9.38844673980129         0.009570491776598479
14.949327046287852        2.089312978610199        9.528126523357905        0.011166861734740387
14.801898867699585        2.1655517236379658       9.401426501026238        0.009767318197496154
15.10019985587817         1.9614107232699949       9.700266536161951        0.01274180651057716
15.093269419538931        2.2370527885366935       9.691095113670732        0.012617947698805873
15.225057366389443        2.3742898388833398       9.896990059972783        0.013553008562726275
15.091512765995011        2.504757918959214        9.688793476498923        0.012330766831515473
15.221419606732287        2.651532072996984        9.890175921130114        0.013206800581598269
13.01811897501824         4.2085626207954485       9.386622129022815        0.002233228557788188
12.848746139384568        4.060542764817558        9.530016205477319        0.001394539085875446
13.899999999999993        4.507268751568297        9.099999999999998        0.006420725231076699
13.658231788693994        4.368783682210977        9.119612168382252        0.004740966965609507
13.220757041530227        4.076042475595432        9.262603647616293        0.0024216518787893494
13.21078496906729         4.361108285116996        9.267715255233915        0.0030750505101024214
13.422468356373718        4.23029861285366         9.178042360217583        0.0034434516298174904
14.600277915835504        4.0918436036079955       9.273496761936448        0.00902133093072932
14.377531643626277        4.230298612853666        9.178042360217583        0.007988242797524234
15.380250684534273        2.9399999999999977       10.357393505990027       0.012764339543910265
15.321429446346249        2.799999999999997        10.120898414676182       0.013225967940448733
15.4                      3.08                     10.599999999999996       0.012733580120245875
15.321429446346244        3.359999999999998        10.120898414676178       0.013574116009214167
15.380250684534273        3.2199999999999975       10.357393505990027       0.01310284061280706
15.321429446346245        3.079999999999995        10.120898414676178       0.013237579652965625
15.225616305383431        3.2102566055959185       9.898044580545474        0.013127549681619591
15.22518318245314         2.92115167933347         9.897227253699057        0.013045883146825225
15.10353989237336         3.0782887374363943       9.704739296368977        0.012140935819624178
12.696799465546778        3.633171053553123        9.70428326246994         5.789072652880321E-4
12.574770600434633        3.499942735049666        9.89731440990466         2.640717488215858E-4
12.574784756167977        3.2199999999999975       9.89728771355893         1.0772694257005562E-5
12.847489580842382        3.777036899310736        9.531252219855098        9.015638004425554E-4
13.020049818187333        3.9231051423048564       9.385221140483639        0.0014773238981934578
12.696079661450726        3.355413753791466        9.705250974615002        3.021901491836948E-4
15.232437978907846        3.4963911538250154       9.91108125851885         0.013448927867021386
15.10840510206056         3.352762873623445        9.711317205458549        0.012356284396903118
14.965170687033423        3.499957676346447        9.543869606779188        0.011055308154809209
13.899999999999997        4.230298612853665        9.100000000000001        0.005558513467522528
14.795114309453234        3.6459960273722047       9.396351225227203        0.009475390887605078
14.141768211306           4.0918135434963485       9.119612168382252        0.006285166245614531
14.597274983849259        3.7952958413296747       9.271915817089136        0.008104539115112995
14.377557604082094        3.9533399989432194       9.178051078701005        0.0071004518915169365
12.846459042967185        3.4956614537168402       9.532268080530331        5.724968941359256E-4
13.032154998194573        1.9231221111431713       9.376543808368544        0.0012259650680619403
12.84209616893644         2.0615916511867365       9.536590631872633        8.705856932414261E-4
13.211272748829437        1.7889518329674674       9.267463031096304        0.001845401907916631
12.70702834263208         2.8002097830554087       9.690704324921287        4.32102132655831E-4
12.70654124652786         3.0729703806802          9.691343737290753        2.7649518317017155E-4
12.84610731304002         2.3059956461095212       9.53261525007508         9.619971613022754E-4
12.85900160772911         2.7119259167549066       9.520035950927332        0.0012997049170326742
12.8915610560741          2.5114321445453176       9.489571750911555        0.0013638947249962866
14.377531643626204        1.3697013871447525       9.178042360217558        0.0075765374514305235
14.141768211305966        1.5081864565019882       9.119612168382245        0.005914642575703121
14.371732138282754        1.6451096772547638       9.176107872867057        0.00689646711457769
13.03768194068696         2.182168183287021        9.372642038937867        0.0014877471048331903
13.000597688333745        2.413024422806402        9.399551966235355        0.0017630181557308799
13.899999999999997        1.6466715258592244       9.100000000000001        0.004758972023573101
13.232401362515693        2.078818057914995        9.256753165189249        0.0022409626466083046
13.658219026958385        1.7851565952164639       9.119614252610136        0.0039467785880879375
13.43608772600527         1.9248774152440438       9.17354095676145         0.0030991288300222107
14.585365510890268        1.8093831721781384       9.265730868047186        0.008050948943432846
14.918043588935156        2.358081265551           9.498370638087371        0.010822367985209688
15.225229399565356        2.100057264950332        9.897314409904657        0.013742923882164054
14.598613719741495        2.1234166635828333       9.272619545650551        0.008430200823747418
14.72765562200821         2.3183955809378265       9.349005926729385        0.009454877231259094
12.855044681930119        3.2070311940874          9.523864142760091        7.746400958883027E-4
12.85246276924626         2.952753800600622        9.526377277538897        0.0011086823802879669
15.073561750924167        2.799456199833909        9.66578759547531         0.011942072452614822
14.949632066670366        2.6163972729248197       9.528425212774538        0.011070278183694219
14.964530132963947        3.2279356373119326       9.54322396128046         0.010919910870393712
14.967250376173777        3.008090158038464        9.545971236371164        0.011015700488444823
14.87508499297577         2.821277569811439        9.46017139162353         0.01055798343261147
13.019043486816999        3.632709743017188        9.385950733338863        9.884653396371702E-4
13.211495573976444        3.7898083821667896       9.267347886601316        0.001762203805078119
13.658231788693994        4.091813543496348        9.119612168382252        0.004084658304398054
13.422442395917903        3.9533399989432163       9.178051078701008        0.0028447888196191057
14.807771873040458        3.0704178155205915       9.405868421606474        0.009942591297503927
14.785831111012252        3.350917704008572        9.389502894360009        0.009397230785279315
13.899999999999997        3.9533284741390307       9.1                      0.004966553652627118
14.583947786745666        3.491182627106117        9.265003586145003        0.007991007021147868
14.361344043394414        3.649932636798735        9.17270827311846         0.006884843622890991
14.141780973041657        3.8148434047817146       9.11961425261014         0.005944966163452626
13.029522308137903        3.3351538543582615       9.378415542023214        0.001312006510078024
13.658219026958335        3.8148434047817124       9.119614252610141        0.003881923220401103
13.230474626452079        3.484330033880794        9.257712484534137        0.0019681829499676316
12.98340856479375         2.8455442294236244       9.412624684058764        0.002018996317427795
13.058944784445236        2.619477257006262        9.357974990433712        0.002430741549274768
14.141780973041627        1.7851565952164605       9.119614252610138        0.005965759768995171
14.370848135233558        1.9311907761915312       9.175815309186664        0.007135928052663553
13.212304412461787        2.3905369296500596       9.26693031732003         0.002872841954699549
13.899999999999999        1.9236416645736991       9.100000000000001        0.00551615979615462
13.658492733238903        2.061646945143708        9.119569576068637        0.00478945862913386
14.136138448870295        2.068452090616037        9.118703732211165        0.006899623477573262
13.446607907972874        2.2051328651903526       9.17016238303531         0.0038663314956655296
14.343773880292467        2.2164303953233158       9.167148038641058        0.007772552266886196
14.752005429161198        2.579471851956562        9.365460916503718        0.009889443830566362
14.5401974253392          2.406776365305235        9.243479724962041        0.008649644554852521
13.021323563208254        3.056095560790109        9.384299494354398        0.0019190357435282521
13.154973639803387        2.8623582839433226       9.29810302918695         0.0029676750268809375
14.658271590993383        2.865600320977878        9.305772742408674        0.009294531961842293
13.43666582246664         3.6439175562004684       9.173353078042961        0.0028541736098792697
14.553849310202299        3.1575263727341327       9.250007007593013        0.008376303521646864
13.899999999999995        3.676358335424397        9.099999999999998        0.005173611348304455
14.341140693154115        3.363064665822934        9.16633515463219         0.007241974211510391
14.133219489582016        3.5193313032973315       9.118241359168403        0.006358506553930921
13.25298719286585         3.1526466285674015       9.246717166515296        0.0028819693383651877
13.472385084778017        3.3575439104260933       9.162242898024946        0.0034950353098320516
13.673111187969578        3.5110140085309522       9.117258799730909        0.004324048510182628
13.291625167682485        2.6561176591260227       9.228912816994251        0.003672894991808264
14.49759365647928         2.660245986294307        9.224179582308896        0.008496935401597376
13.51817735736006         2.4964196135743095       9.14940995813171         0.004592253096420792
14.285453732090412        2.490843872425253        9.150370592041686        0.008183345198451488
13.899999999999997        2.1996522257137197       9.1                      0.006454351985736227
14.087766502279456        2.3364291996914823       9.111798487898316        0.007577142126331996
13.715026421524716        2.3338671366649897       9.111448766328127        0.005690759433292149
13.390224449905615        2.901217463124776        9.189280719446293        0.003876228487331061
14.41207181763976         2.9011914054889107       9.190112609610571        0.008137278068044323
14.275444064050061        3.0972977367468904       9.14774597443506         0.007660160262779033
14.098051130891585        3.2464124508717664       9.113132235350916        0.006851748093437841
13.899999999999997        3.400347774284202        9.099999999999998        0.005666133314469701
13.708529492925136        3.2429566467132918       9.112270506805588        0.004897398703224073
13.533571123695852        3.101190654982117        9.145445126985411        0.004165250832379445
14.308538831107496        2.733961984973623        9.15670653591263         0.00846801823550866
13.491589916823862        2.7328156167807616       9.156670098709217        0.004352902868212227
14.149852579492478        2.6879542083458627       9.12095514316808         0.00865583551247172
13.65250714695831         2.6866562267757654       9.120558454114091        0.005511575197398978
13.899999999999997        2.452099518272124        9.099999999999998        0.007173801020728132
13.75084419678149         2.5506724460425283       9.107434240521965        0.006302958793811305
14.050155103659788        2.5538003933557794       9.107534440985347        0.008220630550037343
13.638292611555167        2.8775919656951916       9.123006688290909        0.0051362733373808344
14.165387154984897        2.8829150257518705       9.123663433369943        0.00843044497638999
13.899999999999995        3.1479004817255394       9.099999999999998        0.006294002066175322
13.758569261655671        3.035777611926103        9.106682436234214        0.005687395127732232
14.045563600814825        3.0287515385199897       9.107079627670041        0.00759050872264297
14.058039079488688        2.7890696865342917       9.108348683721838        0.008402295657451856
13.744161713663686        2.787922957794149        9.108117153221553        0.006593611503855868
13.987575186641424        2.7134144489463083       9.102558653340733        0.00836484209125085
13.899999999999999        2.640288197701582        9.1                      0.007745091755723777
13.899999999999999        2.759999999999344        9.100000000000005        0.009720960039153752
13.811498805915724        2.7122553380067274       9.102613096542628        0.0073264400503238606
13.86                     2.8                      9.100533428181889        0.009240023424292853
13.94                     2.7999999999999994       9.100533428181881        0.010026291726146523
13.996098188602465        2.8781989936429233       9.103081452400522        0.008133584669285958
13.9                      2.959711802295824        9.100000000000003        0.0072008729928929255
13.808916955935766        2.8816517500257817       9.102767927446118        0.007061395020998896
13.899999999999999        2.8399999999979384       9.100000000000005        0.009789223760218431
13.9                      2.760000000000001        8.982859820378303        0.03201559854350367
13.940000000000001        2.8000000000000003       8.974339358836557        0.03442560082170496
13.899999999999997        2.8399999999999994       8.982859820378282        0.032034507783045944
13.860000000000003        2.8                      8.980609521958435        0.03174386198351518
13.860000000000003        2.7999999999999994       8.83398765198412         0.06028644974406112
13.899999999999999        2.7600000000000002       8.825216469659836        0.06299932772234956
13.939999999999996        2.799999999999999        8.815251800556906        0.0663225701370679
13.900000000000002        2.8400000000000003       8.825216469659805        0.06322176516396859
13.899999999999993        2.8399999999999994       8.6737500758614          0.09647736120305175
13.860000000000007        2.8000000000000003       8.692363677253086        0.09057227202043738
13.9                      2.76                     8.673750075861426        0.0959887903386568
13.940000000000001        2.8000000000000003       8.674901300417893        0.09738240216927688
13.939999999998111        2.8                      8.583891278512878        0.11993469309220375
13.982033991439078        2.8                      8.586094186658702        0.12380195371228635
13.984650789251226        2.75                     8.536162709920973        0.12415948173802553
13.984650789251226        2.8499999999999996       8.536162709920973        0.1252672112995526
13.93311623842049         2.8382366838698205       8.565723436507149        0.12211637213978342
13.899999999999997        2.7599999999999993       8.561767520421462        0.12091158785279196
13.987267587063373        2.8                      8.486231233183243        0.12438920125108308
13.85999999999915         2.8                      8.57969865617027         0.11981188811535405
13.899999999999999        2.84                     8.561767520421434        0.1216182361778955
13.867104261982336        2.7499999999999996       8.53000235746438         0.12490729058690575
13.867104261982332        2.8499999999999988       8.530002357464376        0.12552309183843693
13.858001050346655        2.8                      8.479456661058315        0.12720574027190365
13.764866393124166        2.799999999999999        8.574712915098786        0.13807280301104138
13.707828350256683        2.7499999999999987       8.521655060637553        0.14706306605425054
13.70782835025668         2.8499999999999983       8.521655060637553        0.1467269592290197
13.696641883336877        2.8                      8.471000185448366        0.1490774058031021
13.631896290444274        2.7999999999999994       8.567744247306294        0.15723679566822515
13.511790632553609        2.749999999999999        8.511381159197018        0.17584264194990487
13.511790632553609        2.8499999999999996       8.51138115919702         0.17555883319337542
13.512521029151717        2.8                      8.461350820360824        0.17668822817730076
13.477944873239547        2.8                      8.559675995413118        0.17951055697342963
13.349282046308435        2.7499999999999996       8.502864445077483        0.19938847596170503
13.349282046308435        2.849999999999999        8.502864445077483        0.19972833087196415
13.351898844120583        2.8                      8.452932968339754        0.20044348358734979
13.346665248496286        2.8                      8.552795921815212        0.19913791405765804
13.35396450428551         2.7152105547237424       8.413517824378323        0.20232533090769714
13.349520337164101        2.6799999999999997       8.498317584685031        0.20099963852694588
13.243961186848004        2.699409401988056        8.4272622533324          0.19957163104958098
13.355800651913254        2.8                      8.378482040514482        0.20278104077593898
13.245063924226248        2.7335476638614513       8.392785727254747        0.20002019897259243
13.345082657530192        2.715086592219945        8.582993556355863        0.20015007102473018
13.23629861634714         2.7000785072647813       8.55892577726732         0.19810056013137764
13.343240022414946        2.8                      8.61815312885558         0.19967310308742836
13.234749777022088        2.7347931207063354       8.593178555572818        0.19779136230864564
13.175834464327018        2.68                     8.489215093796803        0.197439613182167
13.349520337164101        2.92                     8.498317584685031        0.2013580095002613
13.353964420962452        2.884791039705725        8.413519414276928        0.20275061636770492
13.17971701840321         2.8852463711023297       8.404845242536771        0.1988444855444462
13.182155894390457        2.8000000000000003       8.369381704388568        0.1989197336532644
13.345082574086886        2.8849118156483          8.582995148549063        0.20053750805473997
13.170818057309065        2.8844566028931884       8.57431636678296         0.1972312778632926
13.169516579568649        2.7999999999999994       8.609048669006599        0.19669834837103622
13.175834464327018        2.92                     8.489215093796803        0.19816855579359863
13.155737719223827        2.713816621108427        8.404546226572394        0.19779214666458841
13.146674835241557        2.716094498348956        8.573594301498236        0.19629204799617447
13.006280314749153        2.8                      8.360164455829452        0.19449029595864897
13.002378506956171        2.8                      8.434615383654707        0.19428728963254263
13                        2.6799999999999997       8.48                     0.19330331665266876
13                        2.92                     8.48                     0.19411559439130127
12.993719685250849        2.8                      8.59983554417055         0.19297683143001187
12.999761709144027        2.849999999999999        8.484546860392436        0.1941553601752797
12.999761709144027        2.7499999999999996       8.484546860392436        0.19380890909051643
12.815914313169012        2.8                      8.524980443942312        0.1940100617998717
12.997144911331882        2.8                      8.534478337130167        0.19371695887314364
12.832223870735127        2.8000000000000007       8.42569795703565         0.19469255956788126
12.818176851493252        2.849999999999999        8.475030401251534        0.1945556297876474
12.818176851493249        2.7499999999999987       8.475030401251532        0.19431461657538684
12.575794697162944        2.8000000000000003       8.512396308105139        0.19982265870639734
12.611474918835132        2.7999999999999994       8.414128994687513        0.20021743718283472
12.577689892410044        2.8499999999999988       8.46242701377945         0.20090504848450655
12.577689892410035        2.7499999999999996       8.46242701377945         0.20060466500321392
12.303075131044379        2.7999999999999994       8.49810368127783         0.22075041820585725
12.361976481848986        2.7999999999999994       8.401053335670476        0.21717953924588776
12.305019048452682        2.8499999999999988       8.448136940372411        0.22217286706154193
12.305019048452705        2.7499999999999987       8.448136940372413        0.22128292948131714
9.775595722991058         2.749999999999999        8.315575481018243        0.37580344669623417
9.507745985541929         2.7499999999999982       8.301538071096989        0.382876449147525
9.758661332981768         2.8                      8.36475660454424         0.3781931871498247
9.648741512348842         2.8000000000000003       8.258858716245886        0.3776584131930228
9.7755957229911           2.8499999999999988       8.315575481018245        0.378980220366
9.507745985541973         2.8499999999999983       8.301538071096989        0.38475593411501924
9.48704577603191          2.8                      8.35052183638577         0.38640717023974386
9.929198291667351         2.800000000000001        8.273556833234844        0.3781922057208719
10.026884542595784        2.8000000000000003       8.37881358731228         0.3778114419889435
10.034397494910666        2.7499999999999987       8.329138707159066        0.37774886147922754
10.034397494910705        2.8499999999999988       8.329138707159068        0.37973369872653
12.029083014453528        2.8000000000000003       8.483744362906243        0.2554972472122859
12.10555862422346         2.8                      8.38761504518381         0.24743880113391994
12.030781774756328        2.8499999999999983       8.43376477386135         0.25680002679548786
12.030781774756349        2.7499999999999987       8.433764773861352        0.25643815173188084
9.368284733030334         2.8                      8.244160599256928        0.39053262885346024
9.234149455575283         2.7499999999999987       8.28719948454189         0.40228755734364957
9.234149455575245         2.8499999999999988       8.287199484541889        0.40165988113102863
9.213467661988227         2.8                      8.3361842149683          0.405047656319153
10.209655070985855        2.8                      8.288254950223797        0.3809094135327004
10.283815125575838        2.7499999999999996       8.342210131296264        0.3783753828148518
10.291350115620261        2.8000000000000003       8.392673640691308        0.37593429575676934
10.283815125575876        2.849999999999999        8.342210131296268        0.37860091245885474
11.76334328129622         2.849999999999999        8.419748916324304        0.2871822078438318
11.849141148305579        2.8                      8.374176774701587        0.2814339113047632
11.763343281296175        2.7499999999999987       8.4197489163243          0.2887485477694663
11.75762767771087         2.8                      8.46951799153303         0.28635483245947796
9.087827953711825         2.799999999999999        8.22946248226797         0.41250057501662246
8.959624882526722         2.7499999999999982       8.272812261309788        0.4249620767148697
8.959624882526725         2.8499999999999988       8.27281226130979         0.42322831609491646
8.939385534744597         2.7999999999999994       8.321820179338289        0.4264993526188286
10.524188883506932        2.7499999999999996       8.354807586147352        0.37291179930869184
10.552110694011319        2.8000000000000003       8.406339523529347        0.36812569604323153
10.524188883506968        2.849999999999999        8.354807586147354        0.3724938755352689
10.489941598264714        2.7999999999999994       8.302944144681437        0.37717963412945754
11.601422063184401        2.8000000000000003       8.361194367564364        0.2982434789464688
11.509577435098137        2.849999999999999        8.40644961186718         0.2945345580727758
11.491649803715333        2.7999999999999994       8.4555786818185          0.2928522502490482
11.509577435098098        2.7499999999999996       8.406449611867178        0.29713508884745554
8.807371174393317         2.799999999999999        8.214764365279013        0.43571275761877043
8.685057912055957         2.749999999999999        8.258422816122946        0.4451467579415482
8.685057912055958         2.8499999999999996       8.258422816122946        0.4442342037940281
8.665282636216565         2.8                      8.30745505513139         0.44593750752127187
10.755777217238084        2.8499999999999996       8.366944616426062        0.3546854573031661
10.764433428644274        2.8                      8.317329651942968        0.35707739329018867
10.75577721723805         2.7499999999999996       8.36694461642606         0.3546129896098132
10.808880578749946        2.8                      8.41979626297526         0.34478122519276627
10.975260658002194        2.849999999999999        8.37844725614591         0.3233344133074258
10.975260658002165        2.7499999999999996       8.378447256145908        0.3229331230905422
11.047759811177214        2.7999999999999994       8.43231539306361         0.3081293538293343
11.304469563088638        2.7499999999999996       8.395700363781692        0.2916135099045389
11.257084685566767        2.8                      8.44328564487907         0.28680568100396137
11.304469563088668        2.8499999999999996       8.395700363781694        0.2901006481407628
11.390393937074897        2.8                      8.3501348521087          0.2959282946724326
5.206836108310004         2.749999999999999        8.076136935534763        0.5258035520536762
5.052415605613856         2.8                      8.118112717212586        0.5385081988003017
5.326518504141888         2.7999999999999994       8.132477841419483        0.5169465093719704
5.206836108310045         2.849999999999999        8.076136935534766        0.526693846382459
8.410490941585188         2.749999999999999        8.244033370936101        0.4549342473583717
8.526914395074815         2.8000000000000007       8.200066248290058        0.452564838079423
8.410490941585191         2.8499999999999996       8.244033370936101        0.45523097229788406
8.39117973768853          2.7999999999999994       8.29308993092449         0.45524761904359723
5.481403078780814         2.849999999999999        8.090526380721613        0.5034361582463774
5.2146845250328           2.8                      8.026479636326199        0.5248401515130209
5.4814030787807715        2.7499999999999987       8.090526380721608        0.5034441026204605
5.600621402669921         2.799999999999999        8.14684296562638         0.4941558663199003
5.491071959047142         2.8000000000000007       8.04096448796463         0.5023575099209768
11.147299437222232        2.7499999999999996       8.387463426515398        0.29509106550836356
11.147299437222255        2.849999999999999        8.3874634265154          0.2949942139899391
10.99625881546662         2.8                      8.329479105647762        0.32272500690796363
11.2                      2.84                     8.360184175597793        0.29040689489443633
11.2                      2.76                     8.360184175597677        0.29056980604043353
11.159999999999735        2.8                      8.338060417506378        0.2909633256108815
11.23999999999779         2.7999999999999994       8.34225303984892         0.2894320269388056
4.938297091018459         2.8000000000000003       8.011994784687769        0.5448533603114553
4.932269137839235         2.749999999999999        8.061747490347916        0.5447116085806157
4.9322691378392785        2.849999999999999        8.06174749034792         0.5461051278113785
4.778312707085823         2.8                      8.103747593005687        0.5509392576547394
8.246457615756306         2.8000000000000007       8.1853681313011          0.4538562792069603
8.135923971114421         2.7499999999999996       8.229643925749256        0.45072417223651184
8.117076839160498         2.8000000000000003       8.278724806717591        0.4506405674530169
8.135923971114426         2.8499999999999996       8.229643925749258        0.45119803472053105
5.75597004925158          2.8499999999999988       8.104915825908456        0.48391122483729937
5.75597004925154          2.7499999999999987       8.104915825908455        0.485117146532503
5.874724301197955         2.8000000000000003       8.161208089833282        0.4807704236320948
5.767459393061485         2.800000000000001        8.055449339603058        0.4840146935414343
11.172158201689717        -1.7717528342105313      6.827618649503242        0.2882726880795709
11.084017404862088        -2.0062411663527415      6.7620283716312          0.2856174777138701
11.046956744803268        -1.7981623133297027      6.635631627513745        0.2916168113107463
11.298646835118037        -1.9276788343511864      6.724771886749915        0.28799347603144193
12.080378241923416        -2.5004728024042686      6.245500249350965        0.3048214225649973
12.037131114108224        -2.3131007241061186      6.3342881615710835       0.30352394612059624
12.250610065853083        -2.306707500217964       6.2685321865679935       0.3059341322781593
12.170111655345709        -2.319624734374262       6.094132899573355        0.3074060674808942
11.255961424388131        -2.5184633608928393      6.307462763117383        0.2897204717638711
11.373802977728243        -2.598769975899235       6.432285464495429        0.28915884828594235
11.411037659597097        -2.5848184501153963      6.198260112837488        0.2913263099985574
11.605853877046432        -2.658536756583175       6.334122464440034        0.29363330860388404
11.558210254691435        -2.4456265395067573      6.434532510424201        0.2936160831218197
11.853970961366848        -2.6240187838069464      6.268532186567993        0.3001166742719517
11.888004666223463        -2.4125332123517107      6.3422356295959705       0.30149788850129816
11.889105273864045        -2.53700818655287        6.0708189829286425       0.30326192088010856
11.730210473100444        -2.4793724160857864      6.365994089901706        0.29791135102913285
11.091388456898526        -2.24575182486208        6.663865371575802        0.2852776792296494
11.314080243814029        -2.245961877170037       6.592519978839658        0.28772079380999477
11.193147705318221        -2.4538193099767893      6.548075418035617        0.2868077293156173
11.047408964695638        -2.2677585006246557      6.462133021596276        0.28898001241092336
11.09860600500403         -2.3789983969247763      6.318724391658535        0.29033127396631414
11.253820326915713        -2.0943519058743547      6.672447140765392        0.28660025708938835
11.402571754500668        -2.3876491204943706      6.507527798090201        0.2899440202180078
11.648267002228598        -2.590730108186192       6.070027976584187        0.2966914583282731
11.54139507342029         -2.2316128433251867      6.525518846903594        0.2925030806878118
11.203315757387061        -2.4733693340410414      6.096169845001288        0.2906304483734096
11.402987730953518        -2.5479927280782024      6.005700204211896        0.2916667988953114
11.200000000000003        2.84                     8.218635225751482        0.2715501601749304
11.199999999999998        2.7599999999999993       8.218635225751378        0.26872315411385933
11.159999999999998        2.8                      8.199657900416158        0.26763240219057266
11.239999999999993        2.7999999999999994       8.210857331008954        0.26967124465469694
11.401042168765205        6.173478814326592        8.158150583032882        0.373841525348342
11.33838504390714         6.174093236198385        7.932381625577289        0.37309015970098613
11.446968755599688        6.041355955933902        8.061669298451616        0.37532636259856306
11.228221863148384        6.324097658573963        8.067779276484455        0.3697329284149082
11.199529807213434        6.166913614347299        8.162089703020456        0.36797381793408984
11.146908111373232        6.2913925646729885       7.90904494608433         0.3677258657648844
11.091203741036065        6.22732242673516         8.12584441558774         0.3652054604048542
11                        6.376295167615779        8.036460771059371        0.36383156716847953
10.768016048519648        5.644455919536118        8.475564319907162        0.360367586848472
10.597951016264984        5.79477155886196         8.385374936311656        0.35511048173369036
10.782129775841032        5.805857703803833        8.378723249346534        0.3601398407227893
10.65165147130691         5.5967342638891875       8.26837316583991         0.3581397879677933
10.908332686109567        5.747765202773419        8.413578749964783        0.36345070144481173
11                        5.590385307350842        8.508006687218332        0.3643582069933717
10.838375560500378        5.521391006944053        8.369396183150775        0.3619595213509159
10.548663962261939        5.780831860227862        8.217249802125536        0.3531409975328054
10.717193469423261        5.900154435174308        8.32214521052425         0.3573200716748311
10.541739741111057        5.9833402374833105       8.27223372913885         0.35174852993229305
10.598955028232803        6.173474467120467        8.158153191356556        0.35246239016283004
10.771768138008685        6.324092734379758        8.067782231000978        0.3574568732642515
10.842357274001316        6.135529363937806        8.180920253266152        0.3587812889842645
10.653801438748605        6.1644405379565255       7.929686553125531        0.35293683084804206
10.999999999999998        6.281591339259365        7.8330318884457935       0.36327652650224573
10.519911326241644        5.876487961077556        8.094146601795927        0.3507918012296605
10.961029438748955        6.218286496934038        8.131265973468413        0.36181916153493704
10.725601569241121        6.023262009088617        8.248280666175663        0.3563141708100775
10.54893498731853         6.03147599953423         8.070202340822641        0.3506996805932412
10.840806451451167        6.286022493588848        7.907315020935478        0.3589211119545202
10.999999999999996        5.457273215388156        8.331128292582845        0.36394658829080023
11.070819354765629        5.781330222231453        8.393439738289961        0.36635993089825986
11.458260258888945        5.9833402374833105       8.27223372913885         0.37426014778822614
11.288973229682997        5.909278658725097        8.316670676393775        0.37013360993703076
11.25414894021959         6.0362902023532286       8.240463750216898        0.36936812430000493
11.480088680568041        5.8764879277434465       8.094146546239076        0.37526987327263767
11.145528651485117        5.517211574812216        8.372943114095552        0.3654371299286518
11.231974044670379        5.644450933121381        8.475567311756006        0.3675816139578467
11.402046224515244        5.794767233225888        8.385377531693303        0.3715138390826232
11.447621685035685        5.771305585275573        8.222908258296938        0.372721097398342
11.339596351353837        5.595175995331222        8.280510874742529        0.36847403650346827
11.224186104302452        5.819977142620305        8.37025158605665         0.3688135846386205
4.6619096570041165        2.8                      7.9975099330493356       0.5565343719455216
4.657702167368468         2.7499999999999996       8.047358045161074        0.5536346349019018
4.6577021673685115        2.849999999999999        8.047358045161076        0.5559819126901403
4.504209808557792         2.8000000000000007       8.08938246879879         0.5552456058479752
7.861357000643652         2.749999999999999        8.21525448056241         0.4413007704345047
7.966000836437794         2.7999999999999994       8.170670014312142        0.4449858986253266
7.842973940632463         2.7999999999999994       8.26435968251069         0.44049965200671265
7.8613570006436575        2.8499999999999996       8.215254480562411        0.4414699557266905
6.030537019722349         2.849999999999999        8.119305271095302        0.4810927589716026
6.030537019722309         2.7499999999999996       8.119305271095302        0.48243988847745706
6.148827199725989         2.7999999999999994       8.17557321404018         0.48545251449499677
6.043846827075828         2.8                      8.069934191241487        0.4823178610665924
10.98663048787778         -2.0370321865535823      6.522651576506056        0.2905555342883268
11.34239002561938         -1.5779875320242254      6.850650586720272        0.2928901023250324
11.42449530199884         -1.4079964515781895      6.68655183757731         0.29941459400641895
11.568797306175949        -1.4544415506215465      6.827618649503241        0.2995081518625799
11.518624900993835        -1.6728043567198572      6.756328696722193        0.29559512069041766
11.68348101011036         -1.6053399041031955      6.730560522851569        0.3007725321455211
11.254269811843837        -1.4678372648047913      6.634459472404829        0.29712708951211125
11.375412826973658        -1.772137247632351       6.762423404043652        0.2909634245047151
11.148156989059169        -1.646299816220646       6.694940423962124        0.2927669679685426
11.632132927350108        -1.320689751514512       6.603187286757574        0.30660290643807947
11.816914390496363        -1.4199235778453188      6.7620283716312          0.30642940411464176
11.89684809609597         -1.3496597442670832      6.537325917394664        0.31314877101793476
12.048965289814554        -1.4796903585292596      6.663865371575804        0.31056737867374845
11.839481119971994        -1.6360301765934984      6.668364378699725        0.30363264560581543
11.41892829303595         -2.068646656384176       6.629894691402988        0.2894037149029893
10.960944914190968        -2.181780458386919       6.2933255088762285       0.29289271055859073
11.68190973621168         -1.7898125782207248      6.657274260852136        0.29768851167895566
11.495576290976981        -1.8671751231020297      6.685955945374715        0.2923711196070316
11.617576817837016        -1.9974026679200463      6.594824758852298        0.294083718060604
11.85140501366184         -1.7979934428269915      6.599763426225577        0.3007897922689146
11.044704573191469        -1.581441741598648       6.496707954241087        0.2979877757293357
10.946734873201438        -1.8154243141812016      6.449025025046414        0.2961058481735176
11.16614959806828         -1.357686997585356       6.418268358089384        0.3008669272097579
11.37968013222354         -1.3052566382513593      6.507506636668296        0.3028580403554058
11.315289767568503        -1.1737494743635117      6.272794506326655        0.3059432331511905
11.56353985385365         -1.1917341128348642      6.360778463861431        0.31085670308507735
11.77204516598338         -1.2468945763284796      6.402586780460024        0.31502093657523206
12.020215798058706        -2.4252697475733833      5.996223323743846        0.30726598074206307
11.81227031687287         -2.488401059033424       5.868719672521078        0.3031946219793329
12.263561386215244        -2.1385103363181255      6.108331204860881        0.30776605683206665
12.146744483958072        -2.223865980868029       5.895158683529272        0.31096988863940306
12.11916022177284         -2.151293795426106       6.3727616185904115       0.30331102479451827
12.338750862680708        -2.072219168075752       6.334122464440036        0.3057077862198703
11.91675876265258         -2.2144383280672484      6.412272272452437        0.30050779821587387
11.983401717276326        -1.7184520323995895      6.589341045239901        0.30440164174155676
12.09153567966905         -1.8453375134380365      6.503983984858852        0.30378925972562726
11.929978341285835        -1.861443775208063       6.549239828433469        0.3011026986545693
12.229620562224575        -1.6246410244517049      6.548075418035617        0.30993595489635073
12.331379810644272        -1.8327085095664137      6.432285464495431        0.3070957363183658
12.267075196219112        -1.6725733091379005      6.288791025946085        0.31125234115401357
12.151879532849339        -1.9930511015688794      6.425588516588823        0.3034708025962238
11.968318966586892        -2.022074782570207       6.472718425392274        0.3006082068944753
12.175833250694263        -1.5127690189381817      6.31194454191096         0.31542720348458975
12.067872894291032        -1.4363832183810643      6.480121841238672        0.31446847050849774
11.00406430468984         -2.3041774838727638      6.089373365281455        0.2916979824009829
11.098347377755351        -2.3928600577915256      5.855948723408126        0.28792133239553147
11.729771593794943        -2.309817610922728       6.433956453344688        0.29739337008420863
11.762470333603842        -2.1130050790245423      6.502217869365114        0.297061139880293
11.960053354194002        -2.3500666927424994      5.746946398136729        0.308622429390418
12.300765184760454        -1.8712010009274436      6.141099486145637        0.30924590367927784
12.24427284762851         -2.026236244625859       5.943851946701715        0.3114178261749794
12.191246732033155        -2.03270656214838        5.775646881705951        0.3143228728208057
12.07691866402673         -2.159597355122709       5.635863418816968        0.31344037196252245
11.72804212005079         -2.42274739339053        5.6173516931542125       0.29969791544773455
11.528839672030267        -2.511931112625355       5.784398329022649        0.29364311933993253
11.466204388427904        -2.4334840703420504      5.503617731123526        0.2901888043087169
11.29042126413084         -2.4906412262860416      5.877794483495085        0.2895689474130758
11.272129500948036        -2.4475521028862315      5.662938411551456        0.2870695416861963
10.856540595200869        -2.077976170285152       6.08437183703551         0.29406928904297397
11.021897939551918        -2.3317110185389995      5.635710037487017        0.28389719724721235
11.199999999999998        2.8399999999999994       8.029021004873623        0.26305215478714133
13.719999999999999        0                        0                        0.40959296880763835
14.000000000000002        0                        0                        0.4112509951794921
13.787404532673445        0.1837088401945421       0                        0.40920762229763075
13.825574620872207        0                        0.19220394750631065      0.40749025645155135
13.999999999999998        0.27999999999999997      0                        0.4110712233653749
13.999999999999996        0.18568227749445398      0.20805542183828818      0.4075990888304971
14.000000000000002        0                        0.2727272727272727       0.40633322643984643
13.804625144017253        0                        0.4132835486630141       0.40312733671953777
14.000000000000002        0                        0.5454545454545455       0.40135705164636093
13.999999999999996        0.20530972704176254      0.4159973378433768       0.40377307276581703
11.200000000000001        2.76                     8.02902100487354         0.2577829080965319
11.160000000000002        2.8                      8.013535643512967        0.26065288485206434
11.239999999999995        2.8                      8.024737055514608        0.26076631216418483
11.041156559826835        6.081048167151954        8.213608971337663        0.36408739902493575
11.175811806177142        6.195143520773279        7.723177748312977        0.36855469685061676
11.46206818984714         5.956146444878135        7.882754178034347        0.3770086353554745
11.358239864556872        6.052366209606776        7.689940240530794        0.3748972982329168
11.14511396225951         5.919249831652058        8.310687972637599        0.36729978333172714
10.999999999999996        6.174838821393395        7.603721777096015        0.36272941181299473
11.19944771122053         6.083609746806166        7.501017642319313        0.37005046996962987
10.812413353041979        5.4077664854008525       8.20434628516377         0.3630493790099049
10.907430149005496        5.929702706331417        8.304416247829984        0.3619230424032258
10.530936956620016        5.66401800581491         8.050485843892716        0.3540227481363301
10.629192825767221        5.449502175792392        8.053970628768328        0.36049622677743315
10.815603390175575        6.1914326118377865       7.723046713742283        0.3565854225217679
10.532129264268407        5.941940568128055        7.888714490154219        0.3488867302362233
10.632417692077428        6.040776731910845        7.686633686588298        0.349994520764953
10.793944072359576        6.080709087635368        7.501318636834455        0.35561810446668757
10.49456241137588         5.752402484691555        7.887337474485927        0.35036303244461037
10.512973738423112        5.525581896280924        7.86293845911646         0.35584880622487886
10.467821617928653        5.621503623284239        7.669172705473731        0.35070307386470084
10.517217284723213        5.848000488005406        7.673675804541261        0.34773126440205465
10.619040658551043        5.932049490721794        7.4583684718230225       0.35001911279918313
11.461179397157895        5.653007876351553        8.068459560002063        0.37253563047001487
11.50543759777939         5.752402439875581        7.887337399792634        0.37684498376201564
11.173834170237201        5.401312105923017        8.204715251623401        0.3644529065973346
10.999999999999995        5.310689204745825        8.136348508873077        0.3637745921081937
11.37599194153661         5.938058710850653        7.459985288909785        0.3755010913420645
11.481934173042639        5.848857259140972        7.669062404078363        0.3784696294066721
11.501910864319804        5.737012914866213        7.441833865162099        0.37732932635870853
11.532178392096412        5.621503574210529        7.669172623684213        0.3771153163288914
11.477772340025686        5.49856069594284         7.867774997604528        0.371630575033369
11.353936872699435        5.436015019336875        8.064461032070119        0.3665691098452825
11.191646336124268        5.26279735873228         8.012251784106242        0.3627081606507048
11.499305058761367        5.359570266123776        7.665328788945558        0.3703523743949475
10.794217318974415        5.265381800120269        8.006091349188033        0.3638804831386038
10.999999999999996        5.16074696528665         7.937106334758477        0.36232991021460914
4.385522222989775         2.8000000000000003       7.983025081410908        0.5645343520790211
4.383135196897745         2.849999999999999        8.03296859997423         0.5626618799204413
4.3831351968977           2.7499999999999987       8.032968599974227        0.5592927896055906
4.230106910029757         2.8                      8.075017344591888        0.561183482101577
4.10857315632336          2.749999999999999        8.018579413152308        0.5652891779841895
4.1085731563233665        2.849999999999999        8.018579413152308        0.568856654417634
7.6855457419188795        2.8                      8.15597198561979         0.4383369234719278
7.5875113159485           2.7499999999999996       8.200902836361294        0.43611900405963006
7.568871042104429         2.8                      8.249994558303792        0.4354795272808359
7.587511315948487         2.8499999999999996       8.20090283636129         0.4375115513355548
6.305103990193115         2.8499999999999988       8.133694716282145        0.49286806747716444
6.305103990193075         2.7499999999999982       8.133694716282143        0.49261988388476663
6.422930098254023         2.8                      8.189938338247078        0.49598165564136876
6.320234261090169         2.8                      8.084419042879915        0.4942883763152332
10.882274493819287        -1.941943624977871       6.290026835734709        0.29658023579941895
10.88830308363536         -1.6918976788853166      6.300528401327175        0.2996935381003833
10.909522604375645        -2.2293565708207503      5.860022338904372        0.28784234188682106
10.77468915652408         -1.804641892566427       6.063246898394194        0.2973981594332961
11.986322324865323        -1.315159750476798       6.290952564790348        0.3197024635797742
11.789491655610618        -1.9439243721244053      6.561203329083003        0.29796484942240103
11.76971098954517         -1.1614959188996903      6.201649490184312        0.3187998531178859
10.827927872878643        -1.558986456275692       6.1354218170931905       0.29973393550756006
10.961534584864184        -1.4476217960533895      6.270884405489212        0.3004961154407146
11.078029384292735        -1.2475367303659215      6.202077243773942        0.3017633529582993
10.866097646562224        -1.3367724186869208      6.0462443094540825       0.2996194787167133
10.989909170517192        -1.1373864631464872      5.985886129458502        0.303213140107554
11.230829717056487        -1.0583478655715546      6.05278565977906         0.3082949560576505
11.52233090014656         -1.0472134816641478      6.083347978677728        0.3152153857345566
11.777316773669293        -1.0825784429734422      5.992086193568787        0.3211157569846401
12.232464935612253        -1.6024205354313181      6.087421367242013        0.3152174719366861
11.941954895487093        -1.1997305745992282      6.025151721820497        0.32202569471538545
12.122045939163945        -1.4008970134246586      6.0758136657863036       0.320001518951122
12.188371635634589        -1.514774757285152       5.832617786184504        0.3183864978741359
12.243388689278103        -1.798219215261159       5.844055865386983        0.3151296677888457
11.899890910329292        -2.2748636379116145      5.497669472529609        0.3069824934876428
11.665860150998075        -2.3475288483294148      5.362265435999525        0.2969204200171785
12.171626241326571        -1.9198186553407834      5.60588903887148         0.31778545007069686
11.89481258768046         -1.0960513081851093      5.803719031458044        0.32254215136869907
12.068258627633629        -1.2890250079111347      5.839682789661644        0.3209908955357172
11.96375939032513         -1.9681756309796528      5.084619059619999        0.3185408878219977
12.112925517888915        -1.8324985402613687      5.332449198112344        0.32177020291819014
12.09080865976166         -1.6839927058686912      5.140207435463757        0.3260875681809738
12.024477925381637        -2.0690474671856163      5.377535768312644        0.31508256740770335
11.839728466464583        -2.199660583080729       5.24839254692249         0.30666409182840054
11.781115365368914        -2.126394206711144       5.005535164428454        0.3101723470831094
11.606371384910465        -2.2747835963706393      5.116395832222683        0.29870148178481104
11.427740823513593        -2.3616213264229926      5.25272849378101         0.29069673976105864
11.197874887675871        -2.376388830061855       5.393985747985583        0.2855576584843383
10.766513053088262        -2.0103815390217217      5.865252997912011        0.2899239666285633
10.682341436874289        -1.8088906451798261      5.818766195393915        0.2916532642881186
10.926739758997925        -2.2582014303885996      5.409712619276008        0.2825722154540599
11.031776638395197        -2.289274161044758       5.1961325694194285       0.2865975974316944
10.814980904061457        -2.1545356577687373      5.630671312527291        0.282720155245503
10.669418291633558        -1.9419874756254378      5.619402555993984        0.28456893529051186
10.932240159575498        -2.218771279588868       4.982749581407297        0.2910842911569109
11.142725321365493        -2.268557590777163       4.941481989107679        0.2929526512826968
10.7988422966434          -2.161308327894401       5.165623786164343        0.2859149761262985
11.200000000000001        2.8399999999999994       7.8223583578330045       0.2853029324682994
13.999999999999998        5.319999999999999        6                        0.4178095354913402
13.865371875278344        5.465371875278345        6.201942187082486        0.4168527005951695
14.000000000000002        5.6                      6                        0.4175727820273412
13.719999999999997        5.599999999999999        5.999999999999999        0.4106529709649313
13.793632500656285        5.6                      5.8232631317068355       0.41091273671894263
13.999999999999998        5.6                      5.7272727272727275       0.4153168229745035
13.999999999999998        5.426150823286447        5.813446139411816        0.41647652167924243
14                        5.402681277163086        5.584883165866922        0.41414421185611633
13.742818737260517        5.599999999999999        5.5729838697815755       0.40650082275938415
13.999999999999996        5.599999999999999        5.454545454545453        0.41172478326252365
14                        0.5599999999999998       0                        0.4119043607780423
13.999999999999996        0.8399999999999994       0                        0.41286513979949696
13.749939099126271        0.7189912690996502       0                        0.411222334835712
13.999999999999998        0.7298272746263939       0.24099471404324113      0.40830778371292925
13.999999999999998        0.28                     6                        0.39601542426266545
14.000000000000002        0                        6                        0.3952175190813599
13.865371875278342        0.13462812472165595      6.201942187082484        0.3963495836315775
13.720000000000002        0                        6                        0.3966571552687342
14                        0.2013491560269931       5.826006784298217        0.3939407607482713
13.999999999999998        0.2562760824439083       5.584822296518974        0.3914447743265183
13.999999999999998        0                        5.7272727272727275       0.3914510183535098
13.783460423188707        0                        5.822757836985496        0.3942930621305649
13.999999999999996        0                        5.454545454545453        0.38714126714151
13.999999999999998        0                        5.181818181818182        0.38795506143033526
13.747700800193634        0                        5.299331462117895        0.3865769700777478
13.999999999999998        0.24311084289527818      5.294501265235967        0.39083965605488474
13.737698762167028        0                        5.575239446013548        0.38984286326098333
13.72                     5.6000000000000005       0                        0.38685156230759027
14.000000000000002        5.6                      0                        0.38930131251589306
13.824597824386688        5.6                      0.19164175021556143      0.38727861394528496
13.822313541589828        5.402648566567979        0                        0.3875816586286201
13.575131527047423        5.6                      0.2525777211021918       0.38483844909633985
14.000000000000002        5.6000000000000005       0.2727272727272727       0.389615681011338
13.999999999999998        5.3876941821888025       0.1801921853831594       0.3900518179831043
13.999999999999995        5.319999999999999        0                        0.3905035991287973
13.561617887409957        5.345241467330556        0                        0.385608904395542
13.44                     5.6000000000000005       0                        0.3844407316800194
13.79775200844978         5.172597797772807        0                        0.38888652198266144
13.999999999999996        5.180060840113379        0.20039959189789514      0.39162225996456984
13.999999999999996        5.039999999999999        0                        0.3936838245972886
13.803829875171836        5.6                      0.41724060478150277      0.3871535825868599
13.999999999999998        5.344439528991347        0.41667974200457625      0.3896557434746181
14.000000000000002        5.6000000000000005       0.5454545454545455       0.38958349854695523
14                        5.6                      0.8181818181818181       0.3903021076620837
13.774973854767262        5.6                      0.6871506696551588       0.3872605706284635
14                        5.381002441819172        0.7164421045469545       0.3883320424153122
14.000000000000002        5.600000000000001        1.090909090909091        0.3933209476303023
13.759154398728441        5.6000000000000005       0.9545454545454551       0.3895419076932037
14                        5.370706370290458        0.9703051948139017       0.38968747370268636
13.999999999999996        5.166584827315761        0.6403007680753379       0.38768536231115597
13.999999999999996        5.157475815784829        0.8471916798078678       0.38780348830432715
14.000000000000002        5.600000000000001        1.3636363636363635       0.39378845381314737
13.759154398728443        5.6                      1.2272727272727275       0.3901139640450894
14                        5.35915439872844         1.2272727272727275       0.3931686337774431
13.999999999999998        0                        4.363636363636364        0.40156927148802657
13.999999999999998        0                        4.090909090909091        0.40702027943307334
13.759154398728437        0                        4.2272727272727275       0.39997410116348936
13.999999999999996        0.24084560127155985      4.227272727272727        0.40663112240133475
14                        0                        3.8181818181818175       0.4121760342460175
13.75915439872844         0                        3.9545454545454524       0.40481854229965014
14                        0.24084560127156074      3.9545454545454546       0.4136823651821458
13.999999999999998        0                        3.5454545454545445       0.4102768233160288
13.765911411378317        0                        3.678038545852896        0.40705247627436
13.999999999999998        0.24084560127156074      3.6818181818181817       0.4164454824207145
13.999999999999998        4.479999999999999        0                        0.40416040044946605
13.75595229766619         4.334156854587107        0                        0.40152280164009285
14.000000000000002        4.2                      0                        0.40691342055244856
13.999999999999996        4.34                     0.2430500295721023       0.40572036143367546
13.999999999999998        3.6400000000000006       0                        0.41503230300987276
14                        3.92                     0                        0.4099384725413944
13.74452338981428         3.7749317462761502       0                        0.4092386426423272
13.999999999999996        3.780000000000001        0.24305002957210275      0.4130994954094787
13.752780201755414        4.0583182559650215       0                        0.403827702967905
13.999999999999996        4.0600000000000005       0.24305002957210275      0.4089462581443652
13.44                     0                        0                        0.4065320409518927
13.56061541240313         0.2030011977030551       0                        0.40533222952689835
13.579971255966736        0                        0.2505956282723295       0.40570061527240014
14                        0                        0.8181818181818181       0.3994648831727443
13.772741420116331        0                        0.6772433045580808       0.39993341425577084
13.999999999999998        0.2350344918113727       0.6927199168798435       0.40075904675325263
13.742360686397008        0.4386173006701391       0                        0.4085471393910604
13.575675606240893        0                        0.5389745195735155       0.40065888630626484
14                        0.4366129082599044       0.253336386946855        0.4067554941502075
13.557989526027189        0.6430452560768689       0                        0.40593669824595124
13.999999999999998        0.4494139915340556       0.5616149711614522       0.4026672432984642
13.999999999999996        0.6535121425810742       0.44326346576327635      0.4054102555841056
13.440586574196066        0.4487105667595165       0                        0.40071727205720725
13.159999999999997        0                        0                        0.40175761922257
13.280736245708823        0                        0.23267349929679082      0.40298545228119903
13.29121800016497         0.2270328293326934       0                        0.39956054483821907
13.999999999999998        1.96                     0                        0.4108152562504808
13.999999999999996        2.2399999999999998       0                        0.41588478400574275
13.744750225234645        2.1052619486151443       0                        0.4055515164736648
13.999999999999996        2.1                      0.24305002957210275      0.4150560086065071
14.000000000000002        1.68                     0                        0.4066297533471408
13.756949970427899        1.8199999999999972       0                        0.40403370632064567
14                        1.8200000000000007       0.24305002957210275      0.4090903550541825
13.020000000000001        0.2430500295721002       0                        0.3943055988059427
13.010943718885965        0                        0.25019274992085805      0.3974327541051102
12.88                     0                        0                        0.39511341191158694
12.75739128631909         0                        0.24318823721462315      0.39006023000160456
12.74538723495549         0.2442671063557197       0                        0.3877251067188903
12.6                      0                        0                        0.3855863535182986
11.933333333333332        -1.9999999999999998      1.4999999999999998       0.3394870682375593
12.2                      -2                       1.5                      0.3384479017319968
12.000317372894555        -1.7815117858679703      1.4781511785867971       0.34111591288032933
12.009897858886893        -1.9999999999999993      1.6695949773908527       0.3391424593300006
11.666666666666668        -2                       1.5000000000000004       0.3387646057169402
11.800143036656552        -1.829555047632498       1.4829555047632499       0.34093322744821125
11.784321752791293        -1.9999999999999996      1.686195901786985        0.33915581241104253
12.262136976276661        -1.7238356609926002      1.4723835660992597       0.3414291559208791
12.239794881462394        -1.8224046709213289      1.6820582846445962       0.3403177410957011
12.200000000000003        -1.9999999999999993      1.7694267513580222       0.3392064617986506
12.247150854633938        -1.7886259809655218      1.8977519414888726       0.3427950079361098
12.251919315519352        -1.765931561992174       2.169018655596767        0.34696597252726885
12.200000000000001        -1.9999999999999998      2.038853502716045        0.34248272724878287
12.200000000000001        -2                       2.3082802540740666       0.3453214349703068
11.956506843195658        -1.9999999999999996      2.1929738758791597       0.3444615956213601
12.108432579581963        -1.265003760345815       1.4265003760345816       0.3481205522397202
12.324273952553334        -1.4476713219852022      1.4447671321985205       0.3471561235019159
12.386410928829996        -1.1715069829778033      1.4171506982977804       0.35663165621540377
12.361970585343535        -1.2768948918171292      1.6546202136768762       0.3531416053994922
11.200000000000003        2.760000000000001        7.822358357832911        0.28125124601377993
11.159999999999998        2.8000000000000003       7.8071271944149565       0.28559246120913656
11.239999999999997        2.8000000000000003       7.814163689995175        0.2855435162797781
10.491962265690713        5.377269887194777        7.6546037321766764       0.3563592523925991
10.495271498752833        5.730172660838259        7.441259631535905        0.3483366856096595
10.790256581001646        5.108026187832832        7.798081441824886        0.3625440539508094
10.61663369394749         5.291728403544772        7.843024833858615        0.3617353544053525
10.999999999999995        6.0624429888871605       7.36228952441964         0.3639566763652445
10.786519027639331        5.972578146988904        7.27105381877977         0.35742385949595873
10.999999999999991        5.949956444692476        7.1206624181904425       0.36492730479753327
11.205898248454991        5.973841206770804        7.266316796609432        0.3702483336906721
10.605666339000102        5.81815906538858         7.218093465682022        0.35263374052921126
11.559000516280475        5.490206590702992        7.45034431783832         0.37497410077713766
11.523197838543565        5.6186941592295385       7.204706230317536        0.37401348802814344
11.388352133227123        5.826760288645771        7.223788124226259        0.373357499460464
10.440999491848375        5.49020663049453         7.4503443841575505       0.35099180422515075
11.187341611836198        5.104044377479701        7.8071231447732234       0.36073871507980293
11.366823301733273        5.2805118853800215       7.85481737657988         0.3645662188482928
11.585824969030027        5.358898208634227        7.23149701439038         0.37288473113992676
11.524462294788776        5.200128012043783        7.43154728773451         0.36984913002179604
11.379299293938793        5.1131348779934225       7.630872553015458        0.3640136739169484
10.999999999999995        5.010557196828835        7.737535245882943        0.3608685896621519
11.194897304651878        4.958406539500873        7.611754874177824        0.36217440454772726
10.607040997972984        5.122055493766099        7.6216654458616135       0.36029259771249794
13.863770120849665        5.180320987364541        6.204344818725497        0.41759758919591256
13.724382471887436        5.324382471887435        6.413426292168847        0.4173276079795456
13.57313972099654         5.461933664728404        6.207099502907393        0.4095733319580293
4.109134788975432         2.8                      7.9685402297724774       0.5698689341486909
3.956004011501724         2.7999999999999994       8.06065222038499         0.5703273055011754
3.834956190355967         2.7499999999999987       8.00423975559179         0.5763391871285516
3.83495619035602          2.849999999999999        8.004239755591794        0.5793819174958478
7.405828539152042         2.8000000000000003       8.141312628195516        0.4444513070413331
7.325292616720571         2.7499999999999996       8.18716053664827         0.44663465050990686
7.305353752372879         2.8                      8.236184202346276        0.4489981219122741
7.325292616720574         2.849999999999999        8.18716053664827         0.45101359947052533
6.576969008518584         2.8499999999999988       8.147942558157327        0.5014810967286357
6.576969008518548         2.7499999999999982       8.147942558157325        0.49830457669027667
6.686590143903608         2.7999999999999994       8.203756175725239        0.49824793983783305
6.596159487305917         2.8000000000000003       8.098879671234055        0.5013263234359648
6.82513550857851          -1.3924511686674814      6.7179583561615415       0.3772627826654839
7.000000000000001         -1.4722513376318762      6.917604941513332        0.3783066952835478
6.746027053655055         -1.5191562199838766      6.898842988572529        0.37403048308944403
6.906794156891628         -1.6574912860418736      6.843508962149331        0.3733788710083885
7.448810579815403         -2.15699774681148        6.6437063778414895       0.36210323440641495
7.6636664471498355        -2.088450164333132       6.67112541083283         0.3694671791056466
7.613148342804878         -2.324258125129865       6.576802226514137        0.3597115832474746
7.660609451622632         -2.1810105637607373      6.446410445371579        0.3691344929943425
7.389304641348488         -2.3150688327784894      6.580477943454685        0.3553435783077989
7.384091368797425         -1.851484558994657       6.765911652968218        0.3737471590250496
7.46928304522563          -1.652731795413479       6.845412758400689        0.3823410004529484
7.6131483428048785        -1.8526422035363987      6.765448595151523        0.3776807759626896
7.57613667225966          -1.6724391660429232      6.625551436738733        0.38577047313888263
10.701508056823313        -1.5402562637728816      5.89272387709179         0.29674600452431227
10.77264761134254         -1.240925334738112       5.836923075344615        0.30072059862325906
10.60252935703352         -1.3882036569620873      5.653420702065019        0.29732507910780454
11.13158048116009         -0.9567451455467438      5.846394310864867        0.31135036069128974
10.901788956741642        -1.0272361959270526      5.769695015143057        0.307576501637024
11.391872306715563        -0.9361220700378815      5.881707438633131        0.316677953019655
11.656993166732923        -0.9576405570158057      5.811782780520867        0.32192258097323884
12.136431848248666        -1.4030876603360178      5.605261882281466        0.32058111327662897
12.191593894042374        -1.6660299715416618      5.591858547981616        0.3197984316573504
11.478209303849752        -0.8499170472068053      5.68831411720834         0.3213663028555448
12.034442703148702        -1.8614652733430956      4.720780208998535        0.3277987333799919
12.2                      -2                       4.7                      0.3275596854002658
11.955400557363333        -2                       4.7                      0.325949641388743
12.037892640316441        -1.9999999999999996      4.5437504728548905       0.32848936541685875
12.23680578047566         -1.825381421915203       4.557923252507712        0.3316798839584481
12.199999999999996        -1.9999999999999993      4.462097421656434        0.3312818691285772
12.246183966006104        -1.7800763523518812      4.732988547147218        0.3303697453639582
11.84049319610114         -0.991256669541734       5.598321828530343        0.3242129929389103
11.747327719903232        -2                       4.7                      0.3203435703910122
11.868544760297437        -1.8718100309919565      4.719228495351206        0.3251634017259231
11.856322342176473        -1.9999999999999996      4.5464161223116655       0.3269575892985546
12.144655497695878        -1.5331345103875391      5.377897214975787        0.32381598827514496
12.074814697610066        -1.2669724553894408      5.403222254420575        0.3241597088961807
12.014471316103316        -1.1771530023976116      5.60355191353699         0.3223255697870984
11.960684004572999        -1.0652809968840888      5.367421037412331        0.3264431599698538
12.199999999999996        -1.9999999999999991      3.924840762222198        0.34193661822149307
12.250328923458303        -1.76522913622946        3.7848380437246574       0.34397524004648866
12.2                      -1.9999999999999996      3.655414010864176        0.34263039371151427
11.94575767239757         -1.9999999999999996      3.769021425747666        0.3425364553135135
12.248891204379236        -1.7692658233430685      4.323257517706605        0.3372157656871226
12.199999999999998        -1.9999999999999993      4.19426751358022         0.3376977636145169
11.993044124548188        -1.9999999999999996      4.36133999651039         0.33262791438055
11.89712367921376         -1.9999999999999996      4.083560064977614        0.33862443352876154
12.248693354790039        -1.7715903252439906      4.042823781217892        0.3419868161033283
12.288927185211774        -1.58213010250145        4.143489466185044        0.3426874342179293
12.27893992314974         -1.6257330920379853      4.554400417249816        0.33503092315540556
11.751885191002248        -1.9999999999999996      4.355939981946708        0.3300047806214495
11.842689838480753        -1.973743099811759       4.831335068191307        0.31950405048599734
11.679999999999994        -1.9999999999999927      4.586574002087917        0.32151322382264796
11.240306980891267        -2.3335531332331514      5.1626305349472235       0.28909356641961576
11.391863949609384        -2.2885276829763708      5.004418336909566        0.29521187152193545
11.728256059065325        -2.0603200738316563      4.786518041475215        0.3155399394308396
11.557474945581474        -2.2073283325257274      4.8948829792458755       0.30383959427209034
11.569675703901263        -2.1267234044899284      4.709837806959181        0.3110851620010227
11.493162919435825        -2.1002274047330443      4.558365159303021        0.3132813260437256
11.318478404876878        -2.2094883437079043      4.725403585039886        0.30147490764998613
11.555619869062783        -1.9999999999999996      4.400455050363542        0.3227511413917901
11.30509758636738         -2.1109219267988695      4.4217670960033475       0.31088306993086506
11.978219718664626        -1.8104635633326673      4.904429945951359        0.3246729712029172
12.100870735165277        -1.4077216215386628      5.196045625386791        0.3280153163194654
12.068200189929408        -1.5350476921284508      4.9777571310961655       0.3303399431414303
11.273961155195181        -0.8313304148691966      5.683405644569672        0.3179930448237635
11.039324065902761        -0.8541992856170387      5.641361688633472        0.31477329865333076
10.813668742966094        -0.917085928707618       5.553503900827615        0.3134740671948358
10.688001336096256        -1.12724230955558        5.624703981642439        0.3054296427215281
10.586519036390538        -1.6648527388720817      5.633585194985949        0.29054604022925723
10.605440498643842        -1.0128459786442283      5.414263464672856        0.31192880643548865
10.520067978826988        -1.2593691047679219      5.44921758557148         0.3015750064251756
10.492358950747507        -1.5396631160581222      5.435174526088568        0.29223426195497776
10.550858286919457        -1.8318277799496037      5.369003523938345        0.28501242641452246
10.720439203747267        -2.079714744716724       5.4013202861502085       0.281626114772465
10.625897503433075        -2.0048938316647114      5.171969259773127        0.28576395782456615
10.981186130778479        -2.188119684971851       4.712627119088936        0.2978232198840573
11.098451047220799        -2.1586961912413587      4.516998643639743        0.3034526410372295
10.720596862555398        -2.0967311272930114      4.879550572616774        0.2940428405071919
10.493982948305709        -1.8354037239637135      5.126313119497507        0.28860673866767067
10.531674901416176        -1.9303254550688587      4.943392341771036        0.2928026534779424
11.186332920385855        -0.7305823699449271      5.491728061144057        0.31873094457454026
9.8                       -2                       4.7                      0.3045572767869236
9.799999999999999         -1.9999999999999991      4.433333333333333        0.3054911637718522
9.75895373365869          -1.817572149594172       4.5223484448235185       0.30836073770969896
9.97556851475684          -1.9999999999999993      4.51119539993875         0.3041786362334035
9.737519374480067         -1.7223083310225114      4.741653750346623        0.3100179727356093
9.931543485889849         -1.8254991390205004      4.726175129146925        0.3071987804234219
10.070171817302827        -1.9999999999999996      4.700000000000001        0.30268097152268686
9.997281579993171         -1.9999999999999996      4.289107522631415        0.30560972676183695
10.206946121533491        -1.9999999999999996      4.463927848095258        0.30371623681207566
10.161724114525338        -1.7881899299770887      4.731771510503436        0.30536767305294304
10.339056052886905        -1.9999999999999996      4.7                      0.3009758744352091
9.750809881468903         -1.7813772509728951      4.300425150153114        0.308530066868705
9.799999999999999         -1.999999999999999       4.166666666666666        0.3061030645416249
11.2                      2.839999999999999        7.636285928018428        0.32939804852099225
13.767688574484367        5.6000000000000005       5.288977179670963        0.4037986192521749
13.999999999999998        5.599999999999999        5.181818181818182        0.4068730203439022
14                        5.373729195677571        5.315198966589056        0.4109428184164016
14.000000000000005        5.600000000000001        1.636363636363637        0.38913571520195184
13.75915439872844         5.6000000000000005       1.5                      0.3856056373855333
14                        5.359154398728439        1.5                      0.39365556415764363
14                        5.35915439872844         1.772727272727273        0.3884601087370902
13.759154398728441        5.6                      1.772727272727273        0.37985757846009477
14.000000000000005        5.600000000000001        1.9090909090909094       0.3827602902256842
14.000000000000002        5.6000000000000005       2.181818181818182        0.3786513768890649
13.759154398728441        5.6                      2.0454545454545454       0.3767233707519133
13.999999999999996        5.359154398728439        2.0454545454545454       0.3812622524277249
14                        5.6                      3                        0.3920595919961198
13.759154398728441        5.6000000000000005       2.8636363636363633       0.38850834292926306
13.999999999999996        5.599999999999999        2.7272727272727266       0.386609577210474
13.999999999999998        5.359154398728438        2.8636363636363633       0.38659328360347894
13.999999999999998        5.6                      3.5454545454545445       0.38576276252100333
13.759154398728443        5.6                      3.40909090909091         0.384092172742683
14.000000000000002        5.6                      3.2727272727272734       0.39057496360566235
14                        5.359154398728441        3.4090909090909096       0.3860559318004196
13.999999999999998        5.599999999999999        4.636363636363637        0.39184258803059274
13.759154398728443        5.6                      4.5                      0.3837976311958133
13.999999999999998        5.6                      4.363636363636364        0.38593075502888374
14                        5.35915439872844         4.5                      0.3913014548587234
13.575689715025272        5.6                      5.80163581641251         0.4037678453735043
13.439999999999994        5.599999999999999        5.999999999999999        0.40062665684078613
13.284209320280768        5.460041217762402        6.209938173356396        0.39698561587437314
13.999999999999998        5.039999999999999        6                        0.41763004752765315
13.865036303316387        4.9009823295992          6.202445545025416        0.41814315146735187
13.999999999999998        4.88088961862576         5.7706057839702005       0.41405812895853705
14                        5.169412010067342        5.749232318605585        0.415110929991147
13.999999999999996        4.759999999999999        6                        0.4183709165200282
13.999999999999998        5.151139523694284        5.4448365216650405       0.4117625305220067
13.570931646582368        5.6                      5.360510122481313        0.4009597832862255
13.30323442139156         5.599999999999999        5.76017932205397         0.394835335290972
13.444939008152101        5.6                      5.546809740859001        0.39904994451962045
13.576731214695654        0.423268785304344        6.634903177956515        0.3924020380589574
13.71695458002087         0.5725526795991163       6.424568129968691        0.3968642901938417
13.724382471887434        0.27561752811256435      6.413426292168846        0.3960193128786274
13.430649750009373        0.2802530852934278       6.420379627940141        0.39254920276168376
13.1380771705187          1.150719444428446        7.292884244221947        0.38300692220075816
13.134675240037364        0.8653247599626361       7.297987139943952        0.3785674397642013
13                        1                        7.5                      0.37652551568262066
12.849308373691654        0.8601624617835095       7.290243692675263        0.3733073804594231
12.999999999999998        1.2769230769230766       7.499999999999997        0.38001414731174443
12.787458515184785        1.1836732893211561       7.499999999999997        0.3767263160134498
14                        0                        2.454545454545454        0.4029636297832848
14.000000000000002        0                        2.181818181818182        0.4053001216050332
13.776051369929375        0                        2.3173167895412075       0.40285052312388187
13.999999999999996        0.24084560127155985      2.318181818181817        0.40642269564617267
14.000000000000005        0                        1.9090909090909094       0.40276041744861796
13.759154398728443        0                        2.045454545454546        0.4011658584372763
13.999999999999996        0.24084560127156074      2.0454545454545454       0.40530942497058015
14.000000000000005        0                        1.636363636363637        0.3986294000850296
13.759154398728441        0                        1.772727272727273        0.39768419369340263
13.999999999999995        0.24084560127155985      1.772727272727273        0.4012036072251201
13.999999999999996        0.24084560127156074      1.5                      0.3975585217459498
13.759154398728441        0                        0.9545454545454564       0.39972783536323225
14                        0.47024205259612556      0.8368589030529185       0.40111422702428007
13.999999999999998        0.24084560127156074      0.954545454545455        0.3991004530576639
14.000000000000002        0                        1.090909090909091        0.398644058227933
14.000000000000002        0                        1.3636363636363635       0.39730979257156934
13.759154398728441        0                        1.5                      0.39673250006534794
13.759154398728441        0                        1.2272727272727275       0.3988011265633387
13.999999999999996        0.24084560127155985      1.227272727272727        0.3975399219269744
13.540457490795355        0                        1.0881173330168576       0.4001853986660712
13.536944160369638        0.8620845933963253       0                        0.4084539476704175
14.000000000000002        1.4000000000000001       0                        0.4075770660620801
13.753924084470173        1.2605585689811283       0                        0.40932812109913613
13.999999999999996        1.1199999999999992       0                        0.41138154659970044
14                        1.2600000000000002       0.2430500295721032       0.4072267379302743
14                        0.9914265256366139       0.23266834847175843      0.40893860219523476
13.748590773098785        0.9891436283549369       0                        0.4121880129788907
13.7569499704279          1.54                     0                        0.40512331048704325
13.999999999999996        1.540000000000001        0.24305002957210275      0.40573164542456114
13.999999999999996        0.4744801945866062       1.0985197841536882       0.39992903282328124
14                        0.8609328788073132       0.45987181741246985      0.40730318315942515
13.999999999999998        1.1320555891852484       0.475290083077093        0.40831822016333724
13.999999999999996        1.4000000000000004       0.4861000591442064       0.40765601531965684
13.999999999999996        1.2654459167796719       0.7178031144906223       0.4095132666323073
14                        0.9974709737360676       0.6958007485719375       0.4086419095881109
14                        0.5792968284801119       5.5755325226031776       0.3981491274462626
13.999999999999998        0.4318849334504753       5.806655307890514        0.39559929557897905
13.999999999999996        0.7094690704254175       5.7694629677519345       0.3980883307456535
13.999999999999998        0.5599999999999999       6                        0.39712656901822724
13.999999999999998        0.8399999999999997       6                        0.3979689124007973
13.999999999999996        0                        4.909090909090909        0.39281686829060464
13.758370704210252        0                        5.04382169083479         0.3884613358627295
13.999999999999996        0.24180299990072074      5.0358933674231485       0.39380919860340224
13.999999999999998        0                        4.636363636363637        0.3976822966798965
13.772015105728261        0                        4.774102514795219        0.3931153937342661
13.999999999999996        0.24455012529732834      4.767073531861648        0.3975949930708236
13.999999999999996        0.45012109236427283      5.15847642341705         0.39848531096459766
13.54177352460956         0                        5.171481347790593        0.3861747097348501
13.999999999999998        0.4400774471583473       5.359051611159783        0.3961611125539513
13.556563407915974        0                        5.370971449935119        0.3877417649646068
13.999999999999996        0.8519525877836114       5.53381231169988         0.4038802093489053
13.999999999999996        0.9799999999999992       5.756949970427897        0.40056047264720723
13.999999999999998        1.12                     5.513899940855794        0.40849993755863373
13.999999999999998        0.6933526987085763       5.283713987688037        0.4049347254718221
13.860546520295978        0.42448548884820436      6.209180219556027        0.3969266641696247
13.579245861277649        0.13609300019644968      6.204139500294674        0.39670639500285315
13.86097696942045         0.710414508243971        6.20853454586932         0.39780929481347344
13.440000000000001        0                        6                        0.39909966679917824
13.564725861695388        0                        5.8054146648918294       0.396398717285801
13.29900698723197         0.13608746096916244      6.204131191453743        0.3955708067091019
13.33846525904859         0                        5.071579281241751        0.38657433766687394
13.343399206196622        0                        5.323350675201906        0.38841868289639053
13.450378520751931        0                        5.562859850837798        0.392471806043658
12.879999999999997        5.599999999999999        0                        0.3712872304746087
12.599999999999996        5.599999999999999        0                        0.36725231006918707
12.717335523372554        5.353262958208788        0                        0.3698108599057663
12.739999999999997        5.6000000000000005       0.2430500295721032       0.36537286947037156
12.319999999999993        5.599999999999998        0                        0.3643559144016634
12.459999999999997        5.356949970427896        0                        0.366746406210897
12.459999999999996        5.6                      0.2430500295721032       0.36293929257939667
13.159999999999997        5.599999999999999        0                        0.3781274685729697
13.001351094456293        5.367390200740571        0                        0.3756664953448778
13.261416863973471        5.362408937005492        0                        0.381375574715677
13.015112949713144        5.6                      0.24413511545226996      0.3700409150724351
13.28173242288676         5.6                      0.2363866975154867       0.3780171031106287
13.35700466085586         5.6                      0.43886485532641784      0.37774843555388193
13.551134149514079        5.6                      0.5586474717478698       0.3830973420027242
13.341970995244635        5.152433870764093        0                        0.38267437594158377
13.999999999999996        4.903379420368173        0.2423727945917089       0.3945536203738342
13.999999999999998        5.044924090796245        0.45513032288027233      0.38984576585667435
13.546167317788234        5.034395993697992        0                        0.38652234904989774
13.999999999999996        4.759999999999999        0                        0.39885667551956844
13.760070021557826        4.894857835353345        0                        0.3923653868208011
13.756949970427897        4.619999999999999        0                        0.39788399569406735
13.999999999999996        4.619999999999998        0.24305002957210275      0.4002743935739505
14                        4.765576367265192        0.4868162135676246       0.39318170806743025
13.999999999999998        4.9149874882307945       0.7175947719484221       0.3888814389166387
13.54171204837755         5.6000000000000005       0.8276725831486368       0.3844278935623677
14                        5.143343686683885        1.1259688840513506       0.3923820968307443
13.999999999999996        4.9596548404931085       0.9655058177595621       0.3911868135936001
13.527332612586983        5.6                      1.100877385850925        0.3849649474207401
13.999999999999998        5.11489211424213         1.3664991446846342       0.3963817432280976
13.518308797456879        5.6                      1.3636363636363624       0.3812165390244185
13.51830879745688         5.6                      1.6363636363636376       0.37600084165716746
13.29872257767513         5.6                      0.9686138123782504       0.3756651601828414
13.282624607495155        5.6                      1.23402199389057         0.3729467423163362
13.999999999999996        0.24084560127155985      3.4090909090909096       0.4119688193628796
14.000000000000002        0                        3.2727272727272734       0.40203277605392707
13.782316806586865        0                        3.392410041651331        0.4013414638419617
14                        0                        3                        0.3961061246271027
13.780968835928375        0                        3.1251813119622303       0.3940982782284341
13.999999999999998        0.24084560127156074      3.1363636363636367       0.4052165990816509
13.999999999999998        0.24084560127156074      2.8636363636363633       0.4020679321851483
13.999999999999996        0                        2.7272727272727266       0.3975318486748782
13.77905697094205         0                        2.863657491849475        0.39339279510792524
13.759154398728436        0                        4.499999999999999        0.3967259996546248
13.999999999999996        0.24084560127156074      4.5                      0.4011354128912655
13.541408082765106        0                        4.909885403678711        0.3878987893794266
13.999999999999998        0.47298301359248995      4.90229351340834         0.4013050897168627
13.537451976056275        0                        4.635807203483877        0.3912656621330081
13.535917553102479        0                        4.362614641117527        0.3936611874971678
13.999999999999996        0.7225368038146812       3.6818181818181803       0.4170405079515049
13.999999999999996        0.4816912025431215       3.8181818181818175       0.418536202649103
13.999999999999996        0.7225368038146817       3.954545454545455        0.41550754892777414
13.999999999999998        0.7225368038146804       3.4090909090909096       0.4180453282639292
13.999999999999998        0.4816912025431206       3.545454545454545        0.41827758364542816
13.999999999999998        0.4816912025431206       3.2727272727272734       0.41514939468796347
13.999999999999998        0.4816912025431206       4.090909090909092        0.4137070462274423
13.542991599510966        0                        4.087277082857242        0.3969213052210115
14                        0.4816912025431206       4.363636363636363        0.40700836314890404
13.312113829941978        0                        4.511332440243146        0.3900592794794154
13.309876708867094        0                        4.228819529418985        0.39097637257220974
13.30945931498039         0                        4.789362687529524        0.38826297193408527
13.999999999999996        0.9842040027971537       5.296648159360373        0.41128105337453474
14                        0.7225368038146809       4.2272727272727275       0.4113104646210144
13.999999999999996        0.9633824050862416       4.0909090909090935       0.4106134055001905
13.540436251226234        0                        3.81370351470036         0.40094801437381017
13.544137798203078        0                        3.5305496670428314       0.39988408524614455
12.251515427462532        -1.7651029310874877      2.712513118719474        0.35013325796744704
12.199999999999998        -1.9999999999999996      2.577707005432088        0.34554633080168834
12.200000000000001        -1.9999999999999996      2.847133756790111        0.3425270736466239
11.960154816101463        -1.9999999999999996      2.712420381111101        0.34290413912533885
9.800000000000002         -2                       2.0333333333333337       0.30316911850836153
9.800000000000002         -2                       1.766666666666667        0.30244360486739413
9.75240152653387          -1.7884512290394137      1.9005393926284042       0.30483486872716586
9.991050343294816         -1.9999999999999996      1.9002212745558171       0.3048715092544225
9.8                       -2                       1.5                      0.30348270822928836
9.76000007804373          -1.8222225690832454      1.6734014273058784       0.304768797192096
9.963963977286683         -1.9999999999999996      1.6747000125653337       0.30454908504817624
9.737847916429073         -1.7237685174625401      1.4723768517462545       0.30750953624794247
9.95564972120655          -1.8210088325009945      1.4821008832500995       0.30866792444562247
10.066666666666668        -2                       1.5                      0.30656213301048335
9.703858980985379         -1.5727065821572372      1.7108350913117025       0.3077000060231931
9.675695832858146         -1.44753703492508        1.4447537034925084       0.3129074480040113
9.985486508320898         -1.5486157002177305      1.454861570021773        0.3163788979596203
10.190837756977984        -1.7700926140541342      1.4770092614054136       0.31259618365075864
10.19980579097848         -1.9999999999999996      1.744119239592288        0.3066916390664955
10.33333333333333         -1.9999999999999991      1.4999999999999998       0.3091814802044166
10.600000000000001        -1.9999999999999998      1.5                      0.3132056483231264
10.453525722102038        -1.7610251027386081      1.476102510273861        0.3151371111497112
10.488811757922853        -1.9999999999999998      1.7235585122588528       0.3101632771353859
10.727912496346619        -1.7596784594223203      1.475967845942232        0.31969650725989407
10.866666666666669        -2                       1.5000000000000004       0.32013100181256343
10.747456061263168        -1.9999999999999993      1.7277433453113762       0.31584421396303414
9.8                       -1.9999999999999996      2.3                      0.30444850746766144
9.747484874118397         -1.7665994405262129      2.164913121606341        0.307240295169061
10.021708676265371        -1.9999999999999996      2.15683085531104         0.3065546309435038
10.215257718901798        -1.9999999999999993      2.0280354962421665       0.30791242122451373
11.133333333333336        -2                       1.5000000000000004       0.32806905663885927
11.399999999999999        -1.9999999999999998      1.5                      0.3345423598305624
11.266729884054659        -1.762910378869205       1.4762910378869205       0.3330684718365862
11.26666666666667         -1.9999999999999993      1.7390085776877746       0.33029335966175616
11.564514112182465        -1.7439356881517023      1.4743935688151701       0.338536999036457
11.52851673635751         -1.9999999999999996      1.7107771061038068       0.3358511294290603
11.952097109322892        -1.9999999999999996      1.9043459657829693       0.3414138477899776
11.646376143906867        -1.9999999999999996      1.8972077696074032       0.33842611430822117
11.808187289119985        -1.6251463979024345      1.4625146397902435       0.3406681325523007
11.624613746455388        -1.5142395363012717      1.4514239536301274       0.33709657183079805
11.757535968334047        -1.9999999999999996      2.1109201370220174       0.3422075176699018
11.73573714742945         -1.9999999999999996      2.3192195217838014       0.3436916558822254
11.958984082871632        -1.9999999999999996      2.445247807203448        0.3453905363190232
11.718851998040066        -1.9999999999999998      2.5780563976263617       0.3432864577568902
12.251814376493794        -1.7650685297316413      2.4430416630016576       0.35006286172109663
12.304287831804448        -1.5285389657840431      2.2930743215908604       0.3545629002864366
12.303086207649216        -1.5313254319243592      2.569329255600697        0.35800305866286625
10.996843153842608        -1.7561417763300557      1.4756141776330054       0.3264664360322143
11.000000000000004        -1.9999999999999996      1.7390085776877764       0.3231639320712492
13.999999999999996        4.857863738369585        1.1942409011937691       0.39750412697382964
13.498784243562678        4.467364581609409        0                        0.394339228836381
13.521196386164087        4.757348910466474        0                        0.3904545212896648
13.500426662531869        4.193338580868185        0                        0.39635775322624595
14                        4.479999999999999        0.48610005914420507      0.40148081120956564
13.748291109515133        3.506295619753414        0                        0.4152354584963734
13.999999999999996        3.3600000000000003       0                        0.4181773225384095
13.999999999999996        3.5000000000000013       0.24305002957210275      0.41729716471171446
13.748016719452806        3.2190158973635237       0                        0.4175841782051381
13.999999999999998        3.08                     0                        0.4195909970799548
14                        3.2200000000000006       0.24305002957210275      0.41914496999411627
13.999999999999996        2.8                      0                        0.4209632826233523
13.739281627918235        2.939487934380185        0                        0.4169431766107356
13.999999999999996        2.9399999999999995       0.2430500295721032       0.4207029499725104
13.999999999999998        3.080000000000001        0.4861000591442064       0.42028479733747154
13.999999999999998        3.3600000000000003       0.4861000591442064       0.41956117596733705
14                        3.2200000000000006       0.7291500887163078       0.42052332715907687
13.74557213163098         2.373814309655024        0                        0.4089717975217058
13.999999999999996        2.5200000000000005       0                        0.4196560413215091
13.742828152018243        2.6587411729359607       0                        0.41382255693548436
14                        2.38                     0.24305002957210275      0.41936394200779176
13.999999999999998        2.66                     0.2430500295721023       0.4213079022375909
13.999999999999996        3.5                      0.7291500887163078       0.4203701293474729
13.999999999999998        3.6400000000000006       0.4861000591442064       0.4170054912647289
13.999999999999996        4.2                      0.48610005914420507      0.40825658832013856
14                        3.9199999999999995       0.48610005914420507      0.4125455857060843
13.478733069540695        3.6372458644930856       0                        0.4098406387529678
13.500135957732807        3.9234770425737953       0                        0.4009809004777279
14                        3.6400000000000023       0.9722001182884115       0.42108601983558275
13.999999999999998        3.780000000000001        0.7291500887163078       0.41762350267038656
13.28595266363926         0.7102086631564354       0                        0.39862551814746855
13.146338752956034        0.48404245856207034      0                        0.39340827733643385
13.382689062987776        0                        0.4444766152776045       0.400502850278865
13.158770193991185        0                        0.4752451880555624       0.39616620633745275
13.34686648756197         0                        0.6689948861158032       0.39684710846290955
13.54216667069686         0                        0.8065511238261536       0.39918036687318814
14                        0.7156790594017792       0.6935690830159782       0.40506150308838024
13.999999999999998        0.7097485782499753       0.97396014944347         0.4043433063219047
14                        0.9024358143169224       0.8883585638539859       0.4074367878628188
12.876040340900923        0                        0.5322468110517429       0.38806149708450205
13.07285108106578         0                        0.7624277663218482       0.38911434848224596
12.470407867898098        0                        0.23777483470052552      0.3794514058053899
12.319999999999997        0                        0                        0.37483524472874885
12.196087826708194        0                        0.2474339203572028       0.36972680169356337
12.456720479720023        0.26088468550713434      0                        0.37848324809324835
12.183713784549212        0.2697523282035217       0                        0.3715247474420078
12.040000000000001        0                        0                        0.36742590138195946
12.885631014127227        0.486525661278763        0                        0.3876242538078279
13.008428191858787        0.7143197327758983       0                        0.38956760813221525
13.123655589052591        0.8953362488447222       0                        0.39428009932854025
13.513899940855797        1.400000000000003        0                        0.40498185215164023
13.521501257947998        1.6900690640441718       0                        0.40047131683109866
14                        1.6799999999999997       0.48610005914420507      0.4088808668800801
13.285253394313274        1.563622467016475        0                        0.39801175821257123
13.255143407096257        1.2582832185463242       0                        0.4000259708960034
13.075693044159241        1.4240474062257502       0                        0.39293196479245657
13.999999999999996        2.24                     0.48610005914420507      0.41694647552559877
13.482466869317673        2.243408977865863        0                        0.39786836923874647
13.544726060905601        1.9678450573486885       0                        0.39877302624000016
13.341742821727355        2.058575015753576        0                        0.39414175682658165
13.308326086105826        1.8256126842568983       0                        0.3952099495826819
13.999999999999996        1.96                     0.48610005914420507      0.4132454864771464
14                        1.8200000000000007       0.7291500887163078       0.411712164471251
12.603084242188666        0                        0.43624801191423457      0.38191921128938644
12.615155367692783        0.4970817671905513       0                        0.37978750818336926
12.326817699549922        0.539722920384211        0                        0.3725734711480379
11.76                     0                        0                        0.36466900008094744
11.911666933855647        0                        0.2622296920567191       0.36360653042709595
11.925782942788379        0.25220785264396933      0                        0.36960334410577156
12.039999999999997        5.6                      0                        0.3590112502632017
12.166538147657182        5.3583437063231765       0                        0.36339683944756146
12.179999999999994        5.6                      0.2430500295721014       0.3585233031422504
11.759999999999996        5.6                      0                        0.350928005652293
11.89313924691902         5.3595855127319965       0                        0.35723060441502913
11.899999999999995        5.6000000000000005       0.24305002957210275      0.35074645479560224
12.297067239283473        5.117251843132975        0                        0.3640130742152525
12.566818628415206        5.113672600895648        0                        0.36632798527070026
11.479999999999993        5.599999999999998        0                        0.34211316514313833
11.611550054763706        5.368583582764883        0                        0.348505701932683
11.619999999999994        5.6                      0.2430500295721032       0.3416289163362953
11.339999999999995        5.6000000000000005       0.24305002957210142      0.3329324051796721
12.059607820020116        -1.5314213729985975      1.4531421372998596       0.3431590304512118
12.295805526195412        -1.571909832194711       1.722295270936263        0.3447234234950413
11.833990188693473        -1.3498496516542844      1.4349849651654285       0.34060630200496395
12.300724246252825        -1.5471093468960204      2.028337130959406        0.34948382406158
12.344819405985607        -1.3505295191980013      1.8876867539395703       0.3529073589032734
12.39924024114066         -1.1061964585490318      1.8869837063433237       0.36066470451478466
12.424565725541097        -0.9974246336813126      1.6323452706548203       0.3636567146456437
11.906028744824807        -1.081107949937927       1.4081107949937928       0.3456856250794346
12.175001261187706        -0.9864214610417235      1.3986421461041725       0.3571245228853091
12.448614993412603        -0.8950444737217789      1.3895044473721783       0.3678511010760231
12.235339967501597        -0.7087248520475303      1.3708724852047531       0.36619842724408214
11.200000000000001        2.76                     7.636285928018399        0.3280961668242725
11.16                     2.8                      7.630111638974782        0.32975178544999423
11.239999999999993        2.7999999999999994       7.632798459983153        0.3309302941692198
11.2                      2.8399999999999994       7.499999999999997        0.3607786335302063
11.159999999999998        2.8                      7.499999999999997        0.36102097038474407
11.239999999999995        2.8                      7.499999999999997        0.36114088919514303
13.137068868254108        1.6993901564854617       7.294396697618838        0.39275448590073725
13.000000000000002        1.553846153846154        7.499999999999998        0.38570255172274326
12.999999999999998        1.8307692307692307       7.499999999999997        0.39229801798638725
12.751650359715907        1.9800572898673938       7.4999999999999964       0.39351295067826125
12.757919911525113        1.714045372006979        7.499999999999998        0.3888828830279543
13.137200626439167        1.9734548543008192       7.294199060341242        0.3968400083244282
12.565092055701918        1.6415074705138415       7.499999999999997        0.3875044902939865
12.54623307766445         1.8546179681442005       7.499999999999997        0.3901316801987727
12.74438510797567         1.4352985783746695       7.499999999999997        0.38224302119311826
12.35967614908928         1.9762738884375706       7.4999999999999964       0.38741209653299785
12.293286429499453        1.7129697916622413       7.499999999999998        0.3854102457234169
13.136648002803437        3.3533296046047143       7.295027995794842        0.3985616385545175
13.000000000000004        3.2153846153846155       7.499999999999999        0.3933213316686697
13.000000000000004        3.4923076923076923       7.500000000000001        0.3937858573887248
12.757882613170432        3.353846153846154        7.499999999999998        0.3899965684139341
13.418504807489224        5.320513296912372        6.419230054631441        0.40777277200979073
13.57673121469565         5.1767312146956534       6.634903177956512        0.4165094031293513
13.25172038808569         5.17471105559325         6.637933416610123        0.40469984243054763
13.129534467999159        5.318159324978682        6.422761012531978        0.39419809918109117
13.717048302076634        5.037257698825212        6.424427546885044        0.4176375525905876
13.423720170536457        5.023720170536459        6.864419744195309        0.41210852154398464
13.426972360828952        4.755344769471967        6.859541458756568        0.40826179622687125
13.275811960085584        4.8758119600855805       7.086282059871626        0.4033496794831453
13.109577654468637        5.021434615129165        6.86784807730625         0.4007499077694004
13.570410768053836        4.8963332317801305       6.64438384791924         0.4150953967795789
13.717100893758499        4.763568646984134        6.424348659362245        0.4168461071903187
13.568663048009167        4.63285209857863         6.647005427986244        0.4117694303109541
13.286703899870794        4.605134767718485        7.069944150193805        0.3993947206997221
13.134675240037364        4.734675240037363        7.297987139943952        0.3949994016536919
12.98742243531138         4.877055414787166        7.0844168778192484       0.3958952853876334
11.211357265216236        5.853008338162877        7.006498000102709        0.36872430840159914
10.798017133046574        5.761275761392157        6.7974246856350105       0.36133754866932805
10.793084361548342        5.866800552775139        7.032591658784133        0.36005359309332224
10.586718927765114        5.697689247492018        6.9763861470497615       0.35592162402299493
10.999999999999995        5.837469900497794        6.879035311961249        0.36474368050815276
10.470188306008273        5.603443151929157        7.204710254049131        0.3506403266355989
10.472337395137918        5.202555928190653        7.424239728662112        0.35560423303324434
10.414175036965375        5.358898237982314        7.231497063303856        0.35169257236125523
13.27699494727825         4.033703261386342        7.0845075790826195       0.4033567014583213
13.273187356563204        4.329521189634341        7.0902189651551915       0.3987905183200309
13.387975648708789        4.177516967559663        6.918036526936813        0.40388102557117456
13.43540321972151         4.436391315270538        6.846895170417733        0.40451490425866454
13.136174669782003        4.471105088988035        7.295737995326996        0.3927570845408059
13.138604243493216        4.186120476194144        7.292093634760174        0.3961142694330615
12.849193209901454        4.732704256656685        7.300943615014968        0.3920826197283658
13                        4.6                      7.5                      0.39102325501304863
12.708063383399443        4.878416582415181        7.082375126377225        0.3909671272255853
12.825381649419162        4.405581144226238        7.499999999999997        0.39078907135068486
13.000000000000005        4.323076923076922        7.499999999999997        0.3910596635093491
12.578563519485527        4.738101947550058        7.292847078674908        0.392258856679959
12.720930232558139        4.599999999999999        7.499999999999998        0.3926473560444143
12.563344111369066        4.343136625600272        7.499999999999997        0.394171448543489
12.441860465116278        4.599999999999999        7.499999999999998        0.3958222214276786
12.803017699812571        4.177113011243037        7.499999999999997        0.39235436295865206
12.162790697674419        4.599999999999999        7.499999999999998        0.39423234561134063
12.298509600330426        4.747063432774296        7.279404850838553        0.39028868037331504
12.264010258624534        4.362785367351986        7.499999999999997        0.3944346255802191
10.440953358635143        5.471557031986712        6.985907955874837        0.3533545943387662
11.557255713219167        5.0740774236270125       7.206849736765047        0.3725345652667937
11.551417688888247        5.492473696186508        6.994705168566632        0.37244186853647815
11.612765133850472        5.227023404392505        7.01170567398751         0.3731749322873937
11.397317801851901        5.713357583124713        6.9751395005894565       0.37103461345193994
11.230434900585392        5.728923877143344        6.752574991214649        0.368302611303533
10.79316396221128         4.960374288612578        7.6070194905986686       0.36138939328044456
11.379921652059718        4.926072658250068        7.398149744682051        0.36920149278911213
11.155457950296832        4.816076764611848        7.444984239785276        0.36767932693982663
10.999999999999998        4.860314380887176        7.537893667890728        0.36344060231510333
10.83767979663369         4.820954324508088        7.448289206951213        0.36459057599140576
10.622019241087761        4.921832822083385        7.3954067206069105       0.3611468495883639
10.568995078841736        5.587043254915918        6.755205674431639        0.35804209646443746
10.800847528255092        5.659549150780604        6.573118560302426        0.3612825245300981
13.159999999999995        5.599999999999999        5.999999999999999        0.38971094109091986
13.019999999999996        5.6                      5.756949970427896        0.38486930856918317
13.003784346824037        5.460153400952442        6.209769898571336        0.38553444247909313
13.86486411289193         4.629968026514512        6.202703830662103        0.4179156306718563
13.861125888686738        4.341245939582813        6.208311166969888        0.4158232028269249
13.717196085594502        4.496165944324477        6.42420587160824         0.4136424203480748
13.521169201850558        4.176521283837911        6.718246197224162        0.40562477498163757
13.684347738029947        4.196612343192176        6.473478392955079        0.4083749354501313
13.588916515000175        3.9878109818056307       6.616625227499734        0.40624698629518374
13.587247830602767        4.383821636236931        6.61912825409585         0.40827321214691914
12.516159735804836        2.1104553479836676       7.4999999999999964       0.3915444647088047
12.999999999999996        2.107692307692307        7.499999999999996        0.3961877422113995
12.757882613170432        2.2461538461538493       7.4999999999999964       0.39501501360871144
13.000000000000004        2.3846153846153846       7.5                      0.3955094841721473
13.137503548034449        2.2497808615620225       7.293744677948329        0.3973290042808479
3.6819011129736907        2.8                      8.04628709617809         0.5891927900345716
3.83274735496109          2.8000000000000003       7.954055378134049        0.5781203436715295
3.566389310273194         2.7499999999999987       7.990164761817679        0.5955588884864533
3.566389310273244         2.8499999999999983       7.99016476181768         0.5982284784729098
6.969378325275079         2.7499999999999987       8.168507859018511        0.48512270212375075
6.90825332296147          2.8                      8.215373050688482        0.4912079149113722
7.086663119229566         2.8000000000000003       8.224723111913232        0.47614757211403885
6.9693783252751           2.849999999999999        8.168507859018511        0.4918226066606353
7.112496382701533         2.849999999999999        8.176008358583536        0.4771288214278759
7.182305314936165         2.8000000000000007       8.12959827239618         0.46576135893861675
7.1124963827015195        2.7499999999999987       8.176008358583534        0.47052101338881563
6.807925074698442         2.8499999999999996       8.160046452697761        0.49938297938141935
6.807925074698404         2.749999999999999        8.16004645269776         0.4935742035028223
6.818113671733171         2.8000000000000003       8.110511797142467        0.49708364920907533
7.402046224515348         5.7947672332260485       8.38537753169321         0.4872346031952956
7.288973229683046         5.9092786587251265       8.316670676393757        0.48562027798142726
7.458260258888943         5.9833402374833105       8.27223372913885         0.48992201675769664
7.447621685035691         5.7713055852757496       8.22290825829708         0.4871377765644903
7.339596351353872         5.595175995331385        8.280510874742669        0.4834067471072347
7.231974044670469         5.644450933121427        8.47556731175598         0.4820603193397153
7.224186104302449         5.819977142620321        8.370251586056643        0.4833009265385083
7.070819354765637         5.781330222231473        8.39343973828995         0.4782710156623225
7.000000000000001         5.590385307350842        8.508006687218332        0.47514865872848
7.145528651485199         5.517211574812284        8.372943114095596        0.47823033106339785
6.999999999999997         5.4572732153883          8.331128292583033        0.47393513565224527
6.548663962261966         5.780831860228085        8.21724980212582         0.4647560840837726
6.5979510162647905        5.794771558862266        8.385374936311475        0.46575574589195395
6.651651471305993         5.596734263890474        8.268373165839956        0.4652345721613083
6.768016048519536         5.644455919536176        8.475564319907127        0.4687213238347292
6.782129775840931         5.805857703804032        8.378723249346415        0.4697251194809084
6.8383755605003715        5.52139100694411         8.369396183150844        0.469664476660418
6.9083326861095           5.747765202773445        8.413578749964767        0.47300915610138816
6.541739741111057         5.9833402374833105       8.27223372913885         0.46764308686842604
6.7171934694231865        5.90015443517444         8.32214521052417         0.46913491147358977
7.480088680567997         5.876487927743677        8.094146546239461        0.4883417508173921
7.25414894021955          6.036290202353165        8.240463750216936        0.4855775692668773
7.401042168765339         6.173478814326388        8.158150583033006        0.4907419796999561
7.4469687555997055        6.041355955933913        8.061669298451863        0.48980251324171753
7.338385043907244         6.174093236198356        7.93238162557749         0.4896272957936673
7.199529807213518         6.1669136143472105       8.16208970302051         0.4858191419266279
7.228221863148541         6.324097658573891        8.0677792764845          0.48938949214524624
7.091203741036018         6.227322426735112        8.125844415587768        0.4841918131664995
7.000000000000001         6.376295167615779        8.036460771059371        0.4857190020421359
7.146908111373293         6.29139256467293         7.909044946084251        0.48782346433456514
6.598955028232583         6.1734744671201245       8.158153191356764        0.4730759202478482
6.653801438748449         6.164440537956373        7.929686553125594        0.47536012663776084
6.771768138008456         6.324092734379646        8.067782231001049        0.48005669994121397
6.842357274001409         6.13552936393811         8.180920253265969        0.4762972125926303
6.999999999999999         6.281591339259236        7.83303188844552         0.4850972693451941
6.519911326241705         5.876487961077841        8.094146601796405        0.46602841712900384
6.725601569241125         6.023262009088601        8.248280666175674        0.47146066015062893
6.961029438748928         6.2182864969339455       8.131265973468468        0.48089878186369744
6.840806451451066         6.286022493588773        7.907315020935402        0.4816812247593777
6.548934987318519         6.03147599953426         8.070202340822963        0.46975411554429
6.827101981037864         -2.6319874702304156      6.24906082877464         0.3550104901998204
6.746027053655055         -2.6577441086823868      6.443407833093127        0.35079003330413183
7.000000000000001         -2.7046489910343876      6.424645880152328        0.3470628001593958
6.884390545745123         -2.4861146993833336      6.5120595968127475       0.35377537323056624
6.604715903807985         -2.5245239146348264      6.244018749718652        0.35871110147593793
6.530716954774367         -2.524168533252784       6.49683806326497         0.35329531621648647
6.722671474896855         -2.452115265456716       6.525659370383395        0.35632330505774507
6.335436130937735         -1.8646960620762794      6.550080255826907        0.36549738704685547
6.386851657195121         -1.8526422035363985      6.765448595151524        0.3652006290746565
6.3363335528501645        -2.088450164333132       6.67112541083283         0.3590244546528293
6.545140731416499         -2.001036449100732       6.706090896925788        0.3646644091839699
6.527434819988627         -2.1643476300825295      6.640766424533069        0.3611773400618086
6.597815835208991         -1.8451304820194983      6.768453283758282        0.3680275297885603
6.309785366665782         -1.9946409206040903      6.436602301510225        0.36296128038415615
6.426209581375997         -2.361278743563709       6.3479713429611015       0.3575986075246566
6.386851657195121         -2.324258125129865       6.576802226514136        0.3549737245227995
6.602924064063575         -2.3051335562118824      6.5844520540813285       0.35928921140321446
6.346052105949479         -2.2035781183731284      6.444315875109927        0.3577944137913284
7.469283045225631         -2.524168533252784       6.496838063264969        0.3508636911200674
7.563408500665169         -2.371390458641713       6.320945417612761        0.3620779353115632
7.088443671942267         -1.678322459835097       6.835176492632044        0.37522577428585485
6.999999999999998         -1.3425428796955037      6.671605628996264        0.3817821726744312
7.267131305900294         -1.7218689904163367      6.8177578803995456       0.37667501499224004
7.392834954259595         -1.4682050681937486      6.648257002090971        0.3888713348784037
7.253972946344946         -1.519156219983877       6.898842988572533        0.38221164950629305
7.178313076951073         -1.3950874737573886      6.720970027300216        0.3849081197381831
7.079175425250341         -2.474683151705443       6.516632215883904        0.3510429957924002
7                         -2.632792278435045       6.170733483012999        0.35521378155666333
7.368507377915392         -2.550167128232798       6.271907348439413        0.3541187630486977
7.261221564504083         -2.415096177404653       6.540467005604221        0.3513822160179592
7.253972946344945         -2.657744108682388       6.443407833093128        0.34618299076253517
7.19337969041101          -2.631512764389304       6.268478199873242        0.35125440073394587
6.996244927128572         -2.3507764806208185      6.566194884317754        0.35510238340095157
6.82985934154542          -2.2825061250854124      6.593503026531918        0.35906959935678767
7.111831883267018         -2.3296752845512927      6.574635362745564        0.35427945146898765
7.025075820539466         -2.197630845512559       6.627453138361058        0.3589837683021065
6.742405729035387         -1.7413123358515883      6.809980542225445        0.37078169480230105
6.9461768830599535        -1.8510975532606846      6.766066455261808        0.3694842553039815
6.736279077507179         -1.934289376220899       6.732789726077721        0.3671894533112105
6.530716954774369         -1.6527317954134795      6.845412758400689        0.3703580604614803
6.887587262328077         -2.0745416062467825      6.676688834067368        0.3636496389268961
6.41563247384751          -1.6520537372146988      6.570616313619515        0.3717122011210367
6.694137635552931         -2.135743362403792       6.652208131604565        0.3629483317931758
6.618246196032483         -1.4567817941286734      6.64302252334745         0.374851759142158
7.690214698371223         -1.9946406907928171      6.436601726982043        0.37765660402019924
7.234915517054425         -2.215717139676581       6.620218620695448        0.35753121080033085
7.466494728017624         -1.9970034454928531      6.70770409836894         0.3690980230721194
7.300442476157649         -2.026321850970494       6.695976736177885        0.3654743355160592
7.654602059215155         -1.849472182562894       6.584050111177849        0.38077203267998666
6.808031332979438         -1.292556264470263       6.52036976163122         0.38051870640908053
7.694851464526342         -2.061878425010918       6.0027934915827          0.3827986164647323
7.591112863417354         -2.2777218950925855      6.054045955814632        0.37258295323301155
7.67422804910575          -2.1340804867192844      6.242088496165467        0.37535737199946867
7.716762949592615         -1.900831217252503       6.202078043131257        0.3854901188912461
7.170066750884847         -1.8624519116473817      6.7615247119071284       0.37062004094752105
7.667120605408151         -1.7359372503639379      6.3969001136746915       0.38808724507816317
7.555362674893886         -1.5408151053475017      6.469947903892452        0.39229446363954656
7.606553876189117         -1.522701035730741       6.3074705396660615       0.3964892826415584
7.44005970309558          -1.3476865335745842      6.362726957295162        0.3983018600509652
12.350312462115594        -1.2842263708781245      4.8073660443682815       0.3432284718389264
12.17761302310278         -1.119558669933443       4.832066199509983        0.34409208173138023
12.402549381900362        -1.035479133807791       4.84467812992883         0.3508065006712358
12.384088550634367        -1.1278883763601826      4.5838750189122415       0.34974535047504446
12.433914567141306        -0.8919375237358789      4.610688837451287        0.3553832438427503
12.200000000000003        -1.9999999999999998      3.3859872595061544       0.34073343097239933
12.25097958011227         -1.7648874137318704      3.251327506591178        0.34549664134152996
12.200000000000001        -1.9999999999999993      3.1165605081481327       0.33983603774362786
11.958155054642619        -1.9999999999999996      3.233701793723158        0.3381601541429698
12.25123750153118         -1.7650413185241502      2.9819846604800095       0.3476564600633533
11.960154816101467        -1.9999999999999996      2.981847132469122        0.3386772949632823
11.717168295950316        -1.9999999999999996      3.090569138585315        0.33616040089171245
11.71953108909506         -1.9999999999999996      2.8469923954665677       0.33920224881363287
12.306528465952939        -1.512890650759024       2.8475033350520835       0.3585804622543192
12.306566364098147        -1.5100522912877785      3.1110111249206662       0.3556558441735222
12.306150076229686        -1.5090890858101411      3.393412384794026        0.3512967692449978
11.653073487619853        -0.8548523544315748      5.554718646883954        0.32440068309535836
11.426265740923716        -0.7592309304982507      5.51661626239124         0.3217836785693983
11.332128021855919        -0.6490669443568555      5.3206753714285995       0.32182733058540713
11.985171383289902        -1.6554793760259081      4.751678093596114        0.3296853729688604
12.298075542330823        -1.5329736079484566      4.770053958807731        0.3354277819017159
11.571396239813259        -0.7344872495060669      5.34376478658726         0.3250557854326063
11.795931921767622        -0.885652338996883       5.362075925512019        0.32721907601296424
12.036558254281081        -1.1861911810000259      5.230575741067176        0.32868253575302037
12.03274764487597         -1.3657162745074465      4.7951425588238825       0.3357363031996607
12.332192970208446        -1.373554011924831       4.565596648436914        0.3417681336477209
11.906348578151162        -0.9522689694876726      5.1288838902570175       0.33246420836801954
12.037764445475895        -1.22295490228501        4.997071210283884        0.33458962566738076
11.981153396436449        -1.0801641516231222      4.837975377256532        0.3403186175946428
12.364836617186082        -1.2229358292067662      4.335157818194711        0.3495482549517596
10.447547789782305        -1.1132766542661894      5.249384438795462        0.3082989905356301
10.317187163005682        -1.488458049346882       4.9990113116762          0.29863439059722424
10.429176144616335        -1.6403272051295184      5.208361850987901        0.29072886575968
10.393237212481223        -1.7221217307787458      4.966083508142136        0.29474403427007007
10.400657065857539        -1.3815614188004357      5.239238009740915        0.2976698613166737
10.725774911470177        -2.0821674531202556      4.64692648279298         0.30019581801939893
10.440132846204415        -1.8578784805503177      4.721318227917453        0.3011008625437182
10.290434488276357        -1.6234234355751986      4.7564864846637205       0.3046868394345621
10.607621066592793        -2.0000000000000004      4.456666034844168        0.30514688303165155
10.440585154229902        -1.9999999999999996      4.516448516868166        0.30325206101868696
10.59149815316134         -2                       4.7                      0.2996546840362137
10.428530699601378        -1.9999999999999996      4.306519646338929        0.3070485365228322
9.8                       -1.9999999999999993      3.8999999999999995       0.3048388173181977
9.800000000000002         -1.9999999999999998      3.6333333333333337       0.3027220045215375
9.748946820973424         -1.7730969821041056      3.7579321704696858       0.30427108471113323
10.033263047203205        -1.9999999999999996      3.754704212408584        0.3048874684519079
10.225857284867534        -1.9999999999999996      4.166808766065548        0.30720542070188506
9.750756480588146         -1.7811399137250943      4.03130322005575         0.3067142210661604
10.029189674412901        -1.9999999999999996      4.011855441652937        0.3063001501171511
11.956782660328273        -1.9999999999999996      3.5022719277733043       0.34121447423846346
12.252369078874047        -1.7570765137380535      3.5237744201542145       0.3448564576244287
11.735897126219783        -1.9999999999999996      3.6175460201879224       0.33979737438491625
11.727930111006287        -1.9999999999999996      3.3605499329302004       0.3374523447269402
12.305265682747592        -1.5103673374531505      3.66839101728595         0.3474963517676683
12.362219476271118        -1.2475744517408776      3.5490130352604297       0.35294312812284373
12.297482808052125        -1.544064588867796       3.9269980613163638       0.3450335023742848
12.336843253325945        -1.3576816159721845      4.113964120867439        0.34753936334731034
12.353148109024964        -1.2852234154136635      3.847642766558544        0.35007182107407914
11.605707300957743        -1.9999999999999996      4.135046821053478        0.3314729627313326
11.689455757986845        -1.9999999999999996      3.87051549298786         0.3379655283400477
12.30790503532411         -1.4908649049534506      4.346501952444316        0.3416011347101366
11.39249736593605         -1.9999999999999998      4.200732877873698        0.32241981908987544
11.061816529052312        -2.10571639901241        4.324112233010498        0.3087557260392702
11.182147243142529        -2.0624474388406013      4.20716826914961         0.3144229066496134
11.201343432490376        -1.9999999999999996      4.032709692321976        0.31945940646058263
10.986708362241636        -1.9999999999999998      3.9450132441662507       0.31581969081612943
10.998147278972603        -2.044630800484525       4.104240294073274        0.3136105475281334
11.180527321886448        -1.9999999999999996      3.780947823925021        0.3208300484983119
10.543577850483022        -0.8795507273680595      5.212668447970059        0.3182835498915107
10.92573221015566         -0.6483090634864422      5.268421460384053        0.321479520357241
10.964132161606496        -0.747274847351277       5.439063580912766        0.3182710117524677
10.72554852919055         -0.8069356614881834      5.3373127865121734       0.31939835664420796
11.096585329183968        -0.630463952613648       5.299759767066793        0.3205686447978789
10.831387858429792        -2.0934790779429693      4.426723873858499        0.30512371426204005
11.474002716142069        -0.6104512659493304      5.138739911103453        0.32706274763921034
9.7003224333051           -1.5569885924671059      4.485835775705821        0.3117412526432673
9.930765196542863         -1.6161749884651357      4.75757375173023         0.3110563615399556
9.675038748960132         -1.444616662045023       4.783307500693246        0.31454804630496475
10.093896060848687        -1.524887355711963       4.771266896643206        0.31032173142074987
9.700613327182651         -1.5582814541451175      4.172465679024648        0.308371570323068
9.899713316611269         -1.3394760571859579      4.799078591422107        0.3162406662118444
9.635081664808178         -1.2670296213696763      4.549044260959008        0.3150200945086526
10.313638832957796        -1.220243617445135       5.039124159791034        0.3059884921954387
9.612558123440195         -1.1669249930675343      4.82496125103987         0.3180923630710684
13.999999999999996        5.6                      4.909090909090909        0.39987086245143605
13.753670625210797        5.6                      4.763288587152948        0.3911215796601675
14                        5.359154398728439        4.772727272727273        0.3992018496753625
13.75915439872844         5.6                      3.1363636363636376       0.3897408754484029
14                        5.359154398728439        3.1363636363636376       0.3884952776020613
13.518308797456877        5.6                      3.000000000000001        0.3833371007918347
13.999999999999998        5.6                      4.090909090909091        0.38295669432192353
13.759154398728443        5.6                      3.9545454545454546       0.37568799022102173
14                        5.6                      3.8181818181818175       0.38267517810512247
14                        5.359154398728439        3.9545454545454546       0.3840971626166066
13.759154398728443        5.6                      3.681818181818182        0.37769291748883554
13.999999999999998        5.359154398728439        3.6818181818181817       0.3840020811676595
13.759154398728441        5.600000000000001        2.5909090909090895       0.38197603088654036
14                        5.6                      2.454545454545454        0.3799153776939624
14                        5.359154398728439        2.5909090909090895       0.3803685837417952
13.518308797456879        5.6                      2.7272727272727266       0.38064986060397815
13.999999999999998        5.118308797456877        2.7272727272727266       0.3827124267869806
13.764191183228546        5.6                      5.031920012280771        0.39865602587348187
13.525752130548254        5.6                      4.896749610631986        0.39202631772403057
13.55641875119449         5.6                      5.156466229257326        0.39833480584812614
14                        5.359154398728438        5.045454545454545        0.40641124024102826
13.999999999999998        4.959165501883195        5.566347123028427        0.4110542094378603
13.999999999999998        4.8865447966014575       5.314147392999841        0.4090735695380526
13.999999999999998        5.124105816159534        4.901416804484176        0.4075392823467973
14                        5.13982005420272         5.1737894302548195       0.410150137643365
13.999999999999998        4.895710169341566        5.036396276115365        0.4100705087171483
13.518308797456879        5.6                      1.90909090909091         0.37306081567747856
13.999999999999996        5.118308797456878        1.6363636363636376       0.3946838060712569
13.999999999999998        4.883202996053602        1.5023479363680963       0.3984825825433517
13.999999999999996        5.118308797456879        1.9090909090909083       0.38770988177243465
13.999999999999998        4.877463196185317        1.7727272727272734       0.3939425760985337
13.759154398728443        5.6                      2.3181818181818175       0.377258383091196
14                        5.359154398728439        2.3181818181818175       0.3774700048897232
13.518308797456882        5.6                      2.1818181818181825       0.3731671728258114
13.518308797456879        5.6                      2.4545454545454533       0.3756882857235799
13.999999999999998        5.11830879745688         2.181818181818183        0.38118690291616814
13.999999999999998        5.118308797456879        2.454545454545453        0.3794766410436233
13.999999999999998        5.118308797456877        3.0000000000000018       0.38563506141328213
14                        5.118308797456879        3.2727272727272747       0.3851857013530036
13.999999999999998        5.118308797456879        3.545454545454545        0.3850237251897442
13.518308797456884        5.6                      3.2727272727272756       0.37897053280640053
13.518308797456884        5.6                      3.5454545454545454       0.3711910974857288
13.500188880452756        5.599999999999999        4.638024830684845        0.38302367982604363
13.518308797456884        5.6                      4.363636363636364        0.3744315907106382
13.999999999999998        5.118308797456877        4.636363636363637        0.40152075377264046
14                        5.35915439872844         4.227272727272727        0.3863143835218088
13.518308797456884        5.6                      4.090909090909092        0.36821521899686255
13.759154398728441        5.6                      4.227272727272727        0.3782192801995001
13.999999999999998        5.118308797456879        4.363636363636363        0.39471609590500595
13.999999999999998        5.118308797456879        4.090909090909092        0.39015116922304366
13.999999999999998        2.5199999999999996       6                        0.42371579703239165
13.999999999999996        2.2399999999999998       5.999999999999999        0.42973243712820036
13.865002954753045        2.3881892533319506       6.202495567870432        0.42549984634216026
13.864505092860455        2.663969282473941        6.203242360709316        0.4189831684257643
13.999999999999998        2.66                     5.756949970427897        0.41950873845225306
13.999999999999996        2.8                      6                        0.41811901812920643
13.724258790459896        2.524602825274631        6.413611814310153        0.4173360863209234
13.72431494312163         2.80451778958777         6.413527585317549        0.4127103197346336
13.579327047227633        2.6615884840450863       6.6310094291585475       0.40849073660149254
13.716046305142802        3.8952543796338244       6.425930542285792        0.4072301692987095
13.576837501949928        3.7535687909506597       6.634743747075106        0.40722198349935596
13.863084268580687        4.060028893872437        6.2053735971289665       0.4129275519391224
13.86536939679407         3.770546222302721        6.201945904808891        0.4109425170818533
13.999999999999998        4.0600000000000005       5.756949970427897        0.4193811119469841
14.000000000000004        3.9200000000000013       6.000000000000001        0.4174158636149778
14.000000000000002        4.2                      6.000000000000002        0.41944463562732087
13.999999999999998        4.339999999999999        5.756949970427897        0.4179653816128908
13.999999999999998        4.479999999999999        5.999999999999999        0.4197329985577977
13.999999999999996        4.61564195521629         5.764277480786306        0.41529504250463883
13.999999999999998        4.473267050033811        5.532180815786457        0.41301393800189606
14                        4.740994220396262        5.553835230964588        0.4104695236274845
13.999999999999996        4.2                      5.513899940855795        0.41631870971359136
13.999999999999998        3.6399999999999992       5.513899940855792        0.4240030917472604
13.999999999999996        3.780000000000001        5.756949970427896        0.4200697603132933
14                        3.9200000000000026       5.513899940855794        0.41971480644458303
13.999999999999998        4.065574976569117        5.283609804137832        0.4157535592939791
13.999999999999998        3.780000000000003        5.27084991128369         0.42129545544507935
14                        3.9203075807150163       5.037554136119535        0.41756025182690687
13.71993428715809         3.6300808934167046       6.420098569262864        0.40738949413903897
13.721507053841336        3.361620629018833        6.417739419237993        0.40843817631643997
13.72389968527029         3.0835758922330534       6.414150472094567        0.41013339513467045
13.577582120228557        3.220965937544381        6.6336268196571595       0.40835738197441346
13.57674090292383         3.495134100057119        6.63488864561425         0.40792341168242174
13.578824434423215        2.942192693756468        6.63176334836518         0.40819833488781043
13.999999999999998        2.9400000000000013       5.756949970427897        0.41880564250357916
13.865131250940285        2.9455152218835146       6.202303123589569        0.4141414800395217
13.865662840800768        3.4981047551825855       6.201505738798847        0.41057421411473344
13.999999999999996        3.6399999999999992       5.999999999999999        0.41591484165204035
13.999999999999996        3.499999999999998        5.756949970427897        0.420906975321166
14                        3.2200000000000006       5.756949970427897        0.42026242845670586
13.999999999999998        3.36                     6                        0.4155111675191296
13.999999999999998        3.08                     6.000000000000001        0.41592158479289715
13.999999999999998        3.3599999999999985       5.513899940855795        0.4262004861352911
13.999999999999998        3.359999999999996        5.027799881711591        0.4273369442502118
13.999999999999998        3.4999999999999964       5.27084991128369         0.4268818905138306
13.999999999999998        3.639999999999999        5.027799881711585        0.42395243997299975
14                        3.2200000000000006       5.270849911283694        0.42772751269502146
13.310852538575533        5.599999999999999        5.283664796446594        0.39467373288315605
13.363514446788267        5.599999999999999        5.042011973117315        0.3925558167977791
13.163054019386083        5.6                      5.51469815332085         0.3903011996843824
13.031910435580151        5.6000000000000005       5.273664655036088        0.3831787481562264
13.144155015947472        5.6                      5.062342880020806        0.3853646493397567
13.999999999999996        4.2098930098873595       5.052701107157669        0.41333660208832207
13.999999999999998        4.484290136427759        5.082764973435568        0.41119191431522756
13.999999999999996        4.338028712806672        5.294481506513304        0.4126680445577527
13.999999999999996        4.607304266542359        5.313367800709895        0.4097550816877042
13.278646807298562        1.8370918831280827       7.082029789052154        0.39886508636808055
13.42545517297295         1.6994485420097467       6.861817240540574        0.40229342139025887
13.423129238703009        1.9765343243387556       6.865306141945483        0.40307887621647526
13.575425272227296        1.8392057719625665       6.636862091659054        0.40827864603381475
13.577299290088117        1.561867776904185        6.634051064867819        0.40524941558350935
13.425338094562143        1.4261762190535279       6.861992858156784        0.40121303221110866
13.27581196008558         0.7241880399144188       7.0862820598716265       0.38151460424510025
12.987918996315166        0.7146727515377647       7.072009127306645        0.37343943506354066
13.276428350185565        1.016582203493439        7.085357474721651        0.3876361012927601
12.441860465116278        0.9999999999999999       7.499999999999998        0.37503945800487365
12.720930232558139        0.9999999999999996       7.4999999999999964       0.37414005328904837
12.564750528601513        0.8567484320184725       7.2851226480277065       0.3713886808392913
12.563806569980425        1.2031026743351674       7.499999999999997        0.3774902549589982
12.695987825757367        0.716942472423279        7.075413708634917        0.36909667891589093
13.42377743200432         0.8722062295857012       6.864333851993518        0.39152254929806724
13.42372017053646         0.5762798294635406       6.864419744195311        0.3860755100109277
13.146168120173371        0.57012653204218         6.855189798063269        0.3768992784299438
13.572851235945055        0.7228503854138457       6.640723146082415        0.3948505085163981
13.28697873035402         0.4241337514022233       6.636200627103333        0.3843975973075558
13.716133175870217        0.8556415354720626       6.4258002361946716       0.39948636002147087
13.860609357147121        0.9945925905848844       6.209085964279314        0.39982391320562954
13.724673203750115        1.4197681305994165       6.412990194374828        0.4063278972488105
13.575715170714846        1.2825585219472566       6.636427243927731        0.40283611072507913
13.72496944858064         1.7019477777613743       6.412545827129037        0.4128177642506899
13.158654067647642        0.27984170800535774      6.419762562008035        0.3870831702599458
13.159999999999997        0                        5.999999999999999        0.3973570484802745
13.029271049154229        0.13615789849681334      6.20423684774522         0.39052420851092945
13.29066398036481         0                        5.767203095274813        0.3974825360182117
13.010005236688556        0                        5.756583265921199        0.39478506435229394
12.88                     0                        6                        0.39048463767129077
13.148985813280547        0                        5.4976128252091385       0.392844288445438
13.138241305145572        1.4276223852157948       7.29263804228164         0.3878883569767643
13.278565108168955        1.5638064314169113       7.082152337746563        0.39670621827885894
13.277786130515569        1.293070244768912        7.083320804226644        0.3933426979897919
13.721842238322413        1.1408284900373253       6.417236642516379        0.40234892568248876
13.572325556459758        1.0098417819829946       6.641511665310361        0.39960152406396704
13.422539418842852        1.1542608817513071       6.866190871735716        0.3979046672593585
12.840307017490069        0.5518096273138677       6.827714440970801        0.37012993462254956
12.29388514134865         1.2277863481163838       7.499999999999998        0.3792719425081335
12.441387248325203        1.447067621452891        7.499999999999997        0.3838787603170686
12.2862119629983          0.863029759779369        7.294544639669051        0.37252883890939353
12.14926699643629         1.483886667093075        7.499999999999998        0.3817720268383055
12.162790697674417        0.9999999999999998       7.4999999999999964       0.3760255193278334
12.006965844140614        0.8642805343503182       7.296420801525475        0.3731280605091039
11.883720930232554        0.9999999999999996       7.499999999999996        0.3736732876957239
12.4038631387761          0.7236087377425509       7.085413106613824        0.3690032311264542
12.023255813953487        1.2427680678127317       7.499999999999998        0.37707692580686253
11.604651162790693        0.9999999999999997       7.499999999999996        0.3692210963627089
11.744186046511624        1.2427680678127304       7.499999999999997        0.37170519454307677
11.735529737741198        0.8634279703112021       7.295141955466801        0.3716514522019874
11.21628510939502         -0.5324625041211485      5.114586757127975        0.32537868049863267
11.007568452882989        -0.5350068040026329      5.114890821915897        0.32479643969940125
13.551830302763545        0                        2.7417097673450765       0.3941846542719399
13.568881825971022        0                        3.0128755008035464       0.390626747457314
13.775453286936948        0                        2.5886086016554364       0.39891391924309877
13.551554406039365        0                        2.465000431610449        0.40006480018678386
13.999999999999998        0.24084560127156074      2.59090909090909         0.40388448323479703
14                        0.48169120254312153      2.7272727272727266       0.41114410386764716
13.999999999999998        0.4816912025431206       2.4545454545454533       0.4116037124733885
13.999999999999996        0.4816912025431206       1.9090909090909083       0.40524545862319267
14                        0.4816912025431215       1.6363636363636376       0.4007921043316443
13.999999999999998        0.4816912025431206       2.181818181818183        0.4097932849685542
13.539855002473024        0                        1.9079604568688469       0.3969540391493824
13.539272349817814        0                        1.6351578509671456       0.39593847130247745
13.318151834127889        0                        1.7722445033950591       0.39303907785544906
14                        0.7225368038146809       2.0454545454545467       0.4110062050443171
13.999999999999998        0.7225368038146813       1.7727272727272734       0.4055746416160905
13.542990367676618        0                        2.1853025369374617       0.4002650535491192
13.320239205749218        0                        2.053101711685506        0.3949490931834605
13.322164745279578        0                        2.3382593415808155       0.39715460851186535
13.320103997339643        0                        1.4918931981496963       0.39441051059462545
13.08980225751751         0                        1.3321615704572825       0.3886725513201923
13.099596691113184        0                        1.6222205645289456       0.3882374788136858
13.999999999999998        0.4816912025431215       1.3636363636363624       0.3991833962980606
13.3280622305284          0                        1.1948155896376735       0.39677414078356926
13.323805640707498        0                        0.9274326446851519       0.39614978401574147
13.130719569101833        0                        1.0495832302485928       0.390088542871919
13.549585280233302        0                        1.3616339107110211       0.3984242180712236
13.112996770785731        1.0668508526637663       0                        0.3942391434165819
13.328667836251784        0.9879111643607782       0                        0.4030870149646341
13.511557198625635        1.1307807552070934       0                        0.4083757554059542
13.999999999999996        1.545920133666821        0.7256031016947442       0.4095901032792369
14                        0.716913267334709        1.2388323489353308       0.4035006821014617
13.999999999999996        0.7225368038146831       1.5                      0.4032209011425287
13.999999999999996        0.9632902106207593       1.3728207178028127       0.4059653235721386
14                        0.9297742273128686       1.0965085502721381       0.40712899217289106
14                        1.1194032560174265       0.9247352606517119       0.4091221484290935
14                        1.405404129860354        0.9690633546655274       0.40850959207335075
14                        1.2410287324348563       1.216612278551957        0.4065840276405091
14                        1.200184573962518        1.507174476289086        0.40578191856516543
13.999999999999996        2.5200000000000014       0.48610005914420507      0.4192095809026277
14                        3.3600000000000003       0.9722001182884115       0.4220246155706792
14                        3.08                     0.9722001182884119       0.4211579642300563
13.999999999999996        2.9399999999999995       0.7291500887163078       0.4197632721082574
13.999999999999996        2.799999999999999        0.972200118288411        0.4196146461767869
13.999999999999998        2.9399999999999977       1.2152501478605142       0.4226764096263483
13.999999999999996        2.1                      0.7291500887163078       0.41439904436697006
13.999999999999998        2.6599999999999984       1.7013502070047166       0.42033430615603784
14                        2.799999999999997        1.458300177432616        0.4226776245424216
13.999999999999996        2.5200000000000014       1.4583001774326143       0.4195456221856973
13.999999999999996        2.6599999999999984       1.215250147860512        0.4196999929640705
13.999999999999996        1.9700714152450045       1.4524324474904442       0.4111990611677144
14                        2.1012802935859254       1.2163348181317448       0.4121886889133774
13.999999999999996        1.8189057892375828       1.2167868514058258       0.4078677422827357
13.999999999999996        1.9600000000000002       0.972200118288411        0.4113463161445399
13.999999999999996        1.6797805053795498       0.9720687649945599       0.4088902450897672
13.999999999999996        1.451121066838163        1.9226759352401732       0.41484014773845906
14                        1.4361694754206447       1.642927159044259        0.40699219513305
14                        1.2107076688128746       1.7800771294394866       0.4095683099468972
14                        1.6756434978411865       1.7889498720615484       0.4125425224977582
13.999999999999998        1.6770939001571552       1.4813518213617094       0.4062861139567845
13.999999999999998        1.6914639599000019       2.0620903653021845       0.42081879450110377
13.999999999999996        1.951603132063454        1.9114485836954973       0.4187098037830204
13.999999999999996        1.4450736076293604       2.181818181818183        0.422083936445853
12.142354730834477        -0.8894760281005953      4.866578595784911        0.34793199561537025
12.454786301685134        -0.7867318967374586      4.881990215489381        0.35596336318318134
12.418048845500842        -0.9717390203857226      4.38040525969325         0.35599648709701165
12.482574296797033        -0.6617904651884771      4.627749911231781        0.3587619338737941
12.460696580359322        -0.7693521245348933      4.455058505927325        0.358683128980831
12.33544610155176         -0.3761004326887446      4.943584935096688        0.36236702819307337
12.562891695998799        -0.27194430476763226     4.959208354284855        0.36862870517853746
12.50784113093114         -0.534089852708854       4.919886522093672        0.36090485620287666
12.571149185679378        -0.24013509910004566     4.746453479172445        0.3683810976311665
12.529298497514628        -0.4418074112449816      4.614586719176783        0.36209434677914987
12.383668461131274        -0.18611231653470514     4.972083152519794        0.36875521730275673
12.620000000000001        0                        5                        0.38051481244968505
13.999999999999998        2.154193779937396        3.1394147487065673       0.4177604779603455
13.999999999999998        1.926764810172481        3.2727272727272787       0.4193719350084694
13.999999999999996        2.1511396905418856       3.407067544598006        0.41736812946330865
13.999999999999996        2.375931031646858        3.264322661713159        0.41779182665601106
13.999999999999996        2.3770862525365164       3.5302572374894026       0.4189454465303904
13.999999999999996        2.381580011342903        3.002237497385888        0.4160495146820767
14                        1.6859192089009203       3.4090909090909096       0.42161168646376085
13.999999999999998        1.4450736076293618       3.2727272727272756       0.42580087877474776
13.999999999999998        1.4450736076293618       3.545454545454543        0.42021307459921436
14                        1.204228006357801        3.4090909090909096       0.42122840351779095
13.999999999999996        1.2042280063578032       3.136363636363639        0.4268427260407428
13.999999999999998        2.3800000000000012       5.756949970427897        0.4232580641198656
14.000000000000002        1.1199999999999999       6.000000000000002        0.4006545771137268
13.863065002365715        1.2704763821170482       6.205402496451423        0.4043149672143956
13.999999999999998        1.2684386396864884       5.275304868039457        0.41566597388670606
13.999999999999996        1.4000000000000004       5.513899940855794        0.4134830782125886
14                        1.134966830962397        5.0579164404917245       0.4155980130057971
13.999999999999998        1.5399999999999996       5.270849911283692        0.41814594548137846
14                        1.2600000000000005       5.756949970427897        0.40589198812034594
13.999999999999998        0.636254569271343        5.045703232410366        0.40528993019603676
13.999999999999998        0.4964166186979275       4.640631038985807        0.40347513579258504
13.999999999999996        0.7377728332126914       4.803773210985185        0.40785383815973214
14                        0.7302947506107991       4.509486144674762        0.40775936447428934
13.999999999999996        0.862700303814981        5.062363504514002        0.41091107523899245
13.999999999999996        2.1458433689518364       3.665624309012327        0.4176114440340091
13.999999999999996        1.9257620339313435       3.5476450831901727       0.41781978149446836
13.999999999999996        1.9325497724108303       3.827628949124122        0.41811523517080224
13.999999999999996        2.156409462858704        3.877564950799611        0.4186241466808073
13.999999999999996        1.6867373989447998       3.683972206796186        0.41855019253870024
13.999999999999998        1.6859192089009236       3.136363636363642        0.42509424850524175
13.999999999999996        1.9267648101724872       3.0000000000000053       0.422191230414064
13.999999999999996        1.9723539844476492       4.544711884455271        0.4280450400943115
14                        1.8211996050280552       4.779512921665415        0.42738516967721335
13.999999999999996        2.1114683643105963       4.783622597661857        0.42477288676527475
13.999999999999998        1.6679514842907786       4.516425050168113        0.42555171549230947
13.999999999999996        1.8429099141987257       4.327356234379927        0.4248310528870024
14                        2.2417801805919995       4.5265562422768575       0.42386016251325004
13.999999999999996        2.0694362515069566       4.270989321200668        0.42375290733733667
13.999999999999996        2.66                     4.784749852139488        0.42156338620506156
13.999999999999998        2.5200000000000022       5.027799881711589        0.4205479803071613
13.999999999999998        2.799999999999999        5.027799881711589        0.42341163867572623
14                        2.3800000000000034       4.784749852139486        0.4212797546302088
13.999999999999998        2.2399999999999998       5.027799881711587        0.4197896589332281
14                        1.680000000000001        5.027799881711589        0.422125344343506
13.999999999999998        1.4010696897779873       5.0317258425453755       0.4195884840366211
14                        1.8199999999999998       5.270849911283693        0.4185689623370826
13.999999999999998        1.5437520016741855       4.7916292218673044       0.4236816152948246
14                        1.9599999999999993       5.513899940855795        0.4204906842317957
13.999999999999995        2.0999999999999988       5.27084991128369         0.4180166299833798
14                        1.68                     5.513899940855794        0.4182430575836537
13.999999999999996        1.959999999999998        5.027799881711589        0.4214413601747555
13.079727336488451        0                        4.375641353537231        0.3890437843811733
13.083484207148794        0                        4.668660420860837        0.38917453329274926
13.106676083548468        0                        4.947783142348179        0.38805042497691433
12.858628503391621        0                        4.833460664253012        0.3863757846128832
12.95621317576132         0                        5.321505833230205        0.3894961874966897
12.91633904527761         0                        5.113997189819451        0.3876013488997616
12.734137098158875        0                        5.296317979993519        0.386007401526772
12.867410702813357        0                        5.525316162966899        0.3904392099202974
13.145560732071857        0                        5.219867338971753        0.3885177570093345
14.000000000000005        1.4000000000000001       6.000000000000003        0.4092128725697815
14                        1.5399999999999991       5.756949970427897        0.4151545574160875
13.863111246988336        1.5507080530727142       6.205333129517495        0.41287085339656354
14.000000000000002        1.68                     6.000000000000003        0.4210466305599186
13.864661304976515        1.8335922762133097       6.203008042535227        0.42293269508869175
13.999999999999998        1.8199999999999998       5.756949970427897        0.42351219694182457
13.999999999999998        1.9600000000000004       6                        0.4295747539175175
12.001866042075832        1.7285423208252504       7.499999999999998        0.37882739353164796
11.883720930232553        1.4855361356254626       7.499999999999997        0.3758851720087842
12.13203029180914         1.9573524169497416       7.499999999999997        0.3815644217501604
13.999999999999998        3.688724095523744        2.1724973283445923       0.40969390896696906
13.999999999999998        3.777103044335286        1.9344727480683828       0.4062534269646635
13.999999999999996        3.5696957633254174       1.9310769380628745       0.4098320693294341
14                        3.713396056733881        1.7279148249945875       0.4082891904547867
14                        3.450003227182409        2.104333326722596        0.41223643925986864
13.999999999999996        3.456207792563684        2.33345823223894         0.41431458914261204
13.999999999999998        3.4527595013319203       2.605867714934523        0.4164932577490088
14                        3.682282965465035        2.4587596428206906       0.4137424556080851
14                        3.6732351898275066       2.727272727272716        0.4136747670397592
13.999999999999998        3.914080791099073        2.590909090909079        0.4105401828080853
13.999999999999996        2.672746609542168        2.1491843906351846       0.4119565246498565
13.999999999999996        2.8023185214223676       1.928169302679768        0.41636621546019187
13.999999999999998        2.532031375592519        1.9343041183778187       0.41742653631649457
13.999999999999996        2.588165759732395        2.3606500211337944       0.4106668604977681
14                        2.3839143596522514       2.184701251749992        0.4167258351087595
13.999999999999996        2.2548690220797107       1.9216219416404186       0.41999635107264327
13.999999999999996        2.38823457511151         2.4802379546469133       0.4148252820189902
13.999999999999996        2.152432713845812        2.335436362684623        0.4213451870465352
14                        2.1605717985041855       2.60571601214782         0.4204242978569414
13.286058754571071        5.6                      0.6884702049693723       0.3744658273056211
12.599999999999994        5.6                      0.4861000591442082       0.35960617719597326
12.877902975113434        5.6                      0.48062972687190175      0.36289647571343625
13.145966026952534        5.6                      0.45312714318515557      0.3701531914163354
12.83818919387392         5.127829524357412        0                        0.37169639015547906
13.121910766076223        5.134863513660094        0                        0.37859365857546484
12.68653597714472         4.905558408943396        0                        0.36732216391796996
12.948779330006932        4.907174791831222        0                        0.37496354122744974
12.765484718538842        4.67697106151557         0                        0.371345057052704
12.426317127124339        4.875388222291221        0                        0.3625022218396698
12.848251668856573        4.482375189384079        0                        0.37752421311643053
13.037902105183548        4.671926770804873        0                        0.38029282925594315
13.090172198855887        4.468760144185814        0                        0.3845304152357429
14                        4.197232026773198        0.9640390818947528       0.4135426417372647
14                        4.461309850750984        0.9440127014257254       0.4053670149340895
13.999999999999998        4.345484730234018        0.7276449983757018       0.4068873208499299
13.999999999999998        4.63015978409765         0.7219172973088241       0.39636810531130445
13.999999999999996        4.062845389234319        0.7328191823254397       0.4136516468720777
13.999999999999996        4.731931514328133        0.9390753529690374       0.3958020615195829
12.319999999999991        5.6                      0.4861000591442064       0.35639952009391157
12.039999999999997        5.6                      0.4861000591442064       0.3501884984015527
12.018539832355582        5.136189502691187        0                        0.3603352167808542
13.280761277827239        4.897918118034446        0                        0.3832250749257064
13.288198948442322        4.588892769371468        0                        0.3878891812803608
13.999999999999996        4.407551265711134        1.7812771365279874       0.39980398483047647
13.999999999999996        4.6366175949137585       1.90909090909091         0.39496318086922116
14                        4.646543999598171        1.6532004077332219       0.39837254755056967
14                        4.877463196185318        2.0454545454545467       0.38829952329257805
13.999999999999996        4.6366175949137585       2.1818181818181825       0.3930501616105883
14                        4.395771993642199        2.0454545454545476       0.3993692765246016
14                        3.9570928985870686       1.8100508219504006       0.4042916218525207
13.999999999999996        3.3463626002596865       1.4626135757629957       0.4208307514369182
13.999999999999996        3.604326090196748        1.4681169032023664       0.4156029924143653
14                        3.4838323372278985       1.2182660553453974       0.42150195337129803
14                        3.2200000000000006       1.2152501478605142       0.4230905311974817
14                        3.9277330917322217       1.4843661506033192       0.4098174488859777
13.999999999999998        4.423251541143765        1.5281881062530505       0.40311699634478465
13.999999999999996        4.633338479716192        1.401299011537044        0.40206599300945145
14                        4.19297701983375         1.6580987637752687       0.4035795865991027
14                        4.216498481462737        1.380145621805207        0.40889025993992417
13.999999999999996        4.178064680751703        1.9301753034290883       0.40247345465142453
12.882026179123086        5.6                      0.9181161538334184       0.35730701910984086
13.107402711949684        5.6                      0.8804563794479683       0.36690052676493184
13.076219160347492        5.6                      1.09617453583258         0.36399302897792074
13.011169805392692        5.6                      0.6937177907438219       0.36394904883594087
12.741400356675392        5.6                      0.7180696697561455       0.35652740016621104
12.462456510867549        5.6                      0.7264798581716878       0.35136553989723707
12.60249795549757         5.6                      0.9632196097964405       0.34683973692433057
13.277463196185316        5.6                      1.5000000000000004       0.36964764473101885
13.27746319618532         5.6                      1.7727272727272756       0.3671549036393232
13.043610194775315        5.6                      1.3662423850176406       0.3604413127289617
13.03813419908951         5.6000000000000005       1.6374158365188642       0.35899457801647333
13.036617594913759        5.6                      1.9090909090909118       0.3560189986154593
13.999999999999996        4.328586618127409        1.1554039225660797       0.4102910729776967
13.999999999999998        4.436697625173002        1.3235605967932527       0.4063176216977215
13.999999999999996        4.5785092604687225       1.1489067901607162       0.40353613444364106
12.761897309779407        5.599999999999999        1.2081691951080122       0.3483217400416238
12.811471224830282        5.6                      1.5049825097762193       0.34938102686160305
13.277463196185323        5.599999999999999        2.0454545454545467       0.36536924099356943
13.277463196185323        5.599999999999999        2.318181818181817        0.3648850539400637
13.27746319618532         5.6                      2.590909090909087        0.36717148862172716
13.036617594913757        5.6                      2.4545454545454497       0.35068920073770377
13.03661759491376         5.6                      2.1818181818181825       0.3519484801136484
12.80285346924068         5.6                      1.7750276474293814       0.347055140582722
12.795771993642202        5.6                      2.0454545454545467       0.34161946063246357
12.7957719936422          5.6                      2.318181818181815        0.3375173293196227
12.554926392370641        5.6                      2.1818181818181825       0.32897580976379187
12.560932295790854        5.6                      1.9152909219373875       0.33310330458934123
13.089508691928755        0                        1.9131005834922479       0.3885743954821101
13.090742647536025        0                        2.207418657156891        0.3907769887659133
13.324126313211263        0                        2.626163487149058        0.3940927845218694
13.568029078841063        0                        3.2497851275703855       0.3935594859379767
13.33728558225281         0                        3.371976916606337        0.39225700007309167
13.405203285621772        0                        3.135888607198754        0.389560038461131
13.999999999999996        0.7225368038146813       3.1363636363636376       0.41916714625504653
13.999999999999996        0.4816912025431215       3                        0.41199207182551584
13.999999999999996        0.7225368038146818       2.8636363636363633       0.4192315338515664
13.999999999999998        0.7225368038146813       2.59090909090909         0.4184990276098655
13.089802285828416        0                        4.08462407585864         0.3885644433785523
13.324527609446266        0                        3.9447671898429286       0.39380802627395545
12.622472396854578        0                        4.695071054602444        0.37772424032124624
12.856718346763506        0                        4.235527866470487        0.38477474776259507
14                        0.9633824050862412       3.2727272727272747       0.42133233227923866
14                        0.9633824050862412       3.5454545454545445       0.4159801165056685
14                        1.677930614377329        3.958301253081266        0.41751080557277115
14                        1.4450736076293653       3.8181818181818166       0.41523348089630024
13.999999999999998        1.2042280063578032       3.6818181818181794       0.4144278638200691
13.999999999999996        1.2042280063578037       3.954545454545457        0.4106971558580778
14                        0.9633824050862434       3.818181818181817        0.41263172260359
13.999999999999996        0.9798644712575166       4.638513937255226        0.40994537733027464
13.999999999999998        0.9891788670953039       4.874718413518838        0.41242279417227656
14                        1.2389821971200734       4.783126541796678        0.41602679436705
13.999999999999996        1.413691760707536        4.581896026471741        0.41872820236173525
14                        1.4328602978372715       4.097140692868816        0.4135522870015147
14                        1.2007574791262368       4.229575681575172        0.4098166694938889
13.999999999999998        1.2054087534222688       4.499400302451692        0.4118801374717193
13.999999999999996        0.9678531353631072       4.366068362477225        0.4089044664520491
14                        1.4304253782532173       4.357498412413722        0.41611330465759794
13.30797981903892         0                        3.657193604661259        0.39517005240613395
13.074578591065013        0                        3.4726130356334006       0.38748785786077095
13.084510868160681        0                        3.7745082774767766       0.3889993101630554
12.858888120318865        0                        3.9267176833826634       0.38309122705132065
13.143075417591515        0                        3.139455297846065        0.38577226512975393
9.8                       -1.9999999999999991      2.833333333333333        0.30322181621187033
9.799999999999999         -1.9999999999999996      2.5666666666666664       0.3043173200240545
9.747418934949797         -1.7663063775546568      2.69940444505504         0.30612627543615295
10.039008577687778        -1.9999999999999996      2.7                      0.3095942288323105
9.703467954085818         -1.570968684825857       2.0426408450951987       0.3086945387668902
9.6504341613654           -1.335262939401779       1.9436017680975461       0.31194309604290776
9.663393114769645         -1.3928582878650861      2.160976335106491        0.31404080822417185
9.884173181200882         -1.2611285138511614      1.426112851385116        0.32241872240453534
10.166684483683822        -1.312946768027651       1.4312946768027652       0.32519727291222894
9.636989714139617         -1.2755098406205154      1.6591849275286226       0.31445342736796905
9.613543749287215         -1.1713055523876197      1.4171305552387619       0.31900786196549374
11.476068124554196        -1.9999999999999996      2.715251851079939        0.3375742562204827
11.470881492441945        -1.9999999999999996      2.9725992768433778       0.3331661066096477
11.23795032928026         -1.9999999999999996      2.845636018402943        0.328807799922572
10.402646159144735        -1.9999999999999996      1.9294725673280646       0.30953637261399175
10.288064520154032        -1.5389650377914732      1.4538965037791476       0.3196128683708985
10.426652026230485        -1.2958870054424314      1.4295887005442434       0.3253810537005592
10.58733650118757         -1.517402003651976       1.4517402003651978       0.3211629882093007
10.61920791424268         -1.9999999999999996      1.9491781522584362       0.3135149488844276
10.863800336740654        -1.9999999999999993      1.9770027400353334       0.31978325303964233
10.85905319370902         -1.506559976394331       1.450655997639433        0.3243912329196998
9.747341202297134         -1.7659608990983693      2.4321368124611666       0.3083917703771751
10.039008577687778        -1.9999999999999998      2.4333333333333345       0.30834421296218556
9.6978381603437           -1.545947379305332       2.297150102796218        0.3128821998477294
10.707643693739065        -1.9999999999999996      2.2606403867384435       0.31706724381391055
11.00028672723097         -1.9999999999999996      2.196708288550343        0.324593020735997
10.249243216658135        -1.9999999999999993      2.2850614364015644       0.31044232579977843
10.44531199407824         -1.9999999999999996      2.145537911992366        0.3119274013583096
9.8                       -1.9999999999999993      3.3666666666666663       0.30170277160127973
9.8                       -1.9999999999999991      3.1                      0.3020798633670543
9.750281858426622         -1.779030481896087       3.230189056894395        0.30126693873448834
10.045910408938608        -1.9999999999999996      3.1946602892210647       0.3072485802437908
9.748306315528447         -1.7702502912375369      2.9589248279157756       0.3027108104773201
10.039008577687778        -1.9999999999999996      2.966666666666667        0.30917389294640735
10.491048701246413        -1.9999999999999996      2.4082144363265545       0.31477635294967277
10.254408901187748        -1.9999999999999998      2.538492599066487        0.3129212473478668
10.736640029359492        -1.9999999999999996      2.5528506504211146       0.3180689516899688
10.922855982892385        -1.9999999999999996      2.423001946232728        0.32209077052828455
10.555702851844394        -1.9999999999999996      3.2144688978537137       0.3119249481645529
10.74004701517668         -1.9999999999999996      2.986213993826336        0.3166434832637331
10.517237287137172        -1.9999999999999996      2.89742204025836         0.3164327608274519
10.274742672228276        -1.9999999999999996      3.051337997184516        0.3128513369744383
10.263974390257635        -1.9999999999999993      2.797050257131103        0.31463453503358124
10.25678322985745         -1.9999999999999996      3.307455331974864        0.3080978705805297
10.505630856103178        -1.9999999999999998      2.6711417801532935       0.31663679723514027
11.404619458705179        -1.521205495384131       1.4521205495384133       0.33310257019835016
11.132868110504592        -1.5131343510251842      1.4513134351025183       0.32859519930923914
11.149998641591923        -1.9999999999999996      2.428793372501006        0.32946862733348586
11.273139279468486        -1.9999999999999996      2.1726432126883592       0.3327171326776935
11.13745189198811         -1.9999999999999996      1.9647105920006025       0.32760113336730085
11.395851959704434        -1.9999999999999996      1.9306800577750747       0.3336862522652834
11.544444743256413        -1.9999999999999996      2.150372432077368        0.33891964051186113
11.555918987659052        -1.3137169262899722      1.4313716926289972       0.33382141462378884
11.694632673274763        -1.1414684839540152      1.4141468483954016       0.3380015481916728
11.284097570870458        -1.2444678440585892      1.4244467844058588       0.3287233899313499
11.435265183627463        -1.9999999999999996      2.430510131360349        0.3386397531933974
12.35119165703088         -1.3143470614964408      2.441159302456305        0.3628572602755833
12.354271903697882        -1.2965721887003825      2.7092243391903335       0.3653424334956941
12.3903015253692          -1.1348929411331243      2.558047291005216        0.36780089934440724
12.405947696636296        -1.0680116327638676      2.327603865519767        0.36646952211882816
12.36174817393646         -1.2709113125074856      2.1374151057049544       0.35889172311839257
11.501899124731992        -1.0837695087587893      1.408376950875879        0.3332885535904848
11.311510184140289        -1.011663564936372       1.4011663564936372       0.3309310036056164
11.002054561999213        -1.237093111723136       1.4237093111723136       0.3266199870490944
11.15608226307956         -1.067037554308529       1.4067037554308528       0.3287852537367692
10.71182737143386         -1.2395188425287582      1.423951884252876        0.32563384125543665
13.999999999999998        4.052895939314864        1.2036358583702316       0.41480413048952697
13.999999999999996        3.776078079280655        1.2222254575464913       0.4179736822698832
14                        3.9178230036784285       0.9789007041736224       0.41817177492825813
13.277477483264793        4.0537890701331145       0                        0.3937732867887788
13.25639800770469         4.316294369074319        0                        0.3897954773166678
13.264019805298414        3.824248294474528        0                        0.4000836247629446
13.097582688654924        4.139349202693824        0                        0.3893875488267727
13.063716822742515        3.9545822821280234       0                        0.3933638962336187
12.883710574416913        4.096388802680283        0                        0.3869597658621334
12.8                      2.8                      0                        0.3954528629752538
12.777839644405477        2.5184219522792373       0                        0.387958752825307
13.066109840260477        2.625798509409398        0                        0.39574855702980827
13.4998235213491          3.364094238590781        0                        0.4161975720346697
13.480594012220847        3.0905441581547226       0                        0.4160459088454003
13.49709212474632         2.7962955829561853       0                        0.41090984862137303
13.061482717753293        2.9393913153561924       0                        0.4032491948156283
13.316584827644306        2.627608804471267        0                        0.40159763628052547
13.254556615559922        2.7852893416525237       0                        0.4045050581407542
13.307310262987613        2.9417182371870303       0                        0.40990378888111384
13.999999999999996        2.799999999999999        0.48610005914420507      0.4204232779592187
13.507729641527355        2.5181338024402025       0                        0.4037324808717538
13.288933908628824        3.277912063011287        0                        0.41361749000421355
13.233821403832323        3.1001736312618715       0                        0.41099795112012244
13.16100882372909         3.4295232710982946       0                        0.40930283865129546
13.018395762068508        3.2511141444661704       0                        0.40644178190671004
13.316640678583898        3.4472490727912626       0                        0.4124364166195954
13.197164155984288        3.6146884754897144       0                        0.4060732685325065
12.934870010160246        3.550523001597087        0                        0.4017476488506521
13.063930878893267        3.7556697228203277       0                        0.39935660999676414
12.804997384010267        3.8462659645444925       0                        0.3918355792432458
12.711896432492983        3.356246848954516        0                        0.39981505510112797
12.777837801243269        3.081589664941963        0                        0.4009400601461231
12.603801363111705        3.6172032717357165       0                        0.39263242290970074
12.890621743707007        0.9668601867874442       0                        0.3841101248592001
12.925491465676657        0                        0.963352170026623        0.3832382419918522
12.594374629299987        0                        0.7083273458627158       0.37783989684415775
12.847487899460837        0                        0.8005643459857185       0.3824132265560047
12.71123822090093         0                        0.9973939661025867       0.37820668939985097
12.897843625737815        0                        1.1897177841058342       0.38238716798339084
14                        0.9647557951826573       1.6429930807820856       0.40652567908395104
12.366582246538867        0                        0.5038125604595942       0.3734308522217002
12.086132060205049        0                        0.5204045187506263       0.3654961751823897
11.782868635330788        0                        0.5128102114355693       0.3597706542949251
12.017567366540016        0.5415645419046107       0                        0.3734243719017893
12.159231665220931        0.7521530166587          0                        0.3722067132342426
12.279316201600507        0                        0.7605479659832455       0.370315341643859
11.96473677330264         0                        0.7640191075533453       0.3631387705674491
12.780016941611029        0.7225023508903882       0                        0.38161190449565513
12.52940047634236         0.7194754198732742       0                        0.3739966264609835
12.672794616369586        0.9549323561924742       0                        0.3754438454445462
13.999999999999996        1.4152308894870047       1.4178099120561756       0.4047093355569865
14                        1.5402760144564112       1.2122380855896435       0.40574014605360403
14                        2.3800000000000012       0.7291500887163078       0.41634344978160387
13.999999999999996        2.24                     0.972200118288411        0.4141129543282149
12.979589656766736        1.2316409819148046       0                        0.3885236293008542
12.741311525565411        1.2039855664238268       0                        0.37807863307129536
12.831711340838032        1.423333584504911        0                        0.3840598462028435
13.07628421317643         1.6015159390199816       0                        0.3926852931035035
12.958676567305279        1.5677793748225701       0                        0.38947607770386555
13.145206603648143        1.7194935844640087       0                        0.39348911765037775
12.985732131197548        1.7350970454017773       0                        0.39032818247365886
13.090724753696358        1.8569650462110514       0                        0.39161769197701873
13.256572818941766        2.204279681184949        0                        0.3928421262410237
13.149105929630178        2.0354983983113115       0                        0.39136998883572877
13.007681852974644        2.2827852215417996       0                        0.38972997747168986
13.266843112774618        2.41829285198037         0                        0.3954788889672774
12.735971781756751        1.6872619658569679       0                        0.38452302101702734
12.899519737257199        1.957232836465441        0                        0.38847488417308507
12.711904095544302        2.2437766934314607       0                        0.3837250425846361
12.54305514538808         1.1393578683520524       0                        0.37173304705171756
12.538781319535696        1.4119542962092988       0                        0.3752274174673405
12.272804155495313        1.5272197433359278       0                        0.37063534245128066
12.309048921917897        1.187764349696363        0                        0.3703768103877557
12.45623880639464         1.7419978563546468       0                        0.3766988024168149
12.058029486804516        1.343781059642488        0                        0.37084173985340435
11.63614084075175         0.24513917700832447      0                        0.3690467862448133
11.618337913402915        0                        0.2574439633261941       0.36004765674067124
11.48                     0                        0                        0.36173884267209394
11.334505761185037        0                        0.2579182198720913       0.3557991417990288
11.327441263054595        0.29181005955343065      0                        0.36471825488355375
11.2                      0                        0                        0.35650499124575835
10.919999999999998        0                        0                        0.35437104802968905
11.035772802720313        0.24649331344100245      0                        0.3569548331849126
11.052623405803251        0                        0.24919041696273944      0.3528659234433423
12.457279557981362        0                        1.0201311008483294       0.37409528744572373
11.835901768599221        0.6591799246153983       0                        0.37768350473547113
11.670568290290163        0.6576753363332276       0                        0.3783787818141339
11.774929489025604        0.4703208803962577       0                        0.3751253050895152
11.964241729698735        0.7636545057156913       0                        0.37620178650368163
11.754034488901238        0.8856358814630602       0                        0.3786784351861146
12.346702751197192        0.7847303116922749       0                        0.3708446142266756
12.27151233229874         0.9277688614888059       0                        0.370611376628669
12.456412684082121        0.9593579996687154       0                        0.3703581996034489
12.048048307646406        1.0098866168942          0                        0.3740516246754605
11.64863911280435         0                        0.7611548173290611       0.3577053590643349
11.47628762331427         0                        0.49643067496578974      0.3549141031117382
11.819105930502669        0                        1.0252446186448902       0.36163228778206097
11.817203271735714        1.1961986368882935       0                        0.3757036102328904
11.556246848954515        1.0881035675070188       0                        0.3760411958792978
10.639999999999997        0                        0                        0.35712530190184205
10.790778227406639        0                        0.23608720445440656      0.3550379413200457
10.756211465786976        0.21730272868437067      0                        0.35565735058881026
10.519850298049137        0                        0.2307078928890709       0.3585333702990244
10.51587016023335         0.20358872487821586      0                        0.35757260318372713
10.359999999999998        0                        0                        0.3593814322134121
11.332213319970865        5.3654556128855475       0                        0.33992300414144244
11.2                      5.6                      0                        0.334324672611889
12.039999999999996        5.6                      0.9722001182884092       0.3345815446684712
12.179999999999994        5.6                      0.7291500887163069       0.3466429026563472
12.321145552573475        5.6                      0.970943874228797        0.33972361079242935
10.743138538776323        5.366269887637494        0                        0.33034420399902403
10.639999999999999        5.6000000000000005       0                        0.3278864595865885
10.492776848343375        5.379127240063055        0                        0.3307809019068047
10.919999999999996        5.599999999999999        0                        0.3293398876474996
10.779999999999996        5.6                      0.2430500295721023       0.3219610770448766
10.36                     5.6                      0                        0.33048615440893453
10.499999999999998        5.6                      0.2430500295721023       0.32141806832584
11.022086809825023        5.319006111941333        0                        0.33340880608449325
11.059999999999999        5.6                      0.2430500295721032       0.32593152160782385
11.759999999999996        5.6                      0.48610005914420684      0.34133142630784125
11.937342508315202        4.937437343992548        0                        0.3570462038247832
11.741464608494791        5.124065371214551        0                        0.3532106010046045
11.494603847224008        5.171938670148585        0                        0.345855043771736
11.574617602415733        4.996330624962145        0                        0.3469723644638311
11.72552102948416         4.909066412207922        0                        0.3507925296530315
11.812820849536909        4.676594372106251        0                        0.35269381074700284
11.899999999999999        5.6                      0.729150088716309        0.34021675981298666
13.011233920676851        4.29505113909159         0                        0.38517059241389506
12.810040779563993        4.264324851901982        0                        0.3811995241108725
12.600395165911458        4.531096300595043        0                        0.36876395258986544
12.673356001329276        4.346947368226577        0                        0.37533917759593505
12.225025902721528        4.74608254721891         0                        0.36067022783637015
12.378906541641435        4.609651110869665        0                        0.3629702396434075
12.063719116699378        4.774368217457077        0                        0.35886320069011834
12.178320980011076        4.9252241189825545       0                        0.3610064200152557
12.57961850078256         4.711485899122022        0                        0.3653934207692466
12.625116423385395        4.116791256404432        0                        0.3804820901491222
12.397723874027566        4.343079027189453        0                        0.3688042424402335
12.272780256664072        4.072804155495311        0                        0.37316329982337804
12.456218940357509        3.858029486804518        0                        0.38290603353941627
12.105171942856533        4.532106357701791        0                        0.36135783310081326
12.058002143645355        4.256238806394641        0                        0.366330508766818
11.511827764037655        4.779224896325642        0                        0.34156579886903377
11.556223306568537        4.5119040955443          0                        0.34178562107977717
11.817173153426479        4.403816708784813        0                        0.3569285919013035
11.479999999999992        5.6                      0.4861000591442046       0.33132610920947586
11.2                      5.6                      0.4861000591442046       0.3220155116667293
12.587781711786333        5.6                      1.4116134535966784       0.339302223506968
12.566736996896523        5.6                      1.6425284004250842       0.3370458740178352
12.324454684263433        5.6                      1.4769025776912077       0.32729380233425914
12.463353715202294        5.599999999999999        1.211477336771055        0.3363568059569109
12.324728968194194        5.6                      1.7877740458771076       0.3238034421950045
9.8                       5.6                      0                        0.341108662327763
10.079999999999998        5.6                      0                        0.33670209095382825
9.94                      5.6                      0.24305002957210142      0.33064364711455946
9.955906299429573         5.357457994315138        0                        0.3397365574114582
12.34009798075467         -0.42834391724759635     1.3428343917247596       0.37411414854185704
12.512781414714746        -0.6098603790455678      1.3609860379045566       0.37698334121154436
12.579865527107003        -0.3117087684133365      1.331170876841334        0.38059328699192313
12.547412038203866        -0.4499125648659016      1.5544652107420052       0.37948842923322523
12.601702141359382        -0.2082385678942183      1.5168427227392258       0.3804202860384121
12.398374834574778        -0.20014165446355298     1.3200141654463553       0.37604684504250707
12.458152498760683        -0.8425582730736025      1.8408629682186648       0.36894521267546493
12.485938963579946        -0.7237697749569914      1.5953275245168081       0.3734636441406391
11.438090103308523        -0.8266752878452301      1.3826675287845231       0.3369715231752534
11.694831116795994        -0.9168319449374478      1.3916831944937447       0.3414431228958225
12.43073021510389         -0.9605944917124349      2.0919814783689414       0.36616180215502586
12.472926104214533        -0.7638849021340384      2.360451253009195        0.3731148383790274
12.492978649005847        -0.6807563842014266      2.0550290034433796       0.3732670268623295
12.327728690043466        0                        1.3                      0.3728311850640154
12.152818035503946        -0.213579842735321       1.3213579842735321       0.36811144786065814
12.589720021616282        -0.25369578841613205     1.769405208882904        0.380235543019651
11.953475160691433        -0.7916988812305359      1.3791698881230539       0.3530447700528106
12.012745630328682        -0.5051735864109218      1.3505173586410921       0.36011071546153023
12.536918055380323        -0.47765580530854923     2.2273256698146646       0.37843367997337496
12.540918447371284        -0.46597033249342346     2.006632978265449        0.37787817410450214
12.430254346668331        -0.9534284736517691      2.54732505168268         0.3706088136140235
12.472072672281458        -0.7603821069218974      2.667430660599635        0.3734498922416511
9.696306967037824         -1.5391420757236562      2.5652225624615643       0.31375802078991905
9.696590311760666         -1.540401385602959       2.8343624496584447       0.30952280332181514
9.643600517064005         -1.3048911869511344      2.713587626151455        0.3204685090955399
9.551290063084435         -0.8946225025975034      1.3894622502597502       0.3248177264906437
9.577922967836951         -1.012990968164226       1.628554309605402        0.32120499421257964
9.804969509215947         -0.987967008189697       1.39879670081897         0.32685533858023247
11.2                      2.76                     7.499999999999997        0.3621481293739288
11.266209916379763        2.884520148796423        7.499999999999997        0.36231703469576376
11.103512652960587        2.8627811327688266       7.499999999999998        0.36354499497256926
11.284481456676012        2.737136855251646        7.4999999999999964       0.36543838330352363
11.10603939182998         2.7470800826745814       7.499999999999997        0.3651394359365617
11.366419191957643        2.824892850888729        7.499999999999997        0.36466325930641336
11.165914958146114        2.9624515516814243       7.499999999999998        0.36251562408890936
11.251717966918438        3.0451197633523646       7.499999999999997        0.36210908260679886
13.275304537220084        2.112705014663198        7.087043194169869        0.39940902072156564
13.42300920600924         2.2501135256924583       6.865486190986138        0.4026778057055096
13.276164516817593        2.3898659455083857       7.085753224773608        0.397683040498074
11.399456504503188        2.6465376599320973       7.4999999999999964       0.3700541112251167
11.361474486570923        2.4411932439009156       7.499999999999998        0.37524264177303795
11.207175087780223        2.6275734566324904       7.4999999999999964       0.36882793107536743
11.579481041524561        2.456883524606497        7.499999999999997        0.3767513251840036
11.487078796598336        2.2200495648147776       7.499999999999997        0.3777715359596982
11.273644314034424        2.2641534948567075       7.499999999999997        0.37702639862003823
12.264034347938848        2.213256131128446        7.499999999999997        0.3871862936639236
12.506460484801247        2.3839334114026856       7.499999999999997        0.39301781154670007
12.016133858278783        2.155946434310829        7.499999999999998        0.3807305561424018
11.864709426678782        1.9756653466520775       7.499999999999998        0.376853934803423
11.786523724857878        2.247787753253528        7.4999999999999964       0.37847877577452343
11.581135225342063        2.8238969331209276       7.499999999999997        0.37028673842306276
11.403946766692716        3.0031148084374633       7.499999999999997        0.36317323256562956
11.578721940898824        5.367958298101969        6.784810397797448        0.3730463284275052
11.43656158555346         5.590549706871106        6.77791611817379         0.3714465891008932
10.999999999999998        5.724983356303113        6.637408205732054        0.36421791447170554
10.999999999999996        5.612471547982382        6.395726830810439        0.3634502492121994
11.17216514636169         5.6527716911571035       6.538581780326984        0.3670918679116353
13.137803478399912        3.0819715364264137       7.29329478240013         0.39787787238402844
13.000000000000002        2.938461538461538        7.4999999999999964       0.3934128513662491
12.757882613170432        3.0769230769230766       7.499999999999997        0.3903113451509688
12.032866582068284        2.388280351647888        7.4999999999999964       0.38495664620188336
12.269561872205674        2.522281798102801        7.499999999999998        0.3915256418425223
11.769068741014141        2.7155977692126214       7.499999999999997        0.37872083887073055
11.84595762004085         2.9269248521108553       7.499999999999998        0.379614658553542
12.757882613170434        3.6307692307692307       7.4999999999999964       0.39151735708218144
13                        3.7692307692307683       7.500000000000001        0.39518985792715217
13.28688165947679         3.772682627888977        7.069677510784813        0.40603043712754644
13.14261081200285         3.6351498606486468       7.286083781995724        0.4002005780198737
13.139462174211726        3.8996625379076457       7.290806738682409        0.40003743148243925
13.000000000000002        4.046153846153845        7.499999999999998        0.39426029001312984
13.276768462788645        3.4920227894409415       7.084847305817027        0.4050014464883676
13.425406050400426        3.6265848131638974       6.861890924399358        0.40841059562050225
13.432841611758928        3.9224538140018006       6.850737582361607        0.40698615164355717
13.426305948724782        3.3595894033656917       6.860541076912826        0.4077450308528609
13.279579692549582        3.2193469088213704       7.08063046117562         0.4035119435146359
12.527606281577405        3.4897477630181184       7.499999999999997        0.3903381048192642
12.515765226340868        3.2153846153846146       7.499999999999997        0.38946166357145723
13.425891401461051        3.0837772623785638       6.861162897808421        0.40616923592724624
12.761567455786453        3.901148563970393        7.499999999999997        0.39316914516994367
12.523948975229695        3.7582685644567757       7.499999999999998        0.3924338292996707
12.29474236150392         3.6242771324847345       7.499999999999997        0.3902377057595419
12.860974429068195        5.317094218750093        6.4243586718748595       0.38466543763398914
12.981684678498876        5.171125873915274        6.643311189127088        0.39275750109541946
12.707032657978779        5.166708305091369        6.649937542362944        0.3844453342110339
12.583673501469166        5.308363091074806        6.437455363387789        0.37976025519092377
12.838986739606565        5.021459986298613        6.867810020552078        0.39134105580111717
12.576607894740444        5.025440683400694        6.861838974898956        0.3850940227099065
12.447313367179241        4.88013270828435         7.079800937573472        0.38724877336085367
12.879999999999994        5.6                      5.513899940855794        0.3775164475103568
12.879999999999995        5.6                      6                        0.3810116753376244
12.599999999999996        5.599999999999999        6                        0.3748993028175134
12.739999999999995        5.6                      5.756949970427894        0.37509423595858715
12.722936323971282        5.459352135396207        6.210971796905688        0.3795040098362865
12.46627405192356         5.462134892339481        6.206797661490777        0.37568373976553554
12.319999999999993        5.599999999999997        5.999999999999998        0.36792095543362496
12.459999999999996        5.6                      5.756949970427893        0.3662748478866376
12.179999999999996        5.6                      5.756949970427895        0.3585743677945849
12.173721234326528        5.470285425007403        6.194571862488893        0.36877711749794967
12.319999999999995        5.6                      5.51389994085579         0.3557322133757737
12.599999999999998        5.6                      5.513899940855791        0.36493561787172
12.749489254746251        5.6                      5.27211902537336         0.3682171004898986
12.459999999999996        5.6                      5.270849911283685        0.35569402625555213
12.039999999999997        5.6                      6.000000000000001        0.35998680337772976
12.039999999999994        5.6                      5.513899940855792        0.34960619443900726
11.899999999999999        5.6000000000000005       5.756949970427896        0.35263167072503965
11.759999999999994        5.6                      5.51389994085579         0.34645611348377997
11.759999999999996        5.6                      6                        0.35497882328835
11.619999999999996        5.6000000000000005       5.756949970427893        0.3517324528191463
11.479999999999993        5.6                      5.513899940855792        0.3483243304940738
10.441064339338137        5.07361756400773         7.200987791487236        0.35654986003229666
11.338950990734649        5.6016815474329364       6.606137500399205        0.37033438076531244
10.387234869443121        5.22702342051497         7.011705700858285        0.3544793299084439
12.54892678020547         4.036915368703605        7.499999999999997        0.39414477449069446
12.345154333433785        4.153551204001844        7.499999999999997        0.3943295785941162
11.486402182528494        3.2025676138658468       7.499999999999997        0.36459691105482184
11.630118310623285        3.0878161266951882       7.499999999999997        0.3690394201324376
12.005371926940203        4.368547126458494        7.499999999999997        0.39039410837196525
12.129415361195118        4.136004215065778        7.499999999999997        0.390843326314061
11.864666834618365        4.121369249645104        7.499999999999997        0.38521710163497375
12.051098970386056        4.731167656224375        7.303248515663433        0.38778996994030207
11.89798446995423         4.832059134961528        7.151911297557703        0.3813761350561227
12.118424770574943        4.893153585202649        7.060269622196023        0.38146449813817135
11.83914638847988         4.9742215440821544       6.938667683876766        0.37498513439296305
12.344107217702877        5.010147588641748        6.884778617037374        0.3811672767914974
11.744186046511627        4.357231932187266        7.499999999999997        0.3872536753780093
11.883720930232556        4.6                      7.499999999999999        0.3906503141001049
11.604651162790699        4.599999999999999        7.499999999999998        0.3887625871468025
11.782428877595487        4.719427157023033        7.3208592644654455       0.3855113682244799
11.445781836321894        4.819327219965113        7.171009170052326        0.3768632052947894
11.23649563743021         4.736594545213465        7.295108182179801        0.37631698603366226
11.51107097229822         4.718378106066099        7.322432840900848        0.38349197299234317
11.325581395348834        4.599999999999999        7.499999999999998        0.38592624803511916
11.465116279069766        4.357231932187263        7.499999999999997        0.3861228140004211
11.679814844400038        4.834780467204242        7.147829299193634        0.3795421787796038
11.6046511627907          4.114463864374533        7.4999999999999964       0.3823219585606336
11.725921786781255        3.8715599783665744       7.499999999999997        0.3790584635254048
11.186046511627902        4.357231932187265        7.499999999999997        0.38369480127639516
11.453583893556823        3.8567545779465884       7.499999999999998        0.37482525530437444
11.62185676083927         3.595033608207851        7.499999999999998        0.37171517969432827
11.325581395348834        4.114463864374532        7.4999999999999964       0.38115809691444547
10.586419785769433        4.697371234613206        7.353943148080188        0.380431425535149
10.767441860465112        4.599999999999999        7.499999999999996        0.3808840862184218
10.488372093023253        4.599999999999999        7.499999999999997        0.38466062313962185
10.627906976744182        4.357231932187264        7.499999999999997        0.3839268872909672
10.792388019340649        5.566699855072921        6.3774351377807585       0.3611025612487228
10.418634790641507        5.354509944593253        6.75952783460121         0.35720342162811486
11.477966522842907        5.463899657761304        6.583502008695628        0.372314751701916
11.586046528357166        4.941677147483679        6.987484278774479        0.3749799114230808
11.641939793073599        5.084210526315788        6.773684210526313        0.37285041446461403
10.999999999999998        4.7088839780462495       7.336674032930621        0.3739686105254361
10.554221055520701        4.8193255088351314       7.1710117367473          0.37069523203708565
10.76350658117543         4.736594005502572        7.295108991746139        0.37288006934520196
10.55075031935964         5.4740609156633235       6.529725420311638        0.36002427704535483
12.757882613170432        2.523076923076922        7.499999999999997        0.3937422161130221
12.515765226340868        2.6615384615384614       7.4999999999999964       0.39278483936252734
13.280405240557904        2.9455774410502635       7.07939213916314         0.4009584750882152
13.138496236499087        2.8077543364320126       7.292255645251368        0.3963307508392951
13.277541097714415        2.667082730603342        7.083688353428375        0.39762889130043894
13.137582155173474        2.528171081353877        7.293626767239786        0.39573779682964666
12.999999999999998        2.6615384615384614       7.499999999999997        0.3937274063246235
12.757882613170432        2.8000000000000003       7.499999999999997        0.3917692153311408
12.51576522634087         2.9384615384615387       7.499999999999997        0.3907126255439967
12.008598746335219        2.694549379320243        7.4999999999999964       0.38733140015334616
12.276464074591754        2.802287695987342        7.499999999999997        0.39179013889740816
13.424297868122885        2.80335966051139         6.863553197815668        0.402991858326657
3.407887976851496         2.8                      8.031926676219543        0.6078882680323262
3.3098904852701794        2.7499999999999987       7.976722228010559        0.6087096612768704
3.5563598734219104        2.8                      7.939570524004948        0.5959601047105673
3.3098904852702216        2.849999999999999        7.976722228010564        0.6113089700072488
6.999999999999999         2.84                     8.14007150260901         0.4903131129730142
6.999999999999999         2.76                     8.140071502608924        0.48504339769324056
7.039999999999124         2.8                      8.122140366860188        0.48707457074992183
6.960000000000207         2.8                      8.117947744517592        0.48980217983896485
7.461179397157915         5.653007876351934        8.06845956000235         0.48508058835589957
7.505437597779325         5.752402439875894        7.887337399793156        0.4853830091410308
7.477772336110048         5.498560694021709        7.867775007899187        0.4818065319726265
7.145113962259504         5.91924983165209         8.31068797263758         0.48117539922755354
7.462068189847176         5.956146444878211        7.882754178034956        0.4881970323825658
7                         5.3106892047460885       8.136348508873425        0.47335688538568915
6.812413353041654         5.407766485401099        8.204346285163872        0.4685553217633149
7.353936872660971         5.436015020778709        8.064461033889014        0.48155439364169744
7.173834170237221         5.401312105923188        8.204715251623615        0.4781957582789214
7.041156559826541         6.0810481671519865       8.213608971337642        0.47981558118772766
6.907430149005439         5.929702706331508        8.304416247829929        0.4738426672213251
6.5309369566202005        5.66401800581575         8.050485843894117        0.46287532431365724
6.629192825767958         5.449502175792379        8.053970628769534        0.46359422202613093
7.358239864566094         6.052366209533308        7.689940240377334        0.48801954824116983
7.175811806177442         6.1951435207730965       7.723177748312853        0.48742285850105344
7.199447711448531         6.083609746690393        7.501017642290878        0.48630149482325086
7                         6.174838821393163        7.603721777095515        0.4839175745736623
6.81560339017552          6.191432611837367        7.723046713741416        0.4800104654155664
6.632417692075733         6.040776731900403        7.686633686567483        0.472443287636712
6.793944072359732         6.080709087634982        7.501318636833447        0.4774120405325903
6.494562411375959         5.752402484691931        7.887337474486549        0.46298317745339235
6.532129264268275         5.94194056812778         7.888714490154679        0.467860934654516
6.619040660228486         5.932049492587438        7.458368471922505        0.46869722587597445
6.512973738423123         5.525581896281446        7.862938459116979        0.460189053274946
6.517217284740453         5.848000488065402        7.673675804603595        0.46461316151861726
6.467821617928752         5.621503623284717        7.669172705474528        0.4587098287621392
7.532178392096329         5.621503574210938        7.669172623684897        0.48161449264619366
7.481934172977004         5.848857259403539        7.669062404445928        0.48533952243673834
7.375991942020805         5.938058711224736        7.459985291050217        0.4857307771596373
7.499305006139899         5.359570249837791        7.66532893329726         0.4792380642364789
7.501910875387947         5.737012887937           7.441833861468815        0.4821694229829058
7.191646336079604         5.26279735867273         8.012251784057312        0.4775509704153693
7.187341499501859         5.104044291130353        7.807123098596477        0.4764341766083046
7.000000000000002         5.160746965286961        7.937106334758891        0.4727989529250957
6.794217295542061         5.2653818209313465       8.006091359876425        0.4675512851262051
6.790256535848825         5.108026236171126        7.798081474383827        0.46764033419897183
6.616633669223999         5.291728276154226        7.843024640015118        0.4622853875811426
6.495271499488784         5.730172664466729        7.441259638157872        0.45990619413822703
6.491962183793678         5.377269852930444        7.654603428407812        0.45808601592212767
10.079999999999998        0                        0                        0.3584403243506902
10.239107464619535        0.21311223118721528      0                        0.35903070003415666
10.238674364613251        0                        0.2461524618230656       0.3585721868247677
9.96285525530081          0.22222855136878014      0                        0.35949100747663193
6.797441434726191         -2.5690725591413877      6.054121749225723        0.3622463137762408
6.999999999999998         -2.5609355658357007      5.91682108587367         0.363817335697882
7.236294947329141         -2.556228101540218       6.048868324171906        0.3591097975524548
6.586695128741175         -2.4445556102205472      5.984621499381224        0.36854901688639935
6.461847575775524         -2.3669498265168896      6.144469197769307        0.36394846417175825
6.294797608592508         -1.677189167246241       6.153430314972268        0.3798865833362912
6.315835802290553         -1.7780862812621252      6.3628567195192165       0.3717415238059541
6.283237180481401         -1.9008316768750488      6.2020791921876235       0.37115350005057796
6.332630407851341         -2.1530824848159624      6.21690435024147         0.36418016520436863
6.411174525800247         -2.265612238733405       5.977897219201301        0.37137488176878314
6.2983163759059915        -2.040096554314272       5.974940388565626        0.37407965843871566
7.451061388580279         -2.4472267044953826      6.111830981477391        0.36263163847472024
7.424500325387121         -2.413335892417399       5.895162013818369        0.3692100090106271
6.352049417750799         -2.1402882007128117      5.803685669009762        0.3785615689192213
6.256688994297018         -1.8070224331460065      5.967556082865017        0.37909251681575196
6.271297076477579         -1.9486000059065094      5.745435097166179        0.38134530489788837
7.203731920151698         -1.3016332292981316      6.530177160633317        0.3900109217751673
7.000000000000001         -1.2128344217591318      6.425606316479199        0.3883945274682772
7.236387829548461         -1.1798342021923738      6.280026644207311        0.4004146592585101
7.096646257491553         -2.045621785534889       6.688256762352127        0.36359091503968943
6.63043359870293          -1.3083919192481492      6.3897178942833905       0.3825212217371256
6.369023856310584         -1.5803064116264047      6.3212897766683405       0.37920159663424563
6.480711488596648         -1.4685312716741343      6.430398585509786        0.37875530984346245
7.226041907231442         -2.4808407436704827      5.763542026438737        0.36880447770810965
7.442486370352542         -2.3360877522548833      5.646360571895663        0.3775470547446424
6.770069701853544         -1.1801375181252705      6.285134685557351        0.3897894737135816
6.544754293224088         -1.2264946601273208      6.12361156734661         0.39496708722074114
6.46401450567624          -1.4048098364001247      6.287632628756978        0.3845833370061481
6.370202659854003         -1.4403336394991701      6.113985663523715        0.3890440245399817
7.607659215341909         -2.205156154586939       5.811832529483452        0.38072846665762766
7                         -2.4890788532363572      5.662908688734343        0.37195163147494664
6.764931366773966         -2.487123939227551       5.797320902225478        0.3718325697386435
6.527839494626574         -2.3315350386482994      5.720362142936902        0.37915800654185855
6.751712902263196         -2.4122133657593006      5.543370457174612        0.3796824699750592
6.999999999999997         -1.083125963822759       6.179607003962131        0.40069397008967217
7.699963886443223         -1.6395370444744302      6.137276780805297        0.3956658646868117
7.71914252316474          -1.9775874002154186      5.74925230326992         0.38903171706645384
7.743311200814001         -1.807021743712188       5.96755435928047         0.39162675688268406
7.72117832522043          -1.5438006107739428      5.930703899639523        0.4006370429658315
7.769859452035394         -1.713212270171874       5.733030675429686        0.39575264461423654
7.595628995532244         -1.3915502685828107      6.128504565109124        0.4042292125911034
7.260659862012291         -1.0537604360117077      6.026567664640644        0.41345465059092046
7.447264276036472         -1.2058873356791324      6.098994872609113        0.4098176773409156
7.620021918062212         -1.2880137158815874      5.900121669749628        0.4108756815145051
9.239999999999998         5.6                      0                        0.33912970714681445
8.96                      5.6                      0                        0.342384742856692
9.1                       5.356949970427898        0                        0.3428366207720402
9.099999999999998         5.599999999999999        0.24305002957210228      0.3366923506031005
8.68                      5.6                      0                        0.34829349802064713
8.82                      5.3569499704278964       0                        0.347054720634182
8.82                      5.6                      0.24305002957210275      0.34347670029249633
7.840000000000002         5.6000000000000005       0                        0.3887058257480817
7.5600000000000005        5.599999999999999        0                        0.40880055229954676
7.689569282840134         5.3560548525416225       0                        0.39734519881691027
7.700000000000001         5.6000000000000005       0.24305002957210234      0.3965987616415783
9.521356696860995         -0.7615853193821964      1.6132834221408998       0.3271077970879404
9.758907608172185         -0.6975972000529062      1.3697597200052907       0.33142778966348857
9.487036823914707         -0.6090525507320229      1.3609052550732026       0.3305592636765755
10.750360229653193        -1.9999999999999996      2.7757236788683226       0.3181808663462857
10.998880562010427        -1.9999999999999996      2.6784478860702294       0.32319261281917916
11.265528642999284        -1.9999999999999996      2.6219222990051447       0.3325083569284462
10.964786829984684        -1.9999999999999996      2.9183138196364222       0.32050549354231744
10.87386903266702         -1.9999999999999996      3.1729193182417568       0.31606953205973914
12.402827419118474        -1.0493838143838097      4.0716057045002465       0.3550713559699275
11.48600981040515         -1.9999999999999996      3.2148579416719105       0.33133917379160865
11.525898160732506        -1.9999999999999996      3.498205751946394        0.3332781053525978
12.354708873938431        -1.2868020326430452      3.2478351541237025       0.358587428996811
12.360196434697679        -1.2657631990664466      2.9647683742036985       0.3640450331179617
12.413699415899911        -1.0239851241699587      2.7912544531344095       0.3690331638009407
12.408668307683175        -1.0409329976173354      3.1069441054641693       0.3634653878677802
12.467029496737084        -0.7757054899824634      2.988290279327992        0.3673182754175323
12.399709647860329        -1.0776756779890757      3.345209230629254        0.3577371947027304
12.463518179979019        -0.7619992274489458      4.217058963215108        0.35905542636780746
12.463317318182307        -0.7704205794660927      3.913508983643047        0.3555856197160466
12.518209846047291        -0.5102028605935361      4.0678119274720475       0.3587066147382944
12.408645633228545        -1.028385182934825       3.7575324947054334       0.3533553645180108
12.463782558103254        -0.7754185339745036      3.6200031738414706       0.35328000584592173
12.418018111913593        -0.9896593124672054      3.5196061717177667       0.35438655708956374
12.518999079358439        -0.5154308504097441      3.761697956224505        0.35501068614206194
12.456425487735082        -0.8167322470634252      3.313786699535107        0.3579599252014081
11.848560356227122        -0.8320754870887693      4.875188676936686        0.3403073741694514
12.02765174153355         -0.7166394474993917      4.892504082875091        0.34805387642993574
11.717119921055708        -0.7534433306755072      5.13237218174413         0.3307208323730109
11.628820944767307        -0.6163904195105331      4.90754143707342         0.3378356995566758
10.637678291722773        -0.6970978646534707      5.1217349555084155       0.32363691547287604
10.778407705976555        -0.6024521421317411      5.113369979928797        0.3247911760813417
10.489601899834684        -0.7819335836246278      5.0520615526964505       0.32201713456911657
10.385275194712177        -0.9616838058402942      5.055219342620838        0.3156920934092606
10.214468588205374        -1.337955679301268       4.7993066481048094       0.31051559251741345
10.664709330261875        -2                       4.208419601057068        0.3101762788391916
10.867901608143013        -2.0565379155289722      4.200875624407502        0.3106530952490298
10.788989318339146        -1.9999999999999993      4.008972913795243        0.3131910093495253
10.496194850916696        -1.9999999999999996      4.036588677642986        0.3104827527410455
10.299053451602319        -1.9999999999999996      3.8717772294538504       0.30791784081598056
10.550933776568437        -1.9999999999999996      3.8330943691076467       0.3103903149545922
10.429520312231235        -1.9999999999999996      3.6685049114742916       0.30761041440276043
10.57849869105639         -1.9999999999999996      3.6226779148544233       0.3090885001949211
10.790416620493076        -1.9999999999999996      3.759974778079003        0.31290355704848055
10.968636101113141        -1.9999999999999996      3.665846093662638        0.31551493044562345
10.022786163073734        -1.9999999999999993      3.486273065454351        0.30423779447024973
9.74919570859382          -1.774203149305866       3.4924242104864716       0.3022158462209221
9.702553601815387         -1.566904896957271       3.368796801063658        0.30332969744158106
11.185851120988662        -1.9999999999999996      3.117178861874292        0.3235721714801208
11.08212372871705         -1.9999999999999996      3.3301356699107023       0.318873248640601
10.760683493150392        -1.9999999999999996      3.5386575473550743       0.3115005339801729
10.915620918559355        -1.9999999999999996      3.4095503582343025       0.314598701533275
10.75668004589991         -1.9999999999999996      3.367347948425319        0.31212329934544897
11.1180760241527          -1.9999999999999996      3.543154489097052        0.3190949005580414
10.620307401097268        -1.9999999999999996      3.456452147987826        0.3096852963246512
10.035100728860101        -1.1456556163824494      4.828151657542633        0.3186506718353889
10.440745151022767        -1.9999999999999996      3.4611119178777834       0.3076144230872517
10.236466972721361        -1.9999999999999996      3.6090744542323474       0.3055948864867027
9.699211757715695         -1.552052256514194       3.889491830790017        0.30571205019458975
9.69956444333444          -1.5536197481530631      3.626715756771465        0.3042115290107636
9.650520180708153         -1.3356452475917857      4.007780140078412        0.3085510941674201
9.649932719770337         -1.3330343100903834      4.273028904753089        0.310988462760112
11.292969625534738        -1.9999999999999996      3.374060795823315        0.3249818311425831
11.336243554744245        -1.9999999999999996      3.649323848845014        0.3262984146380958
11.542235572511697        -1.9999999999999996      3.6973541826497827       0.3340706036560742
11.417388617180656        -1.9999999999999996      3.899708229037934        0.32831435138029447
11.358451080589967        -0.4794698735707829      4.928079518964382        0.33481588312759636
9.651053033594607         -1.3380134826426935      3.218966736827407        0.31041675298317234
9.698092059174122         -1.5470758185516527      3.0908001159349063       0.30511042483697975
9.645948551168233         -1.3153268940810359      2.9786487739629965       0.3148564887497792
9.655694327188183         -1.3586414541697012      3.497270882379464        0.3080829015586093
9.572760137375433         -0.9900450550019262      4.601355700093103        0.31966229809215857
9.800185928807082         -1.042312672108525       4.8436530991837214       0.32176501592216056
9.984652203951399         -0.9555451887758463      4.8566682216836226       0.3236116091663868
9.595387317447853         -1.0906102997682334      4.335732774648379        0.3154460780481348
9.648949645788605         -1.3286650923938033      3.761836504915273        0.3082619716742285
9.610336023501372         -1.1570489933394288      4.136904916724982        0.31261243551015544
9.562341799777677         -0.9437413323452226      4.132740664319678        0.31898188750025375
9.593641562295268         -1.0828513879789738      3.8929531166184663       0.31469139388761896
9.606378319183914         -1.1394591963729497      3.3466812111736677       0.31644453023962843
9.60800652345112          -1.146695659782754       3.6189939002206515       0.31425716094719297
10.236730304376902        -1.0485200990840307      4.842721985137397        0.317805950419575
10.357945107312599        -0.7848887372427881      4.882266689413582        0.3246404827715464
9.55007749792026          -0.8892333240900466      4.866615001386493        0.32380002584273954
11.185743771093845        0.8632551405852285       7.294882710877841        0.3680720909858097
11.325581395348834        0.9999999999999998       7.4999999999999964       0.3657560480648642
11.464598148303562        0.8633546652960624       7.295031997944092        0.36923657952059946
11.046511627906975        0.9999999999999998       7.499999999999997        0.36574529573119946
11.186046511627902        1.2427680678127304       7.499999999999997        0.36612676302295094
11.465116279069765        1.2427680678127304       7.499999999999997        0.367186207184616
10.906135132889341        0.8632748996132428       7.294912349419862        0.3693182866410378
10.767441860465114        0.9999999999999998       7.499999999999997        0.3675899869438158
10.906976744186043        1.2427680678127313       7.499999999999998        0.3685192093991528
10.209302325581396        0.9999999999999997       7.499999999999997        0.36970852164033724
10.488372093023255        0.9999999999999999       7.499999999999999        0.3681755823555077
10.348428090504958        0.8633440050857433       7.295016007628613        0.3714170394414675
10.348837209302324        1.2427680678127304       7.499999999999997        0.36937993642062766
11.019171744114075        2.9930048460887075       7.4999999999999964       0.36546525763805643
10.963903836806814        2.8300382080107647       7.499999999999997        0.3666787324632263
11.137526503977604        3.1264850187444697       7.4999999999999964       0.36397084084036985
13.999999999999996        3.0800000000000014       5.027799881711589        0.4261683583051474
13.999999999999995        3.219999999999999        4.7847498521394884       0.427659797100504
13.999999999999996        2.9400000000000013       4.784749852139486        0.4246821319204876
14                        3.080000000000002        4.541699822567386        0.4272579123648082
13.999999999999998        3.5042629236221625       4.79556248802421         0.4271944818168409
13.261558929146291        5.6                      4.805543697988442        0.3824839839492524
13.271553070991827        5.599999999999999        4.510876617222104        0.37122374607919073
13.27746319618532         5.599999999999999        4.227272727272726        0.36177125775399593
13.0209177538672          5.6                      4.638235677329742        0.36686822024627513
13.999999999999998        4.6366175949137585       4.0909090909090935       0.3997116389283489
13.999999999999998        4.639337408817523        4.365643455812432        0.4047949392909364
13.999999999999998        4.877463196185318        4.227272727272727        0.39833553553353557
13.999999999999998        4.877463196185317        4.499999999999998        0.4036528925328185
13.999999999999996        4.640178359240416        4.638630165449275        0.4087626561963254
12.602018183790527        5.6                      5.032840476962669        0.3591692596932288
12.87659249958944         5.6                      5.046579084971032        0.3720830209023455
13.999999999999996        5.118308797456878        3.8181818181818175       0.3870488834427224
13.999999999999998        4.877463196185317        3.6818181818181817       0.3878430637914301
13.999999999999998        4.877463196185318        3.40909090909091         0.38417502160949085
14                        4.6366175949137585       3.2727272727272765       0.3851327033781104
13.999999999999998        4.6366175949137585       3.545454545454545        0.3869136441426054
13.999999999999996        4.3957719936421995       3.4090909090909105       0.38833177838368366
13.277463196185314        5.6                      2.863636363636363        0.36976851124304755
13.277463196185318        5.6                      3.136363636363642        0.36795370418270984
13.999999999999996        4.877463196185316        2.8636363636363633       0.3849629828013054
13.999999999999998        4.877463196185317        2.5909090909090873       0.3844806355407608
13.277463196185321        5.599999999999999        3.409090909090912        0.36221135074046273
13.03661759491376         5.6                      3.2727272727272787       0.3501480597891206
13.999999999999998        4.395771993642196        3.136363636363642        0.3911888586306765
13.999999999999996        4.154926392370632        3.0000000000000053       0.3991161978143612
13.999999999999998        4.395771993642194        2.8636363636363633       0.39639852044053064
14                        4.636617594913756        3.0000000000000027       0.3876940151951927
14                        4.154926392370638        3.2727272727272787       0.39352788040477965
13.999999999999996        4.877463196185317        3.136363636363639        0.3842137102519007
14                        4.636617594913756        2.727272727272725        0.3905335227174804
13.999999999999998        3.4496784527086195       2.869203255504546        0.41430185402347325
13.999999999999996        3.2229619757570696       2.4836375062444955       0.41465387033654016
13.999999999999996        3.21875917896112         2.726782743954195        0.41534679006848046
13.277463196185321        5.599999999999999        3.9545454545454533       0.35710591350370086
13.036617594913759        5.599999999999998        4.09090909090909         0.3503829880902228
13.518308797456884        5.6                      3.818181818181817        0.36669788386130403
13.277463196185321        5.599999999999999        3.681818181818181        0.35760866278251763
13.036617594913759        5.6                      3.818181818181817        0.34787508492550684
12.795771993642202        5.599999999999999        3.6818181818181794       0.3386914498870794
13.036617594913764        5.6                      3.5454545454545463       0.3478986528998899
12.795771993642203        5.6                      3.409090909090914        0.3370623219529984
12.554926392370641        5.6                      3.272727272727286        0.32855351849129016
12.795771993642196        5.6000000000000005       3.1363636363636473       0.33797460067867285
12.795771993642195        5.6                      2.590909090909083        0.337151546994722
12.554926392370641        5.6                      2.454545454545446        0.3274887654928577
12.55492639237063         5.6                      2.727272727272719        0.3284191690640013
13.036617594913753        5.6                      2.727272727272723        0.3525269161915619
13.036617594913755        5.6                      3.0000000000000053       0.35282116321203283
12.795771993642193        5.6                      2.8636363636363646       0.33844622868254653
12.55492639237063         5.6                      3.0000000000000107       0.32936598641600995
12.314080791099062        5.6                      2.8636363636363633       0.3228943186891992
13.999999999999998        4.705405508670246        5.121001441117087        0.4098681373323271
13.999999999999998        4.678232129172773        4.907470565439812        0.41049457550043345
13.999999999999998        4.877463196185317        4.772727272727273        0.4086160623770279
14                        4.399133174913576        4.228670123575778        0.4047066570074134
14                        4.405140826012667        4.503885216586303        0.40955386312925585
14                        4.171643144351046        4.35823411323844         0.41061547787094627
13.999999999999996        4.375237787585833        4.808209816389849        0.41204341682777507
13.999999999999998        4.187497679040682        4.58899107053416         0.41369941123466425
14                        3.788372259926665        4.7862425723818305       0.4219384038835861
13.999999999999996        4.06414241798959         4.789628364721737        0.41608553283230937
14                        3.6378780437554297       4.554160484061391        0.4256684231595979
14                        3.9247990777822657       4.519910128626207        0.4186899113169585
13.999999999999996        3.7204976784678028       4.345302842666933        0.4204323995217719
13.999999999999996        3.948854474747816        2.067511739823077        0.40554605883671596
14                        3.9271577236515136       2.3270885040746747       0.40891782050365205
14                        4.166669803094884        2.200285620099045        0.40431824793965426
14                        4.877463196185319        2.3181818181818166       0.3850146824491821
13.999999999999998        4.3957719936421995       2.3181818181818152       0.3997849896651325
14                        4.154926392370639        2.454545454545446        0.40581965794963054
13.999999999999998        4.395771993642196        2.5909090909090846       0.399216371630394
13.999999999999996        4.6366175949137585       2.45454545454545         0.3918946812201713
13.999999999999998        4.154926392370632        2.7272727272727226       0.40466591976784455
13.999999999999998        3.9140807910990687       2.8636363636363633       0.40678468079302205
14                        3.6732351898275066       3.0000000000000107       0.4083365541014596
13.013026513547281        5.6                      4.873171981311116        0.3746911670823728
12.763052100027247        5.6                      4.784554671193529        0.3615860747803112
13.043820179061608        5.6                      4.365179527219555        0.3574252950741403
12.806947917090277        5.6                      4.498237358032714        0.3547781277035508
12.816741940694591        5.6                      4.227139339873702        0.3474694146229464
12.466793474904078        5.6                      4.786930424379367        0.35117466931135594
12.590848340858122        5.6                      4.58563070547126         0.3511008575415462
12.554926392370646        5.6                      3.5454545454545463       0.3288698836029384
12.573746678418534        5.6                      4.357226041820558        0.34486421314064625
12.7957719936422          5.6                      3.9545454545454533       0.34198582247511483
12.585642608368829        5.6                      4.098362866575285        0.33902972798071845
13.999999999999998        4.877463196185317        3.954545454545456        0.393349841285443
13.999999999999996        4.636617594913757        3.8181818181818175       0.39314287340316184
14                        4.395771993642196        3.954545454545457        0.3979108491646532
13.999999999999996        3.460444893246894        3.6674203927733378       0.4091239169759127
13.999999999999996        3.682248485142466        3.8083915807526245       0.4064988620509657
14                        3.691779223567835        3.5427826864253764       0.4029221831972319
14                        3.922641979508164        3.6801264193350756       0.398241873156615
13.999999999999996        3.476883593215419        3.8874745581126877       0.41298059100682083
13.999999999999998        3.91533519100262         4.220428868541013        0.4120261424218982
13.999999999999998        4.164934023898228        4.084566427051602        0.40311869993124105
13.999999999999996        4.154926392370634        3.818181818181817        0.3962352148464925
14.000000000000002        2.381748009533019        4.30186317013159         0.42118179421893925
14                        2.290700670278752        4.07503609120678         0.420103097824519
13.999999999999996        2.5242179025804075       4.06347871929623         0.4199169021995513
13.999999999999998        2.660000000000002        4.298649792995283        0.42111668558218146
13.999999999999998        2.797827480171934        4.062754619876769        0.4207643917402501
13.999999999999998        2.5200000000000036       4.5416998225673835       0.4210495011006272
13.999999999999996        2.940000000000002        4.298649792995281        0.42419313537585973
14                        3.0779482643919405       4.071386754692497        0.42166032949062754
13.999999999999998        2.9320803708833285       3.823059055630654        0.41814953896242235
13.999999999999998        2.799999999999999        4.541699822567384        0.4230965305654997
14                        2.5200000000000014       5.513899940855795        0.4194796729922627
13.999999999999998        2.2399999999999993       5.513899940855793        0.42001515105633486
13.999999999999996        2.3800000000000012       5.2708499112836895       0.41866071589158377
14                        2.66                     5.270849911283693        0.42142459516538106
13.999999999999996        2.8                      5.513899940855794        0.420947651585363
13.423048363305655        2.525977103223241        6.865427455041515        0.4014326979924941
13.57802283952326         2.3856747595516374       6.632965740715108        0.4104486531758295
13.864594889687055        3.2230449673780486       6.203107665469411        0.41174461159337467
13.999999999999996        2.0999999999999996       5.756949970427897        0.4261934367639762
13.864493413910395        2.110698090195632        6.203259879134403        0.4281478968336901
13.724778587903039        1.976366273998182        6.412832118145438        0.41937293421250205
13.724650946660049        2.2500614625150774       6.413023580009923        0.4211504831263908
13.999999999999998        3.0800000000000005       5.513899940855794        0.424074122442664
13.999999999999998        2.940000000000001        5.270849911283692        0.4249014847518196
13.575999526195165        2.1111528909111783       6.6360007107072505       0.4109607995327988
12.441569507240276        0                        5.268363478247865        0.38008357486945066
12.142496139478098        0.726114215475335        7.089171323213           0.37010641023949237
11.872094458367886        0.723071683846028        7.084607525769041        0.37019712161013046
12.006449943847052        0.5777811248162281       6.866671687224341        0.36931537237489426
12.269177918389463        0.5782380667647323       6.867357100147098        0.36978414688946687
13.014705493428878        0.4182074416589763       6.627311162488463        0.3768867644622769
12.800209188731767        0.4012754626562284       6.601913193984341        0.37457163038346863
12.526924727208367        0.5809238972335898       6.871385845850384        0.36895551161798285
12.633421653645282        0.453386527788056        6.680079791682083        0.3722249920295923
12.90028760341114         0.2791192316210156       6.418678847431522        0.3814487876571912
12.740034968237929        0.13760946619288997      6.206414199289335        0.3832055175501074
12.463057671048444        0.13611587385324428      6.204173810779865        0.37841988432576557
12.59809192422857         0.30254313104024627      6.453814696560368        0.37737380424496264
12.016663634777771        0.27442087186290476      6.411631307794355        0.37564454270253694
12.145159017036972        0.42565372580693545      6.638480588710403        0.3732008251322449
12.28979147815378         0.2766471837816438       6.414970775672465        0.37705550172166363
12.400179158775611        0.43306848334726167      6.649602725020891        0.3735458612669796
12.160958705605609        0.136099458731519        6.204149188097279        0.3767126692353848
12.587307529100338        0                        5.5221047982704405       0.38386742745527386
12.301863071604512        0                        5.511041776354713        0.3787142803228512
12.733981161064548        0                        5.759896801028184        0.3876586510075799
12.455883187014335        0                        5.758245921984065        0.3801336676216831
12.6                      0                        6                        0.3818366142165657
12.319999999999997        0                        5.999999999999998        0.37685441073234754
12.16848347089601         0                        5.744564481659461        0.37726557357679796
12.040000000000003        0                        6                        0.37667295009205953
11.989963498488908        0                        5.4941662839286405       0.3770476805843006
12.115140134829652        0                        5.254515791164787        0.37556172990544257
11.866810838549245        0                        5.729205352644426        0.37774893387830016
11.728317756371997        1.7294359821207468       7.4999999999999964       0.3743000153693475
11.601353179207132        1.9938887579661158       7.4999999999999964       0.37604025800555124
11.594412791526915        1.4859659696358558       7.499999999999997        0.37037734555787377
11.450077522287891        1.7433154731816294       7.499999999999997        0.37242327754722676
11.29719036527069         2.013557242281991        7.499999999999997        0.3758472217135784
11.602457369781913        0.7230861582161068       7.084629237324158        0.36928218019298065
11.741791147792682        0.5781866255793017       6.867279938368951        0.368016523698016
11.324446060410917        0.722915308896667        7.0843729633449986       0.36874380455197003
11.46637240294781         0.5779339930994106       6.866900989649114        0.3678192455349178
11.609702389624374        0.13617572230973832      6.2042635834646065       0.3772562505966967
11.76                     0                        5.999999999999999        0.3779752050063452
11.48                     0                        6                        0.3778255821793
11.88878658831728         0.13698343446712044      6.20547515170068         0.3768684060800671
11.741469708041777        0.2763174395276967       6.414476159291544        0.37425592101210453
11.62721982251072         0                        5.7544838758558585       0.37771547667574007
11.075499010667686        -0.4316315438559119      4.9352552684216136       0.33232038152906535
10.796079606188217        -0.47042352260950365     4.929436471608574        0.33045450082715516
10.895900549215146        -0.23092694760924098     4.965360957858614        0.3389338990238107
14                        1.204228006357801        2.045454545454547        0.41626755554861455
13.999999999999996        0.9633824050862416       1.90909090909091         0.4108577070151553
13.999999999999998        0.9633824050862421       2.7272727272727266       0.42406894031365955
13.999999999999998        0.9633824050862421       3.0000000000000018       0.4245616901671791
13.33363144243043         0                        2.90667419397943         0.3889839763671315
13.080926981552105        0                        2.8109778799739433       0.3867583197716606
13.999999999999998        0.9633824050862412       2.454545454545453        0.42147534748830157
14                        0.7225368038146804       2.318181818181817        0.4161758096822336
14                        0.9633824050862407       2.181818181818183        0.41700995023062953
13.999999999999998        1.2042280063578032       2.5909090909090873       0.4259301999455914
14                        1.204228006357801        2.3181818181818166       0.42207863736330337
14                        1.6859192089009245       2.590909090909085        0.42817483690060737
13.999999999999998        1.4450736076293618       2.4545454545454515       0.42664568552497123
14                        1.4450736076293649       2.727272727272725        0.42903403004157875
13.999999999999998        1.6859192089009263       2.8636363636363633       0.42769100540597466
14                        1.685590166336492        2.328454766562569        0.42612335680810315
13.999999999999996        1.2042280063578037       2.8636363636363633       0.4281243997668578
12.650000000000002        0                        1.3                      0.37850988296420957
13.09714474245356         0                        2.5037576477135235       0.3908762845524527
12.874349309570349        0                        1.4693811277049975       0.38246540822691827
12.647480915758747        0                        1.6106870564216227       0.37918045412288665
12.873022354858144        0                        1.7680351784191872       0.3830249358665308
12.866626044304946        0                        2.0649138248303487       0.38434815989426324
13.999999999999998        3.028429606679257        2.864021425339334        0.41360466364537446
14                        2.9618868877265414       2.5832764885717254       0.41115622747564645
14                        2.812537180908294        2.806228903398007        0.41210617009776396
14                        3.015846455874078        2.357974441197001        0.41111912143195595
13.999999999999996        2.803815512980414        2.3760282555608936       0.40893484002426855
13.999999999999996        3.21245854055077         2.1880931659252703       0.4135792694912514
13.999999999999996        2.938233916923057        2.1625223583216955       0.41178375522704463
14                        3.078356257856422        1.9478939235764088       0.41641336013931923
13.999999999999998        3.3218930204251382       1.9420804771141658       0.41450323248211474
14                        2.66                     0.7291500887163074       0.4183810505937819
13.999999999999996        2.5200000000000014       0.9722001182884097       0.41686633984270927
13.999999999999998        3.079999999999999        1.458300177432617        0.42374250160758337
13.999999999999996        2.939999999999996        1.7013502070047193       0.4214337488741146
14                        3.2043844487880815       1.7052034991676606       0.4199083667641363
14                        2.3800000000000017       1.2152501478605124       0.4159550199409346
13.999999999999996        2.5962619048872444       3.3969975637605003       0.41893410236688705
13.999999999999996        2.5650704123993044       3.6195457259012973       0.4198763490818237
13.999999999999996        2.595448465301656        3.140600430418801        0.41656546504784403
13.999999999999996        2.6681165056332627       3.821628397384185        0.41977632681783655
13.999999999999996        2.383467197905351        3.8000665320341245       0.41926577858707237
13.999999999999996        2.822740037120802        3.011286147238771        0.41412029783201115
14                        2.6047639609445916       2.883688258666563        0.41349432895943616
13.999999999999996        2.6485263726103945       2.605010928109881        0.41024982734981436
13.999999999999996        2.3988083823159343       2.73928505895602         0.4147141655211794
13.999999999999998        1.9269685188393377       2.205048491139907        0.42364033031165604
13.999999999999996        2.1350480938545413       2.1233236384783023       0.42122154975909154
13.999999999999996        1.925846992650809        2.464891854747909        0.4255336125659576
13.999999999999995        1.9267648101724872       2.727272727272723        0.4247661326777174
13.999999999999996        2.243526386633928        1.4570259554654368       0.4161599430581468
13.999999999999998        2.3890691459705815       1.6955880283491034       0.41960493171996566
13.999999999999998        1.889730669843163        1.6624270434342185       0.4127411670006621
13.999999999999995        2.1098884932014244       1.6785569010546868       0.4170174994494426
11.905156353072726        -0.531081509850471       4.920337773522429        0.34870370566569825
12.201019956328578        -0.6046826348938995      4.909297604765915        0.35429537867459343
12.098170509315736        -0.3808758252400438      4.942868626213994        0.3574508647423411
11.901892083915078        -0.23914391417529085     4.964128412873706        0.3573245610123292
12.515378429125292        -0.5140884343383869      4.388174656403112        0.3612202394444272
12.151225415424713        -0.2055499937452942      4.969167500938206        0.36368561039207986
12.576054288413333        -0.2264334884867128      4.472280490283849        0.3671383359945208
12.575564134287932        -0.2377213652506675      4.208850771884433        0.36518969451626443
12.307581835562006        0                        4.999999999999999        0.3733895608035096
11.987010377169845        0                        5                        0.3677286404810965
11.660204175789305        -0.3550822461709408      4.946737663074359        0.34788425295752795
11.658081415133719        0                        5.000000000000002        0.3627060026493064
11.420157104877887        -0.2216675226853035      4.966749871597205        0.3475704536224424
12.855170815190936        0                        4.535185626116695        0.38603468366354227
12.624958675440762        0                        4.3884300289729365       0.3759460664034577
12.854206910071884        0                        3.618379159374255        0.3819905543675268
12.62745902023987         0                        4.080054170416729        0.374345418351032
12.629974970715226        0                        3.769753611789104        0.37314831348947125
12.576390543786115        -0.2438371448109658      3.9140378551557014       0.36225604689476043
11.31358512478882         1.4964192540507444       7.499999999999998        0.3681956554674853
13.999999999999998        2.16205143860798         2.870378387930991        0.41897219294299354
14                        1.4450736076293649       3.000000000000003        0.42898420763701933
14                        1.8533753349411133       4.089229359615327        0.42041398109017
13.999999999999998        2.060895185729094        4.021102916606446        0.4199240363027827
14.000000000000002        1.6351825458767695       4.236920640227266        0.4197533909530975
11.856163618837078        5.6                      3.668589640777025        0.29984669368480626
11.84442019476296         5.6                      3.876461800584128        0.3009862751745392
11.625284857965246        5.6                      3.8080950633827673       0.29160381931929047
11.735313926966093        5.6                      4.054968901641601        0.3007019395567822
11.68611052569004         5.6000000000000005       3.549374409524098        0.29274107953959966
11.47801386286663         5.6                      4.055071624847415        0.29302089418934546
14                        3.464780919648396        1.7140456234031065       0.4141591002778923
13.999999999999998        3.464593520126833        3.132454410094212        0.40951979661859633
12.181637505888148        5.6                      1.2152795823455236       0.3282724552317204
12.030934966800777        5.6                      1.4531837870052613       0.31731724929748667
11.897817846430957        5.6000000000000005       1.2161869316115648       0.3217330448257334
11.758950799409657        5.6                      1.4585090255183062       0.3103711376345157
11.479999999999984        5.6                      1.4583001774326139       0.305448897972504
11.61999999999999         5.599999999999999        1.2152501478605164       0.3151845352624107
11.895635067097942        5.6000000000000005       1.6784414262638023       0.3086667759760053
12.049960605346385        5.6                      1.9123759455303087       0.3116415179829743
12.114556229217303        5.6                      1.6609768462520003       0.31617487023575347
11.749267180803713        5.6                      1.9159612284536698       0.30230988350027804
11.8777735828184          5.6                      2.11270562028853         0.3057370647600978
11.61742867750141         5.6                      1.7004250530318537       0.3022464221576944
12.073235189827505        5.599999999999999        2.7272727272727084       0.3144150833680515
12.0732351898275          5.6                      3.000000000000018        0.3148010112528885
11.85705973012501         5.6                      2.8747734850308424       0.3041193369989807
12.314080791099075        5.6                      3.1363636363636567       0.32279765340360195
12.321640528414003        5.6                      2.3213006127409894       0.3208186697110183
12.319109177738149        5.6                      2.04896922364523         0.32140296547454034
12.085982522945903        5.6                      2.198560030209133        0.3131295634735935
12.091365431470818        5.6                      2.460900802118026        0.31417821251043027
11.862389852699307        5.6000000000000005       2.334709735984054        0.30529302646343676
11.866869234125671        5.6                      2.605979159153372        0.30504581589279484
12.314080791099075        5.6                      2.590909090909076        0.32139964255065817
11.626831427779896        5.6                      2.757605498514657        0.29275184374958313
11.618888918215267        5.6                      2.502940393164738        0.29420908745829527
11.593073732660752        5.6                      3.3009409043948352       0.28995905958514673
11.624679940581329        5.6                      3.0166059132077514       0.2918037386312626
11.844213502617984        5.599999999999999        3.154471011719543        0.30270413468417173
11.857736183151491        5.6                      3.412571999728887        0.3013972062961736
11.416848636943316        5.599999999999999        3.126284419571563        0.2843094463176305
12.589230264863858        -0.24547903328407655     2.090072082715816        0.3806056860927378
12.58660380650637         -0.24806364199004202     2.3744159203677118       0.3814055915118226
12.529932969553917        -0.5007416057509914      2.52639941659416         0.37883745160376187
12.87261535460211         0                        2.3640012321093065       0.3856398538702836
12.642554419559675        0                        2.218288254307591        0.38127926815237595
12.854489022801252        0                        3.310253629212573        0.3812290988755071
12.873236534501615        0                        2.984031848955533        0.38204779690321594
12.85357646511508         0                        2.673407162726947        0.38418474631835225
12.637588539321222        0                        2.8307468170502132       0.37957956087195616
12.640089795635834        0                        2.5222585382473177       0.3815451505192931
12.635050326442805        0                        3.143793072054848        0.37640707330838025
12.518562420471676        -0.5349151633014021      3.1518052513969703       0.3645312345654852
12.52579270732028         -0.5108835099477974      2.831785439255967        0.37433133764290044
12.518630002360679        -0.5261012367778609      3.4504587914279625       0.3567775092151541
12.632505378424666        0                        3.457669994291545        0.3739898532562593
12.576331230153638        -0.25438403286037364     3.607525244171785        0.3617189562687501
12.576470986942061        -0.2640483925933203      3.2967014852624          0.3662378525183949
12.578277474491202        -0.26598140706599954     2.9857144169513816       0.37354640961888386
12.645000433723427        0                        1.916613174111475        0.38010991210295403
10.722723136351522        -1.0042974416351966      1.4004297441635196       0.3290873449922174
10.520158244498052        -1.0384032475291634      1.4038403247529163       0.3295055736206041
9.64288199383556          -1.3016977503802671      2.401298817807348        0.3209233768798762
9.615757115560516         -1.1811427358245101      2.151953932091007        0.3189099816165423
10.28788597865023         -1.1315813938434123      1.413158139384341        0.3291410004992371
10.070620550794557        -1.0790297325312321      1.4079029732531234       0.3295918520311276
10.26224338321424         -0.8994685859770961      1.3899468585977095       0.3333774612009562
9.597250864177738         -1.0988927296788285      1.8863919051581985       0.31745045707996095
9.544674951682765         -0.8652220074789616      1.855084114168554        0.32316976579890205
9.56134939323194          -0.9393306365863936      2.103226934780246        0.32313069708857234
11.156581858963113        -0.8452737729640025      1.3845273772964002       0.33284664470677877
11.014137843088765        -1.0082026646527864      1.4008202664652787       0.3289530401270379
11.669532674274844        -0.5879973762770668      1.3587997376277068       0.3482558936591587
11.83309822570778         -0.2777384207252         1.32777384207252         0.3583607647411981
11.312456791128223        -0.5559849711217847      1.3555984971121786       0.34324804043626195
10.867019591053168        -1.0626146352485795      1.4062614635248578       0.32800176100504735
10.883932198338549        -0.8310355900549851      1.3831035590054985       0.33214582516758234
10.672478251575948        -0.5910966218477262      1.359109662184773        0.3389921479372933
10.658365213454044        -0.8614719138123927      1.3861471913812395       0.33216872532298886
11.010449148534923        -0.5687789836235905      1.356877898362359        0.3395482135041799
12.000811338078206        0                        1.3                      0.36503556194698766
11.669180964184887        0                        1.2999999999999998       0.36117989427981106
12.142694826912042        0                        1.0297656510541837       0.36765151040077804
12.60381670878482         1.982826846573521        0                        0.3814163896046909
11.511958977823191        0.5055514671952803       0                        0.37415546937579025
11.178564051990874        0                        0.513019566789663        0.3506154372984633
11.310047078023176        0                        0.7598218221687016       0.3524750093154067
11.46815753338003         0.7843500746620741       0                        0.3758331229803237
11.317343885483798        0.5640493763212493       0                        0.37002017788686226
11.155515990986972        0.765418139065658        0                        0.3675542714385479
11.281589664941963        1.022162198756735        0                        0.3707710392841345
11.491002355588904        0                        1.0253887494655873       0.35802097123272375
10.659814312003538        0                        0.41995742519886115      0.35539611436908336
10.895971494542291        0                        0.492159267151446        0.35147050414995146
10.8639225990065          0.47625087738911404      0                        0.3571383063098463
11.128998534153583        0.4910169231944254       0                        0.3630965247709446
11.003241078174112        0.6163396951624475       0                        0.36198407674676863
11                        0.9999999999999998       0                        0.3645716023470423
10.850141361728758        0.7702805938672768       0                        0.35999840764319563
10.718421952279236        1.0221603555945238       0                        0.35608114253793416
10.612595337922112        0.37286213913275         0                        0.3554082171259393
10.40023242232764         0.42095155110454796      0                        0.355695500702033
10.41487053470755         0                        0.501522751206691        0.3556082252136772
10.112263825429425        0.43892338233420375      0                        0.3574871114616131
10.233066364560818        5.3702186030852985       0                        0.33423395192321464
10.119733482249751        5.13410433164455         0                        0.33413608882275564
10.361587014469958        5.174595616935295        0                        0.3320175223872645
10.219999999999997        5.6                      0.2430500295721032       0.3250717256516036
10.360000000000001        5.6                      0.48610005914420684      0.31354666533488157
10.079999999999997        5.6                      0.48610005914420634      0.31700507949718304
9.800000000000002         5.6                      0.4861000591442064       0.3228266907691091
10.491652152217183        5.025990237601764        0                        0.32927294133818535
10.593013013954764        5.181222211442006        0                        0.33154217611571474
10.300012645967984        4.93341219681749         0                        0.32688643078173735
10.656002999373761        5.0003598153370925       0                        0.3296015207577622
10.826926091479443        5.128281682249542        0                        0.3322608430873956
11.249772437796151        5.130005506598365        0                        0.3388963334633665
11.021144490861813        5.0727846982869105       0                        0.33403632684295437
[truncated: 575,500 more chars]
