# Supplementary material for: Numerical Methods for the Analysis of Power Transformer Tank Deformation and Rupture Due to Internal Arcing Faults
Source: PLoS One. 2015 Jul 31;10(7):e0133851. doi: 10.1371/journal.pone.0133851 (PMC4521797; doi:10.1371/journal.pone.0133851)
Supplement: S4 Text — (ZIP) [file pone.0133851.s004.zip › Example_1 Overpressure distribution 80ms.txt]

% X                       Y                        Z                        Color
12.848293478081017        -1.1690302615911765      11.669538868743476       0.0477106944956353
12.935828343362868        -1.4000000000000004      11.749074852023389       0.04823491991093903
12.750943252133695        -1.4000000000000001      11.564193232295192       0.046963285564816444
13.018624693458364        -1.4                     11.492258901857408       0.04851523468630048
13.508926310971328        -1.2031712953424905      12.048123395898811       0.05158477007138961
13.639531394266918        -1.4000000000000001      12.077212274516999       0.05232421362056581
13.386976373192944        -1.4000000000000001      12.009541328474267       0.05084501465708196
13.552439696810415        -1.4000000000000001      11.880040375731255       0.05186024650218933
13.138664151630625        -1.4                     11.672633656083796       0.04940252921122494
13.270611188192381        -1.1809574903371802      11.96156884643098        0.05026998928556492
13.370497360523409        -1.4000000000000001      11.741656029884776       0.050831903991397365
13.150008640999333        -1.4000000000000004      11.899043094002652       0.04955271398710428
13.039947447076909        -1.166662387781623       11.828946543268042       0.04899244631986769
12.995863450414618        -1.3999999999999997      9.668967315380616        0.046087099434363
12.935806767704808        -1.4000000000000001      9.450943252133698        0.0454404935133404
12.750925147976607        -1.3999999999999997      9.635828343362867        0.0445139766472386
12.843480579320689        -1.1674357787877843      9.535215179612582        0.044996970831301185
12.873941826049613        -1.3999999999999997      9.882027280691982        0.04550249443988875
12.60095690599735         -1.4000000000000006      9.850008640999338        0.043794411657270195
12.67501414533989         -1.169030471871072       9.734315498647078        0.04413200218215741
12.707125545937041        -1.4                     10.040709097479965       0.044617338998439234
12.540341477321439        -1.1765492265998343      9.966494907907153        0.043512744818267605
12.490458671525728        -1.4000000000000001      10.086976373192948       0.0433452361674447
12.451877833411174        -1.2015203274173287      10.208921758935523       0.04316698484118992
12.686423231568119        -1.3999999999999997      10.274622124271891       0.044715229400491545
12.422787725482994        -1.4                     10.339531394266915       0.04317305486885848
12.595571537940353        -1.4                     10.475338562368668       0.0443852922139289
12.4                      -1.4                     10.6                     0.04333624573123557
12.411229279067681        -1.2265843056159855      10.41680136328381        0.0430870291789696
12.399999999999999        -1.12                    10.600000000000001       0.04304525056830221
12.556551219852812        -1.1698772288272696      11.267192157568587       0.04514212625345287
12.600970988536853        -1.3999999999999995      11.350015750481992       0.04577172569803256
12.490466570104056        -1.4                     11.113045323996143       0.04468462871927386
12.759353320287165        -1.4                     11.133798268227881       0.04639776426536634
12.457719907252285        -1.1443681736486728      11.012102091797223       0.043926632974911624
12.409564643176704        -1.2011392585054943      10.76912258019268        0.04338625488332894
12.42278962805319         -1.4                     10.860479384951974       0.04384442847887866
12.648331151462576        -1.4                     10.708666908801238       0.04503924874299441
12.621683693131892        -1.4                     10.941037555130151       0.04523328777061836
13.041733342302368        -1.1853493384683735      9.369805566471486        0.046028049591593116
13.149984249517999        -1.3999999999999997      9.300970988536854        0.04651057649493245
13.187571833985492        -1.4                     9.567851853024141        0.04717774106392319
13.21058125868791         -1.3999999999999997      9.878402619810087        0.047675999428075315
12.965064077555088        -0.9385401296292283      9.4270145691774          0.04565514955640559
13.255383707326638        -1.1968211547141012      9.245573983113122        0.04715096087915215
13.368520738671425        -1.3999999999999997      9.417889974717077        0.048096942307133336
13.386954676003848        -1.4                     9.190466570104055        0.04779648093906264
13.150802240725573        -1.012953502059086       9.300499050597429        0.04673197056875766
13.575711129350049        -1.3999999999999997      9.387851994283018        0.049401330987818744
13.639520615048024        -1.3999999999999995      9.122789628053193        0.049313547156630326
13.497231808161384        -1.1307891091423756      9.155085544524159        0.04854295490925098
13.733932917861978        -1.1987078846871135      9.109221101494201        0.04996734309111145
13.490691401541756        -1.3999999999999997      9.674139700626462        0.04933246646707485
13.808859436025934        -1.4                     9.309069437543176        0.0508151051570931
13.899999999999999        -1.4                     9.1                      0.05102559109226007
13.899999999999993        -1.123029861285525       9.1                      0.051128309864975706
14.828651931560945        -1.4                     11.540170757305335       0.06165800740964232
14.611329718989339        -1.4000000000000001      11.63909094692998        0.059827573528073226
14.864193232295193        -1.4                     11.749056747866305       0.062076216462201954
14.650015750481998        -1.4000000000000001      11.899029011463142       0.06016185217521199
14.768594784390322        -1.1832495864994368      11.822923996219682       0.06129931454559857
15.049074852023388        -1.4                     11.56417165663713        0.06351087672149643
14.969538868743403        -1.1690302615912407      11.651706521919051       0.0629088907120783
15.309541328474271        -1.4000000000000004      11.113023626807054       0.06493360249512677
15.199043094002654        -1.4000000000000001      11.349991359000663       0.06438476242593537
15.261568846431004        -1.180957490337264       11.229388811807572       0.0646713963921778
15.091124691934303        -1.4                     11.165316691550286       0.06328786877440352
15.128946543268043        -1.1666623877816187      11.460052552923093       0.06392877707047263
15.34812339589881         -1.2031712953425158      10.991073689028674       0.06505448339522589
15.377212274516994        -1.4                     10.860468605733077       0.06510527918408758
15.117018179995034        -1.4                     10.929824187043355       0.06311619673852008
15.388974047854964        -1.2282051296211207      10.781538659283326       0.06500455332643411
15.4                      -1.4                     10.6                     0.06479423143212837
15.19638286369851         -1.4                     10.729284853948991       0.06339955094434181
14.933244964850374        -1.4000000000000004      11.32353518886693        0.06228223924681619
13.791245331151586        -1.4                     11.85371524681867        0.05347976967376455
13.718461340716663        -1.2282051296211198      12.088974047854965       0.05292279745750282
13.899999999999999        -1.4                     12.1                     0.05416230355320584
13.900000000000002        -1.12                    12.100000000000001       0.05438884932795173
14.759897865152704        -1.169197113727949       9.370945216230854        0.05809178238833664
14.649991359000662        -1.4000000000000004      9.30095690599735         0.05698463831618899
14.864171656637126        -1.3999999999999995      9.450925147976607        0.05895037993743459
14.629122903840175        -1.3999999999999997      9.597648241092749        0.057371280211557914
14.528868737200128        -1.1819968159241507      9.238190868229943        0.05607319576365388
14.413023626807053        -1.4000000000000001      9.190458671525729        0.05498178095013719
14.44009253276728         -1.4                     9.465075838696098        0.05568766272314741
12.750943252133695        7.000000000000001        11.564193232295192       0.04643290695080984
12.600970988536853        6.999999999999996        11.350015750481992       0.04501987931893615
12.825678938054939        7                        11.328676828260914       0.0465773208326089
12.67090204086158         6.7544873842464455       11.459836151160077       0.04560972150196996
13.639531394266918        6.999999999999999        12.077212274516999       0.05321114930758091
13.386976373192944        7                        12.009541328474267       0.05136960812790414
13.552439696810417        6.999999999999998        11.880040375731252       0.05245193298052887
13.493489177185001        6.737121916113503        12.043865974020536       0.052306272448168926
13.725970682088931        6.781085727996759        12.089870395875897       0.05404520199215612
12.54029985252774         6.770318038631681        11.23341574732865        0.044238411246004854
12.490466570104056        6.999999999999998        11.113045323996143       0.04396838043203
12.42278962805319         7                        10.860479384951974       0.043343759692375965
12.621683693131871        7                        10.94103755513018        0.04468299738815307
12.451330232196742        6.796426899124614        10.989044860977316       0.043303087966444935
12.411468026636634        6.82175589023804         10.785128507461632       0.04297364683819291
12.4                      7.000000000000001        10.6                     0.04308365858915702
12.648331151462582        6.999999999999999        10.708666908801245       0.04472130738226882
12.399999999999999        6.720000000000001        10.599999999999998       0.042706424187774795
12.595571537940355        6.999999999999999        10.475338562368668       0.04426871329555571
12.410261949186358        6.781695288153549        10.42484138628666        0.04289392124784248
12.422787725482994        6.9999999999999964       10.339531394266915       0.04308180497361324
13.149984249517999        6.999999999999998        9.30097098853685         0.04657745794022749
13.38695467600385         6.999999999999999        9.190466570104057        0.04845416631080754
13.368520738671425        7                        9.417889974717081        0.04847395749834399
13.267473017656819        6.775285757749123        9.23988617512804         0.04747453787971146
15.15809811508701         6.999999999999999        10.27968116601207        0.06249388041892486
15.377210371946807        7                        10.339520615048025       0.06422424883811904
15.151225152973991        6.999999999999999        10.49226886005474        0.06259757119202138
15.4                      7.000000000000001        10.6                     0.06458572171446758
15.388525619580712        6.821735676055646        10.414820411891977       0.06425310955430165
15.348677301052955        6.796517042217232        10.210983191347815       0.06396770411243896
15.30953342989594         6.999999999999998        10.08695467600385        0.0635363182141096
15.199029011463146        7                        9.849984249518           0.062288884500740084
15.043064209410394        7                        10.070547221072626       0.061367918101733
15.259546034219712        6.770031564189343        9.9662535358383          0.06314113032687631
13.899999999999999        7.000000000000001        12.1                     0.05506781280369604
13.899999999999997        6.720000000000001        12.099999999999998       0.05542397806770937
13.791245331151586        6.999999999999999        11.853715246818666       0.05413421282143959
14.013287106307793        6.999999999999999        11.91890682325878        0.05569213420317583
14.085128507461619        6.821755890238128        12.088531973363361       0.05641706921205407
14.160479384951971        7                        12.077210371946808       0.05677441694011868
14.864193232295193        6.999999999999999        11.749056747866305       0.06184972042241472
14.650015750481998        6.999999999999999        11.899029011463142       0.060363524693662775
14.61132971898933         7                        11.639090946929988       0.05985836234824337
14.759836151160073        6.754487384246949        11.829097959138421       0.06110650765683635
14.413045323996146        6.999999999999997        12.00953342989594        0.058534110955545136
14.533415747328638        6.770318038632315        11.959700147472262       0.059471007014888465
14.28904486097735         6.796426899124647        12.048669767803244       0.05773311185693437
14.456776519510207        6.999999999999999        11.803340641998403       0.05879411593754593
14.225535582556189        6.999999999999998        11.81679211931972        0.05707511474555194
12.68642323156812         7                        10.27462212427189        0.04470673025502291
12.490458671525728        7.000000000000001        10.086976373192945       0.043267654622486766
12.457553111601202        6.739681937573886        10.188482109564319       0.04315007483245719
12.707125545937043        6.999999999999998        10.040709097479969       0.044574595019431396
12.600956905997347        7.000000000000002        9.850008640999336        0.04363345049107215
12.873941826049611        6.999999999999998        9.882027280691982        0.04544549997170728
12.75092514797661         6.999999999999998        9.635828343362869        0.04425044529707306
12.678129701960142        6.767435948276382        9.729923581075777        0.043899804497014694
12.554471577639736        6.7536238927939145       9.937011866908078        0.04350010997773571
13.24179137043197         6.745684111370736        11.94787291684423        0.05037586621410948
13.370497360523409        6.999999999999998        11.741656029884773       0.05104059074665678
13.150008640999333        7                        11.899043094002652       0.04967074117945386
13.138664151630625        7                        11.672633656083779       0.049346363528301136
12.935828343362868        7.000000000000002        11.749074852023389       0.048030838518908596
13.026596080700108        6.753287527145365        11.819493990863252       0.048744008523950354
15.377212274516994        6.999999999999998        10.860468605733077       0.06476982588506995
15.389870395875898        6.781085727996744        10.774029317911056       0.06454920501025974
15.196382863698506        7                        10.729284853948997       0.06318621731881126
14.828651931560941        6.999999999999999        11.540170757305333       0.061314631333960576
15.049074852023388        6.999999999999998        11.56417165663713        0.06285997857413304
14.956561910782982        6.753894471808466        11.66474265843095        0.062269392951448725
15.117018179995034        6.999999999999998        10.929824187043357       0.06278844722916731
15.199043094002654        6.999999999999999        11.349991359000663       0.06372178968490905
14.933244964850365        6.999999999999998        11.323535188866924       0.06174761915030403
15.119493990863234        6.7532875271456705       11.473403919299917       0.06314811633427274
15.247872916844202        6.745684111370555        11.258208629568088       0.06396438760643886
15.309541328474271        7                        11.113023626807054       0.06448124998441629
15.091124691934304        6.999999999999998        11.165316691550286       0.0627684098365917
15.343865974020536        6.737121916113485        11.006510822814983       0.06451037343806419
14.86400529139392         6.506890073312128        11.749214426538634       0.061706308851691295
14.642509807610463        6.533938700241438        11.903333873419342       0.06033880536412058
14.407590664316809        6.557731969948308        12.011506896015181       0.0588305652816823
13.018624693458364        6.999999999999999        11.492258901857404       0.04822915240083608
12.835257341569209        6.753894471808212        11.656561910783145       0.047154571497419966
13.711995572281545        -0.9880825761976506      9.111828526291994        0.049982891541482825
14.456776519510209        -1.4000000000000001      11.803340641998403       0.05854210924064883
14.567192157568444        -1.1698772288269925      11.943448780147262       0.059522239804622006
14.413045323996146        -1.4000000000000001      12.00953342989594        0.05813815678723092
14.312102091797106        -1.1443681736485922      12.042280092747742       0.057425336131904876
14.013287106307796        -1.4                     11.918906823258784       0.05509190390338577
14.160479384951971        -1.4                     12.077210371946808       0.056159544290287
14.225535582556201        -1.4                     11.816792119319715       0.056775433710460115
14.06912258019264         -1.2011392585054719      12.090435356823292       0.05552108635438223
12.825678938054935        -1.4                     11.32867682826091        0.04711652658275978
12.677076003780428        -1.183249586499454       11.468594784390486       0.046339257984334636
13.04662069193365         -1.4                     11.169007606375665       0.04821806105312642
12.761042540446214        -0.9547432267861748      11.57610240514343        0.0470569351597983
12.935709817846467        -0.9318049308023073      11.748975389032465       0.04854508642009942
12.614606674761637        -0.9663645492089632      11.373151989865294       0.04545277751914691
13.305224972964943        -1.4                     11.431604970513284       0.050258516526981205
13.620101397012933        -1.4                     11.576747493708172       0.052432000446753675
13.65973511684924         -0.9723999690295427      12.080632562766517       0.052990742431602074
13.390945779620862        -0.9735136638445087      12.01097973079495        0.051165705604387
13.153134970918352        -0.9538507799530326      11.900843045234462       0.04985074876026651
13.744465695695133        -1.4                     11.098266310199568       0.052839919266320916
13.721297768486332        -1.4000000000000001      10.827136745682452       0.05230297148371232
13.559636397742919        -1.4                     11.020437333405543       0.05139632582795452
13.915435503731041        -1.4                     10.980891115381919       0.05390737005564978
13.9066789749352          -1.4                     11.154393359933596       0.05408242793988151
14.067902021658732        -1.4                     11.103828699371146       0.055164520492291584
13.556498266754195        -1.4                     11.275655535922366       0.05176106326835787
13.776102134279865        -1.4                     11.329119810062924       0.05337083136222338
13.278181569398022        -0.741939842285881       11.965042797630787       0.05086905172941514
13.483506453989772        -0.7804809765242342      12.041018086677548       0.05224478797275307
13.033480148796695        -0.7180522379265535      11.824395094514266       0.049359388429539686
12.678890567043927        -0.7929373536749204      11.471143933426445       0.046005105144830166
12.812028105424677        -0.7027525659396839      11.632626339299064       0.04751940392194138
12.753300416365796        -0.9288079017615508      9.633004620024918        0.044308857438382206
13.509321063209205        -1.3999999999999997      9.980322350641213        0.049970709056358316
13.769517558437482        -1.3999999999999997      9.896585575589052        0.05177591099998514
12.997924525907946        -1.3999999999999997      10.172613635724652       0.04652516444186317
13.336338155415635        -1.4                     10.138382316623593       0.04886457845827669
13.193193039458773        -1.4                     10.375899732140047       0.04803947034568973
12.667105236639582        -0.7076732584194181      9.745616887761432        0.043394154557550906
12.534642497367994        -0.7387484634981318      9.978872887400254        0.04284688333869464
12.600072072185645        -0.949046394326958       9.851543332925491        0.04354411129225308
12.489911978750953        -0.9723693430350395      10.088480916944487       0.0431560610956595
12.459081889004207        -0.778581149317382       10.183160705541905       0.04280872042957491
12.419329958208387        -0.9692555719700195      10.35996619542067        0.042937720986957036
12.884694546726           -1.4                     10.499957097969373       0.04616756464653515
12.919713262717398        -1.4                     10.850201106497268       0.04690592637073226
12.399999999999997        -0.8400000000000001      10.6                     0.04271076726287947
12.412328205749148        -0.9783383879578638      10.791918296653696       0.04297151921528359
12.52617968976853         -0.9736744714443412      11.202177511366466       0.044354206099669884
13.345581768695567        -1.4                     11.078136261681637       0.04999123613387196
13.204587653521557        -1.4                     10.895983798743067       0.04874548306327415
12.463649916684124        -0.8467888470224124      11.032317520068844       0.04319643950963776
13.177256537465457        -1.4                     10.623927840745097       0.04819568866704361
13.463797978237665        -1.4                     10.860470422687014       0.05047910802706839
13.36742739030709         -1.4                     10.698411145800497       0.04959147869686419
12.582115482256265        -0.4555066724367627      9.883633893954094        0.042588732135698255
12.466085639845367        -0.5608553972352379      10.159671023276532       0.042478734274499434
12.754148351789121        -0.4658826339891534      9.631999999848961        0.04380211331020394
13.899999999999999        -0.8460597225710501      9.099999999999998        0.051520112252405804
12.839613446009697        -0.6901676232551407      9.539066280997458        0.044676894399222726
12.975112942574984        -0.6946762453214691      9.419074968083196        0.04584396432726461
13.198048735722095        -0.7025116046912943      9.27438149432853         0.04755703982522181
13.318751736028625        -0.9802491347044301      9.21719471521466         0.04772233178361481
13.459617631971026        -0.8463605073058957      9.166102036430347        0.048772133725827
13.658774298595484        -0.709246820208993       9.119523670914695        0.05017965595421558
14.80756218597707         -1.4                     9.752705251412848        0.05901663164034248
14.951582839861123        -1.1705207431519293      9.530339525405553        0.05993610245717506
15.049056747866302        -1.4                     9.635806767704802        0.06076729804092116
14.985156217101565        -1.4                     9.856026121189082        0.06057123025690103
15.122652578366598        -1.1878270736070877      9.731023203639182        0.06169973587213692
15.243862416234045        -1.1783558923691846      9.933641383162492        0.06295225230489544
15.199029011463146        -1.4                     9.849984249518           0.06231956350352728
15.03854657744252         -0.9606017068867203      9.62341836439859         0.060955379320988705
14.29088457255976         -1.2063277685154559      9.151825545407332        0.054100490396391095
14.160468605733076        -1.4000000000000001      9.122787725482999        0.052962948006491394
14.255673768379987        -1.4                     9.351022598674172        0.05408990383386546
14.07814135505591         -1.2299855420294419      9.110615678335895        0.05239914130627381
14.012955848197546        -1.4                     9.348209537702495        0.05231140434303657
14.14038948838646         -0.9803857788620328      9.11938766252834         0.05315147642836653
14.86427825665231         -0.934040633665182       9.45101460246547         0.05926490034624605
14.773776846891643        -1.4                     10.036351603525269       0.05917863635174541
15.043064209410396        -1.4                     10.070547221072626       0.061287334798913205
15.342448728818125        -1.1463161770370491      10.188488560631699       0.06383295922552312
15.30953342989594         -1.4000000000000001      10.08695467600385        0.0634651200348013
15.377210371946807        -1.4                     10.339520615048025       0.06422374226151618
15.15809811508701         -1.4                     10.279681166012068       0.06242308838023823
15.390439088845623        -1.2025954973734208      10.430910312434417       0.0643580333746102
15.275043847815208        -0.9837587875443298      10.000621641543894       0.06329388475321703
15.151225152973991        -1.4                     10.492268860054741       0.06262605813150159
13.564086222302247        -1.4                     10.215005246422523       0.05069118034315492
13.711712565563644        -1.3999999999999997      10.09834622118213        0.0516911452772927
13.388305401319679        -1.4                     10.509808248804838       0.04957658576144829
13.60637212428416         -1.4                     10.43035054816119        0.05118322756371268
13.425479132507016        -1.4                     10.335249069313226       0.04972106622979667
13.79649279869658         -1.4                     10.300256601306401       0.052568888752287934
13.836133448086832        -1.3999999999999997      9.58474713787546         0.05157559110505693
14.038290130946818        -1.3999999999999997      9.8757110174571          0.05368476848258972
14.186063518221236        -1.4                     9.623424801090536        0.05415623543044839
14.441902907449261        -1.4                     9.685681300597722        0.056153265678910894
14.578306283460325        -1.4                     9.842042723503898        0.057453295943665
14.310191058717404        -1.4                     9.925925701111968        0.05573180407596891
14.530451148511764        -1.4                     10.058311103415233       0.05749348541453693
15.18628023628201         -0.9783115736539223      9.828324450464908        0.062486990317565876
14.612510520684133        -1.4                     11.33601891149721        0.05961658853648079
14.502177511366327        -0.9736744714442122      11.973820310231526       0.059275219648131136
14.673151989865069        -0.9663645492086929      11.885393325238493       0.060693121113489575
14.323035153765034        -1.4000000000000001      11.526004241658109       0.05751967660448078
14.876102405143284        -0.9547432267862382      11.738957459553907       0.06222235370383755
15.048975389032362        -0.9318049308025323      11.564290182153655       0.06331711939946859
15.200843045234432        -0.9538507799531472      11.346865029081698       0.06422812571454327
15.310979730794942        -0.9735136638446249      11.10905422037916        0.06484387879894217
15.380632562766518        -0.9723999690295418      10.840264883150766       0.06493786293294045
14.931973748835905        -1.4                     10.708361113991613       0.061243551748755495
14.823746252787751        -1.4                     11.058139393119653       0.060967068076284395
15.399999999999999        -1.12                    10.600000000000001       0.06463428125470327
15.387639335472894        -0.9773977606581454      10.407830263689183       0.06415606770971337
14.591689679882734        -1.4000000000000001      10.837185493299655       0.05876513427095433
14.496876975860696        -1.4                     11.061590606092965       0.058303691222033265
14.287082807633738        -1.4                     11.23487209473362        0.05695015661721093
13.97356060514749         -1.4                     11.613909510480541       0.054941938350808295
14.09191829665367         -0.9783383879578694      12.08767179425085        0.056100738552212086
14.05313731973142         -1.3999999999999997      11.337268564239999       0.05536449432687323
13.899999999999999        -0.8400000000000001      12.1                     0.05521130991485201
13.675668480450968        -0.6939438371237381      12.083130260407634       0.05405969448321376
13.657734440347099        -0.4229716955104507      12.08030652184136        0.05470271103763374
13.899999999999999        -0.56                    12.1                     0.05624956103273151
13.458830367489645        -0.5594304275015454      12.03365594036738        0.05263121753544794
13.421521160431846        -0.28556631904289764     12.021639194762688       0.05279150813080457
13.65757370156028         -0.13999999999999962     12.080280206523348       0.05498290993080524
13.9                      -0.2800000000000004      12.100000000000001       0.05682413057433449
14.142870146946642        -0.420000000000002       12.080207448880767       0.05814647159290708
15.335095417506876        -0.8540707664962083      10.163535634156961       0.0635737563825861
15.38171591861636         -0.7115938575912377      10.366509236758983       0.06383723305755894
14.64411206939479         -0.9592436086962954      9.297580241173762        0.057315401541256826
14.40828132515199         -0.9780779120550851      9.188741662734376        0.055347714825239515
14.988742459194063        -0.7037126345981053      9.568186132314521        0.060509803198973575
12.750785573461503        6.506890073311764        11.564005291394082       0.04642327718633688
12.925229330861736        6.515745564189582        11.740097426796385       0.04796656265655987
12.75935332028717         6.999999999999999        11.13379826822788        0.04582106147872627
12.919713262717401        6.999999999999999        10.850201106497266       0.04656185446312983
13.046620691933656        6.999999999999999        11.169007606375668       0.047864456840881135
12.596666126580454        6.533938700241939        11.342509807610108       0.044656639989743036
13.305224972964943        6.999999999999999        11.43160497051328        0.05010964344568736
13.62010139701294         6.999999999999999        11.576747493708169       0.052621810333336856
13.70949244085051         6.56881434377602         12.087853107637612       0.054395940590622506
13.556498266754199        6.999999999999998        11.275655535922365       0.051615627043171915
13.486819900128824        6.435132569311579        12.041971638095022       0.05272990313838232
13.303436158128928        6.5604474901335825       11.97626726422306        0.05098582190325117
13.66655746399535         6.290726442449199        12.081723517524006       0.05452550306869203
12.488493103984748        6.557731969948022        11.107590664316634       0.043187578530971445
12.418384658044372        6.567489880105877        10.834128124072503       0.04239860045674682
12.399999999999997        6.439999999999999        10.599999999999998       0.04238680413105916
12.884694546726003        6.999999999999998        10.499957097969371       0.04605751324478701
13.177256537465457        7                        10.623927840745097       0.04803753488504809
12.412567110268709        6.574118891431186        10.40623881052793        0.042824328740208695
12.464865373457812        6.44763924013529         10.163664574324264       0.043162225718077096
15.049056747866302        7                        9.635806767704802        0.06065139648903129
14.985156217101565        6.999999999999998        9.856026121189073        0.06056870203746588
14.807562185977082        6.999999999999997        9.752705251412848        0.05905435633206154
15.129067331756895        6.751583032003717        9.74012007000513         0.06161777737992235
14.967574133147663        6.749873459183316        9.546299155246608        0.05979951626354386
14.864171656637124        6.999999999999998        9.450925147976605        0.058870972722226765
14.629122903840182        6.999999999999998        9.59764824109275         0.05753699167710533
14.649991359000659        7                        9.300956905997348        0.05722312011929603
14.440092532767279        7                        9.46507583869609         0.056152997189511396
14.771854011175927        6.752134931294199        9.379397450766039        0.058033284260493596
14.160468605733076        7.000000000000001        9.122787725482999        0.0543088720801393
14.413023626807053        7.000000000000002        9.190458671525729        0.055793582653778324
14.255673768379989        7                        9.351022598674168        0.054956851184507785
14.311018206387185        6.739662344243668        9.157410649554675        0.055492029423334095
14.558727831452915        6.747644495971           9.252380749592326        0.05668255310462777
14.186063518221241        7                        9.62342480109053         0.05474271871429538
13.509402756970282        6.801710535831574        9.151748021324469        0.04964393613941546
13.575711129350056        7                        9.387851994283022        0.05015235600800339
13.639520615048028        7.000000000000001        9.122789628053193        0.05055770510907249
13.899999999999999        7.000000000000001        9.1                      0.05254972250357777
14.012955848197546        6.999999999999999        9.348209537702493        0.05338925662332351
14.073407679325033        6.784483576296113        9.11005712299058         0.054079134140815874
13.719941006331439        6.8270542941956105       9.110846294434632        0.051423616941654746
13.808859436025934        7                        9.309069437543176        0.05193161364756499
13.899999999999999        6.723029861285369        9.100000000000003        0.05299940643478721
12.935806767704806        6.999999999999999        9.450943252133694        0.04520191984805425
12.995863450414618        6.999999999999999        9.668967315380616        0.0459617503244829
12.846132602005161        6.758544583372051        9.532590281361653        0.04456372784505957
13.040001330702246        6.7583558284980265       9.371015749162709        0.0456717657826009
13.187571833985492        6.999999999999998        9.567851853024141        0.047232553000470585
12.99792452590794         7                        10.172613635724652       0.04657259960487314
13.210581258687913        7                        9.878402619810092        0.047800091339271815
13.393773094001157        6.569336592095575        9.188003427892674        0.04876679245701116
13.49069140154175         6.999999999999998        9.674139700626462        0.04971247745595452
13.152015757949075        6.541669219918976        9.299800179340306        0.046417965621696027
15.400000000000002        6.720000000000001        10.599999999999998       0.06432922572677709
15.381668514953057        6.568480742408833        10.366208614793452       0.06413951189446866
14.893562315997766        7                        10.34878586898483        0.06049740073154287
15.387853107637614        6.568814343776001        10.790507559149466       0.06434142772371655
14.931973748835901        7                        10.708361113991614       0.061084943515424824
14.619826780387887        7                        10.564617419382898       0.05855827995595397
14.612510520684127        7                        11.336018911497211       0.059418052782182144
15.400000000000002        6.4399999999999995       10.599999999999998       0.06418096681241918
15.383664014599873        6.287205099643535        10.37922615240616        0.06404058346471518
14.773776846891645        6.999999999999998        10.036351603525256       0.05930601581020267
15.311644583151867        6.556889311454085        10.09279237894331        0.06378904618402369
15.20226020627939         6.528228832788537        9.85560873517944         0.06257469827361926
15.34242356497488         6.367666608089946        10.188400365397197       0.06387828915180571
14.142870146946638        -0.1399999999999998      12.080207448880767       0.05829135179430348
13.899999999999997        6.4399999999999995       12.1                     0.056152381554447135
14.134128124072486        6.567489880105843        12.081615341955628       0.057267976526234714
13.973560605147494        6.999999999999998        11.613909510480543       0.055144129422792
13.776102134279869        7                        11.329119810062924       0.053297857977017464
14.053137319731425        7                        11.33726856424           0.05527792932210213
14.32303515376503         6.999999999999999        11.526004241658113       0.057510139757859575
13.193193039458768        6.999999999999998        10.37589973214005        0.047981558661597805
12.759725807129962        6.539801096380158        9.625436115447226        0.04384911834672565
12.935888757503168        6.518761113030271        9.450874457645636        0.044682105651445266
12.812958739170021        6.290297732974961        9.566394031918751        0.0438154502696581
12.526715712558364        6.5695531692786595       9.996601072369264        0.043381645303731224
12.61625419663262         6.552358124300036        9.824115529001489        0.04352328907386921
12.678815896369448        6.387430698535429        9.72896074426002         0.04336647017733424
13.388305401319682        6.999999999999998        10.509808248804838       0.04944423396992719
13.33633815541563         6.999999999999999        10.138382316623593       0.048902556765839426
13.509321063209219        7                        9.980322350641213        0.05014351784621563
13.564086222302244        6.999999999999998        10.21500524642252        0.050645380125080276
13.836133448086834        7                        9.584747137875457        0.05225716315151225
13.769517558437498        6.999999999999998        9.896585575589048        0.052083506059786615
14.038290130946825        6.999999999999999        9.875711017457085        0.05403326319807989
13.126992805803933        6.54269699170734         11.885480407365712       0.04956702623789722
13.026744582352222        6.362427203291129        11.81960033435089        0.04878656546586878
13.232773450055316        6.2946403599903515       11.94343169943578        0.050472532491997235
13.421986353094251        6.152362009797321        12.021795679192993       0.05216036379693916
15.341971638095018        6.435132569311563        11.01318009987119        0.06421429131939858
14.823746252787753        7                        11.058139393119657       0.060634436747638236
15.040097426796244        6.51574556418978         11.574770669138427       0.06269661953392204
15.18548040736563         6.542696991707874        11.373007194196205       0.06352283211010003
15.276267264223051        6.5604474901339245       11.19656384187109        0.06405446253650567
15.243431699435714        6.294640359990421        11.267226549944818       0.06363839706368589
14.287082807633738        6.999999999999999        11.23487209473362        0.05680010575128636
14.496876975860697        6.999999999999999        11.061590606092967       0.05813026125340492
14.9801317276034          6.273045013341879        11.640824409314309       0.06234225397546312
14.756604473120973        6.2970712631018895       11.831352417721725       0.06104240357776459
14.85871277345543         6.07464674313858         11.753633311764784       0.06157820617524503
14.311924267826686        6.367776485321273        12.042330890460107       0.05863319219693201
14.121354353165067        6.286662451661336        12.083577517467443       0.057767904214383665
14.51723174975811         6.324809515008334        11.96712287929452        0.059697508587419505
14.333796785469477        6.148642877664007        12.035904018002718       0.05880834535225384
14.609516217492743        6.032740509303216        11.921584933749918       0.06006381607980559
15.12271734017111         6.137354050504049        11.468885669144607       0.06294979445262582
15.229522878198624        6.0075685598088935       11.294527836984553       0.06327937431959628
15.119600334350823        6.362427203291269        11.47325541764787        0.06310289675059698
15.005171860167861        6.050667814926473        11.6141968051089         0.062367336320833563
14.951553427680322        5.910187889083788        11.66968938890397        0.062009953710002744
15.097128040431791        5.87745619877806         11.503816604633894       0.06264524602273537
14.806970980292844        5.832682661023647        11.794739988828796       0.061104930186340785
12.859175590685828        6.273045013341638        11.68013172760354        0.04742438777120651
12.668647582278377        6.2970712631016275       11.45660447312112        0.0453711632887489
12.532877120705395        6.324809515008596        11.217231749757925       0.04336676492502468
12.457669109539879        6.367776485321386        11.011924267826648       0.04234399462997811
12.464095981997234        6.148642877663776        11.033796785469324       0.04223871876223404
13.20547216301547         6.007568559808784        11.92952287819864        0.050024237062995976
13.031114330855559        6.137354050503747        11.822717340171232       0.04877246553053199
13.420042706462606        5.87233230365495         12.021140737710468       0.05161452212820361
13.65736796827754         6.019999999999998        12.080246498790736       0.054222316821267054
13.899999999999997        6.16                     12.100000000000001       0.05641497035452344
14.141746172715106        6.015745418948691        12.080391430662036       0.0576793866760632
14.37357162786318         5.87132361914504         12.023281389354546       0.05843615904133873
14.142747059006457        5.739999999999997        12.080227639704011       0.056768996473765314
13.899999999999997        5.879999999999999        12.100000000000001       0.055848077544996856
13.657367968277539        5.74                     12.080246498790734       0.053427844480412205
13.899999999999997        5.6                      12.100000000000001       0.054860062210848166
12.418494626783337        -0.706041742877462       10.834822974025476       0.04255599250046948
12.399999999999999        -0.5600000000000003      10.600000000000001       0.04259000792458418
12.419792551119228        -0.42000000000000304     10.842870146946634       0.04258668914845818
12.674993136446483        -0.6228362756040986      11.465654771977128       0.04574640232572716
12.563172517953422        -0.7167134421860507      11.280361876684022       0.04424186805581414
12.479007055606587        -0.5580576822245406      11.080394683551079       0.042910579214289264
12.753214232155743        -0.4528560012686044      11.566893170246777       0.046631752514236284
12.59472190429128         -0.42563794308085784     11.339086661267148       0.04442439108897218
12.399999999999999        -0.2800000000000002      10.600000000000001       0.04269358234905591
12.419792551119228        -0.13999999999999962     10.842870146946636       0.042918882928352005
12.419710157616855        -0.4209810231458585      10.357632546456225       0.04255420858610914
12.41975350120926         -0.1400000000000005      10.357367968277556       0.04268300630008503
14.31740596976163         -0.7855359906515642      9.159245941734902        0.05505590370347134
14.342950119411656        -0.5681319331201107      9.166893168073925        0.05566685091239206
14.124815791024353        -0.6985827610941319      9.11694306916218         0.05362536542978096
14.332317520068566        -0.8467888470225108      12.036350083315956       0.05825785243079203
14.134822974025383        -0.706041742877315       12.081505373216668       0.05731937412987762
14.38039468355076         -0.5580576822245972      12.02099294439351        0.05932423206326568
14.382783971290515        -0.2858194880282008      12.020182959010898       0.059581947228443004
14.771143933426082        -0.7929373536748106      11.821109432956323       0.06159179496268764
14.765654771976871        -0.6228362756043209      11.825006863553693       0.061675727149422696
14.580361876683758        -0.7167134421861254      11.93682748204671        0.060394156411316964
14.932626339298915        -0.7027525659393378      11.68797189457546        0.06255964123323197
14.639086661266916        -0.42563794308106623     11.905278095708848       0.06106338769156417
14.866893170246612        -0.45285600126879616     11.746785767844392       0.062289929636826565
13.891541283364898        -1.4                     10.559498856758392       0.053311385785169814
13.589474519292965        -1.4                     10.649837212437724       0.05117975280811602
14.157500158516086        -1.4                     10.848854296333789       0.05550855028134881
14.179591632824803        -1.4                     10.648106662233648       0.05553421044288216
13.990102637520156        -1.3999999999999997      10.788057293095477       0.054212651736198735
14.074277854168447        -1.4                     10.94520357851329        0.055007972981757094
14.350291967627111        -1.4                     10.82730383836239        0.056902431609658195
14.233944124098537        -1.4                     11.002756280669828       0.056227374955249786
13.98591613718092         -1.3999999999999997      10.313822153802224       0.05400219271680212
13.906505324377015        -1.4                     10.10742048881706        0.05317932707662964
14.169023361609579        -1.4                     10.43943043111328        0.05540536057485906
14.150061725651767        -1.4                     10.1687175033217         0.055041802351202096
13.42152027909094         -2.2192042317983365E-15  12.021638898130877       0.05299734183092537
13.657573701560278        0.1399999999999979       12.080280206523348       0.05494465149345983
13.421029670275908        0.279815349321469        12.021473680109482       0.05308767802101421
13.182922658878852        -0.45686264174630875     11.917497661041804       0.05057248503367817
12.8421945046733          -0.30217859242255934     11.663507185709916       0.0475515677268252
12.929306004415375        -0.4950604332120883      11.743570359416488       0.048563226899751934
12.996971709729959        -0.25039110566780304     11.797722800556105       0.04907293689171571
12.713909407225827        -0.2256773356578675      11.518253290618997       0.0460451087741176
13.198496648460377        -0.15328590752735527     11.925855590846407       0.050930121051440104
13.198185007839419        0.1358347717768844       11.925690656517816       0.05108809607229537
13.008390401921105        0.008139907970892013     11.80624720709048        0.04916992643772505
12.982123076871922        -0.48970177527002484     9.413618124721665        0.04594451247427484
13.211662459429894        -0.39383180900565584     9.267261679757835        0.04779080479107888
12.848369573715994        -0.21077122371159618     9.530386309682914        0.04442581903399733
12.57079277789273         -0.15371043521500094     9.904868242203044        0.04265023500745469
12.478602528322334        -0.2866670793998892      10.12080356062639        0.042408781198001684
12.683838310376204        -0.25527725407411134     9.721961991317349        0.04318811707377749
12.41975350120926         0.13999999999999843      10.357367968277554       0.04296922723538892
12.477569966352627        -0.007393313754620866    10.123877327385102       0.042721891219002654
12.703601764683837        -0.011362431319155701    9.695217560663131        0.043338484559910455
12.574809284023976        0.13718574509358547      9.897241459467795        0.04293319362193621
12.41695057013319         -0.6927047101455768      10.375134732402385       0.04269789192370496
13.900000000000002        -0.2921194451421003      9.100000000000001        0.051983684664243246
13.658231788694046        -0.4306045144993329      9.119612168382242        0.050402841177075004
13.9                      -0.5690895838565753      9.1                      0.051976025135838606
14.140439941834664        -0.4296191486060538      9.119395854939429        0.05397109015397205
13.42526700426121         -0.5602373287211702      9.177105561625572        0.04913211680507301
13.65823178869405         -0.1536343757848631      9.119612168382243        0.050296024380005515
13.216106545800294        -0.14637216528050676     9.2649757517922          0.04738849037101483
13.429006791107607        -0.2769351406514195      9.17586328002637         0.04899856909712339
13.428225512283392        -0.01248183880639167     9.17612190383455         0.04874565494937561
14.355314474775534        -1.4                     10.220324143286748       0.05653361095250759
14.38562449356875         -1.4                     10.484304769541936       0.05696742302051371
14.618330623982622        -1.4                     10.27372861165282        0.05838875694335278
14.61982678038789         -1.4                     10.564617419382886       0.05870395296605498
14.427604742902334        -1.4                     10.67089280721397        0.05737095710003108
15.122455094541072        -0.7977779448819949      9.73074541023324         0.0617241193870352
15.235965930485273        -0.7213583615710422      9.91794792531463         0.0625792607006543
15.321530640777508        -0.5647854403002461      10.121198749656312       0.06288787089474702
14.893562315997766        -1.4                     10.34878586898483        0.06043688161070832
14.76038756819875         -0.7245397454230337      9.371287978210907        0.058689291352959645
15.400000000000002        -0.5600000000000004      10.600000000000001       0.06450443212798483
15.4                      -0.8400000000000001      10.6                     0.06448416874258668
15.383130260407633        -0.6939438371237328      10.824331519549036       0.06483295192171422
15.341018086677543        -0.7804809765243165      11.016493546010242       0.06480261820321533
15.127935044687996        -0.6256150283866095      9.738503902488766        0.06159306904790417
15.225855590846411        -0.15328590752736457     11.301503351539607       0.06371945379559786
15.321638898130892        4.931564959551831E-16    11.078479720909016       0.06461088586060128
15.321639194762698        -0.28556631904300006     11.078478839568128       0.06441591294973469
15.380280206523352        -0.14000000000000012     10.842426298439722       0.06492805625969202
15.380306521841362        -0.4229716955104553      10.842265559652901       0.06488321684686095
15.265042797630764        -0.7419398422859718      11.221818430602026       0.06434577461852359
15.12439509451419         -0.7180522379270037      11.466519851203403       0.06352902057371303
15.043570359416405        -0.49506043321221443     11.570693995584719       0.06297012093089531
15.217497661041739        -0.45686264174635893     11.317077341121266       0.06365086632951632
15.333655940367374        -0.5594304275015404      11.04116963251038        0.06458434949699109
13.899999999999997        -3.0531133177191805E-16  12.100000000000001       0.056764914409378524
15.400000000000004        -0.28000000000000064     10.600000000000003       0.06451888455799025
15.380246498790738        -0.42000000000000015     10.357367968277558       0.06355896185905265
15.320599596342369        -0.2879522463079731      10.118443371064327       0.06265744883041778
15.208698682787672        -0.43017243247160797     9.866987204975377        0.06197256927020955
14.522249396022383        -0.7483438846931122      9.235153602360407        0.05679462649413727
14.620443896718966        -0.4692998855036492      9.284340244713555        0.0579304462786689
14.377405565462842        -0.29697906114527106     9.178000025996802        0.05585410875430497
14.141768211305966        -0.15363437578486416     9.119612168382247        0.053856490241115045
14.874962878741849        -0.49728484358737124     9.460066938335673        0.059776111657916416
15.050049349659483        -0.45319585998699136     9.636990917307738        0.06100669259070198
15.087701620521955        -0.23262450369772075     9.68383142347627         0.06126472317486897
14.802921221885239        -0.25553755395217026     9.402196482277137        0.05909076186706252
14.958139847864983        -0.3059281309160096      9.536825478879283        0.06033662308412681
14.599681349340031        -0.1627983233974657      9.27318199839401         0.05734587416350893
14.377529386453618        -0.015149306427627912    9.178041602200253        0.05556834328729799
14.951720879802837        -0.10950090989009176     9.530475249941945        0.06011775470962655
14.789107395980768        0.002255372988052525     9.391907272428027        0.05859400160852606
14.600152111108754        0.12083292922358124      9.273430355650351        0.05705127530182851
13.277835904560986        6.337089086430181        9.235114716048797        0.0480072699168255
13.20458765352156         7                        10.895983798743075       0.04853185159992828
13.367427390307096        6.999999999999998        10.698411145800495       0.04943624561234676
13.46379797823767         6.999999999999998        10.860470422687014       0.05028406694016502
13.345581768695567        7                        11.078136261681633       0.04976849496780617
14.067902021658739        6.999999999999999        11.10382869937115        0.054958081286952114
13.906678974935204        7                        11.154393359933593       0.05388469678563965
13.915435503731047        6.999999999999999        10.980891115381917       0.05365707135093222
13.55963639774292         6.999999999999999        11.02043733340555        0.051178042394827275
13.74446569569514         6.999999999999999        11.098266310199568       0.052621862590066563
13.721297768486341        6.999999999999998        10.827136745682449       0.05207228125368424
12.419466919927325        6.297939948743805        10.359122855358738       0.0428672741937778
12.399999999999997        6.16                     10.599999999999998       0.042401923162276
12.416422482532544        6.286662451661516        10.821354353165045       0.041988496147045806
12.562930884424352        6.311815947253108        9.920113112221038        0.043104127192053796
12.478430533105412        6.15775399220388         10.12131403739712        0.04297657186897403
14.091323864767517        6.578932372035212        9.112251641314828        0.05464566854201197
14.530451148511764        7                        10.058311103415221       0.05763720127481993
14.57830628346032         7                        9.842042723503894        0.05766892164458578
14.310191058717404        7                        9.925925701111952        0.055988221529603484
14.618330623982626        7                        10.273728611652814       0.05840872533073688
14.355314474775529        6.999999999999999        10.220324143286714       0.05650327129843943
14.150061725651764        6.999999999999998        10.168717503321693       0.05503232702210071
14.441902907449261        7                        9.685681300597718        0.056502844052000754
15.049525012189749        6.5071396818165255       9.636365086586132        0.06059188717329737
14.878699091028642        6.520109254849816        9.463273080630309        0.05875676956020003
14.316768008387829        6.44014028884602         9.159061268761075        0.0560815928589825
14.67548586857796         6.547668822759565        9.31601336937027         0.05730038295527217
14.49738251614439         6.565562739406537        9.224087891831386        0.05648759417677686
14.568851227540579        6.298062851397285        9.257376435698575        0.057209990515286364
14.770925406795834        6.360706470512771        9.378734698848154        0.0580340768716364
13.486612455389448        6.379847018097579        9.158087818915153        0.05012418839528186
13.662144868043365        6.574194408527211        9.118978414673878        0.05136550807379043
14.132086536487767        6.298971854804905        9.118063483282393        0.05556794575993917
13.899999999999999        6.446059722570734        9.100000000000003        0.05372591444753077
13.675893314073617        6.298135992343705        9.116835749715124        0.052144880895506944
13.46534583177715         6.1540085148359704       9.164355282792258        0.05020977849787612
13.899999999999999        6.1690895838561          9.100000000000001        0.05411784008492614
13.65908876037487         6.02648884869381         9.119472467455507        0.051871226049160384
14.141768211306008        6.030604514498782        9.119612168382252        0.05549892654668275
14.376544015238473        6.1592576032891415       9.17771106959929         0.05673305896941932
13.033958804026563        6.302298332728014        9.37526629552506         0.04553556460920576
12.750279386720901        6.049930966327813        9.636598468238114        0.04368196980708211
12.919500842542382        6.084356455482356        9.464825386900808        0.04477626637963766
12.673244986778531        6.2200914091701405       9.736824387777318        0.04321437272212792
13.175511758335645        6.0624154084652595       9.286562986782354        0.04725303456166707
14.385624493568761        6.999999999999998        10.484304769541954       0.0567922361308737
15.400000000000002        6.159999999999998        10.599999999999998       0.0643000999649037
15.381723517524009        6.290726442449188        10.83344253600465        0.06425457118010504
15.321795679193006        6.152362009797361        11.078013646905708       0.06391224481944362
15.321140737710461        5.8723323036550505       11.079957293537417       0.0639635776006141
14.59168967988274         7                        10.837185493299657       0.05858012198113794
14.427604742902341        6.999999999999999        10.670892807213974       0.057189286236120476
14.350291967627115        6.999999999999999        10.827303838362397       0.056732240207159
14.179591632824808        6.999999999999998        10.648106662233646       0.055326318512118784
14.233944124098539        7                        11.002756280669823       0.05604149580755747
14.15750015851609         7                        10.848854296333792       0.055291291456584915
15.336249453152245        6.146577537675538        10.167348282888103       0.06356794943173592
15.380395006279388        6.014540887932213        10.358275724464738       0.06393700641805111
15.399999999999999        5.879999999999999        10.599999999999998       0.06452752919266502
15.138081096155515        6.289314924967814        9.753149836545829        0.06162973340754833
15.269115213696345        6.326423485961098        9.987200251611338        0.06320845074315241
15.226539678193683        6.040380651157831        9.899791115325007        0.06269700820783085
15.322960408336568        5.877050552973337        10.125464778644803       0.06357967117416584
15.236630556705878        5.754832527899421        9.919251327669206        0.06340574962150626
14.951540290533309        6.267024098677791        9.530297696840321        0.059567832077389624
15.064275916431953        6.03995855077403         9.654240204694377        0.06107514048677066
14.908215588084069        6.025900687001019        9.489368950576162        0.05958425553473089
15.097722800556065        -0.2503911056678838      11.503028290270098       0.06310105675026977
14.963507185709771        -0.3021785924226634      11.657805495326842       0.06270518207197455
14.818253290618845        -0.22567733565780346     11.78609059277429        0.06216330881267652
14.612091882775207        -0.13006217744764065     11.920198905652349       0.06101776972672702
14.380030739968541        -4.932825678358075E-16   12.021115930768929       0.05957520426698964
15.106247207090377        0.008139907972137738     11.491609598079034       0.06336306384655722
14.97070730293575         -0.10606684457671998     11.650516954380102       0.06282079998189265
14.801937544244257        0.0142376607919013       11.798544394790042       0.06220982105494693
14.14287014694664         0.13999999999999943      12.080207448880767       0.05811407461942241
13.899999999999995        0.28                     12.1                     0.056504146733748185
14.37947639926864         0.28021345327703795      12.021303057952235       0.05967124874030117
14.963186440698834        0.15257348727826836      11.658127871438108       0.06299423860829913
14.602868721739217        0.1406226998576425       11.925132280189667       0.0611130356403314
15.22569065651783         0.13583477177689166      11.301814992160551       0.06410286582608395
15.108898858218632        0.2863849870003076       11.48801100815118        0.06368402125576468
15.225526416014267        0.4160863584861756       11.302125145859604       0.06427126686498684
15.38024649879074         -0.13999999999999982     10.357367968277558       0.06364459024067413
15.321399166838281        -2.4660718657631266E-15  10.120808588858862       0.06313191093742555
15.380246498790736        0.13999999999999865      10.357367968277552       0.06410631209131168
12.41975350120926         6.019999999999999        10.357367968277549       0.042881016206032414
12.399999999999999        5.879999999999999        10.599999999999998       0.04262360651113135
12.480991610003974        5.870662304500464        10.113774549081498       0.043280711411751986
12.419753501209259        5.74                     10.357367968277549       0.04321404385581996
14.074277854168448        6.999999999999998        10.94520357851329        0.054772927607504795
13.990102637520163        6.999999999999999        10.78805729309548        0.05396936368506434
13.606372124284164        6.999999999999999        10.430350548161195       0.05103539158432636
13.891541283364898        6.999999999999998        10.559498856758395       0.05310099864530992
13.589474519292974        7                        10.64983721243772        0.05099223051961683
13.425479132507014        7                        10.33524906931323        0.04963369890341519
13.98591613718092         6.999999999999998        10.31382215380222        0.053856374325195175
14.169023361609607        7                        10.439430431113275       0.05521252900463216
13.711712565563651        6.999999999999998        10.09834622118212        0.05174827236915578
13.796492798696587        7                        10.30025660130641        0.052441787069756045
13.906505324377015        6.999999999999998        10.10742048881705        0.05322248808057128
12.885803194891233        6.050667814926135        11.705171860167987       0.04753325804575377
12.996183395366172        5.877456198777877        11.79712804043184        0.0482329661468217
12.746366688235227        6.074646743138274        11.558712773455454       0.046143856001509005
12.70526001117121         5.832682661023517        11.506970980292856       0.04539132283325221
12.578415066250182        6.0327405093031          11.309516217492945       0.04381412134568707
12.830310611096069        5.91018788908382         11.651553427680367       0.04683490403195016
13.420808588858847        5.600000000000001        12.021399166838274       0.051048371380395745
15.380246498790731        6.019999999999998        10.842632031722468       0.06443538167534911
15.380246498790731        5.739999999999999        10.842632031722466       0.06468477089322393
15.32139916683827         5.599999999999998        11.079191411141158       0.06427532323580322
15.226426753482302        5.728114342269043        11.300422777789521       0.06331303394597952
14.602796754595296        5.7235965585769915       11.925170450066826       0.05956147564901936
14.142747059006457        5.459999999999997        12.080227639704011       0.05593906032004287
14.379596465044035        5.599999999999998        12.021262548130096       0.05772161925108369
14.797095754102278        5.579358996630883        11.80217270305545        0.060824431792766205
14.602649746261443        5.459691098088769        11.925248404669368       0.059245171850150935
14.795727548275428        5.307045094744521        11.803192486371353       0.06056841756920767
14.379319951407018        5.319896844263433        12.021355826027797       0.05742131332982781
15.132176369778888        5.836756380899717        9.74458115887098         0.062254148365018726
14.967028159470564        5.43543489742254         11.65425372036188        0.061810790902121986
15.11536940683135         5.595372514552693        11.479134349765959       0.06273261640602296
15.112990075366163        5.30509322048201         11.482414345454096       0.06282849996778726
14.967919540981008        5.701364378775582        11.653350774429345       0.06196432132055174
15.23451636433279         5.455369931109139        11.284883985305532       0.06372622266741688
15.230662637138344        5.16854889526714         11.292341639744437       0.06385498521817305
15.11196327278495         5.028315676540273        11.4838240918986         0.06274221991484007
15.225304636602614        4.897419124530888        11.302543678499497       0.06375739977764662
14.964782453284622        5.160901618374355        11.656521806295155       0.061597487323463256
12.419608569337958        6.015745418948383        10.841746172715107       0.04217210030185665
12.476718610645445        5.871323619144962        11.073571627863172       0.04272150875763652
12.57482954993318         5.723596558577026        11.302796754595315       0.04399150085446934
12.478737451869895        5.599999999999998        11.079596465044025       0.043282655844873556
13.199577222208989        5.728114342265355        11.926426753481516       0.049509972416438
13.020865650234072        5.59537251455219         11.815369406831369       0.04789751315860196
12.84574627963316         5.435434897467002        11.66702815946566        0.0462021256576779
12.846649225570632        5.7013643787768045       11.667919540980991       0.04661871674732485
12.697827296944778        5.579358996631273        11.497095754102594       0.04515480238449065
13.899999999999993        5.3199999999999985       12.099999999999996       0.054234286327989316
13.657367968277539        5.460000000000002        12.080246498790736       0.05277163773719274
13.420808588858847        5.319999999999997        12.021399166838274       0.05084565820045036
13.215116014695111        5.4553699311037285       11.93451636433312        0.04925528956050853
13.017585654555809        5.305093220458048        11.81299007537337        0.04747989598011603
13.20765836025731         5.168548895250386        11.930662637139257       0.04903648356267314
13.65736796827754         5.179999999999993        12.080246498790734       0.05262840043700045
13.899999999999993        5.039999999999998        12.099999999999996       0.05424398942522569
12.419772360295983        5.739999999999999        10.842747059006456       0.042634439641722165
12.399999999999997        5.6                      10.6                     0.04298051851474915
12.419772360295982        5.459999999999997        10.842747059006458       0.04299743083110725
15.4                      5.6                      10.6                     0.06479963385569365
15.380246498790735        5.459999999999997        10.842632031722468       0.06486660663248671
15.380246498790736        5.46                     10.357367968277552       0.06486686483256653
15.399999999999997        5.3199999999999985       10.599999999999996       0.06511272527640809
12.698316759788268        0.2698050322163431       9.702248703596458        0.043722138850374744
12.855490066830702        0.10363079935254546      9.523431841678994        0.044419645945112045
13.215122126413773        0.1198919718046612       9.265480499103887        0.04713489961317383
13.027289196811267        0.2667999191097021       9.380009895942724        0.04577864873636777
13.031106450657395        -0.00163486139359076     9.377288259682265        0.04574533997418007
13.022196837248591        0.5437466061855696       9.383668792037454        0.045655903165892624
12.847053417804876        0.39482745635440325      9.53168193170591         0.04476531983349927
13.219102517127142        0.3910895654334001       9.26344524324014         0.047114269849822914
13.422470613546395        0.26182083228685016      9.178041602200246        0.048780072394183395
13.422470613546395        0.5387909710013232       9.178041602200244        0.04873579930684129
12.850007305131433        0.6804758661988941       9.528778575306367        0.04469583547014899
12.696044681252088        0.5517644960249568       9.70529804378295         0.04420150497135856
12.574766580807166        0.4200000000000024       9.89732199077068         0.043399311824125715
12.478600833161718        0.2799999999999995       10.120808588858864       0.04293878049623164
12.478600833161714        0.5600000000000008       10.120808588858862       0.043092289750642214
12.419753501209259        0.42000000000000093      10.357367968277554       0.04297048994531478
12.399999999999997        -5.828670879282072E-16   10.599999999999998       0.04288697410377574
12.419792551119231        0.13999999999999996      10.842870146946636       0.04314711972062484
12.478884069231055        0                        11.080030739968517       0.043629839710574554
12.479817040989154        -0.2858194880281488      11.082783971290688       0.04314225235253633
12.579801094347665        -0.13006217744744258     11.312091882775242       0.04450275995715091
12.849483045619973        -0.10606684457671774     11.67070730293583        0.04754010247661993
12.701455605210109        0.014237660791815269     11.501937544244464       0.04599575719116578
12.841865692458057        0.15256396604875425      11.663180035178776       0.04750831639860498
12.697492167202574        0.28224978754406493      11.496646481095445       0.046158658807527446
12.574867719810378        0.14062269985752146      11.302868721739307       0.044821668546036024
12.478696942047796        0.28021345327703157      11.07947639926874        0.04378626701829138
12.699738446224433        0.558245233819882        11.499651156020079       0.046246742695316256
12.574767845488685        0.42037184252302995      11.302680394382326       0.044844728245300836
12.574766580807173        0.6999999999999909       11.302678009229327       0.04469794018129635
12.478600833161721        0.5599999999999952       11.079191411141146       0.04369811597139634
13.420808588858863        0.5600000000000013       12.021399166838282       0.053085221429360015
13.657367968277551        0.42000000000000165      12.080246498790737       0.05485984282181334
13.899999999999999        0.5599999999999998       12.100000000000001       0.05623923480031918
14.142632031722455        0.4199999999999984       12.080246498790736       0.05795535964994163
13.65736796827755         0.6999999999999992       12.080246498790736       0.054633602745107424
12.848808003625233        0.4271959689718679       11.670044572322869       0.04780994283677287
12.856945666552603        0.7010035081756444       11.6779785051088         0.04805110005930068
13.014736545281806        0.5621608717039098       11.810912307204946       0.0495568455176536
13.011988991906847        0.2863849872224453       11.808898858261262       0.04936653610470943
13.197874854140355        0.4160863584861488       11.925526416014245       0.051218145452422266
13.198377786848827        0.6922652850339017       11.925792694961338       0.051130685542053474
13.420808588858865        0.8399999999999999       12.021399166838282       0.05271310893929541
13.420808588858861        1.1199999999999999       12.02139916683828        0.05195574204957216
13.657367968277551        0.9799999999999999       12.080246498790736       0.05404314029758877
13.20507288169404         0.9705086011627246       11.929314221786171       0.050767149081310255
12.399999999999995        0.27999999999999975      10.599999999999996       0.043075408292439006
13.899999999999997        -0.015149306427625183    9.100000000000001        0.05214374824356143
13.070457207931959        -0.24497893055079933     9.350256523870613        0.046421340943469495
13.658231788694046        0.12333576292961239      9.119612168382243        0.05054311889749096
15.222190882303783        -0.1329412729594439      9.891613614788703        0.06220868668943746
15.321473680109493        0.27981534932146457      11.07897032972406        0.06471293636503521
15.380280206523352        0.13999999999999976      10.842426298439722       0.06491663880208422
15.4                      -3.0531133177191805E-16  10.599999999999998       0.06458452261562875
13.899999999999999        0.2618208322868494       9.100000000000001        0.05269706668738649
14.141768211305966        0.12333576292961079      9.119612168382245        0.05411721361933559
14.95412818519874         0.14909119257152403      9.532847822862356        0.06013793260005119
15.225233419192827        0.13999999999999627      9.89732199077068         0.06266265849712373
15.321399166838281        0.2799999999999984       10.120808588858862       0.0636909617857455
15.100040729535976        0.013472429732414866     9.700054308608145        0.06145082431544429
14.600181390481715        0.4020258513266626       9.273445809466086        0.05716277621415832
14.377529386453617        0.2618208322868448       9.178041602200251        0.055717211881181956
14.789106508104714        0.2697223116956586       9.391906618987655        0.0586375394981044
14.955231659769796        0.4151293541962461       9.533938958492769        0.0604527386381731
15.22523341919283         0.4199999999999994       9.897321990770676        0.0631502999390489
15.100615038570913        0.2885561505211786       9.700820635714232        0.06180486541480267
15.321399166838281        0.5600000000000013       10.120808588858862       0.06404835691677412
15.103069226794696        0.5629621863434559       9.704106906188239        0.06220068619831331
13.428891870222072        5.884111692844791        9.175901292024617        0.04942235805617664
13.899999999999999        5.892119445141466        9.1                      0.05345515687069286
13.658231788694003        5.753634375784151        9.119612168382252        0.05107623835996667
14.141768211306008        5.753634375784147        9.119612168382254        0.054671563920665474
13.899999999999999        5.615149306426831        9.099999999999998        0.052778191573883866
14.375689527214899        5.887565288118033        9.177425055155945        0.05631714717152573
14.377529386453702        5.61514930642683         9.17804160220028         0.05572882271175871
13.658231788693998        5.476664237069515        9.11961216838225         0.05066879255150153
13.422470613546304        5.615149306426832        9.178041602200276        0.04877834121376865
14.141768211306008        5.476664237069515        9.119612168382254        0.05427804777838424
14.595976174852472        5.476602872194371        9.271234721992736        0.057042110964676034
14.377529386453702        5.338179167712196        9.17804160220028         0.05558089375402365
12.841731268918991        5.9028352211703226       9.536953767319499        0.0443895020833714
12.997204932630114        5.8551691674847595       9.402101395637922        0.04550360423989461
12.712079024772706        5.8201970881715654       9.684115860703418        0.04389855121809521
12.854040972696724        5.6904171815186535       9.524839680232388        0.04466801972696
13.013770944488659        5.595516654137312        9.38979420710051         0.045666057053559535
13.201932141936252        5.750867315452936        9.272332396441678        0.047124483894240225
13.20058528812212         5.476955222928069        9.273041424607086        0.04697994129213079
12.575442439840968        5.7152582813547825       9.896048815736805        0.043815968090786056
12.478600833161714        5.6000000000000005       10.120808588858859       0.04383494887078004
12.59162014732432         6.02002459491988         9.866418265554291        0.04317148884789591
14.764360964222837        6.141341129237401        9.374079886971517        0.058377766894780754
14.585183550645164        6.021696109874097        9.265637417369145        0.05752412911140314
14.781417690468986        5.886144170930607        9.386285513422404        0.05864921792992373
14.975416381165367        5.784205462136111        9.554304247344772        0.0605624820721296
14.794429147993398        5.613404046535062        9.395841995741506        0.05873685041039863
15.38024649879074         5.739999999999998        10.357367968277558       0.06424248916720023
15.235090711780886        5.466155499656844        9.916236304476172        0.0641675844288806
15.325492468192136        5.5995266598271405       10.133126116464538       0.06432487869130281
15.121050880844201        5.587583372324941        9.728773998098312        0.06273940627506149
15.225233419192826        5.179999999999996        9.89732199077068         0.0645231465111451
15.32139916683828         5.3199999999999985       10.12080858885886        0.0648768613822166
15.380246498790736        5.179999999999997        10.357367968277552       0.06510341819213296
14.796641042107053        0.28223973325392326      11.802511888344215       0.06231872534720772
14.602680394382368        0.42037184252293847      11.925232154511287       0.061295341450455725
14.799650712324869        0.558244052176695        11.800261886345371       0.06232608360592381
14.970044444527478        0.4272126699138359       11.651192126462083       0.06312493853216887
14.379191411141141        0.5599999999999958       12.021399166838277       0.05974549706647148
14.977977259446225        0.7010656278659091       11.643055620816455       0.06307017635951928
15.11091230710776         0.5621608712410006       11.485263454851127       0.06372547586189146
14.976501978872724        0.9744149345826593       11.644578139481725       0.06297748631214427
15.112917819208143        0.8331457737393992       11.48251366213071        0.06365458470325547
14.799432485959702        0.8358326994122923       11.800425425922134       0.06213002564814129
14.602678009229324        0.6999999999999904       11.925233419192823       0.0612172046612166
14.379191411141148        0.8399999999999915       12.021399166838279       0.059455889740107924
14.60267800922933         0.9799999999999879       11.92523341919282        0.0607778912826031
13.899999999999999        0.8399999999999996       12.1                     0.05588468971112196
14.379191411141154        1.119999999999994        12.021399166838277       0.058763037968365024
14.142632031722458        0.9799999999999953       12.08024649879073        0.05730066674689122
14.142632031722455        0.6999999999999968       12.08024649879073        0.05775957724933945
14.142632031722464        1.2599999999999978       12.080246498790734       0.05653983072638192
15.380246498790735        0.4199999999999998       10.842632031722452       0.06495646327144027
15.225792762437449        0.692184369523421        11.301622085647589       0.06424811070981867
15.32139916683828         0.5599999999999964       11.079191411141146       0.06473982742354088
15.321399166838278        0.839999999999993        11.079191411141148       0.06505612941718962
15.380246498790733        0.6999999999999962       10.842632031722454       0.06517212226182724
15.4                      0.2799999999999996       10.599999999999996       0.06478254906616572
15.400000000000004        0.5599999999999996       10.599999999999998       0.06493034873340732
15.380246498790736        0.4200000000000001       10.357367968277552       0.06445282805420958
15.380246498790736        0.7000000000000017       10.357367968277554       0.06459108483836494
15.32139916683828         0.8400000000000015       10.120808588858864       0.06433052415910902
15.22523341919283         0.7000000000000025       9.89732199077068         0.06347266444145881
15.400000000000002        0.8399999999999996       10.600000000000001       0.06509869518637613
14.602678009229336        1.259999999999992        11.92523341919282        0.060311736507933346
14.379191411141155        1.3999999999999941       12.021399166838277       0.05804998427256836
14.602358571403617        1.5399999999999927       11.925402745272496       0.06012456948730017
14.379191411141157        1.6799999999999973       12.021399166838272       0.05770826579045852
15.321399166838278        1.1199999999999937       11.079191411141151       0.06571254525021525
15.380246498790731        0.9799999999999968       10.84263203172246        0.06561686777160514
15.229369508099799        0.9703823072310562       11.294821351812452       0.064510214580897
15.236124663723455        1.2570386979005572       11.281741067407467       0.06515937871129397
12.419753501209259        5.460000000000001        10.357367968277547       0.04359098512749409
12.399999999999995        5.319999999999999        10.599999999999994       0.04324627810005222
12.478600833161714        5.319999999999998        10.120808588858853       0.043968308838613794
12.855375371847234        5.441149475058201        9.52354313311833         0.04521490629575769
12.703748388358855        5.571536002360022        9.695023712108446        0.0443778899580261
12.57476658080717         5.46                     9.897321990770674        0.04428658232754624
15.321399166838274        5.319999999999999        11.079191411141156       0.06452316608131058
14.796860083926036        5.033522200335394        11.802348530942742       0.06030274437289007
14.60271134355642         5.179828917979656        11.925215743808202       0.05910548560932626
14.967688997468624        4.893136465565329        11.653584455411353       0.06146656601620837
15.11416526656833         4.756473229765957        11.480796631157865       0.06271104167505635
14.14263203172246         5.180000000000003        12.080246498790734       0.05574589294104868
14.142632031722469        4.900000000000001        12.080246498790732       0.05603533840786997
14.379191411141155        5.040000000000006        12.021399166838275       0.05754087801638575
13.657367968277544        4.8999999999999915       12.080246498790736       0.0528184901427684
13.899999999999995        4.759999999999998        12.099999999999998       0.05459828100844246
13.657367968277546        4.619999999999997        12.080246498790734       0.05298611105277979
14.142632031722467        4.6199999999999966       12.08024649879073        0.05629044803007759
13.899999999999995        4.479999999999999        12.099999999999998       0.05471511226169496
14.797835610875241        4.756481833126435        11.801620246102855       0.06026677304331451
14.602678009229342        4.900000000000009        11.925233419192814       0.05902414079939001
14.37919141114116         4.760000000000002        12.021399166838272       0.057725415031850184
14.971983866935403        5.481445024184584        9.550785727779962        0.06102974954280772
15.114399607637454        5.3146964177101985       9.719526495021006        0.06329365694568169
14.974393503593621        5.195838529347084        9.553253326045015        0.06164391628682022
15.32139916683827         5.040000000000001        11.079191411141158       0.06463269302293838
15.321399166838274        4.759999999999999        11.079191411141158       0.06484368435508579
15.380246498790731        5.18                     10.842632031722466       0.06501575845657749
15.380246498790733        4.899999999999999        10.842632031722468       0.06513466195653751
15.225233419192815        4.619999999999998        11.302678009229336       0.06396522628958624
14.971261077193859        4.618751484606975        11.649952239146831       0.061694033572826955
15.114295562588888        4.479999999853704        11.480616992044174       0.06307263875283807
15.225233419192818        4.339999999999998        11.302678009229341       0.06453525437664921
14.60267800922934         4.620000000000001        11.925233419192816       0.0590948651196772
14.796968300275008        4.475913427521387        11.802267802239482       0.06066756100699761
12.574751595330612        5.459691098088816        11.302649746261428       0.04424728017184897
12.696807513651075        5.3070450948084895       11.495727548305561       0.04507676448849351
12.574784256191807        5.179828917979619        11.302711343556442       0.04416523935471208
12.478644173972208        5.319896844263435        11.079319951407061       0.04348088133869887
12.478600833161721        5.040000000000004        11.079191411141156       0.04340193192348215
12.419753501209264        5.180000000000003        10.842632031722465       0.04316738666064384
12.843496710298155        5.161087155169412        11.664800825905568       0.04605823853751013
12.697504996298864        5.031790034613505        11.496663686157643       0.04500143117403996
12.84664926336601         4.892070919187956        11.667919578260754       0.046195801827690335
12.698815002886212        4.755047167640109        11.498417833031352       0.04508643695057774
12.574766580807182        4.900000000000003        11.302678009229341       0.043976308632409526
13.42080858885885         5.039999999999988        12.021399166838277       0.05089517797520703
13.016175908128108        5.028315676468404        11.811963272804434       0.0473624606582668
13.019203368940733        4.756473229776055        11.814165266639858       0.04753400581049077
13.19745632150061         4.897419124530975        11.925304636602675       0.04888297018582594
13.420808588858858        4.759999999999993        12.02139916683828        0.050950220428325484
13.657367968277546        4.339999999999995        12.080246498790734       0.05283291872898436
13.420808588858856        4.479999999999995        12.021399166838279       0.05094824799140945
13.197321990770677        4.619999999999993        11.925233419192827       0.04899569014183016
13.019383008539458        4.479999999959043        11.814295563012145       0.047978944759645474
13.899999999999995        4.199999999999998        12.099999999999998       0.054460201476352554
14.142632031722469        4.339999999999999        12.08024649879073        0.0562308547798358
14.379191411141155        4.4799999999999995       12.02139916683827        0.05778050474893769
12.41975350120926         5.179999999999994        10.357367968277549       0.04341972849636649
12.399999999999995        5.039999999999998        10.599999999999996       0.04307862560307113
12.419753501209264        4.8999999999999995       10.84263203172247        0.043174944482214365
12.478600833161723        4.76                     11.079191411141156       0.0435488602625586
12.574766580807179        4.620000000000001        11.302678009229338       0.044258430429103386
15.399999999999999        5.039999999999999        10.599999999999998       0.06512861539658178
15.321399166838281        5.039999999999998        10.120808588858866       0.06489497880250218
15.380246498790736        4.8999999999999995       10.357367968277554       0.0648500130221672
15.112133737736196        5.038215143362605        9.716409709287344        0.0635031073563418
14.799462421590697        5.052995796002491        9.399597004274732        0.059342760520944234
14.974156226079767        4.919981512807388        9.553009836734807        0.06158568125909409
14.797759626071223        5.33269492532198         9.398322982746006        0.05910096233070771
14.600302280293816        5.199694098354876        9.273509624529721        0.05719134972641338
15.225233419192831        4.899999999999997        9.897321990770683        0.06436347992057821
15.229964193696759        4.625284079441136        9.906317620603977        0.06382073028142012
15.321399166838278        4.759999999999996        10.120808588858862       0.06458365705037762
15.321399166838281        4.479999999999999        10.120808588858864       0.06429789990504912
15.380246498790738        4.619999999999998        10.357367968277556       0.06466844043616414
15.23462906110919         4.340871251155512        9.915335652131064        0.06338958609302316
14.377529386453624        0.5387909710013221       9.178041602200253        0.05576560294370484
13.2111786108199          0.6718554537664234       9.267511690930085        0.04679537785596811
13.65823178869405         0.4003059016440869       9.119612168382245        0.050874241352652276
13.899999999999999        0.5387909710013246       9.100000000000001        0.05293637907117305
13.658231788694046        0.67727604035856         9.119612168382243        0.050919983592571834
13.422470613546391        0.8157611097157975       9.178041602200247        0.04858750304917026
13.658231788694046        0.9542461790730371       9.119612168382242        0.050425471708953735
13.02436532659918         0.8149209241364515       9.382106770386564        0.045349081942159815
13.022145551708913        1.0934316717382322       9.383705805483082        0.04507444138667981
12.850494324652908        0.968521818276336        9.528301424180171        0.04438109837629301
13.215633030028737        0.9524579504779098       9.265218425954135        0.04654038668915428
12.698206656770221        0.8378561440833543       9.702396100627567        0.04404596488084784
12.574766580807166        0.7000000000000006       9.89732199077068         0.04376565032882299
12.478600833161714        0.8399999999999994       10.120808588858862       0.04332744869500648
12.574766580807168        0.9799999999999993       9.897321990770681        0.043579373041788154
12.419753501209259        0.7                      10.357367968277556       0.0428710842086149
12.400000000000002        0.5599999999999998       10.6                     0.04302587849859247
12.419753501209263        0.41999999999999815      10.842632031722456       0.043220536971305394
12.41975350120926         0.6999999999999973       10.842632031722456       0.0432992608143166
12.419753501209264        0.9799999999999959       10.842632031722461       0.043558228100588285
12.4                      0.8399999999999996       10.600000000000001       0.0429989197918026
12.4                      1.1199999999999997       10.600000000000001       0.04342090236258
12.478600833161723        0.8399999999999938       11.079191411141151       0.04389070002969115
12.419753501209259        0.9799999999999993       10.357367968277556       0.043153224854993406
12.574766580807173        0.9799999999999893       11.302678009229329       0.04488604880926427
12.700172878757954        1.110236123060705        11.500230458900404       0.04637247427693802
12.700139697899937        0.839458076474892        11.500186233756297       0.04623850466363471
12.845937244324952        0.9730379886578169       11.667216804168078       0.04799188105163201
13.01748670291858         0.8331429437398757       11.812918084816316       0.049545530400395055
12.850067332558265        1.2514346985991722       11.671280259240637       0.047995525224416684
12.574766580807179        1.2599999999999922       11.302678009229336       0.04534975625164029
12.69586778738969         1.395564589790585        11.494463869898722       0.04649584777268056
12.849449534548354        1.5414738767997527       11.670674422753867       0.047868731461392554
13.019095471239469        1.1112788918097296       11.814086986673189       0.04935367408213131
12.70686585036666         1.12                     9.690917549955598        0.043814302929422295
12.853758783589825        1.2433632444046148       9.525114277197545        0.04430917849955784
12.478600833161714        1.1199999999999994       10.120808588858862       0.043335590674478945
12.419753501209259        1.2599999999999996       10.357367968277556       0.0435249679398158
12.478600833161714        1.3999999999999995       10.120808588858862       0.04320973097452429
12.574766580807168        1.26                     9.897321990770681        0.04335269133727688
12.47860083316172         1.119999999999994        11.079191411141151       0.04439024600807983
12.41975350120926         1.2599999999999971       10.842632031722461       0.04400240480735456
12.478600833161723        1.3999999999999977       11.079191411141158       0.04470929816420661
12.419753501209263        1.5399999999999998       10.842632031722463       0.0442217320917792
12.4                      1.4                      10.600000000000001       0.04397690202463555
12.419753501209257        1.5399999999999994       10.357367968277554       0.043519405121764894
13.900000000000002        1.1199999999999997       12.100000000000001       0.05523698273961219
13.657367968277551        1.2599999999999996       12.080246498790736       0.05313060624654071
13.899999999999997        1.3999999999999988       12.099999999999998       0.05435718607991885
13.21837269387778         1.2573486332965862       11.936182702907264       0.05033987037477387
13.657367968277551        1.5399999999999987       12.080246498790736       0.05223912237098161
13.420808588858863        1.3999999999999995       12.02139916683828        0.05121240914402342
13.02380696346986         1.3980323722951051       11.817491586310187       0.04919911528881148
13.899999999999999        1.679999999999999        12.099999999999998       0.053606397387127684
13.20859346435938         1.5406339522063346       11.931148752947406       0.05005392825841592
14.142632031722458        1.5399999999999952       12.08024649879073        0.05576875873065789
14.142632031722467        1.8200000000000016       12.080246498790732       0.05545137429540884
14.142632031722469        2.6599999999999997       12.080246498790729       0.05757003468304175
14.379191411141157        2.5199999999999965       12.021399166838272       0.059143065513324065
14.14263203172247         2.3799999999999963       12.08024649879073        0.05682409137597728
13.9                      2.52                     12.1                     0.05516657118830754
13.899999999999997        2.8000000000000003       12.099999999999998       0.055717373584127754
13.9                      2.2399999999999998       12.099999999999998       0.05422191985465607
13.657367968277551        2.6600000000000006       12.080246498790736       0.05341882353323179
13.65736796827755         2.3799999999999994       12.080246498790734       0.05274068411291943
13.420808588858863        2.240000000000001        12.021399166838282       0.05126073534156544
13.657367968277551        2.1000000000000014       12.080246498790737       0.05199175972995707
13.197321990770678        2.3800000000000012       11.925233419192827       0.050512346530586234
13.197641428596404        2.100000000000002        11.925402745272505       0.0503372042749703
13.420808588858861        2.52                     12.021399166838282       0.05174308982136807
14.141768211305969        0.6772760403585637       9.119612168382249        0.05446849733505498
14.14176821130597         0.40030590164408336      9.119612168382249        0.05448545367213902
14.788033594935           0.5462257645480966       9.391117733496426        0.05875513934722327
14.6003022802937          0.6772760403585644       9.27350962452966         0.057027193129403735
14.954956043340712        0.6921195906437219       9.533666212380519        0.060453869848077275
15.100182906925868        0.8449933494888275       9.700243927543156        0.062026080398940496
15.225233419192831        0.9800000000000006       9.897321990770681        0.06344768512044661
15.380246498790736        0.9800000000000003       10.357367968277554       0.06492876401027133
15.321399166838278        1.1200000000000006       10.12080858885886        0.06452035003210001
12.698666774008803        5.301629176641165        9.70178038313028         0.045071721868387475
12.57476658080717         5.179999999999991        9.897321990770674        0.04465281877527926
12.478600833161716        5.039999999999994        10.12080858885886        0.04379055464159747
12.574766580807166        4.8999999999999915       9.897321990770678        0.04457453175214004
13.422470613546304        5.338179167712199        9.178041602200276        0.04859296768236988
13.016323946941334        5.327452925219017        9.387928783754575        0.046086266231543487
13.213620762123885        5.199856672033055        9.266252069612623        0.047062679434776385
13.422470613546304        5.061209028997569        9.178041602200276        0.04841844583177556
13.210029725926484        4.925070080704965        9.268106227623642        0.04684456810456688
12.848553659781961        5.1714727909216345       9.530205349778706        0.045734751509507
13.016901479795324        5.0512034735741755       9.387507936680692        0.046063849878393626
13.899999999999999        5.338179167712196        9.1                      0.052566862342377375
14.141768211306005        5.199694098354879        9.119612168382252        0.054110325883923054
13.658231788693998        5.199694098354883        9.119612168382252        0.050497631532681046
13.899999999999999        5.061209028997564        9.1                      0.05239214191140284
13.658231788693994        4.9227239596402494       9.11961216838225         0.05047243223803622
13.422470613546299        4.784238890282938        9.178041602200276        0.048480067086961724
14.59307786007363         5.749094616531385        9.269720675994789        0.057203669800657574
14.141768211306005        4.922723959640247        9.119612168382252        0.05400699891011895
14.3775293864537          5.061209028997561        9.17804160220028         0.0554613194720024
14.797209367552412        4.778585608553675        9.397912086918682        0.05900488839566543
14.379191411141155        2.2399999999999953       12.021399166838272       0.0585547190852314
14.142632031722467        2.099999999999997        12.08024649879073        0.05590015205624837
13.899999999999995        1.959999999999999        12.099999999999994       0.05351563319917835
14.379191411141155        1.9599999999999993       12.021399166838274       0.05792298194840579
14.602358571403617        1.82                     11.925402745272494       0.060268525776458755
14.602358571403613        2.099999999999995        11.925402745272493       0.06060266883747089
14.796981523897925        1.676964459933458        11.802257936461949       0.06210584450913458
14.794739444212441        1.3924356889986154       11.80392745918116        0.061934543888502
14.970058542084764        1.5391958161200678       11.651177775883511       0.06325622098236015
14.801557595634787        1.9525705464551928       11.79883022223883        0.062276375519249395
14.800374413897424        1.1165942760092695       11.799719098288783       0.06195802411085899
14.971049309582344        1.2492431767881136       11.650168261014954       0.06306387158777883
15.114055471904273        1.110357533890994        11.480947961652262       0.06381437324396745
15.117173845332905        1.3945761023651833       11.476634376600359       0.0641949419836137
15.400000000000004        1.12                     10.600000000000001       0.06557842631883537
15.380246498790733        1.2599999999999973       10.842632031722463       0.06619547614473652
15.321399166838276        1.3999999999999975       11.079191411141155       0.06621761470602285
15.380246498790733        1.5399999999999998       10.842632031722465       0.06650948344548224
15.400000000000004        1.4                      10.600000000000001       0.06609275293466167
15.23088311822776         1.540253131623145        11.291917715928951       0.0654189079358075
15.110769698646989        1.680623689010087        11.485458489618944       0.06430731350596142
14.970052374975085        1.8184664419060084       11.651184053727116       0.06333746410329634
15.110976771480406        1.9612840502400668       11.485175270178104       0.0642555468239605
14.971166284178913        2.0987242651186833       11.65004894725833        0.06326536113144564
14.794077679574166        2.2346486618235306       11.804418989756996       0.06217251638082157
14.602678009229342        2.379999999999993        11.925233419192816       0.06080703396600106
15.225357793142484        1.819487265018085        11.302443392848463       0.0652131010883961
15.321399166838274        1.6799999999999988       11.079191411141153       0.06613464382613289
15.225213836630978        2.0999999999999983       11.302714940215301       0.06493090559458904
15.321399166838276        1.9599999999999995       11.079191411141155       0.06568450250854614
15.380246498790733        1.819999999999999        10.842632031722461       0.06620225005750036
15.399999999999999        1.6799999999999988       10.599999999999998       0.06606851040835825
12.41975350120926         4.899999999999996        10.35736796827755        0.042932637154377624
14.97448651321478         4.334988029722987        11.646651199263408       0.06234184001672594
15.11429550657309         4.1999999991222206       11.480617069285167       0.06371207829774883
15.225233419192818        4.059999999999994        11.302678009229338       0.06498119315655516
15.114295170478183        3.9199999947333284       11.480617532731063       0.06416051862522543
15.22523341919282         3.7799999999999954       11.302678009229338       0.0649730204985245
14.972250186645482        4.054468920168177        11.648942103854509       0.06301615083055535
15.321399166838276        3.919999999999996        11.079191411141156       0.06580151898392884
14.96417659550019         3.773948309049758        11.657132051159936       0.06339481525435074
14.793931681784175        3.9151416143050946       11.804527354734006       0.06216423299728608
14.79606226146406         3.640170007897129        11.802943233731293       0.06266371863822644
14.96823949369288         3.4945584144567357       11.653026297921743       0.0634207576720699
14.796642550373644        3.3571847209801913       11.802510763718745       0.06262599396762746
14.602678009229349        3.5000000000000013       11.925233419192812       0.0613413857039835
14.965878570824518        3.2169204832993055       11.655415971196701       0.06299889185324
14.796338615717541        3.0804188116790416       11.802737330414898       0.06213002204733042
15.399999999999997        4.759999999999998        10.599999999999998       0.06494980310870145
15.380246498790735        4.62                     10.842632031722468       0.06529454736102769
15.32139916683827         4.479999999999999        11.079191411141156       0.06530046158618263
15.380246498790733        4.339999999999999        10.842632031722468       0.06568475419015483
15.32139916683827         4.199999999999996        11.079191411141156       0.06572927344028008
15.399999999999999        4.4799999999999995       10.599999999999998       0.06507194337522554
15.380246498790733        4.339999999999999        10.357367968277554       0.06481433990773812
15.4                      4.199999999999998        10.6                     0.06557101626308083
15.380246498790738        4.0600000000000005       10.357367968277558       0.06516164688386385
15.230604541091312        4.054773893970632        9.907546712602803        0.06320374991266792
15.32139916683828         3.920000000000001        10.120808588858862       0.06436142812156496
15.321399166838281        4.199999999999998        10.120808588858866       0.06429321119855948
15.38024649879074         3.780000000000001        10.357367968277554       0.0654515371014023
15.380246498790731        4.059999999999997        10.842632031722466       0.06610149333316151
15.400000000000004        3.919999999999999        10.6                     0.06596749222373421
15.380246498790731        3.779999999999997        10.842632031722463       0.06622619624535485
15.321399166838276        3.639999999999995        11.079191411141155       0.0656496023569561
15.22523341919282         3.499999999999995        11.302678009229336       0.06478516638860633
15.399999999999999        3.6399999999999992       10.6                     0.06614177046158363
14.602678009229342        3.2199999999999944       11.92523341919281        0.061405505535931056
15.11428105432327         3.359999810399939        11.480636997355639       0.0639967502534141
15.114293153904825        3.6399999683999886       11.48062031340406        0.06420440779168986
15.22523341919282         3.2200000000000033       11.302678009229336       0.06463732332165208
15.114208451743895        3.079998862399656        11.480737097954709       0.06365934461176374
14.972552409523542        2.937385306252428        11.64863307635475        0.0625071471480023
15.225233419192818        2.9400000000000044       11.302678009229338       0.06450691539884303
15.321399166838276        3.0800000000000036       11.079191411141155       0.06549153810179854
15.321399166838273        2.8000000000000016       11.079191411141156       0.06539956586323514
15.321399166838276        3.359999999999998        11.079191411141151       0.06553721712306554
15.235336362814035        2.661144320557244        11.283283834249406       0.06461358410521427
15.11109560549574         2.520727066230582        11.48501267468262        0.06369880505513724
15.113509506360106        2.8033220998609267       11.481699879762747       0.06347248615354467
15.321399166838276        2.519999999999999        11.079191411141156       0.065300893627368
14.602678009229347        2.659999999999999        11.925233419192814       0.06083951177496865
14.602678009229342        2.939999999999998        11.925233419192816       0.06106962672945044
14.795226073458302        2.7970922551015778       11.80356565147084        0.061677670338337216
14.800455531466923        2.517081133471582        11.79965821626437        0.061874196549825185
14.970978019916181        2.653450781764633        11.650240963234824       0.062481515741407596
14.37919141114116         2.8000000000000007       12.021399166838272       0.059494569022897854
14.969813139313672        2.3770382550258287       11.651427528150093       0.06293171204051239
15.110776929950726        2.239866892943791        11.485448601500439       0.06406555922825573
13.420808588858863        3.3599999999999985       12.02139916683828        0.05208184489099522
13.42080858885886         3.6399999999999975       12.021399166838279       0.051639471259127386
13.657367968277555        3.4999999999999987       12.080246498790737       0.05284043471168066
13.657367968277551        3.2199999999999998       12.080246498790736       0.05338181381254593
13.657367968277551        3.78                     12.080246498790736       0.05248606218925108
13.65736796827755         4.059999999999996        12.080246498790734       0.05254714314527614
13.899999999999997        3.919999999999999        12.1                     0.05420398400923473
14.142632031722474        3.7799999999999985       12.08024649879073        0.056221125793222256
14.14263203172247         4.0600000000000005       12.08024649879073        0.056091976414890894
13.899999999999995        3.6399999999999992       12.099999999999998       0.05435802511692111
14.602678009229344        3.7800000000000002       11.925233419192812       0.06079234507930353
14.379191411141163        3.6400000000000006       12.021399166838272       0.05875968413773285
14.379191411141163        3.9200000000000017       12.021399166838272       0.0581781306480342
14.379191411141164        3.3599999999999985       12.021399166838274       0.05938599092399177
14.142632031722473        3.5                      12.080246498790729       0.05678352627040555
13.9                      3.3600000000000008       12.1                     0.05497981530476726
14.379191411141163        4.200000000000002        12.021399166838272       0.05786083280335457
14.602678009229345        4.060000000000002        11.925233419192814       0.060068759556805344
14.602678009229342        4.340000000000003        11.925233419192816       0.05944383416040821
14.802183195452507        4.197489357177444        11.798359496079161       0.06145727741215761
13.197321990770675        3.779999999999997        11.925233419192827       0.050635858358383766
13.197321990770675        4.059999999999994        11.925233419192827       0.04997018837871183
13.42080858885886         3.919999999999997        12.021399166838279       0.0512092039978873
13.42080858885886         4.199999999999995        12.02139916683828        0.05099185939394089
13.197321990770677        4.339999999999994        11.925233419192827       0.049358719037089764
12.850047761049025        4.618751484758461        11.671261077385822       0.04657739244363052
12.696748605342608        4.471383342094262        11.495648413862853       0.045513053194239365
12.853348802142808        4.3349880299196455       11.674486514584574       0.047147222571079735
12.698121025684245        4.198155519273005        11.497489237315806       0.0460854965171359
12.574766580807182        4.339999999999999        11.302678009229343       0.04489215904720178
12.851055967532691        4.054427327181465        11.67224829995259        0.04762725482308495
12.843014443859492        3.774152510826066        11.664322100733768       0.047858716963038124
13.019382488279426        3.9199999985257827       11.81429518571518        0.049270733889863756
13.019382934216585        4.199999999754292        11.814295509112593       0.04862574225161664
12.478600833161721        4.479999999999999        11.079191411141158       0.04397333859689034
12.419753501209263        4.62                     10.84263203172247        0.0431931531630412
12.419753501209264        4.339999999999998        10.842632031722468       0.04347598595872217
12.399999999999997        4.759999999999999        10.599999999999996       0.042725835037383524
12.399999999999999        4.479999999999999        10.599999999999998       0.04282746800458898
12.478600833161725        4.199999999999996        11.079191411141158       0.04430357054601724
12.574766580807177        4.059999999999993        11.302678009229338       0.045253170357832655
12.47860083316172         3.919999999999997        11.079191411141156       0.044277465798116415
12.419753501209263        4.059999999999997        10.842632031722468       0.04383676052107228
12.419753501209259        4.339999999999997        10.357367968277554       0.04282512944619272
12.399999999999999        4.199999999999998        10.6                     0.04332679686745361
12.69694836952584         3.914556308896804        11.495916722923212       0.046395295147764026
12.695694471662474        3.6402881584697324       11.494230504073572       0.04635267884487227
12.574766580807177        3.7799999999999967       11.302678009229336       0.04511375700649311
13.019379812658679        3.6399999911547236       11.814293245327063       0.04971738206595539
12.848237994092257        3.491906220747544        11.669484307004513       0.04790369128473093
12.697594321712597        3.360050646999942        11.49678346596166        0.046146838901779584
14.379191411141163        3.0799999999999974       12.021399166838272       0.059651021348914014
14.142632031722473        2.940000000000001        12.080246498790734       0.057827332888397746
14.142632031722473        3.2199999999999975       12.08024649879073        0.057495387255692136
13.899999999999997        3.08                     12.099999999999998       0.05560896687609985
13.657367968277553        2.94                     12.080246498790736       0.053645645921134265
13.420808588858863        2.800000000000001        12.021399166838282       0.052098607258372974
13.01936375901418         3.3599999469283612       11.814281602867458       0.049721269177549036
13.197321990770678        3.499999999999997        11.925233419192828       0.05115101441968988
13.19732199077068         3.219999999999999        11.92523341919283        0.05116079024358592
13.420808588858863        3.0799999999999996       12.02139916683828        0.05223941085676575
12.851976045860255        3.2173674866567468       11.673147609394576       0.04754607016161783
13.019267440026992        3.0799996815701736       11.814211743397086       0.04922301162217436
13.197321990770678        2.9400000000000017       11.925233419192828       0.05082558289889894
13.216804126889988        2.6610161552245226       11.935381368360906       0.05072987124333112
13.01507112260535         2.51863016020195         11.811156836232634       0.04882917340288196
13.018327363305863        2.8032212985299285       11.813529299895478       0.04878418867832301
12.848603397609347        2.6534100897108024       11.669843532709992       0.046883870182483585
12.851401896966708        2.938158270037293        11.672586601778608       0.046976258644485784
12.697522948012528        3.078220799994312        11.496687760284214       0.0457665854898093
12.695002685234398        2.7984053804373086       11.493298086535333       0.04553335439064937
12.850359167014894        2.376876896368702        11.671566200348968       0.04731947872568302
13.016033389368898        2.2381859350207214       11.811859328176897       0.049112674579537136
12.699313348241258        2.2336594422524736       11.499083735971452       0.04618879272767257
12.85396476561775         2.099716380531309        11.675086177211332       0.047694525305374706
12.700218394441812        2.513982043645402        11.500291119007748       0.04582134247231189
13.016185426308182        1.9605681143109623       11.811970213879016       0.049166186373292
12.851140629055008        1.8199316785336492       11.672331114899162       0.04778319793088182
13.015599885277593        1.6806794251312893       11.811542998444128       0.04909834598873325
12.69986889384283         1.681609110731211        11.499825165259322       0.04652014053575088
12.707747857394793        1.9575349138951073       11.510238885377511       0.04647303990020505
12.574786163368985        2.0999999999999956       11.302714940215239       0.044966957811760654
12.574766580807179        1.8199999999999972       11.302678009229336       0.04525897915211858
12.574766580807179        1.5399999999999974       11.302678009229336       0.0455201357292584
12.47860083316172         1.6799999999999986       11.079191411141153       0.04450151084044223
12.574766580807179        2.940000000000002        11.302678009229336       0.044612780476431184
12.574766580807177        3.220000000000001        11.302678009229336       0.0447005856993159
12.47860083316172         3.0800000000000023       11.079191411141156       0.04406222119841807
12.478600833161725        2.800000000000001        11.079191411141158       0.04404106374190885
12.57476658080718         2.6599999999999997       11.302678009229341       0.044647930218919045
12.478600833161725        2.5199999999999987       11.079191411141156       0.0439501050709571
12.47860083316172         2.239999999999997        11.079191411141156       0.043877233897410155
12.574766580807179        2.3799999999999963       11.302678009229336       0.04479259516651016
14.377529386453697        4.784238890282926        9.178041602200278        0.05546411187290002
14.600302280293814        4.922723959640242        9.273509624529721        0.05710542798263978
14.600302280293809        4.645753820925607        9.273509624529717        0.05699588764087058
14.971918562368815        4.642030422924348        9.550719010155444        0.060840357880483704
15.112852198101983        4.762061876071509        9.717396155934505        0.06299414369496475
15.113460616400765        4.485240632187364        9.718232835469433        0.06220939239543976
15.112958157177598        4.203086063996084        9.717541780628498        0.06182737302233373
14.96284786628229         4.356947869077479        9.54153204434939         0.06016535132645071
15.114219795001546        3.9233937774074534       9.719278540384986        0.061751459469724095
14.96931015228802         4.072690322057217        9.548060934172627        0.060051540330169136
14.600302280293699        0.9542461790730394       9.27350962452966         0.0567033976310115
14.377529386453622        0.8157611097158016       9.178041602200251        0.05560325917804467
13.899999999999995        0.8157611097157996       9.100000000000001        0.05280133144722244
14.14176821130597         0.9542461790730377       9.119612168382245        0.05396211040266425
13.899999999999995        1.0927312484302745       9.100000000000001        0.05174400890242547
13.208970308492212        1.2305402503573906       9.26865557970349         0.04573674450984811
13.422470613546391        1.0927312484302723       9.178041602200247        0.047781449161590946
14.949792585486252        0.9732867862417197       9.52858246819548         0.05992451788787867
14.78353637795577         0.8221106265481448       9.387826964155364        0.05837894690769036
14.78349702308357         1.1001922302824922       9.387798279904507        0.05794840671281203
13.019401772409935        1.3694072182223866       9.385690829498005        0.044631453614474396
12.852581048110988        1.5192092904654537       9.526261885176963        0.044210455940416
13.658231788694046        1.2312163177875104       9.119612168382243        0.04919376351425342
12.478600833161721        1.959999999999997        11.079191411141155       0.04406966975276209
12.419753501209263        1.819999999999998        10.842632031722463       0.04396542074828963
12.419753501209266        2.099999999999998        10.842632031722468       0.043541610217978095
12.399999999999995        1.6799999999999988       10.599999999999998       0.04391681150831383
12.399999999999995        1.959999999999999        10.599999999999998       0.04333317884635884
12.419753501209264        2.3799999999999986       10.842632031722466       0.04338207356338885
12.399999999999997        2.2399999999999998       10.6                     0.042838297608695515
12.399999999999999        2.520000000000001        10.6                     0.04282837723788841
12.70686585036666         1.4000000000000006       9.690917549955596        0.04390312103360808
12.701650591053479        1.6782378638128927       9.697803406081837        0.0439125813942332
12.574766580807168        1.5399999999999994       9.897321990770681        0.043473488383718444
12.478600833161714        1.679999999999999        10.120808588858862       0.04311518804004571
12.574767866647246        1.82004911892647         9.89731956571332         0.04333894434411132
12.419753501209259        1.8199999999999987       10.357367968277556       0.04306374319420026
12.41974931546572         2.099999999999999        10.357393505990027       0.042629821766046065
12.478587171424913        1.9600229117772496       10.120849114826887       0.04283307555442135
13.420808588858863        1.679999999999997        12.021399166838282       0.05077692680591358
13.657367968277551        1.8199999999999972       12.080246498790734       0.05175317084163573
13.211960979510012        1.8234561732618262       11.93289245863392        0.050138920489695545
13.420808588858863        1.9600000000000002       12.021399166838284       0.05082587031215594
15.22523341919283         1.2600000000000005       9.897321990770681        0.06334671394825665
15.101732885051742        1.1201875504323993       9.702315159432217        0.061678662082829516
15.10526777274575         1.4029717086033977       9.70706685805683         0.061719416240982476
14.94947810837728         1.2515887447801028       9.528274428765998        0.05961104378688887
15.380246498790733        1.260000000000001        10.357367968277556       0.06533761672675842
15.380246498790738        1.5400000000000003       10.357367968277558       0.06549441316257378
15.321399166838283        1.3999999999999997       10.120808588858864       0.0646456205980741
14.141768211306           4.64575382092561         9.119612168382252        0.05395309145897947
13.9                      4.784238890282932        9.100000000000001        0.052395737002923985
12.697629831998928        5.025000320865145        9.703168923876362        0.045348554112215035
12.847811077462172        4.8944537935345105       9.530935702921154        0.04544480702959041
12.41975350120926         4.619999999999997        10.357367968277554       0.04272555003147795
12.478600833161718        4.759999999999995        10.120808588858864       0.04344752756240617
12.478600833161714        4.479999999999998        10.120808588858862       0.042952992445399456
12.700281927129467        4.74864421775557         9.699624219768314        0.04473279254142088
12.574766580807166        4.619999999999995        9.89732199077068         0.043827566149128146
12.574766580807166        4.339999999999997        9.89732199077068         0.04320264442326278
12.478600833161714        4.199999999999998        10.120808588858862       0.042745589299302784
12.69985264983844         4.475969886768123        9.700196500395672        0.044081414354626765
13.016582500351808        4.776009897501454        9.387740324305334        0.045755868449768984
12.844942211663538        4.618089622553861        9.53376688136666         0.04490206555649473
13.016914473462839        4.494280012640915        9.387498473064635        0.04546564916964758
13.21296399478783         4.644452210654843        9.266590262694132        0.046791011388234945
12.845230756751379        4.339850336507228        9.53348143780957         0.0445557415937713
12.69632534778673         4.193965458657562        9.704920488660775        0.04376340193996676
13.658231788693994        4.64575382092562         9.119612168382254        0.050417302463454654
13.422470613546292        4.507268751568296        9.178041602200278        0.04823975338351471
14.79079201388051         4.4989906753330535       9.393148895676562        0.05852203814202534
14.600297895294668        4.36878579445877         9.273507309539228        0.056830867479564735
15.400000000000002        2.52                     10.6                     0.06519409305363132
15.400000000000002        2.2399999999999993       10.599999999999998       0.06510955404367334
15.380246498790731        2.3799999999999972       10.842632031722463       0.06542498068063927
15.38024649879074         1.8199999999999987       10.357367968277558       0.06515691731571921
15.321399166838283        1.6799999999999986       10.120808588858864       0.06454302885362449
15.399999999999997        1.959999999999999        10.599999999999998       0.06552131418550493
15.380250684534275        2.099999999999999        10.357393505990029       0.06460008811142691
15.228669675760134        2.3742475392292164       11.296158669209433       0.06472978138605422
15.32139916683828         2.2399999999999975       11.079191411141156       0.06535139469253626
15.380246498790733        2.099999999999999        10.842632031722463       0.0656633613506989
15.380250684534271        2.38                     10.357393505990027       0.06445155318767272
15.380246498790735        2.660000000000001        10.842632031722468       0.06559959488686352
15.380246498790731        2.9400000000000013       10.842632031722465       0.06586347626747928
15.380246498790733        3.220000000000001        10.842632031722463       0.06600557240075976
15.380246498790733        3.4999999999999973       10.842632031722463       0.06612998331671709
15.321412828575083        3.6399770882227522       10.120849114826887       0.06429088196046882
15.233672220987545        3.774909932943147        9.91347366622529         0.06316757258853255
15.399999999999997        3.3599999999999985       10.599999999999996       0.06614700150355189
15.38025068453427         3.5000000000000004       10.357393505990027       0.06550504271990766
12.696946748309822        3.9133158390823377       9.704085454076283        0.04350894534733551
12.574766580807166        4.059999999999999        9.89732199077068         0.04310664595747738
12.574767866647246        3.7799508810735274       9.897319565713321        0.0430026825072417
12.478600833161714        3.9199999999999995       10.120808588858862       0.04293347649201846
12.399999999999997        3.919999999999999        10.599999999999998       0.043725950173713383
12.419753501209259        4.06                     10.357367968277556       0.04307619159220368
12.419753501209259        3.78                     10.357367968277556       0.043367881213921856
12.419753501209263        3.7800000000000007       10.842632031722468       0.044005812110142865
12.478600833161725        3.639999999999999        11.079191411141158       0.044068417247358056
12.478587171424913        3.63997708822275         10.120849114826887       0.04312623276375333
12.41974931546572         3.5000000000000004       10.357393505990027       0.04357352419665033
12.399999999999995        3.6399999999999992       10.6                     0.04386395884234611
15.4                      2.7999999999999994       10.599999999999998       0.06564391305817811
15.380250684534275        2.6600000000000006       10.357393505990029       0.06484714572993842
12.574766580807177        3.499999999999998        11.302678009229338       0.04484460044163211
12.478600833161723        3.36                     11.079191411141158       0.044021570902865424
12.419753501209263        2.660000000000001        10.842632031722468       0.0435326590727858
12.419753501209263        2.940000000000001        10.842632031722468       0.043801370084289186
12.399999999999997        2.8000000000000003       10.599999999999998       0.04322336273471438
12.419753501209263        3.2200000000000015       10.842632031722466       0.04396840761384047
12.419753501209264        3.4999999999999987       10.842632031722466       0.04398361008419199
12.399999999999995        3.3599999999999985       10.599999999999996       0.043848987416805034
12.399999999999997        3.0800000000000005       10.599999999999998       0.04362703486307213
12.419749315465724        3.219999999999998        10.357393505990027       0.04359692977917207
12.419749315465722        2.9399999999999995       10.357393505990029       0.04335138140263183
12.419749315465722        2.6600000000000006       10.35739350599003        0.04290675764828145
12.41974931546572         2.3800000000000003       10.357393505990027       0.04256051851255976
12.478570553653748        2.5200000000000014       10.120898414676182       0.04283443143471833
12.478570553653748        2.2399999999999998       10.12089841467618        0.04263552520665347
14.377529386453695        4.507268751568293        9.178041602200276        0.05536207326878136
15.114772735418283        3.641997949932154        9.720041363878746        0.06181288991054811
14.794135148250684        4.225206004015279        9.395623673155802        0.05831417570311278
14.969364893823675        3.7922770861035544       9.548116582573202        0.06001057960879109
14.141768211306           4.3687836822109825       9.119612168382252        0.05369099826246276
14.795833634517471        3.935948570901936        9.396886497762072        0.05827506123965758
13.217127825359944        1.5086737403874708       9.264453073418098        0.0452156485424512
12.478570553653748        3.3599999999999994       10.120898414676178       0.043273561096149986
12.478570553653748        3.0799999999999983       10.120898414676184       0.04336176036884993
12.478570553653748        2.8000000000000003       10.120898414676182       0.043213016038264995
12.57478081223804         2.9400000000000004       9.89729515129925         0.04368383334863785
14.377529386453622        1.092731248430277        9.178041602200251        0.05492274410008079
14.600145986196633        1.231538521396975        9.273427122992205        0.056125130643521086
14.14176821130597         1.2312163177875144       9.119612168382249        0.052922347972291124
14.786530335096261        1.375875078023014        9.390014890606455        0.05762490428045037
13.899999999999995        1.3697013871447496       9.1                      0.05070716831370848
13.422468356373807        1.369701387144746        9.178042360217551        0.04676692113038303
13.658231788694046        1.5081864565019854       9.119612168382245        0.04849952547951997
13.422442395917988        1.6466600010550363       9.178051078700978        0.046503789767969254
12.574784756167976        2.380000000000001        9.897287713558928        0.0433206280051494
12.574770600434638        2.100057264950334        9.897314409904661        0.04314040674334268
12.706022235338658        2.2316799431372645       9.692025827738304        0.044318435315280465
12.575191024066802        2.6506478785218253       9.896522084719894        0.04363126655162746
12.726997432870727        2.5191491907597454       9.665085577441365        0.0447586122697906
13.025030113307686        1.6519457135153477       9.381629080541707        0.04461192026734323
12.848306212008232        1.7946308609508377       9.530448609790287        0.044470150807704785
12.706370660674096        1.9587101760080214       9.691567833957642        0.04402338475824263
14.5995711752202          1.5135301072790956       9.273123905256778        0.055892977309608495
15.225233419192831        1.5399999999999991       9.897321990770681        0.06342378163148922
15.100906335516445        1.6730156772545839       9.701209716721158        0.06191633432293741
14.95909032443121         1.532007602184539        9.5377723009184          0.05977727968695146
15.321412828575085        1.96002291177725         10.120849114826889       0.06403438186781864
15.22523213335275         1.8200491189264711       9.89731956571332         0.06335075812374626
15.321429446346245        2.2399999999999998       10.12089841467618        0.06376156649373334
15.321429446346249        2.5200000000000014       10.120898414676182       0.0640563389123392
14.9431532896916          1.8115871573131712       9.522117253962385        0.06001514388909824
14.78531324088646         1.6496829117678196       9.389124091613382        0.05781440378495253
14.784386056935475        1.9226613705435214       9.38844673980129         0.05846858940333045
14.949327046287852        2.089312978610199        9.528126523357905        0.060618149794473865
14.801898867699585        2.1655517236379658       9.401426501026238        0.05938379940783044
15.10019985587817         1.9614107232699949       9.700266536161951        0.06217229173421656
15.093269419538931        2.2370527885366935       9.691095113670732        0.06232041188026675
15.225057366389443        2.3742898388833398       9.896990059972783        0.06356798383345143
15.091512765995011        2.504757918959214        9.688793476498923        0.06264202970377832
15.221419606732287        2.651532072996984        9.890175921130114        0.06393921028633776
13.01811897501824         4.2085626207954485       9.386622129022815        0.045109720073025654
12.848746139384568        4.060542764817558        9.530016205477319        0.04427621220151757
13.899999999999993        4.507268751568297        9.099999999999998        0.052100060430441485
13.658231788693994        4.368783682210977        9.119612168382252        0.050030807680190185
13.220757041530227        4.076042475595432        9.262603647616293        0.04609640071659322
13.21078496906729         4.361108285116996        9.267715255233915        0.04638041075133836
13.422468356373718        4.23029861285366         9.178042360217583        0.04784339102138622
14.600277915835504        4.0918436036079955       9.273496761936448        0.05685080307433926
14.377531643626277        4.230298612853666        9.178042360217583        0.05535158496337112
15.380250684534273        2.9399999999999977       10.357393505990027       0.06526466607393334
15.321429446346249        2.799999999999997        10.120898414676182       0.06453798008942015
15.4                      3.08                     10.599999999999996       0.06599889512091094
15.321429446346244        3.359999999999998        10.120898414676178       0.06432755356861436
15.380250684534273        3.2199999999999975       10.357393505990027       0.06544499839088748
15.321429446346245        3.079999999999995        10.120898414676178       0.06453521323543744
15.225616305383431        3.2102566055959185       9.898044580545474        0.06357954940455433
15.22518318245314         2.92115167933347         9.897227253699057        0.06395465892546397
15.10353989237336         3.0782887374363943       9.704739296368977        0.062357732780555446
12.696799465546778        3.633171053553123        9.70428326246994         0.043473232582344916
12.574770600434633        3.499942735049666        9.89731440990466         0.04306405000082459
12.574784756167977        3.2199999999999975       9.89728771355893         0.0433737217915962
12.847489580842382        3.777036899310736        9.531252219855098        0.044180929816731
13.020049818187333        3.9231051423048564       9.385221140483639        0.044900833304395975
12.696079661450726        3.355413753791466        9.705250974615002        0.043767227276834915
15.232437978907846        3.4963911538250154       9.91108125851885         0.06326404477565138
15.10840510206056         3.352762873623445        9.711317205458549        0.06198519302102146
14.965170687033423        3.499957676346447        9.543869606779188        0.06019803832316933
13.899999999999997        4.230298612853665        9.100000000000001        0.051872278787514985
14.795114309453234        3.6459960273722047       9.396351225227203        0.05863757787866671
14.141768211306           4.0918135434963485       9.119612168382252        0.05399753503743304
14.597274983849259        3.7952958413296747       9.271915817089136        0.057287497231738316
14.377557604082094        3.9533399989432194       9.178051078701005        0.05588961475219333
12.846459042967185        3.4956614537168402       9.532268080530331        0.044286160645984556
13.032154998194573        1.9231221111431713       9.376543808368544        0.045124673739393224
12.84209616893644         2.0615916511867365       9.536590631872633        0.04487461445027358
13.211272748829437        1.7889518329674674       9.267463031096304        0.04539000955123839
12.70702834263208         2.8002097830554087       9.690704324921287        0.04462413024699107
12.70654124652786         3.0729703806802          9.691343737290753        0.044297202298347
12.84610731304002         2.3059956461095212       9.53261525007508         0.045318220210763156
12.85900160772911         2.7119259167549066       9.520035950927332        0.04557528456942372
12.8915610560741          2.5114321445453176       9.489571750911555        0.04577727252087865
14.377531643626204        1.3697013871447525       9.178042360217558        0.05430048099312718
14.141768211305966        1.5081864565019882       9.119612168382245        0.0525246864241888
14.371732138282754        1.6451096772547638       9.176107872867057        0.05444362765311051
13.03768194068696         2.182168183287021        9.372642038937867        0.04590309289477829
13.000597688333745        2.413024422806402        9.399551966235355        0.0462135995037533
13.899999999999997        1.6466715258592244       9.100000000000001        0.05081474054088569
13.232401362515693        2.078818057914995        9.256753165189249        0.04640173795769306
13.658219026958385        1.7851565952164639       9.119614252610136        0.048927852963266356
13.43608772600527         1.9248774152440438       9.17354095676145         0.04730490850336876
14.585365510890268        1.8093831721781384       9.265730868047186        0.05644227926275822
14.918043588935156        2.358081265551           9.498370638087371        0.06095842496145721
15.225229399565356        2.100057264950332        9.897314409904657        0.06330440954192938
14.598613719741495        2.1234166635828333       9.272619545650551        0.057355470418361094
14.72765562200821         2.3183955809378265       9.349005926729385        0.05890831460853173
12.855044681930119        3.2070311940874          9.523864142760091        0.044760725323727706
12.85246276924626         2.952753800600622        9.526377277538897        0.04522958539997257
15.073561750924167        2.799456199833909        9.66578759547531         0.06253105111734682
14.949632066670366        2.6163972729248197       9.528425212774538        0.06157248010729659
14.964530132963947        3.2279356373119326       9.54322396128046         0.06079051190038049
14.967250376173777        3.008090158038464        9.545971236371164        0.06133566318189312
14.87508499297577         2.821277569811439        9.46017139162353         0.06061049535769491
13.019043486816999        3.632709743017188        9.385950733338863        0.044998243476052836
13.211495573976444        3.7898083821667896       9.267347886601316        0.046076892083203085
13.658231788693994        4.091813543496348        9.119612168382252        0.04993833178074869
13.422442395917903        3.9533399989432163       9.178051078701008        0.04782183921007988
14.807771873040458        3.0704178155205915       9.405868421606474        0.059575811328016696
14.785831111012252        3.350917704008572        9.389502894360009        0.05903381693331367
13.899999999999997        3.9533284741390307       9.1                      0.052506804200927466
14.583947786745666        3.491182627106117        9.265003586145003        0.05754759232521477
14.361344043394414        3.649932636798735        9.17270827311846         0.0564868411070436
14.141780973041657        3.8148434047817146       9.11961425261014         0.054946896179615685
13.029522308137903        3.3351538543582615       9.378415542023214        0.045570469654445105
13.658219026958335        3.8148434047817124       9.119614252610141        0.05062737130157091
13.230474626452079        3.484330033880794        9.257712484534137        0.04678336736079058
12.98340856479375         2.8455442294236244       9.412624684058764        0.046109483725557406
13.058944784445236        2.619477257006262        9.357974990433712        0.0465250970925747
14.141780973041627        1.7851565952164605       9.119614252610138        0.053233606122995596
14.370848135233558        1.9311907761915312       9.175815309186664        0.055265264660434237
13.212304412461787        2.3905369296500596       9.26693031732003         0.04688425298027444
13.899999999999999        1.9236416645736991       9.100000000000001        0.051578414332185074
13.658492733238903        2.061646945143708        9.119569576068637        0.04951628352109556
14.136138448870295        2.068452090616037        9.118703732211165        0.05392207616984545
13.446607907972874        2.2051328651903526       9.17016238303531         0.04788471029892211
14.343773880292467        2.2164303953233158       9.167148038641058        0.055623322329120824
14.752005429161198        2.579471851956562        9.365460916503718        0.05935706446194623
14.5401974253392          2.406776365305235        9.243479724962041        0.05722015132260443
13.021323563208254        3.056095560790109        9.384299494354398        0.04601563071617309
13.154973639803387        2.8623582839433226       9.29810302918695         0.0466108095228493
14.658271590993383        2.865600320977878        9.305772742408674        0.05821814589931296
13.43666582246664         3.6439175562004684       9.173353078042961        0.0485340551757761
14.553849310202299        3.1575263727341327       9.250007007593013        0.057340375965225746
13.899999999999995        3.676358335424397        9.099999999999998        0.05333426745380949
14.341140693154115        3.363064665822934        9.16633515463219         0.05636475399015629
14.133219489582016        3.5193313032973315       9.118241359168403        0.0553219204392682
13.25298719286585         3.1526466285674015       9.246717166515296        0.047008327111233754
13.472385084778017        3.3575439104260933       9.162242898024946        0.04882869963935827
13.673111187969578        3.5110140085309522       9.117258799730909        0.05110602682771675
13.291625167682485        2.6561176591260227       9.228912816994251        0.04707590172299724
14.49759365647928         2.660245986294307        9.224179582308896        0.0568517830717049
13.51817735736006         2.4964196135743095       9.14940995813171         0.04864746970627288
14.285453732090412        2.490843872425253        9.150370592041686        0.055458852879009764
13.899999999999997        2.1996522257137197       9.1                      0.052139828497942
14.087766502279456        2.3364291996914823       9.111798487898316        0.05401656799296744
13.715026421524716        2.3338671366649897       9.111448766328127        0.050494894991488744
13.390224449905615        2.901217463124776        9.189280719446293        0.047677966322951244
14.41207181763976         2.9011914054889107       9.190112609610571        0.056339823881730554
14.275444064050061        3.0972977367468904       9.14774597443506         0.05572581415715446
14.098051130891585        3.2464124508717664       9.113132235350916        0.05475206869647665
13.899999999999997        3.400347774284202        9.099999999999998        0.053326141236473557
13.708529492925136        3.2429566467132918       9.112270506805588        0.05113965151375378
13.533571123695852        3.101190654982117        9.145445126985411        0.049094927509893915
14.308538831107496        2.733961984973623        9.15670653591263         0.055716547932952484
13.491589916823862        2.7328156167807616       9.156670098709217        0.048455135388534305
14.149852579492478        2.6879542083458627       9.12095514316808         0.05471097913249324
13.65250714695831         2.6866562267757654       9.120558454114091        0.05009793030500539
13.899999999999997        2.452099518272124        9.099999999999998        0.052566490554293084
13.75084419678149         2.5506724460425283       9.107434240521965        0.05115666792501789
14.050155103659788        2.5538003933557794       9.107534440985347        0.0538770012468131
13.638292611555167        2.8775919656951916       9.123006688290909        0.04996732462946569
14.165387154984897        2.8829150257518705       9.123663433369943        0.05488021750859228
13.899999999999995        3.1479004817255394       9.099999999999998        0.0529328089284452
13.758569261655671        3.035777611926103        9.106682436234214        0.051349404475857174
14.045563600814825        3.0287515385199897       9.107079627670041        0.05406887913484309
14.058039079488688        2.7890696865342917       9.108348683721838        0.05427577479115296
13.744161713663686        2.787922957794149        9.108117153221553        0.051299227080530266
13.987575186641424        2.7134144489463083       9.102558653340733        0.05406373912993601
13.899999999999999        2.640288197701582        9.1                      0.053020646041073434
13.899999999999999        2.759999999999344        9.100000000000005        0.05627077903768151
13.811498805915724        2.7122553380067274       9.102613096542628        0.05223602547043198
13.86                     2.8                      9.100533428181889        0.05544795629272037
13.94                     2.7999999999999994       9.100533428181881        0.05681029540022869
13.996098188602465        2.8781989936429233       9.103081452400522        0.05406650013278325
13.9                      2.959711802295824        9.100000000000003        0.05297572227959869
13.808916955935766        2.8816517500257817       9.102767927446118        0.05221126818665823
13.899999999999999        2.8399999999979384       9.100000000000005        0.056530500099011956
13.9                      2.760000000000001        8.982859820378303        0.09180093449213488
13.940000000000001        2.8000000000000003       8.974339358836557        0.0951156465405215
13.899999999999997        2.8399999999999994       8.982859820378282        0.09178573003522553
13.860000000000003        2.8                      8.980609521958435        0.0917701288121874
13.860000000000003        2.7999999999999994       8.83398765198412         0.13417551216883414
13.899999999999999        2.7600000000000002       8.825216469659836        0.13723910477492252
13.939999999999996        2.799999999999999        8.815251800556906        0.14151343809523165
13.900000000000002        2.8400000000000003       8.825216469659805        0.1382577769479025
13.899999999999993        2.8399999999999994       8.6737500758614          0.18232185334837844
13.860000000000007        2.8000000000000003       8.692363677253086        0.17508944947721042
13.9                      2.76                     8.673750075861426        0.1797672063617078
13.940000000000001        2.8000000000000003       8.674901300417893        0.18130076600605488
13.939999999998111        2.8                      8.583891278512878        0.20891134256997826
13.982033991439078        2.8                      8.586094186658702        0.21267423864491397
13.984650789251226        2.75                     8.536162709920973        0.21076355683931577
13.984650789251226        2.8499999999999996       8.536162709920973        0.21616685977580982
13.93311623842049         2.8382366838698205       8.565723436507149        0.21301988545926248
13.899999999999997        2.7599999999999993       8.561767520421462        0.20892720122234437
13.987267587063373        2.8                      8.486231233183243        0.21328397444051855
13.85999999999915         2.8                      8.57969865617027         0.20979485449965865
13.899999999999999        2.84                     8.561767520421434        0.2128424889669649
13.867104261982336        2.7499999999999996       8.53000235746438         0.2134268003111572
13.867104261982332        2.8499999999999988       8.530002357464376        0.21783738903371977
13.858001050346655        2.8                      8.479456661058315        0.2185879618204918
13.764866393124166        2.799999999999999        8.574712915098786        0.2300007351156215
13.707828350256683        2.7499999999999987       8.521655060637553        0.23760380812013793
13.70782835025668         2.8499999999999983       8.521655060637553        0.23996351747531494
13.696641883336877        2.8                      8.471000185448366        0.24026027060767532
13.631896290444274        2.7999999999999994       8.567744247306294        0.2509003649650921
13.511790632553609        2.749999999999999        8.511381159197018        0.26937974983434015
13.511790632553609        2.8499999999999996       8.51138115919702         0.2693753537674713
13.512521029151717        2.8                      8.461350820360824        0.2699184694463526
13.477944873239547        2.8                      8.559675995413118        0.27356662286387096
13.349282046308435        2.7499999999999996       8.502864445077483        0.29697442028516746
13.349282046308435        2.849999999999999        8.502864445077483        0.29502056251641
13.351898844120583        2.8                      8.452932968339754        0.29716249028668346
13.346665248496286        2.8                      8.552795921815212        0.2953655346450796
13.35396450428551         2.7152105547237424       8.413517824378323        0.3011812154935827
13.349520337164101        2.6799999999999997       8.498317584685031        0.30012480404673014
13.243961186848004        2.699409401988056        8.4272622533324          0.30084246814016824
13.355800651913254        2.8                      8.378482040514482        0.29986200707755334
13.245063924226248        2.7335476638614513       8.392785727254747        0.300802199743701
13.345082657530192        2.715086592219945        8.582993556355863        0.2980234377216822
13.23629861634714         2.7000785072647813       8.55892577726732         0.29840814596792686
13.343240022414946        2.8                      8.61815312885558         0.2956313175181529
13.234749777022088        2.7347931207063354       8.593178555572818        0.2969850141800665
13.175834464327018        2.68                     8.489215093796803        0.30109236579402116
13.349520337164101        2.92                     8.498317584685031        0.29516688926287094
13.353964420962452        2.884791039705725        8.413519414276928        0.2977321118058986
13.17971701840321         2.8852463711023297       8.404845242536771        0.2980952556712669
13.182155894390457        2.8000000000000003       8.369381704388568        0.30069428136877413
13.345082574086886        2.8849118156483          8.582995148549063        0.29463140007448385
13.170818057309065        2.8844566028931884       8.57431636678296         0.29489021011179256
13.169516579568649        2.7999999999999994       8.609048669006599        0.2962272861096116
13.175834464327018        2.92                     8.489215093796803        0.29593369885247517
13.155737719223827        2.713816621108427        8.404546226572394        0.3023672168675597
13.146674835241557        2.716094498348956        8.573594301498236        0.2991519535455813
13.006280314749153        2.8                      8.360164455829452        0.30260064764067973
13.002378506956171        2.8                      8.434615383654707        0.30308684077582587
13                        2.6799999999999997       8.48                     0.3030226855047386
13                        2.92                     8.48                     0.29768641631161136
12.993719685250849        2.8                      8.59983554417055         0.2984842462715344
12.999761709144027        2.849999999999999        8.484546860392436        0.30119919588333394
12.999761709144027        2.7499999999999996       8.484546860392436        0.30350426274745285
12.815914313169012        2.8                      8.524980443942312        0.3411038748286033
12.997144911331882        2.8                      8.534478337130167        0.3017223668351247
12.832223870735127        2.8000000000000007       8.42569795703565         0.34327733359549484
12.818176851493252        2.849999999999999        8.475030401251534        0.3429739523420912
12.818176851493249        2.7499999999999987       8.475030401251532        0.3440371224239836
12.575794697162944        2.8000000000000003       8.512396308105139        0.39546754197407813
12.611474918835132        2.7999999999999994       8.414128994687513        0.3931497863756119
12.577689892410044        2.8499999999999988       8.46242701377945         0.3993436250327495
12.577689892410035        2.7499999999999996       8.46242701377945         0.39638403602707
12.303075131044379        2.7999999999999994       8.49810368127783         0.46058434534586107
12.361976481848986        2.7999999999999994       8.401053335670476        0.45041285952780946
12.305019048452682        2.8499999999999988       8.448136940372411        0.4644167284961152
12.305019048452705        2.7499999999999987       8.448136940372413        0.45960222580026305
9.775595722991058         2.749999999999999        8.315575481018243        0.6531875864632052
9.507745985541929         2.7499999999999982       8.301538071096989        0.6366632160200587
9.758661332981768         2.8                      8.36475660454424         0.6525905100670303
9.648741512348842         2.8000000000000003       8.258858716245886        0.6427002230625992
9.7755957229911           2.8499999999999988       8.315575481018245        0.6537349804816722
9.507745985541973         2.8499999999999983       8.301538071096989        0.6366222137795673
9.48704577603191          2.8                      8.35052183638577         0.6377385518642303
9.929198291667351         2.800000000000001        8.273556833234844        0.6669679070187478
10.026884542595784        2.8000000000000003       8.37881358731228         0.675074450164508
10.034397494910666        2.7499999999999987       8.329138707159066        0.6748391303268259
10.034397494910705        2.8499999999999988       8.329138707159068        0.6773464727706187
12.029083014453528        2.8000000000000003       8.483744362906243        0.5232883152904452
12.10555862422346         2.8                      8.38761504518381         0.5093348181187101
12.030781774756328        2.8499999999999983       8.43376477386135         0.5256299775011961
12.030781774756349        2.7499999999999987       8.433764773861352        0.5225370869593902
9.368284733030334         2.8                      8.244160599256928        0.633880811978064
9.234149455575283         2.7499999999999987       8.28719948454189         0.6417850227430685
9.234149455575245         2.8499999999999988       8.287199484541889        0.6426887072170757
9.213467661988227         2.8                      8.3361842149683          0.6457735871420144
10.209655070985855        2.8                      8.288254950223797        0.6893430637600537
10.283815125575838        2.7499999999999996       8.342210131296264        0.6916416446681338
10.291350115620261        2.8000000000000003       8.392673640691308        0.6937707505282839
10.283815125575876        2.849999999999999        8.342210131296268        0.6951829393156642
11.76334328129622         2.849999999999999        8.419748916324304        0.5729639530906704
11.849141148305579        2.8                      8.374176774701587        0.559418197232787
11.763343281296175        2.7499999999999987       8.4197489163243          0.5724470718521322
11.75762767771087         2.8                      8.46951799153303         0.5729035220663886
9.087827953711825         2.799999999999999        8.22946248226797         0.6569471876946155
8.959624882526722         2.7499999999999982       8.272812261309788        0.6780157637749668
8.959624882526725         2.8499999999999988       8.27281226130979         0.6798413042756315
8.939385534744597         2.7999999999999994       8.321820179338289        0.683156901310698
10.524188883506932        2.7499999999999996       8.354807586147352        0.6982733356601384
10.552110694011319        2.8000000000000003       8.406339523529347        0.7008441113520502
10.524188883506968        2.849999999999999        8.354807586147354        0.7009791902494427
10.489941598264714        2.7999999999999994       8.302944144681437        0.6985528246723489
11.601422063184401        2.8000000000000003       8.361194367564364        0.5977470977820988
11.509577435098137        2.849999999999999        8.40644961186718         0.6093967128648438
11.491649803715333        2.7999999999999994       8.4555786818185          0.6113755618069515
11.509577435098098        2.7499999999999996       8.406449611867178        0.6100645542567155
8.807371174393317         2.799999999999999        8.214764365279013        0.7078851706717404
8.685057912055957         2.749999999999999        8.258422816122946        0.7295188351602561
8.685057912055958         2.8499999999999996       8.258422816122946        0.7318528716597855
8.665282636216565         2.8                      8.30745505513139         0.7331716206277389
10.755777217238084        2.8499999999999996       8.366944616426062        0.6934321050197498
10.764433428644274        2.8                      8.317329651942968        0.6905336001781157
10.75577721723805         2.7499999999999996       8.36694461642606         0.6925264429872225
10.808880578749946        2.8                      8.41979626297526         0.6914180608006046
10.975260658002194        2.849999999999999        8.37844725614591         0.6749059355680935
10.975260658002165        2.7499999999999996       8.378447256145908        0.6752566971834947
11.047759811177214        2.7999999999999994       8.43231539306361         0.667907187792281
11.304469563088638        2.7499999999999996       8.395700363781692        0.6382296903033039
11.257084685566767        2.8                      8.44328564487907         0.6435370787216711
11.304469563088668        2.8499999999999996       8.395700363781694        0.6374972219859293
11.390393937074897        2.8                      8.3501348521087          0.6267760449194202
5.206836108310004         2.749999999999999        8.076136935534763        0.846410888643934
5.052415605613856         2.8                      8.118112717212586        0.8463804877533966
5.326518504141888         2.7999999999999994       8.132477841419483        0.8506496810535696
5.206836108310045         2.849999999999999        8.076136935534766        0.8470725369196176
8.410490941585188         2.749999999999999        8.244033370936101        0.7639372546150517
8.526914395074815         2.8000000000000007       8.200066248290058        0.7558921934930086
8.410490941585191         2.8499999999999996       8.244033370936101        0.7673077748227762
8.39117973768853          2.7999999999999994       8.29308993092449         0.765351226559673
5.481403078780814         2.849999999999999        8.090526380721613        0.8592122323139176
5.2146845250328           2.8                      8.026479636326199        0.8471497678304224
5.4814030787807715        2.7499999999999987       8.090526380721608        0.8618579203442222
5.600621402669921         2.799999999999999        8.14684296562638         0.8687433736481324
5.491071959047142         2.8000000000000007       8.04096448796463         0.8620945910387762
11.147299437222232        2.7499999999999996       8.387463426515398        0.6562018311350407
11.147299437222255        2.849999999999999        8.3874634265154          0.6555614340542509
10.99625881546662         2.8                      8.329479105647762        0.6718784072653765
11.2                      2.84                     8.360184175597793        0.6507565671279751
11.2                      2.76                     8.360184175597677        0.6512879916791791
11.159999999999735        2.8                      8.338060417506378        0.6535825945887974
11.23999999999779         2.7999999999999994       8.34225303984892         0.6490446750995779
4.938297091018459         2.8000000000000003       8.011994784687769        0.8469730424928238
4.932269137839235         2.749999999999999        8.061747490347916        0.8463047283377537
4.9322691378392785        2.849999999999999        8.06174749034792         0.851040126873777
4.778312707085823         2.8                      8.103747593005687        0.8589126443082725
8.246457615756306         2.8000000000000007       8.1853681313011          0.7720865394147642
8.135923971114421         2.7499999999999996       8.229643925749256        0.7664685670144488
8.117076839160498         2.8000000000000003       8.278724806717591        0.7674819904622624
8.135923971114426         2.8499999999999996       8.229643925749258        0.7712723681268644
5.75597004925158          2.8499999999999988       8.104915825908456        0.8801365804406805
5.75597004925154          2.7499999999999987       8.104915825908455        0.8822503813820163
5.874724301197955         2.8000000000000003       8.161208089833282        0.8894580883990911
5.767459393061485         2.800000000000001        8.055449339603058        0.8822555456189428
11.172158201689717        -1.7717528342105313      6.827618649503242        0.75877375521787
11.084017404862088        -2.0062411663527415      6.7620283716312          0.7589966841913878
11.046956744803268        -1.7981623133297027      6.635631627513745        0.7591609510210667
11.298646835118037        -1.9276788343511864      6.724771886749915        0.7616406651181152
12.080378241923416        -2.5004728024042686      6.245500249350965        0.7682862480976513
12.037131114108224        -2.3131007241061186      6.3342881615710835       0.7674630723837895
12.250610065853083        -2.306707500217964       6.2685321865679935       0.7694753067481345
12.170111655345709        -2.319624734374262       6.094132899573355        0.7694443421998254
11.255961424388131        -2.5184633608928393      6.307462763117383        0.7650791858914372
11.373802977728243        -2.598769975899235       6.432285464495429        0.7659326349790705
11.411037659597097        -2.5848184501153963      6.198260112837488        0.7668899905661909
11.605853877046432        -2.658536756583175       6.334122464440034        0.7675505298548306
11.558210254691435        -2.4456265395067573      6.434532510424201        0.7683932512729355
11.853970961366848        -2.6240187838069464      6.268532186567993        0.7678264895130756
11.888004666223463        -2.4125332123517107      6.3422356295959705       0.7679995502197939
11.889105273864045        -2.53700818655287        6.0708189829286425       0.7669004653863485
11.730210473100444        -2.4793724160857864      6.365994089901706        0.7685670565250022
11.091388456898526        -2.24575182486208        6.663865371575802        0.7603905752318963
11.314080243814029        -2.245961877170037       6.592519978839658        0.7650648988806087
11.193147705318221        -2.4538193099767893      6.548075418035617        0.7629775876309116
11.047408964695638        -2.2677585006246557      6.462133021596276        0.7608771833424832
11.09860600500403         -2.3789983969247763      6.318724391658535        0.7624289791862647
11.253820326915713        -2.0943519058743547      6.672447140765392        0.7628545040445602
11.402571754500668        -2.3876491204943706      6.507527798090201        0.7669843111731295
11.648267002228598        -2.590730108186192       6.070027976584187        0.7669120460262456
11.54139507342029         -2.2316128433251867      6.525518846903594        0.7668339600158686
11.203315757387061        -2.4733693340410414      6.096169845001288        0.7651856156457624
11.402987730953518        -2.5479927280782024      6.005700204211896        0.7667694874796896
11.200000000000003        2.84                     8.218635225751482        0.6571626923880923
11.199999999999998        2.7599999999999993       8.218635225751378        0.6579984998973103
11.159999999999998        2.8                      8.199657900416158        0.6591220191487174
11.239999999999993        2.7999999999999994       8.210857331008954        0.6577405263747046
11.401042168765205        6.173478814326592        8.158150583032882        0.8091200929210148
11.33838504390714         6.174093236198385        7.932381625577289        0.8073123651960897
11.446968755599688        6.041355955933902        8.061669298451616        0.8105902550017865
11.228221863148384        6.324097658573963        8.067779276484455        0.8052736053554385
11.199529807213434        6.166913614347299        8.162089703020456        0.8058088486888801
11.146908111373232        6.2913925646729885       7.90904494608433         0.8043846636113925
11.091203741036065        6.22732242673516         8.12584441558774         0.8035156085138342
11                        6.376295167615779        8.036460771059371        0.801695958116693
10.768016048519648        5.644455919536118        8.475564319907162        0.8059967468424968
10.597951016264984        5.79477155886196         8.385374936311656        0.8013075059544658
10.782129775841032        5.805857703803833        8.378723249346534        0.8060177788269296
10.65165147130691         5.5967342638891875       8.26837316583991         0.8019678988479698
10.908332686109567        5.747765202773419        8.413578749964783        0.809454223377619
11                        5.590385307350842        8.508006687218332        0.8117180976338088
10.838375560500378        5.521391006944053        8.369396183150775        0.806707944216362
10.548663962261939        5.780831860227862        8.217249802125536        0.799540933168931
10.717193469423261        5.900154435174308        8.32214521052425         0.8033946534070131
10.541739741111057        5.9833402374833105       8.27223372913885         0.798469201915171
10.598955028232803        6.173474467120467        8.158153191356556        0.7974729682107431
10.771768138008685        6.324092734379758        8.067782231000978        0.7987258637009527
10.842357274001316        6.135529363937806        8.180920253266152        0.8013943551184036
10.653801438748605        6.1644405379565255       7.929686553125531        0.7984367687380195
10.999999999999998        6.281591339259365        7.8330318884457935       0.8021600337979339
10.519911326241644        5.876487961077556        8.094146601795927        0.798475063492262
10.961029438748955        6.218286496934038        8.131265973468413        0.8018739912582158
10.725601569241121        6.023262009088617        8.248280666175663        0.8015126754500408
10.54893498731853         6.03147599953423         8.070202340822641        0.797779521458586
10.840806451451167        6.286022493588848        7.907315020935478        0.800136548135183
10.999999999999996        5.457273215388156        8.331128292582845        0.8101748950398543
11.070819354765629        5.781330222231453        8.393439738289961        0.8124484104365238
11.458260258888945        5.9833402374833105       8.27223372913885         0.8132268654676711
11.288973229682997        5.909278658725097        8.316670676393775        0.8126834585211029
11.25414894021959         6.0362902023532286       8.240463750216898        0.8092094731536595
11.480088680568041        5.8764879277434465       8.094146546239076        0.8130184668501458
11.145528651485117        5.517211574812216        8.372943114095552        0.8141439653253946
11.231974044670379        5.644450933121381        8.475567311756006        0.8163695075357641
11.402046224515244        5.794767233225888        8.385377531693303        0.8165408176721979
11.447621685035685        5.771305585275573        8.222908258296938        0.8157824643059612
11.339596351353837        5.595175995331222        8.280510874742529        0.8167327772244857
11.224186104302452        5.819977142620305        8.37025158605665         0.8140033952362276
4.6619096570041165        2.8                      7.9975099330493356       0.8611446858283686
4.657702167368468         2.7499999999999996       8.047358045161074        0.8613427469515272
4.6577021673685115        2.849999999999999        8.047358045161076        0.8675354641714949
4.504209808557792         2.8000000000000007       8.08938246879879         0.8770931203716997
7.861357000643652         2.749999999999999        8.21525448056241         0.7584582272187942
7.966000836437794         2.7999999999999994       8.170670014312142        0.7633743945402709
7.842973940632463         2.7999999999999994       8.26435968251069         0.7608285380801401
7.8613570006436575        2.8499999999999996       8.215254480562411        0.7628649810020361
6.030537019722349         2.849999999999999        8.119305271095302        0.8973031101956179
6.030537019722309         2.7499999999999996       8.119305271095302        0.8958741548904016
6.148827199725989         2.7999999999999994       8.17557321404018         0.9008139405949799
6.043846827075828         2.8                      8.069934191241487        0.8959357813224605
10.98663048787778         -2.0370321865535823      6.522651576506056        0.7593287608608571
11.34239002561938         -1.5779875320242254      6.850650586720272        0.7598659432170033
11.42449530199884         -1.4079964515781895      6.68655183757731         0.7631852583564979
11.568797306175949        -1.4544415506215465      6.827618649503241        0.7619640597078111
11.518624900993835        -1.6728043567198572      6.756328696722193        0.7608096752625472
11.68348101011036         -1.6053399041031955      6.730560522851569        0.7613278692014526
11.254269811843837        -1.4678372648047913      6.634459472404829        0.7619106536803831
11.375412826973658        -1.772137247632351       6.762423404043652        0.7607830431538555
11.148156989059169        -1.646299816220646       6.694940423962124        0.7598047726699636
11.632132927350108        -1.320689751514512       6.603187286757574        0.7657933995641233
11.816914390496363        -1.4199235778453188      6.7620283716312          0.7639688372292027
11.89684809609597         -1.3496597442670832      6.537325917394664        0.7667774543390674
12.048965289814554        -1.4796903585292596      6.663865371575804        0.7656577896391487
11.839481119971994        -1.6360301765934984      6.668364378699725        0.7619357326835038
11.41892829303595         -2.068646656384176       6.629894691402988        0.7642470229048374
10.960944914190968        -2.181780458386919       6.2933255088762285       0.7593098858213424
11.68190973621168         -1.7898125782207248      6.657274260852136        0.7613985246773166
11.495576290976981        -1.8671751231020297      6.685955945374715        0.7620316584935926
11.617576817837016        -1.9974026679200463      6.594824758852298        0.7636536406070681
11.85140501366184         -1.7979934428269915      6.599763426225577        0.7618821618372057
11.044704573191469        -1.581441741598648       6.496707954241087        0.7599954294521802
10.946734873201438        -1.8154243141812016      6.449025025046414        0.7586202000712827
11.16614959806828         -1.357686997585356       6.418268358089384        0.7637296804461887
11.37968013222354         -1.3052566382513593      6.507506636668296        0.7655630137409349
11.315289767568503        -1.1737494743635117      6.272794506326655        0.7686951765540256
11.56353985385365         -1.1917341128348642      6.360778463861431        0.7685579173865101
11.77204516598338         -1.2468945763284796      6.402586780460024        0.7676561705600494
12.020215798058706        -2.4252697475733833      5.996223323743846        0.7670202506101137
11.81227031687287         -2.488401059033424       5.868719672521078        0.764194118420436
12.263561386215244        -2.1385103363181255      6.108331204860881        0.7714823682032973
12.146744483958072        -2.223865980868029       5.895158683529272        0.769967012411022
12.11916022177284         -2.151293795426106       6.3727616185904115       0.7667442922046758
12.338750862680708        -2.072219168075752       6.334122464440036        0.7702466598188312
11.91675876265258         -2.2144383280672484      6.412272272452437        0.7663744468933394
11.983401717276326        -1.7184520323995895      6.589341045239901        0.7629019220010463
12.09153567966905         -1.8453375134380365      6.503983984858852        0.764365769298546
11.929978341285835        -1.861443775208063       6.549239828433469        0.7626708412027162
12.229620562224575        -1.6246410244517049      6.548075418035617        0.7676779887534788
12.331379810644272        -1.8327085095664137      6.432285464495431        0.7695537747104816
12.267075196219112        -1.6725733091379005      6.288791025946085        0.7710181766363354
12.151879532849339        -1.9930511015688794      6.425588516588823        0.7659883991735094
11.968318966586892        -2.022074782570207       6.472718425392274        0.7642898062115168
12.175833250694263        -1.5127690189381817      6.31194454191096         0.7696783798709462
12.067872894291032        -1.4363832183810643      6.480121841238672        0.7676130523118462
11.00406430468984         -2.3041774838727638      6.089373365281455        0.7607938622401152
11.098347377755351        -2.3928600577915256      5.855948723408126        0.7636455834134818
11.729771593794943        -2.309817610922728       6.433956453344688        0.7676842294637929
11.762470333603842        -2.1130050790245423      6.502217869365114        0.7651706529180374
11.960053354194002        -2.3500666927424994      5.746946398136729        0.7647138327266775
12.300765184760454        -1.8712010009274436      6.141099486145637        0.7731966789930683
12.24427284762851         -2.026236244625859       5.943851946701715        0.774106351086128
12.191246732033155        -2.03270656214838        5.775646881705951        0.7751839092229222
12.07691866402673         -2.159597355122709       5.635863418816968        0.7709557422620855
11.72804212005079         -2.42274739339053        5.6173516931542125       0.7619470404740872
11.528839672030267        -2.511931112625355       5.784398329022649        0.7644748048903399
11.466204388427904        -2.4334840703420504      5.503617731123526        0.7637443523952081
11.29042126413084         -2.4906412262860416      5.877794483495085        0.7658740864712646
11.272129500948036        -2.4475521028862315      5.662938411551456        0.7651460301727974
10.856540595200869        -2.077976170285152       6.08437183703551         0.7571862123175618
11.021897939551918        -2.3317110185389995      5.635710037487017        0.7640458899008689
11.199999999999998        2.8399999999999994       8.029021004873623        0.674349826512981
13.719999999999999        0                        0                        0.8027492394067858
14.000000000000002        0                        0                        0.804645604999486
13.787404532673445        0.1837088401945421       0                        0.8038266565916181
13.825574620872207        0                        0.19220394750631065      0.8027457775728875
13.999999999999998        0.27999999999999997      0                        0.8046838892329026
13.999999999999996        0.18568227749445398      0.20805542183828818      0.804270732566785
14.000000000000002        0                        0.2727272727272727       0.8037228408590372
13.804625144017253        0                        0.4132835486630141       0.8023225987916316
14.000000000000002        0                        0.5454545454545455       0.8036392208726056
13.999999999999996        0.20530972704176254      0.4159973378433768       0.8042257904776936
11.200000000000001        2.76                     8.02902100487354         0.6749069093363346
11.160000000000002        2.8                      8.013535643512967        0.6773411082127884
11.239999999999995        2.8                      8.024737055514608        0.6744595065949123
11.041156559826835        6.081048167151954        8.213608971337663        0.8055532235864299
11.175811806177142        6.195143520773279        7.723177748312977        0.8038773537745681
11.46206818984714         5.956146444878135        7.882754178034347        0.809048241865871
11.358239864556872        6.052366209606776        7.689940240530794        0.8059867462541385
11.14511396225951         5.919249831652058        8.310687972637599        0.8109079763398402
10.999999999999996        6.174838821393395        7.603721777096015        0.8011657971098664
11.19944771122053         6.083609746806166        7.501017642319313        0.8033511025340924
10.812413353041979        5.4077664854008525       8.20434628516377         0.804367146207044
10.907430149005496        5.929702706331417        8.304416247829984        0.8067901584408964
10.530936956620016        5.66401800581491         8.050485843892716        0.7994549976342294
10.629192825767221        5.449502175792392        8.053970628768328        0.8003861319216171
10.815603390175575        6.1914326118377865       7.723046713742283        0.7999369767856211
10.532129264268407        5.941940568128055        7.888714490154219        0.7988934478711566
10.632417692077428        6.040776731910845        7.686633686588298        0.7992975086285243
10.793944072359576        6.080709087635368        7.501318636834455        0.7992806696245419
10.49456241137588         5.752402484691555        7.887337474485927        0.7994225529677984
10.512973738423112        5.525581896280924        7.86293845911646         0.799770330755803
10.467821617928653        5.621503623284239        7.669172705473731        0.8009399818639188
10.517217284723213        5.848000488005406        7.673675804541261        0.8001563453459174
10.619040658551043        5.932049490721794        7.4583684718230225       0.800177783276741
11.461179397157895        5.653007876351553        8.068459560002063        0.8147090526873791
11.50543759777939         5.752402439875581        7.887337399792634        0.8114242560518807
11.173834170237201        5.401312105923017        8.204715251623401        0.8128993296175037
10.999999999999995        5.310689204745825        8.136348508873077        0.8078146455250045
11.37599194153661         5.938058710850653        7.459985288909785        0.8064962050778748
11.481934173042639        5.848857259140972        7.669062404078363        0.8084261072905624
11.501910864319804        5.737012914866213        7.441833865162099        0.8095306206826364
11.532178392096412        5.621503574210529        7.669172623684213        0.8108673298448518
11.477772340025686        5.49856069594284         7.867774997604528        0.8130076478026753
11.353936872699435        5.436015019336875        8.064461032070119        0.8144559870788938
11.191646336124268        5.26279735873228         8.012251784106242        0.8107632374445791
11.499305058761367        5.359570266123776        7.665328788945558        0.8117607047690649
10.794217318974415        5.265381800120269        8.006091349188033        0.8025633267799225
10.999999999999996        5.16074696528665         7.937106334758477        0.8062277173713143
4.385522222989775         2.8000000000000003       7.983025081410908        0.8757359766619236
4.383135196897745         2.849999999999999        8.03296859997423         0.8811968772207424
4.3831351968977           2.7499999999999987       8.032968599974227        0.8769089985812746
4.230106910029757         2.8                      8.075017344591888        0.8839431019387912
4.10857315632336          2.749999999999999        8.018579413152308        0.8788766338125705
4.1085731563233665        2.849999999999999        8.018579413152308        0.8803035550054218
7.6855457419188795        2.8                      8.15597198561979         0.7622183535255197
7.5875113159485           2.7499999999999996       8.200902836361294        0.7680805651677415
7.568871042104429         2.8                      8.249994558303792        0.7708668399394193
7.587511315948487         2.8499999999999996       8.20090283636129         0.7689045821648631
6.305103990193115         2.8499999999999988       8.133694716282145        0.9003702245828046
6.305103990193075         2.7499999999999982       8.133694716282143        0.8960868227786475
6.422930098254023         2.8                      8.189938338247078        0.8962086900412366
6.320234261090169         2.8                      8.084419042879915        0.8956653800858393
10.882274493819287        -1.941943624977871       6.290026835734709        0.7576931879262042
10.88830308363536         -1.6918976788853166      6.300528401327175        0.7586307085530378
10.909522604375645        -2.2293565708207503      5.860022338904372        0.7597643533632475
10.77468915652408         -1.804641892566427       6.063246898394194        0.7580717000290409
11.986322324865323        -1.315159750476798       6.290952564790348        0.7680283042482612
11.789491655610618        -1.9439243721244053      6.561203329083003        0.76282833109396
11.76971098954517         -1.1614959188996903      6.201649490184312        0.7687772041347717
10.827927872878643        -1.558986456275692       6.1354218170931905       0.7607583035544163
10.961534584864184        -1.4476217960533895      6.270884405489212        0.7618088683854057
11.078029384292735        -1.2475367303659215      6.202077243773942        0.766332803983726
10.866097646562224        -1.3367724186869208      6.0462443094540825       0.7654236640231983
10.989909170517192        -1.1373864631464872      5.985886129458502        0.7695303031348818
11.230829717056487        -1.0583478655715546      6.05278565977906         0.7711979502695635
11.52233090014656         -1.0472134816641478      6.083347978677728        0.7713083457188691
11.777316773669293        -1.0825784429734422      5.992086193568787        0.7704141480300278
12.232464935612253        -1.6024205354313181      6.087421367242013        0.77366214682502
11.941954895487093        -1.1997305745992282      6.025151721820497        0.7697341559137296
12.122045939163945        -1.4008970134246586      6.0758136657863036       0.7713676098939279
12.188371635634589        -1.514774757285152       5.832617786184504        0.7781105187673866
12.243388689278103        -1.798219215261159       5.844055865386983        0.7786232672340213
11.899890910329292        -2.2748636379116145      5.497669472529609        0.7657822285533137
11.665860150998075        -2.3475288483294148      5.362265435999525        0.7644890057565865
12.171626241326571        -1.9198186553407834      5.60588903887148         0.7797158453181136
11.89481258768046         -1.0960513081851093      5.803719031458044        0.7726046828672234
12.068258627633629        -1.2890250079111347      5.839682789661644        0.7742034556043224
11.96375939032513         -1.9681756309796528      5.084619059619999        0.7831117080674118
12.112925517888915        -1.8324985402613687      5.332449198112344        0.7840497374251062
12.09080865976166         -1.6839927058686912      5.140207435463757        0.7871908397539307
12.024477925381637        -2.0690474671856163      5.377535768312644        0.7758286680438918
11.839728466464583        -2.199660583080729       5.24839254692249         0.7714084883589861
11.781115365368914        -2.126394206711144       5.005535164428454        0.7789452678464293
11.606371384910465        -2.2747835963706393      5.116395832222683        0.7711759646949962
11.427740823513593        -2.3616213264229926      5.25272849378101         0.7671615034938862
11.197874887675871        -2.376388830061855       5.393985747985583        0.7669313264585292
10.766513053088262        -2.0103815390217217      5.865252997912011        0.758381169293317
10.682341436874289        -1.8088906451798261      5.818766195393915        0.7616945285578404
10.926739758997925        -2.2582014303885996      5.409712619276008        0.7677602603209347
11.031776638395197        -2.289274161044758       5.1961325694194285       0.7717630425264898
10.814980904061457        -2.1545356577687373      5.630671312527291        0.7627139528877079
10.669418291633558        -1.9419874756254378      5.619402555993984        0.7650095243107026
10.932240159575498        -2.218771279588868       4.982749581407297        0.7771344789424626
11.142725321365493        -2.268557590777163       4.941481989107679        0.7758609697435156
10.7988422966434          -2.161308327894401       5.165623786164343        0.7751173704690747
11.200000000000001        2.8399999999999994       7.8223583578330045       0.7106962857193383
13.999999999999998        5.319999999999999        6                        0.8173237371970092
13.865371875278344        5.465371875278345        6.201942187082486        0.8141061827417092
14.000000000000002        5.6                      6                        0.8164070690322286
13.719999999999997        5.599999999999999        5.999999999999999        0.8147354306635108
13.793632500656285        5.6                      5.8232631317068355       0.8146039561710549
13.999999999999998        5.6                      5.7272727272727275       0.8154875401888063
13.999999999999998        5.426150823286447        5.813446139411816        0.8169907591001415
14                        5.402681277163086        5.584883165866922        0.8136827925047934
13.742818737260517        5.599999999999999        5.5729838697815755       0.8100268598502202
13.999999999999996        5.599999999999999        5.454545454545453        0.8097717166534525
14                        0.5599999999999998       0                        0.8018687413031378
13.999999999999996        0.8399999999999994       0                        0.8005001674608607
13.749939099126271        0.7189912690996502       0                        0.7982103838447595
13.999999999999998        0.7298272746263939       0.24099471404324113      0.7994107961623788
13.999999999999998        0.28                     6                        0.797289835242581
14.000000000000002        0                        6                        0.7978801866905892
13.865371875278342        0.13462812472165595      6.201942187082484        0.7974520864622265
13.720000000000002        0                        6                        0.7966763269116396
14                        0.2013491560269931       5.826006784298217        0.7974723151155622
13.999999999999998        0.2562760824439083       5.584822296518974        0.7967273680973667
13.999999999999998        0                        5.7272727272727275       0.7993703642047776
13.783460423188707        0                        5.822757836985496        0.7983072545791884
13.999999999999996        0                        5.454545454545453        0.8012258725700715
13.999999999999998        0                        5.181818181818182        0.8033689119267914
13.747700800193634        0                        5.299331462117895        0.8028717034849305
13.999999999999998        0.24311084289527818      5.294501265235967        0.799242288865388
13.737698762167028        0                        5.575239446013548        0.8000377701881832
13.72                     5.6000000000000005       0                        0.8152616944498522
14.000000000000002        5.6                      0                        0.820336599478018
13.824597824386688        5.6                      0.19164175021556143      0.8154787086963509
13.822313541589828        5.402648566567979        0                        0.8167132448696164
13.575131527047423        5.6                      0.2525777211021918       0.8110588005223375
14.000000000000002        5.6000000000000005       0.2727272727272727       0.8170513679698722
13.999999999999998        5.3876941821888025       0.1801921853831594       0.8183754611125524
13.999999999999995        5.319999999999999        0                        0.8201597217098081
13.561617887409957        5.345241467330556        0                        0.8090607476662656
13.44                     5.6000000000000005       0                        0.8089174731328176
13.79775200844978         5.172597797772807        0                        0.8151188105769479
13.999999999999996        5.180060840113379        0.20039959189789514      0.8179848458633449
13.999999999999996        5.039999999999999        0                        0.8199096253307842
13.803829875171836        5.6                      0.41724060478150277      0.8133566245014839
13.999999999999998        5.344439528991347        0.41667974200457625      0.8148588429668191
14.000000000000002        5.6000000000000005       0.5454545454545455       0.813530850555507
14                        5.6                      0.8181818181818181       0.8107199645553903
13.774973854767262        5.6                      0.6871506696551588       0.8113977133201332
14                        5.381002441819172        0.7164421045469545       0.8110898876470145
14.000000000000002        5.600000000000001        1.090909090909091        0.8079669920904182
13.759154398728441        5.6000000000000005       0.9545454545454551       0.8086527811712686
14                        5.370706370290458        0.9703051948139017       0.8090204945936014
13.999999999999996        5.166584827315761        0.6403007680753379       0.8124502936453888
13.999999999999996        5.157475815784829        0.8471916798078678       0.8110687010700469
14.000000000000002        5.600000000000001        1.3636363636363635       0.8040484820022983
13.759154398728443        5.6                      1.2272727272727275       0.8042920760633118
14                        5.35915439872844         1.2272727272727275       0.8061909801316874
13.999999999999998        0                        4.363636363636364        0.7953174767156151
13.999999999999998        0                        4.090909090909091        0.7883926549112957
13.759154398728437        0                        4.2272727272727275       0.7921049518419485
13.999999999999996        0.24084560127155985      4.227272727272727        0.7933865793464171
14                        0                        3.8181818181818175       0.782976830889039
13.75915439872844         0                        3.9545454545454524       0.7866874678967921
14                        0.24084560127156074      3.9545454545454546       0.7859155660278013
13.999999999999998        0                        3.5454545454545445       0.7814107934388724
13.765911411378317        0                        3.678038545852896        0.7831575106455754
13.999999999999998        0.24084560127156074      3.6818181818181817       0.7819320608840519
13.999999999999998        4.479999999999999        0                        0.8220656085913641
13.75595229766619         4.334156854587107        0                        0.813296478180885
14.000000000000002        4.2                      0                        0.8210366090533409
13.999999999999996        4.34                     0.2430500295721023       0.8222506195233866
13.999999999999998        3.6400000000000006       0                        0.8141515025912099
14                        3.92                     0                        0.8178680221577351
13.74452338981428         3.7749317462761502       0                        0.809793872048696
13.999999999999996        3.780000000000001        0.24305002957210275      0.8154237915282837
13.752780201755414        4.0583182559650215       0                        0.8114595919336806
13.999999999999996        4.0600000000000005       0.24305002957210275      0.8201698642696272
13.44                     0                        0                        0.7998576234387763
13.56061541240313         0.2030011977030551       0                        0.8014235744434055
13.579971255966736        0                        0.2505956282723295       0.8001231147783382
14                        0                        0.8181818181818181       0.8014651168084473
13.772741420116331        0                        0.6772433045580808       0.7998969575471636
13.999999999999998        0.2350344918113727       0.6927199168798435       0.8020532778243367
13.742360686397008        0.4386173006701391       0                        0.8005780809392614
13.575675606240893        0                        0.5389745195735155       0.7989753965223426
14                        0.4366129082599044       0.253336386946855        0.8026183629776147
13.557989526027189        0.6430452560768689       0                        0.7974210661860177
13.999999999999998        0.4494139915340556       0.5616149711614522       0.8010326871891841
13.999999999999996        0.6535121425810742       0.44326346576327635      0.7992901116330366
13.440586574196066        0.4487105667595165       0                        0.7991700156070624
13.159999999999997        0                        0                        0.7989720811920895
13.280736245708823        0                        0.23267349929679082      0.7972674127807758
13.29121800016497         0.2270328293326934       0                        0.8008832926110586
13.999999999999998        1.96                     0                        0.8143139787444554
13.999999999999996        2.2399999999999998       0                        0.8196714421416437
13.744750225234645        2.1052619486151443       0                        0.8158226726984618
13.999999999999996        2.1                      0.24305002957210275      0.8124583938805342
14.000000000000002        1.68                     0                        0.8068336452878525
13.756949970427899        1.8199999999999972       0                        0.8080347380092848
14                        1.8200000000000007       0.24305002957210275      0.8051860246431938
13.020000000000001        0.2430500295721002       0                        0.8024470242678913
13.010943718885965        0                        0.25019274992085805      0.7953735931188685
12.88                     0                        0                        0.7990303861131843
12.75739128631909         0                        0.24318823721462315      0.7941599633140292
12.74538723495549         0.2442671063557197       0                        0.8040038309998411
12.6                      0                        0                        0.7986841199167043
11.933333333333332        -1.9999999999999998      1.4999999999999998       0.7585704551820517
12.2                      -2                       1.5                      0.7585511220454543
12.000317372894555        -1.7815117858679703      1.4781511785867971       0.7570750205614839
12.009897858886893        -1.9999999999999993      1.6695949773908527       0.7607817573527935
11.666666666666668        -2                       1.5000000000000004       0.7635286596615841
11.800143036656552        -1.829555047632498       1.4829555047632499       0.7597123537329822
11.784321752791293        -1.9999999999999996      1.686195901786985        0.7636863925327835
12.262136976276661        -1.7238356609926002      1.4723835660992597       0.7573552594204104
12.239794881462394        -1.8224046709213289      1.6820582846445962       0.7618530091582449
12.200000000000003        -1.9999999999999993      1.7694267513580222       0.7649364912221289
12.247150854633938        -1.7886259809655218      1.8977519414888726       0.7699876868277541
12.251919315519352        -1.765931561992174       2.169018655596767        0.7820936602967493
12.200000000000001        -1.9999999999999998      2.038853502716045        0.776717839412458
12.200000000000001        -2                       2.3082802540740666       0.7877650191034612
11.956506843195658        -1.9999999999999996      2.1929738758791597       0.7800341538051648
12.108432579581963        -1.265003760345815       1.4265003760345816       0.7612395753103406
12.324273952553334        -1.4476713219852022      1.4447671321985205       0.7581217940439892
12.386410928829996        -1.1715069829778033      1.4171506982977804       0.7632404346866921
12.361970585343535        -1.2768948918171292      1.6546202136768762       0.7623716759309752
11.200000000000003        2.760000000000001        7.822358357832911        0.7107098736454568
11.159999999999998        2.8000000000000003       7.8071271944149565       0.7145504830441513
11.239999999999997        2.8000000000000003       7.814163689995175        0.7121606469408265
10.491962265690713        5.377269887194777        7.6546037321766764       0.8011404375783079
10.495271498752833        5.730172660838259        7.441259631535905        0.8022832109251182
10.790256581001646        5.108026187832832        7.798081441824886        0.8029078711605847
10.61663369394749         5.291728403544772        7.843024833858615        0.8004078317899607
10.999999999999995        6.0624429888871605       7.36228952441964         0.8009489846004435
10.786519027639331        5.972578146988904        7.27105381877977         0.8006411357315367
10.999999999999991        5.949956444692476        7.1206624181904425       0.8033314764480978
11.205898248454991        5.973841206770804        7.266316796609432        0.8043406306219304
10.605666339000102        5.81815906538858         7.218093465682022        0.8031206146204125
11.559000516280475        5.490206590702992        7.45034431783832         0.8111379593585378
11.523197838543565        5.6186941592295385       7.204706230317536        0.8103661748596879
11.388352133227123        5.826760288645771        7.223788124226259        0.808082266432428
10.440999491848375        5.49020663049453         7.4503443841575505       0.8028274405153805
11.187341611836198        5.104044377479701        7.8071231447732234       0.8088292857477059
11.366823301733273        5.2805118853800215       7.85481737657988         0.8120444795108771
11.585824969030027        5.358898208634227        7.23149701439038         0.8100157107974483
11.524462294788776        5.200128012043783        7.43154728773451         0.8102422857339118
11.379299293938793        5.1131348779934225       7.630872553015458        0.8101822407106568
10.999999999999995        5.010557196828835        7.737535245882943        0.8062200532509801
11.194897304651878        4.958406539500873        7.611754874177824        0.8080380748595531
10.607040997972984        5.122055493766099        7.6216654458616135       0.8025061250428914
13.863770120849665        5.180320987364541        6.204344818725497        0.8141960234818358
13.724382471887436        5.324382471887435        6.413426292168847        0.8120699344250841
13.57313972099654         5.461933664728404        6.207099502907393        0.8137845610673965
4.109134788975432         2.8                      7.9685402297724774       0.8777501329383509
3.956004011501724         2.7999999999999994       8.06065222038499         0.8749643932392114
3.834956190355967         2.7499999999999987       8.00423975559179         0.8679148810099505
3.83495619035602          2.849999999999999        8.004239755591794        0.8678930595941462
7.405828539152042         2.8000000000000003       8.141312628195516        0.7849465911874393
7.325292616720571         2.7499999999999996       8.18716053664827         0.797943483129123
7.305353752372879         2.8                      8.236184202346276        0.7998491789279005
7.325292616720574         2.849999999999999        8.18716053664827         0.7944789579601061
6.576969008518584         2.8499999999999988       8.147942558157327        0.8858382513674204
6.576969008518548         2.7499999999999982       8.147942558157325        0.8826136236255967
6.686590143903608         2.7999999999999994       8.203756175725239        0.876975154574197
6.596159487305917         2.8000000000000003       8.098879671234055        0.8804832297745407
6.82513550857851          -1.3924511686674814      6.7179583561615415       0.8524366942404946
7.000000000000001         -1.4722513376318762      6.917604941513332        0.852354033929472
6.746027053655055         -1.5191562199838766      6.898842988572529        0.8501770567697976
6.906794156891628         -1.6574912860418736      6.843508962149331        0.8485290699843755
7.448810579815403         -2.15699774681148        6.6437063778414895       0.8297585100541572
7.6636664471498355        -2.088450164333132       6.67112541083283         0.8311135618016119
7.613148342804878         -2.324258125129865       6.576802226514137        0.8256498957221322
7.660609451622632         -2.1810105637607373      6.446410445371579        0.8301860499283011
7.389304641348488         -2.3150688327784894      6.580477943454685        0.8266136285418204
7.384091368797425         -1.851484558994657       6.765911652968218        0.8405543494589623
7.46928304522563          -1.652731795413479       6.845412758400689        0.8472463544780716
7.6131483428048785        -1.8526422035363987      6.765448595151523        0.8391429787066157
7.57613667225966          -1.6724391660429232      6.625551436738733        0.8463045130227359
10.701508056823313        -1.5402562637728816      5.89272387709179         0.7647529048858638
10.77264761134254         -1.240925334738112       5.836923075344615        0.769805033488468
10.60252935703352         -1.3882036569620873      5.653420702065019        0.7719339043674519
11.13158048116009         -0.9567451455467438      5.846394310864867        0.7735010990981656
10.901788956741642        -1.0272361959270526      5.769695015143057        0.772992115320739
11.391872306715563        -0.9361220700378815      5.881707438633131        0.7737666889749201
11.656993166732923        -0.9576405570158057      5.811782780520867        0.7734275861335006
12.136431848248666        -1.4030876603360178      5.605261882281466        0.7810949753350699
12.191593894042374        -1.6660299715416618      5.591858547981616        0.783670312131557
11.478209303849752        -0.8499170472068053      5.68831411720834         0.7765719510254718
12.034442703148702        -1.8614652733430956      4.720780208998535        0.7949432500046879
12.2                      -2                       4.7                      0.799555594636657
11.955400557363333        -2                       4.7                      0.7937303975374803
12.037892640316441        -1.9999999999999996      4.5437504728548905       0.7958100514928182
12.23680578047566         -1.825381421915203       4.557923252507712        0.7997248753449356
12.199999999999996        -1.9999999999999993      4.462097421656434        0.7990600100159685
12.246183966006104        -1.7800763523518812      4.732988547147218        0.7991030101764663
11.84049319610114         -0.991256669541734       5.598321828530343        0.7761004784748028
11.747327719903232        -2                       4.7                      0.7875336158973959
11.868544760297437        -1.8718100309919565      4.719228495351206        0.7907206598193833
11.856322342176473        -1.9999999999999996      4.5464161223116655       0.7912024063301287
12.144655497695878        -1.5331345103875391      5.377897214975787        0.7854555375898685
12.074814697610066        -1.2669724553894408      5.403222254420575        0.7817564226363957
12.014471316103316        -1.1771530023976116      5.60355191353699         0.7772042653721566
11.960684004572999        -1.0652809968840888      5.367421037412331        0.7800540393667584
12.199999999999996        -1.9999999999999991      3.924840762222198        0.7957597781843447
12.250328923458303        -1.76522913622946        3.7848380437246574       0.7979090608040874
12.2                      -1.9999999999999996      3.655414010864176        0.7980829691825032
11.94575767239757         -1.9999999999999996      3.769021425747666        0.7926835486107454
12.248891204379236        -1.7692658233430685      4.323257517706605        0.7992054958674687
12.199999999999998        -1.9999999999999993      4.19426751358022         0.7966322923874469
11.993044124548188        -1.9999999999999996      4.36133999651039         0.7934536759495082
11.89712367921376         -1.9999999999999996      4.083560064977614        0.7898838783946235
12.248693354790039        -1.7715903252439906      4.042823781217892        0.7975752575126726
12.288927185211774        -1.58213010250145        4.143489466185044        0.7991215392505832
12.27893992314974         -1.6257330920379853      4.554400417249816        0.7998151376895012
11.751885191002248        -1.9999999999999996      4.355939981946708        0.7886008023156278
11.842689838480753        -1.973743099811759       4.831335068191307        0.7868183220023887
11.679999999999994        -1.9999999999999927      4.586574002087917        0.7875104049856426
11.240306980891267        -2.3335531332331514      5.1626305349472235       0.7704852577555018
11.391863949609384        -2.2885276829763708      5.004418336909566        0.7734828065487537
11.728256059065325        -2.0603200738316563      4.786518041475215        0.7846814196178827
11.557474945581474        -2.2073283325257274      4.8948829792458755       0.7777864373205235
11.569675703901263        -2.1267234044899284      4.709837806959181        0.7828050148187532
11.493162919435825        -2.1002274047330443      4.558365159303021        0.7842314449603994
11.318478404876878        -2.2094883437079043      4.725403585039886        0.7797400061086462
11.555619869062783        -1.9999999999999996      4.400455050363542        0.7868250021673692
11.30509758636738         -2.1109219267988695      4.4217670960033475       0.7841109788533805
11.978219718664626        -1.8104635633326673      4.904429945951359        0.7888282711210276
12.100870735165277        -1.4077216215386628      5.196045625386791        0.785543689748449
12.068200189929408        -1.5350476921284508      4.9777571310961655       0.7886007477962346
11.273961155195181        -0.8313304148691966      5.683405644569672        0.7770028580609009
11.039324065902761        -0.8541992856170387      5.641361688633472        0.7770616606412596
10.813668742966094        -0.917085928707618       5.553503900827615        0.7770782819769387
10.688001336096256        -1.12724230955558        5.624703981642439        0.773853361168947
10.586519036390538        -1.6648527388720817      5.633585194985949        0.7693066133077412
10.605440498643842        -1.0128459786442283      5.414263464672856        0.7772599874632838
10.520067978826988        -1.2593691047679219      5.44921758557148         0.7755749254261303
10.492358950747507        -1.5396631160581222      5.435174526088568        0.7756293355258245
10.550858286919457        -1.8318277799496037      5.369003523938345        0.7750920764976782
10.720439203747267        -2.079714744716724       5.4013202861502085       0.7698636499897954
10.625897503433075        -2.0048938316647114      5.171969259773127        0.7780019625156845
10.981186130778479        -2.188119684971851       4.712627119088936        0.7805566775124931
11.098451047220799        -2.1586961912413587      4.516998643639743        0.7823186990141819
10.720596862555398        -2.0967311272930114      4.879550572616774        0.7815749207387145
10.493982948305709        -1.8354037239637135      5.126313119497507        0.7812283197615197
10.531674901416176        -1.9303254550688587      4.943392341771036        0.7833651486527399
11.186332920385855        -0.7305823699449271      5.491728061144057        0.78214371763947
9.8                       -2                       4.7                      0.7768900593448791
9.799999999999999         -1.9999999999999991      4.433333333333333        0.7780127450966033
9.75895373365869          -1.817572149594172       4.5223484448235185       0.7776105139935342
9.97556851475684          -1.9999999999999993      4.51119539993875         0.7797287424837783
9.737519374480067         -1.7223083310225114      4.741653750346623        0.7761991205399167
9.931543485889849         -1.8254991390205004      4.726175129146925        0.7783916022953249
10.070171817302827        -1.9999999999999996      4.700000000000001        0.7801194020982419
9.997281579993171         -1.9999999999999996      4.289107522631415        0.7806725020858948
10.206946121533491        -1.9999999999999996      4.463927848095258        0.7822622247320598
10.161724114525338        -1.7881899299770887      4.731771510503436        0.7814694698519429
10.339056052886905        -1.9999999999999996      4.7                      0.7833551603572203
9.750809881468903         -1.7813772509728951      4.300425150153114        0.7786073622150074
9.799999999999999         -1.999999999999999       4.166666666666666        0.7789254744416397
11.2                      2.839999999999999        7.636285928018428        0.7593570571559597
13.767688574484367        5.6000000000000005       5.288977179670963        0.8041271410533556
13.999999999999998        5.599999999999999        5.181818181818182        0.8040482473486391
14                        5.373729195677571        5.315198966589056        0.8069105897058185
14.000000000000005        5.600000000000001        1.636363636363637        0.7993213395557386
13.75915439872844         5.6000000000000005       1.5                      0.7983216264861542
14                        5.359154398728439        1.5                      0.8023388449905157
14                        5.35915439872844         1.772727272727273        0.7985709677302885
13.759154398728441        5.6                      1.772727272727273        0.7921951460594957
14.000000000000005        5.600000000000001        1.9090909090909094       0.7955309006968304
14.000000000000002        5.6000000000000005       2.181818181818182        0.7951018023835003
13.759154398728441        5.6                      2.0454545454545454       0.7892789284566516
13.999999999999996        5.359154398728439        2.0454545454545454       0.795979420847794
14                        5.6                      3                        0.8072912323249563
13.759154398728441        5.6000000000000005       2.8636363636363633       0.805345841867707
13.999999999999996        5.599999999999999        2.7272727272727266       0.8039640511324938
13.999999999999998        5.359154398728438        2.8636363636363633       0.8013763538959041
13.999999999999998        5.6                      3.5454545454545445       0.8045954387402707
13.759154398728443        5.6                      3.40909090909091         0.8036949627163609
14.000000000000002        5.6                      3.2727272727272734       0.8069966457344689
14                        5.359154398728441        3.4090909090909096       0.8021436471588929
13.999999999999998        5.599999999999999        4.636363636363637        0.8049792098602121
13.759154398728443        5.6                      4.5                      0.8029528391604764
13.999999999999998        5.6                      4.363636363636364        0.8066963774443497
14                        5.35915439872844         4.5                      0.8064694650230563
13.575689715025272        5.6                      5.80163581641251         0.812518865733847
13.439999999999994        5.599999999999999        5.999999999999999        0.8135316562391087
13.284209320280768        5.460041217762402        6.209938173356396        0.8149308350653951
13.999999999999998        5.039999999999999        6                        0.8176255445861585
13.865036303316387        4.9009823295992          6.202445545025416        0.8140363653701906
13.999999999999998        4.88088961862576         5.7706057839702005       0.816960867326162
14                        5.169412010067342        5.749232318605585        0.8178324438292303
13.999999999999996        4.759999999999999        6                        0.8159849095871047
13.999999999999998        5.151139523694284        5.4448365216650405       0.8119001671467808
13.570931646582368        5.6                      5.360510122481313        0.8044929715332169
13.30323442139156         5.599999999999999        5.76017932205397         0.8100732212806937
13.444939008152101        5.6                      5.546809740859001        0.8070994692677617
13.576731214695654        0.423268785304344        6.634903177956515        0.805818264335925
13.71695458002087         0.5725526795991163       6.424568129968691        0.8048902194002251
13.724382471887434        0.27561752811256435      6.413426292168846        0.8006820465671433
13.430649750009373        0.2802530852934278       6.420379627940141        0.8006212334500616
13.1380771705187          1.150719444428446        7.292884244221947        0.8096147429537978
13.134675240037364        0.8653247599626361       7.297987139943952        0.8123009557537336
13                        1                        7.5                      0.8094047498322362
12.849308373691654        0.8601624617835095       7.290243692675263        0.8126311485808354
12.999999999999998        1.2769230769230766       7.499999999999997        0.8050674457278326
12.787458515184785        1.1836732893211561       7.499999999999997        0.8059102511259704
14                        0                        2.454545454545454        0.7857615449289331
14.000000000000002        0                        2.181818181818182        0.7897512580421059
13.776051369929375        0                        2.3173167895412075       0.7834382479492009
13.999999999999996        0.24084560127155985      2.318181818181817        0.7881063313866016
14.000000000000005        0                        1.9090909090909094       0.7929971992198666
13.759154398728443        0                        2.045454545454546        0.7869053641540934
13.999999999999996        0.24084560127156074      2.0454545454545454       0.7921031084895258
14.000000000000005        0                        1.636363636363637        0.7946041430981086
13.759154398728441        0                        1.772727272727273        0.789162422234906
13.999999999999995        0.24084560127155985      1.772727272727273        0.7949368349537717
13.999999999999996        0.24084560127156074      1.5                      0.796748258874988
13.759154398728441        0                        0.9545454545454564       0.7961426650635889
14                        0.47024205259612556      0.8368589030529185       0.7983910747126348
13.999999999999998        0.24084560127156074      0.954545454545455        0.799994954558861
14.000000000000002        0                        1.090909090909091        0.7989151390320625
14.000000000000002        0                        1.3636363636363635       0.7964360114004596
13.759154398728441        0                        1.5                      0.790393396877935
13.759154398728441        0                        1.2272727272727275       0.7926986949907376
13.999999999999996        0.24084560127155985      1.227272727272727        0.7984616680858573
13.540457490795355        0                        1.0881173330168576       0.7913212625775544
13.536944160369638        0.8620845933963253       0                        0.7962103750949798
14.000000000000002        1.4000000000000001       0                        0.8021563911202642
13.753924084470173        1.2605585689811283       0                        0.7985968659267453
13.999999999999996        1.1199999999999992       0                        0.8006718806180171
14                        1.2600000000000002       0.2430500295721032       0.7973395508766888
14                        0.9914265256366139       0.23266834847175843      0.7979504995705923
13.748590773098785        0.9891436283549369       0                        0.7977965977665814
13.7569499704279          1.54                     0                        0.8014688435092411
13.999999999999996        1.540000000000001        0.24305002957210275      0.7991359608673588
13.999999999999996        0.4744801945866062       1.0985197841536882       0.7980221966437798
14                        0.8609328788073132       0.45987181741246985      0.7968112480584636
13.999999999999998        1.1320555891852484       0.475290083077093        0.7940966721855144
13.999999999999996        1.4000000000000004       0.4861000591442064       0.7921704482940353
13.999999999999996        1.2654459167796719       0.7178031144906223       0.7878870039393596
14                        0.9974709737360676       0.6958007485719375       0.7920659767737265
14                        0.5792968284801119       5.5755325226031776       0.7916400520373906
13.999999999999998        0.4318849334504753       5.806655307890514        0.7952676857937339
13.999999999999996        0.7094690704254175       5.7694629677519345       0.7931470949515508
13.999999999999998        0.5599999999999999       6                        0.7968744824105211
13.999999999999998        0.8399999999999997       6                        0.7969677664187832
13.999999999999996        0                        4.909090909090909        0.8038772649532069
13.758370704210252        0                        5.04382169083479         0.8041655090808052
13.999999999999996        0.24180299990072074      5.0358933674231485       0.8023981947098734
13.999999999999998        0                        4.636363636363637        0.8011129130490587
13.772015105728261        0                        4.774102514795219        0.8025069212009827
13.999999999999996        0.24455012529732834      4.767073531861648        0.8035394926942309
13.999999999999996        0.45012109236427283      5.15847642341705         0.7974424525961731
13.54177352460956         0                        5.171481347790593        0.804032626033551
13.999999999999998        0.4400774471583473       5.359051611159783        0.7946728828470432
13.556563407915974        0                        5.370971449935119        0.801311930497967
13.999999999999996        0.8519525877836114       5.53381231169988         0.7896334703416682
13.999999999999996        0.9799999999999992       5.756949970427897        0.7931444664112286
13.999999999999998        1.12                     5.513899940855794        0.7911894631632076
13.999999999999998        0.6933526987085763       5.283713987688037        0.7912389320280359
13.860546520295978        0.42448548884820436      6.209180219556027        0.7998078814330157
13.579245861277649        0.13609300019644968      6.204139500294674        0.796541269473754
13.86097696942045         0.710414508243971        6.20853454586932         0.8012562823208728
13.440000000000001        0                        6                        0.792180976690611
13.564725861695388        0                        5.8054146648918294       0.7956551812864897
13.29900698723197         0.13608746096916244      6.204131191453743        0.792946579026042
13.33846525904859         0                        5.071579281241751        0.8046823559548669
13.343399206196622        0                        5.323350675201906        0.7998503200245918
13.450378520751931        0                        5.562859850837798        0.7965033483833507
12.879999999999997        5.599999999999999        0                        0.7946735079661381
12.599999999999996        5.599999999999999        0                        0.7902495652547339
12.717335523372554        5.353262958208788        0                        0.790224566599213
12.739999999999997        5.6000000000000005       0.2430500295721032       0.7894879055245364
12.319999999999993        5.599999999999998        0                        0.7872109772523053
12.459999999999997        5.356949970427896        0                        0.7892210307663367
12.459999999999996        5.6                      0.2430500295721032       0.7837628406347762
13.159999999999997        5.599999999999999        0                        0.801443126561698
13.001351094456293        5.367390200740571        0                        0.7936445683553276
13.261416863973471        5.362408937005492        0                        0.7999413638825316
13.015112949713144        5.6                      0.24413511545226996      0.7967124554667268
13.28173242288676         5.6                      0.2363866975154867       0.8045392251399958
13.35700466085586         5.6                      0.43886485532641784      0.8077657972129837
13.551134149514079        5.6                      0.5586474717478698       0.8114031840844896
13.341970995244635        5.152433870764093        0                        0.7992277333035798
13.999999999999996        4.903379420368173        0.2423727945917089       0.8184182815509361
13.999999999999998        5.044924090796245        0.45513032288027233      0.8150850786811281
13.546167317788234        5.034395993697992        0                        0.8059185578095595
13.999999999999996        4.759999999999999        0                        0.8208695729641297
13.760070021557826        4.894857835353345        0                        0.813571574308917
13.756949970427897        4.619999999999999        0                        0.8138267076286683
13.999999999999996        4.619999999999998        0.24305002957210275      0.8210350856765025
14                        4.765576367265192        0.4868162135676246       0.8176108869259248
13.999999999999998        4.9149874882307945       0.7175947719484221       0.8140294256554074
13.54171204837755         5.6000000000000005       0.8276725831486368       0.8103657548488378
14                        5.143343686683885        1.1259688840513506       0.8087254574899786
13.999999999999996        4.9596548404931085       0.9655058177595621       0.8117655039290936
13.527332612586983        5.6                      1.100877385850925        0.8055798503125667
13.999999999999998        5.11489211424213         1.3664991446846342       0.8059410623673866
13.518308797456879        5.6                      1.3636363636363624       0.798450568567458
13.51830879745688         5.6                      1.6363636363636376       0.7904237309395309
13.29872257767513         5.6                      0.9686138123782504       0.8054614867948108
13.282624607495155        5.6                      1.23402199389057         0.797838566779076
13.999999999999996        0.24084560127155985      3.4090909090909096       0.7828065038938655
14.000000000000002        0                        3.2727272727272734       0.782826074446512
13.782316806586865        0                        3.392410041651331        0.782199888585975
14                        0                        3                        0.783747242297835
13.780968835928375        0                        3.1251813119622303       0.7819548835310588
13.999999999999998        0.24084560127156074      3.1363636363636367       0.7850528090820851
13.999999999999998        0.24084560127156074      2.8636363636363633       0.7854008110153802
13.999999999999996        0                        2.7272727272727266       0.7838826263245108
13.77905697094205         0                        2.863657491849475        0.7807639471932702
13.759154398728436        0                        4.499999999999999        0.7979273398537331
13.999999999999996        0.24084560127156074      4.5                      0.8004028819560193
13.541408082765106        0                        4.909885403678711        0.8050288045717516
13.999999999999998        0.47298301359248995      4.90229351340834         0.8013059275835658
13.537451976056275        0                        4.635807203483877        0.802178549421214
13.535917553102479        0                        4.362614641117527        0.7972393879927749
13.999999999999996        0.7225368038146812       3.6818181818181803       0.7797596597848652
13.999999999999996        0.4816912025431215       3.8181818181818175       0.7815269681284825
13.999999999999996        0.7225368038146817       3.954545454545455        0.781944495299712
13.999999999999998        0.7225368038146804       3.4090909090909096       0.7826083114932371
13.999999999999998        0.4816912025431206       3.545454545454545        0.7810348155046317
13.999999999999998        0.4816912025431206       3.2727272727272734       0.7842302025408808
13.999999999999998        0.4816912025431206       4.090909090909092        0.7879189979373739
13.542991599510966        0                        4.087277082857242        0.7923892777922318
14                        0.4816912025431206       4.363636363636363        0.7965476634179344
13.312113829941978        0                        4.511332440243146        0.8024588464659238
13.309876708867094        0                        4.228819529418985        0.7980360342275475
13.30945931498039         0                        4.789362687529524        0.8057745638565889
13.999999999999996        0.9842040027971537       5.296648159360373        0.7894008806240514
14                        0.7225368038146809       4.2272727272727275       0.7892166780336288
13.999999999999996        0.9633824050862416       4.0909090909090935       0.7820871016360994
13.540436251226234        0                        3.81370351470036         0.788814243555981
13.544137798203078        0                        3.5305496670428314       0.7863431180700872
12.251515427462532        -1.7651029310874877      2.712513118719474        0.7992064283052905
12.199999999999998        -1.9999999999999996      2.577707005432088        0.7954298600592534
12.200000000000001        -1.9999999999999996      2.847133756790111        0.8002782107388732
11.960154816101463        -1.9999999999999996      2.712420381111101        0.7934633236703522
9.800000000000002         -2                       2.0333333333333337       0.7707736147977684
9.800000000000002         -2                       1.766666666666667        0.770950051991271
9.75240152653387          -1.7884512290394137      1.9005393926284042       0.7744963044997294
9.991050343294816         -1.9999999999999996      1.9002212745558171       0.7716527515310343
9.8                       -2                       1.5                      0.7715354477316055
9.76000007804373          -1.8222225690832454      1.6734014273058784       0.773050353433587
9.963963977286683         -1.9999999999999996      1.6747000125653337       0.772334855996096
9.737847916429073         -1.7237685174625401      1.4723768517462545       0.7748892865970411
9.95564972120655          -1.8210088325009945      1.4821008832500995       0.7736957019655655
10.066666666666668        -2                       1.5                      0.7734122146042307
9.703858980985379         -1.5727065821572372      1.7108350913117025       0.7797932104409498
9.675695832858146         -1.44753703492508        1.4447537034925084       0.7822343425432545
9.985486508320898         -1.5486157002177305      1.454861570021773        0.77939706270197
10.190837756977984        -1.7700926140541342      1.4770092614054136       0.7749622848403027
10.19980579097848         -1.9999999999999996      1.744119239592288        0.7737709469045636
10.33333333333333         -1.9999999999999991      1.4999999999999998       0.7753753905446303
10.600000000000001        -1.9999999999999998      1.5                      0.7766112687074713
10.453525722102038        -1.7610251027386081      1.476102510273861        0.775466499980454
10.488811757922853        -1.9999999999999998      1.7235585122588528       0.77623924740008
10.727912496346619        -1.7596784594223203      1.475967845942232        0.7750546879568031
10.866666666666669        -2                       1.5000000000000004       0.7765649997069741
10.747456061263168        -1.9999999999999993      1.7277433453113762       0.777599540019375
9.8                       -1.9999999999999996      2.3                      0.7727807075645766
9.747484874118397         -1.7665994405262129      2.164913121606341        0.777108858644802
10.021708676265371        -1.9999999999999996      2.15683085531104         0.7721319349298827
10.215257718901798        -1.9999999999999993      2.0280354962421665       0.7729182921639789
11.133333333333336        -2                       1.5000000000000004       0.7745015628291226
11.399999999999999        -1.9999999999999998      1.5                      0.7698853395011902
11.266729884054659        -1.762910378869205       1.4762910378869205       0.7706282972176371
11.26666666666667         -1.9999999999999993      1.7390085776877746       0.7738663482016895
11.564514112182465        -1.7439356881517023      1.4743935688151701       0.7643202862668658
11.52851673635751         -1.9999999999999996      1.7107771061038068       0.7689438283626197
11.952097109322892        -1.9999999999999996      1.9043459657829693       0.7690458003764072
11.646376143906867        -1.9999999999999996      1.8972077696074032       0.7709693683898884
11.808187289119985        -1.6251463979024345      1.4625146397902435       0.7589795008289156
11.624613746455388        -1.5142395363012717      1.4514239536301274       0.7634835717737493
11.757535968334047        -1.9999999999999996      2.1109201370220174       0.7765213558968793
11.73573714742945         -1.9999999999999996      2.3192195217838014       0.7820126119744337
11.958984082871632        -1.9999999999999996      2.445247807203448        0.7876771088910521
11.718851998040066        -1.9999999999999998      2.5780563976263617       0.7869427288009895
12.251814376493794        -1.7650685297316413      2.4430416630016576       0.792475395057373
12.304287831804448        -1.5285389657840431      2.2930743215908604       0.7853148163204118
12.303086207649216        -1.5313254319243592      2.569329255600697        0.7953425472202572
10.996843153842608        -1.7561417763300557      1.4756141776330054       0.7736515982468779
11.000000000000004        -1.9999999999999996      1.7390085776877764       0.7769268199449257
13.999999999999996        4.857863738369585        1.1942409011937691       0.8099838165573531
13.498784243562678        4.467364581609409        0                        0.802995738458325
13.521196386164087        4.757348910466474        0                        0.8040620950384602
13.500426662531869        4.193338580868185        0                        0.8025565737695447
14                        4.479999999999999        0.48610005914420507      0.8202977678335195
13.748291109515133        3.506295619753414        0                        0.8099254806402447
13.999999999999996        3.3600000000000003       0                        0.8114581212130733
13.999999999999996        3.5000000000000013       0.24305002957210275      0.8100591033584815
13.748016719452806        3.2190158973635237       0                        0.8116345180641348
13.999999999999998        3.08                     0                        0.811563099815756
14                        3.2200000000000006       0.24305002957210275      0.807013699876226
13.999999999999996        2.8                      0                        0.8152703003657767
13.739281627918235        2.939487934380185        0                        0.814881867941652
13.999999999999996        2.9399999999999995       0.2430500295721032       0.80865933599857
13.999999999999998        3.080000000000001        0.4861000591442064       0.8037272575927227
13.999999999999998        3.3600000000000003       0.4861000591442064       0.8040827572421393
14                        3.2200000000000006       0.7291500887163078       0.8035243101143467
13.74557213163098         2.373814309655024        0                        0.8197622463204172
13.999999999999996        2.5200000000000005       0                        0.8193798868274421
13.742828152018243        2.6587411729359607       0                        0.8185561024999081
14                        2.38                     0.24305002957210275      0.8155944959353844
13.999999999999998        2.66                     0.2430500295721023       0.8130809744500381
13.999999999999996        3.5                      0.7291500887163078       0.8042380508538152
13.999999999999998        3.6400000000000006       0.4861000591442064       0.8090121984885102
13.999999999999996        4.2                      0.48610005914420507      0.8193635766309856
14                        3.9199999999999995       0.48610005914420507      0.8152300568608809
13.478733069540695        3.6372458644930856       0                        0.8045574564062604
13.500135957732807        3.9234770425737953       0                        0.802646658394929
14                        3.6400000000000023       0.9722001182884115       0.8037907464477937
13.999999999999998        3.780000000000001        0.7291500887163078       0.8082327636180527
13.28595266363926         0.7102086631564354       0                        0.7982053967987451
13.146338752956034        0.48404245856207034      0                        0.8016461219941498
13.382689062987776        0                        0.4444766152776045       0.7974265090779641
13.158770193991185        0                        0.4752451880555624       0.7950522270930575
13.34686648756197         0                        0.6689948861158032       0.7953046254178036
13.54216667069686         0                        0.8065511238261536       0.7954689872095919
14                        0.7156790594017792       0.6935690830159782       0.7958605278281902
13.999999999999998        0.7097485782499753       0.97396014944347         0.7950895278158453
14                        0.9024358143169224       0.8883585638539859       0.7922581467817146
12.876040340900923        0                        0.5322468110517429       0.7917138781611202
13.07285108106578         0                        0.7624277663218482       0.7918049071296271
12.470407867898098        0                        0.23777483470052552      0.7926947158288274
12.319999999999997        0                        0                        0.7981189201457783
12.196087826708194        0                        0.2474339203572028       0.7925774515762444
12.456720479720023        0.26088468550713434      0                        0.8036796599005885
12.183713784549212        0.2697523282035217       0                        0.8015044832087205
12.040000000000001        0                        0                        0.7984569800706712
12.885631014127227        0.486525661278763        0                        0.8056844541474123
13.008428191858787        0.7143197327758983       0                        0.8028964790447235
13.123655589052591        0.8953362488447222       0                        0.7989662208407574
13.513899940855797        1.400000000000003        0                        0.7966685145386659
13.521501257947998        1.6900690640441718       0                        0.8013004546915391
14                        1.6799999999999997       0.48610005914420507      0.7941235303950746
13.285253394313274        1.563622467016475        0                        0.7969302988875712
13.255143407096257        1.2582832185463242       0                        0.7952577348224646
13.075693044159241        1.4240474062257502       0                        0.7973489480631714
13.999999999999996        2.24                     0.48610005914420507      0.8080351544002315
13.482466869317673        2.243408977865863        0                        0.815348055929346
13.544726060905601        1.9678450573486885       0                        0.8093726050637057
13.341742821727355        2.058575015753576        0                        0.8085685049145079
13.308326086105826        1.8256126842568983       0                        0.8020864311182264
13.999999999999996        1.96                     0.48610005914420507      0.8009374394916214
14                        1.8200000000000007       0.7291500887163078       0.7879651766540655
12.603084242188666        0                        0.43624801191423457      0.7899546231485928
12.615155367692783        0.4970817671905513       0                        0.808469141768365
12.326817699549922        0.539722920384211        0                        0.8070243186107415
11.76                     0                        0                        0.799883815436402
11.911666933855647        0                        0.2622296920567191       0.7947759961780729
11.925782942788379        0.25220785264396933      0                        0.798983690824583
12.039999999999997        5.6                      0                        0.7821514907222582
12.166538147657182        5.3583437063231765       0                        0.784724396987141
12.179999999999994        5.6                      0.2430500295721014       0.7789667831083807
11.759999999999996        5.6                      0                        0.7737385089068777
11.89313924691902         5.3595855127319965       0                        0.7751831347668326
11.899999999999995        5.6000000000000005       0.24305002957210275      0.7736267645302252
12.297067239283473        5.117251843132975        0                        0.7882583405854681
12.566818628415206        5.113672600895648        0                        0.7892883710721766
11.479999999999993        5.599999999999998        0                        0.7676833049878412
11.611550054763706        5.368583582764883        0                        0.7644314862653027
11.619999999999994        5.6                      0.2430500295721032       0.7688952874886795
11.339999999999995        5.6000000000000005       0.24305002957210142      0.7670019520435307
12.059607820020116        -1.5314213729985975      1.4531421372998596       0.7569772558085183
12.295805526195412        -1.571909832194711       1.722295270936263        0.762211346567801
11.833990188693473        -1.3498496516542844      1.4349849651654285       0.7620902329760154
12.300724246252825        -1.5471093468960204      2.028337130959406        0.7738320028998694
12.344819405985607        -1.3505295191980013      1.8876867539395703       0.767040920492174
12.39924024114066         -1.1061964585490318      1.8869837063433237       0.7680632151421447
12.424565725541097        -0.9974246336813126      1.6323452706548203       0.7678964857455647
11.906028744824807        -1.081107949937927       1.4081107949937928       0.7688617750329457
12.175001261187706        -0.9864214610417235      1.3986421461041725       0.769188194756434
12.448614993412603        -0.8950444737217789      1.3895044473721783       0.7718183228327679
12.235339967501597        -0.7087248520475303      1.3708724852047531       0.7782602474924502
11.200000000000001        2.76                     7.636285928018399        0.759018670997133
11.16                     2.8                      7.630111638974782        0.7610549716500979
11.239999999999993        2.7999999999999994       7.632798459983153        0.7605653845851625
11.2                      2.8399999999999994       7.499999999999997        0.790493303765601
11.159999999999998        2.8                      7.499999999999997        0.7902561401636312
11.239999999999995        2.8                      7.499999999999997        0.7897670429033997
13.137068868254108        1.6993901564854617       7.294396697618838        0.8007512042689644
13.000000000000002        1.553846153846154        7.499999999999998        0.7992621340687834
12.999999999999998        1.8307692307692307       7.499999999999997        0.7936517254767664
12.751650359715907        1.9800572898673938       7.4999999999999964       0.7885200839217602
12.757919911525113        1.714045372006979        7.499999999999998        0.7939897697590448
13.137200626439167        1.9734548543008192       7.294199060341242        0.7957476337673047
12.565092055701918        1.6415074705138415       7.499999999999997        0.7926556403449013
12.54623307766445         1.8546179681442005       7.499999999999997        0.7887753677058887
12.74438510797567         1.4352985783746695       7.499999999999997        0.7996886486038911
12.35967614908928         1.9762738884375706       7.4999999999999964       0.7849902292040672
12.293286429499453        1.7129697916622413       7.499999999999998        0.7874333230589999
13.136648002803437        3.3533296046047143       7.295027995794842        0.789735255763243
13.000000000000004        3.2153846153846155       7.499999999999999        0.7839699542609825
13.000000000000004        3.4923076923076923       7.500000000000001        0.7887832696903779
12.757882613170432        3.353846153846154        7.499999999999998        0.7849088308389857
13.418504807489224        5.320513296912372        6.419230054631441        0.8144206142149252
13.57673121469565         5.1767312146956534       6.634903177956512        0.812567340221435
13.25172038808569         5.17471105559325         6.637933416610123        0.8158028861752237
13.129534467999159        5.318159324978682        6.422761012531978        0.8167932158310781
13.717048302076634        5.037257698825212        6.424427546885044        0.8121640635476927
13.423720170536457        5.023720170536459        6.864419744195309        0.8142922957239396
13.426972360828952        4.755344769471967        6.859541458756568        0.8147713973103224
13.275811960085584        4.8758119600855805       7.086282059871626        0.8142142564273119
13.109577654468637        5.021434615129165        6.86784807730625         0.8148343151064622
13.570410768053836        4.8963332317801305       6.64438384791924         0.8131535604427054
13.717100893758499        4.763568646984134        6.424348659362245        0.8132260780445949
13.568663048009167        4.63285209857863         6.647005427986244        0.8149732137121505
13.286703899870794        4.605134767718485        7.069944150193805        0.8140907060578512
13.134675240037364        4.734675240037363        7.297987139943952        0.8115528975423943
12.98742243531138         4.877055414787166        7.0844168778192484       0.8120380836797184
11.211357265216236        5.853008338162877        7.006498000102709        0.8068594970904742
10.798017133046574        5.761275761392157        6.7974246856350105       0.807070585842577
10.793084361548342        5.866800552775139        7.032591658784133        0.8045782101366675
10.586718927765114        5.697689247492018        6.9763861470497615       0.8051024430921389
10.999999999999995        5.837469900497794        6.879035311961249        0.8070978371895697
10.470188306008273        5.603443151929157        7.204710254049131        0.8042152928402687
10.472337395137918        5.202555928190653        7.424239728662112        0.8032062858378096
10.414175036965375        5.358898237982314        7.231497063303856        0.8032962878295599
13.27699494727825         4.033703261386342        7.0845075790826195       0.8092236724806366
13.273187356563204        4.329521189634341        7.0902189651551915       0.812606024137092
13.387975648708789        4.177516967559663        6.918036526936813        0.8147054573465968
13.43540321972151         4.436391315270538        6.846895170417733        0.8161089535884914
13.136174669782003        4.471105088988035        7.295737995326996        0.8099305516441939
13.138604243493216        4.186120476194144        7.292093634760174        0.8062522400603646
12.849193209901454        4.732704256656685        7.300943615014968        0.8084103838636807
13                        4.6                      7.5                      0.8080358887747536
12.708063383399443        4.878416582415181        7.082375126377225        0.8085393262267951
12.825381649419162        4.405581144226238        7.499999999999997        0.804393216526982
13.000000000000005        4.323076923076922        7.499999999999997        0.8048903749371376
12.578563519485527        4.738101947550058        7.292847078674908        0.8053594443535114
12.720930232558139        4.599999999999999        7.499999999999998        0.8053018918277531
12.563344111369066        4.343136625600272        7.499999999999997        0.8009994646258464
12.441860465116278        4.599999999999999        7.499999999999998        0.8022241377607776
12.803017699812571        4.177113011243037        7.499999999999997        0.800225753527582
12.162790697674419        4.599999999999999        7.499999999999998        0.7986473619394358
12.298509600330426        4.747063432774296        7.279404850838553        0.8027312594885848
12.264010258624534        4.362785367351986        7.499999999999997        0.7978576122816899
10.440953358635143        5.471557031986712        6.985907955874837        0.8028188054188595
11.557255713219167        5.0740774236270125       7.206849736765047        0.8074103947587569
11.551417688888247        5.492473696186508        6.994705168566632        0.8089430194573789
11.612765133850472        5.227023404392505        7.01170567398751         0.8071364644723519
11.397317801851901        5.713357583124713        6.9751395005894565       0.8086442152403689
11.230434900585392        5.728923877143344        6.752574991214649        0.8079495310853854
10.79316396221128         4.960374288612578        7.6070194905986686       0.8050049565380811
11.379921652059718        4.926072658250068        7.398149744682051        0.8074892806173369
11.155457950296832        4.816076764611848        7.444984239785276        0.8065432464224782
10.999999999999998        4.860314380887176        7.537893667890728        0.8066847723200663
10.83767979663369         4.820954324508088        7.448289206951213        0.806553888747122
10.622019241087761        4.921832822083385        7.3954067206069105       0.8060413764203994
10.568995078841736        5.587043254915918        6.755205674431639        0.8033818521816966
10.800847528255092        5.659549150780604        6.573118560302426        0.8059512691796068
13.159999999999995        5.599999999999999        5.999999999999999        0.8132049433791063
13.019999999999996        5.6                      5.756949970427896        0.8070894499466553
13.003784346824037        5.460153400952442        6.209769898571336        0.8152955137806935
13.86486411289193         4.629968026514512        6.202703830662103        0.8139815064786663
13.861125888686738        4.341245939582813        6.208311166969888        0.8147178806680673
13.717196085594502        4.496165944324477        6.42420587160824         0.8152064572468288
13.521169201850558        4.176521283837911        6.718246197224162        0.8171787389894608
13.684347738029947        4.196612343192176        6.473478392955079        0.8172079432102325
13.588916515000175        3.9878109818056307       6.616625227499734        0.8166963590176339
13.587247830602767        4.383821636236931        6.61912825409585         0.8168371010376585
12.516159735804836        2.1104553479836676       7.4999999999999964       0.784327326012651
12.999999999999996        2.107692307692307        7.499999999999996        0.7875221664578188
12.757882613170432        2.2461538461538493       7.4999999999999964       0.7830391376788065
13.000000000000004        2.3846153846153846       7.5                      0.7821935116240447
13.137503548034449        2.2497808615620225       7.293744677948329        0.789994063352549
3.6819011129736907        2.8                      8.04628709617809         0.8596287952616183
3.83274735496109          2.8000000000000003       7.954055378134049        0.8675822381408781
3.566389310273194         2.7499999999999987       7.990164761817679        0.854029831286247
3.566389310273244         2.8499999999999983       7.99016476181768         0.8542414401869965
6.969378325275079         2.7499999999999987       8.168507859018511        0.8487067692347132
6.90825332296147          2.8                      8.215373050688482        0.8544119999973997
7.086663119229566         2.8000000000000003       8.224723111913232        0.8327884051832496
6.9693783252751           2.849999999999999        8.168507859018511        0.8452638607899329
7.112496382701533         2.849999999999999        8.176008358583536        0.8257077842367595
7.182305314936165         2.8000000000000007       8.12959827239618         0.8161184517235363
7.1124963827015195        2.7499999999999987       8.176008358583534        0.8303963629233849
6.807925074698442         2.8499999999999996       8.160046452697761        0.863081230726598
6.807925074698404         2.749999999999999        8.16004645269776         0.8636676571885643
6.818113671733171         2.8000000000000003       8.110511797142467        0.8607892975438873
7.402046224515348         5.7947672332260485       8.38537753169321         0.9207771846521356
7.288973229683046         5.9092786587251265       8.316670676393757        0.9168386311165724
7.458260258888943         5.9833402374833105       8.27223372913885         0.9193337300393083
7.447621685035691         5.7713055852757496       8.22290825829708         0.919740026152384
7.339596351353872         5.595175995331385        8.280510874742669        0.9195392638726386
7.231974044670469         5.644450933121427        8.47556731175598         0.9192876369142368
7.224186104302449         5.819977142620321        8.370251586056643        0.9167930079454358
7.070819354765637         5.781330222231473        8.39343973828995         0.9140083080569242
7.000000000000001         5.590385307350842        8.508006687218332        0.9139752530823062
7.145528651485199         5.517211574812284        8.372943114095596        0.9166366810871927
6.999999999999997         5.4572732153883          8.331128292583033        0.9115002511084244
6.548663962261966         5.780831860228085        8.21724980212582         0.9000399550538779
6.5979510162647905        5.794771558862266        8.385374936311475        0.9022125621205891
6.651651471305993         5.596734263890474        8.268373165839956        0.9014829305239723
6.768016048519536         5.644455919536176        8.475564319907127        0.9069842513182067
6.782129775840931         5.805857703804032        8.378723249346415        0.9069500508395955
6.8383755605003715        5.52139100694411         8.369396183150844        0.9076157489124246
6.9083326861095           5.747765202773445        8.413578749964767        0.9104032338547918
6.541739741111057         5.9833402374833105       8.27223372913885         0.9017078151905301
6.7171934694231865        5.90015443517444         8.32214521052417         0.905508998948455
7.480088680567997         5.876487927743677        8.094146546239461        0.9175923871591644
7.25414894021955          6.036290202353165        8.240463750216936        0.9145678929524587
7.401042168765339         6.173478814326388        8.158150583033006        0.9162415185055178
7.4469687555997055        6.041355955933913        8.061669298451863        0.9160091976396247
7.338385043907244         6.174093236198356        7.93238162557749         0.91189744698279
7.199529807213518         6.1669136143472105       8.16208970302051         0.9124557465032483
7.228221863148541         6.324097658573891        8.0677792764845          0.91246746783714
7.091203741036018         6.227322426735112        8.125844415587768        0.9105875719670069
7.000000000000001         6.376295167615779        8.036460771059371        0.9091089401172566
7.146908111373293         6.29139256467293         7.909044946084251        0.9093842928066536
6.598955028232583         6.1734744671201245       8.158153191356764        0.9036480747478793
6.653801438748449         6.164440537956373        7.929686553125594        0.9028065041827437
6.771768138008456         6.324092734379646        8.067782231001049        0.9062478540118523
6.842357274001409         6.13552936393811         8.180920253265969        0.9080109019824482
6.999999999999999         6.281591339259236        7.83303188844552         0.9062080795586803
6.519911326241705         5.876487961077841        8.094146601796405        0.8997352126762568
6.725601569241125         6.023262009088601        8.248280666175674        0.9060751622968419
6.961029438748928         6.2182864969339455       8.131265973468468        0.9091364772074433
6.840806451451066         6.286022493588773        7.907315020935402        0.9055540751848434
6.548934987318519         6.03147599953426         8.070202340822963        0.9013604978304912
6.827101981037864         -2.6319874702304156      6.24906082877464         0.8225907869537907
6.746027053655055         -2.6577441086823868      6.443407833093127        0.8210985001347609
7.000000000000001         -2.7046489910343876      6.424645880152328        0.8210735024479002
6.884390545745123         -2.4861146993833336      6.5120595968127475       0.8264582842187337
6.604715903807985         -2.5245239146348264      6.244018749718652        0.8237306553793572
6.530716954774367         -2.524168533252784       6.49683806326497         0.8227806223718427
6.722671474896855         -2.452115265456716       6.525659370383395        0.8264423690909248
6.335436130937735         -1.8646960620762794      6.550080255826907        0.8394334878982915
6.386851657195121         -1.8526422035363985      6.765448595151524        0.8402831185016862
6.3363335528501645        -2.088450164333132       6.67112541083283         0.833598377951595
6.545140731416499         -2.001036449100732       6.706090896925788        0.838230468913652
6.527434819988627         -2.1643476300825295      6.640766424533069        0.8333454931331709
6.597815835208991         -1.8451304820194983      6.768453283758282        0.8427179539051777
6.309785366665782         -1.9946409206040903      6.436602301510225        0.8358992282725027
6.426209581375997         -2.361278743563709       6.3479713429611015       0.8264682069591943
6.386851657195121         -2.324258125129865       6.576802226514136        0.8272322029604086
6.602924064063575         -2.3051335562118824      6.5844520540813285       0.8297554722771004
6.346052105949479         -2.2035781183731284      6.444315875109927        0.8302351425946808
7.469283045225631         -2.524168533252784       6.496838063264969        0.8226713764179924
7.563408500665169         -2.371390458641713       6.320945417612761        0.8273248920224362
7.088443671942267         -1.678322459835097       6.835176492632044        0.8481170377940438
6.999999999999998         -1.3425428796955037      6.671605628996264        0.8544799457895108
7.267131305900294         -1.7218689904163367      6.8177578803995456       0.8459666760105853
7.392834954259595         -1.4682050681937486      6.648257002090971        0.8540561520584237
7.253972946344946         -1.519156219983877       6.898842988572533        0.8518481112636901
7.178313076951073         -1.3950874737573886      6.720970027300216        0.8548145198684647
7.079175425250341         -2.474683151705443       6.516632215883904        0.826500818287277
7                         -2.632792278435045       6.170733483012999        0.8234472647273751
7.368507377915392         -2.550167128232798       6.271907348439413        0.8244644830117672
7.261221564504083         -2.415096177404653       6.540467005604221        0.8260351988170421
7.253972946344945         -2.657744108682388       6.443407833093128        0.8214344693754957
7.19337969041101          -2.631512764389304       6.268478199873242        0.8232250307614934
6.996244927128572         -2.3507764806208185      6.566194884317754        0.8302478454920831
6.82985934154542          -2.2825061250854124      6.593503026531918        0.8322096372908147
7.111831883267018         -2.3296752845512927      6.574635362745564        0.8299749754812236
7.025075820539466         -2.197630845512559       6.627453138361058        0.8345285522402098
6.742405729035387         -1.7413123358515883      6.809980542225445        0.84615893574618
6.9461768830599535        -1.8510975532606846      6.766066455261808        0.8445395126502734
6.736279077507179         -1.934289376220899       6.732789726077721        0.8417783929363648
6.530716954774369         -1.6527317954134795      6.845412758400689        0.846070789301372
6.887587262328077         -2.0745416062467825      6.676688834067368        0.8385711800753048
6.41563247384751          -1.6520537372146988      6.570616313619515        0.8449166691294747
6.694137635552931         -2.135743362403792       6.652208131604565        0.8357676533752186
6.618246196032483         -1.4567817941286734      6.64302252334745         0.8498325747821679
7.690214698371223         -1.9946406907928171      6.436601726982043        0.8351777493960705
7.234915517054425         -2.215717139676581       6.620218620695448        0.8313901637670887
7.466494728017624         -1.9970034454928531      6.70770409836894         0.8345014813473007
7.300442476157649         -2.026321850970494       6.695976736177885        0.8358504339900475
7.654602059215155         -1.849472182562894       6.584050111177849        0.8393251271215421
6.808031332979438         -1.292556264470263       6.52036976163122         0.8530067323864751
7.694851464526342         -2.061878425010918       6.0027934915827          0.8382417826501581
7.591112863417354         -2.2777218950925855      6.054045955814632        0.8322054071703285
7.67422804910575          -2.1340804867192844      6.242088496165467        0.8333771251161869
7.716762949592615         -1.900831217252503       6.202078043131257        0.8402657204517113
7.170066750884847         -1.8624519116473817      6.7615247119071284       0.8427836082018142
7.667120605408151         -1.7359372503639379      6.3969001136746915       0.8446011610425036
7.555362674893886         -1.5408151053475017      6.469947903892452        0.8528187765185782
7.606553876189117         -1.522701035730741       6.3074705396660615       0.8550876124097577
7.44005970309558          -1.3476865335745842      6.362726957295162        0.8616833430078054
12.350312462115594        -1.2842263708781245      4.8073660443682815       0.796441139424529
12.17761302310278         -1.119558669933443       4.832066199509983        0.7947426321671197
12.402549381900362        -1.035479133807791       4.84467812992883         0.7980282341207107
12.384088550634367        -1.1278883763601826      4.5838750189122415       0.7980970980479042
12.433914567141306        -0.8919375237358789      4.610688837451287        0.8000099742459293
12.200000000000003        -1.9999999999999998      3.3859872595061544       0.8016508060969895
12.25097958011227         -1.7648874137318704      3.251327506591178        0.8030791847960544
12.200000000000001        -1.9999999999999993      3.1165605081481327       0.8027443635976154
11.958155054642619        -1.9999999999999996      3.233701793723158        0.7989359149099685
12.25123750153118         -1.7650413185241502      2.9819846604800095       0.8028606102709931
11.960154816101467        -1.9999999999999996      2.981847132469122        0.797592276567144
11.717168295950316        -1.9999999999999996      3.090569138585315        0.7941016998995519
11.71953108909506         -1.9999999999999996      2.8469923954665677       0.7913188010641948
12.306528465952939        -1.512890650759024       2.8475033350520835       0.8013810178078947
12.306566364098147        -1.5100522912877785      3.1110111249206662       0.8028871703578534
12.306150076229686        -1.5090890858101411      3.393412384794026        0.8012931844333498
11.653073487619853        -0.8548523544315748      5.554718646883954        0.7782299562792702
11.426265740923716        -0.7592309304982507      5.51661626239124         0.7808467319847577
11.332128021855919        -0.6490669443568555      5.3206753714285995       0.787453875370625
11.985171383289902        -1.6554793760259081      4.751678093596114        0.7924086773791642
12.298075542330823        -1.5329736079484566      4.770053958807731        0.7977932615960492
11.571396239813259        -0.7344872495060669      5.34376478658726         0.7841623479771139
11.795931921767622        -0.885652338996883       5.362075925512019        0.780811764031812
12.036558254281081        -1.1861911810000259      5.230575741067176        0.7827947767372879
12.03274764487597         -1.3657162745074465      4.7951425588238825       0.7916457905773912
12.332192970208446        -1.373554011924831       4.565596648436914        0.7988346496849753
11.906348578151162        -0.9522689694876726      5.1288838902570175       0.7842477393729865
12.037764445475895        -1.22295490228501        4.997071210283884        0.7866957873614538
11.981153396436449        -1.0801641516231222      4.837975377256532        0.7916966918175402
12.364836617186082        -1.2229358292067662      4.335157818194711        0.7982952088035723
10.447547789782305        -1.1132766542661894      5.249384438795462        0.7782973053283523
10.317187163005682        -1.488458049346882       4.9990113116762          0.7823486471568605
10.429176144616335        -1.6403272051295184      5.208361850987901        0.7802622561294125
10.393237212481223        -1.7221217307787458      4.966083508142136        0.7837765205876527
10.400657065857539        -1.3815614188004357      5.239238009740915        0.7787080461497401
10.725774911470177        -2.0821674531202556      4.64692648279298         0.7832354410051855
10.440132846204415        -1.8578784805503177      4.721318227917453        0.7849320873521107
10.290434488276357        -1.6234234355751986      4.7564864846637205       0.7843137324788082
10.607621066592793        -2.0000000000000004      4.456666034844168        0.7845278852740859
10.440585154229902        -1.9999999999999996      4.516448516868166        0.7840639643094998
10.59149815316134         -2                       4.7                      0.7844110081764776
10.428530699601378        -1.9999999999999996      4.306519646338929        0.7835036917277352
9.8                       -1.9999999999999993      3.8999999999999995       0.7809887032170688
9.800000000000002         -1.9999999999999998      3.6333333333333337       0.7846555476407503
9.748946820973424         -1.7730969821041056      3.7579321704696858       0.7844031994675343
10.033263047203205        -1.9999999999999996      3.754704212408584        0.7850605929410702
10.225857284867534        -1.9999999999999996      4.166808766065548        0.7824789234243078
9.750756480588146         -1.7811399137250943      4.03130322005575         0.7803365219273884
10.029189674412901        -1.9999999999999996      4.011855441652937        0.7822916010153323
11.956782660328273        -1.9999999999999996      3.5022719277733043       0.7966781019095294
12.252369078874047        -1.7570765137380535      3.5237744201542145       0.8005288833712635
11.735897126219783        -1.9999999999999996      3.6175460201879224       0.7917714645835785
11.727930111006287        -1.9999999999999996      3.3605499329302004       0.7943789253727463
12.305265682747592        -1.5103673374531505      3.66839101728595         0.7989043591821529
12.362219476271118        -1.2475744517408776      3.5490130352604297       0.7978263480045059
12.297482808052125        -1.544064588867796       3.9269980613163638       0.7983409526863666
12.336843253325945        -1.3576816159721845      4.113964120867439        0.7983472490439637
12.353148109024964        -1.2852234154136635      3.847642766558544        0.7968975282046039
11.605707300957743        -1.9999999999999996      4.135046821053478        0.786892102712546
11.689455757986845        -1.9999999999999996      3.87051549298786         0.7885065587191812
12.30790503532411         -1.4908649049534506      4.346501952444316        0.7998703804091373
11.39249736593605         -1.9999999999999998      4.200732877873698        0.7866749732550465
11.061816529052312        -2.10571639901241        4.324112233010498        0.7840846400877136
11.182147243142529        -2.0624474388406013      4.20716826914961         0.7855616278337658
11.201343432490376        -1.9999999999999996      4.032709692321976        0.7866955795927185
10.986708362241636        -1.9999999999999998      3.9450132441662507       0.785692436544367
10.998147278972603        -2.044630800484525       4.104240294073274        0.7852903307371745
11.180527321886448        -1.9999999999999996      3.780947823925021        0.7859556296869495
10.543577850483022        -0.8795507273680595      5.212668447970059        0.7824376164726886
10.92573221015566         -0.6483090634864422      5.268421460384053        0.7894296934838066
10.964132161606496        -0.747274847351277       5.439063580912766        0.7828991218622701
10.72554852919055         -0.8069356614881834      5.3373127865121734       0.7827625072487037
11.096585329183968        -0.630463952613648       5.299759767066793        0.7892207135620276
10.831387858429792        -2.0934790779429693      4.426723873858499        0.7833431916723432
11.474002716142069        -0.6104512659493304      5.138739911103453        0.7913506390145136
9.7003224333051           -1.5569885924671059      4.485835775705821        0.7781532178632738
9.930765196542863         -1.6161749884651357      4.75757375173023         0.7787172332280144
9.675038748960132         -1.444616662045023       4.783307500693246        0.7762557093755583
10.093896060848687        -1.524887355711963       4.771266896643206        0.781422937258302
9.700613327182651         -1.5582814541451175      4.172465679024648        0.7802139224586963
9.899713316611269         -1.3394760571859579      4.799078591422107        0.7801314297318706
9.635081664808178         -1.2670296213696763      4.549044260959008        0.7794450967873096
10.313638832957796        -1.220243617445135       5.039124159791034        0.781118986361124
9.612558123440195         -1.1669249930675343      4.82496125103987         0.7781263226396883
13.999999999999996        5.6                      4.909090909090909        0.8027316808995836
13.753670625210797        5.6                      4.763288587152948        0.8018254740530376
14                        5.359154398728439        4.772727272727273        0.8036032519483224
13.75915439872844         5.6                      3.1363636363636376       0.8068007711429219
14                        5.359154398728439        3.1363636363636376       0.8027417306431738
13.518308797456877        5.6                      3.000000000000001        0.8052328645677306
13.999999999999998        5.6                      4.090909090909091        0.8056225814574721
13.759154398728443        5.6                      3.9545454545454546       0.7999521425663715
14                        5.6                      3.8181818181818175       0.8039122199066716
14                        5.359154398728439        3.9545454545454546       0.8043345572157597
13.759154398728443        5.6                      3.681818181818182        0.800357606950764
13.999999999999998        5.359154398728439        3.6818181818181817       0.8019005843713013
13.759154398728441        5.600000000000001        2.5909090909090895       0.799355020853234
14                        5.6                      2.454545454545454        0.7987078046935058
14                        5.359154398728439        2.5909090909090895       0.7981259315420406
13.518308797456879        5.6                      2.7272727272727266       0.8015075782077811
13.999999999999998        5.118308797456877        2.7272727272727266       0.7983783187596344
13.764191183228546        5.6                      5.031920012280771        0.8012151333918612
13.525752130548254        5.6                      4.896749610631986        0.8013941265334453
13.55641875119449         5.6                      5.156466229257326        0.8017314621305395
14                        5.359154398728438        5.045454545454545        0.8026671986282422
13.999999999999998        4.959165501883195        5.566347123028427        0.8152687434771353
13.999999999999998        4.8865447966014575       5.314147392999841        0.8114306912314692
13.999999999999998        5.124105816159534        4.901416804484176        0.8050618267080489
14                        5.13982005420272         5.1737894302548195       0.8061646173065683
13.999999999999998        4.895710169341566        5.036396276115365        0.8090875498967965
13.518308797456879        5.6                      1.90909090909091         0.7846851098367954
13.999999999999996        5.118308797456878        1.6363636363636376       0.8025422965841001
13.999999999999998        4.883202996053602        1.5023479363680963       0.8063093745945836
13.999999999999996        5.118308797456879        1.9090909090909083       0.7992702908913926
13.999999999999998        4.877463196185317        1.7727272727272734       0.8032259387805878
13.759154398728443        5.6                      2.3181818181818175       0.792226651852446
14                        5.359154398728439        2.3181818181818175       0.7957459127803007
13.518308797456882        5.6                      2.1818181818181825       0.7853532546402427
13.518308797456879        5.6                      2.4545454545454533       0.7927585702049228
13.999999999999998        5.11830879745688         2.181818181818183        0.7965041277596382
13.999999999999998        5.118308797456879        2.454545454545453        0.7960137721416746
13.999999999999998        5.118308797456877        3.0000000000000018       0.8010291267483804
14                        5.118308797456879        3.2727272727272747       0.8017623482804143
13.999999999999998        5.118308797456879        3.545454545454545        0.8017333299536048
13.518308797456884        5.6                      3.2727272727272756       0.8025823850285315
13.518308797456884        5.6                      3.5454545454545454       0.7976938008160904
13.500188880452756        5.599999999999999        4.638024830684845        0.8026568322888642
13.518308797456884        5.6                      4.363636363636364        0.8011414691636424
13.999999999999998        5.118308797456877        4.636363636363637        0.8076396408553622
14                        5.35915439872844         4.227272727272727        0.8069865254081606
13.518308797456884        5.6                      4.090909090909092        0.7973067742642944
13.759154398728441        5.6                      4.227272727272727        0.8019152342241204
13.999999999999998        5.118308797456879        4.363636363636363        0.8098436947828384
13.999999999999998        5.118308797456879        4.090909090909092        0.8081085855883465
13.999999999999998        2.5199999999999996       6                        0.7932625002717694
13.999999999999996        2.2399999999999998       5.999999999999999        0.7914336942154576
13.865002954753045        2.3881892533319506       6.202495567870432        0.7926149921826298
13.864505092860455        2.663969282473941        6.203242360709316        0.7949742554090192
13.999999999999998        2.66                     5.756949970427897        0.792903589702952
13.999999999999996        2.8                      6                        0.7983067098309063
13.724258790459896        2.524602825274631        6.413611814310153        0.7945610353478855
13.72431494312163         2.80451778958777         6.413527585317549        0.7955034741181467
13.579327047227633        2.6615884840450863       6.6310094291585475       0.7943234667619256
13.716046305142802        3.8952543796338244       6.425930542285792        0.8158839630869629
13.576837501949928        3.7535687909506597       6.634743747075106        0.8129614640439523
13.863084268580687        4.060028893872437        6.2053735971289665       0.8151733230322703
13.86536939679407         3.770546222302721        6.201945904808891        0.8136769260017136
13.999999999999998        4.0600000000000005       5.756949970427897        0.8110840259638562
14.000000000000004        3.9200000000000013       6.000000000000001        0.8139019932687798
14.000000000000002        4.2                      6.000000000000002        0.8137724158123784
13.999999999999998        4.339999999999999        5.756949970427897        0.8122215723442677
13.999999999999998        4.479999999999999        5.999999999999999        0.8143306905669768
13.999999999999996        4.61564195521629         5.764277480786306        0.8145523665283286
13.999999999999998        4.473267050033811        5.532180815786457        0.8122709703739259
14                        4.740994220396262        5.553835230964588        0.8144532060715921
13.999999999999996        4.2                      5.513899940855795        0.809457223854713
13.999999999999998        3.6399999999999992       5.513899940855792        0.8075030702014326
13.999999999999996        3.780000000000001        5.756949970427896        0.8113949736307872
14                        3.9200000000000026       5.513899940855794        0.807653918887759
13.999999999999998        4.065574976569117        5.283609804137832        0.8061796874364386
13.999999999999998        3.780000000000003        5.27084991128369         0.8023822246415956
14                        3.9203075807150163       5.037554136119535        0.8007089095721659
13.71993428715809         3.6300808934167046       6.420098569262864        0.8113876035991153
13.721507053841336        3.361620629018833        6.417739419237993        0.8047036303203551
13.72389968527029         3.0835758922330534       6.414150472094567        0.7986908557841951
13.577582120228557        3.220965937544381        6.6336268196571595       0.798636181973512
13.57674090292383         3.495134100057119        6.63488864561425         0.8060773980243338
13.578824434423215        2.942192693756468        6.63176334836518         0.7944988011954893
13.999999999999998        2.9400000000000013       5.756949970427897        0.8003631979265614
13.865131250940285        2.9455152218835146       6.202303123589569        0.7990371397281039
13.865662840800768        3.4981047551825855       6.201505738798847        0.8098122068820418
13.999999999999996        3.6399999999999992       5.999999999999999        0.8132178732699397
13.999999999999996        3.499999999999998        5.756949970427897        0.811225840705328
14                        3.2200000000000006       5.756949970427897        0.8076896434411225
13.999999999999998        3.36                     6                        0.8104318698228116
13.999999999999998        3.08                     6.000000000000001        0.8049225524357554
13.999999999999998        3.3599999999999985       5.513899940855795        0.8060421168009916
13.999999999999998        3.359999999999996        5.027799881711591        0.78931559022901
13.999999999999998        3.4999999999999964       5.27084991128369         0.7999699616792045
13.999999999999998        3.639999999999999        5.027799881711585        0.7939980283354203
14                        3.2200000000000006       5.270849911283694        0.7961416226264689
13.310852538575533        5.599999999999999        5.283664796446594        0.8017977956967463
13.363514446788267        5.599999999999999        5.042011973117315        0.8010525589610025
13.163054019386083        5.6                      5.51469815332085         0.8035277748806021
13.031910435580151        5.6000000000000005       5.273664655036088        0.7979751770202147
13.144155015947472        5.6                      5.062342880020806        0.7993054283471298
13.999999999999996        4.2098930098873595       5.052701107157669        0.808150275991313
13.999999999999998        4.484290136427759        5.082764973435568        0.8120875090787169
13.999999999999996        4.338028712806672        5.294481506513304        0.8103329254627906
13.999999999999996        4.607304266542359        5.313367800709895        0.8124150201759565
13.278646807298562        1.8370918831280827       7.082029789052154        0.8033694259917356
13.42545517297295         1.6994485420097467       6.861817240540574        0.8063898244326221
13.423129238703009        1.9765343243387556       6.865306141945483        0.8037669205702215
13.575425272227296        1.8392057719625665       6.636862091659054        0.8020398785030673
13.577299290088117        1.561867776904185        6.634051064867819        0.8037485531187533
13.425338094562143        1.4261762190535279       6.861992858156784        0.807948818955253
13.27581196008558         0.7241880399144188       7.0862820598716265       0.8127289646059904
12.987918996315166        0.7146727515377647       7.072009127306645        0.8140519947081862
13.276428350185565        1.016582203493439        7.085357474721651        0.8118459111889537
12.441860465116278        0.9999999999999999       7.499999999999998        0.8049361367098634
12.720930232558139        0.9999999999999996       7.4999999999999964       0.8083441510626436
12.564750528601513        0.8567484320184725       7.2851226480277065       0.8108157952920111
12.563806569980425        1.2031026743351674       7.499999999999997        0.8026867176736
12.695987825757367        0.716942472423279        7.075413708634917        0.8132008475084475
13.42377743200432         0.8722062295857012       6.864333851993518        0.8117266626332248
13.42372017053646         0.5762798294635406       6.864419744195311        0.8103770799358868
13.146168120173371        0.57012653204218         6.855189798063269        0.8114074948981725
13.572851235945055        0.7228503854138457       6.640723146082415        0.8093543344876087
13.28697873035402         0.4241337514022233       6.636200627103333        0.8063484196129286
13.716133175870217        0.8556415354720626       6.4258002361946716       0.8060958398960959
13.860609357147121        0.9945925905848844       6.209085964279314        0.8005310770831274
13.724673203750115        1.4197681305994165       6.412990194374828        0.7994645673215136
13.575715170714846        1.2825585219472566       6.636427243927731        0.8062523176369653
13.72496944858064         1.7019477777613743       6.412545827129037        0.7965386298280092
13.158654067647642        0.27984170800535774      6.419762562008035        0.7985701378999259
13.159999999999997        0                        5.999999999999999        0.7864270719918444
13.029271049154229        0.13615789849681334      6.20423684774522         0.789603925336568
13.29066398036481         0                        5.767203095274813        0.7901423513138832
13.010005236688556        0                        5.756583265921199        0.7856013539288867
12.88                     0                        6                        0.7843618954822372
13.148985813280547        0                        5.4976128252091385       0.7922143355668622
13.138241305145572        1.4276223852157948       7.29263804228164         0.8050808799807402
13.278565108168955        1.5638064314169113       7.082152337746563        0.8063098795608292
13.277786130515569        1.293070244768912        7.083320804226644        0.8089603244670728
13.721842238322413        1.1408284900373253       6.417236642516379        0.8035681583595639
13.572325556459758        1.0098417819829946       6.641511665310361        0.8088466468489061
13.422539418842852        1.1542608817513071       6.866190871735716        0.80990988523513
12.840307017490069        0.5518096273138677       6.827714440970801        0.8101697112541223
12.29388514134865         1.2277863481163838       7.499999999999998        0.7979019840926047
12.441387248325203        1.447067621452891        7.499999999999997        0.7944200615331293
12.2862119629983          0.863029759779369        7.294544639669051        0.8069262895874866
12.14926699643629         1.483886667093075        7.499999999999998        0.7905792182800192
12.162790697674417        0.9999999999999998       7.4999999999999964       0.8013656092361175
12.006965844140614        0.8642805343503182       7.296420801525475        0.8040771056662247
11.883720930232554        0.9999999999999996       7.499999999999996        0.8007222087117362
12.4038631387761          0.7236087377425509       7.085413106613824        0.809724292815437
12.023255813953487        1.2427680678127317       7.499999999999998        0.7964877529792437
11.604651162790693        0.9999999999999997       7.499999999999996        0.8032793112471027
11.744186046511624        1.2427680678127304       7.499999999999997        0.7997693492981314
11.735529737741198        0.8634279703112021       7.295141955466801        0.8039653821326384
11.21628510939502         -0.5324625041211485      5.114586757127975        0.7953081157787764
11.007568452882989        -0.5350068040026329      5.114890821915897        0.7959023176913892
13.551830302763545        0                        2.7417097673450765       0.7775845419291695
13.568881825971022        0                        3.0128755008035464       0.7812744539249107
13.775453286936948        0                        2.5886086016554364       0.780596462179766
13.551554406039365        0                        2.465000431610449        0.7770156165561127
13.999999999999998        0.24084560127156074      2.59090909090909         0.7855094555461549
14                        0.48169120254312153      2.7272727272727266       0.7858579798502011
13.999999999999998        0.4816912025431206       2.4545454545454533       0.7868354962975445
13.999999999999996        0.4816912025431206       1.9090909090909083       0.7952068995561766
14                        0.4816912025431215       1.6363636363636376       0.797733322730882
13.999999999999998        0.4816912025431206       2.181818181818183        0.7907378376083073
13.539855002473024        0                        1.9079604568688469       0.7843303974109314
13.539272349817814        0                        1.6351578509671456       0.7866094796189823
13.318151834127889        0                        1.7722445033950591       0.7838385511661768
14                        0.7225368038146809       2.0454545454545467       0.7936757651524654
13.999999999999998        0.7225368038146813       1.7727272727272734       0.7983432428585849
13.542990367676618        0                        2.1853025369374617       0.7803707803442991
13.320239205749218        0                        2.053101711685506        0.7790972559079958
13.322164745279578        0                        2.3382593415808155       0.7741375062828367
13.320103997339643        0                        1.4918931981496963       0.7867078531463508
13.08980225751751         0                        1.3321615704572825       0.7882403881697936
13.099596691113184        0                        1.6222205645289456       0.7856197951240046
13.999999999999998        0.4816912025431215       1.3636363636363624       0.7984314920196135
13.3280622305284          0                        1.1948155896376735       0.7891207284380258
13.323805640707498        0                        0.9274326446851519       0.7919760508539301
13.130719569101833        0                        1.0495832302485928       0.790029674362006
13.549585280233302        0                        1.3616339107110211       0.7884933287290784
13.112996770785731        1.0668508526637663       0                        0.7976304687435664
13.328667836251784        0.9879111643607782       0                        0.7958137428097469
13.511557198625635        1.1307807552070934       0                        0.7956078904661056
13.999999999999996        1.545920133666821        0.7256031016947442       0.7853805255163279
14                        0.716913267334709        1.2388323489353308       0.7975231925006449
13.999999999999996        0.7225368038146831       1.5                      0.7995506568169236
13.999999999999996        0.9632902106207593       1.3728207178028127       0.7988526403679933
14                        0.9297742273128686       1.0965085502721381       0.7939941946565526
14                        1.1194032560174265       0.9247352606517119       0.789088966603428
14                        1.405404129860354        0.9690633546655274       0.7844384846423651
14                        1.2410287324348563       1.216612278551957        0.7925296772809559
14                        1.200184573962518        1.507174476289086        0.7994942674338458
13.999999999999996        2.5200000000000014       0.48610005914420507      0.8101785769019881
14                        3.3600000000000003       0.9722001182884115       0.8040245412604025
14                        3.08                     0.9722001182884119       0.8058517960201321
13.999999999999996        2.9399999999999995       0.7291500887163078       0.8057580149585527
13.999999999999996        2.799999999999999        0.972200118288411        0.8060112624186965
13.999999999999998        2.9399999999999977       1.2152501478605142       0.804821118828558
13.999999999999996        2.1                      0.7291500887163078       0.7958788005170147
13.999999999999998        2.6599999999999984       1.7013502070047166       0.7891894032344604
14                        2.799999999999997        1.458300177432616        0.7987022089653016
13.999999999999996        2.5200000000000014       1.4583001774326143       0.7928435459164955
13.999999999999996        2.6599999999999984       1.215250147860512        0.8006154121319747
13.999999999999996        1.9700714152450045       1.4524324474904442       0.7864656370351754
14                        2.1012802935859254       1.2163348181317448       0.7865118998529729
13.999999999999996        1.8189057892375828       1.2167868514058258       0.7840314062077577
13.999999999999996        1.9600000000000002       0.972200118288411        0.7849751710941842
13.999999999999996        1.6797805053795498       0.9720687649945599       0.7817390670192609
13.999999999999996        1.451121066838163        1.9226759352401732       0.7941475896242799
14                        1.4361694754206447       1.642927159044259        0.7970746196833874
14                        1.2107076688128746       1.7800771294394866       0.7990920710040722
14                        1.6756434978411865       1.7889498720615484       0.7914289335348331
13.999999999999998        1.6770939001571552       1.4813518213617094       0.7905673223307695
13.999999999999998        1.6914639599000019       2.0620903653021845       0.7874165882095131
13.999999999999996        1.951603132063454        1.9114485836954973       0.7838621608449188
13.999999999999996        1.4450736076293604       2.181818181818183        0.789007422077055
12.142354730834477        -0.8894760281005953      4.866578595784911        0.797811500080959
12.454786301685134        -0.7867318967374586      4.881990215489381        0.8032853074058554
12.418048845500842        -0.9717390203857226      4.38040525969325         0.7978333720857531
12.482574296797033        -0.6617904651884771      4.627749911231781        0.8041740216084362
12.460696580359322        -0.7693521245348933      4.455058505927325        0.8002014561831368
12.33544610155176         -0.3761004326887446      4.943584935096688        0.809513551886429
12.562891695998799        -0.27194430476763226     4.959208354284855        0.8110111913006725
12.50784113093114         -0.534089852708854       4.919886522093672        0.809113835248671
12.571149185679378        -0.24013509910004566     4.746453479172445        0.8100636343806898
12.529298497514628        -0.4418074112449816      4.614586719176783        0.8076098857422573
12.383668461131274        -0.18611231653470514     4.972083152519794        0.809364381053362
12.620000000000001        0                        5                        0.8054926527034344
13.999999999999998        2.154193779937396        3.1394147487065673       0.7694557138630803
13.999999999999998        1.926764810172481        3.2727272727272787       0.7764218000175077
13.999999999999996        2.1511396905418856       3.407067544598006        0.7660678977392371
13.999999999999996        2.375931031646858        3.264322661713159        0.7615968473104092
13.999999999999996        2.3770862525365164       3.5302572374894026       0.7604845258554026
13.999999999999996        2.381580011342903        3.002237497385888        0.7657613928950154
14                        1.6859192089009203       3.4090909090909096       0.7830989862279961
13.999999999999998        1.4450736076293618       3.2727272727272756       0.7884484398393711
13.999999999999998        1.4450736076293618       3.545454545454543        0.785074202836373
14                        1.204228006357801        3.4090909090909096       0.7868477849104468
13.999999999999996        1.2042280063578032       3.136363636363639        0.7882291037100045
13.999999999999998        2.3800000000000012       5.756949970427897        0.7900009778846718
14.000000000000002        1.1199999999999999       6.000000000000002        0.7962653863538341
13.863065002365715        1.2704763821170482       6.205402496451423        0.797235540640756
13.999999999999998        1.2684386396864884       5.275304868039457        0.7920510371544673
13.999999999999996        1.4000000000000004       5.513899940855794        0.7947755776047704
14                        1.134966830962397        5.0579164404917245       0.7905098576811804
13.999999999999998        1.5399999999999996       5.270849911283692        0.7950739146690794
14                        1.2600000000000005       5.756949970427897        0.7943705025380122
13.999999999999998        0.636254569271343        5.045703232410366        0.7963000513341242
13.999999999999998        0.4964166186979275       4.640631038985807        0.8018092084831158
13.999999999999996        0.7377728332126914       4.803773210985185        0.7978542870873947
14                        0.7302947506107991       4.509486144674762        0.7964318893719736
13.999999999999996        0.862700303814981        5.062363504514002        0.7922928470352807
13.999999999999996        2.1458433689518364       3.665624309012327        0.7647781991855354
13.999999999999996        1.9257620339313435       3.5476450831901727       0.7730010220242339
13.999999999999996        1.9325497724108303       3.827628949124122        0.769153311083368
13.999999999999996        2.156409462858704        3.877564950799611        0.7642619605749238
13.999999999999996        1.6867373989447998       3.683972206796186        0.7781326243749157
13.999999999999998        1.6859192089009236       3.136363636363642        0.7854334649783296
13.999999999999996        1.9267648101724872       3.0000000000000053       0.7794178170393115
13.999999999999996        1.9723539844476492       4.544711884455271        0.7736417804015939
14                        1.8211996050280552       4.779512921665415        0.7827806828733389
13.999999999999996        2.1114683643105963       4.783622597661857        0.7781380935712302
13.999999999999998        1.6679514842907786       4.516425050168113        0.7768484803584629
13.999999999999996        1.8429099141987257       4.327356234379927        0.7702747959066496
14                        2.2417801805919995       4.5265562422768575       0.7711050000225494
13.999999999999996        2.0694362515069566       4.270989321200668        0.7670965192341138
13.999999999999996        2.66                     4.784749852139488        0.7758847975057069
13.999999999999998        2.5200000000000022       5.027799881711589        0.7780216468532924
13.999999999999998        2.799999999999999        5.027799881711589        0.7807666780926238
14                        2.3800000000000034       4.784749852139486        0.7752251850121664
13.999999999999998        2.2399999999999998       5.027799881711587        0.7805201833950638
14                        1.680000000000001        5.027799881711589        0.7911753888262848
13.999999999999998        1.4010696897779873       5.0317258425453755       0.79126456150746
14                        1.8199999999999998       5.270849911283693        0.7940340794408982
13.999999999999998        1.5437520016741855       4.7916292218673044       0.7861130116454867
14                        1.9599999999999993       5.513899940855795        0.7935212813433211
13.999999999999995        2.0999999999999988       5.27084991128369         0.7877827831110428
14                        1.68                     5.513899940855794        0.796467520348395
13.999999999999996        1.959999999999998        5.027799881711589        0.7868982499105205
13.079727336488451        0                        4.375641353537231        0.8015491497340967
13.083484207148794        0                        4.668660420860837        0.8053591383638121
13.106676083548468        0                        4.947783142348179        0.8054066111939385
12.858628503391621        0                        4.833460664253012        0.8056887068777027
12.95621317576132         0                        5.321505833230205        0.795864646202582
12.91633904527761         0                        5.113997189819451        0.8018652275437573
12.734137098158875        0                        5.296317979993519        0.7975828396117725
12.867410702813357        0                        5.525316162966899        0.7898933953967618
13.145560732071857        0                        5.219867338971753        0.8002771072621134
14.000000000000005        1.4000000000000001       6.000000000000003        0.7942840555542655
14                        1.5399999999999991       5.756949970427897        0.7951651441105277
13.863111246988336        1.5507080530727142       6.205333129517495        0.7935413232172922
14.000000000000002        1.68                     6.000000000000003        0.7925304233264133
13.864661304976515        1.8335922762133097       6.203008042535227        0.7916241581232722
13.999999999999998        1.8199999999999998       5.756949970427897        0.7944750333112555
13.999999999999998        1.9600000000000004       6                        0.7916206272048828
12.001866042075832        1.7285423208252504       7.499999999999998        0.7878035971543006
11.883720930232553        1.4855361356254626       7.499999999999997        0.7933861626480504
12.13203029180914         1.9573524169497416       7.499999999999997        0.784523482965905
13.999999999999998        3.688724095523744        2.1724973283445923       0.783975359442979
13.999999999999998        3.777103044335286        1.9344727480683828       0.793598533785335
13.999999999999996        3.5696957633254174       1.9310769380628745       0.7903653614845864
14                        3.713396056733881        1.7279148249945875       0.7982838870739567
14                        3.450003227182409        2.104333326722596        0.7826340084661663
13.999999999999996        3.456207792563684        2.33345823223894         0.7762885889435934
13.999999999999998        3.4527595013319203       2.605867714934523        0.7739990656928882
14                        3.682282965465035        2.4587596428206906       0.7779023724413411
14                        3.6732351898275066       2.727272727272716        0.778409044460897
13.999999999999998        3.914080791099073        2.590909090909079        0.7832157625402872
13.999999999999996        2.672746609542168        2.1491843906351846       0.7767739722264063
13.999999999999996        2.8023185214223676       1.928169302679768        0.7841211627022697
13.999999999999998        2.532031375592519        1.9343041183778187       0.780285373982557
13.999999999999996        2.588165759732395        2.3606500211337944       0.7730345442395762
14                        2.3839143596522514       2.184701251749992        0.7745707761151098
13.999999999999996        2.2548690220797107       1.9216219416404186       0.7796368114497109
13.999999999999996        2.38823457511151         2.4802379546469133       0.772362714597895
13.999999999999996        2.152432713845812        2.335436362684623        0.7758434758725182
14                        2.1605717985041855       2.60571601214782         0.775321810552381
13.286058754571071        5.6                      0.6884702049693723       0.8076429806710756
12.599999999999994        5.6                      0.4861000591442082       0.7829676488003466
12.877902975113434        5.6                      0.48062972687190175      0.7922336286687787
13.145966026952534        5.6                      0.45312714318515557      0.801657148364958
12.83818919387392         5.127829524357412        0                        0.7886173054004795
13.121910766076223        5.134863513660094        0                        0.792269414690737
12.68653597714472         4.905558408943396        0                        0.7881076262360813
12.948779330006932        4.907174791831222        0                        0.7875597342043913
12.765484718538842        4.67697106151557         0                        0.7875955342018721
12.426317127124339        4.875388222291221        0                        0.7883972607323989
12.848251668856573        4.482375189384079        0                        0.7886692962050087
13.037902105183548        4.671926770804873        0                        0.7884826360454241
13.090172198855887        4.468760144185814        0                        0.7907018238014077
14                        4.197232026773198        0.9640390818947528       0.8098897796262884
14                        4.461309850750984        0.9440127014257254       0.8133843742805437
13.999999999999998        4.345484730234018        0.7276449983757018       0.8163378011577045
13.999999999999998        4.63015978409765         0.7219172973088241       0.8167602359813574
13.999999999999996        4.062845389234319        0.7328191823254397       0.8128665710210418
13.999999999999996        4.731931514328133        0.9390753529690374       0.8137861165132395
12.319999999999991        5.6                      0.4861000591442064       0.7762564167098879
12.039999999999997        5.6                      0.4861000591442064       0.7719219577124702
12.018539832355582        5.136189502691187        0                        0.7804389191871509
13.280761277827239        4.897918118034446        0                        0.794539769845059
13.288198948442322        4.588892769371468        0                        0.7947579714768002
13.999999999999996        4.407551265711134        1.7812771365279874       0.8052918953532889
13.999999999999996        4.6366175949137585       1.90909090909091         0.8030289263000282
14                        4.646543999598171        1.6532004077332219       0.8066437558190849
14                        4.877463196185318        2.0454545454545467       0.799431694702805
13.999999999999996        4.6366175949137585       2.1818181818181825       0.7985647859410062
14                        4.395771993642199        2.0454545454545476       0.8000673267516855
14                        3.9570928985870686       1.8100508219504006       0.7998616387357284
13.999999999999996        3.3463626002596865       1.4626135757629957       0.8020549233752376
13.999999999999996        3.604326090196748        1.4681169032023664       0.801598192963949
14                        3.4838323372278985       1.2182660553453974       0.8029972447202721
14                        3.2200000000000006       1.2152501478605142       0.8047342587502494
14                        3.9277330917322217       1.4843661506033192       0.8028712938728971
13.999999999999998        4.423251541143765        1.5281881062530505       0.8077409670155714
13.999999999999996        4.633338479716192        1.401299011537044        0.8088706642255802
14                        4.19297701983375         1.6580987637752687       0.8050209403169576
14                        4.216498481462737        1.380145621805207        0.8061653332321937
13.999999999999996        4.178064680751703        1.9301753034290883       0.8004043133998789
12.882026179123086        5.6                      0.9181161538334184       0.7905223927997377
13.107402711949684        5.6                      0.8804563794479683       0.80085437106471
13.076219160347492        5.6                      1.09617453583258         0.7953742114232537
13.011169805392692        5.6                      0.6937177907438219       0.7976245325352221
12.741400356675392        5.6                      0.7180696697561455       0.785576543113461
12.462456510867549        5.6                      0.7264798581716878       0.7758187794285818
12.60249795549757         5.6                      0.9632196097964405       0.7776875525262509
13.277463196185316        5.6                      1.5000000000000004       0.7892546049389783
13.27746319618532         5.6                      1.7727272727272756       0.7826632585861787
13.043610194775315        5.6                      1.3662423850176406       0.786240595320593
13.03813419908951         5.6000000000000005       1.6374158365188642       0.7806352508581447
13.036617594913759        5.6                      1.9090909090909118       0.7793726441559728
13.999999999999996        4.328586618127409        1.1554039225660797       0.8089193281867749
13.999999999999998        4.436697625173002        1.3235605967932527       0.8087779796698683
13.999999999999996        4.5785092604687225       1.1489067901607162       0.8112468520975423
12.761897309779407        5.599999999999999        1.2081691951080122       0.7802385869756118
12.811471224830282        5.6                      1.5049825097762193       0.7767776243890244
13.277463196185323        5.599999999999999        2.0454545454545467       0.7810150837996468
13.277463196185323        5.599999999999999        2.318181818181817        0.7862982356049241
13.27746319618532         5.6                      2.590909090909087        0.7949545282943483
13.036617594913757        5.6                      2.4545454545454497       0.7877973756764182
13.03661759491376         5.6                      2.1818181818181825       0.7821294853928124
12.80285346924068         5.6                      1.7750276474293814       0.7765586982852654
12.795771993642202        5.6                      2.0454545454545467       0.7788679152412695
12.7957719936422          5.6                      2.318181818181815        0.7808867966089857
12.554926392370641        5.6                      2.1818181818181825       0.7733211155602876
12.560932295790854        5.6                      1.9152909219373875       0.7728944111116719
13.089508691928755        0                        1.9131005834922479       0.7807509870670392
13.090742647536025        0                        2.207418657156891        0.7746878055681768
13.324126313211263        0                        2.626163487149058        0.7739809517714756
13.568029078841063        0                        3.2497851275703855       0.7840572996586069
13.33728558225281         0                        3.371976916606337        0.7888750898300777
13.405203285621772        0                        3.135888607198754        0.7844119186979025
13.999999999999996        0.7225368038146813       3.1363636363636376       0.7856070270210719
13.999999999999996        0.4816912025431215       3                        0.7861643224686875
13.999999999999996        0.7225368038146818       2.8636363636363633       0.7855914820370503
13.999999999999998        0.7225368038146813       2.59090909090909         0.7851469540274154
13.089802285828416        0                        4.08462407585864         0.7978871041364367
13.324527609446266        0                        3.9447671898429286       0.7944420584840851
12.622472396854578        0                        4.695071054602444        0.8066873646743392
12.856718346763506        0                        4.235527866470487        0.799957341119641
14                        0.9633824050862412       3.2727272727272747       0.7858537611800892
14                        0.9633824050862412       3.5454545454545445       0.7824527732788685
14                        1.677930614377329        3.958301253081266        0.772977803418316
14                        1.4450736076293653       3.8181818181818166       0.7793082594426298
13.999999999999998        1.2042280063578032       3.6818181818181794       0.7824407081618051
13.999999999999996        1.2042280063578037       3.954545454545457        0.779092562137751
14                        0.9633824050862434       3.818181818181817        0.7800132638400729
13.999999999999996        0.9798644712575166       4.638513937255226        0.7921919476397471
13.999999999999998        0.9891788670953039       4.874718413518838        0.7923797080729703
14                        1.2389821971200734       4.783126541796678        0.7885826985348848
13.999999999999996        1.413691760707536        4.581896026471741        0.7823285054242484
14                        1.4328602978372715       4.097140692868816        0.7756654909616819
14                        1.2007574791262368       4.229575681575172        0.7802064645352292
13.999999999999998        1.2054087534222688       4.499400302451692        0.7846738607435505
13.999999999999996        0.9678531353631072       4.366068362477225        0.7879174658989041
14                        1.4304253782532173       4.357498412413722        0.7773563184391691
13.30797981903892         0                        3.657193604661259        0.7921782207041533
13.074578591065013        0                        3.4726130356334006       0.7927579122639868
13.084510868160681        0                        3.7745082774767766       0.7953820967495933
12.858888120318865        0                        3.9267176833826634       0.7969751206170281
13.143075417591515        0                        3.139455297846065        0.7863157225515407
9.8                       -1.9999999999999991      2.833333333333333        0.7827906527912213
9.799999999999999         -1.9999999999999996      2.5666666666666664       0.7772395468421819
9.747418934949797         -1.7663063775546568      2.69940444505504         0.7846179690422187
10.039008577687778        -1.9999999999999996      2.7                      0.7817025476444851
9.703467954085818         -1.570968684825857       2.0426408450951987       0.7832705567092298
9.6504341613654           -1.335262939401779       1.9436017680975461       0.7901988547046622
9.663393114769645         -1.3928582878650861      2.160976335106491        0.7911050882829639
9.884173181200882         -1.2611285138511614      1.426112851385116        0.7872926275616577
10.166684483683822        -1.312946768027651       1.4312946768027652       0.785743844149544
9.636989714139617         -1.2755098406205154      1.6591849275286226       0.7877866576908453
9.613543749287215         -1.1713055523876197      1.4171305552387619       0.7885935627532534
11.476068124554196        -1.9999999999999996      2.715251851079939        0.7853518269999392
11.470881492441945        -1.9999999999999996      2.9725992768433778       0.7879077234774606
11.23795032928026         -1.9999999999999996      2.845636018402943        0.7832959598679049
10.402646159144735        -1.9999999999999996      1.9294725673280646       0.7751073503390461
10.288064520154032        -1.5389650377914732      1.4538965037791476       0.7792403783004501
10.426652026230485        -1.2958870054424314      1.4295887005442434       0.7848250563184326
10.58733650118757         -1.517402003651976       1.4517402003651978       0.7781192945677056
10.61920791424268         -1.9999999999999996      1.9491781522584362       0.7773995063880629
10.863800336740654        -1.9999999999999993      1.9770027400353334       0.7786965271074128
10.85905319370902         -1.506559976394331       1.450655997639433        0.775973008388905
9.747341202297134         -1.7659608990983693      2.4321368124611666       0.7803893923793584
10.039008577687778        -1.9999999999999998      2.4333333333333345       0.7758159136072854
9.6978381603437           -1.545947379305332       2.297150102796218        0.7869125666617238
10.707643693739065        -1.9999999999999996      2.2606403867384435       0.7794534623767717
11.00028672723097         -1.9999999999999996      2.196708288550343        0.7796905540105429
10.249243216658135        -1.9999999999999993      2.2850614364015644       0.7746783327036276
10.44531199407824         -1.9999999999999996      2.145537911992366        0.7758213701752972
9.8                       -1.9999999999999993      3.3666666666666663       0.7876054488087848
9.8                       -1.9999999999999991      3.1                      0.7870334487246838
9.750281858426622         -1.779030481896087       3.230189056894395        0.7906683416950263
10.045910408938608        -1.9999999999999996      3.1946602892210647       0.7892881982077763
9.748306315528447         -1.7702502912375369      2.9589248279157756       0.7886117283535982
10.039008577687778        -1.9999999999999996      2.966666666666667        0.7870503291190712
10.491048701246413        -1.9999999999999996      2.4082144363265545       0.7788753028740955
10.254408901187748        -1.9999999999999998      2.538492599066487        0.7790485049377339
10.736640029359492        -1.9999999999999996      2.5528506504211146       0.7817682332156507
10.922855982892385        -1.9999999999999996      2.423001946232728        0.7810492877219906
10.555702851844394        -1.9999999999999996      3.2144688978537137       0.7844518709798337
10.74004701517668         -1.9999999999999996      2.986213993826336        0.7829975065599573
10.517237287137172        -1.9999999999999996      2.89742204025836         0.7845057099695208
10.274742672228276        -1.9999999999999996      3.051337997184516        0.7873744367297711
10.263974390257635        -1.9999999999999993      2.797050257131103        0.7842001828971873
10.25678322985745         -1.9999999999999996      3.307455331974864        0.7878642214295047
10.505630856103178        -1.9999999999999998      2.6711417801532935       0.7825018387088879
11.404619458705179        -1.521205495384131       1.4521205495384133       0.768268835560394
11.132868110504592        -1.5131343510251842      1.4513134351025183       0.7728834630182991
11.149998641591923        -1.9999999999999996      2.428793372501006        0.7809454738270759
11.273139279468486        -1.9999999999999996      2.1726432126883592       0.7786141221018014
11.13745189198811         -1.9999999999999996      1.9647105920006025       0.7773617460708832
11.395851959704434        -1.9999999999999996      1.9306800577750747       0.7744997325374899
11.544444743256413        -1.9999999999999996      2.150372432077368        0.7776789138963619
11.555918987659052        -1.3137169262899722      1.4313716926289972       0.7682416536372633
11.694632673274763        -1.1414684839540152      1.4141468483954016       0.7702234641045304
11.284097570870458        -1.2444678440585892      1.4244467844058588       0.7748690980855589
11.435265183627463        -1.9999999999999996      2.430510131360349        0.7818179610368868
12.35119165703088         -1.3143470614964408      2.441159302456305        0.7885720021934762
12.354271903697882        -1.2965721887003825      2.7092243391903335       0.7969986162721456
12.3903015253692          -1.1348929411331243      2.558047291005216        0.7907073593842685
12.405947696636296        -1.0680116327638676      2.327603865519767        0.7817583017805864
12.36174817393646         -1.2709113125074856      2.1374151057049544       0.7757236058750011
11.501899124731992        -1.0837695087587893      1.408376950875879        0.7753929053698165
11.311510184140289        -1.011663564936372       1.4011663564936372       0.7801661397566829
11.002054561999213        -1.237093111723136       1.4237093111723136       0.7791008435610439
11.15608226307956         -1.067037554308529       1.4067037554308528       0.7807480355459673
10.71182737143386         -1.2395188425287582      1.423951884252876        0.782940827240065
13.999999999999998        4.052895939314864        1.2036358583702316       0.8046984340895963
13.999999999999996        3.776078079280655        1.2222254575464913       0.8025597646271004
14                        3.9178230036784285       0.9789007041736224       0.8058942706404165
13.277477483264793        4.0537890701331145       0                        0.7967747814227301
13.25639800770469         4.316294369074319        0                        0.7950483043636999
13.264019805298414        3.824248294474528        0                        0.7988058776612347
13.097582688654924        4.139349202693824        0                        0.793978998545458
13.063716822742515        3.9545822821280234       0                        0.7959415024524369
12.883710574416913        4.096388802680283        0                        0.7934764115748204
12.8                      2.8                      0                        0.8069187840768793
12.777839644405477        2.5184219522792373       0                        0.8047635076651517
13.066109840260477        2.625798509409398        0                        0.8104331879589555
13.4998235213491          3.364094238590781        0                        0.8089183499611243
13.480594012220847        3.0905441581547226       0                        0.8132295751178883
13.49709212474632         2.7962955829561853       0                        0.8169904585558647
13.061482717753293        2.9393913153561924       0                        0.8104232430818871
13.316584827644306        2.627608804471267        0                        0.8154516109014425
13.254556615559922        2.7852893416525237       0                        0.8141059117747806
13.307310262987613        2.9417182371870303       0                        0.8136885147686981
13.999999999999996        2.799999999999999        0.48610005914420507      0.8073127226517743
13.507729641527355        2.5181338024402025       0                        0.8184537099141193
13.288933908628824        3.277912063011287        0                        0.8087610541706051
13.233821403832323        3.1001736312618715       0                        0.8111781190333298
13.16100882372909         3.4295232710982946       0                        0.8051494687481966
13.018395762068508        3.2511141444661704       0                        0.8072014762655685
13.316640678583898        3.4472490727912626       0                        0.8058255578529436
13.197164155984288        3.6146884754897144       0                        0.8018001450137522
12.934870010160246        3.550523001597087        0                        0.8022009668883942
13.063930878893267        3.7556697228203277       0                        0.7989821739437153
12.804997384010267        3.8462659645444925       0                        0.7966494098250748
12.711896432492983        3.356246848954516        0                        0.8023309457857851
12.777837801243269        3.081589664941963        0                        0.8064226536484913
12.603801363111705        3.6172032717357165       0                        0.7962812431977326
12.890621743707007        0.9668601867874442       0                        0.803232387241181
12.925491465676657        0                        0.963352170026623        0.7893061660117978
12.594374629299987        0                        0.7083273458627158       0.7866793452223259
12.847487899460837        0                        0.8005643459857185       0.7892928312123594
12.71123822090093         0                        0.9973939661025867       0.7872422784897878
12.897843625737815        0                        1.1897177841058342       0.7886708737286775
14                        0.9647557951826573       1.6429930807820856       0.8006870252939661
12.366582246538867        0                        0.5038125604595942       0.7869415478221055
12.086132060205049        0                        0.5204045187506263       0.787731672077511
11.782868635330788        0                        0.5128102114355693       0.7939676000363861
12.017567366540016        0.5415645419046107       0                        0.8010354745517131
12.159231665220931        0.7521530166587          0                        0.8053262667666429
12.279316201600507        0                        0.7605479659832455       0.7834735180763409
11.96473677330264         0                        0.7640191075533453       0.7865772363632438
12.780016941611029        0.7225023508903882       0                        0.8075396286087316
12.52940047634236         0.7194754198732742       0                        0.810029899078409
12.672794616369586        0.9549323561924742       0                        0.807995391075929
13.999999999999996        1.4152308894870047       1.4178099120561756       0.7947052819064349
14                        1.5402760144564112       1.2122380855896435       0.7868329037993259
14                        2.3800000000000012       0.7291500887163078       0.8039074549573552
13.999999999999996        2.24                     0.972200118288411        0.7931872917023542
12.979589656766736        1.2316409819148046       0                        0.7991702222555234
12.741311525565411        1.2039855664238268       0                        0.8052187627991474
12.831711340838032        1.423333584504911        0                        0.8026590502556684
13.07628421317643         1.6015159390199816       0                        0.7986306033883273
12.958676567305279        1.5677793748225701       0                        0.800302718127749
13.145206603648143        1.7194935844640087       0                        0.7996617314172989
12.985732131197548        1.7350970454017773       0                        0.8014255224874817
13.090724753696358        1.8569650462110514       0                        0.8023205548425787
13.256572818941766        2.204279681184949        0                        0.8103011903210942
13.149105929630178        2.0354983983113115       0                        0.8056914539611614
13.007681852974644        2.2827852215417996       0                        0.8073515567261798
13.266843112774618        2.41829285198037         0                        0.8134716709938807
12.735971781756751        1.6872619658569679       0                        0.8054409827760959
12.899519737257199        1.957232836465441        0                        0.8044532835061204
12.711904095544302        2.2437766934314607       0                        0.8038737391596823
12.54305514538808         1.1393578683520524       0                        0.8091130600301335
12.538781319535696        1.4119542962092988       0                        0.8089026640239895
12.272804155495313        1.5272197433359278       0                        0.8115273889725853
12.309048921917897        1.187764349696363        0                        0.8095190377407537
12.45623880639464         1.7419978563546468       0                        0.8095708520620573
12.058029486804516        1.343781059642488        0                        0.8096898537876115
11.63614084075175         0.24513917700832447      0                        0.7978316764393031
11.618337913402915        0                        0.2574439633261941       0.7987622727541587
11.48                     0                        0                        0.8018063659197977
11.334505761185037        0                        0.2579182198720913       0.8018817346099779
11.327441263054595        0.29181005955343065      0                        0.7982355767188566
11.2                      0                        0                        0.804601430936187
10.919999999999998        0                        0                        0.8087536500350465
11.035772802720313        0.24649331344100245      0                        0.8027655289745068
11.052623405803251        0                        0.24919041696273944      0.8044919985562072
12.457279557981362        0                        1.0201311008483294       0.7845081622503
11.835901768599221        0.6591799246153983       0                        0.797967582976561
11.670568290290163        0.6576753363332276       0                        0.7960462963617811
11.774929489025604        0.4703208803962577       0                        0.7972178630407533
11.964241729698735        0.7636545057156913       0                        0.8009876835208869
11.754034488901238        0.8856358814630602       0                        0.7982817443125895
12.346702751197192        0.7847303116922749       0                        0.8089509068452696
12.27151233229874         0.9277688614888059       0                        0.8082282698081988
12.456412684082121        0.9593579996687154       0                        0.8099531205111955
12.048048307646406        1.0098866168942          0                        0.8046825342816667
11.64863911280435         0                        0.7611548173290611       0.7954670413199608
11.47628762331427         0                        0.49643067496578974      0.8008961138172052
11.819105930502669        0                        1.0252446186448902       0.787362745817329
11.817203271735714        1.1961986368882935       0                        0.8043890471394922
11.556246848954515        1.0881035675070188       0                        0.800377576417458
10.639999999999997        0                        0                        0.8140833017948612
10.790778227406639        0                        0.23608720445440656      0.8080438906211312
10.756211465786976        0.21730272868437067      0                        0.8092033375689985
10.519850298049137        0                        0.2307078928890709       0.8126114418763623
10.51587016023335         0.20358872487821586      0                        0.8139729399225589
10.359999999999998        0                        0                        0.8184087085388044
11.332213319970865        5.3654556128855475       0                        0.7582534036947021
11.2                      5.6                      0                        0.766479420566274
12.039999999999996        5.6                      0.9722001182884092       0.7698777168079686
12.179999999999994        5.6                      0.7291500887163069       0.7714363845231736
12.321145552573475        5.6                      0.970943874228797        0.7704434507477008
10.743138538776323        5.366269887637494        0                        0.7606944171620854
10.639999999999999        5.6000000000000005       0                        0.7662578789640665
10.492776848343375        5.379127240063055        0                        0.7638440205104439
10.919999999999996        5.599999999999999        0                        0.7665817873081001
10.779999999999996        5.6                      0.2430500295721023       0.7655794214781898
10.36                     5.6                      0                        0.7683522217827318
10.499999999999998        5.6                      0.2430500295721023       0.7626657454881913
11.022086809825023        5.319006111941333        0                        0.7562600431559331
11.059999999999999        5.6                      0.2430500295721032       0.7670316844911941
11.759999999999996        5.6                      0.48610005914420684      0.7688879615271098
11.937342508315202        4.937437343992548        0                        0.7750985588157963
11.741464608494791        5.124065371214551        0                        0.7664831102855355
11.494603847224008        5.171938670148585        0                        0.7560818425017283
11.574617602415733        4.996330624962145        0                        0.7562154413668017
11.72552102948416         4.909066412207922        0                        0.7627444146214105
11.812820849536909        4.676594372106251        0                        0.7643193510941604
11.899999999999999        5.6                      0.729150088716309        0.770520452011152
13.011233920676851        4.29505113909159         0                        0.7916352125274396
12.810040779563993        4.264324851901982        0                        0.790992718552526
12.600395165911458        4.531096300595043        0                        0.7878484552846746
12.673356001329276        4.346947368226577        0                        0.789133271285735
12.225025902721528        4.74608254721891         0                        0.783867319557183
12.378906541641435        4.609651110869665        0                        0.7858638813312119
12.063719116699378        4.774368217457077        0                        0.7788569218346759
12.178320980011076        4.9252241189825545       0                        0.784695640815655
12.57961850078256         4.711485899122022        0                        0.7880321058576166
12.625116423385395        4.116791256404432        0                        0.7906539932989257
12.397723874027566        4.343079027189453        0                        0.7848021094561081
12.272780256664072        4.072804155495311        0                        0.7812250786397498
12.456218940357509        3.858029486804518        0                        0.7885924280534451
12.105171942856533        4.532106357701791        0                        0.7769372709432681
12.058002143645355        4.256238806394641        0                        0.7733683343967367
11.511827764037655        4.779224896325642        0                        0.750097110224276
11.556223306568537        4.5119040955443          0                        0.7474668324142892
11.817173153426479        4.403816708784813        0                        0.7621324767756495
11.479999999999992        5.6                      0.4861000591442046       0.7674072376097795
11.2                      5.6                      0.4861000591442046       0.7657971687267847
12.587781711786333        5.6                      1.4116134535966784       0.7724533170094591
12.566736996896523        5.6                      1.6425284004250842       0.7713187225502988
12.324454684263433        5.6                      1.4769025776912077       0.7678618410088233
12.463353715202294        5.599999999999999        1.211477336771055        0.7715519583278417
12.324728968194194        5.6                      1.7877740458771076       0.7656382115499389
9.8                       5.6                      0                        0.7681087111546142
10.079999999999998        5.6                      0                        0.769272091467768
9.94                      5.6                      0.24305002957210142      0.7629969657046577
9.955906299429573         5.357457994315138        0                        0.7636171119847671
12.34009798075467         -0.42834391724759635     1.3428343917247596       0.784981479617877
12.512781414714746        -0.6098603790455678      1.3609860379045566       0.7810226347213421
12.579865527107003        -0.3117087684133365      1.331170876841334        0.7867875629242375
12.547412038203866        -0.4499125648659016      1.5544652107420052       0.7827629239032811
12.601702141359382        -0.2082385678942183      1.5168427227392258       0.7859291557746315
12.398374834574778        -0.20014165446355298     1.3200141654463553       0.7870409397194315
12.458152498760683        -0.8425582730736025      1.8408629682186648       0.7724372879327044
12.485938963579946        -0.7237697749569914      1.5953275245168081       0.7759152022064698
11.438090103308523        -0.8266752878452301      1.3826675287845231       0.7836625292199092
11.694831116795994        -0.9168319449374478      1.3916831944937447       0.7776877845621977
12.43073021510389         -0.9605944917124349      2.0919814783689414       0.7743281373051029
12.472926104214533        -0.7638849021340384      2.360451253009195        0.7840278641696939
12.492978649005847        -0.6807563842014266      2.0550290034433796       0.7783411550194357
12.327728690043466        0                        1.3                      0.7863364739676671
12.152818035503946        -0.213579842735321       1.3213579842735321       0.7880556520026883
12.589720021616282        -0.25369578841613205     1.769405208882904        0.7840502270980759
11.953475160691433        -0.7916988812305359      1.3791698881230539       0.7784030898414259
12.012745630328682        -0.5051735864109218      1.3505173586410921       0.7860772437242273
12.536918055380323        -0.47765580530854923     2.2273256698146646       0.7842326259218301
12.540918447371284        -0.46597033249342346     2.006632978265449        0.7817734445250951
12.430254346668331        -0.9534284736517691      2.54732505168268         0.7892535421491012
12.472072672281458        -0.7603821069218974      2.667430660599635        0.7928127160935495
9.696306967037824         -1.5391420757236562      2.5652225624615643       0.7898758508390492
9.696590311760666         -1.540401385602959       2.8343624496584447       0.7929492373998902
9.643600517064005         -1.3048911869511344      2.713587626151455        0.7970387487933995
9.551290063084435         -0.8946225025975034      1.3894622502597502       0.7926856090928834
9.577922967836951         -1.012990968164226       1.628554309605402        0.7921203638621431
9.804969509215947         -0.987967008189697       1.39879670081897         0.7921881137211545
11.2                      2.76                     7.499999999999997        0.7903644145835863
11.266209916379763        2.884520148796423        7.499999999999997        0.7928927052755866
11.103512652960587        2.8627811327688266       7.499999999999998        0.7943155621570713
11.284481456676012        2.737136855251646        7.4999999999999964       0.7921781520144993
11.10603939182998         2.7470800826745814       7.499999999999997        0.7931951087678025
11.366419191957643        2.824892850888729        7.499999999999997        0.7920835557552914
11.165914958146114        2.9624515516814243       7.499999999999998        0.7951350170304899
11.251717966918438        3.0451197633523646       7.499999999999997        0.7951373585991244
13.275304537220084        2.112705014663198        7.087043194169869        0.7986284020008662
13.42300920600924         2.2501135256924583       6.865486190986138        0.7991970938404559
13.276164516817593        2.3898659455083857       7.085753224773608        0.7930461348124819
11.399456504503188        2.6465376599320973       7.4999999999999964       0.7921656368030049
11.361474486570923        2.4411932439009156       7.499999999999998        0.7933121269361775
11.207175087780223        2.6275734566324904       7.4999999999999964       0.793065281381205
11.579481041524561        2.456883524606497        7.499999999999997        0.7909850225533398
11.487078796598336        2.2200495648147776       7.499999999999997        0.7938613731560312
11.273644314034424        2.2641534948567075       7.499999999999997        0.794653318743796
12.264034347938848        2.213256131128446        7.499999999999997        0.7821816947683223
12.506460484801247        2.3839334114026856       7.499999999999997        0.7801240757053863
12.016133858278783        2.155946434310829        7.499999999999998        0.7845855148394497
11.864709426678782        1.9756653466520775       7.499999999999998        0.7883212265585708
11.786523724857878        2.247787753253528        7.4999999999999964       0.7884003980553178
11.581135225342063        2.8238969331209276       7.499999999999997        0.7893344150985843
11.403946766692716        3.0031148084374633       7.499999999999997        0.7924947723348756
11.578721940898824        5.367958298101969        6.784810397797448        0.8059342064743494
11.43656158555346         5.590549706871106        6.77791611817379         0.8072767641651527
10.999999999999998        5.724983356303113        6.637408205732054        0.8080859519858529
10.999999999999996        5.612471547982382        6.395726830810439        0.8056074593589448
11.17216514636169         5.6527716911571035       6.538581780326984        0.8071651661141611
13.137803478399912        3.0819715364264137       7.29329478240013         0.7856351362402664
13.000000000000002        2.938461538461538        7.4999999999999964       0.7807578368068504
12.757882613170432        3.0769230769230766       7.499999999999997        0.7810014533934417
12.032866582068284        2.388280351647888        7.4999999999999964       0.7828739226253746
12.269561872205674        2.522281798102801        7.499999999999998        0.7794067175131704
11.769068741014141        2.7155977692126214       7.499999999999997        0.7860865997577484
11.84595762004085         2.9269248521108553       7.499999999999998        0.7846694118264147
12.757882613170434        3.6307692307692307       7.4999999999999964       0.7893452477463702
13                        3.7692307692307683       7.500000000000001        0.7941866513841224
13.28688165947679         3.772682627888977        7.069677510784813        0.8048246563597362
13.14261081200285         3.6351498606486468       7.286083781995724        0.7959050813390655
13.139462174211726        3.8996625379076457       7.290806738682409        0.8011397942499273
13.000000000000002        4.046153846153845        7.499999999999998        0.7997592406764796
13.276768462788645        3.4920227894409415       7.084847305817027        0.7976455812419109
13.425406050400426        3.6265848131638974       6.861890924399358        0.8063659854026676
13.432841611758928        3.9224538140018006       6.850737582361607        0.813101427993084
13.426305948724782        3.3595894033656917       6.860541076912826        0.7988314109864526
13.279579692549582        3.2193469088213704       7.08063046117562         0.7916076523843923
12.527606281577405        3.4897477630181184       7.499999999999997        0.7866604945529255
12.515765226340868        3.2153846153846146       7.499999999999997        0.7827586251084009
13.425891401461051        3.0837772623785638       6.861162897808421        0.7930617528674527
12.761567455786453        3.901148563970393        7.499999999999997        0.794312021519604
12.523948975229695        3.7582685644567757       7.499999999999998        0.7904800912652653
12.29474236150392         3.6242771324847345       7.499999999999997        0.7882357037614388
12.860974429068195        5.317094218750093        6.4243586718748595       0.8159875435257858
12.981684678498876        5.171125873915274        6.643311189127088        0.816100426360144
12.707032657978779        5.166708305091369        6.649937542362944        0.813288878185226
12.583673501469166        5.308363091074806        6.437455363387789        0.8116475691887394
12.838986739606565        5.021459986298613        6.867810020552078        0.812474183017125
12.576607894740444        5.025440683400694        6.861838974898956        0.8093845349679479
12.447313367179241        4.88013270828435         7.079800937573472        0.8058853949393748
12.879999999999994        5.6                      5.513899940855794        0.7987787473849498
12.879999999999995        5.6                      6                        0.8105232802860148
12.599999999999996        5.599999999999999        6                        0.8049512532777027
12.739999999999995        5.6                      5.756949970427894        0.8023105607053983
12.722936323971282        5.459352135396207        6.210971796905688        0.8120378155451373
12.46627405192356         5.462134892339481        6.206797661490777        0.8062625041758854
12.319999999999993        5.599999999999997        5.999999999999998        0.7986451891788356
12.459999999999996        5.6                      5.756949970427893        0.7969605207555875
12.179999999999996        5.6                      5.756949970427895        0.7938543146306073
12.173721234326528        5.470285425007403        6.194571862488893        0.7991199440814779
12.319999999999995        5.6                      5.51389994085579         0.7907185932967503
12.599999999999998        5.6                      5.513899940855791        0.7937886307876214
12.749489254746251        5.6                      5.27211902537336         0.792286476448811
12.459999999999996        5.6                      5.270849911283685        0.7873176921413557
12.039999999999997        5.6                      6.000000000000001        0.794477100683336
12.039999999999994        5.6                      5.513899940855792        0.7896958251671587
11.899999999999999        5.6000000000000005       5.756949970427896        0.792763009072151
11.759999999999994        5.6                      5.51389994085579         0.7869878384410737
11.759999999999996        5.6                      6                        0.7936056288564096
11.619999999999996        5.6000000000000005       5.756949970427893        0.7905322946210561
11.479999999999993        5.6                      5.513899940855792        0.78076024234643
10.441064339338137        5.07361756400773         7.200987791487236        0.8052884040814128
11.338950990734649        5.6016815474329364       6.606137500399205        0.8063331786384922
10.387234869443121        5.22702342051497         7.011705700858285        0.8037057268362294
12.54892678020547         4.036915368703605        7.499999999999997        0.795591577775329
12.345154333433785        4.153551204001844        7.499999999999997        0.7960290089942791
11.486402182528494        3.2025676138658468       7.499999999999997        0.7921409255702089
11.630118310623285        3.0878161266951882       7.499999999999997        0.7889076304440711
12.005371926940203        4.368547126458494        7.499999999999997        0.7940243882288965
12.129415361195118        4.136004215065778        7.499999999999997        0.7931401184162777
11.864666834618365        4.121369249645104        7.499999999999997        0.7895058813629482
12.051098970386056        4.731167656224375        7.303248515663433        0.8000666270460072
11.89798446995423         4.832059134961528        7.151911297557703        0.8007727581483579
12.118424770574943        4.893153585202649        7.060269622196023        0.803234702324473
11.83914638847988         4.9742215440821544       6.938667683876766        0.8020086661433224
12.344107217702877        5.010147588641748        6.884778617037374        0.8066292533224966
11.744186046511627        4.357231932187266        7.499999999999997        0.7914166011820906
11.883720930232556        4.6                      7.499999999999999        0.7953559285113626
11.604651162790699        4.599999999999999        7.499999999999998        0.7948042042905968
11.782428877595487        4.719427157023033        7.3208592644654455       0.7979080550141112
11.445781836321894        4.819327219965113        7.171009170052326        0.8029378074311831
11.23649563743021         4.736594545213465        7.295108182179801        0.8035494005581454
11.51107097229822         4.718378106066099        7.322432840900848        0.7986818400706185
11.325581395348834        4.599999999999999        7.499999999999998        0.7977679069278163
11.465116279069766        4.357231932187263        7.499999999999997        0.7925867514042598
11.679814844400038        4.834780467204242        7.147829299193634        0.8002821381115117
11.6046511627907          4.114463864374533        7.4999999999999964       0.7886543050770144
11.725921786781255        3.8715599783665744       7.499999999999997        0.7878160499298614
11.186046511627902        4.357231932187265        7.499999999999997        0.7967338841404641
11.453583893556823        3.8567545779465884       7.499999999999998        0.7908635362941495
11.62185676083927         3.595033608207851        7.499999999999998        0.7898216541173853
11.325581395348834        4.114463864374532        7.4999999999999964       0.7922071405188477
10.586419785769433        4.697371234613206        7.353943148080188        0.8154044380350147
10.767441860465112        4.599999999999999        7.499999999999996        0.8090866516866696
10.488372093023253        4.599999999999999        7.499999999999997        0.8195199144263611
10.627906976744182        4.357231932187264        7.499999999999997        0.810666445659764
10.792388019340649        5.566699855072921        6.3774351377807585       0.8025380905824812
10.418634790641507        5.354509944593253        6.75952783460121         0.8026624887295047
11.477966522842907        5.463899657761304        6.583502008695628        0.8044511240950697
11.586046528357166        4.941677147483679        6.987484278774479        0.8033440248806601
11.641939793073599        5.084210526315788        6.773684210526313        0.8030249107133399
10.999999999999998        4.7088839780462495       7.336674032930621        0.8055517836579558
10.554221055520701        4.8193255088351314       7.1710117367473          0.8125905704884299
10.76350658117543         4.736594005502572        7.295108991746139        0.8090615311012731
10.55075031935964         5.4740609156633235       6.529725420311638        0.8017875642399607
12.757882613170432        2.523076923076922        7.499999999999997        0.7790770843913258
12.515765226340868        2.6615384615384614       7.4999999999999964       0.7779347644477496
13.280405240557904        2.9455774410502635       7.07939213916314         0.7885704447282534
13.138496236499087        2.8077543364320126       7.292255645251368        0.784133499968153
13.277541097714415        2.667082730603342        7.083688353428375        0.7891429106582829
13.137582155173474        2.528171081353877        7.293626767239786        0.7855586177632218
12.999999999999998        2.6615384615384614       7.499999999999997        0.7798511001860104
12.757882613170432        2.8000000000000003       7.499999999999997        0.7786109166962528
12.51576522634087         2.9384615384615387       7.499999999999997        0.7792157630690945
12.008598746335219        2.694549379320243        7.4999999999999964       0.7817259996683069
12.276464074591754        2.802287695987342        7.499999999999997        0.7790288062439412
13.424297868122885        2.80335966051139         6.863553197815668        0.791602264544445
3.407887976851496         2.8                      8.031926676219543        0.8467386669102844
3.3098904852701794        2.7499999999999987       7.976722228010559        0.8439987801441663
3.5563598734219104        2.8                      7.939570524004948        0.8542547167524229
3.3098904852702216        2.849999999999999        7.976722228010564        0.844668206876764
6.999999999999999         2.84                     8.14007150260901         0.8426304452424753
6.999999999999999         2.76                     8.140071502608924        0.8457281495731255
7.039999999999124         2.8                      8.122140366860188        0.8418159071224497
6.960000000000207         2.8                      8.117947744517592        0.8469949424006111
7.461179397157915         5.653007876351934        8.06845956000235         0.917633313164458
7.505437597779325         5.752402439875894        7.887337399793156        0.9136137280981352
7.477772336110048         5.498560694021709        7.867775007899187        0.9134411290765704
7.145113962259504         5.91924983165209         8.31068797263758         0.9140425993686984
7.462068189847176         5.956146444878211        7.882754178034956        0.9122357886329181
7                         5.3106892047460885       8.136348508873425        0.9061968846389591
6.812413353041654         5.407766485401099        8.204346285163872        0.9026994527603467
7.353936872660971         5.436015020778709        8.064461033889014        0.915696601772929
7.173834170237221         5.401312105923188        8.204715251623615        0.9138998903121599
7.041156559826541         6.0810481671519865       8.213608971337642        0.9109676627988145
6.907430149005439         5.929702706331508        8.304416247829929        0.9095625382616116
6.5309369566202005        5.66401800581575         8.050485843894117        0.8976617656037756
6.629192825767958         5.449502175792379        8.053970628769534        0.8965433372049113
7.358239864566094         6.052366209533308        7.689940240377334        0.9058444082180994
7.175811806177442         6.1951435207730965       7.723177748312853        0.9050522685083714
7.199447711448531         6.083609746690393        7.501017642290878        0.9005424333212754
7                         6.174838821393163        7.603721777095515        0.9002268196792896
6.81560339017552          6.191432611837367        7.723046713741416        0.9012263378687049
6.632417692075733         6.040776731900403        7.686633686567483        0.8982652113938344
6.793944072359732         6.080709087634982        7.501318636833447        0.8960797698554538
6.494562411375959         5.752402484691931        7.887337474486549        0.8972974247548154
6.532129264268275         5.94194056812778         7.888714490154679        0.8995550952203101
6.619040660228486         5.932049492587438        7.458368471922505        0.8951797377275988
6.512973738423123         5.525581896281446        7.862938459116979        0.8944124718237808
6.517217284740453         5.848000488065402        7.673675804603595        0.8966084042406042
6.467821617928752         5.621503623284717        7.669172705474528        0.8947335373669726
7.532178392096329         5.621503574210938        7.669172623684897        0.9086799168207892
7.481934172977004         5.848857259403539        7.669062404445928        0.9072236762618618
7.375991942020805         5.938058711224736        7.459985291050217        0.9025573276137023
7.499305006139899         5.359570249837791        7.66532893329726         0.9082870108923794
7.501910875387947         5.737012887937           7.441833861468815        0.9043597753583014
7.191646336079604         5.26279735867273         8.012251784057312        0.9090426252669771
7.187341499501859         5.104044291130353        7.807123098596477        0.9033198445238239
7.000000000000002         5.160746965286961        7.937106334758891        0.901048070672846
6.794217295542061         5.2653818209313465       8.006091359876425        0.8974564732286491
6.790256535848825         5.108026236171126        7.798081474383827        0.8941884655319262
6.616633669223999         5.291728276154226        7.843024640015118        0.892791887742512
6.495271499488784         5.730172664466729        7.441259638157872        0.8949990255864186
6.491962183793678         5.377269852930444        7.654603428407812        0.8925942142111606
10.079999999999998        0                        0                        0.8180881998077815
10.239107464619535        0.21311223118721528      0                        0.815906682907987
10.238674364613251        0                        0.2461524618230656       0.8160611547392805
9.96285525530081          0.22222855136878014      0                        0.8147281594671033
6.797441434726191         -2.5690725591413877      6.054121749225723        0.8244109393926714
6.999999999999998         -2.5609355658357007      5.91682108587367         0.8249528652206274
7.236294947329141         -2.556228101540218       6.048868324171906        0.8254829890016319
6.586695128741175         -2.4445556102205472      5.984621499381224        0.8272444495094154
6.461847575775524         -2.3669498265168896      6.144469197769307        0.8277318397375797
6.294797608592508         -1.677189167246241       6.153430314972268        0.8445827299429068
6.315835802290553         -1.7780862812621252      6.3628567195192165       0.8415581525199319
6.283237180481401         -1.9008316768750488      6.2020791921876235       0.8391463336571608
6.332630407851341         -2.1530824848159624      6.21690435024147         0.8326272591091025
6.411174525800247         -2.265612238733405       5.977897219201301        0.8323289930324497
6.2983163759059915        -2.040096554314272       5.974940388565626        0.8383393320186859
7.451061388580279         -2.4472267044953826      6.111830981477391        0.8277129114045028
7.424500325387121         -2.413335892417399       5.895162013818369        0.8294359762469163
6.352049417750799         -2.1402882007128117      5.803685669009762        0.8391889386936475
6.256688994297018         -1.8070224331460065      5.967556082865017        0.8437756341931283
6.271297076477579         -1.9486000059065094      5.745435097166179        0.8453313723276078
7.203731920151698         -1.3016332292981316      6.530177160633317        0.858250007659584
7.000000000000001         -1.2128344217591318      6.425606316479199        0.8569303005586867
7.236387829548461         -1.1798342021923738      6.280026644207311        0.8643470248096498
7.096646257491553         -2.045621785534889       6.688256762352127        0.8383490411802147
6.63043359870293          -1.3083919192481492      6.3897178942833905       0.851194365551943
6.369023856310584         -1.5803064116264047      6.3212897766683405       0.8459935973878777
6.480711488596648         -1.4685312716741343      6.430398585509786        0.8483055462936118
7.226041907231442         -2.4808407436704827      5.763542026438737        0.8268338371314713
7.442486370352542         -2.3360877522548833      5.646360571895663        0.831663191662625
6.770069701853544         -1.1801375181252705      6.285134685557351        0.8542819332791298
6.544754293224088         -1.2264946601273208      6.12361156734661         0.8539131142679991
6.46401450567624          -1.4048098364001247      6.287632628756978        0.8494445656987517
6.370202659854003         -1.4403336394991701      6.113985663523715        0.8500329357174342
7.607659215341909         -2.205156154586939       5.811832529483452        0.8359584272981325
7                         -2.4890788532363572      5.662908688734343        0.826213086594393
6.764931366773966         -2.487123939227551       5.797320902225478        0.8269178544775545
6.527839494626574         -2.3315350386482994      5.720362142936902        0.8342114968841204
6.751712902263196         -2.4122133657593006      5.543370457174612        0.8318144826641917
6.999999999999997         -1.083125963822759       6.179607003962131        0.8607985447375964
7.699963886443223         -1.6395370444744302      6.137276780805297        0.8509247783158697
7.71914252316474          -1.9775874002154186      5.74925230326992         0.8424735976834131
7.743311200814001         -1.807021743712188       5.96755435928047         0.8458388254405557
7.72117832522043          -1.5438006107739428      5.930703899639523        0.8562588379135389
7.769859452035394         -1.713212270171874       5.733030675429686        0.8498393305510029
7.595628995532244         -1.3915502685828107      6.128504565109124        0.8629083529450955
7.260659862012291         -1.0537604360117077      6.026567664640644        0.8702972798265106
7.447264276036472         -1.2058873356791324      6.098994872609113        0.8698213590763934
7.620021918062212         -1.2880137158815874      5.900121669749628        0.8681790429427837
9.239999999999998         5.6                      0                        0.7695549585045405
8.96                      5.6                      0                        0.7645459457108967
9.1                       5.356949970427898        0                        0.760330798658062
9.099999999999998         5.599999999999999        0.24305002957210228      0.7655399681737355
8.68                      5.6                      0                        0.7756930683975002
8.82                      5.3569499704278964       0                        0.7693846702091306
8.82                      5.6                      0.24305002957210275      0.7648180769453993
7.840000000000002         5.6000000000000005       0                        0.760592099469748
7.5600000000000005        5.599999999999999        0                        0.766644736793194
7.689569282840134         5.3560548525416225       0                        0.7945134980744294
7.700000000000001         5.6000000000000005       0.24305002957210234      0.7817416257377231
9.521356696860995         -0.7615853193821964      1.6132834221408998       0.7949872942149838
9.758907608172185         -0.6975972000529062      1.3697597200052907       0.7962848925817142
9.487036823914707         -0.6090525507320229      1.3609052550732026       0.7976120671491257
10.750360229653193        -1.9999999999999996      2.7757236788683226       0.7828038662550175
10.998880562010427        -1.9999999999999996      2.6784478860702294       0.7819915112329365
11.265528642999284        -1.9999999999999996      2.6219222990051447       0.7823820087901245
10.964786829984684        -1.9999999999999996      2.9183138196364222       0.7821464804158876
10.87386903266702         -1.9999999999999996      3.1729193182417568       0.7820890832805764
12.402827419118474        -1.0493838143838097      4.0716057045002465       0.7960849571855125
11.48600981040515         -1.9999999999999996      3.2148579416719105       0.7896614933926335
11.525898160732506        -1.9999999999999996      3.498205751946394        0.7898540636926653
12.354708873938431        -1.2868020326430452      3.2478351541237025       0.8005748955166504
12.360196434697679        -1.2657631990664466      2.9647683742036985       0.8005946102628637
12.413699415899911        -1.0239851241699587      2.7912544531344095       0.7961968392381548
12.408668307683175        -1.0409329976173354      3.1069441054641693       0.7993851560597184
12.467029496737084        -0.7757054899824634      2.988290279327992        0.7987147536416933
12.399709647860329        -1.0776756779890757      3.345209230629254        0.798444915012099
12.463518179979019        -0.7619992274489458      4.217058963215108        0.797937070496809
12.463317318182307        -0.7704205794660927      3.913508983643047        0.7969867435186292
12.518209846047291        -0.5102028605935361      4.0678119274720475       0.8000692781949433
12.408645633228545        -1.028385182934825       3.7575324947054334       0.7958573931465341
12.463782558103254        -0.7754185339745036      3.6200031738414706       0.7979447309505224
12.418018111913593        -0.9896593124672054      3.5196061717177667       0.7971353467588305
12.518999079358439        -0.5154308504097441      3.761697956224505        0.8000961311791909
12.456425487735082        -0.8167322470634252      3.313786699535107        0.7991788190081096
11.848560356227122        -0.8320754870887693      4.875188676936686        0.793709345225348
12.02765174153355         -0.7166394474993917      4.892504082875091        0.8000528740687592
11.717119921055708        -0.7534433306755072      5.13237218174413         0.7872955586414719
11.628820944767307        -0.6163904195105331      4.90754143707342         0.7963195110513165
10.637678291722773        -0.6970978646534707      5.1217349555084155       0.7895980798133808
10.778407705976555        -0.6024521421317411      5.113369979928797        0.7934920476787221
10.489601899834684        -0.7819335836246278      5.0520615526964505       0.7876775726757487
10.385275194712177        -0.9616838058402942      5.055219342620838        0.7832727776252294
10.214468588205374        -1.337955679301268       4.7993066481048094       0.7844174912279124
10.664709330261875        -2                       4.208419601057068        0.7842813000607357
10.867901608143013        -2.0565379155289722      4.200875624407502        0.78428916409439
10.788989318339146        -1.9999999999999993      4.008972913795243        0.7847055342520707
10.496194850916696        -1.9999999999999996      4.036588677642986        0.7834448617572597
10.299053451602319        -1.9999999999999996      3.8717772294538504       0.7837970543624574
10.550933776568437        -1.9999999999999996      3.8330943691076467       0.7835153920396302
10.429520312231235        -1.9999999999999996      3.6685049114742916       0.7842358294213386
10.57849869105639         -1.9999999999999996      3.6226779148544233       0.7835519790558951
10.790416620493076        -1.9999999999999996      3.759974778079003        0.7837813885075812
10.968636101113141        -1.9999999999999996      3.665846093662638        0.7840705451150437
10.022786163073734        -1.9999999999999993      3.486273065454351        0.7881001963907782
9.74919570859382          -1.774203149305866       3.4924242104864716       0.7889184042984277
9.702553601815387         -1.566904896957271       3.368796801063658        0.7946478249671648
11.185851120988662        -1.9999999999999996      3.117178861874292        0.7836263451976758
11.08212372871705         -1.9999999999999996      3.3301356699107023       0.783117377982533
10.760683493150392        -1.9999999999999996      3.5386575473550743       0.7828732249462796
10.915620918559355        -1.9999999999999996      3.4095503582343025       0.7824589819867894
10.75668004589991         -1.9999999999999996      3.367347948425319        0.782570790768377
11.1180760241527          -1.9999999999999996      3.543154489097052        0.7844078994547079
10.620307401097268        -1.9999999999999996      3.456452147987826        0.7833790763037723
10.035100728860101        -1.1456556163824494      4.828151657542633        0.7838073017603521
10.440745151022767        -1.9999999999999996      3.4611119178777834       0.7850632019297898
10.236466972721361        -1.9999999999999996      3.6090744542323474       0.7860645435596406
9.699211757715695         -1.552052256514194       3.889491830790017        0.7843457826126529
9.69956444333444          -1.5536197481530631      3.626715756771465        0.7903703241299223
9.650520180708153         -1.3356452475917857      4.007780140078412        0.7842627565596699
9.649932719770337         -1.3330343100903834      4.273028904753089        0.7806473510050388
11.292969625534738        -1.9999999999999996      3.374060795823315        0.7860391818322299
11.336243554744245        -1.9999999999999996      3.649323848845014        0.7868573433788287
11.542235572511697        -1.9999999999999996      3.6973541826497827       0.7886672221127948
11.417388617180656        -1.9999999999999996      3.899708229037934        0.7869544822853972
11.358451080589967        -0.4794698735707829      4.928079518964382        0.7985539501383122
9.651053033594607         -1.3380134826426935      3.218966736827407        0.8002628596483864
9.698092059174122         -1.5470758185516527      3.0908001159349063       0.7954152717598627
9.645948551168233         -1.3153268940810359      2.9786487739629965       0.7992889915320552
9.655694327188183         -1.3586414541697012      3.497270882379464        0.7970309779279018
9.572760137375433         -0.9900450550019262      4.601355700093103        0.7819054745403148
9.800185928807082         -1.042312672108525       4.8436530991837214       0.7825405021908381
9.984652203951399         -0.9555451887758463      4.8566682216836226       0.7855960588127636
9.595387317447853         -1.0906102997682334      4.335732774648379        0.7822261645617788
9.648949645788605         -1.3286650923938033      3.761836504915273        0.790531360470118
9.610336023501372         -1.1570489933394288      4.136904916724982        0.783700103160996
9.562341799777677         -0.9437413323452226      4.132740664319678        0.7863425619889376
9.593641562295268         -1.0828513879789738      3.8929531166184663       0.7901766926770392
9.606378319183914         -1.1394591963729497      3.3466812111736677       0.8026798433152323
9.60800652345112          -1.146695659782754       3.6189939002206515       0.7975941638477891
10.236730304376902        -1.0485200990840307      4.842721985137397        0.786673049820381
10.357945107312599        -0.7848887372427881      4.882266689413582        0.7905983290927027
9.55007749792026          -0.8892333240900466      4.866615001386493        0.781163038408888
11.185743771093845        0.8632551405852285       7.294882710877841        0.8102774214963863
11.325581395348834        0.9999999999999998       7.4999999999999964       0.807343295309349
11.464598148303562        0.8633546652960624       7.295031997944092        0.8064280209528006
11.046511627906975        0.9999999999999998       7.499999999999997        0.8115606999054038
11.186046511627902        1.2427680678127304       7.499999999999997        0.8086217361804456
11.465116279069765        1.2427680678127304       7.499999999999997        0.80462399404619
10.906135132889341        0.8632748996132428       7.294912349419862        0.8142344446951347
10.767441860465114        0.9999999999999998       7.499999999999997        0.8165623631290552
10.906976744186043        1.2427680678127313       7.499999999999998        0.8130611956899809
10.209302325581396        0.9999999999999997       7.499999999999997        0.8319666112607124
10.488372093023255        0.9999999999999999       7.499999999999999        0.8233736695871078
10.348428090504958        0.8633440050857433       7.295016007628613        0.8250386190964166
10.348837209302324        1.2427680678127304       7.499999999999997        0.8289714477049822
11.019171744114075        2.9930048460887075       7.4999999999999964       0.7976552355071743
10.963903836806814        2.8300382080107647       7.499999999999997        0.7958076932177253
11.137526503977604        3.1264850187444697       7.4999999999999964       0.7981241350808918
13.999999999999996        3.0800000000000014       5.027799881711589        0.7853064322354468
13.999999999999995        3.219999999999999        4.7847498521394884       0.7796682387853736
13.999999999999996        2.9400000000000013       4.784749852139486        0.7778161974476222
14                        3.080000000000002        4.541699822567386        0.7738465076113831
13.999999999999998        3.5042629236221625       4.79556248802421         0.7842791614415696
13.261558929146291        5.6                      4.805543697988442        0.8022527408375879
13.271553070991827        5.599999999999999        4.510876617222104        0.8028722591758264
13.27746319618532         5.599999999999999        4.227272727272726        0.7981936639338182
13.0209177538672          5.6                      4.638235677329742        0.8004277205775819
13.999999999999998        4.6366175949137585       4.0909090909090935       0.8093479917134764
13.999999999999998        4.639337408817523        4.365643455812432        0.8135549676260202
13.999999999999998        4.877463196185318        4.227272727272727        0.8122697378493556
13.999999999999998        4.877463196185317        4.499999999999998        0.8126756679714314
13.999999999999996        4.640178359240416        4.638630165449275        0.81395044381845
12.602018183790527        5.6                      5.032840476962669        0.7866238386157677
12.87659249958944         5.6                      5.046579084971032        0.7942037335689429
13.999999999999996        5.118308797456878        3.8181818181818175       0.8040087605797516
13.999999999999998        4.877463196185317        3.6818181818181817       0.8040485214322145
13.999999999999998        4.877463196185318        3.40909090909091         0.8035719008446088
14                        4.6366175949137585       3.2727272727272765       0.8034173348281977
13.999999999999998        4.6366175949137585       3.545454545454545        0.8015970925814901
13.999999999999996        4.3957719936421995       3.4090909090909105       0.7958157620888658
13.277463196185314        5.6                      2.863636363636363        0.8004536844587958
13.277463196185318        5.6                      3.136363636363642        0.7991483470465804
13.999999999999996        4.877463196185316        2.8636363636363633       0.801678639800704
13.999999999999998        4.877463196185317        2.5909090909090873       0.7981498758555913
13.277463196185321        5.599999999999999        3.409090909090912        0.7939310442220195
13.03661759491376         5.6                      3.2727272727272787       0.7881970583739585
13.999999999999998        4.395771993642196        3.136363636363642        0.7988038494666821
13.999999999999996        4.154926392370632        3.0000000000000053       0.7924472218096082
13.999999999999998        4.395771993642194        2.8636363636363633       0.7982027157658163
14                        4.636617594913756        3.0000000000000027       0.8037302405512303
14                        4.154926392370638        3.2727272727272787       0.7904253986217702
13.999999999999996        4.877463196185317        3.136363636363639        0.8039734842174492
14                        4.636617594913756        2.727272727272725        0.8005200990962676
13.999999999999998        3.4496784527086195       2.869203255504546        0.7765542632732984
13.999999999999996        3.2229619757570696       2.4836375062444955       0.7734202966965195
13.999999999999996        3.21875917896112         2.726782743954195        0.7727892829546491
13.277463196185321        5.599999999999999        3.9545454545454533       0.792405959600636
13.036617594913759        5.599999999999998        4.09090909090909         0.7921887317836963
13.518308797456884        5.6                      3.818181818181817        0.7952118861333181
13.277463196185321        5.599999999999999        3.681818181818181        0.7906096580323291
13.036617594913759        5.6                      3.818181818181817        0.7863031872246652
12.795771993642202        5.599999999999999        3.6818181818181794       0.7782712781777873
13.036617594913764        5.6                      3.5454545454545463       0.785061043063039
12.795771993642203        5.6                      3.409090909090914        0.7770920962323283
12.554926392370641        5.6                      3.272727272727286        0.7660142808604301
12.795771993642196        5.6000000000000005       3.1363636363636473       0.7790839338732383
12.795771993642195        5.6                      2.590909090909083        0.7822424111088794
12.554926392370641        5.6                      2.454545454545446        0.7707846940084714
12.55492639237063         5.6                      2.727272727272719        0.7672797828979324
13.036617594913753        5.6                      2.727272727272723        0.7926231728641251
13.036617594913755        5.6                      3.0000000000000053       0.7923382844665489
12.795771993642193        5.6                      2.8636363636363646       0.7814850487623444
12.55492639237063         5.6                      3.0000000000000107       0.7652633933024094
12.314080791099062        5.6                      2.8636363636363633       0.7511090870324666
13.999999999999998        4.705405508670246        5.121001441117087        0.8117260472307708
13.999999999999998        4.678232129172773        4.907470565439812        0.8124121677653621
13.999999999999998        4.877463196185317        4.772727272727273        0.8105034654461968
14                        4.399133174913576        4.228670123575778        0.8068002592298295
14                        4.405140826012667        4.503885216586303        0.8112962724540232
14                        4.171643144351046        4.35823411323844         0.8012299881960284
13.999999999999996        4.375237787585833        4.808209816389849        0.8117044994648605
13.999999999999998        4.187497679040682        4.58899107053416         0.8056704928802443
14                        3.788372259926665        4.7862425723818305       0.7925074334847134
13.999999999999996        4.06414241798959         4.789628364721737        0.8028817838698957
14                        3.6378780437554297       4.554160484061391        0.7822282496947109
14                        3.9247990777822657       4.519910128626207        0.7933771510684758
13.999999999999996        3.7204976784678028       4.345302842666933        0.780951164984125
13.999999999999996        3.948854474747816        2.067511739823077        0.7927656674646268
14                        3.9271577236515136       2.3270885040746747       0.7857082275662676
14                        4.166669803094884        2.200285620099045        0.7935431625899322
14                        4.877463196185319        2.3181818181818166       0.7969438771632412
13.999999999999998        4.3957719936421995       2.3181818181818152       0.7954967763427793
14                        4.154926392370639        2.454545454545446        0.7899093613587476
13.999999999999998        4.395771993642196        2.5909090909090846       0.7954312139737834
13.999999999999996        4.6366175949137585       2.45454545454545         0.7975426657619461
13.999999999999998        4.154926392370632        2.7272727272727226       0.7906971721706374
13.999999999999998        3.9140807910990687       2.8636363636363633       0.7854852568948764
14                        3.6732351898275066       3.0000000000000107       0.7817835881458572
13.013026513547281        5.6                      4.873171981311116        0.7985878170731245
12.763052100027247        5.6                      4.784554671193529        0.7915617418151238
13.043820179061608        5.6                      4.365179527219555        0.7988309267075352
12.806947917090277        5.6                      4.498237358032714        0.7931864187803822
12.816741940694591        5.6                      4.227139339873702        0.7897117407389356
12.466793474904078        5.6                      4.786930424379367        0.7790020375639016
12.590848340858122        5.6                      4.58563070547126         0.7834013614697125
12.554926392370646        5.6                      3.5454545454545463       0.7690416990482553
12.573746678418534        5.6                      4.357226041820558        0.7812343303280801
12.7957719936422          5.6                      3.9545454545454533       0.7829753555474221
12.585642608368829        5.6                      4.098362866575285        0.7788668204035444
13.999999999999998        4.877463196185317        3.954545454545456        0.8080985231165662
13.999999999999996        4.636617594913757        3.8181818181818175       0.8036365164165146
14                        4.395771993642196        3.954545454545457        0.7994862962763366
13.999999999999996        3.460444893246894        3.6674203927733378       0.775601003964299
13.999999999999996        3.682248485142466        3.8083915807526245       0.7745146304999011
14                        3.691779223567835        3.5427826864253764       0.7780533710506324
14                        3.922641979508164        3.6801264193350756       0.7788686117054996
13.999999999999996        3.476883593215419        3.8874745581126877       0.7729508306238346
13.999999999999998        3.91533519100262         4.220428868541013        0.7860692558961836
13.999999999999998        4.164934023898228        4.084566427051602        0.7934542887812853
13.999999999999996        4.154926392370634        3.818181818181817        0.7869257508616264
14.000000000000002        2.381748009533019        4.30186317013159         0.7676833921710173
14                        2.290700670278752        4.07503609120678         0.7644843130297386
13.999999999999996        2.5242179025804075       4.06347871929623         0.7660024901240253
13.999999999999998        2.660000000000002        4.298649792995283        0.7702045638665828
13.999999999999998        2.797827480171934        4.062754619876769        0.7692404257320363
13.999999999999998        2.5200000000000036       4.5416998225673835       0.7721268626334102
13.999999999999996        2.940000000000002        4.298649792995281        0.7714428248857171
14                        3.0779482643919405       4.071386754692497        0.7709564026965975
13.999999999999998        2.9320803708833285       3.823059055630654        0.76975537367945
13.999999999999998        2.799999999999999        4.541699822567384        0.7736996536116968
14                        2.5200000000000014       5.513899940855795        0.7863845067255174
13.999999999999998        2.2399999999999993       5.513899940855793        0.7881370827465332
13.999999999999996        2.3800000000000012       5.2708499112836895       0.7821175892581705
14                        2.66                     5.270849911283693        0.7830219596138147
13.999999999999996        2.8                      5.513899940855794        0.7918065587295643
13.423048363305655        2.525977103223241        6.865427455041515        0.794268970112845
13.57802283952326         2.3856747595516374       6.632965740715108        0.7966772848306053
13.864594889687055        3.2230449673780486       6.203107665469411        0.8043281728686332
13.999999999999996        2.0999999999999996       5.756949970427897        0.7919236754154068
13.864493413910395        2.110698090195632        6.203259879134403        0.7915799598119405
13.724778587903039        1.976366273998182        6.412832118145438        0.7952989909744027
13.724650946660049        2.2500614625150774       6.413023580009923        0.7947495268635264
13.999999999999998        3.0800000000000005       5.513899940855794        0.8004073410792537
13.999999999999998        2.940000000000001        5.270849911283692        0.7896408423271927
13.575999526195165        2.1111528909111783       6.6360007107072505       0.7997592512024277
12.441569507240276        0                        5.268363478247865        0.8023661044607059
12.142496139478098        0.726114215475335        7.089171323213           0.806494630604459
11.872094458367886        0.723071683846028        7.084607525769041        0.8049904020912235
12.006449943847052        0.5777811248162281       6.866671687224341        0.8048412445624135
12.269177918389463        0.5782380667647323       6.867357100147098        0.8057119218608814
13.014705493428878        0.4182074416589763       6.627311162488463        0.8050841542625519
12.800209188731767        0.4012754626562284       6.601913193984341        0.8027169990542486
12.526924727208367        0.5809238972335898       6.871385845850384        0.8082680820859506
12.633421653645282        0.453386527788056        6.680079791682083        0.804201268720445
12.90028760341114         0.2791192316210156       6.418678847431522        0.7965543055698231
12.740034968237929        0.13760946619288997      6.206414199289335        0.7898117514395037
12.463057671048444        0.13611587385324428      6.204173810779865        0.7947645145038468
12.59809192422857         0.30254313104024627      6.453814696560368        0.7976502310014784
12.016663634777771        0.27442087186290476      6.411631307794355        0.8054804810745618
12.145159017036972        0.42565372580693545      6.638480588710403        0.8034956793084403
12.28979147815378         0.2766471837816438       6.414970775672465        0.800497911521851
12.400179158775611        0.43306848334726167      6.649602725020891        0.8026021720970996
12.160958705605609        0.136099458731519        6.204149188097279        0.8026508553738191
12.587307529100338        0                        5.5221047982704405       0.7944481867901318
12.301863071604512        0                        5.511041776354713        0.8018766494192898
12.733981161064548        0                        5.759896801028184        0.787324420017195
12.455883187014335        0                        5.758245921984065        0.7951879036028439
12.6                      0                        6                        0.7892629573215649
12.319999999999997        0                        5.999999999999998        0.7983759913919025
12.16848347089601         0                        5.744564481659461        0.8036876492091684
12.040000000000003        0                        6                        0.806116807706165
11.989963498488908        0                        5.4941662839286405       0.8057485101720802
12.115140134829652        0                        5.254515791164787        0.8055588251336242
11.866810838549245        0                        5.729205352644426        0.8069825556047342
11.728317756371997        1.7294359821207468       7.4999999999999964       0.7937560047000148
11.601353179207132        1.9938887579661158       7.4999999999999964       0.7940521582615386
11.594412791526915        1.4859659696358558       7.499999999999997        0.7999347054531967
11.450077522287891        1.7433154731816294       7.499999999999997        0.7994612227514083
11.29719036527069         2.013557242281991        7.499999999999997        0.7972190576523789
11.602457369781913        0.7230861582161068       7.084629237324158        0.8058153136470824
11.741791147792682        0.5781866255793017       6.867279938368951        0.8056629686446181
11.324446060410917        0.722915308896667        7.0843729633449986       0.8083782871130315
11.46637240294781         0.5779339930994106       6.866900989649114        0.8074395035304539
11.609702389624374        0.13617572230973832      6.2042635834646065       0.8106563127287273
11.76                     0                        5.999999999999999        0.809236184924799
11.48                     0                        6                        0.8085650274113955
11.88878658831728         0.13698343446712044      6.20547515170068         0.8082020658586392
11.741469708041777        0.2763174395276967       6.414476159291544        0.8094006084418531
11.62721982251072         0                        5.7544838758558585       0.806061467701581
11.075499010667686        -0.4316315438559119      4.9352552684216136       0.7998987685594551
10.796079606188217        -0.47042352260950365     4.929436471608574        0.7987146351342983
10.895900549215146        -0.23092694760924098     4.965360957858614        0.8018301555868829
14                        1.204228006357801        2.045454545454547        0.7936256002514862
13.999999999999996        0.9633824050862416       1.90909090909091         0.7971598619025481
13.999999999999998        0.9633824050862421       2.7272727272727266       0.7845133714503013
13.999999999999998        0.9633824050862421       3.0000000000000018       0.786245417017117
13.33363144243043         0                        2.90667419397943         0.7796056813877987
13.080926981552105        0                        2.8109778799739433       0.7773694481852708
13.999999999999998        0.9633824050862412       2.454545454545453        0.7852704943727157
14                        0.7225368038146804       2.318181818181817        0.7880299720472524
14                        0.9633824050862407       2.181818181818183        0.7904527454648537
13.999999999999998        1.2042280063578032       2.5909090909090873       0.7845342627871367
14                        1.204228006357801        2.3181818181818166       0.7871379931003782
14                        1.6859192089009245       2.590909090909085        0.7840874183249306
13.999999999999998        1.4450736076293618       2.4545454545454515       0.7853091258318332
14                        1.4450736076293649       2.727272727272725        0.7858390690573921
13.999999999999998        1.6859192089009263       2.8636363636363633       0.7853109827253234
14                        1.685590166336492        2.328454766562569        0.7844594890038853
13.999999999999996        1.2042280063578037       2.8636363636363633       0.7861962544463655
12.650000000000002        0                        1.3                      0.7872501553271026
13.09714474245356         0                        2.5037576477135235       0.77227484673569
12.874349309570349        0                        1.4693811277049975       0.7871794862403898
12.647480915758747        0                        1.6106870564216227       0.7856243597540629
12.873022354858144        0                        1.7680351784191872       0.7836528607092151
12.866626044304946        0                        2.0649138248303487       0.7787363921515277
13.999999999999998        3.028429606679257        2.864021425339334        0.771065591740337
14                        2.9618868877265414       2.5832764885717254       0.7723554763971522
14                        2.812537180908294        2.806228903398007        0.7690257756217705
14                        3.015846455874078        2.357974441197001        0.775162452618894
13.999999999999996        2.803815512980414        2.3760282555608936       0.77418711657022
13.999999999999996        3.21245854055077         2.1880931659252703       0.7789175447939519
13.999999999999996        2.938233916923057        2.1625223583216955       0.7788612492245593
14                        3.078356257856422        1.9478939235764088       0.7862042282742978
13.999999999999998        3.3218930204251382       1.9420804771141658       0.7876688404629525
14                        2.66                     0.7291500887163074       0.8071202231584352
13.999999999999996        2.5200000000000014       0.9722001182884097       0.8015833323832647
13.999999999999998        3.079999999999999        1.458300177432617        0.8018679898321289
13.999999999999996        2.939999999999996        1.7013502070047193       0.7935925957442046
14                        3.2043844487880815       1.7052034991676606       0.7957001975301169
14                        2.3800000000000017       1.2152501478605124       0.7932955589570801
13.999999999999996        2.5962619048872444       3.3969975637605003       0.7604507484539669
13.999999999999996        2.5650704123993044       3.6195457259012973       0.7613213905616726
13.999999999999996        2.595448465301656        3.140600430418801        0.7621358359312013
13.999999999999996        2.6681165056332627       3.821628397384185        0.7650768242791842
13.999999999999996        2.383467197905351        3.8000665320341245       0.7621936712578012
13.999999999999996        2.822740037120802        3.011286147238771        0.766762425616239
14                        2.6047639609445916       2.883688258666563        0.766430891886314
13.999999999999996        2.6485263726103945       2.605010928109881        0.7706877986831316
13.999999999999996        2.3988083823159343       2.73928505895602         0.7699637511341982
13.999999999999998        1.9269685188393377       2.205048491139907        0.7808964090607894
13.999999999999996        2.1350480938545413       2.1233236384783023       0.7776191808063712
13.999999999999996        1.925846992650809        2.464891854747909        0.7802385653948268
13.999999999999995        1.9267648101724872       2.727272727272723        0.7805620768416518
13.999999999999996        2.243526386633928        1.4570259554654368       0.7877797647171189
13.999999999999998        2.3890691459705815       1.6955880283491034       0.7852246847106881
13.999999999999998        1.889730669843163        1.6624270434342185       0.7875054301873813
13.999999999999995        2.1098884932014244       1.6785569010546868       0.784799565625005
11.905156353072726        -0.531081509850471       4.920337773522429        0.8024243612912648
12.201019956328578        -0.6046826348938995      4.909297604765915        0.805169241136694
12.098170509315736        -0.3808758252400438      4.942868626213994        0.8073904019116716
11.901892083915078        -0.23914391417529085     4.964128412873706        0.806043692998525
12.515378429125292        -0.5140884343383869      4.388174656403112        0.8029882583911315
12.151225415424713        -0.2055499937452942      4.969167500938206        0.8083860057566915
12.576054288413333        -0.2264334884867128      4.472280490283849        0.8064709634688646
12.575564134287932        -0.2377213652506675      4.208850771884433        0.802765553600805
12.307581835562006        0                        4.999999999999999        0.8068854561658568
11.987010377169845        0                        5                        0.8063676904471123
11.660204175789305        -0.3550822461709408      4.946737663074359        0.8022989825084242
11.658081415133719        0                        5.000000000000002        0.8043962526212153
11.420157104877887        -0.2216675226853035      4.966749871597205        0.8024438863179812
12.855170815190936        0                        4.535185626116695        0.8039676914857162
12.624958675440762        0                        4.3884300289729365       0.8035895832449124
12.854206910071884        0                        3.618379159374255        0.7948036135099219
12.62745902023987         0                        4.080054170416729        0.8000472616368396
12.629974970715226        0                        3.769753611789104        0.7978287995553942
12.576390543786115        -0.2438371448109658      3.9140378551557014       0.8007769585295978
11.31358512478882         1.4964192540507444       7.499999999999998        0.8045214046605783
13.999999999999998        2.16205143860798         2.870378387930991        0.7733178003756117
14                        1.4450736076293649       3.000000000000003        0.7881597667066548
14                        1.8533753349411133       4.089229359615327        0.768590787872292
13.999999999999998        2.060895185729094        4.021102916606446        0.7655113030359165
14.000000000000002        1.6351825458767695       4.236920640227266        0.7723186060436334
11.856163618837078        5.6                      3.668589640777025        0.758616906133513
11.84442019476296         5.6                      3.876461800584128        0.7623769657210893
11.625284857965246        5.6                      3.8080950633827673       0.7594583300701002
11.735313926966093        5.6                      4.054968901641601        0.7625115087640997
11.68611052569004         5.6000000000000005       3.549374409524098        0.7560471397257224
11.47801386286663         5.6                      4.055071624847415        0.7574301808675842
14                        3.464780919648396        1.7140456234031065       0.7966956571993656
13.999999999999998        3.464593520126833        3.132454410094212        0.7796518579509398
12.181637505888148        5.6                      1.2152795823455236       0.7683389896277767
12.030934966800777        5.6                      1.4531837870052613       0.765578586786347
11.897817846430957        5.6000000000000005       1.2161869316115648       0.7686220439578272
11.758950799409657        5.6                      1.4585090255183062       0.763036593053374
11.479999999999984        5.6                      1.4583001774326139       0.7596439034734203
11.61999999999999         5.599999999999999        1.2152501478605164       0.768503378673632
11.895635067097942        5.6000000000000005       1.6784414262638023       0.7583773526499559
12.049960605346385        5.6                      1.9123759455303087       0.7552974331215404
12.114556229217303        5.6                      1.6609768462520003       0.7626930419924134
11.749267180803713        5.6                      1.9159612284536698       0.7468942182224073
11.8777735828184          5.6                      2.11270562028853         0.7444274475249812
11.61742867750141         5.6                      1.7004250530318537       0.7525754048569638
12.073235189827505        5.599999999999999        2.7272727272727084       0.7416742472379906
12.0732351898275          5.6                      3.000000000000018        0.7424272765996333
11.85705973012501         5.6                      2.8747734850308424       0.7385904046725763
12.314080791099075        5.6                      3.1363636363636567       0.7526632370102897
12.321640528414003        5.6                      2.3213006127409894       0.7605189032905878
12.319109177738149        5.6                      2.04896922364523         0.7640227176108444
12.085982522945903        5.6                      2.198560030209133        0.7509052035504967
12.091365431470818        5.6                      2.460900802118026        0.7461809767683006
11.862389852699307        5.6000000000000005       2.334709735984054        0.7398403190389528
11.866869234125671        5.6                      2.605979159153372        0.7375479398353865
12.314080791099075        5.6                      2.590909090909076        0.754649440528353
11.626831427779896        5.6                      2.757605498514657        0.7374693035243601
11.618888918215267        5.6                      2.502940393164738        0.734774971218744
11.593073732660752        5.6                      3.3009409043948352       0.7509196274334587
11.624679940581329        5.6                      3.0166059132077514       0.7431634691266636
11.844213502617984        5.599999999999999        3.154471011719543        0.7442914075698105
11.857736183151491        5.6                      3.412571999728887        0.751644332953025
11.416848636943316        5.599999999999999        3.126284419571563        0.7467573230844283
12.589230264863858        -0.24547903328407655     2.090072082715816        0.7841966998046629
12.58660380650637         -0.24806364199004202     2.3744159203677118       0.7866764022684686
12.529932969553917        -0.5007416057509914      2.52639941659416         0.7901017553280704
12.87261535460211         0                        2.3640012321093065       0.7750713279702307
12.642554419559675        0                        2.218288254307591        0.7813137647769438
12.854489022801252        0                        3.310253629212573        0.7910564466120241
12.873236534501615        0                        2.984031848955533        0.7836680660000573
12.85357646511508         0                        2.673407162726947        0.7771276137429379
12.637588539321222        0                        2.8307468170502132       0.7861376471713334
12.640089795635834        0                        2.5222585382473177       0.7821501817100344
12.635050326442805        0                        3.143793072054848        0.7915714606189352
12.518562420471676        -0.5349151633014021      3.1518052513969703       0.8003410204165488
12.52579270732028         -0.5108835099477974      2.831785439255967        0.7964063531773492
12.518630002360679        -0.5261012367778609      3.4504587914279625       0.8009945146152527
12.632505378424666        0                        3.457669994291545        0.7956245751475156
12.576331230153638        -0.25438403286037364     3.607525244171785        0.8004551096478972
12.576470986942061        -0.2640483925933203      3.2967014852624          0.7994636714751389
12.578277474491202        -0.26598140706599954     2.9857144169513816       0.796335536117165
12.645000433723427        0                        1.916613174111475        0.7830099732277488
10.722723136351522        -1.0042974416351966      1.4004297441635196       0.7877933476983862
10.520158244498052        -1.0384032475291634      1.4038403247529163       0.7898071003331121
9.64288199383556          -1.3016977503802671      2.401298817807348        0.7954532501742896
9.615757115560516         -1.1811427358245101      2.151953932091007        0.7965364714551874
10.28788597865023         -1.1315813938434123      1.413158139384341        0.7896686331281353
10.070620550794557        -1.0790297325312321      1.4079029732531234       0.7910760139978329
10.26224338321424         -0.8994685859770961      1.3899468585977095       0.7936387910969528
9.597250864177738         -1.0988927296788285      1.8863919051581985       0.7947086217018243
9.544674951682765         -0.8652220074789616      1.855084114168554        0.7967826981600915
9.56134939323194          -0.9393306365863936      2.103226934780246        0.798663190846849
11.156581858963113        -0.8452737729640025      1.3845273772964002       0.7856794112177746
11.014137843088765        -1.0082026646527864      1.4008202664652787       0.7838123898161643
11.669532674274844        -0.5879973762770668      1.3587997376277068       0.7876400750810653
11.83309822570778         -0.2777384207252         1.32777384207252         0.7904192679061349
11.312456791128223        -0.5559849711217847      1.3555984971121786       0.7903094438580832
10.867019591053168        -1.0626146352485795      1.4062614635248578       0.7846375913220673
10.883932198338549        -0.8310355900549851      1.3831035590054985       0.7888376705246037
10.672478251575948        -0.5910966218477262      1.359109662184773        0.795246631528789
10.658365213454044        -0.8614719138123927      1.3861471913812395       0.7912417626836631
11.010449148534923        -0.5687789836235905      1.356877898362359        0.7919468177472914
12.000811338078206        0                        1.3                      0.7870570761633245
11.669180964184887        0                        1.2999999999999998       0.7896487089208281
12.142694826912042        0                        1.0297656510541837       0.7833977313515631
12.60381670878482         1.982826846573521        0                        0.8059266012539595
11.511958977823191        0.5055514671952803       0                        0.7958189908827017
11.178564051990874        0                        0.513019566789663        0.8041765569117968
11.310047078023176        0                        0.7598218221687016       0.8030459158935356
11.46815753338003         0.7843500746620741       0                        0.7964300361063509
11.317343885483798        0.5640493763212493       0                        0.7969722546089822
11.155515990986972        0.765418139065658        0                        0.8015131107808713
11.281589664941963        1.022162198756735        0                        0.8022724498474038
11.491002355588904        0                        1.0253887494655873       0.7936495711326431
10.659814312003538        0                        0.41995742519886115      0.8074147747186105
10.895971494542291        0                        0.492159267151446        0.8050796572925786
10.8639225990065          0.47625087738911404      0                        0.8070905125825244
11.128998534153583        0.4910169231944254       0                        0.8000282640650146
11.003241078174112        0.6163396951624475       0                        0.8041506109074269
11                        0.9999999999999998       0                        0.8105835353793741
10.850141361728758        0.7702805938672768       0                        0.8115109849717249
10.718421952279236        1.0221603555945238       0                        0.8209808505753261
10.612595337922112        0.37286213913275         0                        0.8128747301070394
10.40023242232764         0.42095155110454796      0                        0.8166903024656841
10.41487053470755         0                        0.501522751206691        0.8106904364087678
10.112263825429425        0.43892338233420375      0                        0.8165820954551738
10.233066364560818        5.3702186030852985       0                        0.7645346247464012
10.119733482249751        5.13410433164455         0                        0.7587139611024937
10.361587014469958        5.174595616935295        0                        0.7613157169651946
10.219999999999997        5.6                      0.2430500295721032       0.762642318029907
10.360000000000001        5.6                      0.48610005914420684      0.7555389770925504
10.079999999999997        5.6                      0.48610005914420634      0.7545164778087986
9.800000000000002         5.6                      0.4861000591442064       0.7586980246716154
10.491652152217183        5.025990237601764        0                        0.7592818048393866
10.593013013954764        5.181222211442006        0                        0.7591143395178709
10.300012645967984        4.93341219681749         0                        0.7596203080499774
10.656002999373761        5.0003598153370925       0                        0.7553819060948356
10.826926091479443        5.128281682249542        0                        0.752949747891786
11.249772437796151        5.130005506598365        0                        0.7493314250659253
11.021144490861813        5.0727846982869105       0                        0.7480426377574407
11.40804781727597         4.999319882161017        0                        0.7498165980546609
11.759999999999996        5.6                      0.9722001182884146       0.7713732310161375
11.339999999999993        5.6                      1.215250147860509        0.7660061922783045
11.47999999999999         5.6                      0.9722001182884097       0.7705720675367506
10.360000000000001        5.6                      0.9722001182884128       0.7510096596148746
10.5                      5.599999999999999        0.7291500887163078       0.7525321900362717
10.639999999999995        5.6                      0.9722001182884091       0.7514119932350928
10.219999999999997        5.6                      0.7291500887163114       0.7505961992914455
10.639999999999999        5.6                      0.4861000591442046       0.7595518110243039
10.919999999999996        5.6                      0.48610005914420684      0.7642131071035879
10.779999999999996        5.6000000000000005       0.7291500887163078       0.7563640367794452
11.059999999999999        5.6                      0.72915008871631         0.7612813390839451
11.281578047720764        4.5778396444054765       0                        0.7376366864250046
11.201690323147044        4.850858236891626        0                        0.7442050074248652
11                        4.6                      0                        0.7397530037404677
10.84707867547224         4.844896283388563        0                        0.7480789663135489
10.718410335058037        4.577837801243264        0                        0.7505721462857977
11.619999999999992        5.6                      0.7291500887163096       0.7698707315279475
11.339999999999995        5.6000000000000005       0.7291500887163047       0.7667477028199609
11.2                      5.6                      0.9722001182884092       0.7652734799452116
10.919999999999996        5.6                      0.9722001182884129       0.7571391134882325
10.779999999999992        5.6                      1.2152501478605124       0.7537556187314135
11.06                     5.6                      1.215250147860516        0.7605903609216896
11.200000000000003        5.599999999999999        1.4583001774326134       0.7555848399164845
11.339999999999995        5.6                      1.7013502070047108       0.7480772295540706
11.47099805943414         5.6                      1.936921289665271        0.7418010600128998
10.639999999999997        5.6                      1.4583001774326134       0.749431652105841
10.500000000000002        5.6                      1.2152501478605124       0.7506045955955213
10.919999999999995        5.6                      1.4583001774326196       0.7516161499612187
10.779999999999987        5.6                      1.7013502070047188       0.7429968689409313
10.04663657855319         4.872614658329399        0                        0.7593722617480624
[truncated: 571,073 more chars]
