# Supplementary material for: Numerical Methods for the Analysis of Power Transformer Tank Deformation and Rupture Due to Internal Arcing Faults
Source: PLoS One. 2015 Jul 31;10(7):e0133851. doi: 10.1371/journal.pone.0133851 (PMC4521797; doi:10.1371/journal.pone.0133851)
Supplement: S5 Text — (ZIP) [file pone.0133851.s005.zip › Example_1 Von-mises distribution 20ms.txt]

% X                       Y                        Z                        Color
-0.12000000000000012      5.500003284032248        0.08152162750138402      2.6158832225579296
-0.12000000000000013      5.555002463024187        0.031141220626037983     2.0035304377661145
-0.12000000000000013      5.47655376908868         0.031141220626037983     2.2126950665679317
-0.12000000000000013      5.531552948080618        -0.019239186249308052    1.4325403809959736
-0.12000000000000012      5.610001642016124        -0.019239186249308052    1.0645381975018264
-0.12000000000000013      5.586552127072555        -0.06961959312465409     1.2511774071337298
-0.12000000000000013      5.6650008210080625       -0.06961959312465409     1.1022931201499238
-0.12000000000000013      5.641551306064493        -0.12000000000000013     1.9436338400306292
-0.12000000000000012      5.72                     -0.12000000000000012     2.035665180328127
-0.12000000000000012      5.453104254145111        -0.019239186249308052    2.0368395870926177
-0.12000000000000012      5.508103433137048        -0.06961959312465409     1.760026980947885
-0.12000000000000012      5.563102612128986        -0.12000000000000012     2.030445648111272
-0.12000000000000013      5.429654739201543        -0.06961959312465409     2.094723455496082
-0.12000000000000013      5.48465391819348         -0.12000000000000013     2.3940093219073497
-0.12000000000000012      5.406205224257974        -0.12000000000000012     2.254928238131144
-0.1200000000000001       5.555002463024186        0.11062217022334359      2.4040796780316764
-0.1200000000000001       5.610001642016124        0.06024176334799755      1.7039920591452613
-0.1200000000000001       5.610001642016123        0.13972271294530317      2.679580339821525
-0.1200000000000001       5.665000821008061        0.08934230606995713      2.1568246463350955
-0.1200000000000001       5.665000821008062        0.16882325566726275      3.644257336089337
-0.1200000000000001       5.719999999999999        0.11844284879191672      3.3146201005082117
-0.1200000000000001       5.719999999999999        0.19792379838922233      5.744507641703838
-0.1200000000000001       5.665000821008062        0.009861356472651524     1.5997917519287592
-0.1200000000000001       5.719999999999999        0.038961899194611106     2.8042842734842033
-0.1200000000000001       5.719999999999999        -0.040519050402694504    2.326040412446512
-0.1200000000000001       5.236937099241136        0.10659907226086125      5.396702066962085
-0.1200000000000001       5.279254130495346        0.04994930419564591      3.902490785321364
-0.1200000000000001       5.201271981134784        0.049949304195645916     4.2937062520009
-0.1200000000000001       5.243589012388995        -0.006700463869569427    3.063287664033485
-0.1200000000000001       5.321571161749555        -0.006700463869569434    2.8173767556817775
-0.1200000000000001       5.2859060436432035       -0.06335023193478477     2.171742567282377
-0.1200000000000001       5.363888193003764        -0.06335023193478478     2.0189210654274947
-0.1200000000000001       5.328223074897414        -0.1200000000000001      1.7920091065666268
-0.1200000000000001       5.165606863028433        -0.006700463869569427    3.424335756476032
-0.1200000000000001       5.207923894282643        -0.06335023193478477     2.367124274010014
-0.1200000000000001       5.250240925536852        -0.1200000000000001      1.7215402235054713
-0.1200000000000001       5.129941744922082        -0.06335023193478477     2.896465557752218
-0.1200000000000001       5.1722587761762915       -0.1200000000000001      1.8614941019615407
-0.1200000000000001       5.094276626815731        -0.1200000000000001      3.1840873098986613
-0.1200000000000001       5.43423673783447         0.0877909886912533       2.5212285881427263
-0.1200000000000001       5.4107872228909          0.03741058181590729      2.4809557634262136
-0.1200000000000001       5.387337707947332        -0.012969825059438745    2.147885297443452
-0.1200000000000001       5.368470191636693        0.09406034988112263      3.2367150410029035
-0.1200000000000001       5.345020676693124        0.0436799430057766       3.1389038315123035
-0.1200000000000001       5.302703645438915        0.10032971107099194      4.1534364451299455
-0.12000000000000012      5.463989072028365        1.6018748437634036       38.600457183439346
-0.12000000000000013      5.5279918040212745       1.6409982446839386       33.88571074972879
-0.12000000000000013      5.527991804021273        1.563721908826487        31.3692727037082
-0.12000000000000013      5.591994536014182        1.602845309747022        23.007540128032222
-0.12000000000000012      5.591994536014183        1.6801216456044736       22.58491348880382
-0.12000000000000013      5.655997268007091        1.6419687106675571       19.463109041854562
-0.12000000000000013      5.655997268007091        1.7192450465250086       18.191037825866257
-0.12000000000000013      5.7200000000000015       1.6810921115880921       26.190463089480158
-0.12000000000000012      5.720000000000001        1.7583684474455437       28.06680937806209
-0.12000000000000012      5.591994536014182        1.5255689738895708       22.99231115947775
-0.12000000000000012      5.655997268007091        1.5646923748101058       21.693845482948223
-0.12000000000000012      5.720000000000001        1.6038157757306408       28.089391795350767
-0.12000000000000013      5.6559972680070905       1.4874160389526545       21.274864334406956
-0.12000000000000013      5.720000000000001        1.5265394398731895       30.05376411121856
-0.12000000000000012      5.72                     1.449263104015738        25.13530257054319
-0.12000000000000012      5.439117551247121        0.3561258656079721       7.701234647202624
-0.12000000000000013      5.509338163435341        0.39553437249597484      6.898335592728911
-0.1200000000000001       5.509338163435341        0.3165753488032847       6.867887753978579
-0.1200000000000001       5.5795587756235605       0.3559838556912874       4.6448765467195
-0.12000000000000012      5.5795587756235605       0.4349428793839776       5.630438878100603
-0.1200000000000001       5.64977938781178         0.39539236257929017      5.0822591395004295
-0.12000000000000013      5.64977938781178         0.4743513862719803       6.669781375265577
-0.1200000000000001       5.719999999999999        0.4348008694672929       7.85919856456892
-0.12000000000000012      5.719999999999999        0.513759893159983        10.26511230921824
-0.1200000000000001       5.5795587756235605       0.27702483199859723      3.8846716728835413
-0.1200000000000001       5.64977938781178         0.31643333888659997      4.409270446488504
-0.1200000000000001       5.719999999999999        0.3558418457746027       7.5225550720649625
-0.1200000000000001       5.64977938781178         0.23747431519390977      3.7992534816332517
-0.1200000000000001       5.719999999999999        0.2768828220819125       7.338595536527138
-0.12000000000000013      5.484781850835966        0.15017268702803105      3.3289721703752875
-0.1200000000000001       5.539781029827903        0.17927322974999063      3.1007074190960573
-0.12000000000000012      5.469560417639684        0.21882374655467807      4.770219969636443
-0.1200000000000001       5.524559596631622        0.24792428927663765      4.79768892427357
-0.12000000000000013      5.454338984443403        0.28747480608132514      6.303843871907562
-0.1200000000000001       5.5947802088198415       0.2083737724719502       2.9651676813260077
-0.1200000000000001       5.3885724382456255       0.29374416727119435      5.537114290200144
-0.1200000000000001       5.4037938714419065       0.22509310774454738      4.251374952197882
-0.1200000000000001       5.4190153046381875       0.15644204821790034      3.173237877595632
-0.1200000000000001       5.338027325244129        0.23136246893441667      5.307759543446458
-0.1200000000000001       5.353248758440411        0.16271140940776965      4.0192974184819645
-0.1200000000000001       5.287482212242633        0.16898077059763894      5.200762307891176
-0.12000000000000012      5.456755208459973        0.6779356196652282       16.013130240838624
-0.1200000000000001       5.52256640634498         0.7153322131470075       14.346080988281674
-0.12000000000000013      5.52256640634498         0.6368916880389169       13.832435202412427
-0.1200000000000001       5.588377604229986        0.6742882815206962       9.483134768878772
-0.1200000000000001       5.588377604229986        0.7527288066287867       10.995528730596178
-0.1200000000000001       5.654188802114993        0.7116848750024755       8.759252406771623
-0.1200000000000001       5.654188802114993        0.790125400110566        11.205440263612285
-0.1200000000000001       5.719999999999999        0.7490814684842547       12.765403981524416
-0.1200000000000001       5.72                     0.8275219935923452       16.56008742945159
-0.12000000000000012      5.588377604229986        0.5958477564126057       8.341176462227946
-0.1200000000000001       5.654188802114993        0.6332443498943849       7.731782316875107
-0.1200000000000001       5.719999999999999        0.6706409433761642       12.366212008329523
-0.12000000000000013      5.654188802114993        0.5548038247862943       6.934553479117098
-0.1200000000000001       5.719999999999999        0.5922004182680736       12.137773678221828
-0.12000000000000013      5.452345794156759        0.5974831811509141       13.339452064942211
-0.12000000000000013      5.518156992041767        0.5564392495246028       10.790747967058582
-0.12000000000000013      5.5839681899267735       0.5153953178982916       6.670264235450366
-0.12000000000000012      5.447936379853547        0.5170307426366001       11.093703687035958
-0.12000000000000012      5.513747577738554        0.47598681101028883      8.272924115411634
-0.12000000000000013      5.443526965550333        0.4365783041222861       8.95913083936609
-0.12000000000000012      5.456456256916369        0.9760750904711093       23.753663956044054
-0.1200000000000001       5.522342192687276        1.0168622475888116       21.101877241471136
-0.1200000000000001       5.522342192687278        0.9389368162514182       18.955794964873338
-0.1200000000000001       5.588228128458184        0.9797239733691205       13.971441054517816
-0.1200000000000001       5.588228128458184        1.057649404706514        14.774126628336555
-0.1200000000000001       5.654114064229091        1.0205111304868228       12.694806835234889
-0.12000000000000009      5.654114064229091        1.098436561824216        13.280916496428272
-0.12000000000000008      5.719999999999999        1.0612982876045252       17.03024022215899
-0.12000000000000008      5.719999999999998        1.1392237189419185       20.4987521446495
-0.1200000000000001       5.5882281284581845       0.9017985420317273       13.84971524698107
-0.1200000000000001       5.654114064229091        0.9425856991494296       13.431067621902512
-0.12000000000000009      5.719999999999999        0.9833728562671319       17.930535597366216
-0.1200000000000001       5.654114064229093        0.8646602678120362       13.508463360443525
-0.12000000000000009      5.719999999999999        0.9054474249297385       18.85205475787355
-0.12000000000000013      5.456530994802271        0.901540222769639        19.903908838002216
-0.1200000000000001       5.522416930573177        0.864401948549948        16.467269035649863
-0.1200000000000001       5.588302866344086        0.827263674330257        12.230285463302938
-0.12000000000000012      5.456605732688171        0.8270053550681687       18.215542065228487
-0.1200000000000001       5.522491668459079        0.7898670808484778       14.851737498961178
-0.12000000000000013      5.456680470574073        0.7524704873666984       16.56091926553958
-0.12000000000000015      5.462023240080447        1.2896389629203624       31.908291741203843
-0.12000000000000016      5.526517430060336        1.3295449981942062       27.943506406155194
-0.1200000000000001       5.526517430060334        1.2520351519257515       25.546346274250215
-0.1200000000000001       5.591011620040224        1.2919411871995952       18.87184736089166
-0.12000000000000013      5.591011620040224        1.3694510334680503       18.927501792955077
-0.1200000000000001       5.655505810020111        1.3318472224734392       16.235353646318682
-0.12000000000000013      5.655505810020111        1.4093570687418941       15.946875059914575
-0.1200000000000001       5.719999999999999        1.3717532577472829       21.761013161850148
-0.1200000000000001       5.591011620040223        1.2144313409311405       18.872518066140593
-0.1200000000000001       5.655505810020111        1.2543373762049843       17.706570733843122
-0.1200000000000001       5.719999999999999        1.2942434114788282       23.041936670965175
-0.12000000000000009      5.655505810020109        1.1768275299365296       17.623969678095758
-0.12000000000000009      5.719999999999999        1.2167335652103732       24.36605425625304
-0.12000000000000016      5.460631494289428        1.211247994808049        28.60219522129535
-0.1200000000000001       5.525125684269316        1.1736441838134382       23.094441316034484
-0.1200000000000001       5.589619874249204        1.1360403728188273       16.716432370777515
-0.12000000000000013      5.459239748498408        1.1328570266957358       27.56294076571991
-0.12000000000000012      5.523733938478296        1.095253215701125        22.600007038204314
-0.12000000000000013      5.457848002707388        1.0544660585834227       26.567006129006927
-0.12000000000000013      5.463497614041386        1.5238158735526433       35.505280010780176
-0.12000000000000013      5.527500346034294        1.485662938615727        28.891894775515535
-0.12000000000000013      5.591503078027203        1.4475100036788107       20.56376729964432
-0.12000000000000013      5.463006156054407        1.445756903341883        34.78075886378002
-0.12000000000000013      5.527008888047315        1.4076039684049666       28.896046858864384
-0.12000000000000015      5.4625146980674275       1.3676979331311228       34.10532035073417
-0.1200000000000001       4.939367289235875        0.12563643935758778      10.076363048114718
-0.1200000000000001       4.97809462363084         0.06422732951819081      7.825261021909144
-0.1200000000000001       4.900576244244016        0.0642273295181908       8.139579338838223
-0.1200000000000001       4.93930357863898         0.0028182196787938305    5.665158545835518
-0.1200000000000001       5.016821958025803        0.0028182196787938374    4.933006754840674
-0.1200000000000001       4.978030913033944        -0.05859089016060315     3.555994285795512
-0.1200000000000001       5.055549292420767        -0.058590890160603135    2.9106578774777354
-0.1200000000000001       5.016758247428908        -0.1200000000000001      3.890542044369207
-0.12000000000000012      4.861785199252157        0.0028182196787938235    6.277839271246412
-0.12000000000000012      4.900512533647121        -0.05859089016060315     4.354969450509861
-0.12000000000000012      4.939239868042085        -0.12000000000000012     4.190985636995833
-0.12000000000000013      4.822994154260298        -0.05859089016060316     5.606244998281874
-0.12000000000000013      4.861721488655263        -0.12000000000000013     4.707093874457097
-0.12000000000000013      4.78420310926844         -0.12000000000000013     6.9936080683981965
-0.1200000000000001       5.162544646739821        0.11135841403504287      6.576528028381265
-0.1200000000000001       5.126879528633468        0.054708645969827545     5.181776537450413
-0.1200000000000001       5.091214410527118        -0.0019411220953877983   3.8784207279813
-0.1200000000000001       5.088152194238505        0.11611775580922451      7.569738717216724
-0.1200000000000001       5.052487076132154        0.059467987744009174     6.371303979526846
-0.1200000000000001       5.01375974173719         0.12087709758340615      8.753120968442776
-0.12000000000000012      0.08181204778958727      0.1016921338601847       13.625207073475039
-0.1200000000000001       0.1098077297777002       0.0462691003951385       9.837156101761604
-0.12000000000000013      0.03135903584219042      0.0462691003951385       10.899826435890677
-0.1200000000000001       0.05935471783030336      -0.009153933069907702    7.031202667128907
-0.1200000000000001       0.13780341176581315      -0.0091539330699077      8.764067819767538
-0.1200000000000001       0.0873503998184163       -0.0645769665349539      7.785665759974528
-0.1200000000000001       0.1657990937539261       -0.0645769665349539      9.328996078236424
-0.1200000000000001       0.11534608180652922      -0.1200000000000001      10.96178060878076
-0.1200000000000001       0.19379477574203902      -0.1200000000000001      10.840074286271099
-0.12000000000000012      -0.019093976105206426    -0.009153933069907708    7.129607697802976
-0.1200000000000001       0.008901705882906511     -0.0645769665349539      5.805893378003602
-0.1200000000000001       0.03689738787101945      -0.1200000000000001      9.29886367662674
-0.12000000000000013      -0.06954698805260327     -0.06457696653495391     5.78465207423263
-0.1200000000000001       -0.04155130606449034     -0.1200000000000001      8.650803568975649
-0.12000000000000012      -0.12000000000000012     -0.12000000000000012     7.640555048363504
-0.12000000000000013      0.03135903584219042      0.1257501033874673       14.215767651440512
-0.12000000000000013      -0.01909397610520643     0.07032706992242113      10.413673999968156
-0.12000000000000013      -0.06954698805260329     0.014904036457374922     8.22421543598912
-0.12000000000000013      -0.12000000000000013     -0.04051899700767128     8.051808359320688
-0.12000000000000013      -0.019093976105206432    0.14980807291474996      14.245887909024141
-0.12000000000000013      -0.06954698805260329     0.09438503944970375      10.695510248596246
-0.12000000000000013      -0.12000000000000013     0.03896200598465755      10.517411231903543
-0.12000000000000015      -0.06954698805260329     0.17386604244203258      16.245261019544355
-0.12000000000000015      -0.12000000000000015     0.1184430089769864       13.187858707083715
-0.12000000000000013      -0.12000000000000013     0.19792401196931522      22.023897919228897
-0.1200000000000001       0.08846260554686788      0.1676969855694105       16.127283762125717
-0.12000000000000013      0.03800959359947102      0.19175495509669316      17.201289326499634
-0.12000000000000013      -0.012443418347925821    0.21581292462397575      16.69777908363214
-0.12000000000000013      -0.06289643029532267     0.23987089415125842      18.555033992200777
-0.1200000000000001       0.09511316330414848      0.23370183727863633      19.044580654765735
-0.1200000000000001       0.04466015135675164      0.257759806805919        20.728762760679217
-0.12000000000000012      -0.00579286059064521     0.2818177763332016       18.762134260165404
-0.1200000000000001       0.1017637210614291       0.2997066889878621       22.280979731471746
-0.12000000000000012      0.05131070911403225      0.3237646585151448       25.55625507122968
-0.1200000000000001       0.10841427881870971      0.36571154069708794      26.9549522698811
-0.1200000000000001       0.05131070911403226      0.4027237345580109       26.062918597083417
-0.1200000000000001       -0.0057928605906452085   0.3607768523760677       19.86892470137238
-0.1200000000000001       -0.06289643029532267     0.3188299701941246       19.8974910968336
-0.12000000000000016      -0.12000000000000016     0.2768830880121814       27.330380566467014
-0.1200000000000001       -0.005792860590645203    0.43973592841893394      22.695482550359483
-0.12000000000000012      -0.06289643029532267     0.39778904623699074      21.270061130916325
-0.12000000000000013      -0.12000000000000013     0.3558421640550476       28.21330679209737
-0.1200000000000001       -0.06289643029532266     0.47674812227985697      25.98483344004564
-0.12000000000000013      -0.12000000000000013     0.43480124009791377      29.344187706506762
-0.12000000000000012      -0.12000000000000012     0.51376031614078         37.1722226583601
-0.1200000000000001       1.2789006147878519       0.13424819806402247      32.32161311432817
-0.1200000000000001       1.316796005441258        0.07068614854801683      27.911544983935027
-0.12000000000000013      1.2401820512871513       0.0706861485480168       25.17819734793958
-0.12000000000000013      1.2780774419405578       0.007124099032011166     18.40344811134322
-0.1200000000000001       1.3546913960946645       0.007124099032011173     19.558182384096497
-0.1200000000000001       1.315972832593964        -0.05643795048399448     17.02055689913368
-0.1200000000000001       1.3925867867480708       -0.05643795048399448     18.063210627490434
-0.12000000000000013      1.3538682232473704       -0.12000000000000013     23.059545885493478
-0.12000000000000012      1.4304821774014773       -0.12000000000000012     28.365486842408014
-0.12000000000000013      1.2014634877864507       0.0071240990320111525    18.67004955750828
-0.12000000000000013      1.239358878439857        -0.05643795048399449     18.037866393157138
-0.12000000000000013      1.2772542690932633       -0.12000000000000013     24.216021272575396
-0.12000000000000016      1.1627449242857502       -0.056437950483994505    18.132361655517556
-0.12000000000000016      1.2006403149391565       -0.12000000000000016     25.39761022050467
-0.12000000000000016      1.1240263607850494       -0.12000000000000016     20.91350416221726
-0.12000000000000012      5.509689310795962        5.8771410929738686       12.962900387287243
-0.12000000000000008      5.562266983096972        5.937855819730402        10.540291436598363
-0.12000000000000013      5.562266983096972        5.8582212913341785       11.298484223520095
-0.1200000000000001       5.614844655397981        5.918936018090713        8.444150920283963
-0.12000000000000008      5.614844655397981        5.998570546486935        7.845628452261156
-0.1200000000000001       5.667422327698991        5.979650744847246        8.614972300966496
-0.12000000000000005      5.66742232769899         6.059285273243468        8.574537560120254
-0.12000000000000008      5.720000000000001        6.040365471603778        11.872163643428445
-0.12000000000000005      5.72                     6.120000000000001        12.13521590801259
-0.12000000000000013      5.614844655397982        5.83930148969449         9.07562867960667
-0.1200000000000001       5.667422327698992        5.900016216451023        9.308364403264548
-0.12000000000000009      5.720000000000001        5.960730943207556        12.276993168892965
-0.12000000000000015      5.667422327698992        5.8203816880548          9.712252045811512
-0.12000000000000012      5.7200000000000015       5.881096414811333        12.956193285120612
-0.12000000000000013      5.7200000000000015       5.801461886415111        12.37172837784447
-0.1200000000000001       5.4826742540153965       5.937855819730402        12.241937094730575
-0.12000000000000008      5.5352519263164055       5.998570546486935        11.475958648168614
-0.1200000000000001       5.455659197234831        5.998570546486935        13.26735109869124
-0.1200000000000001       5.508236869535841        6.059285273243468        13.249769593417097
-0.1200000000000001       5.428644140454265        6.059285273243468        14.52288639381716
-0.12000000000000008      5.481221812755275        6.120000000000001        15.245543895353242
-0.1200000000000001       5.4016290836737          6.120000000000001        14.9222633830561
-0.12000000000000008      5.587829598617415        6.059285273243468        9.665030862085894
-0.12000000000000008      5.56081454183685         6.120000000000001        11.844147422867872
-0.12000000000000005      5.640407270918425        6.120000000000001        10.718927602872217
-0.12000000000000013      5.487004096534917        5.6315802388839025       19.654074321223614
-0.12000000000000016      5.545253072401188        5.674050650766706        18.230644092094938
-0.12000000000000016      5.545253072401188        5.594651694379433        17.318549062736654
-0.12000000000000013      5.603502048267458        5.637122106262234        12.21837944823844
-0.12000000000000013      5.603502048267459        5.716521062649507        11.593118436317205
-0.12000000000000016      5.66175102413373         5.679592518145037        9.364474923571853
-0.12000000000000015      5.66175102413373         5.758991474532309        8.276294137117063
-0.12000000000000016      5.7200000000000015       5.722062930027839        12.874489634457813
-0.12000000000000013      5.603502048267458        5.5577231498749615       13.268158042583565
-0.12000000000000013      5.661751024133729        5.600193561757764        11.34985400358077
-0.12000000000000013      5.720000000000001        5.642663973640566        14.449210256674043
-0.12000000000000013      5.661751024133729        5.520794605370492        13.546443434878292
-0.12000000000000013      5.720000000000001        5.563265017253293        16.20438657335196
-0.12000000000000012      5.720000000000001        5.483866060866021        18.239467565805047
-0.12000000000000013      5.5040180072307          5.815750879451377        14.706279891428693
-0.12000000000000013      5.556595679531711        5.796831077811689        13.349512682345038
-0.12000000000000016      5.60917335183272         5.777911276171999        10.23748013603579
-0.12000000000000013      5.498346703665439        5.7543606659288855       16.399888722545857
-0.12000000000000013      5.550924375966449        5.735440864289196        15.835186693592336
-0.12000000000000015      5.492675400100177        5.692970452406394        18.149227359822945
-0.12000000000000013      5.452473304879485        5.314130339688608        26.69115258415731
-0.12000000000000016      5.519354978659614        5.356564269982961        23.917658713343492
-0.12000000000000013      5.519354978659614        5.277400188744012        22.988346456168834
-0.12000000000000013      5.586236652439743        5.319834119038365        16.159853305998006
-0.12000000000000013      5.586236652439743        5.3989982002773145       15.38962075235389
-0.1200000000000001       5.653118326219872        5.362268049332718        13.507229687713831
-0.12000000000000013      5.653118326219872        5.441432130571667        12.573791153003313
-0.1200000000000001       5.7200000000000015       5.40470197962707         19.484457831019583
-0.12000000000000012      5.586236652439743        5.240670037799415        17.10660067674859
-0.1200000000000001       5.653118326219872        5.2831039680937675       14.89034500117895
-0.1200000000000001       5.720000000000001        5.32553789838812         20.356175748665947
-0.12000000000000012      5.653118326219872        5.203939886854817        17.21554850305939
-0.1200000000000001       5.720000000000001        5.24637381714917         21.336725950089466
-0.1200000000000001       5.72                     5.1672097359102205       24.325249807221173
-0.12000000000000016      5.478371398621058        5.552217764085079        20.475731250513327
-0.12000000000000013      5.53662037448733         5.515289219580609        18.299432353184176
-0.12000000000000016      5.5948693503536004       5.478360675076138        13.971984791184271
-0.12000000000000013      5.4697387007072          5.472855289286255        22.56528515702814
-0.12000000000000013      5.5279876765734715       5.435926744781785        20.991343712157626
-0.12000000000000015      5.4611060027933425       5.393492814487432        24.738756383652337
-0.12000000000000012      5.464173154333286        2.834029169621267        51.301683758426826
-0.12000000000000013      5.528129865749965        2.8724611993650755       42.70393102200647
-0.12000000000000013      5.528129865749964        2.7956410607808455       44.97537761683374
-0.12000000000000013      5.5920865771666435       2.834073090524653        30.011380555549646
-0.12000000000000013      5.5920865771666435       2.9108932291088836       31.34970717150283
-0.12000000000000013      5.656043288583321        2.8725051202684617       26.564683302952258
-0.12000000000000015      5.656043288583321        2.949325258852692        29.71559262756631
-0.12000000000000016      5.719999999999999        2.9109371500122703       36.94045423783344
-0.12000000000000013      5.72                     2.9877572885965007       39.2004454202483
-0.12000000000000012      5.592086577166643        2.7572529519404236       29.276868316378177
-0.12000000000000013      5.656043288583321        2.795684981684232        23.991744720475662
-0.12000000000000013      5.719999999999999        2.8341170114280407       34.91287674334969
-0.12000000000000013      5.65604328858332         2.718864843100002        23.102805437059107
-0.12000000000000013      5.719999999999999        2.7572968728438103       32.98964129862583
-0.12000000000000012      5.719999999999999        2.6804767342595808       35.038317142382915
-0.12000000000000013      5.464489800800248        3.1414957732412963       51.591540407282196
-0.12000000000000016      5.528367350600185        3.180073880486839        44.97611764585011
-0.12000000000000016      5.528367350600185        3.1030611520800977       42.76990843162385
-0.12000000000000013      5.592244900400123        3.14163925932564         29.689135794261826
-0.12000000000000013      5.592244900400123        3.2186519877323825       29.288407950872752
-0.12000000000000016      5.656122450200062        3.1802173665711835       24.16774192592565
-0.12000000000000013      5.656122450200061        3.257230094977926        23.767571397366268
-0.12000000000000013      5.720000000000001        3.218795473816727        33.86861774949537
-0.12000000000000012      5.72                     3.2958082022234687       36.07395333143268
-0.12000000000000013      5.592244900400123        3.0646265309188987       31.030577882069608
-0.12000000000000013      5.656122450200062        3.1032046381644416       26.500808358074533
-0.12000000000000013      5.72                     3.1417827454099845       35.594235166382816
-0.12000000000000015      5.656122450200061        3.0261919097576997       29.417744794171732
-0.12000000000000015      5.720000000000001        3.0647700170032426       37.42594347835294
-0.12000000000000016      5.464410639183508        3.0646291223362887       48.58902210789529
-0.12000000000000013      5.528288188983446        3.02619450117509         40.2201176290669
-0.12000000000000016      5.592165738783383        2.987759880013891        30.51681875370228
-0.12000000000000013      5.464331477566767        2.9877624714312816       48.458442804966154
-0.12000000000000013      5.528209027366705        2.9493278502700826       40.0863906684289
-0.12000000000000013      5.464252315950027        2.9108958205262745       48.35203791156965
-0.12000000000000012      5.465897755979141        3.4501797865024355       51.0755816027056
-0.1200000000000001       5.529423316984356        3.488792691489046        44.78868161019717
-0.12000000000000013      5.529423316984356        3.4115868904326936       41.87925964570367
-0.1200000000000001       5.592948877989571        3.450199795419304        29.649205926226635
-0.1200000000000001       5.592948877989571        3.5274055964756563       28.81911676660539
-0.1200000000000001       5.656474438994785        3.488812700405915        23.795956336380844
-0.1200000000000001       5.656474438994785        3.566018501462267        22.51631400481399
-0.1200000000000001       5.720000000000001        3.5274256053925246       33.211104894738455
-0.1200000000000001       5.72                     3.604631406448877        34.92311886146398
-0.12000000000000012      5.592948877989571        3.372993994362952        30.387767843621617
-0.1200000000000001       5.656474438994785        3.4116068993495627       26.845174298751544
-0.1200000000000001       5.72                     3.450219804336173        35.46453577076277
-0.12000000000000013      5.656474438994785        3.3344010982932106       28.622497344737653
-0.1200000000000001       5.720000000000001        3.3730140032798204       37.89786711025711
-0.12000000000000013      5.465545767184418        3.373008783187151        49.08087288156604
-0.12000000000000013      5.529071328189632        3.3344158871174088       40.790750743538226
-0.12000000000000013      5.592596889194846        3.2958229910476673       29.40347293844316
-0.12000000000000013      5.465193778389694        3.295837779871866        50.46245473049732
-0.12000000000000013      5.528719339394909        3.257244883802124        43.253739995566356
-0.12000000000000015      5.464841789594971        3.2186667765565815       51.90858556266537
-0.1200000000000001       5.463435371532545        3.7553279201460588       49.36201899608855
-0.1200000000000001       5.527576528649409        3.79506289551006         43.598076178858534
-0.1200000000000001       5.5275765286494085       3.7176537917217636       40.54760211560538
-0.1200000000000001       5.591717685766273        3.757388767085765        29.00350093715005
-0.1200000000000001       5.591717685766273        3.8347978708740618       28.091963215791253
-0.1200000000000001       5.655858842883137        3.797123742449766        23.37089314797109
-0.1200000000000001       5.655858842883138        3.874532846238063        21.46626650739298
-0.1200000000000001       5.7200000000000015       3.8368587178137674       32.299626781018056
-0.12000000000000012      5.720000000000001        3.9142678216020643       33.122586450172506
-0.1200000000000001       5.591717685766272        3.679979663297468        29.43093701062132
-0.1200000000000001       5.655858842883136        3.7197146386614692       26.637438061773345
-0.1200000000000001       5.720000000000001        3.7594496140254705       34.800342917930244
-0.1200000000000001       5.655858842883136        3.6423055348731728       27.741810232783706
-0.1200000000000001       5.720000000000001        3.682040510237174        37.49787962748339
-0.1200000000000001       5.464050967644194        3.679040886735153        47.90011948010094
-0.1200000000000001       5.528192124761057        3.6413667583108578       39.84089419033829
-0.1200000000000001       5.592333281877922        3.6036926298865626       28.48649296647977
-0.1200000000000001       5.464666563755843        3.602753853324247        49.54258415637679
-0.1200000000000001       5.528807720872707        3.5650797248999515       42.74681766869813
-0.1200000000000001       5.465282159867492        3.5264668199133418       51.252654863970946
-0.12000000000000013      3.7115045079182853       0.13013736253530933      35.48417653613561
-0.1200000000000001       3.749623055099581        0.06760302190148197      28.500299402415983
-0.1200000000000001       3.6734102864303075       0.06760302190148199      30.692056783788523
-0.1200000000000001       3.711528833611604        0.005068681267654623     20.740158970175784
-0.1200000000000001       3.787741602280877        0.005068681267654619     20.987264139787243
-0.1200000000000001       3.7496473807929          -0.05746565936617273     19.307881568266332
-0.1200000000000001       3.825860149462173        -0.05746565936617273     19.25293389742424
-0.12000000000000008      3.7877659279741955       -0.12000000000000008     26.426564703848864
-0.12000000000000009      3.8639786966434686       -0.12000000000000009     22.16063397007376
-0.1200000000000001       3.63531606494233         0.005068681267654626     20.725767262327693
-0.12000000000000009      3.673434612123626        -0.057465659366172726    17.526972979070692
-0.12000000000000008      3.711553159304922        -0.12000000000000008     24.844150231153098
-0.12000000000000009      3.597221843454353        -0.05746565936617272     17.134802712315256
-0.12000000000000006      3.635340390635649        -0.12000000000000006     23.30853965996576
-0.12000000000000008      3.5591276219663754       -0.12000000000000008     26.83032689746263
-0.12000000000000013      4.629520315460139        0.12313640696124913      15.96593871316408
-0.12000000000000016      4.668191013912215        0.06235230522093681      12.958096562068473
-0.12000000000000013      4.591133646398854        0.06235230522093682      13.299655935266937
-0.12000000000000013      4.629804344850929        0.0015682034806245027    9.199936955726852
-0.12000000000000013      4.70686171236429         0.0015682034806244957    8.256951022948265
-0.12000000000000013      4.668475043303005        -0.059215898259687816    6.505576615036531
-0.12000000000000015      4.745532410816365        -0.05921589825968782     5.699468757816556
-0.12000000000000013      4.707145741755079        -0.12000000000000013     8.437525072891159
-0.12000000000000012      4.552746977337568        0.0015682034806245096    10.322153854679645
-0.12000000000000012      4.591417675789644        -0.0592158982596878      7.646985911957974
-0.12000000000000012      4.630088374241719        -0.12000000000000012     8.965191493293103
-0.12000000000000012      4.514360308276283        -0.0592158982596878      9.816023355177322
-0.12000000000000012      4.553031006728359        -0.12000000000000012     9.63648186855478
-0.1200000000000001       4.475973639214998        -0.1200000000000001      13.60179027614712
-0.1200000000000001       4.861905545791941        0.12501143125850311      10.975652796029928
-0.1200000000000001       4.823114500800082        0.06360232141910613      9.180131754247876
-0.12000000000000013      4.784323455808224        0.002193211579709158     7.002778671906435
-0.12000000000000012      4.784443802348007        0.12438642315941845      12.379307183094495
-0.12000000000000013      4.745652757356149        0.06297731332002147      10.922977678582308
-0.12000000000000013      4.706982058904073        0.12376141506033378      13.896145964945166
-0.1200000000000001       4.0167482596210125       0.1307911657257472       29.00018336086589
-0.1200000000000001       4.054940650365398        0.06809337429431037      22.869199468636523
-0.1200000000000001       3.9785558688766263       0.06809337429431037      24.844582864233413
-0.1200000000000001       4.0167482596210125       0.005395582862873548     16.675517335780505
-0.1200000000000001       4.093133041109784        0.005395582862873546     16.885974877124898
-0.1200000000000001       4.054940650365397        -0.05730220856856327     15.439526213896205
-0.1200000000000001       4.131325431854171        -0.05730220856856328     15.552355973639575
-0.1200000000000001       4.093133041109784        -0.1200000000000001      20.959919529344738
-0.1200000000000001       4.169517822598556        -0.1200000000000001      17.696753773793233
-0.1200000000000001       3.9403634781322405       0.005395582862873553     17.11648197195248
-0.1200000000000001       3.9785558688766263       -0.05730220856856327     14.237983144017647
-0.1200000000000001       4.0167482596210125       -0.1200000000000001      19.77916162067695
-0.1200000000000001       3.9021710873878543       -0.057302208568563266    14.494659712272163
-0.1200000000000001       3.9403634781322405       -0.1200000000000001      18.62232708486382
-0.1200000000000001       3.940437321695331        0.13062771492813774      31.09947498531944
-0.1200000000000001       3.9022449309509444       0.0679299234967009       26.194398981510922
-0.1200000000000001       3.8640525402065586       0.005232132065264083     19.022191407498788
-0.12000000000000012      3.8641263837696487       0.13046426413052825      31.854410173703435
-0.1200000000000001       3.825933993025263        0.06776647269909143      26.442388815559156
-0.12000000000000013      3.7878154458439672       0.1303008133329188       32.659869927849705
-0.12000000000000013      4.319740539324447        0.13325683596590887      22.46663455584444
-0.12000000000000013      4.358798814297085        0.06994262697443163      17.375489204414485
-0.12000000000000013      4.282184860142974        0.06994262697443163      18.998149022243773
-0.1200000000000001       4.321243135115612        0.006628417982954382     12.602420321060375
-0.12000000000000012      4.397857089269722        0.006628417982954382     12.852232480491384
-0.1200000000000001       4.36030141008825         -0.05668579100852286     11.661509074899616
-0.12000000000000012      4.43691536424236         -0.05668579100852286     11.90947180573038
-0.1200000000000001       4.399359685060888        -0.1200000000000001      15.783153660841949
-0.12000000000000012      4.2446291809615015       0.006628417982954382     13.368673580275422
-0.1200000000000001       4.283687455934139        -0.05668579100852286     10.99749544436599
-0.1200000000000001       4.322745730906777        -0.1200000000000001      15.015655320395444
-0.12000000000000012      4.2070735017800285       -0.05668579100852286     11.749781069699104
-0.1200000000000001       4.246131776752666        -0.1200000000000001      14.260889891806888
-0.12000000000000013      4.243992469398589        0.13264041840586846      24.643534041678983
-0.1200000000000001       4.206436790217116        0.06932620941439122      20.635657499901825
-0.1200000000000001       4.168881111035644        0.006012000422913968     15.315726061271851
-0.12000000000000012      4.16824439947273         0.13202400084582805      25.537326140881497
-0.1200000000000001       4.130688720291257        0.0687097918543508       21.181008412577903
-0.12000000000000012      4.092496329546871        0.1314075832857876       26.47911720586118
-0.12000000000000016      4.552075371426216        0.12566651421241404      16.995925628636595
-0.12000000000000013      4.51368870236493         0.06488241247210175      13.968592426371757
-0.1200000000000001       4.475302033303645        0.004098310731789442     11.483238802606953
-0.12000000000000013      4.474630427392293        0.128196621463579        18.404456617002417
-0.12000000000000013      4.436243758331008        0.06741251972326669      15.445953677895288
-0.12000000000000015      4.397185483358371        0.13072672871474392      19.84395077703404
-0.1200000000000001       4.4543399063093885       0.3861289925223602       18.20936675114089
-0.1200000000000001       4.4981350085970755       0.32038084613208245      16.680022852973018
-0.1200000000000001       4.420690064563153        0.32291095338324743      17.804888949028978
-0.1200000000000001       4.46448516685084         0.2571628069929696       16.797181503201344
-0.12000000000000012      4.541930110884763        0.2546326997418047       15.871856302747233
-0.12000000000000013      4.508280269138528        0.19141466060269186      16.301246605469984
-0.12000000000000013      4.585725213172451        0.18888455335152693      15.246663792296356
-0.12000000000000012      4.387040222816918        0.25969291424413454      18.09682108239472
-0.12000000000000013      4.4308353251046055       0.19394476785385678      17.53004831684458
-0.12000000000000013      4.353390381070682        0.1964748751050217       18.8854645813877
-0.12000000000000012      4.781806082235722        0.3793311047442122       15.816993983727288
-0.1200000000000001       4.82119638398576         0.3159074383975561       14.14668345749702
-0.12000000000000013      4.743734640541826        0.3152824302984714       15.15891157074606
-0.12000000000000013      4.783124942291865        0.25185876395181533      13.341282195399137
-0.1200000000000001       4.860586685735798        0.2524837720509          12.510380825160212
-0.1200000000000001       4.822515244041902        0.18843509760515922      11.654092216641232
-0.1200000000000001       4.899976987485837        0.1890601057042439       10.969555408318081
-0.12000000000000013      4.7056631988479305       0.25123375585273067      14.623406573352344
-0.12000000000000013      4.745053500597969        0.18781008950607456      12.645562959669585
-0.12000000000000015      4.667591757154035        0.1871850814069899       14.255122555642417
-0.1200000000000001       4.699939538254139        0.3810305766887492       16.188748519165856
-0.12000000000000013      4.6618680965602435       0.31698190224300843      15.686663965102884
-0.12000000000000013      4.623796654866347        0.2529332277972677       15.413798271385037
-0.1200000000000001       4.618072994272556        0.3827300486332862       16.629023484248194
-0.1200000000000001       4.5800015525786595       0.31868137418754544      16.17990637472187
-0.1200000000000001       4.5362064502909725       0.3844295205778232       17.11657715150131
-0.12000000000000012      5.079199128755046        0.35533101059734934      11.831599381088353
-0.1200000000000001       5.118633621376568        0.2931480260132273       10.106223228500006
-0.1200000000000001       5.044241168875253        0.297907367787409        11.35642616214582
-0.1200000000000001       5.083675661496775        0.23572438320328692      9.603676201263523
-0.1200000000000001       5.158068113998091        0.2309650414291053       8.477826611957834
-0.1200000000000001       5.123110154118298        0.17354139861916493      7.994353356776363
-0.1200000000000001       5.197502606619613        0.16878205684498326      6.9733914790441425
-0.1200000000000001       5.009283208995461        0.24048372497746856      10.710177810397564
-0.1200000000000001       5.048717701616983        0.17830074039334654      8.894418202694645
-0.1200000000000001       4.974325249115668        0.1830600821675282       10.11513662296338
-0.12000000000000013      5.004850867125215        0.3613310341340651       12.943997799603878
-0.1200000000000001       4.969892907245423        0.3039073913241247       12.262629250977271
-0.1200000000000001       4.93493494736563         0.24648374851418428      11.670691319525384
-0.12000000000000012      4.930502605495384        0.3673310576707808       13.783576014812734
-0.1200000000000001       4.895544645615591        0.3099074148608404       13.172643645252485
-0.12000000000000013      4.856154343865553        0.37333108120749653      14.680641410831825
-0.12000000000000013      5.349137945624103        0.3559271518553164       7.2178792383502595
-0.1200000000000001       5.298592832622607        0.2935454535185387       6.840396888407148
-0.1200000000000001       5.24804771962111         0.23116375518176102      6.713347533005087
-0.12000000000000012      5.2591583400010835       0.35572843810266075      8.368189210590584
-0.1200000000000001       5.208613226999587        0.293346739765883        8.270896273656179
-0.12000000000000013      5.169178734378065        0.35552972435000507      9.846875195087618
-0.12000000000000012      5.230100240535586        0.5965616860375276       12.757784890158776
-0.12000000000000013      5.286763982516683        0.6169051694444527       12.622179253480153
-0.12000000000000013      5.28235456821347         0.5364527309301387       11.16973048897126
-0.12000000000000013      5.339018310194566        0.5567962143370638       10.53448928278905
-0.12000000000000012      5.343427724497779        0.6372486528513779       12.416478646131385
-0.12000000000000013      5.395682052175664        0.577139697743989        10.242004144276112
-0.12000000000000013      5.400091466478877        0.657592136258303        12.468967814088302
-0.12000000000000012      5.334608895891353        0.47634377582274984      9.269361142255464
-0.12000000000000012      5.391272637872451        0.49668725922967494      8.522255697340247
-0.12000000000000013      5.386863223569238        0.416234820715361        7.611253467650561
-0.12000000000000013      5.116924406700181        0.41563867945739386      11.701639406106615
-0.12000000000000013      5.206904012323199        0.4158373932100496       10.146734250158303
-0.12000000000000012      5.154649684645316        0.47594634831743843      11.966337314649142
-0.12000000000000013      5.2446292902683345       0.47614506207009416      10.659210594281902
-0.12000000000000013      5.192374962590451        0.536254017177483        12.302081881714322
-0.12000000000000012      5.296883617946218        0.4160361069627053       8.94489230341406
-0.12000000000000013      5.461159090790906        2.5268748508702275       49.56832740835576
-0.12000000000000016      5.525869318093179        2.5652753217175657       40.86055551513353
-0.1200000000000001       5.525869318093179        2.4886124243259187       43.86600419439836
-0.1200000000000001       5.590579545395451        2.527012895173257        29.714990251373795
-0.12000000000000013      5.590579545395452        2.6036757925649043       29.955210342386305
-0.1200000000000001       5.655289772697726        2.565413366020595        27.102081679214642
-0.12000000000000013      5.655289772697725        2.6420762634122426       28.21668052278755
-0.1200000000000001       5.719999999999999        2.6038138368679333       37.3658250902179
-0.1200000000000001       5.590579545395451        2.4503499977816094       28.66425184854669
-0.1200000000000001       5.655289772697725        2.4887504686289477       23.912465088233613
-0.1200000000000001       5.719999999999999        2.527150939476286        34.69326247424216
-0.12000000000000009      5.655289772697724        2.4120875712373007       22.065448451945954
-0.12000000000000009      5.719999999999999        2.4504880420846384       32.15533340343182
-0.12000000000000008      5.719999999999998        2.3738251446929914       33.44342189192975
-0.12000000000000013      5.46341963844769         2.757240589933507        51.26408739788409
-0.12000000000000013      5.527376349864369        2.7188524810930854       42.758563390794855
-0.12000000000000013      5.5913330612810475       2.680464372252664        28.827306553379458
-0.12000000000000013      5.462666122562096        2.680452010245747        49.57131512733061
-0.12000000000000013      5.526622833978774        2.6420639014053258       39.93288536283103
-0.12000000000000015      5.4619126066765          2.603663430557987        47.9474805724025
-0.12000000000000015      5.464109121844629        1.909687206231237        41.53870940991873
-0.12000000000000013      5.528081841383472        1.9489041256143096       34.35553335185698
-0.12000000000000016      5.5280818413834725       1.871857516534814        34.223933497684285
-0.12000000000000013      5.592054560922314        1.9110744359178864       26.75377068158118
-0.12000000000000012      5.592054560922314        1.9881210449973823       25.459621594877976
-0.1200000000000001       5.656027280461157        1.9502913553009589       27.067447706769734
-0.1200000000000001       5.656027280461156        2.0273379643804548       24.477698379913438
-0.1200000000000001       5.720000000000001        1.9895082746840314       36.00494532954255
-0.12000000000000009      5.72                     2.0665548837635277       31.039619928374425
-0.12000000000000013      5.592054560922315        1.8340278268383905       25.069993313754576
-0.12000000000000012      5.656027280461158        1.873244746221463        26.58506500241014
-0.1200000000000001       5.720000000000001        1.9124616656045357       35.59519798193941
-0.12000000000000013      5.656027280461158        1.796198137141967        23.17019817168495
-0.1200000000000001       5.7200000000000015       1.8354150565250396       35.18855842991096
-0.12000000000000016      5.464079109390562        1.8327341156142785       40.78237440614633
-0.12000000000000013      5.5280518289294065       1.7949044259178555       33.643088605970235
-0.12000000000000013      5.592024548468249        1.757074736221432        23.68914497653492
-0.12000000000000013      5.464049096936497        1.7557810249973205       40.48431114808736
-0.12000000000000013      5.52802181647534         1.717951335300897        34.232775650561415
-0.12000000000000013      5.46401908448243         1.678827934380362        40.220204377324166
-0.1200000000000001       5.458250188787869        2.2147234380317182       46.8873525397996
-0.1200000000000001       5.523687641590901        2.254498864697037        38.92283310521551
-0.1200000000000001       5.523687641590902        2.177681299464671        41.82264015895376
-0.1200000000000001       5.589125094393934        2.217456726129989        28.661369850269317
-0.12000000000000009      5.589125094393934        2.294274291362355        28.79790395945919
-0.1200000000000001       5.654562547196966        2.2572321527953076       26.791227338849016
-0.12000000000000008      5.654562547196965        2.334049718027673        27.187049811394285
-0.12000000000000005      5.719999999999999        2.2970075794606255       36.703968138206626
-0.1200000000000001       5.589125094393935        2.140639160897623        27.151368634062607
-0.12000000000000009      5.654562547196967        2.1804145875629413       23.37783093661664
-0.12000000000000008      5.719999999999999        2.2201900142282596       33.88379390719733
-0.1200000000000001       5.654562547196967        2.1035970223305753       20.55735667139284
-0.12000000000000008      5.719999999999999        2.143372448995893        31.21366180097897
-0.12000000000000013      5.459714922052059        2.1384643800815977       46.950637522696184
-0.12000000000000013      5.525152374855091        2.1014222415145505       39.527310353676285
-0.1200000000000001       5.590589827658125        2.0643801029475024       25.79136137836308
-0.12000000000000013      5.461179655316249        2.0622053221314776       44.88918831338679
-0.12000000000000013      5.526617108119281        2.02516318356443         36.25469202839326
-0.12000000000000015      5.462644388580438        1.9859462641813572       42.862516443311634
-0.12000000000000013      5.460431865290147        2.4488369976606004       49.5334293366537
-0.1200000000000001       5.52514209259242         2.410574571116291        41.49447081072331
-0.1200000000000001       5.589852319894693        2.372312144571982        27.77923325426601
-0.12000000000000012      5.459704639789388        2.370799144450973        47.621403861381346
-0.1200000000000001       5.524414867091661        2.332536717906664        38.349944678230784
-0.12000000000000012      5.458977414288629        2.2927612912413453       45.768711037255606
-0.1200000000000001       5.199755415747916        2.368198819238058        28.81277087110922
-0.1200000000000001       5.265106334508663        2.4078678271461          32.226351650493136
-0.1200000000000001       5.264379109007903        2.329829973936473        31.435263803556758
-0.1200000000000001       5.329730027768651        2.369498981844515        34.63488652473505
-0.12000000000000012      5.330457253269411        2.4475368350541427       35.02722948787692
-0.1200000000000001       5.395080946529399        2.4091679897525577       37.54788304621046
-0.12000000000000013      5.395808172030158        2.487205842962185        37.85732498359555
-0.1200000000000001       5.329002802267892        2.291461128634888        33.83588020523838
-0.1200000000000001       5.39435372102864         2.3311301365429307       37.36864213116356
-0.1200000000000001       5.393626495527881        2.253092283333303        36.27290335004599
-0.12000000000000012      5.204923640134289        1.4501711263345143       21.887933167124306
-0.12000000000000013      5.269689998107808        1.4880970556917368       23.433453487697435
-0.12000000000000013      5.269198540120828        1.4100380854809762       22.571358094876313
-0.12000000000000013      5.333964898094348        1.4479640148381987       25.222499292648806
-0.12000000000000012      5.334456356081327        1.526022985048959        26.378296227063622
-0.12000000000000013      5.398731256067867        1.485889944195421        28.46406460764042
-0.12000000000000013      5.399222714054847        1.5639489144061813       29.651569474334842
-0.12000000000000013      5.333473440107368        1.3699050446274383       23.848014954238096
-0.12000000000000013      5.398239798080887        1.4078309739846606       26.72281034557479
-0.12000000000000015      5.397748340093907        1.3297720037739003       25.34647993047902
-0.12000000000000013      5.205845131126393        1.143060127620688        18.85229042158854
-0.12000000000000016      5.269889658364907        1.1797048364456066       19.84321711085517
-0.12000000000000016      5.2684979125738876       1.1013138683332933       18.473476929756195
-0.12000000000000013      5.332542439812401        1.137958577158212        20.41401208990134
-0.12000000000000013      5.33393418560342         1.2163495452705253       22.027129422259573
-0.12000000000000016      5.396586967050914        1.1746032859831306       23.036030313657275
-0.12000000000000015      5.397978712841933        1.252994254095444        24.660012280051337
-0.12000000000000013      5.331150694021382        1.0595676090458985       18.838060862313633
-0.12000000000000013      5.395195221259895        1.0962123178708172       21.214243445229332
-0.12000000000000013      5.393803475468875        1.017821349758504        19.475177227567052
-0.12000000000000013      5.205154012882314        1.3733933766560578       21.257471169031316
-0.12000000000000013      5.269428912868854        1.33326033580252         21.758432224785377
-0.12000000000000016      5.3337038128553935       1.2931272949489818       23.008702331604162
-0.12000000000000013      5.205384385630341        1.296615626977601        20.344923821896415
-0.12000000000000013      5.26965928561688         1.2564825861240632       20.72719737012012
-0.12000000000000015      5.205614758378367        1.2198378772991445       19.507482633486433
-0.12000000000000013      5.206393969534192        2.0617950386995245       27.382209810450288
-0.12000000000000013      5.2693580243476115       2.100027138532573        30.441257005701857
-0.12000000000000016      5.270822757611802        2.0237680805824527       29.592825037566104
-0.12000000000000013      5.33378681242522         2.062000180415501        32.32404274628983
-0.12000000000000012      5.332322079161031        2.138259238365621        32.880565019182626
-0.1200000000000001       5.39675086723864         2.1002322802485494       35.04231746796526
-0.12000000000000012      5.395286133974451        2.1764913381986695       35.36150486157429
-0.12000000000000013      5.3352515456894105       1.985741122465381        31.879412855762777
-0.12000000000000013      5.39821560050283         2.0239732222984292       34.543560183591666
-0.12000000000000015      5.39968033376702         1.947714164348309        34.223617361886056
-0.1200000000000001       5.201415054194485        2.291597874103424        28.230515746342896
-0.1200000000000001       5.266038747454473        2.2532290288018393       30.979080919979992
-0.1200000000000001       5.330662440714462        2.2148601835002544       33.056947799525084
-0.12000000000000012      5.203074692641054        2.214996928968791        28.152834919235204
-0.12000000000000012      5.267698385901042        2.176628083667206        30.843748419964687
-0.12000000000000013      5.204734331087623        2.1383959838341577       28.08885067133705
-0.1200000000000001       5.2089970072081115       1.75216329020178         24.853038835036983
-0.12000000000000013      5.272775035867241        1.7915442692091443       27.107998076534933
-0.1200000000000001       5.272745023413174        1.714591178592186        26.5243844363427
-0.1200000000000001       5.3365230520723035       1.7539721575995504       29.36780724476667
-0.12000000000000013      5.33655306452637         1.8309252482165086       30.31108909467404
-0.12000000000000013      5.400301080731433        1.7933531366069144       32.62661248039969
-0.12000000000000015      5.4003310931855          1.8703062272238729       33.6778682257904
-0.1200000000000001       5.336493039618238        1.677019066982592        28.272583386195564
-0.12000000000000012      5.400271068277368        1.7164000459899562       31.165790793314184
-0.1200000000000001       5.400241055823301        1.639446955372998        30.153879436709232
-0.1200000000000001       5.207978665439656        1.6766652492349636       24.06298714908654
-0.1200000000000001       5.2717266816447195       1.6390931376253697       25.42907862860864
-0.1200000000000001       5.335474697849783        1.6015210260157755       27.20009559603853
-0.1200000000000001       5.2069603236712005       1.6011672082681472       23.033067103829826
-0.1200000000000001       5.270708339876264        1.563595096658553        24.123715931952884
-0.1200000000000001       5.205941981902745        1.5256691673013307       22.076703942547248
-0.12000000000000013      5.207044728952672        1.9843871015750885       26.11986417972581
-0.12000000000000013      5.271473517030281        1.9463601434580167       28.503323691625415
-0.12000000000000013      5.33590230510789         1.9083331853409449       30.848382712655205
-0.12000000000000012      5.207695488371152        1.9069791644506524       25.40381893944661
-0.12000000000000013      5.272124276448761        1.8689522063335806       27.479813541491904
-0.12000000000000012      5.208346247789632        1.8295712273262161       24.717025471525922
-0.12000000000000013      4.957366145394598        1.5991694360823605       17.83337479837593
-0.12000000000000013      5.020273860847976        1.6374178996122153       18.528430103395323
-0.12000000000000016      5.019255519079521        1.561919858645399        18.74358009199489
-0.12000000000000013      5.082163234532899        1.6001683221752538       19.957119936961064
-0.12000000000000012      5.083181576301355        1.6756663631420703       20.409845390206215
-0.1200000000000001       5.145070949986278        1.6384167857051088       21.94366946834187
-0.12000000000000012      5.146089291754733        1.713914826671925        22.801460159735356
-0.12000000000000013      5.081144892764444        1.5246702812084374       19.778987397463865
-0.12000000000000012      5.144052608217822        1.5629187447382922       21.217395109349404
-0.12000000000000013      5.143034266449366        1.487420703771476        21.033915327671696
-0.1200000000000001       4.589354034656754        0.6461490903687057       19.27485251270206
-0.1200000000000001       4.637467046551496        0.5794445939625824       18.283974523308377
-0.1200000000000001       4.555600502569913        0.5811440659071192       18.876530786079122
-0.1200000000000001       4.603713514464656        0.5144395695009959       17.87579591993756
-0.1200000000000001       4.685580058446238        0.512740097556459        17.46039227868972
-0.1200000000000001       4.651826526359397        0.4477350730948726       17.02736340254735
-0.1200000000000001       4.73369307034098         0.44603560115033564      16.689602491215574
-0.1200000000000001       4.521846970483072        0.5161390414455329       18.620046748147512
-0.1200000000000001       4.569959982377814        0.44943454503940955      17.485588758873423
-0.1200000000000001       4.4880934383962305       0.45113401698394656      18.47987493767627
-0.12000000000000013      5.218791176347006        0.8457814197049034       16.104094991305544
-0.12000000000000016      5.278207446489347        0.8783548373964547       16.71709112819331
-0.12000000000000016      5.278282184375247        0.8038199696949846       14.989130357451984
-0.12000000000000013      5.3376984545175885       0.8363933873865361       15.563655926360699
-0.12000000000000013      5.337623716631688        0.9109282550880063       17.3952720248856
-0.12000000000000013      5.39711472465993         0.8689668050780875       16.16567841275984
-0.12000000000000013      5.397039986774029        0.9435016727795578       18.328862498794106
-0.12000000000000013      5.337773192403489        0.7618585196850658       14.00451189357797
-0.12000000000000013      5.39718946254583         0.7944319373766173       14.51251053466893
-0.12000000000000013      5.3972642004317315       0.719897069675147        13.275430539560887
-0.12000000000000016      5.221618442394151        0.7834764862880594       14.642674150730064
-0.12000000000000013      5.2811094504223925       0.7415150362781406       13.99419065560782
-0.12000000000000013      5.340600458450635        0.6995535862682218       13.278449274065274
-0.12000000000000013      5.224445708441296        0.7211715528712155       13.891772358753098
-0.12000000000000013      5.283936716469538        0.6792101028612967       13.224600139226299
-0.12000000000000013      5.227272974488441        0.6588666194543715       13.172214380966707
-0.12000000000000016      5.2090816424315465       1.0687404506417417       18.151604600933297
-0.12000000000000013      5.271734423879042        1.0269941913543472       17.957522690207686
-0.12000000000000016      5.334387205326535        0.9852479320669524       18.26875533755201
-0.12000000000000013      5.2123181537367          0.9944207736627957       17.458715675021804
-0.12000000000000013      5.274970935184194        0.952674514375401        17.27732941836201
-0.12000000000000015      5.215554665041853        0.9201010966838495       16.800348066807278
-0.1200000000000001       2.800000000000051        0.13001149036284168      47.33933047493264
-0.1200000000000001       2.8378708580439698       0.06750861777213124      39.52325186999332
-0.1200000000000001       2.7621291419561325       0.06750861777213124      39.51621180944113
-0.1200000000000001       2.800000000000051        0.005005745181420785     30.992683641457816
-0.1200000000000001       2.8757417160878886       0.005005745181420787     29.098875610112657
-0.1200000000000001       2.83787085804397         -0.05749712740928967     31.171135364975147
-0.1200000000000001       2.9136125741318075       -0.05749712740928966     26.970641581179834
-0.1200000000000001       2.875741716087889        -0.1200000000000001      41.21318950901675
-0.1200000000000001       2.9514834321757264       -0.1200000000000001      32.57653616580313
-0.1200000000000001       2.7242582839122136       0.00500574518142078      29.425961487257247
-0.1200000000000001       2.7621291419561325       -0.05749712740928967     31.582179976536995
-0.1200000000000001       2.8000000000000513       -0.1200000000000001      41.58141088850802
-0.1200000000000001       2.686387425868295        -0.057497127409289674    28.24936141380987
-0.1200000000000001       2.724258283912214        -0.1200000000000001      41.95096668710291
-0.12000000000000012      2.6485165678243763       -0.12000000000000012     35.32164935266649
-0.12000000000000012      3.407045335546938        0.13037452645462477      41.51484007112085
-0.1200000000000001       3.445065907151797        0.06778089484096857      33.69051773629502
-0.1200000000000001       3.369024763942079        0.06778089484096855      36.22650739523322
-0.1200000000000001       3.407045335546938        0.00518726322731234      24.51764154183411
-0.1200000000000001       3.4830864787566567       0.005187263227312347     24.710475805252777
-0.1200000000000001       3.4450659071517977       -0.05740636838634387     23.135934848923203
-0.12000000000000009      3.5211070503615156       -0.05740636838634386     22.811722954300663
-0.12000000000000008      3.4830864787566567       -0.12000000000000008     32.04460394379286
-0.1200000000000001       3.33100419233722         0.005187263227312333     24.23553184340565
-0.1200000000000001       3.3690247639420794       -0.05740636838634388     20.725750418911918
-0.12000000000000009      3.407045335546939        -0.12000000000000009     29.912885776693443
-0.1200000000000001       3.292983620732361        -0.05740636838634389     19.654550949679873
-0.12000000000000009      3.33100419233722         -0.12000000000000009     27.85039181621471
-0.1200000000000001       3.254963049127502        -0.1200000000000001      30.46447424504299
-0.12000000000000016      3.6353897148254477       0.1301966535151382       37.46518899400997
-0.1200000000000001       3.5972954933374703       0.06766231288131083      31.604471909555294
-0.1200000000000001       3.559201271849494        0.005127972247483487     22.432664063445294
-0.12000000000000013      3.5592749217326114       0.13025594449496705      38.006726912328276
-0.12000000000000012      3.521180700244634        0.0677216038611397       31.464122791388903
-0.12000000000000013      3.483160128639774        0.13031523547479593      38.60301214881912
-0.1200000000000001       3.1029064362161085       0.12808267775767535      46.232476113132954
-0.1200000000000001       3.140920589443957        0.06606200831825648      37.85893434798962
-0.1200000000000001       3.0650506852060126       0.06606200831825648      40.52380061797223
-0.1200000000000001       3.1030648384338613       0.004041338878837619     27.799943426184814
-0.1200000000000001       3.1789347426718053       0.004041338878837619     27.853069192489254
-0.1200000000000001       3.1410789916617095       -0.057979330560581244    26.042284845698138
-0.1200000000000001       3.2169488958996535       -0.057979330560581244    25.625761341222727
-0.1200000000000001       3.179093144889558        -0.1200000000000001      35.55819906363282
-0.1200000000000001       3.0271949341959177       0.004041338878837619     27.07610071547162
-0.1200000000000001       3.065209087423766        -0.057979330560581244    23.188994615444745
-0.1200000000000001       3.103223240651614        -0.1200000000000001      33.064735399966565
-0.1200000000000001       2.989339183185822        -0.057979330560581244    21.346032233920116
-0.1200000000000001       3.02735333641367         -0.1200000000000001      30.656221149976272
-0.1200000000000001       3.027179827162094        0.12856488090896692      47.46244872599972
-0.1200000000000001       2.9893240761519992       0.06654421146954806      40.52178391712677
-0.1200000000000001       2.9514683251419034       0.0045235420301292       27.88894741620361
-0.1200000000000001       2.95145321810808         0.1290470840602585       47.11963277462715
-0.1200000000000001       2.9135974670979845       0.06702641462083964      39.43141922533681
-0.1200000000000001       2.875726609054065        0.1295292872115501       46.80669468046093
-0.1200000000000001       3.3310106107142303       0.12980156428038742      43.20120014009182
-0.1200000000000001       3.2929900391093714       0.0672079326667312       36.548424480315795
-0.1200000000000001       3.2549694675045124       0.004614301053074976     25.549353927428676
-0.1200000000000001       3.254975885881523        0.12922860210615006      43.372145521028514
-0.1200000000000001       3.2169553142766643       0.06663497049249384      35.77803835073376
-0.1200000000000001       3.1789411610488156       0.1286556399319127       43.59779210293973
-0.1200000000000001       2.7239819953048885       0.12979987008432084      49.01871348147118
-0.1200000000000001       2.686111137260969        0.0672969974936104       41.14269225713424
-0.1200000000000001       2.6482402792170507       0.004794124902899939     29.38547215380858
-0.1200000000000001       2.6103694211731323       -0.05770874768781051     23.221570784890922
-0.1200000000000001       2.6479639906097256       0.1295882498058          50.56391809372758
-0.1200000000000001       2.610093132565807        0.06708537721508954      44.21164511229874
-0.1200000000000001       2.572222274521889        0.004582504624379098     30.088666332267024
-0.1200000000000001       2.5719459859145632       0.12937662952727919      52.14432108892108
-0.1200000000000001       2.534075127870645        0.06687375693656872      45.97212072482302
-0.1200000000000001       2.495927981219401        0.12916500924875832      51.80406312314975
-0.1200000000000001       2.4582052236327327       0.06687375693656872      42.823009872446626
-0.1200000000000001       2.4963523702839763       0.004582504624379105     31.517738227735883
-0.1200000000000001       2.5344995169352202       -0.05770874768781051     26.199230790275656
-0.1200000000000001       2.5726466635864638       -0.1200000000000001      35.0960233915743
-0.1200000000000001       2.420482466046064        0.004582504624379105     31.870224115153547
-0.1200000000000001       2.458629612697308        -0.0577087476878105      30.101842754345522
-0.1200000000000001       2.4967767593485517       -0.1200000000000001      38.220485408753476
-0.1200000000000001       2.382759708459396        -0.0577087476878105      30.443490554531188
-0.1200000000000001       2.4209068551106396       -0.1200000000000001      41.49885381009935
-0.1200000000000001       2.3450369508727276       -0.1200000000000001      37.51940485642172
-0.1200000000000001       2.4201846520278587       0.12946738855023365      50.13496828278097
-0.1200000000000001       2.3824618944411906       0.06717613623804405      41.74533851462146
-0.1200000000000001       2.344739136854522        0.004884883925854459     30.229967762301527
-0.1200000000000001       2.307016379267854        -0.057406368386335144    24.23405489577384
-0.1200000000000001       2.3444413228363166       0.12976976785170902      51.28216673400095
-0.1200000000000001       2.3067185652496485       0.06747851553951942      44.47493227464059
-0.1200000000000001       2.2689958076629804       0.005187263227329819     30.153868199617737
-0.1200000000000001       2.268697993644775        0.13007214715318438      52.494152431231555
-0.1200000000000001       2.2309752360581063       0.06778089484099478      45.94664894575894
-0.12000000000000012      2.1929546644532327       0.13037452645465974      51.79932767979611
-0.1200000000000001       2.154934092848359        0.06778089484099478      42.67285123506705
-0.1200000000000001       2.192954664453233        0.005187263227329821     31.139491556486355
-0.1200000000000001       2.2309752360581068       -0.057406368386335144    26.41520470923503
-0.1200000000000001       2.2689958076629804       -0.1200000000000001      36.19988083601908
-0.1200000000000001       2.116913521243486        0.005187263227329826     31.651371358997903
-0.1200000000000001       2.1549340928483596       -0.057406368386335144    30.086605215833526
-0.1200000000000001       2.192954664453233        -0.1200000000000001      39.16382605277474
-0.1200000000000001       2.0788929496386124       -0.05740636838633513     30.384092674412376
-0.1200000000000001       2.116913521243486        -0.1200000000000001      42.26236997359236
-0.12000000000000009      2.0408723780337388       -0.12000000000000009     37.06378009859026
-0.1200000000000001       1.888446840695208        0.13058261126568996      48.32838046339364
-0.1200000000000001       1.9265532250298407       0.06793695844926745      42.74285506112419
-0.1200000000000001       1.8503404563605752       0.06793695844926745      39.60666317498921
-0.1200000000000001       1.8884468406952077       0.005291305632844936     28.973683018862694
-0.1200000000000001       1.9646596093644733       0.005291305632844932     28.42716455690205
-0.1200000000000001       1.9265532250298407       -0.05735434718357757     24.87207885028036
-0.1200000000000001       2.0027659936991062       -0.05735434718357758     23.637565178120575
-0.12000000000000008      1.9646596093644733       -0.12000000000000008     33.939085297240155
-0.12000000000000009      1.8122340720259422       0.005291305632844939     29.456975531225755
-0.12000000000000008      1.850340456360575        -0.05735434718357757     27.79829348171596
-0.12000000000000008      1.8884468406952077       -0.12000000000000008     36.33984148011768
-0.12000000000000008      1.7741276876913092       -0.05735434718357757     28.218742780381046
-0.12000000000000006      1.8122340720259422       -0.12000000000000006     38.834301861038654
-0.12000000000000008      1.7360213033566767       -0.12000000000000008     33.74051831905043
-0.1200000000000001       2.1168277085137266       0.1304265476574173       48.999760224950926
-0.1200000000000001       2.078807136908853        0.06783291604375233      40.65066840715401
-0.1200000000000001       2.0407865653039794       0.005239284430087376     29.437542247096346
-0.1200000000000001       2.0407007525742205       0.13047856886017484      49.32171267856484
-0.1200000000000001       2.002680180969347        0.06788493724650989      42.297800758675876
-0.1200000000000001       1.9645737966347143       0.13053059006293238      49.71597617024243
-0.12000000000000012      1.5832517403790776       0.1307911657257811       41.809158313636864
-0.1200000000000001       1.6214441311234773       0.0680933742943358       36.74058363892881
-0.12000000000000013      1.5450593496346772       0.06809337429433579      33.630387717910054
-0.1200000000000001       1.5832517403790773       0.005395582862890493     24.635452507855756
-0.1200000000000001       1.6596365218678772       0.005395582862890505     24.97958660931402
-0.1200000000000001       1.621444131123477        -0.05730220856855481     21.77747872428535
-0.12000000000000009      1.6978289126122768       -0.05730220856855478     21.716011037860103
-0.1200000000000001       1.6596365218678766       -0.1200000000000001      29.628950134201208
-0.12000000000000012      1.5068669588902774       0.005395582862890484     24.96539397401331
-0.1200000000000001       1.5450593496346772       -0.05730220856855481     23.90059343729639
-0.1200000000000001       1.583251740379077        -0.1200000000000001      31.59956586866562
-0.12000000000000013      1.4686745681458773       -0.05730220856855482     24.087689419764217
-0.1200000000000001       1.506866958890277        -0.1200000000000001      33.613929260252796
-0.1200000000000001       1.507163958981271        0.13165542381034143      37.95994107820458
-0.1200000000000001       1.4689715682368711       0.06895763237889613      30.757331828359547
-0.1200000000000001       1.4307791774924712       0.006259840947450825     22.38371979690176
-0.1200000000000001       1.4310761775834648       0.13251968189490176      36.63427163455514
-0.1200000000000001       1.3928837868390647       0.06982189046345647      30.123050237158246
-0.1200000000000001       1.3549883961856581       0.13338393997946213      35.401992933462644
-0.1200000000000001       1.8121480656161755       0.13063474988071272      44.86139354271366
-0.1200000000000001       1.7740416812815425       0.06798909706429022      36.98448684305721
-0.1200000000000001       1.7359352969469097       0.005343444247867719     26.98961673779175
-0.1200000000000001       1.7358492905371428       0.1306868884957355       44.37611199429098
-0.1200000000000001       1.69774290620251         0.068041235679313        37.55139057228382
-0.1200000000000001       1.6595505154581103       0.1307390271107583       43.96692929652582
-0.12000000000000013      1.4358534834670935       0.38521941251087566      24.459866987346853
-0.12000000000000016      1.4727030476950895       0.32161235081460204      25.12913517230961
-0.12000000000000013      1.396615266297283        0.32247660889916235      24.560366548127355
-0.12000000000000013      1.4334648305252795       0.2588695472028887       26.315540443430194
-0.12000000000000013      1.5095526119230855       0.2580052891183284       27.78755551028909
-0.1200000000000001       1.470314394753275        0.19526248550661507      29.837490893644027
-0.12000000000000013      1.5464021761510813       0.1943982274220547       31.5018353894855
-0.12000000000000012      1.3573770491274728       0.25973380528744905      25.091845671103048
-0.1200000000000001       1.3942266133554688       0.1961267435911754       27.65749051160422
-0.12000000000000012      1.3181388319576621       0.19699100167573574      26.10353640238109
-0.12000000000000009      0.3491315672572218       0.15986272442551785      11.14314599353572
-0.1200000000000001       0.3882795187389885       0.08989704331913835      8.903410441446283
-0.1200000000000001       0.3102973693784261       0.08989704331913836      9.544911104792881
-0.1200000000000001       0.3494453208601928       0.01993136221275886      7.6454886112521
-0.12000000000000012      0.4274274702207552       0.019931362212758853     7.537520134158116
-0.1200000000000001       0.3885932723419595       -0.050034318893620644    8.230731848273185
-0.12000000000000013      0.4665754217025219       -0.050034318893620644    7.517111278087381
-0.12000000000000016      0.4277412238237262       -0.12000000000000016     10.20752043076828
-0.12000000000000015      0.5057233731842886       -0.12000000000000015     7.6642712032755975
-0.1200000000000001       0.2714631714996304       0.019931362212758874     8.317115265021298
-0.12000000000000012      0.3106111229813971       -0.05003431889362063     8.266575799229848
-0.12000000000000013      0.3497590744631638       -0.12000000000000013     10.000890235504148
-0.1200000000000001       0.2326289736208347       -0.050034318893620616    8.344448836484718
-0.12000000000000013      0.27177692510260143      -0.12000000000000013     9.929606019656644
-0.1200000000000001       0.1486419276564959       0.11623478150151799      9.407129229448943
-0.1200000000000001       0.1766376096446088       0.0608117480364718       8.259389000231725
-0.1200000000000001       0.21547180752340453      0.1307774291428513       9.024686188464358
-0.1200000000000001       0.24346748951151742      0.07535439567780508      8.895959695054088
-0.1200000000000001       0.28230168739031314      0.14532007678418457      9.86572832119884
-0.1200000000000001       0.20463329163272176      0.005388714571425587     7.775397696423209
-0.1200000000000001       0.28895224514759377      0.21132492849341042      9.80768313381381
-0.1200000000000001       0.22212236528068513      0.19678228085207713      9.578724417221302
-0.1200000000000001       0.1552924854137765       0.18223963321074382      10.561552995494603
-0.1200000000000001       0.22877292303796576      0.2627871325613029       11.745804987800035
-0.1200000000000001       0.16194304317105712      0.24824448491996964      12.318788153874486
-0.1200000000000001       0.16859360092833775      0.31424933662919546      15.087081731161327
-0.1200000000000001       0.9712959352014066       0.1345524359607837       21.93247093503578
-0.12000000000000013      1.0094785415973173       0.07091432697058773      18.193745290497752
-0.1200000000000001       0.9324211740839539       0.07091432697058775      17.49112071062045
-0.1200000000000001       0.9706037804798646       0.007276217980391781     12.258568320388294
-0.12000000000000013      1.047661147993228        0.007276217980391769     14.278263317780649
-0.12000000000000013      1.0087863868757754       -0.05636189100980418     10.26103360788007
-0.12000000000000016      1.0858437543891388       -0.056361891009804196    14.189517022366358
-0.12000000000000016      1.046968993271686        -0.12000000000000016     13.690976904195743
-0.1200000000000001       0.8935464129665012       0.00727621798039179      10.475085885487086
-0.12000000000000012      0.9317290193624119       -0.05636189100980417     8.311582603677106
-0.12000000000000013      0.9699116257583226       -0.12000000000000013     12.709388142428411
-0.1200000000000001       0.8546716518490485       -0.05636189100980417     6.77368379233701
-0.12000000000000013      0.8928542582449591       -0.12000000000000013     12.085856285171442
-0.12000000000000012      0.8157968907315958       -0.12000000000000012     8.151987327070293
-0.1200000000000001       1.2019994448912406       0.13432425753821275      27.986403369762243
-0.1200000000000001       1.16328088139054         0.07076220802220712      21.66361567375669
-0.12000000000000013      1.1245623178898394       0.007200158506201457     16.209780956001953
-0.1200000000000001       1.1250982749946292       0.13440031701240307      25.575685794584146
-0.12000000000000012      1.0863797114939286       0.07083826749639742      19.09926853811764
-0.1200000000000001       1.048197105098018        0.13447637648659339      23.27613394516277
-0.12000000000000012      0.6720114418830421       0.13528058814356847      14.352801994436021
-0.12000000000000013      0.7079578040951806       0.07146044110767633      10.352001624874898
-0.12000000000000013      0.6304394247083537       0.07146044110767631      10.19235975032585
-0.12000000000000013      0.6663857869204921       0.0076402940717841695    6.925102308397558
-0.12000000000000012      0.7439041663073189       0.007640294071784175     7.693390383624493
-0.12000000000000013      0.7023321491326305       -0.05617985296410798     4.062898620277785
-0.12000000000000013      0.7798505285194575       -0.056179852964107976    6.229962272105382
-0.12000000000000013      0.738278511344769        -0.12000000000000013     2.082135666494304
-0.12000000000000013      0.5888674075336653       0.007640294071784161     6.727284956738803
-0.12000000000000013      0.6248137697458037       -0.05617985296410799     3.5508694299017756
-0.12000000000000013      0.6607601319579421       -0.12000000000000013     2.325638413515707
-0.12000000000000015      0.547295390358977        -0.05617985296410799     4.8239455297452105
-0.12000000000000015      0.5832417525711153       -0.12000000000000015     3.6710364757690295
-0.1200000000000001       0.5912914732265869       0.14142612221405582      13.174889880012547
-0.1200000000000001       0.5497194560518986       0.07760597517816367      9.508637192936714
-0.12000000000000013      0.5081474388772103       0.013785828142271507     6.970019533816599
-0.1200000000000001       0.5105715045701319       0.14757165628454316      12.402349970967375
-0.1200000000000001       0.46899948739544356      0.083751509248651        9.17128510023935
-0.1200000000000001       0.4298515359136768       0.1537171903550305       12.178803870983355
-0.1200000000000001       0.8964748118718153       0.13473447400647992      18.4998522089195
-0.1200000000000001       0.8576000507543629       0.07109636501628394      13.934750548475565
-0.1200000000000001       0.8187252896369099       0.007458256026087982     8.356341887690732
-0.1200000000000001       0.8216536885422243       0.13491651205217609      16.461984561885487
-0.1200000000000001       0.7827789274247716       0.07127840306198013      11.374141253877754
-0.1200000000000001       0.7468325652126331       0.13509855009787228      14.838540693610975
-0.12000000000000015      0.5825989144584084       0.36325162040231856      20.903562431923813
-0.12000000000000016      0.6049520463145668       0.30625886233763105      19.466908272400502
-0.12000000000000013      0.5242320776581119       0.3124043964081184       17.684016361191638
-0.12000000000000013      0.5465852095142703       0.2554116383434309       16.43207842832377
-0.12000000000000013      0.6273051781707253       0.24926610427294352      17.923521727885603
-0.1200000000000001       0.5689383413704286       0.19841888027874333      14.819886917602267
-0.12000000000000013      0.6496583100268837       0.19227334620825598      16.47689642640567
-0.12000000000000012      0.4658652408578151       0.2615571724139182       14.722091639234542
-0.1200000000000001       0.4882183727139735       0.20456441434923067      13.914133718559357
-0.1200000000000001       0.40749840405751847      0.21070994841971802      12.453678146412965
-0.12000000000000012      0.831658662491122        0.38232110591232055      25.182362815310626
-0.1200000000000001       0.8665679806686931       0.3203789384244364       23.244842040255698
-0.12000000000000013      0.791746857339102        0.3205609764701325       22.345277488792
-0.1200000000000001       0.8266561755166733       0.2586188089822483       20.15192626711021
-0.1200000000000001       0.9014772988462643       0.25843677093655215      21.714889231928822
-0.1200000000000001       0.8615654936942443       0.1966766414943641       18.18509008417028
-0.1200000000000001       0.9363866170238354       0.19649460344866793      20.455570911370657
-0.12000000000000012      0.751835052187082        0.2588008470279445       19.64065806148583
-0.1200000000000001       0.7867443703646532       0.19685867954006028      17.26787599826113
-0.12000000000000013      0.711923247035062        0.19704071758575648      17.176983815498104
-0.12000000000000013      0.7693937254829435       0.37755373453482005      23.92320667533911
-0.12000000000000013      0.7294819203309235       0.31579360509263205      21.318614895064705
-0.12000000000000013      0.6895701151789037       0.254033475650444        18.881392360239236
-0.12000000000000013      0.7071287884747652       0.37278636315731956      22.85244570828825
-0.12000000000000013      0.6672169833227453       0.31102623371513155      20.24856629416033
-0.12000000000000015      0.6448638514665868       0.368018991779819        21.843732721461674
-0.12000000000000012      0.12761835842926894      0.6596241835689772       47.52988936981183
-0.12000000000000013      0.06571376882195168      0.623158216711928        43.036055392191116
-0.1200000000000001       0.06571376882195168      0.7015987931367862       43.84604260110065
-0.1200000000000001       0.0038091792146344172    0.6651328262797369       30.10514699663041
-0.12000000000000012      0.0038091792146344103    0.5866922498548786       27.57430548997407
-0.1200000000000001       -0.058095410392682845    0.6286668594226876       27.85790954522425
-0.12000000000000013      -0.05809541039268286     0.5502262829978293       26.287333265370627
-0.1200000000000001       -0.1200000000000001      0.5922008925656383       42.80611271538455
-0.1200000000000001       0.0038091792146344172    0.7435734027045953       34.54580475658175
-0.1200000000000001       -0.058095410392682845    0.707107435847546        30.30668276899666
-0.1200000000000001       -0.1200000000000001      0.6706414689904967       43.11583847804527
-0.1200000000000001       -0.058095410392682845    0.7855480122724042       36.09504057588288
-0.1200000000000001       -0.1200000000000001      0.7490820454153551       43.9667492268268
-0.1200000000000001       -0.1200000000000001      0.8275226218402133       50.81417408614783
-0.1200000000000001       0.11321529872134953      0.43918970141506036      31.059615524775268
-0.1200000000000001       0.056111729016672066     0.4762018952759833       29.57732506271598
-0.1200000000000001       -9.918406880053965E-4    0.5132140891369062       25.13001398635091
-0.1200000000000001       0.11801631862398933      0.5126678621330326       36.19707697893305
-0.1200000000000001       0.060912748919311865     0.5496800559939556       35.656912373209316
-0.1200000000000001       0.12281733852662914      0.5861460228510049       41.67835127958388
-0.1200000000000001       0.36240850562225657      0.4996531295573813       19.787371036184584
-0.1200000000000001       0.29890994892136985      0.4661677323423079       18.916257769558314
-0.1200000000000001       0.30371096882400966      0.5396458930602803       22.918296702418182
-0.1200000000000001       0.24021241212312294      0.506160495845207        22.406881912579067
-0.1200000000000001       0.23541139222048313      0.43268233512723464      18.1603283332272
-0.1200000000000001       0.17671385542223622      0.4726750986301336       22.757533495010424
-0.1200000000000001       0.1719128355195964       0.3991969379121613       18.895798960204594
-0.1200000000000001       0.24501343202576276      0.5796386565631793       26.533052305824782
-0.1200000000000001       0.18151487532487603      0.546153259348106        26.36603078296543
-0.1200000000000001       0.18631589522751585      0.6196314200660782       30.895723731303995
-0.1200000000000001       0.35245080184848043      0.2448103257084837       10.930881706367105
-0.1200000000000001       0.2922714797388525       0.2962725297763763       12.166770585582261
-0.1200000000000001       0.23209215762922444      0.3477347338442688       14.635772369883636
-0.1200000000000001       0.35577003643973915      0.32975792699144957      13.325283679531701
-0.1200000000000001       0.29559071433011114      0.3812201310593421       15.27147269855717
-0.1200000000000001       0.35908927103099786      0.4147055282744154       16.2951278193091
-0.12000000000000013      0.4174561078312945       0.46555275226861553      18.902182564671833
-0.1200000000000001       0.41413687324003584      0.3806051509856497       15.37941537215834
-0.12000000000000013      0.4725037100403325       0.4314523749798499       19.09955885205265
-0.12000000000000013      0.46918447544907377      0.3465047736968841       16.120605491973993
-0.12000000000000015      0.5275513122493705       0.3973519976910842       19.678434415264412
-0.1200000000000001       0.41081763864877713      0.2956575497026839       12.944884384834126
-0.12000000000000012      0.6563159835281566       0.6521127813721928       26.251808320444894
-0.12000000000000013      0.7001516532688978       0.5846648625072247       26.00040959957274
-0.12000000000000013      0.6378867162607196       0.5798974911297242       25.09035272568634
-0.12000000000000013      0.681722386001461        0.5124495722647561       24.77727632814357
-0.12000000000000012      0.7439873230096392       0.5172169436422567       25.68684151599779
-0.12000000000000013      0.7255580557422022       0.4450016533997882       24.27863725789553
-0.12000000000000013      0.7878229927503806       0.44976902477728864      25.4313283306237
-0.12000000000000013      0.6194574489932825       0.5076822008872557       23.629661492443194
-0.12000000000000013      0.6632931187340239       0.44023428202228765      23.36473565742316
-0.12000000000000015      0.6010281817258454       0.43546691064478715      22.215912448167067
-0.12000000000000013      0.5459805795168075       0.46956728793355285      21.171524953840976
-0.1200000000000001       0.4909329773077696       0.5036676652223185       20.78897664875824
-0.1200000000000001       0.43588537509873165      0.5377680425110842       20.33462702269694
-0.12000000000000012      0.5644098467842446       0.5417825781760214       22.608896703346335
-0.1200000000000001       0.5093622445752066       0.5758829554647871       21.824408823424427
-0.1200000000000001       0.5828391140516817       0.6139978684184899       23.69984894411376
-0.1200000000000001       1.1317256124076158       0.38835378762113204      25.50422965428008
-0.1200000000000001       1.168519363002675        0.32482739023185464      24.27815714003969
-0.1200000000000001       1.0916181931060636       0.32490344970604496      23.55708561913061
-0.1200000000000001       1.1284119437011224       0.26137705231676756      22.954744809321188
-0.1200000000000001       1.2053131135977337       0.26130099284257724      24.466236741309615
-0.1200000000000001       1.1652056942961813       0.19785065492749015      24.011990949838694
-0.1200000000000001       1.2421068641927928       0.19777459545329984      25.864224089665672
-0.1200000000000001       1.051510773804511        0.26145311179095787      22.2415730865845
-0.1200000000000001       1.0883045243995702       0.19792671440168047      22.24303403633599
-0.1200000000000001       1.0114033545029588       0.19800277387587079      21.272372571358915
-0.1200000000000001       1.0567088749284923       0.38684561719392924      25.059781815119532
-0.1200000000000001       1.0166014556269398       0.3233952792788421       23.556839181416194
-0.1200000000000001       0.9764940363253878       0.25994494136375507      22.410209512862078
-0.1200000000000001       0.9816921374493689       0.3853374467667263       25.009858394349923
-0.1200000000000001       0.9415847181478165       0.32188710885163924      23.40850555527573
-0.1200000000000001       0.9066753999702455       0.38382927633952346      25.02231427567113
-0.12000000000000013      1.359821515702224        0.38600300628843975      24.91774317493314
-0.1200000000000001       1.3205832985324137       0.3232602026767264       24.653196892142706
-0.1200000000000001       1.2813450813626033       0.26051739906501314      25.013918204668506
-0.12000000000000012      1.2837895479373547       0.38678660006600385      24.882048559075344
-0.1200000000000001       1.2445513307675442       0.32404379645429054      24.43793713144096
-0.12000000000000012      1.2077575801724851       0.38757019384356795      25.04259694699291
-0.12000000000000013      0.9899232055896967       0.6411599054651452       28.598456115495384
-0.12000000000000013      1.0253738072941765       0.5779583760041419       27.805965070499067
-0.12000000000000016      0.950357069815053        0.576450205576939        27.747054310468815
-0.12000000000000013      0.9858076715195327       0.5132486761159357       26.94020092218618
-0.12000000000000012      1.0608244089986563       0.5147568465431387       27.078807984067787
-0.1200000000000001       1.0212582732240125       0.45004714665493256      26.048705494717975
-0.12000000000000012      1.096275010703136        0.45155531708213537      26.459933297440504
-0.12000000000000013      0.9107909340404093       0.5117405056887329       26.947335748683543
-0.12000000000000012      0.9462415357448891       0.4485389762277296       26.090719557218286
-0.12000000000000013      0.8712247982657657       0.44703080580052673      26.1957861404992
-0.12000000000000013      0.7397177890435417       0.6493745623954309       27.23541475952284
-0.12000000000000013      0.783553458784283        0.5819266435304629       26.344313684921175
-0.12000000000000013      0.8231195945589267       0.646636343418669        27.56256411015618
-0.12000000000000013      0.8669552642996681       0.579188424553701        26.950188530067066
-0.12000000000000015      0.9065214000743117       0.6438981244419072       28.017695936148378
-0.12000000000000013      0.8273891285250243       0.5144787246654947       26.2470628804546
-0.12000000000000016      0.962118084236207        0.6983251006942157       28.41158563081803
-0.12000000000000013      0.8787162787208219       0.7010633196709776       28.227891050849202
-0.12000000000000016      0.795314473205437        0.7038015386477394       28.00865810228871
-0.12000000000000013      0.7119126676900518       0.7065397576245013       27.021946252179152
-0.12000000000000013      0.9343129628827171       0.7554902959232861       28.280557163124342
-0.12000000000000013      0.850911157367332        0.758228514900048        28.14855909187928
-0.12000000000000013      0.767509351851947        0.7609667338768098       27.189486467045896
-0.12000000000000015      0.9065078415292274       0.8126554911523565       28.16315893969599
-0.12000000000000015      0.8231060360138422       0.8153937101291183       27.456616784271443
-0.12000000000000013      0.8787027201757375       0.8698206863814268       27.835308090869056
-0.12000000000000013      0.1291697840106522       0.7381773874490531       47.74609122061148
-0.1200000000000001       0.06726519440333498      0.780151997016862        43.75792653418543
-0.1200000000000001       0.005360604796017715     0.8221266065846711       36.68754931717161
-0.1200000000000001       -0.05654398481129955     0.8641012161524799       40.04410797433213
-0.12000000000000012      0.13072120959203554      0.816730591329129        51.70114978686788
-0.1200000000000001       0.06881661998471827      0.8587052008969379       47.19738464043741
-0.1200000000000001       0.006912030377401013     0.9006798104647469       40.445624525579404
-0.12000000000000013      0.13227263517341883      0.8952837952092048       55.78441518638764
-0.1200000000000001       0.07036804556610157      0.9372584047770136       54.451419694320165
-0.12000000000000012      0.13382406075480213      0.9738369990892806       66.48364881167817
-0.12000000000000013      0.07036804556610157      1.0151838864090792       60.40359043266497
-0.1200000000000001       0.006912030377401011     0.9786052920968124       40.777178156093484
-0.1200000000000001       -0.05654398481129955     0.9420266977845456       38.781453250126084
-0.1200000000000001       -0.1200000000000001      0.9054481034722789       53.95269073567059
-0.12000000000000012      0.006912030377401006     1.0565307737288778       41.901752424618536
-0.1200000000000001       -0.05654398481129955     1.019952179416611        36.16106014005542
-0.1200000000000001       -0.1200000000000001      0.9833735851043444       50.977760243490735
-0.12000000000000013      -0.05654398481129956     1.0978776610486765       36.696485681827944
-0.1200000000000001       -0.1200000000000001      1.0612990667364097       48.05609418372964
-0.12000000000000012      -0.12000000000000012     1.1392245483684753       54.15666076315688
-0.1200000000000001       5.219833821198462        5.470815691354787        11.107101353226296
-0.1200000000000001       5.286626390032574        5.511006828237067        11.665038439348507
-0.1200000000000001       5.277993692118717        5.431644353438242        13.247080689335416
-0.1200000000000001       5.344786260952831        5.471835490320521        14.0934172529827
-0.12000000000000012      5.353418958866689        5.551197965119345        12.558211441047058
-0.12000000000000013      5.4115788297869445       5.5120266272028          15.27304758629435
-0.12000000000000013      5.420211527700802        5.591389102001624        13.855566505214625
-0.12000000000000012      5.336153563038973        5.3924730155216976       15.517401277315638
-0.12000000000000013      5.402946131873087        5.4326641524039765       16.532042533806663
-0.12000000000000013      5.394313433959229        5.3533016776051525       18.00833148617844
-0.12000000000000013      5.438767925972122        5.864417124094564        8.365332764435784
-0.1200000000000001       5.411752869191556        5.925131850851097        8.089712669908202
-0.12000000000000012      5.367846541148282        5.85169315521526         6.9030909491179955
-0.1200000000000001       5.340831484367716        5.912407881971793        7.065538879119883
-0.12000000000000013      5.296925156324441        5.838969186335957        5.965175475451348
-0.1200000000000001       5.269910099543877        5.89968391309249         6.241453878726162
-0.12000000000000012      5.226003771500601        5.826245217456652        6.524118733877224
-0.1200000000000001       5.384737812410991        5.985846577607631        9.015463640371093
-0.1200000000000001       5.313816427587151        5.9731226087283265       7.991048638831328
-0.1200000000000001       5.357722755630425        6.046561304364165        10.147310290819165
-0.12000000000000013      5.29125385275918         5.777578972813464        7.459022562035888
-0.12000000000000013      5.3621752375830205       5.790302941692769        8.354915127773635
-0.12000000000000013      5.433096622406861        5.803026910572074        10.003886984425256
-0.12000000000000013      5.356503934017759        5.728912728170277        9.379892371236918
-0.12000000000000013      5.4274253188416          5.741636697049581        10.74781729297573
-0.12000000000000015      5.421754015276338        5.680246483527089        11.908418579543632
-0.1200000000000001       5.2244612839250655       5.737387835931186        7.437757844880013
-0.12000000000000013      5.289711365183646        5.688721591287997        8.802084539350314
-0.12000000000000013      5.354961446442224        5.640055346644811        10.960863711641004
-0.1200000000000001       5.222918796349531        5.648530454405719        8.427160445722798
-0.1200000000000001       5.2881688776081095       5.599864209762532        10.12055471693493
-0.1200000000000001       5.221376308773996        5.559673072880253        9.547001281789294
-0.12000000000000013      5.189618541509839        5.899683913092489        6.214802172388867
-0.12000000000000013      5.233524869553115        5.9731226087283265       6.977244001277544
-0.12000000000000013      5.153233311519079        5.9731226087283265       6.522941126672476
-0.12000000000000013      5.197139639562355        6.046561304364163        8.034489311054758
-0.12000000000000015      5.116848081528319        6.046561304364165        7.042638113344109
-0.12000000000000013      5.160754409571594        6.120000000000001        9.227343824881304
-0.12000000000000013      5.0804628515375585       6.120000000000002        7.016848139064518
-0.1200000000000001       5.27743119759639         6.046561304364164        8.909843506995298
-0.12000000000000012      5.241045967605629        6.120000000000001        10.12775668372435
-0.12000000000000012      5.321337525639665        6.120000000000001        11.370971235457516
-0.1200000000000001       5.160242781401063        5.503766078891093        10.5700837124716
-0.1200000000000001       5.1617852689765975       5.59262346041656         9.048131881493353
-0.1200000000000001       5.100651741603664        5.5367164664274          10.518014644674086
-0.1200000000000001       5.102194229179199        5.625573847952866        9.345095539799885
-0.1200000000000001       5.0410607018062645       5.569666853963707        10.878189350977127
-0.1200000000000001       5.0426031893818          5.658524235489172        10.582616214239842
-0.1200000000000001       4.981469662008866        5.602617241500012        12.17653994906578
-0.1200000000000001       5.163327756552132        5.681480841942026        8.258570882819209
-0.1200000000000001       5.103736716754733        5.714431229478333        9.377735292781184
-0.1200000000000001       5.164870244127667        5.770338223467492        8.355867003920789
-0.12000000000000013      4.886124566146727        5.839015605698818        10.792120800124954
-0.12000000000000016      4.934709137494435        5.909261704274114        8.550357727064627
-0.12000000000000016      4.971094367485195        5.835823008638276        9.38166502260105
-0.12000000000000013      5.019678938832904        5.906069107213573        7.678042842673628
-0.12000000000000013      4.983293708842143        5.97950780284941         7.396482392408202
-0.12000000000000016      5.068263510180611        5.976315205788868        6.88723996212287
-0.12000000000000015      5.031878280189851        6.0497539014247055       6.545906756447961
-0.12000000000000013      5.056064168823664        5.832630411577735        8.51517817922825
-0.12000000000000013      5.104648740171371        5.902876510153031        6.916437084016344
-0.12000000000000013      5.141033970162132        5.829437814517194        7.87412328700415
-0.1200000000000001       4.957633388043331        5.661716832549713        12.106957977619679
-0.1200000000000001       5.018766915416265        5.717623826538874        10.692435758844995
-0.12000000000000012      4.933797114077796        5.720816423599415        11.822206216562549
-0.1200000000000001       4.99493064145073         5.776723417588575        10.347877995919204
-0.12000000000000013      4.909960840112262        5.779916014649116        11.614750764365132
-0.12000000000000012      5.0799004427891985       5.773530820528034        9.518520211237748
-0.1200000000000001       5.2069696655946744       2.678276710326618        30.193021464225236
-0.1200000000000001       5.271270537779327        2.71721482515028         33.59676198967565
-0.1200000000000001       5.270517021893732        2.6404262454625202       33.113183509296185
-0.1200000000000001       5.334817894078385        2.6793643602861827       36.26945489732951
-0.1200000000000001       5.335571409963981        2.7561529399739424       36.42451362714823
-0.1200000000000001       5.399118766263038        2.718302475109845        39.086621106809574
-0.1200000000000001       5.399872282148634        2.795091054797605        39.277550864263326
-0.12000000000000012      5.334064378192791        2.6025757805984227       35.86470439477947
-0.12000000000000013      5.398365250377443        2.6415138954220847       39.136238659690626
-0.12000000000000013      5.397611734491848        2.564725315734325        38.633755536756524
-0.1200000000000001       5.205166103132985        2.600757237554478        29.498268627305833
-0.1200000000000001       5.268713459432043        2.5629067726903805       32.65531581782689
-0.1200000000000001       5.3322608157311          2.525056307826283        35.29575408562855
-0.1200000000000001       5.203362540671295        2.523237764782338        29.446055675796543
-0.1200000000000001       5.266909896970352        2.4853872999182403       32.575006093707174
-0.1200000000000001       5.201558978209605        2.4457182920101976       29.406038066857764
-0.12000000000000012      5.457460430085504        4.996050486860486        33.07623809116603
-0.1200000000000001       5.523095322564128        5.038840299122919        26.856065862550537
-0.1200000000000001       5.523095322564127        4.9599653918149755       29.336272508799098
-0.1200000000000001       5.588730215042752        5.00275520407741         19.51194371494565
-0.1200000000000001       5.588730215042752        5.081630111385353        19.607517465250446
-0.1200000000000001       5.654365107521375        5.045545016339842        17.878162400290577
-0.1200000000000001       5.654365107521375        5.124419923647787        18.87892655186773
-0.1200000000000001       5.719999999999999        5.088334828602276        25.23859164517932
-0.1200000000000001       5.588730215042751        4.923880296769465        19.466488775545066
-0.1200000000000001       5.654365107521375        4.966670109031898        16.740368448845985
-0.1200000000000001       5.719999999999999        5.009459921294331        24.19466366184343
-0.1200000000000001       5.6543651075213734       4.887795201723954        16.47147416666839
-0.1200000000000001       5.719999999999998        4.930585013986387        23.19966954287536
-0.12000000000000009      5.719999999999997        4.851710106678443        25.814569100790692
-0.12000000000000016      5.45372008618099         5.2346103764815775       26.61275753798131
-0.12000000000000013      5.520601759961119        5.197880225536981        22.322756142277246
-0.1200000000000001       5.587483433741247        5.161150074592384        17.803196977122372
-0.12000000000000013      5.4549668674824945       5.1550904132745465       27.92403097350428
-0.12000000000000012      5.521848541262623        5.11836026232995         23.515573079168725
-0.12000000000000013      5.456213648784           5.075570450067516        29.260396877277707
-0.1200000000000001       5.461349432546105        4.692090207604682        38.3053422390625
-0.1200000000000001       5.526012074409579        4.731995182373122        30.92503636017024
-0.1200000000000001       5.526012074409579        4.65349869434011         33.87607279305954
-0.1200000000000001       5.5906747162730515       4.69340366910855         22.674948947842164
-0.1200000000000001       5.5906747162730515       4.7719001571415625       22.28887028378821
-0.1200000000000001       5.655337358136524        4.73330864387699         20.862188864251753
-0.1200000000000001       5.655337358136524        4.811805131910003        20.787572152472965
-0.1200000000000001       5.719999999999997        4.77321361864543         29.286533589522083
-0.1200000000000001       5.5906747162730515       4.614907181075538        22.31048970333213
-0.1200000000000001       5.655337358136524        4.654812155843978        18.96438163238811
-0.1200000000000001       5.719999999999998        4.6947171306124185       27.584934253545722
-0.1200000000000001       5.655337358136526        4.576315667810967        17.960865652174284
-0.1200000000000001       5.719999999999998        4.616220642579407        25.960936464926178
-0.1200000000000001       5.719999999999999        4.537724154546394        28.097863277895428
-0.1200000000000001       5.458432680700654        4.920060417046535        34.7579716208679
-0.1200000000000001       5.524067573179278        4.8839753220010245       29.231277925896677
-0.1200000000000001       5.589702465657901        4.8478902269555135       20.200927523926513
-0.1200000000000001       5.459404931315804        4.844070347232584        34.966674780580114
-0.1200000000000001       5.525039823794428        4.807985252187073        28.59163916729926
-0.1200000000000001       5.460377181930955        4.768080277418633        35.23738129390747
-0.12000000000000013      5.459561199812089        4.3805104600908145       40.82739079348756
-0.12000000000000013      5.524670899859068        4.419813883704709        33.43157002557393
-0.12000000000000016      5.524670899859068        4.341694296511392        33.78371708634264
-0.12000000000000013      5.589780599906044        4.380997720125286        25.986700564466958
-0.12000000000000012      5.589780599906044        4.459117307318604        24.288446643855224
-0.1200000000000001       5.654890299953022        4.420301143739182        25.903023700202862
-0.12000000000000012      5.654890299953022        4.4984207309325          22.71957023686507
-0.12000000000000013      5.72                     4.459604567353077        34.73497625375225
-0.12000000000000013      5.589780599906045        4.30287813293197         24.68868257893528
-0.12000000000000013      5.654890299953022        4.3421815565458655       26.30803697671726
-0.12000000000000013      5.72                     4.38148498015976         35.075850287242694
-0.12000000000000015      5.654890299953022        4.264061969352548        23.555125531551788
-0.12000000000000015      5.720000000000001        4.303365392966443        35.424133305158314
-0.12000000000000015      5.720000000000001        4.225245805773126        30.30564349725337
-0.1200000000000001       5.4609023743626          4.614195270726215        39.85877342049969
-0.1200000000000001       5.525565016226075        4.575603757461643        33.713800940327964
-0.1200000000000001       5.590227658089548        4.53701224419707         22.954279734776755
-0.12000000000000012      5.460455316179097        4.536300333847748        39.93367022936612
-0.12000000000000012      5.52511795804257         4.497708820583176        32.873500586322834
-0.12000000000000013      5.460008257995593        4.458405396969281        40.0511978269394
-0.12000000000000012      5.461265792234573        4.066823118009933        46.36192695690886
-0.12000000000000013      5.52594934417593         4.106428789950732        41.14653055578168
-0.12000000000000013      5.52594934417593         4.028684293907966        38.249432407305676
-0.12000000000000013      5.590632896117286        4.068289965848765        27.680616267928347
-0.12000000000000013      5.590632896117286        4.14603446189153         26.524768005284642
-0.12000000000000013      5.6553164480586435       4.107895637789563        22.49446787503719
-0.12000000000000015      5.6553164480586435       4.185640133832328        19.83820520316128
-0.12000000000000016      5.7200000000000015       4.147501309730361        30.583914723863266
-0.12000000000000012      5.590632896117286        3.9905454698059986       27.96460898829772
-0.12000000000000013      5.6553164480586435       4.0301511417467974       25.82377370291563
-0.12000000000000013      5.720000000000001        4.0697568136875955       33.146766568488545
-0.12000000000000013      5.6553164480586435       3.952406645704032        26.361026793018247
-0.12000000000000013      5.7200000000000015       3.9920123176448303       35.920583834581834
-0.1200000000000001       5.461808187059066        3.9889493185439644       45.66566959350533
-0.1200000000000001       5.526491739000423        3.9508104944419973       38.09966672873709
-0.1200000000000001       5.59117529094178         3.91267167034003         27.276265801204957
-0.1200000000000001       5.462350581883559        3.911075519077996        47.509513664637836
-0.1200000000000001       5.527034133824916        3.872936694976029        41.34219625261594
-0.1200000000000001       5.462892976708051        3.8332017196120276       49.41380745827993
-0.12000000000000016      5.459987347917711        4.302088624570594        42.24844112221318
-0.12000000000000013      5.525097047964689        4.263272460991171        35.796222232843206
-0.12000000000000016      5.590206748011666        4.224456297411749        25.255104102821505
-0.12000000000000013      5.460413496023332        4.223666789050373        44.26760649830778
-0.12000000000000013      5.525523196070309        4.184850625470951        39.0700030434156
-0.12000000000000013      5.460839644128953        4.1452449535301525       46.31562981874902
-0.12000000000000012      5.192441256440495        5.154138686142999        14.938796470233541
-0.12000000000000013      5.257449268550242        5.194136599529401        15.77107496760767
-0.12000000000000013      5.258696049851748        5.114616636322371        17.217876573022043
-0.12000000000000013      5.323704061961495        5.154614549708773        18.826821220993736
-0.12000000000000013      5.3224572806599895       5.234134512915803        17.388187446954
-0.12000000000000013      5.3887120740712415       5.194612463095175        20.9601160925149
-0.12000000000000015      5.387465292769737        5.274132426302206        19.284570650393878
-0.12000000000000012      5.324950843263           5.075094586501742        20.450077570851676
-0.12000000000000013      5.389958855372747        5.115092499888144        22.501478521289172
-0.12000000000000013      5.391205636674252        5.035572536681114        23.967784086702217
-0.1200000000000001       5.21298568000897         5.39164644005184         11.86296079232125
-0.1200000000000001       5.2711455509292255       5.352475102135296        14.154961208630603
-0.1200000000000001       5.32930542184948         5.31330376421875         16.532606975568225
-0.1200000000000001       5.206137538819478        5.312477188748893        12.75008716740922
-0.12000000000000012      5.264297409739734        5.273305850832348        15.117667732007448
-0.1200000000000001       5.199289397629986        5.233307937445947        13.672434217575962
-0.12000000000000013      5.201690213291192        4.832384926848519        19.641181151243917
-0.12000000000000016      5.26563276748977         4.873301316851512        20.998410217470408
-0.12000000000000013      5.26660501810492         4.797311247037561        21.92519023615172
-0.12000000000000013      5.330547572303497        4.838227637040552        24.123550415351232
-0.12000000000000013      5.329575321688348        4.914217706854503        22.885210108290906
-0.1200000000000001       5.394490126502077        4.879144027043544        26.168354879041477
-0.12000000000000013      5.393517875886926        4.955134096857494        24.960711273391265
-0.12000000000000012      5.331519822918649        4.762237567226601        25.300045656146764
-0.1200000000000001       5.3954623771172265       4.8031539572295925       27.70600467303691
-0.12000000000000012      5.396434627732377        4.727163887415641        28.859471771354887
-0.12000000000000013      5.194753495653169        5.07370024631938         16.18805278042653
-0.12000000000000013      5.261008289064422        5.03417819649875         18.658378996766768
-0.12000000000000013      5.327263082475674        4.994656146678123        21.836538618143457
-0.12000000000000013      5.197065734865843        4.9932618064957595       17.35309921108665
-0.12000000000000013      5.263320528277095        4.953739756675131        19.952627027452696
-0.12000000000000015      5.1993779740785175       4.912823366672139        18.580513970187354
-0.12000000000000012      4.915243243127135        5.305709343015861        13.729084075319934
-0.1200000000000001       4.991390887644966        5.346985930100592        12.150743202873503
-0.12000000000000013      4.984542746455475        5.2678166787976455       12.585096075196706
-0.1200000000000001       5.060690390973305        5.309093265882376        11.858741969700006
-0.1200000000000001       5.067538532162798        5.388262517185324        11.49910387142361
-0.1200000000000001       5.136838035491138        5.350369852967109        11.590784218639351
-0.1200000000000001       5.14368617668063         5.429539104270055        11.183800821517167
-0.12000000000000012      5.0538422497838145       5.22992401457943         12.938595368829482
-0.1200000000000001       5.129989894301646        5.2712006016641615       12.37886144123033
-0.12000000000000013      5.123141753112154        5.192031350361214        13.837949926537014
-0.1200000000000001       4.964913057288433        5.528390266878974        12.622829207638876
-0.1200000000000001       5.024504097085831        5.495439879342668        11.605274691974266
-0.1200000000000001       5.084095136883231        5.462489491806362        11.354019208096462
-0.1200000000000001       4.948356452568           5.454163292257936        12.96327027460151
-0.1200000000000001       5.0079474923654          5.42121290472163         12.006575398624431
-0.1200000000000001       4.931799847847568        5.379936317636898        13.327951099889976
-0.12000000000000009      4.936221388432535        4.9589618257157335       13.471354652299382
-0.1200000000000001       5.000276355434525        5.007756040822549        13.653138185710592
-0.1200000000000001       5.002588594647198        4.927317600998929        13.824696730730018
-0.1200000000000001       5.066643561649189        4.976111816105746        14.536051679939957
-0.1200000000000001       5.064331322436515        5.056550255929366        14.044606500147495
-0.1200000000000001       5.130698528651179        5.024906031212563        15.3743622308965
-0.1200000000000001       5.128386289438504        5.105344471036183        14.750712262813803
-0.1200000000000001       5.068955800861863        4.895673376282126        15.470148377334887
-0.12000000000000012      5.133010767863853        4.944467591388943        16.457117981346883
-0.12000000000000012      5.1353230070765274       4.8640291515653225       17.766138301198325
-0.1200000000000001       4.9204877794534845       5.21902246369083         13.250767066894205
-0.1200000000000001       4.989787282781824        5.181129799472614        13.086998758010107
-0.1200000000000001       5.059086786110165        5.143237135254398        13.820445873871865
-0.1200000000000001       4.925732315779834        5.132335584365798        13.36939461827035
-0.1200000000000001       4.995031819108174        5.094442920147582        13.480376833293631
-0.1200000000000001       4.930976852106184        5.045648705040765        13.580143663210112
-0.1200000000000001       4.649944568867049        5.060181481920692        15.815304882550514
-0.1200000000000001       4.71626923743207         5.121563447194484        15.184069952105876
-0.1200000000000001       4.721513773758421        5.0348765678694525       14.796369257281711
-0.1200000000000001       4.787838442323442        5.096258533143245        14.090995350516828
-0.1200000000000001       4.782593905997092        5.182945412468277        14.7779930779163
-0.1200000000000001       4.8541631108884635       5.157640498417037        13.744208900777648
-0.1200000000000001       4.848918574562113        5.244327377742069        14.435723764166001
-0.1200000000000001       4.793082978649792        5.009571653818213        14.23857223555748
-0.1200000000000001       4.859407647214813        5.0709536190920055       13.762267709924336
-0.1200000000000001       4.864652183541164        4.984266739766973        13.883339153819675
-0.1200000000000001       4.66319477892518         4.995843040053321        15.281030631962963
-0.1200000000000001       4.734763983816552        4.970538126002082        14.669282254861999
-0.1200000000000001       4.8063331887079235       4.945233211950843        14.07004368072158
-0.1200000000000001       4.877902393599294        4.919928297899602        13.478359887603398
-0.12000000000000012      4.676444988983311        4.931504598185951        14.827835241376716
-0.1200000000000001       4.748014193874683        4.9061996841347115       14.307001914190725
-0.1200000000000001       4.819583398766055        4.880894770083472        13.629175297725627
-0.12000000000000013      4.689695199041443        4.86716615631858         14.420179059303123
-0.12000000000000012      4.761264403932815        4.841861242267341        13.904710778845324
-0.12000000000000013      4.702945409099574        4.80282771445121         14.067930540855025
-0.1200000000000001       4.941054446890681        4.887362945864263        13.303650573719764
-0.1200000000000001       5.007421653105346        4.855718721147459        14.220528737232046
-0.1200000000000001       5.07378885932001         4.824074496430655        16.282174197412143
-0.12000000000000016      5.140156065534674        4.792430271713852        18.401550260102624
-0.1200000000000001       4.9458875053488285       4.815764066012791        13.659719861888819
-0.12000000000000012      5.012254711563493        4.784119841295988        14.915007166628863
-0.12000000000000013      5.078621917778157        4.752475616579184        16.763060701211828
-0.12000000000000012      4.950720563806975        4.74416518616132         14.125848783858409
-0.12000000000000015      5.0170877700216385       4.7125209614445165       15.375270231051047
-0.12000000000000013      4.955553622265121        4.672566306309848        14.370591631114662
-0.12000000000000016      4.76609746239096         4.7702623624158695       13.47659764267099
-0.1200000000000001       4.824416457224201        4.809295890232001        13.501431088090124
-0.1200000000000001       4.8827354520574415       4.848329418048132        13.456883757240647
-0.12000000000000013      4.829249515682347        4.737697010380529        13.444051358591548
-0.12000000000000012      4.887568510515588        4.77673053819666         13.685878442980949
-0.12000000000000015      4.892401568973734        4.705131658345189        13.970723810241765
-0.12000000000000013      5.201618074641508        4.228765566324218        24.900848041655006
-0.12000000000000016      5.266103855934153        4.266701789765866        28.5756100196349
-0.12000000000000016      5.266530004039774        4.188279954245647        29.420308765703297
-0.12000000000000013      5.33101578533242         4.226216177687295        31.48608313673431
-0.12000000000000013      5.330589637226799        4.304638013207516        30.94628097280758
-0.12000000000000016      5.395501566625065        4.2641524011289444       33.755421588819935
-0.12000000000000015      5.395075418519444        4.342574236649165        33.37824546204122
-0.12000000000000013      5.3314419334380405       4.147794342167075        31.988555117379498
-0.12000000000000013      5.395927714730686        4.185730565608724        34.29454004987846
-0.12000000000000013      5.396353862836307        4.107308730088505        34.591615485877426
-0.1200000000000001       5.203893233905232        4.532564654062126        23.010845012354775
-0.1200000000000001       5.26825728356545         4.5724460424477655       24.985751425191665
-0.1200000000000001       5.267810225381947        4.494551105569299        25.50896326266428
-0.1200000000000001       5.332174275042165        4.534432493954936        28.097910165746352
-0.1200000000000001       5.332621333225669        4.612327430833404        27.100965161734724
-0.1200000000000001       5.396538324702382        4.574313882340576        30.25229996612396
-0.1200000000000001       5.396985382885887        4.652208819219043        29.341523817246475
-0.12000000000000012      5.331727216858661        4.45653755707647         29.020597156732116
-0.12000000000000012      5.396091266518878        4.496418945462109        31.626131493334533
-0.12000000000000013      5.395644208335375        4.418524008583642        32.651828131518144
-0.1200000000000001       5.203324444089301        4.456614882127649        22.90009474443397
-0.1200000000000001       5.267241435566015        4.418601333634821        26.07733777035479
-0.12000000000000013      5.3311584270427295       4.3805877851419925       29.73939806086064
-0.12000000000000012      5.2027556542733695       4.380665110193172        23.62790385922912
-0.12000000000000013      5.266672645750084        4.342651561700344        27.2563745326795
-0.12000000000000013      5.202186864457438        4.304715338258696        24.372162763396776
-0.12000000000000013      5.202240968444702        4.75742985865192         20.091863592283993
-0.1200000000000001       5.26715577325843         4.722356178840961        22.7591978355191
-0.1200000000000001       5.332070578072159        4.687282499030003        26.187103223348462
-0.12000000000000012      5.202791723598212        4.6824747904553226       21.15702003902909
-0.1200000000000001       5.26770652841194         4.647401110644363        24.013551046445244
-0.12000000000000012      5.203342478751722        4.607519722258724        22.261742088188413
-0.12000000000000013      5.0176385251751485       4.637565893247918        15.347743951529626
-0.12000000000000013      5.079172672931666        4.677520548382585        17.128644744170185
-0.12000000000000013      5.140706820688184        4.717475203517253        18.76315185806946
-0.12000000000000012      5.079723428085177        4.602565480185987        17.790430985225505
-0.12000000000000012      5.141257575841694        4.642520135320655        19.684708051204055
-0.12000000000000012      5.141808330995204        4.567565067124057        20.66362052239259
-0.12000000000000013      4.950192806669901        4.376179751360138        15.363923306465262
-0.12000000000000013      5.013617913478734        4.415275977035636        17.393799699635565
-0.12000000000000016      5.013049123662802        4.339326205101158        17.496263014133014
-0.12000000000000013      5.076474230471635        4.378422430776655        19.32785012781854
-0.12000000000000012      5.077043020287567        4.4543722027111325       19.2988660935874
-0.1200000000000001       5.139899337280468        4.4175186564521525       21.23405384694748
-0.12000000000000012      5.140468127096399        4.493468428386629        21.33131181808018
-0.12000000000000013      5.0759054406557045       4.302472658842178        19.122898158665016
-0.12000000000000013      5.139330547464537        4.341568884517676        21.555799500747696
-0.12000000000000015      5.138761757648606        4.265619112583199        20.89625947598433
-0.12000000000000016      4.954213418366315        4.598469667572421        14.172835299771108
-0.12000000000000013      5.016298321276343        4.5634692545104905       15.763397018844298
-0.1200000000000001       5.078383224186371        4.52846884144856         18.561258120587084
-0.12000000000000013      4.952873214467511        4.524373028834994        14.605150404359602
-0.12000000000000013      5.014958117377539        4.489372615773063        16.63154369432828
-0.12000000000000015      4.951533010568706        4.450276390097566        15.09440910779878
-0.12000000000000013      5.208461755346457        2.9865998694511817       30.414690978285098
-0.12000000000000016      5.272468766709904        3.0253238453987104       33.808246038116465
-0.12000000000000016      5.2723896050931645       2.948457194493703        33.594963585619716
-0.12000000000000013      5.336396616456612        2.9871811704412314       36.74648561579846
-0.12000000000000013      5.3364757780733525       3.064047821346239        36.691464870568154
-0.12000000000000016      5.400403627820059        3.0259051463887605       39.6839428216473
-0.12000000000000015      5.400482789436801        3.1027717972937676       39.59070675023111
-0.12000000000000013      5.336317454839872        2.9103145195362243       36.55074492863264
-0.12000000000000013      5.400324466203319        2.949038495483753        39.681514886702665
-0.12000000000000013      5.400245304586579        2.8721718445787454       39.52931525710312
-0.12000000000000013      5.208088732908512        2.9095190796700408       30.199999413211096
-0.12000000000000013      5.272016582655218        2.871376404712562        33.488140564675284
-0.1200000000000001       5.335944432401926        2.8332337297550834       36.47455143984665
-0.12000000000000012      5.207715710470566        2.8324382898889          30.34767887766209
-0.1200000000000001       5.2716435602172735       2.7942956149314213       33.62531463147656
-0.12000000000000012      5.207342688032621        2.755357500107759        30.505351797805993
-0.1200000000000001       5.210393157199246        3.2961288343661987       30.30125159995849
-0.1200000000000001       5.27426930689422         3.334641572400258        33.43452669173443
-0.1200000000000001       5.273917318099496        3.2574705690849726       33.632176031791516
-0.1200000000000001       5.337793467794469        3.295983307119032        36.66395117151773
-0.1200000000000001       5.338145456589194        3.373154310434317        36.49888724817123
-0.1200000000000001       5.4016696174894445       3.3344960451530916       39.77301210947122
-0.1200000000000001       5.402021606284167        3.4116670484683764       39.57979792561361
-0.12000000000000012      5.337441478999747        3.2188123038037473       36.50770336202889
-0.12000000000000013      5.40131762869472         3.257325041837807        39.561457082675346
-0.12000000000000013      5.400965639899997        3.180154038522521        39.40346597549929
-0.1200000000000001       5.20991030673605         3.2187465931374444       30.65408190883148
-0.1200000000000001       5.273434467636299        3.1800883278562186       33.72113021993336
-0.12000000000000013      5.33695862853655         3.141430062574993        36.586249296177016
-0.12000000000000012      5.209427456272852        3.14136435190869         30.577419017130758
-0.12000000000000013      5.272951617173103        3.1027060866274647       33.7507185093595
-0.12000000000000013      5.208944605809655        3.0639821106799356       30.506992883682095
-0.12000000000000012      5.204990389774871        3.9156922530073612       27.756400225311776
-0.12000000000000013      5.269059240389797        3.953474969258005        30.498964289085094
-0.1200000000000001       5.269601635214288        3.875601169792036        31.31477537790893
-0.1200000000000001       5.333670485829215        3.913383886042679        33.97206572283647
-0.12000000000000012      5.333128091004722        3.9912576855086472       33.08849729511266
-0.1200000000000001       5.397739336444141        3.9511666022933216       36.95632776656218
-0.12000000000000013      5.397196941619647        4.029040401759291        35.714194560152166
-0.1200000000000001       5.334212880653707        3.83551008657671         34.23872902270767
-0.1200000000000001       5.398281731268633        3.873292802827353        37.04200735893889
-0.1200000000000001       5.398824126093126        3.795419003361385        37.1875843254028
-0.12000000000000016      5.202461153424848        4.150497237995004        26.04037699756399
-0.12000000000000013      5.267373082823116        4.1100116259164325       29.726004475055067
-0.12000000000000013      5.332285012221381        4.06952601383786         32.10028164327395
-0.12000000000000013      5.20330423220819         4.07222890966579         26.453299791995
-0.12000000000000013      5.268216161606456        4.0317432975872185       29.897740444612054
-0.12000000000000013      5.20414731099153         3.9939605813365757       26.874561572805078
-0.12000000000000013      5.209787650237218        3.6058040301753302       29.4472801857313
-0.12000000000000013      5.273199580561049        3.6431850026680124       32.416553788469194
-0.12000000000000016      5.273815176672699        3.5668979692571066       32.98758294915005
-0.12000000000000013      5.337227106996531        3.6042789417497887       35.7929084317193
-0.12000000000000012      5.3366115108848815       3.6805659751606945       35.261556028715646
-0.1200000000000001       5.400639037320362        3.6416599142424713       38.81030997205234
-0.12000000000000012      5.400023441208713        3.7179469476533766       38.127592150660334
-0.12000000000000013      5.33784270310818         3.527991908338883        35.95703362825033
-0.12000000000000012      5.4012546334320115       3.565372880831565        38.740992464860696
-0.12000000000000013      5.40187022954366         3.489085847420659        38.94700623552126
-0.12000000000000013      5.209939026977725        3.528385231223047        29.875245920555066
-0.12000000000000013      5.2739665534132065       3.489479170304823        33.13125912531288
-0.1200000000000001       5.337994079848687        3.4505731093865997       36.13310332712582
-0.12000000000000012      5.210090403718232        3.4509664322707643       29.801071845126224
-0.1200000000000001       5.274117930153713        3.4120603713525406       33.09742169346688
-0.12000000000000012      5.210241780458739        3.3735476333184815       29.736449045946564
-0.12000000000000013      5.206189704890457        3.838220197299353        28.484371087678294
-0.12000000000000013      5.270800950329876        3.7981291140840274       31.70631841316541
-0.1200000000000001       5.335412195769294        3.758038030868702        34.508796535246454
-0.12000000000000013      5.207389020006044        3.7607481415913457       28.590314563616353
-0.12000000000000013      5.272000265445463        3.72065705837602         31.830922220777794
-0.12000000000000015      5.208588335121631        3.683276085883338        28.706640152273586
-0.1200000000000001       4.953300773119973        1.9066143991690547       17.57899451055624
-0.1200000000000001       5.016574072223527        1.9454095590516718       19.95487397795008
-0.1200000000000001       5.017224831642007        1.8680016219272362       19.678068687153715
-0.1200000000000001       5.080498130745562        1.9067967818098535       21.360207203839042
-0.12000000000000012      5.079847371327082        1.9842047189342895       22.061942533737124
-0.1200000000000001       5.143771429849117        1.9455919416924707       23.598381608030426
-0.12000000000000013      5.143120670430637        2.022999878816907        24.3342642487117
-0.1200000000000001       5.081148890164043        1.8293888446854174       21.4161897913768
-0.1200000000000001       5.144422189267598        1.868184004568035        23.184627951623753
-0.1200000000000001       5.145072948686077        1.7907760674435989       23.289370850396026
-0.1200000000000001       4.95431711618863         1.829753158397381        17.771871749919626
-0.1200000000000001       5.018241174710663        1.7911403811555624       19.31646384845465
-0.1200000000000001       5.082165233232699        1.7525276039137438       20.996637679042003
-0.12000000000000012      4.955333459257286        1.7528919176257076       17.552469925982365
-0.12000000000000012      5.01925751777932         1.7142791403838888       18.6912231166893
-0.12000000000000013      4.956349802325942        1.676030676854034        17.397170430545668
-0.12000000000000013      4.702646135884874        1.751022365801573        15.815629453175
-0.12000000000000013      4.765309795193649        1.7899203741434437       15.671920249746353
-0.12000000000000016      4.766326138262304        1.7130591333717697       16.130178248744787
-0.12000000000000013      4.828989797571079        1.7519571417136404       16.21052915235959
-0.12000000000000012      4.827973454502423        1.828818382485314        15.9218301587759
-0.1200000000000001       4.891653456879855        1.7908551500555105       16.823173582897358
-0.12000000000000012      4.890637113811199        1.8677163908271845       16.375276623656642
-0.12000000000000013      4.830006140639735        1.6750959009419668       16.604367964732212
-0.12000000000000013      4.892669799948511        1.7139939092838372       16.91427346908158
-0.12000000000000015      4.893686143017167        1.6371326685121637       17.2312423998405
-0.12000000000000013      4.949947871503449        2.212354519184748        17.82880268846032
-0.12000000000000013      5.012399757564566        2.251315594198076        20.250650174220226
-0.12000000000000016      5.014059396011135        2.1747146490634424       19.750269548090515
-0.12000000000000013      5.076511282072252        2.2136757240767695       22.11739592015762
-0.12000000000000012      5.074851643625682        2.290276669211403        22.729926001139205
-0.1200000000000001       5.138963168133369        2.252636799090097        24.772042192692215
-0.12000000000000012      5.1373035296867995       2.3292377442247307       25.31618449678501
-0.12000000000000013      5.07817092051882         2.1370747789421363       22.17644208231105
-0.12000000000000013      5.1406228065799375       2.1760358539554634       24.777506874808065
-0.12000000000000015      5.142282445026506        2.0994349088208306       24.676430664567505
-0.12000000000000013      4.95078609690758         2.1359194891808246       17.51105848884986
-0.12000000000000013      5.014897621415266        2.098279619059519        20.025791734623485
-0.12000000000000013      5.079009145922951        2.060639748938213        22.287091736373966
-0.12000000000000012      4.9516243223117105       2.0594844591769013       17.52915865541587
-0.12000000000000012      5.015735846819396        2.021844589055595        20.150623226207106
-0.12000000000000012      4.952462547715841        1.9830494291729779       17.561542231358363
-0.12000000000000012      4.946014212735129        2.5191249564691014       17.83233474172924
-0.1200000000000001       5.011253075950015        2.5589128949334805       20.837944087586663
-0.1200000000000001       5.009449513488326        2.4813934221613407       20.203205706437075
-0.1200000000000001       5.074688376703211        2.5211813606257194       23.074578699239453
-0.1200000000000001       5.076491939164901        2.5987008333978596       23.674284571413406
-0.1200000000000001       5.139927239918098        2.560969299090099        25.988597268067643
-0.1200000000000001       5.141730802379788        2.6384887718622387       26.575322922633163
-0.1200000000000001       5.072884814241522        2.4436618878535796       22.98176567129071
-0.1200000000000001       5.1381236774564085       2.4834498263179587       25.983418226543954
-0.1200000000000001       5.136320114994719        2.405930353545819        25.802698506359953
-0.12000000000000013      4.946997627427209        2.4424323471480127       17.56744725982903
-0.12000000000000013      5.010432928180405        2.404700812840252        20.431789566465547
-0.1200000000000001       5.073868228933603        2.3669692785324914       23.11434235616264
-0.12000000000000013      4.947981042119289        2.3657397378269245       17.82493103722156
-0.12000000000000013      5.011416342872486        2.328008203519164        20.703601506744825
-0.12000000000000015      4.948964456811369        2.2890471285058362       18.09842162674531
-0.1200000000000001       4.95106125261674         2.833575200156848        17.922354821316905
-0.1200000000000001       5.01541137829917         2.8718313674804317       21.058748408026787
-0.1200000000000001       5.015038355861223        2.794750577699291        20.681743007664863
-0.1200000000000001       5.079388481543653        2.8330067450228746       23.79692633613323
-0.12000000000000012      5.079761503981599        2.910087534804015        24.044477543391793
-0.1200000000000001       5.143738607226083        2.8712629123464577       26.814443052024323
-0.12000000000000013      5.144111629664028        2.9483437021275987       27.073366478695895
-0.1200000000000001       5.079015459105707        2.7559259552417332       23.82966597051666
-0.1200000000000001       5.143365584788137        2.7941821225653163       26.989587531553838
-0.1200000000000001       5.142992562350191        2.7171013327841758       27.010993230451675
-0.1200000000000001       4.949799492646338        2.7549626392349116       17.602065888904825
-0.1200000000000001       5.01377659589082         2.716138016777354        20.841677769398895
-0.1200000000000001       5.077753699135305        2.6773133943197966       23.97360792270821
-0.1200000000000001       4.948537732675934        2.676350078312975        17.871128510916712
-0.1200000000000001       5.012514835920418        2.6375254558554175       21.155546814530215
-0.1200000000000001       4.9472759727055315       2.5977375173910384       18.15652960162101
-0.12000000000000013      4.472315948008152        0.9642449383965321       20.463433142768363
-0.12000000000000016      4.409070734928974        1.0051919210608564       20.4558104321764
-0.12000000000000013      4.461672375900978        1.0509209694344583       20.286306559342382
-0.12000000000000013      4.398427162821802        1.0918679520987824       20.413704923830693
-0.12000000000000013      4.3458255218497985       1.0461389037251805       20.545855229547826
-0.1200000000000001       4.335181949742625        1.1328149347631067       20.56783657907512
-0.12000000000000013      4.282580308770623        1.0870858863895045       20.671173470772068
-0.1200000000000001       4.2719367366634495       1.1737619174274305       20.558306030720264
-0.12000000000000012      4.219335095691446        1.1280328690538286       20.652836401226786
-0.12000000000000012      4.451028803793806        1.1375970004723843       20.158054230537957
-0.1200000000000001       4.38778359071463         1.1785439831367084       20.332735263200195
-0.1200000000000001       4.324538377635453        1.2194909658010324       20.313080070864423
-0.12000000000000012      4.4403852316866335       1.2242730315103103       20.063365590733934
-0.1200000000000001       4.377140018607458        1.2652200141746344       20.090591966891296
-0.1200000000000001       4.42974165957946         1.3109490625482363       19.86578468919742
-0.12000000000000013      4.521256413077505        0.6492064401698799       19.468530532322188
-0.12000000000000013      4.487502880990664        0.5842014157082935       19.104149580002307
-0.1200000000000001       4.4537493489038225       0.5191963912467071       19.026144988527733
-0.12000000000000013      4.419995816816981        0.45419136678512084      18.953676152178147
-0.12000000000000013      4.453158791498257        0.652263789971054        19.570744981779765
-0.12000000000000013      4.419405259411416        0.5872587655094677       19.222485789256243
-0.12000000000000013      4.385651727324575        0.5222537410478814       19.111823277318507
-0.12000000000000015      4.385061169919009        0.6553211397722283       19.681589829010477
-0.12000000000000015      4.351307637832168        0.5903161153106419       19.41645522690574
-0.12000000000000015      4.3169635483397615       0.6583784895734024       19.870381862248433
-0.12000000000000013      4.501575469670303        0.8847209763895756       20.028028326870224
-0.12000000000000016      4.433477848091054        0.8877783261907498       20.311116977889334
-0.12000000000000013      4.462737369753204        0.8082543641837932       20.04791886140457
-0.12000000000000012      4.530834991332453        0.8051970143826189       19.782424701830685
-0.1200000000000001       4.491996891415355        0.7287304021768365       19.7922850280629
-0.12000000000000012      4.5600945129946036       0.7256730523756624       19.58511352816201
-0.12000000000000013      4.394639748173956        0.8113117139849673       20.1196484237245
-0.12000000000000013      4.423899269836107        0.7317877519780107       19.878576560928106
-0.12000000000000015      4.355801648256859        0.7348451017791849       20.03177871330047
-0.12000000000000012      3.559128083423143        0.38095710078822415      23.83958165381407
-0.12000000000000013      3.5972221895469287       0.31825216622499547      25.152661632891984
-0.12000000000000013      3.5211073964540915       0.31831145720482434      25.76684108794944
-0.12000000000000013      3.559201502577877        0.25560652264159567      27.834838679084374
-0.12000000000000013      3.635316295670714        0.25554723166176674      26.626022101446644
-0.12000000000000013      3.5972956087016623       0.1929015880783669       29.556149483557277
-0.12000000000000015      3.6734104017944995       0.19284229709853803      28.30357501264651
-0.12000000000000012      3.4830867094850406       0.2556658136214245       28.76668461197299
-0.12000000000000013      3.521180815608826        0.19296087905819576      31.172046891230952
-0.12000000000000013      3.4450660225159897       0.19302017003802463      32.10700153015796
-0.12000000000000013      3.863687062348908        0.37885549567186955      22.09922853425911
-0.12000000000000013      3.9019523616669343       0.3168394131853389       22.338355916144614
-0.12000000000000016      3.825641423741252        0.3166759623877295       23.23344911838349
-0.12000000000000013      3.8639067230592783       0.2546598799011989       24.23589849918353
-0.12000000000000012      3.94021766098496         0.25482333069880836      23.04839638278662
-0.1200000000000001       3.9021720223773046       0.1926437974146683       25.24590151370369
-0.12000000000000012      3.978482960302986        0.1928072482122778       23.990626000099255
-0.12000000000000013      3.787595785133597        0.25449642910358944      25.408850275315185
-0.12000000000000013      3.8258610844516228       0.19248034661705885      26.8213881546103
-0.12000000000000015      3.749550146525941        0.1923168958194494       28.008113911445562
-0.12000000000000016      3.787547317617467        0.37938089695095817      22.30925219284353
-0.12000000000000013      3.749501679009811        0.3172013636668181       23.74405253159885
-0.12000000000000016      3.711456040402155        0.2550218303826781       25.997518033115618
-0.12000000000000013      3.711407572886025        0.37990629823004685      22.925287904713905
-0.12000000000000013      3.6733619342783697       0.3177267649459068       24.57426782923964
-0.12000000000000013      3.635267828154584        0.38043169950913547      23.608167464954576
-0.1200000000000001       4.1646565103340745       0.3897236186352815       20.063851212183966
-0.1200000000000001       4.203427517581668        0.3256069229679383       19.370081999188983
-0.1200000000000001       4.127679447655809        0.3249905054078979       20.353382339558742
-0.1200000000000001       4.166450454903403        0.26087380974055474      20.401645747224457
-0.12000000000000012      4.242198524829261        0.2614902273005952       19.302044147712135
-0.1200000000000001       4.205221462150996        0.19675711407321161      20.72284400088429
-0.12000000000000013      4.280969532076854        0.197373531633252        19.487494286569362
-0.1200000000000001       4.0907023849775435       0.26025739218051436      21.65013706779475
-0.1200000000000001       4.129473392225137        0.1961406965131712       22.172063638898972
-0.1200000000000001       4.053725322299278        0.1955242789531308       23.468498273435138
-0.1200000000000001       4.089414148337783        0.38700658789442843      20.44497945122552
-0.1200000000000001       4.052437085659517        0.3222734746670449       21.00683419761136
-0.1200000000000001       4.015460022981252        0.25754036143966136      22.415262629414535
-0.12000000000000012      4.014171786341491        0.3842895571535755       21.020476125741524
-0.12000000000000012      3.9771947236632252       0.3195564439261919       21.75255416089038
-0.12000000000000013      3.9389294243451993       0.3815725264127225       21.67375707184366
-0.1200000000000001       4.381919057315559        0.3870276490505905       18.832118402200734
-0.1200000000000001       4.348269215569324        0.32380960991147767      18.49644510082632
-0.1200000000000001       4.314619373823089        0.26059157077236483      18.860696934990877
-0.1200000000000001       4.309498208321731        0.38792630557882085      19.197258829636965
-0.1200000000000001       4.275848366575496        0.324708266439708        18.974029168899513
-0.1200000000000001       4.237077359327903        0.3888249621070512       19.617510926119124
-0.12000000000000016      4.2788867888383395       0.5912147718388722       19.482132939495315
-0.12000000000000013      4.313230878330747        0.5231523975761116       19.22838757054048
-0.1200000000000001       4.347574967823153        0.45509002331335113      19.067559675800325
-0.12000000000000013      4.240810029336918        0.5240510541043419       19.463625513718817
-0.12000000000000012      4.275154118829325        0.4559886798415814       19.384783986357483
-0.12000000000000013      4.202733269835496        0.4568873363698117       19.82590333083146
-0.12000000000000012      4.014599149903733        0.6175062744507437       19.6192101286105
-0.1200000000000001       4.052113490011318        0.5605606104968781       19.634231469371134
-0.12000000000000013      3.976871128015026        0.5578435797560253       19.576863297190478
-0.12000000000000013      4.014385468122612        0.5008979158021597       19.890352652857935
-0.1200000000000001       4.0896278301189035       0.5036149465430126       19.730931095942218
-0.1200000000000001       4.051899808230197        0.44395225184829407      20.22172962193122
-0.1200000000000001       4.127142170226489        0.44666928258914707      19.99505136651539
-0.12000000000000013      3.9391431061263202       0.49818088506130664      20.146451590416262
-0.12000000000000013      3.9766574462339053       0.44123522110744107      20.73636868837877
-0.12000000000000015      3.901415084237614        0.4385181903665881       21.192530678271684
-0.12000000000000016      4.241372448730755        0.6481604357927377       19.6377558909256
-0.12000000000000013      4.203295689229333        0.5809967180582075       19.452280247251338
-0.1200000000000001       4.165218929727912        0.5138330003236773       19.65384472404918
-0.12000000000000013      4.1657813491217475       0.6379423820120731       19.628421646960458
-0.12000000000000012      4.1277045896203255       0.5707786642775429       19.552077770406857
-0.12000000000000013      4.09019024951274         0.6277243282314084       19.673872868909655
-0.12000000000000013      4.153722968144418        0.874914406854048        20.266055754483254
-0.12000000000000016      4.194533113193253        0.8207804275338866       20.283647884991105
-0.12000000000000016      4.118942013584247        0.810562373753222        19.932635576405076
-0.12000000000000013      4.159752158633083        0.7564283944330605       19.905216514862104
-0.12000000000000013      4.235343258242089        0.7666464482137252       20.103879059716768
-0.12000000000000016      4.200562303681918        0.7022944151128991       19.746648610938376
-0.12000000000000015      4.276153403290925        0.7125124688935638       19.985673422071727
-0.12000000000000013      4.084161059024075        0.7462103406523959       19.63028061111798
-0.12000000000000013      4.124971204072912        0.6920763613322345       19.705775417615502
-0.12000000000000013      4.0493801044639035       0.6818583075515698       19.56263673736609
-0.12000000000000016      4.392667703042218        0.9419123055109111       20.361188323335988
-0.12000000000000013      4.353829603125121        0.8654456933051287       20.22438890534979
-0.12000000000000016      4.314991503208022        0.7889790810993463       20.127607208717176
-0.12000000000000013      4.313019458076285        0.9195796726252901       20.322405510830976
-0.12000000000000013      4.274181358159187        0.8431130604195076       20.213684470712707
-0.12000000000000015      4.233371213110352        0.897247039739669        20.30550616872241
-0.12000000000000013      4.202932063804688        1.0647532535038835       20.3583717869543
-0.12000000000000013      4.266177276883864        1.0238062708395594       20.37471627304963
-0.12000000000000016      4.329422489963042        0.9828592881752354       20.32287523180174
-0.12000000000000013      4.186529031917932        1.0014736379539384       20.222319041167424
-0.12000000000000013      4.249774244997108        0.9605266552896142       20.28826809331782
-0.12000000000000015      4.170126000031175        0.9381940224039932       20.150717683687503
-0.12000000000000012      4.953499990437779        0.6746970867199171       16.76274502278773
-0.12000000000000013      4.984924775017095        0.5948555676892752       15.413669301709895
-0.12000000000000013      4.910576513387264        0.600855591225991        16.413313673131892
-0.12000000000000013      4.942001297966581        0.521014072195349        15.239490523962813
-0.12000000000000012      5.016349559596412        0.5150140486586332       14.209750945912834
-0.12000000000000013      4.973426082545899        0.441172553164707        14.096289505167059
-0.12000000000000013      5.047774344175728        0.43517252962799124      13.041132192995612
-0.12000000000000012      4.86765303633675         0.5270140957320647       16.141295290777904
-0.12000000000000012      4.899077820916068        0.44717257670142274      14.879344991134221
-0.12000000000000013      4.8247295592862365       0.45317260023813843      15.936683411337114
-0.12000000000000013      5.0198227869150855       0.7174681699661637       15.979074054510772
-0.12000000000000013      5.022650052962231        0.6551632365493197       15.35759559743217
-0.12000000000000013      5.088972849439538        0.6979343197955663       14.871259789946984
-0.12000000000000013      5.086145583392392        0.7602392532124103       15.77023087182178
-0.12000000000000013      5.155295645916844        0.7407054030418129       14.510656595742953
-0.12000000000000015      5.152468379869699        0.8030103364586567       15.760073197473037
-0.12000000000000012      5.0918001154866825       0.6356293863787223       14.280522821456604
-0.12000000000000013      5.158122911963989        0.6784004696249689       13.849931961779227
-0.12000000000000013      5.160950178011134        0.616095536208125        13.261595818234778
-0.1200000000000001       4.862463501492522        0.6675600876321143       17.522275151525037
-0.1200000000000001       4.8195400244420075       0.593718592138188        16.997176832271634
-0.1200000000000001       4.7766165473914945       0.5198770966442618       16.83862400334083
-0.1200000000000001       4.771427012547266        0.6604230885443114       18.00378547232269
-0.1200000000000001       4.728503535496753        0.5865815930503853       17.596750288372817
-0.1200000000000001       4.680390523602011        0.6532860894565086       18.545001728687254
-0.12000000000000013      5.123224900065999        0.5557878673480805       13.056642449494092
-0.12000000000000013      5.085499622120864        0.4954801984880359       12.861622806513665
-0.12000000000000012      5.054074837541547        0.5753217175186778       14.070033599474417
-0.1200000000000001       4.736585760030503        0.9055981018022895       19.1865856229944
-0.1200000000000001       4.7908143176323215       0.8478728480316964       18.513242745708837
-0.1200000000000001       4.699777828687067        0.8407358489438936       19.18354007463775
-0.1200000000000001       4.754006386288886        0.7830105951733004       18.651894496477897
-0.1200000000000001       4.845042875234141        0.7901475942611034       18.08344693883086
-0.1200000000000001       4.808234943890703        0.7252853414027074       18.223199692773125
-0.1200000000000001       4.89927143283596         0.7324223404905101       17.682042800101158
-0.1200000000000001       4.662969897343629        0.7758735960854977       19.1880012389457
-0.1200000000000001       4.717198454945448        0.7181483423149045       18.64541385319927
-0.1200000000000001       4.626161966000192        0.7110113432271017       19.22552453134047
-0.1200000000000001       4.670518307024916        0.9202598109508501       19.673998162344216
-0.1200000000000001       4.633710375681479        0.8553975580924542       19.40350589781718
-0.1200000000000001       4.596902444338041        0.7905353052340583       19.41204785345898
-0.12000000000000012      4.604450854019328        0.9349215200994108       19.88806585270219
-0.12000000000000012      4.567642922675891        0.8700592672410148       19.560664368035724
-0.12000000000000013      4.53838340101374         0.9495832292479714       20.12711737340406
-0.12000000000000013      4.961060460023605        0.9976968520185993       17.889107252519466
-0.12000000000000016      5.022256627799302        1.0340376709191215       17.431743263646627
-0.12000000000000016      5.025493139104455        0.9597179939401753       17.121523382451628
-0.12000000000000013      5.086689306880152        0.9960588128406974       17.03417588143149
-0.12000000000000013      5.083452795574999        1.0703784898196436       17.687223207161885
-0.12000000000000016      5.147885474655849        1.0323996317412196       17.521234464968174
-0.12000000000000015      5.144648963350696        1.1067193087201659       18.358905168339575
-0.12000000000000013      5.089925818185305        0.9217391358617513       16.75738721567734
-0.12000000000000013      5.1511219859610025       0.9580799547622735       16.90876551433306
-0.12000000000000015      5.154358497266156        0.8837602777833273       16.569188838647143
-0.12000000000000013      4.955390107834235        0.7554470280445877       16.914390503074962
-0.12000000000000013      5.021712904311543        0.7982181112908342       16.403614071994806
-0.12000000000000013      4.957280225230692        0.8361969693692581       17.192981355074785
-0.12000000000000016      5.0236030217079986       0.8789680526155047       16.80627912343873
-0.12000000000000015      4.959170342627148        0.9169469106939288       17.500751185962372
-0.12000000000000013      5.088035700788849        0.8409891945370808       16.475466338721294
-0.12000000000000013      4.904941785025329        0.9746721644645219       18.305810911170187
-0.12000000000000013      4.903051667628874        0.8939222231398513       17.862940277141863
-0.1200000000000001       4.901161550232416        0.8131722818151808       17.64957030115401
-0.12000000000000012      4.848823110027054        0.9516474769104444       18.442187919107617
-0.1200000000000001       4.846932992630597        0.8708975355857739       18.07063670045836
-0.12000000000000012      4.792704435028778        0.928622789356367        18.645518863936047
-0.1200000000000001       4.500885625361191        1.2744824228806726       19.680040905192065
-0.1200000000000001       4.511529197468364        1.1878063918427466       19.688582137612002
-0.1200000000000001       4.572029591142922        1.238015783213109        19.391798855610357
-0.1200000000000001       4.582673163250095        1.151339752175183        19.439742100253742
-0.1200000000000001       4.643173556924653        1.2015491435455452       19.17872834421074
-0.12000000000000013      4.653817129031826        1.1148731125076192       19.386425548852657
-0.12000000000000012      4.714317522706384        1.1650825038779817       19.019280672003077
-0.12000000000000013      4.522172769575537        1.1011303608048206       19.83393521252567
-0.12000000000000013      4.593316735357268        1.064663721137257        19.750159589101123
-0.12000000000000015      4.53281634168271         1.0144543297668944       20.1760060456551
-0.1200000000000001       4.731018700699474        0.9704692023212124       19.260943838572267
-0.1200000000000001       4.787137375697749        0.9934938898752899       18.73130336700875
-0.1200000000000001       4.725451641368444        1.0353403028401356       19.178964520891647
-0.1200000000000001       4.78157031636672         1.058364990394213        18.697291568020212
-0.1200000000000001       4.719884582037414        1.1002114033590584       19.106042671008627
-0.12000000000000013      4.77600325703569         1.123236090913136        18.665742248795333
-0.12000000000000013      4.843256050696024        1.0165185774293675       18.562945731332462
-0.12000000000000013      4.8376889913649945       1.0813896779482906       18.448569060045912
-0.12000000000000015      4.899374725694299        1.0395432649834448       18.29974821735661
-0.12000000000000013      4.659384188362856        1.0500020119886961       19.63268949417493
-0.1200000000000001       4.664951247693886        0.9851309114697732       19.771466654111137
-0.12000000000000013      4.598883794688298        0.9997926206183338       20.036458138489195
-0.12000000000000013      4.953291571342152        1.295602147473322        17.993402067601384
-0.12000000000000016      5.016199588540187        1.33424439218862         17.98915161437455
-0.12000000000000016      5.016429961288212        1.2574666425101635       17.945992280731765
-0.12000000000000013      5.079337978486246        1.2961088872254616       18.57210944899328
-0.12000000000000013      5.079107605738221        1.372886636903918        19.036848320941207
-0.12000000000000016      5.142245995684281        1.3347511319407597       19.908045569720745
-0.12000000000000013      5.142015622936254        1.411528881619216        20.721925865033597
-0.12000000000000013      5.079568351234273        1.2193311375470048       18.213621416052092
-0.12000000000000013      5.142476368432307        1.257973382262303        19.173935663529296
-0.12000000000000015      5.1427067411803336       1.1811956325838464       18.707878456866702
-0.12000000000000016      4.955233793512516        1.2211258236096412       17.802330277922817
-0.12000000000000013      5.018372183458576        1.1829903186464827       17.795830733297937
-0.12000000000000016      5.081510573404636        1.1448548136833243       18.071670973263757
-0.12000000000000013      4.957176015682879        1.1466494997459606       17.759818660001706
-0.12000000000000013      5.020314405628939        1.1085139947828022       17.632757083434594
-0.12000000000000015      4.959118237853241        1.07217317588228         17.75207105038064
-0.12000000000000016      4.956347501881487        1.523277613930101        17.929774044017293
-0.12000000000000013      5.01823687556641         1.4860280364931395       18.472861827563072
-0.12000000000000016      5.080126249251332        1.4487784590561779       19.47829041896176
-0.12000000000000013      4.955328858368375        1.4473857917778412       17.772795429761448
-0.12000000000000013      5.017218232053298        1.4101362143408798       18.05522793794172
-0.12000000000000015      4.954310214855264        1.3714939696255817       17.71065820674834
-0.12000000000000013      4.774061034865326        1.1977124147768168       18.481853283072272
-0.12000000000000013      4.835746769194632        1.155866001811971        18.259324348278437
-0.12000000000000013      4.833804547024268        1.2303423256756518       18.205451070989767
-0.12000000000000016      4.895490281353574        1.1884959127108061       18.0009050920762
-0.12000000000000015      4.89354805918321         1.2629722365744867       18.15187354727948
-0.12000000000000013      4.8974325035239366       1.1140195888471256       18.050350186410203
-0.12000000000000012      4.705452340220869        1.456328392433239        17.82398339911661
-0.12000000000000013      4.768430791514302        1.4920386533455192       17.304404231955736
-0.12000000000000013      4.76741214800119         1.41614683119326         17.890486978421155
-0.12000000000000013      4.830390599294622        1.4518570921055403       17.609138641640882
-0.12000000000000013      4.831409242807734        1.5277489142577998       17.190274466533992
-0.12000000000000016      4.8933690505880545       1.4875673530178206       17.671846041260565
-0.12000000000000015      4.894387694101166        1.5634591751700802       17.50487194505628
-0.12000000000000013      4.829371955781511        1.3759652699532805       17.918837561400245
-0.12000000000000013      4.892350407074943        1.4116755308655609       17.74937173689847
-0.12000000000000015      4.891331763561832        1.3357837087133013       18.092627679330988
-0.12000000000000013      4.707668635842248        1.3835169202944249       18.202600502732274
-0.12000000000000013      4.769628443622569        1.3433353590544457       18.010976345741984
-0.12000000000000013      4.83158825140289         1.3031537978144663       18.09453459841887
-0.12000000000000012      4.709884931463627        1.3107054481556104       18.449590875637917
-0.12000000000000013      4.771844739243948        1.270523886915631        18.205083788324906
-0.12000000000000013      4.712101227085006        1.237893976016796        18.722609842373725
-0.12000000000000016      4.703347686968873        1.6773488724594898       16.45881372289884
-0.12000000000000013      4.767027689346303        1.6393856400296867       16.533292834021744
-0.12000000000000016      4.8307076917237355       1.6014224075998835       16.847152013843683
-0.12000000000000013      4.704049238052871        1.603675379117406        16.77988016812757
-0.12000000000000013      4.767729240430302        1.565712146687603        16.72725216756435
-0.12000000000000013      4.70475078913687         1.5300018857753228       17.143263675410086
-0.1200000000000001       4.498669329739813        1.3472938950194873       19.22768991116886
-0.1200000000000001       4.569813295521543        1.3108272553519236       19.161310207411763
-0.1200000000000001       4.567596999900164        1.3836387274907378       18.640229138271142
-0.1200000000000001       4.638740965681896        1.3471720878231743       18.67295965022691
-0.1200000000000001       4.636524670060517        1.4199835599619886       18.199834245493925
-0.1200000000000001       4.640957261303274        1.2743606156843597       18.958312091125265
-0.12000000000000013      4.687175536856229        2.681944104459201        9.544157653570126
-0.12000000000000013      4.753146965796357        2.7198518783836128       11.427817850712369
-0.12000000000000016      4.751885205825953        2.6412393174616757       11.295590458711851
-0.12000000000000013      4.817856634766082        2.679147091386088        13.113073528950249
-0.12000000000000012      4.819118394736485        2.7577596523080246       13.386883150490977
-0.1200000000000001       4.8838280637062095       2.7170548653104993       15.214204424723508
-0.12000000000000012      4.885089823676612        2.7956674262324364       15.500806169523527
-0.12000000000000013      4.816594874795679        2.6005345304641514       13.43327994453847
-0.12000000000000012      4.882566303735807        2.638442304388563        15.466162353590262
-0.12000000000000013      4.8813045437654035       2.5598297434666266       15.710038115784709
-0.12000000000000012      4.430003946934369        2.848241177169084        6.3788827213823085
-0.12000000000000013      4.4942968444148335       2.806666908991613        6.549109128244187
-0.1200000000000001       4.429441451301321        2.7713430135081487       6.99134729663733
-0.12000000000000013      4.4937343487817865       2.7297687453306776       7.271614896667308
-0.12000000000000013      4.5585897418952985       2.7650926408141423       7.139510845525795
-0.12000000000000013      4.5580272462622515       2.688194477153207        7.889652164898098
-0.12000000000000015      4.622882639375764        2.723518372636671        8.2126454644422
-0.12000000000000013      4.622320143742717        2.6466202089757362       8.667205747963031
-0.1200000000000001       4.428878955668274        2.694444849847213        7.330087976216484
-0.1200000000000001       4.4931718531487395       2.652870581669742        7.667262825528053
-0.12000000000000012      4.5574647506292045       2.6112963134922715       8.217257291278198
-0.1200000000000001       4.4283164600352265       2.6175466861862775       7.7176469057733055
-0.12000000000000012      4.492609357515692        2.575972418008807        8.096391851250118
-0.1200000000000001       4.4277539644021795       2.540648522525342        8.674835705852432
-0.12000000000000012      4.686081822187669        2.370014564199058        11.05889527824747
-0.12000000000000013      4.751064919824534        2.4072921622665686       12.437786831797098
-0.12000000000000013      4.752048334516614        2.330599552945481        12.565829985385294
-0.12000000000000013      4.817031432153478        2.3678771510129915       13.726941010368483
-0.12000000000000012      4.816048017461399        2.4445697603340797       13.954392567465433
-0.12000000000000013      4.882014529790344        2.405154749080502        15.426624858596039
-0.12000000000000013      4.881031115098264        2.4818473584015903       15.679886970156225
-0.12000000000000013      4.818014846845559        2.291184541691903        14.24170687451588
-0.12000000000000013      4.882997944482424        2.328462139759414        15.701825836727982
-0.12000000000000015      4.883981359174504        2.2517695304383256       16.089207418920253
-0.12000000000000016      4.686902108189089        2.603961719394165        9.706176647849254
-0.12000000000000013      4.751611777158813        2.5632569323966403       11.897508941942636
-0.12000000000000013      4.81632144612854         2.5225521453991155       13.966563020374744
-0.12000000000000013      4.686628679521949        2.5259793343291292       10.134107177237599
-0.12000000000000013      4.751338348491673        2.4852745473316045       12.424264537212458
-0.12000000000000013      4.686355250854809        2.4479969492640934       10.586553957445876
-0.1200000000000001       4.4923359288485525       2.497990032943771        8.954341856635244
-0.1200000000000001       4.557191321962065        2.5333139284272357       8.471472690907223
-0.1200000000000001       4.6220467150755775       2.5686378239107004       8.757982270201147
-0.1200000000000001       4.556917893294925        2.4553315433622          9.328711239341931
-0.12000000000000012      4.621773286408437        2.4906554388456645       9.148252080524204
-0.1200000000000001       4.621499857741297        2.4126730537806287       9.902794251094438
-0.12000000000000013      4.696758150301886        2.0605802929378703       13.477322900861543
-0.12000000000000016      4.760055580602276        2.09852384949959         14.244545094434041
-0.12000000000000013      4.7608938060064085       2.022088819495666        14.409077386770328
-0.12000000000000013      4.824191236306798        2.0600323760573858       14.909911126559559
-0.12000000000000013      4.823353010902667        2.136467406061309        15.190989667820313
-0.12000000000000013      4.887488666607189        2.097975932619105        15.92494667422127
-0.12000000000000015      4.886650441203058        2.1744109626230284       16.34656014167821
-0.12000000000000012      4.82502946171093         1.9835973460534624       15.044532896429557
-0.12000000000000012      4.88832689201132         2.0215409026151816       15.868919104448207
-0.12000000000000012      4.889165117415452        1.9451058726112582       15.78453724628367
-0.12000000000000016      4.698230146697632        1.983190811153796        14.363335190487675
-0.12000000000000013      4.762365802402154        1.9446993377115922       15.005619847504633
-0.1200000000000001       4.8265014581066765       1.906207864269388        15.459697906851146
-0.12000000000000013      4.699702143093379        1.9058013293697216       14.77281676117855
-0.12000000000000013      4.763837798797901        1.8673098559275179       15.349011167214233
-0.12000000000000015      4.701174139489126        1.8284118475856475       15.200080249957136
-0.12000000000000013      4.6887509042162225       2.2926559963837607       11.750648460605396
-0.12000000000000013      4.7547174165451676       2.2532409851301836       13.352990353183023
-0.12000000000000016      4.820683928874113        2.213825973876606        14.932425838452966
-0.12000000000000013      4.691419986244777        2.215297428568464        12.200224145384944
-0.12000000000000013      4.757386498573722        2.1758824173148863       13.875422647857022
-0.12000000000000015      4.694089068273332        2.137938860753167        12.66524068041694
-0.12000000000000013      4.422252248147342        2.228023004895801        11.82053246174123
-0.12000000000000016      4.488209641657424        2.263520894721615        11.09041735750439
-0.12000000000000016      4.490878723685977        2.186162326906318        11.759887038611012
-0.12000000000000013      4.55683611719606         2.221660216732132        11.181064642980234
-0.12000000000000013      4.554167035167506        2.2990187845474295       10.851097749470428
-0.12000000000000016      4.622793510706142        2.2571581065579465       11.219375624182279
-0.12000000000000013      4.620124428677587        2.3345166743732433       10.812870910837985
-0.12000000000000013      4.559505199224613        2.1443016489168354       11.982294450509336
-0.12000000000000013      4.625462592734696        2.1797995387426496       11.629956508383792
-0.12000000000000015      4.6281316747632495       2.102440970927353        12.37034026937795
-0.1200000000000001       4.42637853533847         2.4624921431179567       9.645404467226845
-0.1200000000000001       4.490960499784842        2.4198336535363856       9.990420221552405
-0.1200000000000001       4.555542464231215        2.377175163954815        10.333881308854625
-0.12000000000000012      4.425003106274761        2.3843357637105713       10.291592085419023
-0.12000000000000013      4.489585070721134        2.341677274129           10.60160123013485
-0.12000000000000013      4.423627677211051        2.306179384303186        10.951528321256884
-0.12000000000000012      4.12837404383571         2.4031774158641364       13.783896224466783
-0.1200000000000001       4.2032190239773275       2.437545192529438        12.02286407757813
-0.12000000000000013      4.201843594913618        2.3593888131220524       12.751103075443876
-0.12000000000000013      4.2766885750552355       2.3937565897873543       11.215276040904218
-0.1200000000000001       4.278064004118945        2.4719129691947392       10.915289103616523
-0.1200000000000001       4.351533555196852        2.4281243664526553       10.291607501952132
-0.1200000000000001       4.352908984260562        2.5062807458600407       9.919018960951039
-0.12000000000000013      4.275313145991526        2.3156002103799684       12.301019466474123
-0.12000000000000013      4.3501581261331435       2.34996798704527         10.948055528857148
-0.12000000000000015      4.348782697069435        2.2718116076378845       11.994461268098355
-0.1200000000000001       4.449697874290369        1.9025550041049786       15.020521103488358
-0.1200000000000001       4.511462943293248        1.9420613263132012       14.110958704152367
-0.1200000000000001       4.512934939688995        1.8646718445291273       15.007336153580273
-0.1200000000000001       4.574700008691874        1.9041781667373503       14.283448020907272
-0.12000000000000012      4.573228012296127        1.9815676485214244       13.698968616167521
-0.12000000000000013      4.636465077694753        1.9436844889455733       14.07388179517052
-0.12000000000000013      4.634993081299006        2.0210739707296472       13.457339776459378
-0.12000000000000012      4.576172005087621        1.826788684953276        15.107684171219873
-0.12000000000000013      4.6379370740905          1.8662950071614988       14.571378048973761
-0.12000000000000013      4.639409070486247        1.7889055253774244       15.315983189393641
-0.12000000000000013      4.429113654683098        2.1466560046980954       12.739184281085238
-0.12000000000000013      4.497740130221734        2.104795326708613        12.786526821384127
-0.12000000000000013      4.56636660576037         2.06293464871913         12.997955372907326
-0.12000000000000012      4.435975061218855        2.0652890045003898       13.38820337953182
-0.12000000000000012      4.504601536757491        2.023428326510907        13.429999396204032
-0.12000000000000012      4.442836467754612        1.9839220043026842       14.04647185306127
-0.1200000000000001       4.464615447448391        1.6109465792219109       17.66353730935431
-0.1200000000000001       4.524123119557511        1.6459655258668264       16.856046966803273
-0.1200000000000001       4.52482467064151         1.572292032524743        17.556395378047426
-0.1200000000000001       4.584332342750631        1.6073109791696585       16.970548180779858
-0.12000000000000012      4.583630791666632        1.680984472511742        16.467200294850954
-0.1200000000000001       4.643840014859752        1.642329925814574        16.675407549687073
-0.12000000000000013      4.6431384637757525       1.7160034191566576       16.173854275161894
-0.1200000000000001       4.58503389383463         1.533637485827575        17.517998163593678
-0.12000000000000012      4.644541565943751        1.5686564324724905       17.053586089814594
-0.1200000000000001       4.645243117027748        1.494982939130407        17.549309513856144
-0.1200000000000001       4.4558970004811576       1.5359472000534924       18.324129271719514
-0.1200000000000001       4.516106223674277        1.4972926533563244       18.12518263973602
-0.1200000000000001       4.5763154468673966       1.4586381066591565       18.022796359934297
-0.1200000000000001       4.447178553513925        1.4609478208850737       18.76883014636801
-0.1200000000000001       4.507387776707045        1.4222932741879057       18.555477241013104
-0.1200000000000001       4.438460106546692        1.385948441716655        19.233715074196265
-0.1200000000000001       4.453427267579875        1.8296528978842115       15.80079532092437
-0.1200000000000001       4.516664332978501        1.7917697383083604       15.78058418878444
-0.1200000000000001       4.579901398377127        1.7538865787325089       15.870927240611795
-0.1200000000000001       4.45715666086938         1.7567507916634448       16.28272515492831
-0.1200000000000001       4.520393726268006        1.7188676320875933       16.26369837446644
-0.1200000000000001       4.460886054158886        1.683848685442678        16.77529482756527
-0.12000000000000013      4.240267945735122        1.765078676898496        17.727884487195894
-0.12000000000000013      4.292625427873933        1.7994477587001163       16.89101559845539
-0.12000000000000013      4.296354821163439        1.7265456524793497       17.732081337173597
-0.1200000000000001       4.348712303302251        1.7609147342809701       16.855795173546703
-0.12000000000000012      4.344982910012745        1.8338168405017372       16.326430820806046
-0.1200000000000001       4.401069785441063        1.7952838160825908       16.314003164051176
-0.12000000000000012      4.397340392151557        1.868185922303358        15.805095232180875
-0.12000000000000012      4.352441696591756        1.6880126280602035       17.686882567494223
-0.1200000000000001       4.404799178730568        1.7223817098618242       16.806551739918504
-0.12000000000000012      4.408528572020073        1.6494796036410573       17.69470720976224
-0.1200000000000001       4.249611794459577        1.5331701634072927       19.215553902030734
-0.1200000000000001       4.30336270770678         1.552614267360947        18.638736608534884
-0.1200000000000001       4.294644260739548        1.4776148881925286       19.3543068081965
-0.1200000000000001       4.34839517398675         1.4970589921461832       18.773715355232454
-0.1200000000000001       4.357113620953983        1.572058371314602        18.4171881758381
-0.1200000000000001       4.402146087233954        1.5165030960998378       18.544499952270712
-0.1200000000000001       4.4108645342011865       1.5915024752682563       18.220304538119755
-0.1200000000000001       4.339676727019519        1.4220596129777645       19.42451868930347
-0.1200000000000001       4.393427640266722        1.441503716931419        18.98101510117683
-0.1200000000000001       4.38470919329949         1.3665043377630004       19.548075279937816
-0.12000000000000013      4.242603907916235        1.707101548525695        18.226330996959106
-0.1200000000000001       4.2986907833445525       1.668568524106549        18.21140256748331
-0.1200000000000001       4.3547776587728695       1.6300354996874025       18.24819097679255
-0.12000000000000012      4.244939870097349        1.6491244201528943       18.49963291235427
-0.1200000000000001       4.301026745525666        1.610591395733748        18.431196747567235
-0.12000000000000012      4.247275832278463        1.5911472917800935       18.78915642293876
-0.12000000000000012      1.7360196494457518       0.38145714558558497      24.36737943279124
-0.1200000000000001       1.774126447258116        0.3187385120056112       26.87471320192747
-0.12000000000000013      1.6978276721790833       0.318790650620634        26.586411160515254
-0.1200000000000001       1.7359344699914472       0.25607201704066024      30.010720051668635
-0.1200000000000001       1.81223324507048         0.25601987842563745      31.082652826460162
-0.1200000000000001       1.7740412678038113       0.19335338346068648      34.76143644865183
-0.1200000000000001       1.850340042882844        0.19330124484566372      35.84670910372549
-0.12000000000000012      1.6596356949124147       0.25612415565568303      28.94834856493045
-0.1200000000000001       1.6977424927247786       0.19340552207570927      32.834655211753216
-0.12000000000000013      1.6214437176457461       0.19345766069073206      31.6403621452884
-0.12000000000000013      1.6609781079510872       0.38239771231690767      24.659912298373627
-0.12000000000000013      1.6227861306844187       0.31973121735195664      26.231145781594222
-0.12000000000000013      1.58459415341775         0.25706472238700573      28.40836307653528
-0.12000000000000013      1.5859365664564227       0.3833382790482303       24.08671138357849
-0.12000000000000013      1.547744589189754        0.32067178408327934      25.37081937897971
-0.12000000000000015      1.510895024961758        0.38427884577955296      23.74842958412077
-0.12000000000000012      2.040449729829753        0.3811703305205034       25.26986678983735
-0.12000000000000013      2.0785759634856227       0.31847137950404253      28.70723106914454
-0.1200000000000001       2.002449007546116        0.3185234007068          28.8749272843105
-0.1200000000000001       2.0405752412019864       0.25582444969033913      32.95632179052831
-0.12000000000000012      2.1167021971414925       0.2557724284875816       33.4360444784789
-0.1200000000000001       2.0787014748578563       0.19312549867387818      38.032965935876454
-0.12000000000000013      2.1548284307973624       0.1930734774711207       38.388117087530354
-0.1200000000000001       1.9644482852624803       0.2558764708930967       32.253602317306125
-0.1200000000000001       2.00257451891835         0.19317751987663576      36.571560186737486
-0.1200000000000001       1.926447562978844        0.1932295410793933       35.79032339202402
-0.12000000000000013      1.9643422097337528       0.3812420342867738       25.445070665587913
-0.1200000000000001       1.9263414874501166       0.31859510447307043      28.358448257598692
-0.1200000000000001       1.8883407651664799       0.25594817465936703      31.58438171140931
-0.12000000000000012      1.8882346896377524       0.3813137380530442       24.515917099006522
-0.1200000000000001       1.8502339673541162       0.3186668082393408       27.206257846671456
-0.12000000000000013      1.8121271695417522       0.38138544181931455      23.760277356547917
-0.1200000000000001       2.9513903505222703       0.3791941936118336       26.998609571397186
-0.1200000000000001       2.9892693719457295       0.316416314648294        29.815415048837814
-0.1200000000000001       2.913542762891715        0.3168985177995856       30.45375199154797
-0.1200000000000001       2.951421784315175        0.2541206388360461       33.09348493906137
-0.1200000000000001       3.027148393369189        0.25363843568475447      32.613055959200906
-0.1200000000000001       2.9893008057386345       0.19134275987250648      36.00747592049975
-0.1200000000000001       3.065027414792649        0.19086055672121488      35.48409581935198
-0.1200000000000001       2.8756951752611606       0.2546028419873376       33.8563862377529
-0.1200000000000001       2.9135741966846203       0.19182496302379806      36.73604950033479
-0.1200000000000001       2.8378475876306055       0.19230716617508964      37.320337807687004
-0.12000000000000009      3.2541499778725695       0.3783119018567103       25.433656002640628
-0.1200000000000001       3.2923738172911614       0.31632755800618895      27.735397705465523
-0.1200000000000001       3.2163390924584543       0.3157545958319516       28.03139012917859
-0.1200000000000001       3.254562931877046        0.25377025198143016      31.016402459273035
-0.1200000000000001       3.3305976567097537       0.2543432141556675       29.91730084891681
-0.1200000000000001       3.2927867712956385       0.1917859081309088       33.40472437382034
-0.1200000000000001       3.368821496128346        0.19235887030514615      32.245528329237736
-0.1200000000000001       3.178528207044339        0.2531972898071928       31.674081769689693
-0.1200000000000001       3.216752046462931        0.19121294595667143      34.9436426755582
-0.1200000000000001       3.1407173216302238       0.19063998378243407      35.54253365938273
-0.1200000000000001       3.1784600710349946       0.3785324747954912       25.10792491299668
-0.1200000000000001       3.140649185620879        0.3159751687707324       28.157664427432774
-0.1200000000000001       3.102838300206764        0.2534178627459736       31.807588904122017
-0.1200000000000001       3.1027701641974197       0.378753047734272        25.77776386815236
-0.1200000000000001       3.0649592787833044       0.31619574170951326      29.11088727732747
-0.1200000000000001       3.027080257359845        0.3789736206730528       26.507997906120792
-0.1200000000000001       3.4828835570354992       0.38029580105534566      23.786217275688067
-0.1200000000000001       3.4448628700664488       0.3176501574719458       26.111691967558016
-0.1200000000000001       3.4068421830973974       0.255004513888546        29.194274565477713
-0.1200000000000001       3.406639030647856        0.37963450132246723      24.505808940512978
-0.1200000000000001       3.368618343678805        0.3169888577390674       27.10743841368512
-0.1200000000000001       3.3303945042602128       0.37897320158958875      25.29719238094345
-0.12000000000000015      3.1020779205199203       0.6270919757971386       16.131373446830704
-0.12000000000000013      3.1400959348580826       0.5648969573120315       18.400065232235377
-0.12000000000000016      3.064406028020507        0.5651175302508123       17.711580327149264
-0.12000000000000013      3.10242404235867         0.5029225117657053       20.33675581868756
-0.12000000000000012      3.178113949196245        0.5027019388269245       20.50445221982
-0.1200000000000001       3.140442056696832        0.4407274932805982       22.764773272132015
-0.1200000000000001       3.2161319635344072       0.4405069203418174       22.8733710446218
-0.12000000000000013      3.026734135521095        0.5031430847044861       20.394288618779857
-0.12000000000000012      3.0647521498592574       0.44094806621937904      23.236273207053994
-0.12000000000000013      2.9890622430216824       0.4411686391581598       23.575574928422874
-0.1200000000000001       2.647938009530241        0.3791971110270268       27.134111531441775
-0.1200000000000001       2.6859535071476937       0.3169007058609805       30.35190067751607
-0.1200000000000001       2.6099355024525313       0.31668908558245973      31.096116579193232
-0.1200000000000001       2.647951000069983        0.25439268041641344      34.46355731214575
-0.1200000000000001       2.723969004765146        0.2546043006949342       34.117997348931766
-0.1200000000000001       2.685966497687436        0.19209627525036707      38.53999770876947
-0.1200000000000001       2.7619845023825986       0.19230789552888794      37.91409701776249
-0.1200000000000001       2.571932995374821        0.25418106013789254      34.640703794438636
-0.1200000000000001       2.6099484929922734       0.19188465497184626      38.2463834666844
-0.1200000000000001       2.533930488297111        0.19167303469332542      38.22529242223378
-0.1200000000000001       2.8755272652742634       0.3791949229656319       26.622931853213117
-0.1200000000000001       2.8376796776437083       0.31689924715338397      30.413087220406872
-0.1200000000000001       2.7998320900131533       0.2546035713411359       33.66830154724198
-0.1200000000000001       2.7996641800262556       0.3791956523194302       26.47055620406487
-0.1200000000000001       2.761816592395701        0.3168999765071822       30.19414683264456
-0.1200000000000001       2.7238010947782483       0.3791963816732285       26.345006002543037
-0.12000000000000012      2.3442561118403997       0.37903279223550823      26.530269660182743
-0.1200000000000001       2.38217407918515         0.31656584648882075      30.04135686317798
-0.12000000000000013      2.306430749993608        0.3168682257902961       30.629318517642474
-0.1200000000000001       2.3443487173383586       0.2544012800436087       34.599834058209325
-0.1200000000000001       2.4200920465299003       0.25409890074213326      34.46772441075947
-0.1200000000000001       2.3822666846831084       0.19193433429692114      39.36935200173398
-0.1200000000000001       2.4580100138746506       0.19163195499544577      38.961413780013885
-0.12000000000000012      2.268605388146816        0.254703659345084        34.33109749913392
-0.1200000000000001       2.3065233554915663       0.1922367135983965       38.49282629048673
-0.12000000000000013      2.2307800263000246       0.19253909289987187      38.09612202301354
-0.12000000000000013      2.268304516337738        0.379567176806757        26.613673960835065
-0.12000000000000013      2.230479154490946        0.3174026103615449       30.127732770737087
-0.12000000000000013      2.1926537926441543       0.25523804391633276      33.656505900232695
-0.12000000000000012      2.1923529208350763       0.3801015613780058       25.59967329639158
-0.12000000000000012      2.1545275589882844       0.3179369949327937       28.971415822095867
-0.12000000000000013      2.1164013253324145       0.3806359459492546       24.68739899710605
-0.1200000000000001       2.572017535107781        0.37915603132914716      27.331932886713126
-0.1200000000000001       2.534015028030071        0.31664800588458003      30.9095728842247
-0.1200000000000001       2.4960125209523607       0.2541399804400129       34.25425049180924
-0.1200000000000001       2.4960970606853206       0.3791149516312675       26.5940815049105
-0.1200000000000001       2.4580945536076104       0.3166069261867004       30.09067923047941
-0.1200000000000001       2.42017658626286         0.3790738719333879       25.906811407186883
-0.12000000000000013      2.7980232064686885       0.6285420950724706       14.917007529504247
-0.12000000000000013      2.836364992482084        0.5662051197073114       17.56202206332091
-0.12000000000000013      2.7605019072340773       0.5662058490611096       17.529046979906763
-0.1200000000000001       2.798843693247472        0.5038688736959503       19.866729617730464
-0.12000000000000012      2.8747067784954794       0.5038681443421521       20.397316456800816
-0.1200000000000001       2.8371854792608677       0.44153189833079115      22.873699722394647
-0.12000000000000012      2.913048564508875        0.4415311689769928       23.420163327241433
-0.12000000000000012      2.7229806079994647       0.5038696030497487       20.37884183186063
-0.1200000000000001       2.7613223940128604       0.44153262768458945      22.81023506513374
-0.12000000000000012      2.685459308764853        0.44153335703838775      23.44651580401347
-0.12000000000000016      3.0260642420071124       0.6274545056159716       15.147452695160165
-0.12000000000000013      2.9883923495077          0.5654800600696455       17.39087738002967
-0.12000000000000013      2.9507204570082872       0.5035056145233192       20.402473349174123
-0.12000000000000013      2.9500505634943046       0.6278170354348046       14.946934219845254
-0.12000000000000013      2.912378670994892        0.5658425898884784       17.620053808243455
-0.12000000000000015      2.8740368849814963       0.6281795652536375       14.826109332661284
-0.1200000000000001       2.495195981587593        0.627790204838987        13.661505665185757
-0.1200000000000001       2.533381488573255        0.5656419313859969       16.006037916180272
-0.1200000000000001       2.4574610141507947       0.5656008516881172       16.602025702124752
-0.1200000000000001       2.4956465211364565       0.5034525782351273       19.185294546472146
-0.1200000000000001       2.571566995558917        0.5034936579330069       19.592243872411025
-0.1200000000000001       2.5338320281221183       0.44130430478213717      23.00881383592023
-0.1200000000000001       2.6097525025445787       0.4413453844800169       23.482784763980327
-0.1200000000000001       2.419726046713996        0.5034114985372475       19.599607696110304
-0.1200000000000001       2.4579115536996583       0.4412632250842575       22.413662174640667
-0.1200000000000001       2.381991079277198        0.44122214538637783      22.810436705204868
-0.12000000000000013      2.722316400248415        0.6283541225140997       14.430773092261527
-0.1200000000000001       2.684795101013803        0.5660178765027388       17.204416618662748
-0.1200000000000001       2.647273801779191        0.5036816304913778       20.15810746193463
-0.12000000000000012      2.6466095940281407       0.6281661499557287       13.809507960694841
-0.1200000000000001       2.609088294793529        0.5658299039443678       16.4746253703014
-0.12000000000000012      2.570902787807867        0.6279781773973578       13.295465950514012
-0.12000000000000012      2.191855235104409        0.63032308959401         14.357098886683607
-0.12000000000000013      2.2299554542884064       0.5675005152543845       15.971043190741064
-0.12000000000000013      2.154003858785745        0.5680348998256333       16.8915750103094
-0.12000000000000013      2.1921040779697427       0.5052123254860078       18.903940792786727
-0.12000000000000012      2.2680556734724044       0.504677940914759        19.164005324088834
-0.12000000000000013      2.2302042971537404       0.44238975114638246      22.47945035869951
-0.12000000000000013      2.306155892656402        0.4418553665751336       23.03606900822117
-0.12000000000000012      2.116152482467081        0.5057467100572567       19.27900968842485
-0.12000000000000012      2.1542527016510786       0.44292413571763123      21.723092219667027
-0.12000000000000013      2.078301106148417        0.44345852028888         22.001169465904617
-0.1200000000000001       2.419360794966797        0.6284234260277427       13.9369388921751
-0.1200000000000001       2.3816258275299984       0.5662340728768729       16.667301025403205
-0.1200000000000001       2.3438908600932002       0.5040447197260033       19.58575012572256
-0.1200000000000001       2.3435256083460008       0.6290566472164985       13.545083352320182
-0.1200000000000001       2.3057906409092026       0.5668672940656287       15.99948028558695
-0.1200000000000001       2.267690421725205        0.6296898684052542       13.379290514027455
-0.12000000000000012      3.404632029158957        0.628353034731214        17.607011911009675
-0.12000000000000013      3.4432560427250034       0.5665040512454664       19.065069080226976
-0.1200000000000001       3.3670115163373597       0.5658427515125881       18.561852359648974
-0.1200000000000001       3.4056355299034062       0.5039937680268406       20.441369387962787
-0.12000000000000012      3.48188005629105         0.504655067759719        20.422890767969168
-0.1200000000000001       3.4442595434694527       0.4421447845410931       22.14820824217166
-0.12000000000000013      3.520504069857096        0.44280608427397156      22.06280344475663
-0.1200000000000001       3.329391003515763        0.5033324682939622       20.516472675165076
-0.1200000000000001       3.3680150170818095       0.4414834848082147       22.69633252832305
-0.1200000000000001       3.2917704906941663       0.4408221850753362       23.07506449663233
-0.12000000000000013      3.328993501999197        0.6280377699976952       16.85103904903391
-0.12000000000000013      3.2913729891776007       0.5655274867790693       18.253164192310564
-0.1200000000000001       3.2537524763560035       0.5030172035604433       20.538012564132096
-0.12000000000000013      3.2533549748394384       0.6277225052641763       16.754912352579588
-0.12000000000000013      3.2157344620178416       0.5652122220455504       18.497674150162492
-0.12000000000000015      3.177716447679679        0.6274072405306574       16.742819693582895
-0.12000000000000012      3.7090593237601546       0.6302824118278972       18.78622409629656
-0.12000000000000013      3.747716258407343        0.5674256827888904       19.474290818256343
-0.12000000000000013      3.671576513675902        0.5679510840679789       19.220704971316138
-0.12000000000000013      3.71023344832309         0.505094355028972        20.320365830250793
-0.12000000000000013      3.7863731930545312       0.5045689537498834       20.160180305739566
-0.12000000000000013      3.7488903829702775       0.44223762598996513      21.343606238420758
-0.12000000000000015      3.8250301277017194       0.44171222471087646      21.109761974326616
-0.12000000000000012      3.634093703591649        0.5056197563080607       20.4229605933454
-0.12000000000000013      3.672750638238837        0.44276302726905375      21.843689914711288
-0.12000000000000013      3.596610893507396        0.4432884285481424       22.20945533498398
-0.12000000000000013      3.6329525001098557       0.6298000675537263       18.246436292925196
-0.12000000000000013      3.595469690025602        0.5674687397938081       18.940369486506157
-0.12000000000000013      3.557986879941349        0.5051374120338898       20.418531578234397
-0.12000000000000012      3.556845676459556        0.6293177232795556       18.139379111900055
-0.12000000000000012      3.519362866375303        0.5669863955196373       19.091241560601254
-0.12000000000000013      3.4807388528092567       0.6288353790053847       18.09799272427084
-0.12000000000000013      3.938214193367838        0.620700308795032        19.280288855935378
-0.12000000000000013      3.9004861714791317       0.5610376141003135       19.407507575585665
-0.12000000000000013      3.862758149590426        0.501374919405595        20.136746713780234
-0.12000000000000012      3.8618292368319436       0.6238943431393205       19.178572118873966
-0.12000000000000013      3.824101214943237        0.5642316484446019       19.454861464627438
-0.12000000000000013      3.785444280296049        0.6270883774836089       19.113849154544575
-0.12000000000000013      2.6423593023013083       0.8755867905163924       10.157194974561804
-0.12000000000000016      2.6812752783431533       0.813825616655412        10.309283252906528
-0.12000000000000013      2.6055684721228793       0.813637644097041        10.072810380188464
-0.12000000000000013      2.6444844481647243       0.7518764702360606       10.598969481937512
-0.12000000000000013      2.720191254384998        0.7520644427944315       11.03829351586494
-0.12000000000000013      2.683400424206569        0.6901152963750802       12.111784706307915
-0.12000000000000015      2.759107230426843        0.690303268933451        12.682843712212524
-0.12000000000000012      2.5687776419444504       0.7516884976776896       10.62317938116056
-0.12000000000000012      2.6076936179862953       0.6899273238167092       11.67947358664016
-0.12000000000000012      2.5319868117660214       0.6897393512583382       11.809862015641299
-0.12000000000000013      2.946715701560517        0.8785796290092943       11.593738600530978
-0.12000000000000016      2.985556256300367        0.8157077157062554       12.462121179488863
-0.12000000000000016      2.9095425777875596       0.8160702455250884       11.649366774444808
-0.12000000000000013      2.9483831325274106       0.7531983322220495       12.524231876707628
-0.12000000000000013      3.0243968110402184       0.7528358024032165       13.155098143966477
-0.12000000000000016      2.9872236872672615       0.6903264189190106       13.66560198465283
-0.12000000000000015      3.063237365780069        0.6899638891001776       14.298311956691471
-0.12000000000000013      2.8723694540146028       0.7535608620408825       12.105040756390332
-0.12000000000000013      2.9112100087544537       0.6906889487378436       13.253186855027128
-0.12000000000000015      2.8351963302416454       0.6910514785566766       13.121245211221373
-0.12000000000000016      2.870626601745715        0.8778314193860689       10.691678919926742
-0.12000000000000013      2.833453477972758        0.815322035901863        10.926980850557674
-0.12000000000000016      2.7962803541998005       0.752812652417657        11.541380672450646
-0.12000000000000013      2.794537501930913        0.8770832097628434       10.476414356513526
-0.12000000000000013      2.7573643781579555       0.8145738262786375       10.574385704735457
-0.12000000000000015      2.7184484021161106       0.8763350001396178       10.415864520528153
-0.1200000000000001       3.2521420181076612       0.8750397691096188       14.773892898585943
-0.1200000000000001       3.290264520870485        0.8133680855150176       15.316864065392862
-0.12000000000000013      3.214625993710726        0.8130528207814989       14.575609885499667
-0.12000000000000013      3.2527484964735494       0.7513811371868976       15.266263916535099
-0.1200000000000001       3.328387023633309        0.7516964019204164       15.631229195836482
-0.1200000000000001       3.2908709992363736       0.6897094535922964       15.92224560949678
-0.1200000000000001       3.3665095263961327       0.6900247183258152       16.299640156486127
-0.12000000000000013      3.1771099693137907       0.7510658724533787       14.48675145464988
-0.12000000000000013      3.2152324720766146       0.6893941888587776       15.67372739680511
-0.12000000000000015      3.1395939449168555       0.6890789241252587       15.089980544917456
-0.1200000000000001       3.175785438970875        0.8759247340845376       13.898371371489258
-0.12000000000000013      3.1382694145739394       0.8139377857564175       13.528959333475518
-0.12000000000000013      3.100753390177004        0.7519508374282975       13.618854962533572
-0.12000000000000012      3.099428859834089        0.8768096990594565       13.240646500015277
-0.12000000000000013      3.0619128354371536       0.8148227507313365       12.983952626037052
-0.12000000000000013      3.0230722806973027       0.8776946640343755       12.649773946068102
-0.12000000000000012      3.10857140619601         1.1266464522871875       16.13237380227596
-0.1200000000000001       3.144464059173923        1.0637447814927952       15.464956919503555
-0.12000000000000013      3.068107480037137        1.0646297464677144       15.272822526178096
-0.12000000000000013      3.1040001330150493       1.001728075673322        14.627481548769836
-0.1200000000000001       3.180356712151836        1.000843110698403        14.741293345504547
-0.1200000000000001       3.1398927859929624       0.9388264048789297       13.947636452937143
-0.1200000000000001       3.2162493651297486       0.9379414399040109       14.272761364269464
-0.12000000000000013      3.0276435538782636       1.002613040648241        13.68534922196168
-0.12000000000000013      3.0635362068561762       0.9397113698538487       13.375491321281821
-0.12000000000000015      2.9871796277193905       0.9405963348287677       12.373402784530866
-0.12000000000000012      3.5549862829006593       0.8748600910912153       17.160820540797367
-0.12000000000000013      3.593504543115533        0.8137156712753857       17.52910722642084
-0.12000000000000013      3.5173977194652335       0.8132333270012149       16.921334348093566
-0.12000000000000013      3.5559159796801074       0.7520889071853855       17.39896168229892
-0.12000000000000012      3.6320228033304067       0.7525712514595563       17.633146534613374
-0.12000000000000013      3.5944342398949813       0.6909444873695558       17.738451376893188
-0.12000000000000013      3.67054106354528         0.6914268316437266       17.98000689441159
-0.12000000000000012      3.479809156029808        0.7516065629112146       16.690410958518516
-0.12000000000000012      3.518327416244682        0.6904621430953851       17.520190128746854
-0.12000000000000013      3.4422205925943823       0.6899797988212142       16.970921460513484
-0.1200000000000001       3.47927521670241         0.8749050105958162       16.4265216135275
-0.1200000000000001       3.4416866532669843       0.8132782465058159       16.007069382274015
-0.1200000000000001       3.4040980898315585       0.7516514824158155       15.907792110097024
-0.1200000000000001       3.4035641505041605       0.8749499301004171       15.875522050011185
-0.1200000000000001       3.3659755870687347       0.8133231660104168       15.548512647953293
-0.1200000000000001       3.327853084305911        0.8749948496050179       15.362741586323661
-0.12000000000000013      3.852998494533141        0.8666861812806775       18.999949990939864
-0.12000000000000016      3.893398658375789        0.8043912045731941       19.200807013797508
-0.12000000000000016      3.8170137018398944       0.8075852389174825       18.72383929775777
-0.12000000000000013      3.8574138656825423       0.745290262209999        18.999575659323824
-0.12000000000000013      3.933798822218437        0.7420962278657106       19.158219033110385
-0.12000000000000013      3.89781402952519         0.6829952855025155       19.10504280290662
-0.12000000000000013      3.9741989860610847       0.6798012511582272       19.278430333321282
-0.12000000000000013      3.781028909146648        0.7484842965542874       18.450849108571965
-0.12000000000000013      3.8214290729892957       0.6861893198468039       18.94016850604693
-0.12000000000000013      3.745044116453401        0.6893833541910923       18.49720830191329
-0.12000000000000016      3.77849544162502         0.868729658733312        18.401349704146217
-0.12000000000000013      3.742510648931774        0.8096287163701169       17.993759376032063
-0.12000000000000013      3.7065258562385277       0.7505277740069217       17.80501543812148
-0.12000000000000013      3.7039923887169          0.8707731361859464       17.99321080523514
-0.12000000000000013      3.6680075960236533       0.8116721938227514       17.637839566088804
-0.12000000000000013      3.6294893358087794       0.8728166136385809       17.606304986358168
-0.12000000000000016      4.078541849741599        0.8728573504607055       19.851935990885284
-0.12000000000000013      4.043760895181428        0.8085053173598793       19.477309789675473
-0.12000000000000016      4.0089799406212565       0.7441532842590532       19.25336041220064
-0.12000000000000013      4.00336073133878         0.8708002940673627       19.588495069511644
-0.12000000000000013      3.968579776778608        0.8064482609665367       19.248367027964132
-0.12000000000000015      3.92817961293596         0.8687432376740202       19.34100183349259
-0.1200000000000001       4.352698206337538        1.318582562948981        19.825840380902356
-0.1200000000000001       4.300096565365535        1.272853514575379        20.018737697618086
-0.1200000000000001       4.247494924393531        1.227124466201777        20.27546715407434
-0.1200000000000001       4.194893283421528        1.1813954178281751       20.55946009784778
-0.1200000000000001       4.275654753095617        1.3262160633497255       19.989660303306017
-0.1200000000000001       4.223053112123614        1.2804870149761236       20.216797930933726
-0.1200000000000001       4.17045147115161         1.2347579666025217       20.582733750475054
-0.1200000000000001       4.198611299853695        1.3338495637504701       20.225184130637444
-0.1200000000000001       4.146009658881692        1.2881205153768682       20.63466785621532
-0.1200000000000001       4.121567846611774        1.3414830641512148       20.405196113865276
-0.1200000000000001       4.153578833573724        1.3894048389652343       20.019072658416746
-0.1200000000000001       4.230622286815646        1.3817713385644896       20.057788492358572
-0.1200000000000001       4.185589820535675        1.4373266137792537       19.833313136680736
-0.1200000000000001       4.262633273777597        1.4296931133785091       19.85897280637119
-0.1200000000000001       4.217600807497626        1.4852483885932732       19.65766944239149
-0.1200000000000001       4.307665740057568        1.374137838163745        19.827769806738882
-0.12000000000000013      3.9819359745589216       1.105944952923263        20.170463875934526
-0.12000000000000016      4.0248827229552955       1.0481873164059594       20.288060284904066
-0.12000000000000016      3.9497016045524767       1.0461302600126168       19.877384154284904
-0.12000000000000013      3.9926483529488515       0.988372623495313        20.00302571174041
-0.12000000000000013      4.06782947135167         0.9904296798886555       20.135772630722414
-0.12000000000000016      4.0355951013452245       0.9306149869780092       19.855614043512947
-0.12000000000000015      4.110776219748044        0.9326720433713518       20.0489645357142
-0.12000000000000013      3.9174672345460313       0.9863155671019703       19.39747667403971
-0.12000000000000013      3.9604139829424057       0.9285579305846665       19.593221410730273
-0.12000000000000015      3.885232864539586        0.926500874191324        19.024727572010278
-0.12000000000000013      4.159985315408315        1.122510890021187        20.403214385829145
-0.12000000000000013      4.143582283521558        1.0592312744712422       20.183636759503543
-0.12000000000000016      4.127179251634801        0.9959516589212969       20.041181014034077
-0.12000000000000013      4.100635535125184        1.1169889109885458       20.330395692350635
-0.12000000000000013      4.084232503238427        1.0537092954386007       20.118488553122436
-0.12000000000000015      4.041285754842052        1.1114669319559043       20.266783816321457
-0.1200000000000001       4.08665987859856         1.282598536344227        20.399647890645085
-0.1200000000000001       4.1111016908684785       1.2292359875698804       20.588433051828527
-0.1200000000000001       4.135543503138397        1.1758734387955339       20.484572512184535
-0.12000000000000012      4.051751910585348        1.2237140085372389       20.219513552959377
-0.12000000000000013      4.076193722855265        1.1703514597628923       20.420721183094557
-0.12000000000000013      4.016843942572134        1.164829480730251        20.067618683825316
-0.1200000000000001       3.983106746145955        1.6166594926303968       20.124461738651206
-0.1200000000000001       4.047397046043247        1.6537642886974215       19.604344583953164
-0.1200000000000001       4.0497330082243606       1.5957871603246208       19.664112106790583
-0.1200000000000001       4.114023308121653        1.6328919563916455       19.438444630711725
-0.12000000000000012      4.111687345940538        1.6908690847644463       19.026499701867266
-0.1200000000000001       4.178313608018944        1.66999675245867         18.830474244607725
-0.12000000000000013      4.17597764583783         1.727973880831471        18.46593941645346
-0.1200000000000001       4.116359270302766        1.5749148280188447       19.496530940950755
-0.1200000000000001       4.180649570200058        1.6120196240858695       19.167560409487763
-0.1200000000000001       4.1829855323811715       1.5540424957130687       19.36459434505574
-0.1200000000000001       4.15097454541922         1.5061207208990492       19.36027925866879
-0.1200000000000001       4.11896355845727         1.4581989460850298       19.519545101895243
-0.1200000000000001       4.086952571495319        1.4102771712710103       20.016267725506513
-0.1200000000000001       4.084348283340815        1.5269930532048253       19.380141190484377
-0.1200000000000001       4.052337296378864        1.4790712783908058       19.984510495246617
-0.1200000000000001       4.01772202126241         1.5478653855106013       19.983284855913915
-0.12000000000000012      3.405046982037353        1.120019134033863        17.635859302996895
-0.12000000000000013      3.442531807253179        1.058729373298201        17.37568870192903
-0.1200000000000001       3.3668207410549296       1.0587742928028017       16.97306633144609
-0.1200000000000001       3.4043055662707564       0.99748453206714         16.743205214615088
-0.12000000000000012      3.480016632469006        0.9974396125625391       16.940570543427157
-0.1200000000000001       3.4417903914865833       0.9361947713314781       16.371532657268595
-0.12000000000000013      3.517501457684833        0.9361498518268772       16.67823791224709
-0.1200000000000001       3.328594500072507        0.9975294515717409       15.850788531252228
-0.1200000000000001       3.3660793252883336       0.936239690836079        15.847197195193901
-0.1200000000000001       3.290368259090084        0.9362846103406798       14.955516701454972
-0.12000000000000013      3.3309280880770173       1.121675963597194        17.139603650906412
-0.1200000000000001       3.292701847094594        1.060431122366133        15.999223966699239
-0.1200000000000001       3.2544756061121713       0.9991862811350719       14.855769662103537
-0.12000000000000012      3.2568091941166815       1.1233327931605253       16.620875351926344
-0.1200000000000001       3.2185829531342587       1.0620879519294641       15.383288167780313
-0.12000000000000013      3.182690300156346        1.1249896227238563       16.138352154414875
-0.12000000000000013      3.694884160643302        1.117514438100161        19.09807238670534
-0.12000000000000016      3.7344127441157617       1.0548073738952901       19.02928708734681
-0.12000000000000016      3.6599096912076408       1.0568508513479247       18.622322527242815
-0.12000000000000013      3.699438274680101        0.9941437871430537       18.59814027039188
-0.12000000000000013      3.773941327588221        0.9921003096904193       18.75128992988022
-0.12000000000000016      3.7389668581525606       0.9314367229381829       18.373302869711257
-0.12000000000000015      3.8134699110606807       0.9293932454855484       18.602890147363837
-0.12000000000000013      3.6249352217719806       0.9961872645956882       17.844492490770804
-0.12000000000000013      3.6644638052444405       0.9334802003908174       17.974316921878835
-0.12000000000000013      3.58996075233632         0.9355236778434517       17.2305613040414
-0.12000000000000016      3.6224248659918152       1.1181406120835864       18.64106029604126
-0.12000000000000013      3.587450396556154        1.0574770253313501       17.805704514017513
-0.12000000000000013      3.5524759271204935       0.9968134385791135       17.028942678551353
-0.12000000000000013      3.5499655713403273       1.1187667860670119       18.222567087012663
-0.12000000000000013      3.5149911019046667       1.0581031993147754       17.347035565742797
-0.12000000000000013      3.4775062766888403       1.1193929600504373       17.822291975856107
-0.12000000000000016      3.9101730210800167       1.1088373242174876       19.788610546525433
-0.12000000000000013      3.877938651073572        1.0490226313068411       19.237396166679822
-0.12000000000000016      3.845704281067126        0.9892079383961949       18.769962528673393
-0.12000000000000013      3.838410067601112        1.111729695511712        19.52732658204063
-0.12000000000000013      3.8061756975946666       1.0519150026010657       18.954765637257395
-0.12000000000000015      3.7666471141222067       1.1146220668059366       19.27906319192011
-0.12000000000000012      3.8248500949269655       1.3510835729282782       20.513075397511745
-0.12000000000000013      3.8641215648349547       1.2897989179270244       20.395651104434428
-0.12000000000000013      3.79235861135605         1.292691289221249        20.277725155963914
-0.12000000000000013      3.831630081264039        1.231406634219995        20.2380195396321
-0.12000000000000013      3.9033930347429435       1.2285142629257706       20.147025549885875
-0.12000000000000016      3.8709015511720275       1.1701219792187414       19.967866310856426
-0.12000000000000015      3.9426645046509323       1.1672296079245168       19.961917235419726
-0.12000000000000013      3.7598671277851334       1.2342990055142196       19.735595967135403
-0.12000000000000013      3.7991385976931227       1.1730143505129658       19.747899070088266
-0.12000000000000015      3.7273756442142174       1.1759067218071904       19.237286642907094
-0.1200000000000001       4.047388408690572        1.3438831913454807       20.290824972451972
-0.1200000000000001       4.012480440677359        1.2849986635384927       20.039115129314677
-0.1200000000000001       3.9775724726641455       1.2261141357315046       19.865082319276578
-0.1200000000000001       3.97320897076937         1.3462833185397465       20.314848359231846
-0.12000000000000012      3.9383010027561567       1.2873987907327584       20.021644834371543
-0.1200000000000001       3.8990295328481674       1.3486834457340124       20.35786071420828
-0.1200000000000001       3.943542583341207        1.550265512704867        20.30174253490285
-0.1200000000000001       3.978157858457662        1.4814714055850715       20.513939063968557
-0.1200000000000001       4.012773133574117        1.412677298465276        20.40784500155869
-0.1200000000000001       3.9039784205364603       1.4838715327793375       20.29680205374854
-0.1200000000000001       3.938593695652915        1.415077425659542        20.491872332496865
-0.1200000000000001       3.8644142577317124       1.4174775528538077       20.302686258038207
-0.1200000000000001       3.9079293240796673       1.606335708935614        20.382108792815444
-0.1200000000000001       3.8683651612749204       1.5399417290100847       20.109934469442955
-0.1200000000000001       3.8288009984701734       1.473547749084555        20.1293630796594
-0.12000000000000013      3.7892368356654256       1.4071537691590252       20.403302741036015
-0.1200000000000001       3.8327519020133805       1.5960119252408314       20.542660627873886
-0.1200000000000001       3.793187739208633        1.5296179453153018       20.291239973479914
-0.12000000000000012      3.7536235764038857       1.4632239653897723       20.588446613818938
-0.1200000000000001       3.7575744799470927       1.5856881415460486       20.719680758380882
-0.12000000000000013      3.7180103171423458       1.5192941616205191       20.81371158962564
-0.12000000000000012      3.6823970578808063       1.5753643578512662       21.11026579262465
-0.1200000000000001       3.784449725363954        1.8012052844380064       20.62785297517364
-0.1200000000000001       3.8341139805594544       1.755068836486104        20.49107010164144
-0.1200000000000001       3.7589365584931667       1.7447450527913213       20.644397176764933
-0.1200000000000001       3.8086008136886678       1.698608604839419        20.692246180379005
-0.1200000000000001       3.8837782357549546       1.7089323885342016       20.38304367832162
-0.1200000000000001       3.858265068884167        1.6524721568875165       20.66224148370648
-0.1200000000000001       3.933442490950455        1.6627959405822992       20.305258327182578
-0.1200000000000001       3.73342339162238         1.6882848211446362       20.73945875406951
-0.1200000000000001       3.7830876468178802       1.6421483731927338       20.817480500658757
-0.1200000000000001       3.7079102247515925       1.631824589497951        20.839329027249114
-0.12000000000000013      3.5435784154870476       1.3576432960664009       20.183599294296485
-0.12000000000000016      3.5814048517761115       1.2976110815748407       19.77686840177949
-0.12000000000000016      3.508945557124624        1.2982372555582666       19.69545075564656
-0.12000000000000013      3.5467719934136874       1.2382050410667065       19.377614559597223
-0.12000000000000013      3.6192312880651745       1.2375788670832808       19.340408684187153
-0.12000000000000016      3.584598429702751        1.1781728265751463       18.91714413023388
-0.12000000000000015      3.657057724354238        1.1775466525917209       18.981819021804547
-0.12000000000000013      3.4743126987622004       1.238831215050132        18.82445637141538
-0.12000000000000013      3.512139135051264        1.178799000558572        18.57632847057306
-0.12000000000000013      3.4396798403997764       1.1794251745419975       18.005165305209964
-0.12000000000000013      3.754532175066986        1.352723503712809        20.344511081564278
-0.12000000000000013      3.72204069149607         1.2943312200057795       19.746307924131077
-0.12000000000000016      3.689549207925154        1.2359389362987503       19.19298545946015
-0.12000000000000013      3.6842142552070065       1.3543634344973396       20.191441814814475
-0.12000000000000013      3.6517227716360905       1.2959711507903102       19.52765293932521
-0.12000000000000015      3.613896335347027        1.3560033652818704       20.055410905999693
-0.12000000000000013      3.6476923972823663       1.5209340924050498       20.94147637251652
-0.12000000000000013      3.683305656543906        1.464863896174303        20.806595628831495
-0.12000000000000013      3.718918915805446        1.408793699943556        20.55665510805843
-0.12000000000000013      3.6129877366839267       1.4665038269588335       20.597513948687073
-0.12000000000000013      3.6486009959454666       1.4104336307280865       20.486955695462328
-0.12000000000000015      3.578283076085487        1.4120735615126172       20.264297173595352
-0.12000000000000012      2.800175100788042        1.1332092189002856       14.40833332055452
-0.12000000000000013      2.836810250981161        1.0695518214275377       12.866479792533417
-0.12000000000000013      2.7607211511663587       1.0688036118043123       12.710730429568681
-0.12000000000000013      2.7973563013594775       1.0051462143315646       12.058753200688178
-0.12000000000000013      2.87344540117428         1.00589442395479         11.873678660305435
-0.12000000000000016      2.8339914515525964       0.9414888168588167       11.066287486524361
-0.12000000000000015      2.9100805513673986       0.9422370264820422       11.175379648736854
-0.12000000000000013      2.7212672015446753       1.004398004708339        11.578773455551618
-0.12000000000000013      2.757902351737794        0.9407406072355912       10.990448320083022
-0.12000000000000015      2.681813251922992        0.9399923976123657       10.663832858333349
-0.12000000000000013      3.0314723298440183       1.128287143940462        15.771683737804281
-0.12000000000000013      2.9910084036851448       1.0662704381209889       14.055675287651347
-0.12000000000000013      2.9505444775262717       1.0042537323015155       12.407957691699492
-0.12000000000000012      2.954373253492026        1.1299278355937366       15.172756223866811
-0.12000000000000013      2.913909327333153        1.0679111297742634       13.206716265536341
-0.12000000000000013      2.877274177140034        1.131568527247011        14.626777504214239
-0.12000000000000012      1.2941481354043096       0.643062484665767        26.77495584091516
-0.12000000000000013      1.3295744724200056       0.5786017166270442       25.49313929263592
-0.1200000000000001       1.253542504655136        0.5793853104046082       26.695441434992503
-0.12000000000000013      1.288968841670832        0.5149245423658854       25.46657985259491
-0.12000000000000013      1.3650008094357016       0.5141409485883213       24.704975478823005
-0.12000000000000013      1.324395178686528        0.45046377432716256      24.949028291977683
-0.12000000000000015      1.4004271464513973       0.44968018054959846      24.59949061154331
-0.1200000000000001       1.2129368739059627       0.5157081361434495       26.314825429517697
-0.1200000000000001       1.2483632109216587       0.45124736810472665      25.195731206033198
-0.1200000000000001       1.1723312431567892       0.45203096188229075      26.085787129081645
-0.12000000000000013      1.2180919029506563       0.6425868398656115       27.469991828229162
-0.12000000000000013      1.177486272201483        0.5789096656044527       27.06098925999176
-0.1200000000000001       1.1368806414523094       0.5152324913432941       26.89387258839732
-0.12000000000000013      1.1420356704970032       0.6421111950654561       27.83312469883404
-0.12000000000000013      1.1014300397478296       0.5784340208042974       27.414940481154165
-0.12000000000000015      1.06597943804335         0.6416355502653006       28.226341830773073
-0.12000000000000012      1.888104032178254        0.6312784074200791       17.5552330253833
-0.12000000000000013      1.9261904565911285       0.5687513881951852       17.88932724729746
-0.12000000000000013      1.8500829364951286       0.5688230919614556       19.109496974784076
-0.12000000000000013      1.8881693609080035       0.5062960727365616       19.873106003576662
-0.12000000000000012      1.9642768810040034       0.5062243689702912       19.674653719454156
-0.12000000000000013      1.926255785320878        0.4437690535116677       22.274810943317725
-0.12000000000000013      2.002363305416878        0.4436973497453973       22.56773849648994
-0.12000000000000012      1.812061840812003        0.506367776502832        20.380637005120235
-0.12000000000000012      1.8501482652248777       0.44384075727793815      21.72967581089219
-0.12000000000000013      1.7740407451288773       0.4439124610442085       22.083425657318045
-0.12000000000000013      2.11591743437287         0.6305619190505273       15.288092844558438
-0.12000000000000013      2.078066058054206        0.5682737292821506       17.294990396772164
-0.12000000000000013      2.0402146817355424       0.505985539513774        19.543922943220718
-0.12000000000000012      2.0399796336413316       0.6308007485070446       15.546139339184064
-0.12000000000000012      2.0021282573226675       0.5685125587386679       17.17082611709069
-0.12000000000000013      1.9640418329097926       0.6310395779635618       16.052440793506914
-0.12000000000000012      1.5947031424536935       0.6320217780637866       22.122456077309256
-0.12000000000000013      1.6300322692017082       0.5693806199442363       21.408858083278204
-0.12000000000000013      1.5549907277070434       0.5703211866755588       22.788948559671375
-0.12000000000000013      1.5903198544550579       0.5076800285560085       22.283015855956332
-0.12000000000000012      1.6653613959497227       0.5067394618246858       21.657134122332216
-0.12000000000000013      1.6256489812030728       0.44503887043645807      23.080413619458437
-0.12000000000000013      1.7006905226977371       0.44409830370513537      22.997680694535315
-0.12000000000000013      1.5152783129603935       0.5086205952873311       23.00189020500615
-0.12000000000000013      1.5506074397084082       0.44597943716778066      22.93587650758163
-0.12000000000000015      1.4755658982137434       0.44692000389910336      23.528453684282255
-0.12000000000000013      1.5195643906913476       0.6347819547142818       23.398549213576235
-0.12000000000000013      1.4798519759446975       0.573081363326054        23.553595509830622
-0.12000000000000013      1.4401395611980474       0.5113807719378262       23.799391129863743
-0.12000000000000012      1.4444256389290016       0.6375421313647768       24.238191027225255
-0.12000000000000013      1.4047132241823514       0.5758415399765491       24.244569051596017
-0.12000000000000013      1.3692868871666557       0.6403023080152719       25.17428605522671
-0.12000000000000013      1.8147538097471136       0.631464250081006        18.81676873724797
-0.12000000000000013      1.7767327140639884       0.5690089346223824       19.77497114488857
-0.12000000000000013      1.7387116183808626       0.5065536191637589       20.959542261040134
-0.12000000000000012      1.7414035873159737       0.6316500927419328       19.533247131877836
-0.12000000000000012      1.7033824916328482       0.5691947772833093       20.198897388909625
-0.12000000000000013      1.6680533648848335       0.6318359354028598       20.411935130911367
-0.12000000000000012      1.1448335964297507       0.914543726307297        28.26082124984837
-0.12000000000000013      1.1821622311733904       0.8466734158969146       28.23970181695052
-0.12000000000000013      1.1061059987197372       0.8461977710967591       28.581288446252216
-0.12000000000000013      1.143434633463377        0.7783274606863765       28.522770636026777
-0.12000000000000012      1.21949086591703         0.778803105486532        27.711720961489227
-0.12000000000000013      1.1807632682070166       0.710457150275994        28.018716773174884
-0.12000000000000013      1.25681950066067         0.7109327950761495       27.266438859870533
-0.12000000000000013      1.0673784010097238       0.7778518158862211       28.519888838158252
-0.12000000000000013      1.1047070357533635       0.7099815054758386       28.41026286344593
-0.12000000000000015      1.0286508032997104       0.7095058606756832       28.514579040596836
-0.12000000000000016      0.9452354392392408       0.8810014463628942       28.061728897828246
-0.12000000000000013      0.9730405605927307       0.8238362511338239       27.91506312887472
-0.12000000000000013      1.011768158302744        0.8921822063443619       28.121881073025207
-0.12000000000000016      1.0395732796562338       0.8350170111152915       27.96147261523154
-0.12000000000000013      1.0783008773662472       0.9033629663258294       28.25130626898488
-0.12000000000000013      1.0008456819462204       0.7666710559047536       28.045177981367736
-0.12000000000000012      1.4520678735704786       0.8861100656693396       26.13492171986357
-0.12000000000000013      1.487726690791282        0.8225879937679513       25.08108224853386
-0.12000000000000013      1.4125879390289366       0.8253481704184465       26.459404141110774
-0.12000000000000013      1.4482467562497399       0.7618260985170582       25.269029362773416
-0.12000000000000012      1.523385508012086        0.7590659218665631       23.759985875836946
-0.12000000000000013      1.4839055734705437       0.69830402661567         24.09846072471213
-0.12000000000000013      1.5590443252328896       0.6955438499651747       22.731751945391327
-0.12000000000000012      1.3731080044873942       0.7645862751675533       26.300529529915284
-0.12000000000000012      1.408766821708198        0.701064203266165        25.078879223324968
-0.12000000000000013      1.333628069945852        0.7038243799166601       26.241471646440473
-0.12000000000000013      1.3752593042852965       0.8932184808288288       26.68267314577281
-0.12000000000000013      1.3357793697437543       0.8324565855779357       26.7097916757571
-0.12000000000000013      1.2962994352022121       0.7716946903270425       26.748258290658832
-0.12000000000000012      1.2984507350001147       0.9003268959883183       27.16041737404707
-0.12000000000000012      1.2589708004585725       0.8395650007374251       27.23105676721762
-0.12000000000000013      1.2216421657149326       0.9074353111478075       27.6694704877054
-0.1200000000000001       1.0912573095299383       0.9702109236888924       27.576363649130478
-0.12000000000000013      1.024724590466435        0.9590301637074249       27.964820215022424
-0.12000000000000013      0.9581918714029318       0.9478494037259574       27.86868878127547
-0.12000000000000013      0.8916591523394284       0.9366686437444899       27.37921349237859
-0.1200000000000001       1.0376810226301258       1.025878121070488        27.00129137445653
-0.1200000000000001       0.9711483035666225       1.0146973610890204       27.424227719384646
-0.12000000000000012      0.9046155845031192       1.003516601107553        26.90026287728411
-0.1200000000000001       0.9841047357303134       1.0815453184520836       26.50659880640454
-0.12000000000000012      0.91757201666681         1.070364558470616        26.42945715281411
-0.1200000000000001       0.930528448830501        1.137212515833679        25.49839214589773
-0.12000000000000012      1.1362222935073583       1.1440102177630722       26.675292199727828
-0.12000000000000013      1.1383751192379565       1.0866435948991284       26.750623120178773
-0.1200000000000001       1.0847988323381441       1.1423107922807236       26.008637972362653
-0.1200000000000001       1.0869516580687422       1.08494416941678         26.28923428160541
-0.12000000000000012      1.1405279449685546       1.0292769720351846       27.02276643033716
-0.1200000000000001       1.0891044837993404       1.027577546552836        26.641259933237592
-0.12000000000000013      1.1426807706991526       0.9719103491712409       27.303087685400612
-0.1200000000000001       1.0333753711689297       1.1406113667983755       25.649463563648123
-0.1200000000000001       1.0355281968995278       1.0832447439344317       26.090151176001275
-0.1200000000000001       0.9819519099997154       1.1389119413160271       25.414406665905773
-0.12000000000000012      2.3427100069377964       0.8776448470228165       11.706744244822199
-0.1200000000000001       2.3808315006002454       0.8151811864768591       11.113352629415754
-0.12000000000000013      2.3049963139794496       0.815814407665615        11.79417937963535
-0.1200000000000001       2.3431178076418986       0.7533507471196575       11.373142770311807
-0.1200000000000001       2.4189529942626944       0.7527175259309018       10.922934886667253
-0.1200000000000001       2.3812393013043476       0.6908870865737001       12.038859602801454
-0.1200000000000001       2.4570744879251434       0.6902538653849444       12.027379774439133
-0.12000000000000012      2.267282621021103        0.7539839683084133       11.952618337567236
-0.1200000000000001       2.3054041146835518       0.6915203077624559       12.078961065785114
-0.12000000000000013      2.229568928062756        0.6921535289512116       12.664311808052508
-0.12000000000000016      2.5674469784604304       0.8761013046429985       9.928803976113631
-0.12000000000000013      2.5306561482820014       0.8141521582236471       10.071142126147683
-0.1200000000000001       2.4938653181035724       0.7522030118042957       10.65255052229482
-0.12000000000000013      2.4925346546195524       0.8766158187696045       10.367749003082107
-0.12000000000000012      2.4557438244411234       0.8146666723502531       10.36416222383803
-0.12000000000000013      2.4176223307786744       0.8771303328962106       11.046769727559665
-0.12000000000000012      1.7477965545995937       0.8739660919596337       21.468250144251694
-0.12000000000000013      1.7828734239942587       0.8132941708247451       20.21525357480762
-0.12000000000000013      1.7095232015631183       0.8134800134856719       21.679704191981322
-0.12000000000000013      1.7446000709577836       0.7528080923507833       20.30004914561871
-0.12000000000000012      1.817950293388924        0.7526222496898565       18.70547531682695
-0.12000000000000013      1.7796769403524488       0.6921361712158945       19.135750454334676
-0.12000000000000013      1.8530271627835893       0.6919503285549677       17.77706526923979
-0.12000000000000012      1.6712498485266436       0.7529939350117101       21.40065949020852
-0.12000000000000012      1.7063267179213086       0.6923220138768215       20.135958800099925
-0.12000000000000013      1.6329764954901684       0.6925078565377483       21.310536541439028
-0.12000000000000013      1.6738643843423149       0.8770020853870601       22.489643623176
-0.12000000000000013      1.63559103130584         0.8165160069130983       22.39168999315006
-0.12000000000000013      1.597317678269365        0.7560299284391365       22.248301929704102
-0.12000000000000012      1.5999322140850363       0.8800380788144866       23.575572448462566
-0.12000000000000012      1.561658861048561        0.8195520003405248       23.456832261903514
-0.12000000000000013      1.5260000438277572       0.883074072241913        24.701499113330847
-0.12000000000000013      1.6220047741216306       1.1247208510957547       25.82653567550132
-0.12000000000000016      1.6534527192411215       1.0620321613117243       24.93146574951143
-0.12000000000000016      1.5795205489838424       1.065068154739151        25.880647431948113
-0.12000000000000013      1.6109684941033335       1.0023794649551208       24.938765329787078
-0.12000000000000013      1.6849006643606121       0.9993434715276942       23.48962518489096
-0.12000000000000013      1.6424164392228242       0.9396907751710905       23.559638608766036
-0.12000000000000013      1.7163486094801028       0.9366547817436639       22.143768327453614
-0.12000000000000013      1.5370363238460545       1.0054154583825472       25.677720877851865
-0.12000000000000013      1.5684842689655454       0.9427267685985169       24.646536860782895
-0.12000000000000013      1.4945520987082666       0.9457627620259434       25.555646291364713
-0.12000000000000012      2.0410708843376875       0.8819981076737864       16.259648059336854
-0.12000000000000013      2.0787669720293676       0.8190793531538422       15.092914508282133
-0.12000000000000013      2.002829171297829        0.8193181826103596       16.364029361048274
-0.12000000000000013      2.0405252589895095       0.7563994280904155       15.179417644033776
-0.12000000000000012      2.116463059721048        0.7561605986338982       13.867931455157816
-0.12000000000000013      2.0782213466811896       0.6934806735704714       14.601520527695639
-0.12000000000000013      2.1541591474127286       0.693241844113954        13.699240367602844
-0.12000000000000012      1.9645874582579708       0.7566382575469328       16.15967022042398
-0.12000000000000012      2.002283545949651        0.6937195030269887       15.318971517268798
-0.12000000000000013      1.9263457452181125       0.6939583324835059       16.318135893422095
-0.12000000000000013      1.967752301903164        0.8799901037452482       17.307550344190638
-0.12000000000000013      1.9295105888633055       0.8173101786818214       17.188122329214192
-0.12000000000000013      1.891268875823447        0.7546302536183946       17.08101711575788
-0.12000000000000012      1.8944337194686405       0.87798209981671         18.597216470033914
-0.12000000000000012      1.8561920064287822       0.8153021747532833       18.422176436506458
-0.12000000000000013      1.8211151370341172       0.8759740958881719       19.949323218492708
-0.12000000000000013      2.267300226287769        0.8787331621855591       12.422820035329323
-0.12000000000000013      2.2295865333294222       0.8169027228283573       12.450708992377864
-0.12000000000000013      2.1918728403710754       0.7550722834711557       12.629172180723144
-0.12000000000000012      2.1918904456377417       0.8798214773483015       13.59626373693357
-0.12000000000000012      2.154176752679395        0.8179910379910998       13.494743978908444
-0.12000000000000013      2.116480664987715        0.880909792511044        14.907649253229614
-0.12000000000000012      1.899937854908742        1.1199698379078844       22.486433366186777
-0.12000000000000013      1.9352211122659784       1.0604769053493601       21.174868860653326
-0.12000000000000013      1.861902529831455        1.0584689014208215       22.09107539099972
-0.12000000000000013      1.8971857871886912       0.9989759688622972       20.687458062645465
-0.12000000000000012      1.9705043696232147       1.0009839727908354       19.12308054389046
-0.12000000000000013      1.9324690445459274       0.9394830363037725       18.75796802593559
-0.12000000000000013      2.0057876269804513       0.9414910402323109       17.225205500283916
-0.12000000000000012      1.8238672047541677       0.996967964933759        21.530914811972654
-0.12000000000000012      1.8591504621114041       0.9374750323752346       20.07152710427207
-0.12000000000000013      1.7858318796768806       0.9354670284466963       21.08721246082378
-0.12000000000000013      1.8304545847119642       1.121157591204852        22.91204992359337
-0.12000000000000013      1.792419259634677        1.0596566547177892       22.43961534867934
-0.12000000000000013      1.7543839345573897       0.9981557182307267       22.06035593084792
-0.12000000000000013      1.7609713145151864       1.1223453445018197       23.87927921214084
-0.12000000000000013      1.7229359894378993       1.060844408014757        23.476415548022047
-0.12000000000000015      1.6914880443184084       1.1235330977987872       24.87008018075845
-0.1200000000000001       2.4927691187837584       1.1224502467494695       15.43748854687008
-0.1200000000000001       2.530166664663146        1.0607343826912004       14.164457922564566
-0.1200000000000001       2.455254340822268        1.0612488968178062       14.007404636571358
-0.1200000000000001       2.4926518867016556       0.9995330327595369       12.718721853789116
-0.12000000000000012      2.5675642105425336       0.999018518632931        12.159730283471834
-0.1200000000000001       2.530049432581043        0.9378171687012677       10.914644691206407
-0.12000000000000013      2.604961756421921        0.9373026545746618       10.600586364197694
-0.1200000000000001       2.4177395628607776       1.000047546886143        12.832083516235189
-0.12000000000000012      2.455137108740165        0.9383316828278737       11.53586373547959
-0.1200000000000001       2.380224784899287        0.9388461969544797       11.862269789113578
-0.1200000000000001       2.7233236052869714       1.1305194758625814       14.099358616147198
-0.12000000000000013      2.683869655665288        1.066113868766608        12.630221078804842
-0.12000000000000013      2.6444157060436044       1.001708261670635        11.54613389385606
-0.1200000000000001       2.6464721097859005       1.1278297328248774       14.695232381062592
-0.1200000000000001       2.607018160164217        1.063424125728904        13.350550587352812
-0.1200000000000001       2.5696206142848297       1.1251399897871734       15.404055233535654
-0.12000000000000012      2.641751446007382        1.380345348146364        20.235143518138617
-0.12000000000000013      2.681357359702547        1.3185613158348446       19.112317734357738
-0.1200000000000001       2.604505864201476        1.3158715727971404       18.439500167213886
-0.1200000000000001       2.644111777896641        1.2540875404856207       17.507010949371963
-0.12000000000000012      2.720963273397712        1.2567772835233249       17.697154426050155
-0.1200000000000001       2.683717691591806        1.1923035081741011       15.875564576157641
-0.12000000000000013      2.7605691870928775       1.1949932512118053       16.3463998815266
-0.1200000000000001       2.56726028239557         1.2513977974479167       17.395597680178497
-0.1200000000000001       2.6068661960907353       1.189613765136397        16.387180051831013
-0.1200000000000001       2.530014700589664        1.1869240220986932       16.39207737941006
-0.12000000000000013      2.566769119342634        1.3779250597203259       20.06577745382205
-0.1200000000000001       2.5295235375367278       1.3134512843711021       18.725530110068565
-0.1200000000000001       2.492277955730822        1.2489775090218787       17.785444845890144
-0.1200000000000001       2.455032373924916        1.184503733672655        16.78343153115349
-0.12000000000000012      2.4917867926778863       1.3755047712942876       21.026533568427105
-0.1200000000000001       2.45454121087198         1.311030995945064        19.838976577627157
-0.1200000000000001       2.417295629066074        1.2465572205958404       18.88204033698409
-0.12000000000000013      2.4168044660131383       1.3730844828682496       22.047398541978065
-0.1200000000000001       2.379558884207232        1.3086107075190259       21.033674391533417
-0.12000000000000012      2.3418221393483902       1.3706641944422113       22.396569748428835
-0.12000000000000012      2.19327152893397         1.126947089266212        18.565897139579462
-0.12000000000000013      2.230631148434927        1.064621528705363        17.02227788805632
-0.12000000000000013      2.155221367784899        1.0657098438681056       17.672954981074632
-0.12000000000000013      2.1925809872858557       1.0033842833072568       16.085691932462215
-0.12000000000000012      2.267990767935883        1.0022959681445143       14.690750078782427
-0.12000000000000013      2.2299406067868124       0.9410587227464079       13.905382917433382
-0.12000000000000013      2.3053503874368397       0.9399704075836655       12.62830699886046
-0.12000000000000012      2.117171206635829        1.0044725984699991       16.797194531318297
-0.12000000000000012      2.154530826136785        0.9421470379091503       15.165928169882228
-0.12000000000000013      2.079121045486758        0.9432353530718928       16.077426167014174
-0.12000000000000013      2.119938110427663        1.12520277642663         18.978782614240394
-0.12000000000000013      2.0818879492785927       1.0639655310285236       18.161687097305958
-0.12000000000000013      2.0438377881295215       1.0027282856304174       17.48835477404726
-0.12000000000000012      2.046604691921356        1.1234584635870482       20.212144641110005
-0.12000000000000012      2.0085545307722854       1.0622212181889417       19.517101616681195
-0.12000000000000013      1.973271273415049        1.1217141507474664       21.490716672721867
-0.1200000000000001       2.4178947213213116       1.123574457378655        15.446416294158631
-0.1200000000000001       2.380379943359821        1.0623731074469918       14.272035185066777
-0.1200000000000001       2.3428651653983303       1.0011717575153287       13.28668688247418
-0.1200000000000001       2.3430203238588643       1.1246986680078406       16.57788927088665
-0.1200000000000001       2.3055055458973737       1.0634973180761773       15.527749809650071
-0.1200000000000001       2.268145926396417        1.1258228786370261       17.79710632613184
-0.12000000000000013      2.3046844867447853       1.3097349181482114       21.081022667725627
-0.1200000000000001       2.3424212316036273       1.247681431225026        19.84912018741676
-0.1200000000000001       2.380157976462469        1.1856279443018405       17.639370877109382
-0.12000000000000012      2.2675468341411804       1.2488056418542115       20.12182548583567
-0.1200000000000001       2.3052835790000223       1.186752154931026        18.7011046749327
-0.12000000000000013      2.230409181537575        1.1878763655602116       19.215931922183977
-0.12000000000000013      2.049864586365153        1.3687622729326478       24.860932615956045
-0.12000000000000016      2.0857163220073573       1.3083084770160391       23.62713792759616
-0.12000000000000016      2.0123829035010496       1.306564164176457        23.97765470810422
-0.12000000000000013      2.0482346391432547       1.246110368259848        22.899476572807913
-0.12000000000000013      2.1215680576495615       1.24785468109943         21.70332277022322
-0.12000000000000013      2.0840863747854588       1.185656572343239        20.936333810273688
-0.12000000000000013      2.1574197932917656       1.187400885182821        19.801107962087258
-0.12000000000000013      1.9749012206369474       1.244366055420266        23.29534788720727
-0.12000000000000013      2.010752956279152        1.183912259503657        22.062869590974728
-0.12000000000000013      1.9374195377728445       1.1821679466640753       22.683529771556557
-0.12000000000000013      2.2688327511025808       1.3701887140648206       22.248076462657092
-0.12000000000000013      2.231695098498976        1.3092594377708207       21.147828024597946
-0.12000000000000013      2.194557445895371        1.2483301614768207       20.418806195351944
-0.12000000000000013      2.1958433628567713       1.3697132336874296       23.197676269490245
-0.12000000000000013      2.1587057102531664       1.30878395739343         22.275810211351793
-0.12000000000000015      2.122853974610962        1.3692377533100388       24.193022762263343
-0.1200000000000001       0.3878251684660665       0.8106394501666333       29.952761773569836
-0.1200000000000001       0.3227734659568671       0.7728856335172193       30.79506315782383
-0.1200000000000001       0.32432489153825045      0.8514388373972952       35.43095824779137
-0.1200000000000001       0.259273189029051        0.8136850207478812       36.34942822800183
-0.1200000000000001       0.25772176344766773      0.7351318168678053       31.731752769881794
-0.1200000000000001       0.19422148651985166      0.7759312040984672       37.313287723519686
-0.1200000000000001       0.19267006093846833      0.6973780002183911       33.554675558257806
-0.1200000000000001       0.2608246146104343       0.892238224627957        40.844597962909305
-0.1200000000000001       0.19577291210123493      0.854484407978543        41.56066552443748
-0.1200000000000001       0.19732433768261826      0.9330376118586188       46.747007309425385
-0.1200000000000001       0.36876267133320906      0.5773997097096943       21.38317074281634
-0.1200000000000001       0.3100651345349622       0.6173924732125933       24.929409284139034
-0.1200000000000001       0.25136759773671524      0.6573852367154923       29.005950357295966
-0.1200000000000001       0.37511683704416154      0.6551462898620073       23.64524981857884
-0.1200000000000001       0.31641930024591464      0.6951390533649062       27.41679006136734
-0.1200000000000001       0.38147100275511403      0.7328928700143202       26.010846892107956
-0.1200000000000001       0.5891932797626341       0.691744448570803        25.075151465838154
-0.1200000000000001       0.5157164102861592       0.6536295356171          23.11843774325583
-0.1200000000000001       0.4422395408096841       0.6155146226633972       21.72350149061764
-0.1200000000000001       0.5220705759971116       0.731376115769413        25.646013251638067
-0.1200000000000001       0.44859370652063657      0.6932612028157101       23.721977347663746
-0.1200000000000001       0.45494787223158906      0.7710077829680232       27.014103511568514
-0.1200000000000001       0.6546144619183095       0.7362093512147149       25.61876774104337
-0.1200000000000001       0.587491758152787        0.7758410184133249       25.717015382408242
-0.1200000000000001       0.5203690543872646       0.8154726856119351       26.923682143059477
-0.1200000000000001       0.4532463506217419       0.8551043528105452       28.450513780470224
-0.1200000000000001       0.6529129403084624       0.820305921057237        25.741191753914332
-0.1200000000000001       0.5857902365429398       0.8599375882558471       26.17195725303376
-0.1200000000000001       0.5186675327774173       0.8995692554544572       26.85359389030741
-0.1200000000000001       0.6512114186986152       0.9044024908997591       25.93770560562605
-0.1200000000000001       0.5840887149330927       0.9440341580983692       25.952681640091136
-0.1200000000000001       0.649509897088768        0.9884990607422812       26.089097627233674
-0.12000000000000013      0.8214045144039952       0.8994902799716402       26.770115452810217
-0.12000000000000013      0.7658078302421          0.8450633037193319       26.28262384778159
-0.1200000000000001       0.7102111460802047       0.7906363274670234       25.975475968876108
-0.12000000000000012      0.7641063086322528       0.929159873561854        26.455857786577596
-0.1200000000000001       0.7085096244703576       0.8747328973095455       25.971587510020136
-0.12000000000000012      0.7068081028605104       0.9588294671520675       26.425692349598044
-0.1200000000000001       0.834360946567686        0.9663382373347035       26.360104886063745
-0.1200000000000001       0.7770627407959436       0.9960078309249171       26.155499155252112
-0.1200000000000001       0.7197645350242012       1.0256774245151306       25.911860473273563
-0.1200000000000001       0.8473173787313768       1.0331861946977665       25.849473385023035
-0.1200000000000001       0.7900191729596345       1.06285578828798         25.471189388429828
-0.1200000000000001       0.8602738108950678       1.1000341520608297       25.475395005471512
-0.1200000000000001       0.3869252492081031       0.888682358520784        31.895355834955694
-0.1200000000000001       0.323424972280287        0.929481745751446        36.63360852452325
-0.1200000000000001       0.2599246953524709       0.9702811329821076       42.89462672934188
-0.12000000000000013      0.19642441842465486      1.0110805202127695       50.031455190233146
-0.1200000000000001       0.3860253299501398       0.9667252668749347       33.92703104881319
-0.1200000000000001       0.3225250530223237       1.0075246541055964       38.59291768413894
-0.12000000000000012      0.2590247760945076       1.0483240413362584       44.75877034449734
-0.1200000000000001       0.38512541069217643      1.0447681752290854       36.04083835237341
-0.12000000000000013      0.3216251337643603       1.0855675624597474       39.98474071218709
-0.12000000000000012      0.38422549143421303      1.1228110835832361       37.40085585473637
-0.1200000000000001       0.5831887956751293       1.0220770664525198       26.332711071748022
-0.1200000000000001       0.5177676135194539       0.977612163808608        27.593260599766268
-0.1200000000000001       0.4523464313637785       0.9331472611646959       29.791201292406832
-0.1200000000000001       0.5168676942614905       1.0556550721627587       29.379752251117008
-0.1200000000000001       0.4514465121058151       1.0111901695188465       31.83121480549922
-0.1200000000000001       0.45054659284785176      1.0892330778729975       33.88883264280914
-0.12000000000000013      0.13240422216033754      1.052104458769989        72.4313412049321
-0.12000000000000013      0.06894820697163698      1.0934513460897874       61.45075667916129
-0.12000000000000013      0.0054921917829364245    1.1347982334095863       44.50679542299515
-0.12000000000000013      -0.05796382340576414     1.1761451207293852       45.7875702519372
-0.12000000000000013      0.13098438356587297      1.1303719184506973       73.2445725939225
-0.12000000000000013      0.06752836837717241      1.171718805770496        60.58183601270237
-0.12000000000000013      0.004072353188471843     1.2130656930902948       49.01966374311387
-0.12000000000000015      0.1295645449714084       1.2086393781314055       74.17138169457915
-0.12000000000000015      0.06610852978270783      1.2499862654512044       66.00942139510525
-0.12000000000000013      0.1281447063769438       1.286906837812114        81.25320982348238
-0.12000000000000013      0.32020529516989565      1.1638350221404554       42.909378131475904
-0.12000000000000013      0.257604937500043        1.1265915010169665       48.090145462080635
-0.12000000000000013      0.19500457983019026      1.089347979893478        53.84802539930968
-0.12000000000000013      0.2561850989055784       1.204858960697675        51.291446811705384
-0.12000000000000013      0.19358474123572567      1.167615439574186        57.31067028291646
-0.12000000000000015      0.1921649026412611       1.2458828992548945       60.147691951867046
-0.12000000000000013      0.06610852978270783      1.3274961388595636       73.03933204712555
-0.12000000000000013      0.00407235318847185      1.290575566498654        49.783633108908276
-0.1200000000000001       -0.05796382340576413     1.2536549941377444       44.64868336719326
-0.1200000000000001       -0.1200000000000001      1.2167344217768348       59.66237303180009
-0.12000000000000012      0.00407235318847185      1.3680854399070135       49.87030657252849
-0.1200000000000001       -0.05796382340576413     1.3311648675461036       40.352193394538894
-0.1200000000000001       -0.1200000000000001      1.294244295185194        55.43019097149361
-0.12000000000000012      -0.05796382340576413     1.408674740954463        39.34675467461835
-0.1200000000000001       -0.1200000000000001      1.3717541685935535       51.33723495007152
-0.1200000000000001       -0.1200000000000001      1.449264042001913        57.45974744969819
-0.12000000000000016      0.12920765339310616      1.3641038389830002       84.58974253505501
-0.12000000000000013      0.0671714767988702       1.4046931400304496       72.31107611997069
-0.1200000000000001       0.005135300204634208     1.4452824410778995       51.10738742196918
-0.1200000000000001       -0.05690087638960177     1.4858717421253493       50.101988010510794
-0.12000000000000013      0.13027060040926852      1.4413008401538863       84.028800851921
-0.12000000000000012      0.06823442381503254      1.4818901412013359       69.63169573558005
-0.1200000000000001       0.0061982472207965655    1.5224794422487857       54.8720785067008
-0.12000000000000013      0.13133354742543088      1.5184978413247725       83.58275462547076
-0.1200000000000001       0.0692973708311949       1.5590871423722221       73.58688015721216
-0.12000000000000012      0.13239649444159324      1.5956948424956585       89.06632368799956
-0.12000000000000013      0.06929737083119489      1.6363634510496021       79.88700270772948
-0.12000000000000013      0.006198247220796559     1.599755750926166        55.23093473444656
-0.1200000000000001       -0.056900876389601784    1.5631480508027293       50.24281787516422
-0.1200000000000001       -0.1200000000000001      1.5265403506792932       66.64676650235695
-0.12000000000000013      0.006198247220796552     1.6770320596035457       53.89587882905013
-0.12000000000000013      -0.056900876389601784    1.6404243594801093       44.6162383028196
-0.12000000000000012      -0.12000000000000012     1.603816659356673        61.54937583383707
-0.12000000000000015      -0.0569008763896018      1.7177006681574893       41.34342066595258
-0.12000000000000013      -0.12000000000000013     1.6810929680340532       56.63721437947781
-0.12000000000000013      -0.12000000000000013     1.758369276711433        59.39655947757573
-0.1200000000000001       0.64647220439886         1.060027140657012        25.608015839233204
-0.1200000000000001       0.5801511029852213       1.093605146367251        26.83217499800089
-0.1200000000000001       0.5138300015715827       1.1271831520774895       30.288181382823794
-0.12000000000000013      0.4475089001579438       1.1607611577877284       34.39642981366819
-0.1200000000000001       0.643434511708952        1.131555220571743        25.61961482253189
-0.1200000000000001       0.5771134102953133       1.1651332262819816       27.366089590388405
-0.12000000000000012      0.5107923088816746       1.1987112319922204       30.595353742086303
-0.1200000000000001       0.6403968190190441       1.2030833004864738       25.802012549923717
-0.12000000000000013      0.5740757176054053       1.2366613061967127       27.418550448543293
-0.12000000000000012      0.637359126329136        1.2746113804012047       25.334105484881942
-0.1200000000000001       0.8572361182051598       1.1715622319755605       24.159044669177494
-0.1200000000000001       0.7869814802697266       1.134383868202711        24.683363691990017
-0.1200000000000001       0.7167268423342934       1.0972055044298616       25.166569215977926
-0.1200000000000001       0.7839437875798185       1.2059119481174418       23.795224546185008
-0.1200000000000001       0.7136891496443853       1.1687335843445923       24.959993998360996
-0.1200000000000001       0.7106514569544773       1.2402616642593234       24.674513776776934
-0.1200000000000001       0.3809393707278941       1.4411238075255404       44.25879597876965
-0.1200000000000001       0.3177407046401565       1.402569565097184        49.21891955235192
-0.1200000000000001       0.31880365165631885      1.4797665662680697       50.2877727045807
-0.1200000000000001       0.25560498556858124      1.4412123238397132       57.26067134029608
-0.12000000000000012      0.25454203855241897      1.3640153226688272       55.27412158885649
-0.1200000000000001       0.19240631948084375      1.4026580814113567       63.57182182629972
-0.12000000000000013      0.1913433724646814       1.3254610802404705       61.590436354552395
-0.1200000000000001       0.25666793258474363      1.5184093250105994       58.56002013014475
-0.12000000000000012      0.19346926649700608      1.479855082582243        66.0302986896953
-0.1200000000000001       0.19453221351316843      1.5570520837531288       67.03613219379275
-0.1200000000000001       0.3834039612576333       1.2023892645688121       38.82195338743338
-0.12000000000000013      0.3193837649933159       1.2434132031260317       45.07963457046051
-0.12000000000000013      0.2553635687289987       1.2844371416832512       53.34266968988412
-0.1200000000000001       0.38258243108105355      1.2819674455543884       40.83485983322184
-0.1200000000000001       0.3185622348167363       1.3229913841116079       47.392474774714564
-0.1200000000000001       0.3817609009044738       1.3615456265399644       42.949015366291164
-0.1200000000000001       0.5732541874288255       1.3162394871822884       27.27065838258316
-0.1200000000000001       0.5099707787050948       1.2782894129777962       31.378283753357355
-0.1200000000000001       0.44668736998136405      1.2403393387733044       35.548874695799555
-0.1200000000000001       0.5091492485285151       1.3578675939633724       32.62064953499319
-0.1200000000000001       0.44586583980478434      1.3199175197588804       37.360904675171874
-0.1200000000000001       0.4450443096282046       1.3994957007444562       39.095792720866996
-0.1200000000000001       0.9182128854381882       1.2116808464228377       23.60998269369627
-0.1200000000000001       0.8449205548128469       1.2460305625647192       22.734718264886446
-0.1200000000000001       0.7716282241875058       1.2803802787066005       22.959759065261267
-0.12000000000000013      0.6983358935621645       1.3147299948484819       23.936882647841053
-0.1200000000000001       0.9058973220458754       1.2861491770119962       22.57655951380833
-0.1200000000000001       0.8326049914205341       1.3204988931538777       22.0422194974774
-0.12000000000000012      0.7593126607951929       1.354848609295759        22.360325374145667
-0.1200000000000001       0.8935817586535626       1.3606175076011549       21.671031883231333
-0.12000000000000013      0.8202894280282214       1.394967223743036        21.41848012635404
-0.12000000000000012      0.8812661952612497       1.4350858381903133       20.538301311169334
-0.12000000000000013      0.6361634416677743       1.3517366830592223       24.351284273026852
-0.12000000000000013      0.5720585027674638       1.3933647898403063       27.570835151544767
-0.1200000000000001       0.5079535638671534       1.43499289662139         33.556579054046274
-0.1200000000000001       0.44384862496684285      1.476621003402474        39.596428784181604
-0.12000000000000013      0.6349677570064126       1.4288619857172402       24.67110086109487
-0.12000000000000013      0.5708628181061022       1.470490092498324        28.623247527727205
-0.12000000000000012      0.5067578792057916       1.512118199279408        34.16445036899925
-0.12000000000000015      0.6337720723450508       1.5059872883752576       25.175425952761792
-0.12000000000000013      0.5696671334447404       1.5476153951563416       29.134211305703943
-0.12000000000000013      0.6325763876836892       1.5831125910332755       24.76440045740532
-0.12000000000000013      0.8190937433668596       1.472092526401054        19.79912071842147
-0.12000000000000013      0.7581169761338312       1.4319739119537769       21.53885214081738
-0.12000000000000013      0.6971402089008029       1.3918552975064997       23.225863283390492
-0.12000000000000013      0.7569212914724694       1.5090992146117945       20.528275877959658
-0.12000000000000013      0.6959445242394411       1.4689806001645174       23.18377917747017
-0.12000000000000015      0.6947488395780793       1.5461059028225352       22.73462806387561
-0.1200000000000001       0.38319199474300736      1.5189485052089369       44.25161854536704
-0.1200000000000001       0.32105627567143213      1.5575912639514664       50.910732690571365
-0.1200000000000001       0.25892055659985697      1.596234022693996        59.02263783156096
-0.12000000000000013      0.1967848375282818       1.6348767814365255       67.09749909345736
-0.1200000000000001       0.3854446187581207       1.5967732028923334       45.56127020973831
-0.1200000000000001       0.3233088996865455       1.635415961634863        52.613315636979415
-0.12000000000000012      0.2611731806149703       1.6740587203773925       60.49757396920647
-0.1200000000000001       0.38769724277323403      1.6745979005757299       46.938544296365436
-0.12000000000000013      0.3255615237016588       1.7132406593182594       54.00114045379826
-0.12000000000000012      0.3899498667883473       1.7524225982591266       48.052541924525364
-0.12000000000000016      0.5719197574598537       1.6254400928397383       28.202185723189473
-0.12000000000000013      0.5090105032209049       1.5899428969628047       34.167033070475725
-0.1200000000000001       0.44610124898195613      1.5544457010858705       39.650151275759484
-0.12000000000000013      0.5112631272360182       1.6677675946462012       34.503827061492714
-0.12000000000000012      0.4483538729970694       1.6322703987692673       40.63412709035963
-0.12000000000000013      0.45060649701218275      1.710095096452664        41.43791743837514
-0.12000000000000012      0.13073376674562853      1.905656350558297        87.77272578121551
-0.12000000000000013      0.06805032505922136      1.868834582096581        73.6425391401945
-0.1200000000000001       0.06805032505922137      1.9458811097047555       74.06906293175858
-0.12000000000000013      0.005366883372814206     1.9090593412430397       58.34795845966652
-0.12000000000000013      0.005366883372814199     1.832012813634865        55.07899165783621
-0.12000000000000013      -0.05731655831359296     1.8722375727813234       56.6627771785573
-0.12000000000000015      -0.057316558313592975    1.795191045173149        50.53518194381431
-0.12000000000000013      -0.12000000000000013     1.8354158043196076       72.49338723350311
-0.1200000000000001       0.005366883372814213     1.986105868851214        55.228778704031626
-0.1200000000000001       -0.057316558313592954    1.949284100389498        56.78442174640243
-0.12000000000000012      -0.12000000000000012     1.912462331927782        72.57002600832959
-0.1200000000000001       -0.05731655831359295     2.0263306279976723       50.25070292479606
-0.12000000000000012      -0.12000000000000012     1.9895088595359567       72.66004405367777
-0.1200000000000001       -0.1200000000000001      2.066555387144131        59.167577573808664
-0.12000000000000013      0.13198081251760208      1.673185219511318        91.1508304158789
-0.12000000000000013      0.06888168890720373      1.7138538280652618       78.22514719177157
-0.12000000000000013      0.005782565296805375     1.7545224366192052       53.940831209756844
-0.12000000000000012      0.13156513059361089      1.7506755965269778       89.43513081937044
-0.12000000000000013      0.06846600698321254      1.7913442050809214       74.4860951218254
-0.12000000000000013      0.13114944866961972      1.8281659735426372       87.80247489256601
-0.12000000000000013      0.3251458417776676       1.7907310363339193       54.96016075260302
-0.12000000000000013      0.26075749869097914      1.7515490973930519       61.24129295792122
-0.12000000000000013      0.19636915560429058      1.7123671584521851       67.84895992755354
-0.12000000000000012      0.2603418167669879       1.8290394744087117       62.17994425341349
-0.12000000000000012      0.19595347368029942      1.7898575354678448       68.8817275746049
-0.12000000000000013      0.1955377917563082       1.8673479124835044       69.43780823806645
-0.1200000000000001       0.38955451439696787      1.8317768427111982       47.96173264583372
-0.1200000000000001       0.3247504893862882       1.870085280785991        55.332702394298146
-0.1200000000000001       0.2599464643756085       1.9083937188607831       62.21650781171261
-0.1200000000000001       0.1951424393649288       1.9467021569355762       70.65730094242595
-0.1200000000000001       0.3891591620055885       1.9111310871632696       48.17496030361335
-0.1200000000000001       0.3243551369949088       1.9494395252380623       55.53707391254027
-0.1200000000000001       0.2595511119842291       1.987747963312855        63.53261332491394
-0.1200000000000001       0.38876380961420903      1.9904853316153412       48.41091640944796
-0.1200000000000001       0.32395978460352937      2.028793769690134        56.43580211935271
-0.1200000000000001       0.38836845722282964      2.069839576067413        49.858940601661324
-0.1200000000000001       0.13111714411543612      1.9832346365597464       89.91321643414385
-0.1200000000000001       0.06843370242902894      2.023459395706205        76.01609792107912
-0.1200000000000001       0.005750260742621777     2.063684154852663        54.960884051973046
-0.1200000000000001       -0.05693318094378538     2.103908913999122        42.169644082507304
-0.1200000000000001       0.13150052148524366      2.0608129225611957       91.96379159791364
-0.1200000000000001       0.0688170797988365       2.101037681707654        80.46673870362866
-0.1200000000000001       0.00613363811242934      2.1412624408541125       56.27779929781985
-0.1200000000000001       0.13188389885505122      2.138391208562645        94.07342344326287
-0.1200000000000001       0.06920045716864406      2.1786159677091037       83.12946186987304
-0.1200000000000001       0.1322672762248588       2.2159694945640944       92.69488237672344
-0.1200000000000001       0.32434316197333696      2.106372055691583        57.110780092418565
-0.1200000000000001       0.2599344893540367       2.065326249314304        63.84831869020443
-0.1200000000000001       0.19552581673473635      2.0242804429370254       71.37760744718517
-0.1200000000000001       0.2603178667238442       2.1429045353157536       63.55026528744369
-0.1200000000000001       0.19590919410454394      2.101858728938475        70.62221805547608
-0.1200000000000001       0.19629257147435153      2.179437014939924        70.02149320407332
-0.1200000000000001       0.06920045716864406      2.2554333975019607       77.43537297045735
-0.1200000000000001       0.006133638112429342     2.21807987064697         58.32839031505252
-0.1200000000000001       -0.05693318094378538     2.1807263437919793       46.575158158054236
-0.1200000000000001       -0.1200000000000001      2.1433728169369886       57.51633652297577
-0.1200000000000001       0.006133638112429347     2.2948973004398274       57.84229000798235
-0.1200000000000001       -0.05693318094378538     2.2575437735848367       52.61354236270829
-0.1200000000000001       -0.1200000000000001      2.220190246729846        62.90709672673087
-0.1200000000000001       -0.05693318094378537     2.334361203377694        52.398652278856574
-0.1200000000000001       -0.1200000000000001      2.2970076765227034       68.48623931817376
-0.12000000000000009      -0.12000000000000009     2.373825106315561        60.64848797353204
-0.1200000000000001       4.8537126147476615       5.9092617042741145       9.345051805080654
-0.1200000000000001       4.9022971860953675       5.979507802849409        7.60403342485016
-0.1200000000000001       4.821300663348595        5.979507802849409        8.569364052989767
-0.1200000000000001       4.869885234696302        6.049753901424705        6.769291623293272
-0.1200000000000001       4.788888711949529        6.049753901424705        7.910924976074336
-0.1200000000000001       4.837473283297236        6.12                     6.066411511975791
-0.12000000000000009      4.756476760550462        6.12                     7.499763796506634
-0.12000000000000012      4.950881757443076        6.0497539014247055       6.312293275485091
-0.1200000000000001       4.91846980604401         6.120000000000001        5.644970088579531
-0.12000000000000012      4.999466328790785        6.120000000000001        5.478889880186549
-0.12000000000000012      4.691757305601821        2.9899654827863302       8.492327052795938
-0.1200000000000001       4.75658329235555         2.95086791212896         10.747084755690944
-0.12000000000000013      4.690611863415422        2.9129601382045482       8.612355753951615
-0.12000000000000013      4.7554378501691525       2.8738625675471776       11.123544278705632
-0.1200000000000001       4.821409279109281        2.9117703414715894       13.158119253150733
-0.1200000000000001       4.820263836922882        2.834764996889807        13.511391734381295
-0.1200000000000001       4.886235265863011        2.8726727708142192       15.684902454223483
-0.12000000000000013      4.6894664212290245       2.835954793622766        8.988052167504993
-0.12000000000000013      4.754292407982755        2.796857222965395        11.537116867955406
-0.12000000000000015      4.688320979042627        2.7589494490409834       9.398928039922374
-0.12000000000000013      4.495442286601233        2.8836722535733954       5.951561408578469
-0.12000000000000013      4.559735184081696        2.8420979853959243       6.4059545246560905
-0.12000000000000012      4.560880626268095        2.919103329977707        6.314807179032314
-0.12000000000000013      4.625173523748559        2.8775290618002365       7.157626143875064
-0.12000000000000013      4.626318965934958        2.9545344063820185       7.168505747074384
-0.12000000000000013      4.6240280815621615       2.800523717218454        7.548752275524378
-0.12000000000000012      4.951804128657089        3.145907704067377        17.508987929628884
-0.1200000000000001       5.016451385792628        3.1834629866420823       20.483653250534104
-0.12000000000000013      5.015968535329431        3.1060807454133283       20.891150335538967
-0.12000000000000013      5.080615792464971        3.1436360279880335       23.782601159005807
-0.1200000000000001       5.0810986429281675       3.221018269216788        23.766954521759644
-0.1200000000000001       5.14526304960051         3.1811913105627387       27.09474176866874
-0.1200000000000001       5.145745900063707        3.2585735517914935       27.089951695279247
-0.12000000000000013      5.080132942001773        3.0662537867592796       23.97865299128861
-0.12000000000000013      5.144780199137313        3.103809069333985        26.920259175034044
-0.12000000000000015      5.144297348674115        3.026426828105231        27.09677518328973
-0.1200000000000001       4.951618409647002        3.067824578089745        17.92239833734218
-0.12000000000000013      5.015782816319344        3.0279976194356966       21.336234111515402
-0.12000000000000013      5.079947222991686        2.988170660781648        24.40246621043272
-0.1200000000000001       4.951432690636914        2.9897414521121126       18.092277242696653
-0.1200000000000001       5.015597097309257        2.949914493458064        21.40755099696137
-0.1200000000000001       4.951246971626828        2.9116583261344804       18.27422065587789
-0.12000000000000013      4.756769011365638        3.0289510381065923       10.841984553131871
-0.1200000000000001       4.821594998119368        2.989853467449222        12.9102458105184
-0.12000000000000012      4.821780717129455        3.067936593426854        12.9915358245209
-0.1200000000000001       4.886606703883185        3.0288390227694832       15.183364120112694
-0.12000000000000013      4.886792422893272        3.106922148747116        15.254323284150733
-0.1200000000000001       4.886420984873098        2.950755896791851        15.459062201194115
-0.12000000000000013      4.954088547727267        3.46091372940453         17.329920260405668
-0.12000000000000016      5.018013323354754        3.49713630459723         19.937421945144713
-0.12000000000000013      5.0181647000952605       3.4197175056449467       20.58295481336516
-0.12000000000000013      5.082089475722749        3.455940080837647        23.191786515953947
-0.12000000000000013      5.081938098982242        3.53335887978993         23.085218661155004
-0.12000000000000013      5.146014251350237        3.492162656030347        26.385113610109943
-0.12000000000000015      5.14586287460973         3.56958145498263         26.264024758047178
-0.12000000000000012      5.082240852463256        3.378521281885364        23.61511913069169
-0.12000000000000012      5.146165628090744        3.414743857078064        26.2747173725085
-0.12000000000000012      5.146317004831252        3.3373250581257814       26.68275156662415
-0.12000000000000016      4.953517442959722        3.382162223070242        17.75048232097679
-0.12000000000000013      5.0175935953277175       3.340965999310659        20.84641114725685
-0.1200000000000001       5.081669747695711        3.299769775551076        23.858042726939424
-0.12000000000000013      4.952946338192177        3.3034107167359537       17.51343269957828
-0.12000000000000012      5.017022490560173        3.262214492976371        20.56206511307417
-0.12000000000000013      4.9523752334246325       3.2246592104016654       17.29307984794026
-0.12000000000000013      4.9520728469203465       3.7630399887778148       16.69816107855411
-0.12000000000000016      5.015302232633978        3.801203054835201        19.022607152052558
-0.12000000000000016      5.016501547749565        3.7237309991271936       19.79929343741356
-0.12000000000000013      5.079730933463195        3.76189406518458         22.102428925803967
-0.12000000000000013      5.078531618347609        3.839366120892588        21.824798202928243
-0.12000000000000016      5.142960319176827        3.800057131241967        25.053690798910452
-0.12000000000000013      5.14176100406124         3.8775291869499746       24.668892347492832
-0.12000000000000013      5.080930248578783        3.6844220094765725       22.746785898644262
-0.12000000000000013      5.144159634292413        3.722585075533959        25.14603357399951
-0.12000000000000015      5.145358949408001        3.6451130198259514       25.747264703232048
-0.12000000000000016      4.952576772122077        3.687508423934493        17.18649751367736
-0.12000000000000013      5.017005472951295        3.648199434283872        20.177902382439154
-0.12000000000000016      5.081434173780512        3.608890444633251        23.0780269392618
-0.12000000000000013      4.953080697323807        3.6119768590911723       17.0106623394541
-0.12000000000000013      5.017509398153024        3.572667869440551        19.947110615910965
-0.12000000000000015      4.953584622525537        3.536445294247851        16.848745866596026
-0.12000000000000013      4.689772956140791        3.3070403773822576       8.309290122643416
-0.12000000000000016      4.7558518540374095       3.345508715387825        10.282215062703251
-0.12000000000000016      4.755280749269866        3.2667572090535377       10.634244881167593
-0.12000000000000013      4.821359647166485        3.3052255470591057       12.571519399836054
-0.12000000000000013      4.821930751934029        3.3839770533933935       12.647438533810472
-0.12000000000000016      4.8874385450631035       3.3436938850646736       15.060408224131374
-0.12000000000000015      4.888009649830647        3.4224453913989614       15.131357312483331
-0.12000000000000013      4.82078854239894         3.2264740407248174       12.825755755140047
-0.12000000000000013      4.886867440295559        3.2649423787303853       14.880061090681401
-0.12000000000000013      4.886296335528014        3.1861908723960974       15.128732881866409
-0.12000000000000016      4.690269043506048        3.2277716537332752       8.653023672494426
-0.12000000000000013      4.755776836635124        3.1874884854045553       11.090671839216052
-0.12000000000000013      4.821284629764198        3.1472053170758354       13.284472166848966
-0.12000000000000013      4.690765130871306        3.1485029300842937       8.580688739617475
-0.12000000000000013      4.75627292400038         3.108219761755574        11.137577630432359
-0.12000000000000013      4.691261218236563        3.0692342064353118       8.550164203875205
-0.12000000000000012      4.942561863002909        4.075643767646841        15.84832478292837
-0.12000000000000013      5.007325915912559        4.1139242173161845       18.124261122446537
-0.12000000000000013      5.008168994695899        4.0356558889869705       19.189717694623727
-0.12000000000000013      5.072933047605549        4.073936338656315        20.85910045051829
-0.12000000000000013      5.072089968822208        4.152204666985529        19.5612575950421
-0.12000000000000013      5.137697100515199        4.112216788325659        22.736430058816143
-0.12000000000000015      5.136854021731859        4.190485116654873        21.083718953289186
-0.12000000000000012      5.073776126388889        3.995668010327101        21.683254709440355
-0.12000000000000013      5.1385401792985395       4.033948459996445        23.396015830158206
-0.12000000000000013      5.13938325808188         3.955680131667231        24.27041982745051
-0.12000000000000013      4.944939608982269        3.997492822929584        16.017649597319725
-0.12000000000000013      5.010546740675259        3.9575049442697146       19.179336572820464
-0.12000000000000013      5.076153872368249        3.9175170656098444       21.735473923733363
-0.12000000000000013      4.947317354961628        3.919341878212328        16.064899849287027
-0.12000000000000013      5.012924486654619        3.8793539995524577       19.046998071586074
-0.12000000000000015      4.949695100940987        3.841190933495071        16.125175258297386
-0.12000000000000016      4.948285070753153        4.301045755431814        15.97462065795041
-0.12000000000000013      5.011141387746055        4.264192209172834        17.57536731098055
-0.12000000000000016      5.073997704738956        4.227338662913854        18.747613993456515
-0.12000000000000013      4.946377334836405        4.225911759503489        16.091401808008793
-0.12000000000000013      5.009233651829307        4.189058213244509        17.68308783796589
-0.12000000000000013      4.944469598919657        4.1507777635751655       16.228284120582586
-0.12000000000000013      4.684922240076418        4.228083201691469        11.074428606218666
-0.12000000000000016      4.751239881724787        4.265107339108635        11.66648920348883
-0.12000000000000016      4.74933214580804         4.189973343180313        11.625501353632888
-0.12000000000000013      4.815649787456412        4.226997480597479        12.631973805010173
-0.12000000000000013      4.817557523373159        4.302131476525803        12.393992998963018
-0.12000000000000016      4.881967429104781        4.264021618014647        13.901863330346346
-0.12000000000000015      4.88387516502153         4.339155613942971        13.317994184205462
-0.12000000000000013      4.813742051539663        4.151863484669155        12.391673571685502
-0.12000000000000013      4.880059693188034        4.188887622086322        14.039702377690032
-0.12000000000000013      4.878151957271285        4.1137536261579974       13.461495923410098
-0.12000000000000013      4.683669287739125        3.9305488758222165       9.542823747335781
-0.12000000000000016      4.748392431555071        3.966822598778372        10.852500449077795
-0.12000000000000016      4.750770177534431        3.8886716540611155       11.181270663301095
-0.12000000000000013      4.815493321350376        3.9249453770172713       12.237750456047994
-0.12000000000000013      4.813115575371016        4.003096321734528        11.882893178635086
-0.12000000000000016      4.880216465166322        3.961219099973427        13.716681796372354
-0.12000000000000013      4.877838719186963        4.039370044690684        13.053292373690068
-0.12000000000000013      4.817871067329736        3.8467944323000154       12.757302926951958
-0.12000000000000013      4.8825942111456815       3.8830681552561717       13.944587418272262
-0.12000000000000015      4.884971957125041        3.804917210538915        14.529641155415828
-0.12000000000000016      4.684609001992095        4.153699620224155        10.740263930812294
-0.12000000000000013      4.749018907723718        4.115589761712998        11.383747235399788
-0.12000000000000016      4.8134288134553405       4.077479903201842        11.870801251332848
-0.12000000000000013      4.684295763907771        4.079316038756843        10.403436633047384
-0.12000000000000013      4.748705669639394        4.041206180245686        11.144459344666
-0.12000000000000015      4.683982525823448        4.004932457289529        10.097835661765115
-0.12000000000000013      4.709941087607079        3.6186574654132313       9.154288347408896
-0.12000000000000016      4.770474027435396        3.654753096254377        10.609002986827837
-0.12000000000000016      4.770977952637125        3.579221531411056        10.97909297135682
-0.12000000000000013      4.831510892465443        3.615317162252202        12.532148760751843
-0.12000000000000013      4.831006967263713        3.6908487270955233       12.631697606381799
-0.12000000000000016      4.89204383229376         3.651412793093347        14.749824789117763
-0.12000000000000015      4.89153990709203         3.726944357936669        14.763583084040842
-0.12000000000000013      4.832014817667172        3.5397855974088808       12.928623067561052
-0.12000000000000013      4.892547757495489        3.5758812282500267       14.632056061455113
-0.12000000000000015      4.8930516826972195       3.5003496634067055       14.999700108476667
-0.12000000000000016      4.704899054740507        3.5407531934054877       9.131321825202589
-0.12000000000000013      4.765935919770554        3.5013172594033124       11.068876493558156
-0.12000000000000016      4.8269727848006          3.461881325401137        12.981253934505364
-0.12000000000000013      4.699857021873935        3.4628489213977445       8.680791435352251
-0.12000000000000013      4.7608938869039825       3.4234129873955688       10.613100867772479
-0.12000000000000015      4.694814989007363        3.384944649390001        8.262570574902245
-0.12000000000000016      4.690237237706113        3.8525760232199704       9.229715946515665
-0.12000000000000013      4.757338127501418        3.81069880145887         11.159988689776112
-0.12000000000000016      4.824439017296724        3.7688215796977693       12.817448788719668
-0.12000000000000013      4.696805187673101        3.774603170617724        9.050638036054988
-0.12000000000000013      4.763906077468407        3.732725948856624        10.888644608534173
-0.12000000000000015      4.7033731376400905       3.696630318015478        8.902463096100256
-0.12000000000000012      4.429616927950949        3.148572200290004        5.3551832489443285
-0.12000000000000013      4.49465593499841         3.188189244563067        5.149496259862911
-0.12000000000000013      4.495152022363668        3.108920520914085        5.34520141610431
-0.12000000000000013      4.560191029411128        3.148537565187149        5.554331817699611
-0.12000000000000013      4.55969494204587         3.2278062888361307       5.70880613990828
-0.12000000000000013      4.625230036458588        3.188154609460212        6.7027466740481385
-0.12000000000000015      4.624733949093331        3.267423333109194        6.8779488430999445
-0.12000000000000012      4.560687116776386        3.0692688415381673       5.918906954143738
-0.12000000000000013      4.625726123823846        3.1088858858112305       6.585946982478787
-0.12000000000000013      4.626222211189104        3.0296171621622485       6.96710405845355
-0.12000000000000013      4.429713682696804        3.073489444509774        5.383349894287549
-0.12000000000000013      4.495248777109523        3.033837765133856        5.741502399117338
-0.12000000000000013      4.560783871522241        2.994186085757937        6.423402672466899
-0.12000000000000012      4.42981043744266         2.9984066887295437       5.528063330218721
-0.12000000000000012      4.495345531855378        2.9587550093536255       5.89859068795254
-0.12000000000000013      4.429907192188514        2.9233239329493137       5.73841525466238
-0.12000000000000012      4.446208132492682        3.4526155233084856       5.885809892905883
-0.12000000000000013      4.512141371271281        3.4941260088346717       5.930922172935553
-0.12000000000000013      4.50709933840471         3.4162217368269285       5.594402119546914
-0.12000000000000013      4.573032577183308        3.457732222353115        6.034721855246194
-0.12000000000000013      4.57807461004988         3.5356364943608583       6.638920951912315
-0.12000000000000016      4.638965815961908        3.4992427078793016       7.314107575789318
-0.12000000000000015      4.64400784882848         3.5771469798870448       7.880109143831679
-0.12000000000000013      4.567990544316737        3.379827950345372        6.020713177327572
-0.12000000000000013      4.6339237830953355       3.421338435871558        6.890342105311049
-0.12000000000000015      4.628881750228764        3.3434341638638148       6.875388647374879
-0.12000000000000013      4.442060331357249        3.376604692553865        5.450629656179396
-0.12000000000000013      4.502951537269276        3.340210906072308        5.56353115142954
-0.12000000000000013      4.563842743181304        3.303817119590751        6.028030107575494
-0.12000000000000012      4.437912530221816        3.3005938617992445       5.313449662907836
-0.12000000000000013      4.498803736133842        3.264200075317688        5.36712882766513
-0.12000000000000013      4.433764729086382        3.224583031044624        5.270496166415011
-0.12000000000000012      4.170709343406892        2.710067821721857        10.556959570834922
-0.12000000000000013      4.235532994288762        2.744611160583664        8.908944542007596
-0.1200000000000001       4.234970498655714        2.667712996922728        9.851369101877154
-0.1200000000000001       4.2997941495375835       2.702256335784535        8.335716304960602
-0.12000000000000012      4.3003566451706305       2.7791544994454704       7.979459220657009
-0.1200000000000001       4.3646178004194525       2.7367996746463414       7.4806504001645155
-0.12000000000000013      4.3651802960525          2.8136978383072773       7.179016216468961
-0.1200000000000001       4.299231653904536        2.6253581721235992       9.289561588425059
-0.1200000000000001       4.364055304786405        2.659901510985406        7.8623447438370775
-0.1200000000000001       4.3634928091533585       2.5830033473244707       8.894664253856497
-0.12000000000000013      4.1601255185140955       2.633345220257427        11.68888717014422
-0.1200000000000001       4.224386673762918        2.590990395458298        11.037580990474591
-0.1200000000000001       4.288647829011739        2.5486355706591692       10.546970124526519
-0.12000000000000012      4.149541693621301        2.5566226187929963       12.335463761105233
-0.1200000000000001       4.213802848870123        2.514267793993868        11.702532387958897
-0.12000000000000013      4.138957868728506        2.4799000173285664       13.009333506101013
-0.1200000000000001       4.178660103763056        3.004432583981814        9.43694784433671
-0.1200000000000001       4.2413993098100295       3.0404674880588614       7.848676352513797
-0.1200000000000001       4.241496064555884        2.965384732278632        8.258215463530206
-0.1200000000000001       4.304235270602857        3.001419636355679        6.802133876557056
-0.1200000000000001       4.3041385158570025       3.076502392135909        6.830880786866605
-0.1200000000000001       4.366974476649831        3.037454540432727        5.861715979350601
-0.1200000000000001       4.366877721903975        3.1125372962129565       5.971179401717937
-0.1200000000000001       4.304332025348712        2.926336880575449        7.308387392223034
-0.1200000000000001       4.367071231395686        2.9623717846524964       5.983585853196381
-0.1200000000000001       4.36716798614154         2.887289028872267        6.614977798613207
-0.1200000000000001       4.176672413674015        2.9308413934168245       9.70549722566431
-0.1200000000000001       4.239508374466843        2.8917935417136422       8.640786098976658
-0.1200000000000001       4.302344335259671        2.85274569001046         7.806129677810581
-0.1200000000000001       4.174684723584974        2.8572502028518354       9.75991142334421
-0.1200000000000001       4.237520684377802        2.8182023511486527       8.697794603665562
-0.1200000000000001       4.172697033495933        2.7836590122868463       9.859173096268472
-0.1200000000000001       4.4499734475258945       3.768353216779899        7.784055466348252
-0.1200000000000001       4.508397407579203        3.8089021315404787       7.725260641706935
-0.1200000000000001       4.51496535754619         3.7309292789382327       7.172647077001246
-0.1200000000000001       4.573389317599498        3.7714781936988113       7.337850884447505
-0.12000000000000012      4.56682136763251         3.849451046301058        7.914494753353285
-0.12000000000000013      4.631813277652806        3.812027108459391        7.903897317209065
-0.12000000000000013      4.625245327685818        3.889999961061637        8.319013482800951
-0.12000000000000012      4.579957267566487        3.6935053410965653       7.442961941802471
-0.12000000000000013      4.638381227619794        3.734054255857145        7.814034675177214
-0.12000000000000013      4.644949177586783        3.6560814032548983       8.107862232039011
-0.1200000000000001       4.449032118767592        3.6894187934120457       6.901051374167425
-0.1200000000000001       4.514024028787887        3.6519948555703787       6.8653969352844815
-0.1200000000000001       4.579015938808183        3.6145709177287118       7.233505914131989
-0.1200000000000001       4.448090790009289        3.610484370044192        6.5752889441441456
-0.12000000000000012      4.513082700029584        3.5730604322025252       6.507753192004131
-0.1200000000000001       4.447149461250985        3.5315499466763387       6.301340444582777
-0.12000000000000012      4.193134962373484        3.597592403849249        10.137905729390305
-0.1200000000000001       4.257344583661586        3.640282607081911        9.14658238739495
-0.12000000000000013      4.256403254903283        3.561348183714058        8.312735247121685
-0.1200000000000001       4.320612876191387        3.6040383869467205       7.709617300243877
-0.1200000000000001       4.321554204949689        3.682972810314574        8.59175091573906
-0.1200000000000001       4.3848224974794885       3.6467285901793836       7.155811751445616
-0.1200000000000001       4.385763826237792        3.7256630135472366       8.195667907656222
-0.12000000000000012      4.319671547433083        3.525103963578867        7.385838637193853
-0.1200000000000001       4.383881168721186        3.5677941668115296       6.844006900317104
-0.12000000000000013      4.382939839962883        3.488859743443676        6.606405214705377
-0.1200000000000001       4.722818077050285        5.577606164971214        15.568724600122062
-0.1200000000000001       4.763644699324395        5.642958525153114        14.347480479964618
-0.1200000000000001       4.787480973289931        5.583858934103413        14.36196905063645
-0.1200000000000001       4.828307595564041        5.6492112942853145       13.388668140226471
-0.12000000000000012      4.8044713215985055       5.708310885335016        13.438187285554758
-0.1200000000000001       4.869134217838152        5.714563654467215        12.5589694902058
-0.12000000000000013      4.845297943872616        5.773663245516916        12.568072241993022
-0.1200000000000001       4.852143869529575        5.590111703235613        13.71647197880515
-0.1200000000000001       4.892970491803686        5.655464063417514        12.741434775241963
-0.1200000000000001       4.916806765769221        5.596364472367812        13.120523287190874
-0.1200000000000001       4.867136951607922        5.373683548504698        14.400442179496778
-0.1200000000000001       4.883693556328355        5.447910523125737        13.79068910758822
-0.1200000000000001       4.81903066008871         5.441657753993537        14.593166686997975
-0.1200000000000001       4.835587264809142        5.515884728614575        14.059198109215608
-0.1200000000000001       4.770924368569497        5.509631959482375        14.912759301380166
-0.1200000000000001       4.900250161048788        5.522137497746774        13.501039213188065
-0.12000000000000013      4.5804214144321955       5.851729368177161        12.403962858548859
-0.12000000000000016      4.542932427151882        5.918797026132871        11.113524657644467
-0.1200000000000001       4.6244352509617626       5.918797026132871        10.522062474194962
-0.1200000000000001       4.586946263681448        5.985864684088581        9.811619010296424
-0.12000000000000013      4.505443439871569        5.985864684088581        10.309451662141317
-0.1200000000000001       4.549457276401136        6.052932342044291        9.02226360440156
-0.12000000000000013      4.467954452591256        6.05293234204429         9.84390199170519
-0.1200000000000001       4.511968289120822        6.12                     8.568171052164102
-0.12000000000000012      4.4304654653109425       6.12                     10.290356235365604
-0.1200000000000001       4.668449087491329        5.985864684088581        9.553486855227359
-0.1200000000000001       4.6309601002110155       6.05293234204429         8.78180215045268
-0.1200000000000001       4.593471112930702        6.12                     8.128457307824114
-0.1200000000000001       4.712462924020896        6.05293234204429         8.671286065382766
-0.1200000000000001       4.674973936740582        6.119999999999999        7.833851919035644
-0.12000000000000016      4.6568472023608285       5.848550927557575        11.526493695994429
-0.1200000000000001       4.7008610388903955       5.915618585513285        9.945489479142847
-0.1200000000000001       4.744874875419962        5.982686243468995        9.11795456399979
-0.12000000000000013      4.7332729902894615       5.84537248693799         11.311813660776654
-0.12000000000000012      4.777286826819028        5.912440144893699        9.727399618698868
-0.12000000000000015      4.809698778218095        5.842194046318404        11.132072995100806
-0.1200000000000001       4.687218911395762        5.646136965772701        14.982379204638772
-0.1200000000000001       4.728045533669873        5.711489325954602        13.74841231789662
-0.12000000000000012      4.65161974574124         5.714667766574188        14.228456953353797
-0.12000000000000013      4.692446368015351        5.780020126756089        12.930322382650418
-0.12000000000000013      4.616020580086717        5.783198567375674        13.55062432629034
-0.12000000000000013      4.768872155943983        5.776841686136503        12.773777461174225
-0.12000000000000012      4.4122382898869805       5.581102510021636        16.960790488598253
-0.12000000000000013      4.4542840710232845       5.648759224560518        15.862130490827129
-0.1200000000000001       4.489883236677807        5.58022842375903         16.539772020531103
-0.12000000000000013      4.53192901781411         5.647885138297912        15.549265740938468
-0.12000000000000013      4.4963298521595885       5.716415939099399        14.92952065642907
-0.12000000000000013      4.573974798950414        5.715541852836793        14.722954868536034
-0.12000000000000015      4.538375633295892        5.78407265363828         14.054129936299692
-0.1200000000000001       4.5675281834686325       5.579354337496425        16.370697326137588
-0.1200000000000001       4.609573964604936        5.647011052035307        15.390183512064297
-0.1200000000000001       4.645173130259459        5.5784802512338185       16.21250274294386
-0.12000000000000012      4.553730578729978        5.328121567315868        17.2874190119903
-0.12000000000000013      4.518357506519229        5.3913668029923105       17.38346351630669
-0.1200000000000001       4.596002453310056        5.390492716729705        16.762088382561686
-0.1200000000000001       4.5606293810993055       5.453737952406147        16.95357358068744
-0.12000000000000012      4.482984434308479        5.454612038668753        17.2051173893332
-0.1200000000000001       4.525256308888555        5.516983188082589        16.784610682111847
-0.12000000000000013      4.44761136209773         5.517857274345195        17.053534545597543
-0.1200000000000001       4.638274327890132        5.452863866143542        16.4436786324668
-0.1200000000000001       4.602901255679383        5.516109101819984        16.614646814541757
-0.1200000000000001       4.680546202470208        5.515235015557378        16.140618234511912
-0.12000000000000013      4.824865077027845        5.311312399090863        15.093689590593714
-0.1200000000000001       4.776758785508632        5.379286604579701        15.100881796914557
-0.12000000000000012      4.734486910928556        5.316915455165865        15.571408171949528
-0.1200000000000001       4.686380619409344        5.384889660654703        15.662842555545739
-0.12000000000000013      4.644108744829267        5.322518511240866        16.16879184835274
-0.1200000000000001       4.72865249398942         5.447260810068539        15.394731470390816
-0.1200000000000001       4.577784076264247        5.261136545967074        16.828480846973655
-0.1200000000000001       4.668162242363535        5.255533489892072        16.13731443321829
-0.1200000000000001       4.758540408462824        5.24993043381707         15.55317997181987
-0.1200000000000001       4.601837573798514        5.19415152461828         16.55733876952285
-0.1200000000000001       4.692215739897803        5.188548468543278        15.905563139572706
-0.1200000000000001       4.625891071332782        5.1271665032694855       16.313390763712626
-0.1200000000000001       4.586050905168693        5.063755897614163        16.350753898280555
-0.1200000000000001       4.5619974076344265       5.130740918962956        16.70525709882107
-0.1200000000000001       4.522157241470337        5.067330313307633        16.74855512085764
-0.1200000000000001       4.49810374393607         5.134315334656427        17.143554958742858
-0.1200000000000001       4.458263577771982        5.070904729001104        17.210244476234582
-0.1200000000000001       4.4342100802377145       5.137889750349898        17.69455261969572
-0.1200000000000001       4.394369914073626        5.074479144694575        17.67503688072812
-0.1200000000000001       4.537943910100158        5.19772594031175         16.99101722905095
-0.1200000000000001       4.474050246401802        5.201300356005222        17.57663639560564
-0.1200000000000001       4.513890412565891        5.264710961660545        17.478804230251725
-0.12000000000000013      4.501075242138065        4.893458872822593        16.106478692368196
-0.12000000000000013      4.5382925738203115       4.935139525097117        16.04099366638463
-0.12000000000000016      4.551542783878442        4.870801083229747        15.395337531816018
-0.12000000000000013      4.588760115560688        4.912481735504272        15.326845549943272
-0.12000000000000012      4.575509905502557        4.976820177371643        15.938546709383562
-0.1200000000000001       4.625977447242934        4.954162387778797        15.225194854233076
-0.12000000000000012      4.612727237184803        5.018500829646167        15.862146663406875
-0.12000000000000013      4.60201032561882         4.848143293636902        14.788304674263186
-0.12000000000000013      4.639227657301065        4.889823945911426        14.731351724311542
-0.12000000000000015      4.652477867359197        4.825485504044056        14.304354186859005
-0.1200000000000001       4.421046246089736        5.029224076726579        17.177145614578492
-0.1200000000000001       4.484939909788092        5.025649661033109        16.735066744000864
-0.1200000000000001       4.548833573486447        5.022075245339638        16.309615719604825
-0.12000000000000012      4.447722578105846        4.983969008758583        16.810994916484493
-0.12000000000000012      4.511616241804202        4.980394593065113        16.389882861543544
-0.12000000000000013      4.4743989101219555       4.9387139407905885       16.469979685791106
-0.12000000000000013      4.703828849403294        4.5271572516443745       12.746241714221844
-0.12000000000000016      4.766760042618751        4.563509515310743        12.880019972630487
-0.12000000000000016      4.765419838719945        4.489412876573315        12.628393404102994
-0.12000000000000013      4.8283510319354015       4.525765140239684        13.160189625482648
-0.12000000000000013      4.829691235834208        4.599861778977111        13.319453009485194
-0.12000000000000016      4.891282225150858        4.562117403906052        13.8795285367838
-0.12000000000000015      4.8926224290496645       4.63621404264348         13.985748928685759
-0.12000000000000013      4.827010828036597        4.451668501502256        13.007804357479579
-0.12000000000000013      4.889942021252054        4.488020765168625        14.05114948909247
-0.12000000000000015      4.8886018173532495       4.413924126431198        13.661452817493817
-0.12000000000000016      4.703607989327364        4.596074867346083        13.28499431637248
-0.12000000000000013      4.766539182542821        4.632427131012451        13.086380862950097
-0.12000000000000013      4.703387129251434        4.664992483047792        13.454741355093752
-0.12000000000000016      4.766318322466891        4.7013447467141605       13.109685597747935
-0.12000000000000015      4.7031662691755045       4.733910098749501        13.677603583934403
-0.12000000000000013      4.8294703757582775       4.66877939467882         13.373785654028808
-0.12000000000000016      4.699102197071575        4.452388739156148        12.288120293173826
-0.12000000000000013      4.760693186388227        4.414644364085089        12.293363332186319
-0.12000000000000016      4.822284175704878        4.37689998901403         12.45986130591797
-0.12000000000000013      4.694375544739856        4.377620226667922        11.946410512120114
-0.12000000000000013      4.755966534056507        4.3398758515968625       11.993293502607452
-0.12000000000000015      4.689648892408137        4.302851714179695        11.633588675979537
-0.12000000000000012      4.442965026531942        4.392997115951285        13.042897404844942
-0.12000000000000013      4.50818098224978         4.426537149874558        12.700004131898954
-0.12000000000000013      4.5034543299180605       4.351768637386331        12.077596416978771
-0.12000000000000013      4.568670285635899        4.385308671309604        11.959441126750743
-0.12000000000000013      4.573396937967618        4.46007718379783         12.499466771489626
-0.12000000000000016      4.633886241353737        4.418848705232876        11.99407615534874
-0.12000000000000015      4.638612893685456        4.493617217721102        12.437881097550793
-0.12000000000000013      4.56394363330418         4.310540158821377        11.498196635137761
-0.12000000000000013      4.629159589022018        4.3440801927446495       11.632221457982746
-0.12000000000000015      4.624432936690298        4.269311680256423        11.112911457137532
-0.1200000000000001       4.476739167923168        4.68196364099421         15.01382208731762
-0.1200000000000001       4.53329072821727         4.71217965935846         14.617400884398252
-0.1200000000000001       4.5335115882932          4.643262043656751        14.159057814949337
-0.1200000000000001       4.590063148587301        4.673478062021           14.051487351952252
-0.12000000000000012      4.589842288511371        4.74239567772271         14.334244847695874
-0.12000000000000013      4.646614708881403        4.703694080385251        13.9103914146983
-0.12000000000000013      4.646393848805474        4.77261169608696         14.152556989853036
-0.12000000000000012      4.590284008663231        4.604560446319292        13.603887298191042
-0.12000000000000013      4.646835568957332        4.634776464683542        13.672344282527913
-0.12000000000000013      4.647056429033262        4.565858848981833        13.177598088399627
-0.1200000000000001       4.468295632575361        4.6097220097334795       14.416118736972887
-0.1200000000000001       4.525068052945393        4.5710204123960185       13.607823573655514
-0.1200000000000001       4.581840473315425        4.532318815058561        13.013713320051284
-0.1200000000000001       4.4598520972275555       4.537480378472748        14.00089524283662
-0.12000000000000012      4.516624517597586        4.4987787811352895       13.221241794060242
-0.1200000000000001       4.451408561879749        4.465238747212016        13.611081430950906
-0.12000000000000013      4.494991223584341        4.840585064865497        15.806266161930779
-0.12000000000000013      4.545458765324718        4.817927275272652        15.08210730677676
-0.12000000000000013      4.5959263070650955       4.795269485679806        14.532315194166177
-0.12000000000000012      4.488907205030617        4.787711256908402        15.602264397935617
-0.12000000000000012      4.539374746770994        4.765053467315556        14.847443063672257
-0.12000000000000012      4.482823186476892        4.734837448951306        15.407674953580969
-0.12000000000000013      4.443753746398121        4.881288157672394        16.354329057164417
-0.1200000000000001       4.417077414382011        4.926543225640389        16.790738148095052
-0.12000000000000012      4.386432250658177        4.869117442522194        16.72019288780816
-0.1200000000000001       4.359755918642066        4.914372510490189        17.210457254231837
-0.12000000000000012      4.329110754918233        4.856946727371995        17.168760668820486
-0.1200000000000001       4.302434422902123        4.902201795339991        17.666009528740148
-0.1200000000000001       4.271789259178289        4.844776012221796        17.531219172746063
-0.1200000000000001       4.390401082365901        4.971798293608384        17.161204655374966
-0.1200000000000001       4.333079586625957        4.959627578458186        17.609630184501558
-0.1200000000000001       4.3637247503497925       5.01705336157638         17.571781004035273
-0.1200000000000001       4.3230267363645085       4.8040729194148994       16.75742218000848
-0.1200000000000001       4.380348232104453        4.816243634565099        16.493943983028583
-0.1200000000000001       4.437669727844396        4.828414349715298        16.122642068904526
-0.1200000000000001       4.374264213550728        4.763369826608003        16.192924315736843
-0.1200000000000001       4.4315857092906725       4.775540541758202        15.992390003794222
-0.1200000000000001       4.425501690736949        4.722666733801107        15.669258062325692
-0.1200000000000001       4.233734758727573        4.598416041285085        16.3491549917554
-0.1200000000000001       4.294485861026472        4.619302941212366        15.933851067234173
-0.1200000000000001       4.2860423256786655       4.547061309951635        15.421926353617938
-0.1200000000000001       4.346793427977564        4.5679482098789155       15.199638753386903
-0.1200000000000001       4.355236963325371        4.640189841139648        15.576799545557993
-0.1200000000000001       4.407544530276463        4.5888351098061975       14.84890038055929
-0.1200000000000001       4.41598806562427         4.661076741066929        15.261096336064153
-0.1200000000000001       4.338349892629758        4.495706578618185        14.556619460896394
-0.1200000000000001       4.399100994928657        4.516593478545467        14.41506630965262
-0.1200000000000001       4.39065745958085         4.444351847284735        13.765682064985654
-0.1200000000000001       4.2622756340656105       4.783186019487618        17.154665064382407
-0.1200000000000001       4.31351311125183         4.742482926680722        16.304574449709754
-0.1200000000000001       4.36475058843805         4.701779833873826        15.751600066143785
-0.1200000000000001       4.252762008952931        4.72159602675344         16.89265850362411
-0.1200000000000001       4.303999486139151        4.680892933946544        16.05653803639025
-0.1200000000000001       4.243248383840252        4.660006034019263        16.64041436735194
-0.12000000000000013      4.191910813547846        2.0673615629659086       15.390597467068227
-0.12000000000000016      4.24949617219772         2.107526923448382        14.223740544934142
-0.12000000000000013      4.256357578733477        2.026159923250676        15.17201642419789
-0.12000000000000013      4.31394293738335         2.066325283733149        14.14402101552195
-0.12000000000000013      4.307081530847594        2.147692283930855        13.462802406716314
-0.12000000000000013      4.371528296033224        2.1064906442156226       13.421354098637474
-0.12000000000000015      4.364666889497467        2.187857644413328        12.760066487346835
-0.12000000000000012      4.320804343919107        1.9849582835354436       15.03684470987708
-0.12000000000000012      4.378389702568981        2.025123644017917        14.069032870428616
-0.12000000000000012      4.385251109104738        1.943756643820211        14.996557327740286
-0.12000000000000016      4.2040000965946644       1.9917908414490555       16.086883126788344
-0.12000000000000013      4.268446861780296        1.950589201733823        15.852285485828135
-0.1200000000000001       4.332893626965926        1.9093875620185907       15.779950089304167
-0.12000000000000013      4.216089379641484        1.9162201199322024       16.51292966839754
-0.12000000000000013      4.280536144827114        1.8750184802169698       16.320272480880796
-0.12000000000000015      4.228178662688302        1.8406493984153494       16.96104294063757
-0.12000000000000013      4.1442582362637435       2.319223452639579        14.36969499909405
-0.12000000000000013      4.217727787341651        2.2754348498974952       13.499725358468451
-0.12000000000000016      4.291197338419559        2.231646247155412        13.056204457016342
-0.12000000000000013      4.160142428691778        2.2352694894150225       14.549009054411801
-0.12000000000000013      4.233611979769686        2.191480886672939        13.782703563982647
-0.12000000000000015      4.176026621119812        2.1513155261904657       14.776780973081571
-0.12000000000000012      3.968632275603052        1.9006949930167478       18.89566905686959
-0.12000000000000013      4.024451910089251        1.942361635504038        17.93658465655718
-0.12000000000000013      4.0365411931360695       1.8667909139871852       18.49738512325915
-0.12000000000000013      4.092360827622268        1.908457556474475        17.650223650087735
-0.12000000000000013      4.080271544575449        1.984028277991328        17.18125128571198
-0.12000000000000016      4.148180462108466        1.9501241989617653       16.902185001251986
-0.12000000000000015      4.136091179061648        2.0256949204786183       16.442080253248875
-0.12000000000000013      4.104450110669086        1.832886834957622        18.164177930650517
-0.12000000000000013      4.160269745155285        1.8745534774449122       17.30053848646556
-0.12000000000000015      4.172359028202104        1.7989827559280591       17.903681489316625
-0.1200000000000001       3.9794881285102295       1.6876683677269846       19.719038790314865
-0.1200000000000001       4.0437784284075216       1.7247731637940096       19.139272959569084
-0.1200000000000001       3.9758695108745035       1.7586772428235724       19.473585770751146
-0.1200000000000001       4.040159810771795        1.7957820388905972       18.84742091764892
-0.1200000000000001       3.972250893238778        1.82968611792016         19.244844091713283
-0.12000000000000013      4.108068728304812        1.7618779598610341       18.602914593422756
-0.1200000000000001       3.9225866380432777       1.8758225658720626       19.473134894957017
-0.1200000000000001       3.926205255679003        1.8048136907754746       19.68841264297609
-0.1200000000000001       3.929823873314729        1.733804815678887        19.880855904502848
-0.1200000000000001       3.876541000483503        1.8509501387273772       19.842383365521208
-0.1200000000000001       3.8801596181192286       1.7799412636307894       20.04682159236456
-0.1200000000000001       3.8304953629237284       1.8260777115826918       20.217121290133896
-0.1200000000000001       3.772209556097741        1.855277597064536        20.69037182491187
-0.1200000000000001       3.818255193657516        1.8801500242092215       20.163402793256104
-0.12000000000000012      3.7599693868315285       1.9093499096910655       20.694746276985846
-0.1200000000000001       3.806015024391303        1.9342223368357507       20.157225902999816
-0.12000000000000013      3.7477292175653156       1.963422222317595        20.719335574369367
-0.12000000000000016      3.7937748551250903       1.9882946494622804       20.089884782801796
-0.12000000000000013      3.735489048299103        2.0174945349441247       20.68014929462675
-0.12000000000000012      3.8643008312172906       1.9050224513539067       19.77449035241179
-0.12000000000000013      3.8520606619510778       1.9590947639804361       19.664009827492674
-0.12000000000000013      3.9103464687770644       1.929894878498592        19.282347825780306
-0.12000000000000012      3.91997101993052         2.1743439902477535       17.38931238589336
-0.12000000000000013      3.972071775906818        2.231552346651849        15.974449003492547
-0.12000000000000013      3.987955968334852        2.147598383427292        16.734442768286826
-0.12000000000000013      4.04005672431115         2.2048067398313878       15.813795195909677
-0.12000000000000012      4.024172531883115        2.288760703055945        15.420749139966869
-0.12000000000000013      4.092157480287446        2.2620150962354835       15.24806567480892
-0.12000000000000013      4.076273287859413        2.3459690594600406       14.870909552609856
-0.12000000000000013      4.055940916739183        2.120852776606831        16.23311226294833
-0.12000000000000013      4.10804167271548         2.1780611330109267       15.371668275714189
-0.12000000000000015      4.123925865143514        2.09410716978637         15.804079165439084
-0.12000000000000013      3.932136333848654        2.105931740940002        18.120332476919263
-0.12000000000000013      4.000121282252985        2.0791861341195403       17.288386996303196
-0.12000000000000013      4.068106230657317        2.0524405272990793       16.786534535968435
-0.12000000000000012      3.9443016477667863       2.0375194916322505       18.27477620888623
-0.12000000000000013      4.012286596171117        2.0107738848117895       17.523864703357805
-0.12000000000000013      3.956466961684919        1.9691072423244993       18.4609356046403
-0.12000000000000016      3.781609541206957        2.056706898770032        19.911027063837984
-0.12000000000000013      3.8398953480329445       2.0275070132881874       19.46367358318196
-0.12000000000000013      3.8277300341148117       2.095919262595939        19.367622997727487
-0.12000000000000013      3.8860158409407988       2.0667193771140946       18.923272727138528
-0.12000000000000013      3.873850527022666        2.1351316264218463       18.82674787851149
-0.12000000000000013      3.898181154858932        1.9983071278063433       19.03382945648376
-0.1200000000000001       3.677457497672718        2.2710579887030575       20.541055414791547
-0.1200000000000001       3.738085878237169        2.2468794890892316       19.489365109669492
-0.1200000000000001       3.6919653853293144       2.2076671252633244       20.5795835621424
-0.1200000000000001       3.752593765893765        2.1834886256494985       19.765242322072602
-0.1200000000000001       3.798714258801619        2.2227009894754053       18.832966606413617
-0.1200000000000001       3.8132221464582154       2.159310126035672        19.269940282323077
-0.1200000000000001       3.8593426393660697       2.1985224898615794       18.21445352497417
-0.12000000000000012      3.7064732729859107       2.144276261823591        20.57436068433889
-0.12000000000000013      3.767101653550361        2.120097762209765        19.81130905031074
-0.12000000000000013      3.720981160642507        2.0808853983838578       20.59601501780056
-0.12000000000000013      3.839631416645486        2.3946577497711705       17.34110595261264
-0.12000000000000016      3.9118170734430424       2.3967876662944123       16.238278863795152
-0.12000000000000016      3.859716317466744        2.3395793098903166       17.038144495204772
-0.12000000000000013      3.9319019742643          2.3417092264135584       15.957554519053415
-0.12000000000000013      3.984002730240598        2.3989175828176537       15.417499233953944
-0.12000000000000013      4.004087631061856        2.3438391429367997       15.236069051059228
-0.12000000000000013      4.056188387038155        2.401047499340895        14.636984701285652
-0.12000000000000013      3.8798012182880033       2.2845008700094622       16.847328630636127
-0.12000000000000013      3.9519868750855593       2.2866307865327036       15.766716526413383
-0.12000000000000013      3.899886119109262        2.229422430128608        16.69341619849419
-0.1200000000000001       3.7180009774159104       2.3019579289700856       19.537909753908206
-0.1200000000000001       3.7786293579803614       2.27777942935626         18.60536979488629
-0.12000000000000012      3.7585444571591022       2.332857869237114        18.913921793955424
-0.1200000000000001       3.8191728377235528       2.308679369623288        17.979487095274727
-0.12000000000000013      3.799087936902294        2.3637578095041425       18.29133156803348
-0.12000000000000012      3.839257738544811        2.2536009297424338       17.82307320477793
-0.12000000000000013      3.9152976998152935       2.6197674392068375       15.579995426636444
-0.12000000000000016      3.9791506107131935       2.6423425348355924       13.853114825629305
-0.12000000000000016      3.9685667858203977       2.5656199333711625       14.937120203599758
-0.12000000000000013      4.032419696718297        2.588195028999917        13.63067608095101
-0.12000000000000013      4.043003521611093        2.6649176304643474       12.91635318275497
-0.12000000000000013      4.096272607616196        2.610770124628672        12.67531555146195
-0.12000000000000013      4.106856432508993        2.687492726093102        12.002198632906051
-0.12000000000000013      4.021835871825502        2.511472427535487        14.489724575834318
-0.12000000000000013      4.085688782723402        2.534047523164242        13.319440541243402
-0.12000000000000013      4.075104957830606        2.4573249216998114       14.0981546145938
-0.12000000000000016      3.858547987437938        2.4509351721300874       16.850088018308778
-0.12000000000000013      3.930733644235494        2.4530650886533287       15.940412716814766
-0.12000000000000013      3.8774645582303897       2.507212594489004        16.520878148392146
-0.12000000000000016      3.949650215027946        2.5093425110122456       15.602957323253333
-0.12000000000000015      3.8963811290228416       2.5634900168479207       16.20089704801018
-0.12000000000000013      4.0029193010330495       2.45519500517657         15.053805469650744
-0.1200000000000001       3.6114100957330293       1.5821813130290185       21.322740463182015
-0.12000000000000013      3.5767054351345897       1.5277510475828024       20.74674629900345
-0.12000000000000013      3.5420007745361506       1.473320782136586        20.389171598563877
-0.12000000000000013      3.5072961139377106       1.4188905166903694       20.369383268807795
-0.1200000000000001       3.5404231335852527       1.5889982682067707       21.3655624590003
-0.1200000000000001       3.505718472986813        1.5345680027605544       20.73477612954199
-0.12000000000000012      3.4710138123883736       1.480137737314338        20.78979920182359
-0.1200000000000001       3.4694361714374757       1.5958152233845229       21.437220945560846
-0.12000000000000012      3.434731510839036        1.5413849579383063       21.260634014598153
-0.1200000000000001       3.398449209289699        1.602632178562275        21.976530772868184
-0.1200000000000001       3.549600778133422        1.8250723819124577       22.31632356742261
-0.1200000000000001       3.582799848070268        1.76264537589716         21.883678758392517
-0.1200000000000001       3.5118128859224913       1.7694623310749118       22.29117624701559
-0.1200000000000001       3.5450119558593376       1.7070353250596142       22.009913069410437
-0.1200000000000001       3.615998918007114        1.700218369881862        21.585588344367462
-0.1200000000000001       3.578211025796184        1.6446083190443166       21.75062053737835
-0.1200000000000001       3.6491979879439604       1.6377913638665642       21.331321348895635
-0.1200000000000001       3.4740249937115606       1.7138522802373664       22.150362880322472
-0.1200000000000001       3.5072240636484064       1.6514252742220685       21.87763641856813
-0.1200000000000001       3.43623710150063         1.6582422293998205       22.011889727840966
-0.1200000000000001       3.7257374885563217       1.8071720588066194       20.961889802936483
-0.1200000000000001       3.700224321685534        1.750711827159934        20.872565454058442
-0.1200000000000001       3.6747111548147466       1.694251595513249        20.93791985976993
-0.1200000000000001       3.6670252517486883       1.813138833175232        21.296168142413222
-0.1200000000000001       3.6415120848779012       1.756678601528547        21.23476884308534
-0.1200000000000001       3.6083130149410554       1.8191056075438448       21.654570323349503
-0.12000000000000013      3.689016980757683        1.969388996686208        21.15367138039759
-0.1200000000000001       3.701257150023896        1.9153166840596783       21.145521453743857
-0.1200000000000001       3.713497319290109        1.861244371433149        21.118448117548667
-0.12000000000000012      3.6425449132162626       1.9212834584282912       21.47072816101617
-0.1200000000000001       3.6547850824824755       1.8672111458017615       21.43638990330247
-0.12000000000000012      3.596072845674842        1.8731779201703744       21.789795280725098
-0.12000000000000009      3.2491655889859477       1.3679709060588978       19.887912509340428
-0.1200000000000001       3.2881359372487995       1.3059829630526394       19.083988279534005
-0.1200000000000001       3.214017043288463        1.30763979261597         19.225130192072292
-0.1200000000000001       3.2529873915513146       1.2456518496097113       18.47590880931871
-0.1200000000000001       3.3271062855116504       1.2439950200463805       18.345598139749505
-0.1200000000000001       3.291957739814166        1.1836639066034527       17.6439660797367
-0.1200000000000001       3.366076633774502        1.1820070770401219       17.709056351397614
-0.1200000000000001       3.1788684975909787       1.2473086791730426       17.961523229369234
-0.1200000000000001       3.21783884585383         1.185320736166784        17.29229647684678
-0.1200000000000001       3.143719951893494        1.186977565730115        16.739620929238107
-0.1200000000000001       3.469975208861773        1.360225198564525        20.052450893539138
-0.1200000000000001       3.435342350499349        1.3008191580563908       19.11167488552626
-0.1200000000000001       3.400709492136926        1.2414131175482561       18.21789490656066
-0.1200000000000001       3.3963720022364976       1.3628071010626495       19.810788424951177
-0.1200000000000001       3.361739143874074        1.303401060554515        18.77577658135601
-0.1200000000000001       3.322768795611223        1.3653890035607734       19.598144822668754
-0.1200000000000001       3.3611283042137616       1.5439668604364307       21.615770536335567
-0.1200000000000001       3.397410605763099        1.4827196398124625       21.097794572523174
-0.1200000000000001       3.4336929073124356       1.4214724191884938       20.548021317748855
-0.1200000000000001       3.3238073991378236       1.4853015423105864       20.925907325836217
-0.1200000000000001       3.3600897006871606       1.424054321686618        20.43323129326489
-0.1200000000000001       3.2864864940618856       1.4266362241847421       20.24380760032439
-0.12000000000000015      2.9472873696601845       1.3826009787539117       19.309277952599842
-0.12000000000000016      2.9876083787941408       1.3186123471372306       17.9663565201947
-0.12000000000000016      2.910509302442149        1.3202530387905052       18.232696876084084
-0.12000000000000013      2.950830311576105        1.256264407173824        17.367279765541312
-0.12000000000000013      3.027929387928097        1.2546237155205495       17.104346938134945
-0.12000000000000013      2.9911513207100615       1.1922757755571431       16.448332337153754
-0.12000000000000013      3.0682503970620534       1.1906350839038686       16.325856449103703
-0.12000000000000013      2.8737312352241133       1.2579050988270986       17.29694468978056
-0.12000000000000013      2.9140522443580696       1.1939164672104177       16.186624147239463
-0.12000000000000013      2.8369531680060778       1.195557158863692        16.385159890652183
-0.12000000000000016      2.8709033887469837       1.382037071102025        19.340697685563214
-0.12000000000000013      2.8341253215289477       1.3196891311386185       18.49262312710397
-0.12000000000000013      2.797347254310912        1.2573411911752117       17.85009442632894
-0.12000000000000013      2.794519407833783        1.3814731634501378       19.745368934874314
-0.12000000000000013      2.7577413406157474       1.3191252234867314       18.984503612281618
-0.12000000000000013      2.7181354269205826       1.380909255798251        20.231842666078585
-0.1200000000000001       3.173696034154507        1.3716284242326513       19.807748170384706
-0.1200000000000001       3.1385474884570224       1.3112973107897237       18.44375115561398
-0.1200000000000001       3.103398942759538        1.250966197346796        17.147032538091942
-0.12000000000000012      3.098226479323066        1.3752859424064048       19.469891438273773
-0.12000000000000013      3.0630779336255816       1.3149548289634772       17.886460075856224
-0.12000000000000013      3.022756924491625        1.378943460580158        19.16871127911888
-0.1200000000000001       3.1051580572038358       1.6263099222586834       22.608477028330608
-0.1200000000000001       3.1411599401493637       1.5617251682087372       21.702494036666913
-0.12000000000000013      3.065690385317923        1.5653826863824907       21.972183570770685
-0.12000000000000013      3.101692268263451        1.5007979323325442       21.383738072913637
-0.1200000000000001       3.1771618230948917       1.4971404141587907       20.998271194472373
-0.1200000000000001       3.137694151208979        1.4362131782825978       20.589410158105956
-0.1200000000000001       3.2131637060404197       1.4325556601088443       20.33787746871593
-0.12000000000000013      3.02622271343201         1.5044554505062977       21.309744149497014
-0.12000000000000013      3.062224596377538        1.4398706964563512       20.509911433736427
-0.12000000000000015      2.9867550415460977       1.443528214630105        20.653569657947976
-0.1200000000000001       3.3251264212682337       1.6085516144863774       22.23402484031532
-0.1200000000000001       3.2878055161922957       1.549886296360533        21.374788136055603
-0.1200000000000001       3.2504846111163577       1.4912209782346888       20.668327790735997
-0.1200000000000001       3.2518036332467677       1.6144710504104793       22.222937092312833
-0.1200000000000001       3.2144827281708297       1.555805732284635        21.245486273431588
-0.1200000000000001       3.1784808452253017       1.6203904863345815       22.241851426572666
-0.1200000000000001       3.255715772964575        1.8623306392806815       24.318641865118494
-0.1200000000000001       3.2913991320458567       1.7974060241010803       23.441891961158422
-0.1200000000000001       3.2180763440243902       1.8033254600251822       24.21458171454747
-0.1200000000000001       3.253759703105671        1.7384008448455806       23.519574778330302
-0.1200000000000001       3.327082491127137        1.7324814089214784       22.95642506746479
-0.1200000000000001       3.289443062186952        1.6734762296659789       22.93327544963134
-0.1200000000000001       3.3627658502084183       1.667556793741877        22.501683974415172
-0.1200000000000001       3.180436915084205        1.7443202807696825       23.757938308053546
-0.1200000000000001       3.2161202741654864       1.6793956655900808       23.06977415049795
-0.1200000000000001       3.142797486144021        1.685315101514183        23.302167961716002
-0.1200000000000001       3.4761295268412105       1.8343869462545137       22.84836514550311
-0.1200000000000001       3.4383416346302798       1.7787768954169678       22.463073135469784
-0.1200000000000001       3.4005537424193486       1.7231668445794224       22.317934540956674
-0.1200000000000001       3.4026582755489985       1.8437015105965697       23.109232557314137
-0.1200000000000001       3.3648703833380678       1.788091459759024        22.67630402047573
-0.1200000000000001       3.329187024256787        1.8530160749386257       23.39603690251825
-0.12000000000000013      2.8007246087694417       1.632814555132914        24.232009273849684
-0.12000000000000016      2.837365298992127        1.5702611610381636       23.37647355479801
-0.12000000000000016      2.7609813180789264       1.5696972533862767       23.253037983711693
-0.12000000000000013      2.7976220083016123       1.5071438592915258       22.210369651134936
-0.12000000000000013      2.874005989214813        1.507707766943413        22.154257444390232
-0.12000000000000016      2.834262698524298        1.4445904651967754       20.843592844294445
-0.12000000000000015      2.9106466794374986       1.4451543728486624       20.97071612643553
-0.12000000000000013      2.721238027388412        1.506579951639639        22.467077576271684
-0.12000000000000013      2.7578787176110975       1.4440265575448885       21.23676433386651
-0.12000000000000013      2.6814947366978967       1.4434626498930017       21.699574747177195
-0.1200000000000001       3.029049695095237        1.627936080477241        22.94538449336527
-0.12000000000000013      2.989582023209324        1.5670088446010482       22.264698918625385
-0.12000000000000013      2.9501143513234114       1.5060816087248554       21.83654719492045
-0.12000000000000012      2.9529413329866387       1.6295622386957986       23.423003038700887
-0.12000000000000013      2.913473661100726        1.5686350028196059       22.87630147867235
-0.12000000000000013      2.8768329708780405       1.6311883969143564       23.960542481096162
-0.12000000000000016      3.658784261008732        2.0465453272104          21.392669318678756
-0.12000000000000013      3.612312193467312        1.9984397889524834       21.684303344520913
-0.1200000000000001       3.5658401259258916       1.950334250694567        22.033824081990936
-0.1200000000000001       3.519368058384471        1.9022287124366504       22.70495226533918
-0.12000000000000013      3.582079473718361        2.075596119476676        22.018389031200357
-0.12000000000000013      3.5356074061769407       2.0274905812187596       22.300063219575456
-0.12000000000000012      3.4891353386355206       1.9793850429608426       22.965931290491298
-0.12000000000000015      3.50537468642799         2.104646911742952        22.692413786960856
-0.12000000000000013      3.45890261888657         2.056541373485035        23.260553619380296
-0.12000000000000013      3.428669899137619        2.1336977040092275       23.804921375394162
-0.12000000000000013      3.385431367594358        2.065855937827091        24.023995249118784
-0.1200000000000001       3.4156640873433086       1.9886996073028986       23.617743173053235
-0.1200000000000001       3.4458968070922595       1.9115432767787062       23.33521571131975
-0.12000000000000012      3.342192836051097        1.9980141716449547       24.085481638581847
-0.1200000000000001       3.3724255558000475       1.9208578411207622       23.67322121466194
-0.12000000000000012      3.298954304507836        1.9301724054628182       24.146889987111507
-0.12000000000000013      3.490866798771394        2.168037775182685        22.8675118401779
-0.12000000000000013      3.567571586061765        2.138986982916409        22.138784118736556
-0.12000000000000012      3.5530636984051687       2.2023778463561428       22.198142474302465
-0.1200000000000001       3.6297684856955397       2.173327054089867        21.49891395375534
-0.12000000000000012      3.6152605980389434       2.2367179175296004       21.533246266362156
-0.12000000000000013      3.644276373352136        2.1099361906501333       21.46072836436486
-0.12000000000000013      2.9528946816078743       1.8772810253406704       25.983544776373567
-0.12000000000000013      2.990960525506865        1.8145382495701738       24.93231589166758
-0.12000000000000016      2.914852163398266        1.8161644077887313       25.789507992221843
-0.12000000000000013      2.952918007297256        1.7534216320182345       25.04660870271009
-0.12000000000000012      3.0290263694058552       1.7517954737996768       24.225837016032585
-0.1200000000000001       2.9909838511962468       1.690678856247738        24.104965858583476
-0.12000000000000012      3.0670922133048455       1.6890526980291802       23.54575095488474
-0.12000000000000013      2.876809645188658        1.7550477902367922       25.30829736668577
-0.12000000000000013      2.914875489087648        1.6923050144662954       24.504429639296422
-0.12000000000000015      2.8387671269790493       1.6939311726848532       24.833276740358954
-0.1200000000000001       3.1800105001254          1.8660682357956786       24.8966494005156
-0.1200000000000001       3.142371071185215        1.8070630565401793       24.25336019307879
-0.1200000000000001       3.1047316422450306       1.7480578772846798       23.79196950098976
-0.12000000000000012      3.1043052272862246       1.8698058323106759       25.03155500925725
-0.12000000000000012      3.06666579834604         1.8108006530551763       24.245833604316136
-0.12000000000000013      3.028599954447049        1.8735434288256732       25.19570721654697
-0.12000000000000016      3.350556437450543        2.1248999234228707       24.57695788247162
-0.12000000000000013      3.3073179059072824       2.0570581572407343       24.505508870836476
-0.1200000000000001       3.264079374364021        1.9892163910585978       24.57493853512425
-0.1200000000000001       3.22084084282076         1.9213746248764614       24.987418523119125
-0.12000000000000013      3.272442975763467        2.1161021428365134       25.09721120452488
-0.12000000000000012      3.229204444220206        2.048260376654377        24.914143454892958
-0.1200000000000001       3.185965912676945        1.9804186104722405       25.418939836226595
-0.12000000000000013      3.194329514076391        2.107304362250156        25.63539105306082
-0.1200000000000001       3.1510909825331304       2.03946259606802         25.86966408082882
-0.12000000000000012      3.1162160523893156       2.0985065816637993       26.531100473732995
-0.12000000000000013      3.0753857096939554       2.0432001925830168       26.552978645625352
-0.12000000000000013      3.1102606398377706       1.9841562069872378       26.153554005712994
-0.1200000000000001       3.1451355699815853       1.9251122213914582       25.60596784795687
-0.12000000000000013      3.034555366998595        1.9878938035022349       26.412292359437807
-0.12000000000000013      3.06943029714241         1.9288498179064555       25.90861652960978
-0.12000000000000015      2.9937250243032345       1.9325874144214525       26.27379216748529
-0.1200000000000001       3.2321542172646534       2.3196381945133333       26.380968197414695
-0.1200000000000001       3.281283137732894        2.2731530718873065       25.664936660656338
-0.1200000000000001       3.203169676045819        2.26435529130095         26.57942318717536
-0.1200000000000001       3.2522985965140605       2.2178701686749234       25.87636950110592
-0.12000000000000012      3.3304120582011363       2.22666794926128         25.138965365404836
-0.1200000000000001       3.3014275169823017       2.171385046048897        25.282468904133808
-0.12000000000000013      3.3795409786693775       2.180182826635254        24.638947826141262
-0.1200000000000001       3.1741851348269847       2.2090723880885665       26.67335868087821
-0.12000000000000012      3.223314055295226        2.16258726546254         25.936889228821606
-0.1200000000000001       3.14520059360815         2.153789484876183        26.76768665396286
-0.12000000000000012      3.4185028458108664       2.4157632041182713       24.082228321755398
-0.12000000000000013      3.421044609142554        2.3452468290910105       23.952831827536173
-0.1200000000000001       3.371915688674313        2.3917319517170363       24.7106533607028
-0.12000000000000013      3.3744574520060016       2.3212155766897755       24.521233730962805
-0.12000000000000013      3.423586372474243        2.274730454063749        23.915386984304817
-0.12000000000000013      3.3769992153376895       2.2506992016625147       24.57008493480609
-0.12000000000000015      3.426128135805931        2.2042140790364884       23.894618351700338
-0.1200000000000001       3.32532853153776         2.3677006993158023       25.175994123348236
-0.1200000000000001       3.327870294869448        2.2971843242885415       25.016498335736223
-0.1200000000000001       3.278741374401206        2.343669446914568        25.6429196001156
-0.12000000000000013      3.488325035439705        2.2385541502099464       22.946312884127586
-0.1200000000000001       3.4857832721080175       2.309070525237207        23.04639474989018
-0.1200000000000001       3.483241508776329        2.379586900264468        22.982339401332684
-0.1200000000000001       3.5505219350734807       2.2728942213834036       22.25307333341907
-0.1200000000000001       3.5479801717417923       2.3434105964106644       22.232997490441605
-0.1200000000000001       3.6127188347072554       2.3072342925568607       21.520409162919947
-0.12000000000000016      3.8463449025509346       2.5983353011330244       17.081987100343675
-0.12000000000000013      3.827428331758483        2.5420578787741075       17.107101401224078
-0.12000000000000016      3.808511760966031        2.4857804564151906       17.42369733858622
-0.12000000000000016      3.7895951901735794       2.429503034056274        18.081112467337505
-0.12000000000000013      3.7773921052865753       2.5769031630592107       18.00146119129294
-0.12000000000000013      3.7584755344941234       2.520625740700294        18.036620654778194
-0.12000000000000013      3.7395589637016715       2.4643483183413775       18.706551894307637
-0.12000000000000013      3.708439308022216        2.5554710249853976       18.934239233715928
-0.12000000000000013      3.6895227372297645       2.4991936026264807       19.36218836196629
-0.12000000000000012      3.639486510757857        2.534038886911584        20.16880814783678
-0.12000000000000013      3.473748762047614        2.4453321248166          22.942472633477568
-0.1200000000000001       3.538487425013077        2.409155820962796        22.114996138146676
-0.12000000000000012      3.528994678284362        2.474901045514928        22.14930132204894
-0.1200000000000001       3.5937333412498242       2.438724741661124        21.43679276704668
-0.12000000000000013      3.584240594521109        2.504469966213256        21.36153705638046
-0.1200000000000001       3.6489792574865723       2.4682936623594522       20.564742080917235
-0.1200000000000001       3.60322608797854         2.3729795171089925       21.446752111530426
-0.1200000000000001       3.6584720042152874       2.4025484378073205       20.542787318733282
-0.1200000000000001       3.667964750944003        2.336803213255189        20.544518041502524
-0.12000000000000013      3.6990154839584797       2.433448378074349        19.68431321691201
-0.12000000000000013      3.749051710430386        2.3986030937892457       19.03278022071817
-0.1200000000000001       3.708508230687195        2.3677031535222173       19.653867397370743
-0.12000000000000013      3.643508114162302        2.5934524429901717       19.992320184035478
-0.12000000000000013      3.712460911426661        2.6148845810639854       19.11468880130415
-0.12000000000000012      3.647529717566747        2.6528659990687595       20.121551384206462
-0.12000000000000013      3.7164825148311054       2.6742981371425723       19.04927343782134
-0.12000000000000013      3.6515513209711914       2.7122795551473473       20.268569962070693
-0.12000000000000013      3.72050411823555         2.733711693221161        18.53977931630562
-0.12000000000000012      3.6555729243756363       2.771693111225935        19.952973318414447
-0.12000000000000013      3.7814137086910202       2.6363167191377985       18.190265089910255
-0.12000000000000013      3.7854353120954647       2.6957302752163863       17.677686300436548
-0.12000000000000015      3.8503665059553787       2.6577488572116117       16.843345276339708
-0.12000000000000013      3.583407703180944        2.7465485280809947       21.823333157694062
-0.12000000000000013      3.5793860997764995       2.6871349720024065       21.671714465334578
-0.12000000000000013      3.575364496372054        2.627721415923819        21.321549355385603
-0.12000000000000013      3.5713428929676097       2.5683078598452314       21.28467958573502
-0.12000000000000013      3.511242481986252        2.7214039449360543       22.89205237688141
-0.12000000000000013      3.507220878581807        2.6619903888574665       22.750776601198186
-0.12000000000000013      3.503199275177362        2.6025768327788787       22.604170834499335
-0.12000000000000015      3.43907726079156         2.696259361791114        23.965141894976043
-0.12000000000000015      3.4350556573871147       2.636845805712526        23.967569484512524
-0.12000000000000013      3.3669120395968672       2.6711147786461735       24.921230815431617
-0.12000000000000016      3.379809741150367        2.607276885014198        24.906009679704965
-0.12000000000000013      3.4479533589406146       2.5730079120805507       23.734506151753646
-0.12000000000000013      3.516096976730862        2.5387389391469033       22.479638313123345
-0.12000000000000013      3.392707442703867        2.5434389913822226       24.66667861587684
-0.12000000000000013      3.4608510604941145       2.5091700184485752       23.391363269597733
-0.12000000000000013      3.4056051442573665       2.4796010977502467       24.442747490592076
-0.12000000000000016      3.385945469259635        2.7347425734462525       24.620432290933664
-0.12000000000000013      3.4581106904543275       2.759887156591193        23.297377088008105
-0.12000000000000013      3.404978898922403        2.7983703682463315       24.211057876914587
-0.12000000000000013      3.4771441201170954       2.823514951391272        22.891820261104158
-0.12000000000000013      3.424012328585171        2.8619981630464104       23.81125853089354
-0.12000000000000013      3.4961775497798633       2.887142746191351        22.250398725203922
-0.12000000000000012      3.443045758247939        2.92562595784649         23.533679274994583
-0.12000000000000013      3.53027591164902         2.7850317397361333       22.239406774047463
-0.12000000000000012      3.5493093413117878       2.8486595345362122       21.583361031135738
-0.12000000000000013      3.602441132843712        2.810176322881073        20.929013975785924
-0.12000000000000013      3.2497047482946066       2.8718103065346887       26.7909415471971
-0.12000000000000016      3.2980400007829394       2.885264219362639        25.851671498697606
-0.12000000000000016      3.2790065711201715       2.8216364245625596       26.185503787281682
-0.12000000000000013      3.3273418236085046       2.83509033739051         25.370185113267283
-0.12000000000000013      3.3463752532712725       2.8987181321905893       25.253902749462497
-0.12000000000000016      3.3756770760968378       2.84854425021846         24.71660917817264
-0.12000000000000013      3.3947105057596056       2.912172045018539        24.658177595550583
-0.12000000000000013      3.3083083939457367       2.771462542590431        25.70946197568231
-0.12000000000000013      3.35664364643407         2.784916455418381        25.121013460529056
-0.12000000000000015      3.337610216771302        2.7212886606183018       25.245700864864112
-0.12000000000000016      3.2487528387849594       2.9162195191121554       26.824966684360597
-0.12000000000000013      3.2970880912732916       2.929673431940106        25.9925205488082
-0.12000000000000013      3.2478009292753116       2.9606287316896225       26.755387836425946
-0.12000000000000016      3.2961361817636448       2.9740826445175728       25.916457245895923
-0.12000000000000015      3.246849019765664        3.005037944267089        26.690210096487164
-0.12000000000000016      3.295184272253997        3.01849185709504         25.672148934061312
-0.12000000000000013      3.2458971102560166       3.0494471568445563       26.819495679276397
-0.12000000000000013      3.345423343761625        2.9431273447680564       25.45260774643284
-0.12000000000000013      3.344471434251978        2.987536557345523        25.179547601051674
-0.12000000000000013      3.393758596249958        2.9565812575960067       24.691648519774848
-0.12000000000000012      3.119385713873173        2.9345394427709848       29.342292989477063
-0.12000000000000013      3.151013562968884        2.9632663712893774       28.67794276508109
-0.12000000000000013      3.151965472478531        2.9188571587119108       28.070835571164096
-0.12000000000000013      3.1835933215742416       2.947584087230304        27.944958402516296
-0.12000000000000013      3.1826414120645947       2.9919932998077705       28.18563614316735
-0.12000000000000016      3.215221170669953        2.9763110157486965       27.46888918020181
-0.12000000000000015      3.2142692611603056       3.020720228326163        27.69447097562037
-0.12000000000000013      3.1845452310838898       2.9031748746528367       27.71120534663281
-0.12000000000000013      3.2161730801796007       2.93190180317123         27.529436234059492
-0.12000000000000015      3.217124989689248        2.8874925905937623       27.352982805779398
-0.12000000000000013      3.0962846724286375       2.979010754380588        30.129646529932696
-0.12000000000000013      3.1279125215243484       3.00773768289898         29.08723572147156
-0.12000000000000012      3.0731836309841025       3.0234820659901906       30.129031805909573
-0.12000000000000013      3.1048114800798134       3.0522089945085833       29.182036087505878
-0.12000000000000013      3.050082589539567        3.0679533775997934       30.130247613109233
-0.12000000000000013      3.0817104386352785       3.096680306118186        29.237361225514714
-0.12000000000000012      3.026981548095032        3.112424689209396        30.103004515871167
-0.12000000000000013      3.1595403706200598       3.0364646114173732       28.577883814818485
-0.12000000000000013      3.1364393291755244       3.080935923026976        28.635735906062692
-0.12000000000000015      3.1911682197157707       3.065191539935766        28.035716814596356
-0.12000000000000013      0.8825049062654317       1.509040378215854        18.994854539097304
-0.12000000000000013      0.8203324543710416       1.5460470664265946       18.274944007987393
-0.12000000000000016      0.7581600024766514       1.583053754637335        19.529906660713134
-0.12000000000000016      0.6959875505822614       1.6200604428480756       22.050469223565997
-0.12000000000000013      0.8837436172696138       1.5829949182413947       18.006408129675762
-0.12000000000000013      0.8215711653752237       1.6200016064521352       17.673008310094446
-0.12000000000000013      0.7593987134808335       1.6570082946628757       19.155230397133074
-0.12000000000000015      0.8849823282737957       1.6569494582669355       17.107757693571422
-0.12000000000000015      0.8228098763794057       1.6939561464776758       16.92091129352872
-0.12000000000000013      0.8862210392779779       1.730903998292476        15.951338783725893
-0.12000000000000016      2.877393852356635        1.877608903160285        26.847871528522962
-0.12000000000000013      2.839351334147027        1.8164922856083459       26.31451194616612
-0.12000000000000016      2.8013088159374187       1.7553756680564068       25.898831986638488
-0.12000000000000016      2.7632662977278106       1.6942590505044677       25.313847781616346
-0.12000000000000013      2.801893023105396        1.8779367809798995       27.58887466571138
-0.12000000000000013      2.763850504895788        1.8168201634279604       27.106752359977886
-0.12000000000000013      2.7258079866861795       1.7557035458760213       26.5619734663966
-0.12000000000000013      2.7263921938541564       1.878264658799514        28.369687121672197
-0.12000000000000013      2.6883496756445484       1.817148041247575        27.827988706573404
-0.12000000000000012      2.6508913646029177       1.8785925366191283       28.715524738771418
-0.12000000000000013      2.4960654137779064       1.6199508505999283       25.7889927479084
-0.12000000000000016      2.5324869218352752       1.5600494749865372       24.719705194317577
-0.12000000000000016      2.4575045951705277       1.557629186560499        24.453074612119043
-0.12000000000000013      2.493926103227896        1.497727810947108        23.59727110286828
-0.12000000000000013      2.568908429892644        1.500148099373146        23.25907861577045
-0.12000000000000013      2.5303476112852654       1.4378264353337167       22.004372206454466
-0.12000000000000013      2.605329937950013        1.440246723759755        21.815898074173298
-0.12000000000000013      2.4189437765631485       1.49530752252107         23.819653367508593
-0.12000000000000013      2.4553652846205174       1.4354061469076789       22.865200687492223
-0.12000000000000013      2.3803829579557694       1.4329858584816404       23.20675150593373
-0.12000000000000016      2.724559810021558        1.6295986289996678       24.286897919051306
-0.12000000000000013      2.6848165193310436       1.56648132725303         23.559190115421003
-0.12000000000000016      2.645073228640528        1.5033640255063925       22.985823450849992
-0.12000000000000013      2.6483950112736743       1.626382702866421        24.93920738519686
-0.12000000000000013      2.6086517205831594       1.5632654011197835       24.294346163327358
-0.12000000000000015      2.57223021252579         1.6231667767331748       25.6516255437175
-0.12000000000000013      2.6121848768966647       1.8139321151143282       27.964350838992885
-0.12000000000000013      2.649643187938296        1.7524876197427748       27.025421795443428
-0.12000000000000016      2.687101498979927        1.6910431243712212       25.714977441798023
-0.12000000000000013      2.573478389190412        1.7492716936095283       27.41247325248801
-0.12000000000000013      2.610936700232043        1.6878271982379747       26.347082576921295
-0.12000000000000015      2.5347719014841594       1.6846112721047282       26.872729008211344
-0.1200000000000001       2.195843681945616        1.6216835425423952       27.991267365704957
-0.1200000000000001       2.232338296296309        1.5589287055173493       26.847615562065734
-0.1200000000000001       2.1593489080505          1.5584532251399585       26.895710150183213
-0.1200000000000001       2.1958435224011934       1.4956983881149124       25.99566943587394
-0.1200000000000001       2.268832910647003        1.4961738684923032       25.22006225553505
-0.1200000000000001       2.232338136751887        1.4329435510898665       24.283093560691864
-0.1200000000000001       2.3053275249976966       1.4334190314672575       23.598039221639073
-0.12000000000000012      2.1228541341553844       1.4952229077375216       26.206076774228553
-0.12000000000000013      2.159348748506078        1.4324680707124755       25.093236757795907
-0.12000000000000013      2.0863593602602686       1.431992590335085        25.555601415619577
-0.12000000000000013      2.421009980819834        1.620384023585545        25.653711850207614
-0.12000000000000013      2.382449162212455        1.5580623595461156       24.679277502009207
-0.1200000000000001       2.343888343605076        1.4957406955066865       24.163642545123455
-0.12000000000000012      2.345954547861761        1.6208171965711617       26.523274934330296
-0.1200000000000001       2.307393729254382        1.5584955325317325       25.699084769169335
-0.12000000000000012      2.2708991149036883       1.6212503695567786       27.43099598842239
-0.12000000000000009      2.33871799054923         1.8659798281440119       30.82250335512845
-0.1200000000000001       2.3780548463563993       1.804472583757991        29.677731102531034
-0.1200000000000001       2.3029994133983265       1.8049057567436075       30.059533267344143
-0.1200000000000001       2.342336269205496        1.7433985123575866       28.8460394121819
-0.1200000000000001       2.4173917021635685       1.74296533937197         28.394065349744935
-0.1200000000000001       2.381673125012665        1.6818912679715659       27.466271872257604
-0.12000000000000012      2.456728557970737        1.681458094985949        27.115309856179266
-0.1200000000000001       2.267280836247423        1.7438316853432037       29.514596210822567
-0.1200000000000001       2.306617692054592        1.6823244409571827       28.22307684523633
-0.1200000000000001       2.231562259096519        1.6827576139427995       28.99015132143115
-0.1200000000000001       2.2788101004450247       1.8581344443600172       30.632151769065004
-0.1200000000000001       2.2430915232941206       1.7970603729596133       30.06107020176859
-0.1200000000000001       2.2073729461432174       1.735986301559209        29.612220696225243
-0.1200000000000001       2.171654368992314        1.6749122301588049       28.795732786697346
-0.1200000000000001       2.2189022103408194       1.8502890605760227       30.7864351932331
-0.1200000000000001       2.1831836331899157       1.7892149891756186       30.25738409381486
-0.1200000000000001       2.147465056039012        1.7281409177752143       29.614780668235714
-0.1200000000000001       2.158994320236614        1.8424436767920283       30.96678936909423
-0.1200000000000001       2.1232757430857103       1.781369605391624        30.435855458043108
-0.1200000000000001       2.0990864301324086       1.8345982930080336       31.139165845005902
-0.1200000000000001       2.5728480210894955       1.8754393595003493       28.877885087689002
-0.1200000000000001       2.534141533383243        1.8107789379955495       28.30241032755185
-0.1200000000000001       2.4954350456769903       1.7461185164907493       27.887385724034964
-0.1200000000000001       2.4948046775760737       1.8722861823815702       29.587750684752198
-0.1200000000000001       2.456098189869821        1.80762576087677         29.067059180942195
-0.1200000000000001       2.416761334062652        1.869133005262791        30.33237990415179
-0.1200000000000001       3.2218858900564635       2.3711855380621047       26.701744608842027
-0.1200000000000001       3.268473047193017        2.3952167904633397       26.03056501032732
-0.1200000000000001       3.2116175628482733       2.4227328816108766       26.937693236660845
-0.1200000000000001       3.2582047199848265       2.446764134012111        26.267895243183553
-0.1200000000000001       3.201349235640083        2.4742802251596485       27.181045414437875
-0.12000000000000013      3.2479363927766363       2.498311477560883        26.22076804799795
-0.12000000000000012      3.1910809084318927       2.5258275687084204       27.42147169031342
-0.1200000000000001       3.31506020432957         2.4192480428645737       25.594414702811036
-0.12000000000000012      3.30479187712138         2.4707953864133456       25.634403734594244
-0.12000000000000013      3.3616473614661233       2.4432792952658087       25.060339428135244
-0.12000000000000013      3.235038691223136        2.562149371192859        26.369447550093263
-0.12000000000000013      3.29189417556788         2.5346332800453215       25.544930172349662
-0.12000000000000013      3.27899647401438         2.598471173677297        25.802435964163113
-0.12000000000000013      3.3358519583591235       2.5709550825297596       25.161927381205214
-0.12000000000000015      3.322954256805623        2.6347929761617355       25.23780511563152
-0.12000000000000013      3.3487496599126234       2.507117188897784        25.055888024523814
-0.1200000000000001       2.9881244740062316       3.0558417018846242       30.8384493274255
-0.1200000000000001       3.011225515450767        3.0113703902750215       30.925704413748765
-0.1200000000000001       3.0343265568953024       2.9668990786654192       31.020389632030305
-0.1200000000000001       3.057427598339838        2.9224277670558165       30.62476203760448
-0.1200000000000001       2.9492673999174315       2.9992587145598533       31.298445253011415
-0.1200000000000001       2.972368441361967        2.9547874029502506       31.379116503863724
-0.1200000000000001       2.9954694828065023       2.910316091340648        31.07915821487824
-0.1200000000000001       2.9104103258286314       2.9426757272350814       31.758350862268856
-0.1200000000000001       2.9335113672731667       2.8982044156254796       31.53474018199565
-0.1200000000000001       2.8715532517398312       2.8860927399103105       32.192385942270704
-0.12000000000000013      3.115584305077426        2.8830675323082326       29.0330545355601
-0.12000000000000013      3.053626189544091        2.8709558565930644       30.232520289520885
-0.12000000000000013      3.11178289628168         2.8315956218454805       29.262831012457102
-0.12000000000000013      3.0498247807483443       2.819483946130312        30.333373767135033
-0.12000000000000015      3.107981487485933        2.7801237113827284       29.49388341253306
-0.12000000000000013      3.0460233719525975       2.76801203566756         30.74835301559243
-0.12000000000000013      3.1041800786901868       2.7286518009199763       29.97613791742583
-0.1200000000000001       2.9916680740107555       2.8588441808778957       30.783830463925028
-0.12000000000000012      2.9878666652150088       2.8073722704151436       31.109518925474994
-0.12000000000000012      2.92970995847742         2.846732505162727        31.47409461514309
-0.12000000000000013      3.148164063682785        2.867385248249158        28.07780449805898
-0.12000000000000016      3.180743822288143        2.8517029641900846       27.774521368291186
-0.12000000000000016      3.2133235808935017       2.8360206801310106       27.613901802412443
-0.12000000000000013      3.144362654887038        2.8159133377864065       28.438013682557862
-0.12000000000000013      3.1769424134923967       2.8002310537273325       28.29325150813805
-0.12000000000000015      3.140561246091292        2.7644414273236544       28.973079358954294
-0.12000000000000013      3.2426254037190665       2.7858467981588815       27.041645740431306
-0.12000000000000016      3.2719272265446318       2.735672916186753        26.340678077460225
-0.12000000000000016      3.3012290493701966       2.685499034214624        25.731232007271288
-0.12000000000000013      3.2062442363179615       2.750057171755204        27.737905878071672
-0.12000000000000013      3.2355460591435268       2.6998832897830747       27.10984593987513
-0.12000000000000015      3.1698630689168565       2.7142675453515253       28.50241854363869
-0.12000000000000016      3.1259052861256134       2.677945742867087        29.321364641823738
-0.12000000000000013      3.1915882763522836       2.6635614872986366       27.939374578412814
-0.12000000000000016      3.2572712665789534       2.649177231730186        26.560189461036536
-0.12000000000000013      3.1476304935610395       2.6272396848141986       28.763515617535305
-0.12000000000000013      3.2133134837877098       2.612855429245748        27.314312659956666
-0.12000000000000013      3.1693557009964666       2.5765336267613095       28.211163477168924
-0.1200000000000001       2.8867414612967397       2.8127763860316444       31.910769735521583
-0.1200000000000001       2.9448981680343285       2.773416151284061        31.48750465840711
-0.1200000000000001       3.0030548747719172       2.734055916536477        31.2127241311039
-0.12000000000000016      3.061211581509506        2.6946956817888936       30.534808523951703
-0.1200000000000001       2.901929670853648        2.7394600321529783       31.77906236194219
-0.12000000000000012      2.960086377591237        2.700099797405395        31.364539525449267
-0.12000000000000013      3.0182430843288257       2.660739562657811        30.77564546816101
-0.1200000000000001       2.917117880410557        2.666143678274312        31.64784340680771
-0.12000000000000013      2.975274587148145        2.626783443526728        31.01773144662505
-0.12000000000000012      2.932306089967465        2.5928273243956457       31.366115188453843
-0.12000000000000013      2.996999794583572        2.5760773854738392       30.32569488046741
-0.12000000000000013      3.039968291764252        2.610033504604922        29.963931171640198
-0.12000000000000013      3.0829367889449326       2.6439896237360045       29.63595218321925
-0.12000000000000012      3.061693499199679        2.5593274465520333       29.500299238250605
-0.12000000000000013      3.1046619963803592       2.593283565683116        29.149336626771138
-0.12000000000000013      3.126387203815786        2.542577507630227        28.689371740570085
-0.12000000000000013      2.721265252359965        2.6282916006615222       33.38644348434614
-0.12000000000000016      2.6909393194748183       2.6737148886203475       33.89433924823259
-0.12000000000000013      2.7588372522049314       2.692741885473719        33.261894564688845
-0.12000000000000013      2.728511319319784        2.7381651734325443       33.69319742327832
-0.12000000000000013      2.660613386589671        2.7191381765791727       34.20687172950031
-0.1200000000000001       2.6981853864346377       2.7835884613913695       33.89163252135244
-0.12000000000000013      2.630287453704524        2.764561464537998        34.52100095315399
-0.1200000000000001       2.6678594535494904       2.8290117493501947       34.02991971359437
-0.12000000000000012      2.5999615208193774       2.809984752496823        34.9110913216153
-0.12000000000000012      2.796409252049898        2.7571921702859163       32.97293095395815
-0.1200000000000001       2.766083319164751        2.8026154582447416       33.39103044027149
-0.1200000000000001       2.7357573862796043       2.848038746203567        33.46955198156286
-0.12000000000000012      2.8339812518948646       2.821642455098113        32.68371431294154
-0.1200000000000001       2.8036553190097173       2.8670657430569384       32.91269119463218
-0.1200000000000001       2.849169461451773        2.748326101219447        32.33264629074705
-0.1200000000000001       2.864357671008681        2.675009747340781        32.19360855121889
-0.12000000000000013      2.8795458805655896       2.6016933934621145       31.98081702361958
-0.12000000000000013      2.8115974616068065       2.68387581640725         32.609509083890046
-0.12000000000000013      2.826785671163715        2.6105594625285837       32.338932548906975
-0.12000000000000015      2.77402546176184         2.619425531595053        32.698881550892466
-0.12000000000000012      2.14355755874415         2.0946027258445747       33.85419558736721
-0.1200000000000001       2.19234766669542         2.0374470014194337       33.32391810189274
-0.1200000000000001       2.1324397765912146       2.0296016176354392       32.84126401753954
-0.1200000000000001       2.1812298845424847       1.9724458932102988       32.45296120798954
-0.1200000000000001       2.24113777464669         1.9802912769942933       32.45645795801582
-0.1200000000000001       2.2300199924937547       1.9152901687851578       31.590365019867093
-0.1200000000000001       2.28992788259796         1.9231355525691525       31.593141598212267
-0.1200000000000001       2.1213219944382793       1.9646005094263042       32.25885337642629
-0.1200000000000001       2.1701121023895493       1.9074447850011635       31.735940866797915
-0.1200000000000001       2.110204212285344        1.8995994012171689       31.686075174558447
-0.1200000000000001       2.954641036647725        2.5357254113316765       30.77419744904617
-0.1200000000000001       3.0193347412638323       2.5189754724098705       29.885027590325404
-0.1200000000000001       3.084028445879939        2.5022255334880636       29.066099337496972
-0.1200000000000001       3.148722150496046        2.4854755945662577       28.12367222309505
-0.1200000000000001       2.9769759833279847       2.478623498267707        30.34195145108911
-0.1200000000000001       3.0416696879440916       2.461873559345901        29.421636685626165
-0.1200000000000001       3.1063633925601986       2.4451236204240945       28.46617948801652
-0.1200000000000001       2.999310930008244        2.4215215852037377       29.91629411757838
-0.1200000000000001       3.0640046346243515       2.4047716462819313       28.808657232152488
-0.1200000000000001       3.021645876688504        2.3644196721397686       29.172524552153643
-0.1200000000000001       3.158990477704236        2.4339282510174858       27.738566462519245
-0.1200000000000001       3.169258804912426        2.382380907468714        27.498591842903807
-0.1200000000000001       3.179527132120616        2.3308335639199425       27.06210810584801
-0.1200000000000001       3.116631719768389        2.393576276875323        28.070387444296426
-0.1200000000000001       3.1269000469765786       2.342028933326551        27.514449861625273
-0.1200000000000001       3.0742729618325413       2.35322430273316         27.975530206131253
-0.1200000000000001       3.1505425909017823       2.275550660707559        26.991374995565327
-0.1200000000000001       3.1215580496829474       2.2202677574951757       27.12427473174655
-0.1200000000000001       3.092573508464113        2.1649848542827916       27.162390880494023
-0.1200000000000001       3.0979155057577445       2.2867460301141675       27.331629186025616
-0.1200000000000001       3.06893096453891         2.231463126901784        27.632301886471737
-0.1200000000000001       3.0452884206137067       2.2979413995207763       28.11598916786533
-0.1200000000000001       2.9675675215603063       2.3178902022796417       29.85313246352414
-0.1200000000000001       2.99121006548551         2.2514119296606494       28.95885650552812
-0.1200000000000001       3.0148526094107124       2.184933657041657        28.19832260572469
-0.12000000000000013      3.0384951533359152       2.118455384422665        27.477998504702825
-0.12000000000000012      2.9134891664321088       2.271360732419515        30.135238435191166
-0.12000000000000013      2.9371317103573116       2.2048824598005226       29.374787249360157
-0.12000000000000013      2.960774254282515        2.1384041871815302       28.61032575455216
-0.12000000000000013      2.8594108113039107       2.224831262559388        30.42119803588351
-0.12000000000000015      2.883053355229114        2.1583529899403957       29.783924641745642
-0.12000000000000013      2.8053324561757136       2.178301792699261        30.573735980548744
-0.12000000000000013      2.9976648106405555       2.0631489953418822       27.471051913532172
-0.12000000000000016      2.9568344679451948       2.0078426062611006       27.444096546273794
-0.12000000000000016      2.916004125249834        1.952536217180318        27.378765323289407
-0.12000000000000013      2.919943911587154        2.083097798100748        28.598234129587304
-0.12000000000000013      2.879113568891794        2.027791409019966        28.491564434846552
-0.12000000000000015      2.8422230125337533       2.1030466008596136       29.62163248702188
-0.12000000000000016      2.7667221832825146       2.103374478679228        29.981063197216827
-0.12000000000000013      2.803612739640555        2.0281192868395803       29.119553625743528
-0.12000000000000016      2.840503295998595        1.9528640949999325       28.03100996573293
-0.12000000000000013      2.7281119103893157       2.0284471646591946       29.59558186899607
-0.12000000000000013      2.765002466747356        1.953191972819547        28.76201722485444
-0.12000000000000013      2.6895016374961163       1.9535198506391613       29.212429940741316
-0.1200000000000001       2.97162198214766         2.383587143181149        30.221981321629286
-0.1200000000000001       2.9492870354674006       2.4406890562451182       30.55190325274799
-0.1200000000000001       2.9215980876068164       2.4027546142225296       30.696472172993687
-0.1200000000000001       2.8992631409265566       2.4598565272864987       31.05445807010071
-0.1200000000000001       2.871574193065973        2.42192208526391         31.17704756183555
-0.1200000000000001       2.8492392463857135       2.4790239983278792       31.797294066664044
-0.1200000000000001       2.8215502985251293       2.4410895563052906       32.089432653078234
-0.1200000000000001       2.926952088787141        2.4977909693090874       30.94268665805518
-0.1200000000000001       2.876928194246297        2.516958440350468        31.67020595145098
-0.1200000000000001       2.9046171421068814       2.554892882373057        31.54337748149557
-0.12000000000000013      2.851856932705006        2.563758951439526        32.04713938383066
-0.1200000000000001       2.824167984844422        2.5258245094169367       32.18777622783059
-0.1200000000000001       2.7964790369838384       2.4878900673943485       32.63316870860021
-0.12000000000000013      2.799096723303131        2.572625020505995        32.34780085476042
-0.12000000000000012      2.7714077754425475       2.5346905784834064       32.80467930769281
-0.12000000000000013      2.7463365139012565       2.5814910895724643       32.97863758360388
-0.1200000000000001       2.8174958379377752       2.375392615403783        31.569049328389596
-0.1200000000000001       2.8675197324786192       2.3562251443624027       30.872846029202137
-0.1200000000000001       2.917543627019463        2.337057673321022        30.418963061478756
-0.12000000000000012      2.813441377350421        2.309695674502276        31.218056413800497
-0.12000000000000012      2.8634652718912648       2.2905282034608954       30.560425918819814
-0.12000000000000013      2.809386916763067        2.2439987336007685       30.868787250159198
-0.12000000000000016      2.7224822700866254       2.1634348107118404       30.930752738716635
-0.12000000000000013      2.6838719971934264       2.088507496691807        30.475107498571585
-0.12000000000000016      2.6452617243002274       2.013580182671774        30.06187371102347
-0.12000000000000013      2.6066514514070285       1.9386528686517408       29.561582440572607
-0.12000000000000013      2.6396320839975376       2.1485678287244196       31.68003703856492
-0.12000000000000013      2.6010218111043386       2.0736405147043864       31.237873357474673
-0.12000000000000013      2.5624115382111396       1.998713200684353        30.704031682872596
-0.12000000000000015      2.55678189790845         2.133700846736999        32.45080340447071
-0.12000000000000015      2.518171625015251        2.058773532716965        31.85779701777149
-0.12000000000000013      2.4739317118193616       2.1188338647495777       32.624331990881416
-0.1200000000000001       2.440128281501829        2.0556203555981862       31.85532591548756
-0.12000000000000016      2.391338173550559        2.1127760800233273       32.411740058458136
-0.1200000000000001       2.357534743233026        2.049562570871936        32.012697026684805
-0.1200000000000001       2.406324851184296        1.9924068464467948       31.562565371200566
-0.1200000000000001       2.323731312915493        1.9863490617205444       31.85933831298633
-0.1200000000000001       2.372521420866763        1.9291933372954035       31.276602915538476
-0.12000000000000013      2.308744635281756        2.1067182952970764       33.016415945310925
-0.12000000000000012      2.274941204964223        2.043504786145685        32.72959382849002
-0.12000000000000013      2.226151097012953        2.1006605105708256       33.640369772968555
-0.1200000000000001       2.484368194697718        1.995560023565574        31.259515326070364
-0.1200000000000001       2.5286081078936067       1.9354996915329619       30.13665357186515
-0.1200000000000001       2.450564764380185        1.9323465144141825       30.83327226914885
-0.12000000000000016      2.651576062821311        2.6236557760904535       34.03373896897797
-0.12000000000000013      2.621250129936164        2.6690790640492783       34.41369121251472
-0.12000000000000013      2.581886873282657        2.6190199515193844       34.62026529700582
-0.12000000000000013      2.5515609403975104       2.664443239478209        35.03968132829421
-0.12000000000000013      2.512197683744003        2.6143841269483152       35.2130026342988
-0.12000000000000013      2.481871750858856        2.6598074149071405       35.668763893184725
-0.12000000000000012      2.442508494205349        2.6097483023772465       35.657203990852715
-0.12000000000000013      2.590924197051017        2.714502352008104        34.84149095494381
-0.12000000000000012      2.521235007512363        2.709866527437035        35.50771285453652
-0.12000000000000013      2.56059826416587         2.759925639966929        35.34760360445556
-0.12000000000000013      2.2171756137646814       2.549388354300429        35.93378035022704
-0.12000000000000016      2.2188641592719422       2.6021060077204705       36.142277232607135
-0.12000000000000016      2.273508833874849        2.5644783413196333       36.014626449488276
-0.12000000000000013      2.275197379382109        2.6171959947396752       36.10532701982812
-0.12000000000000013      2.2205527047792026       2.6548236611405125       36.103348227093576
-0.12000000000000013      2.2768859248893696       2.669913648159717        36.06600532129522
-0.12000000000000013      2.2222412502864635       2.7075413145605545       36.06557068401573
-0.12000000000000013      2.2785744703966304       2.722631301579759        35.988648246235684
-0.12000000000000012      2.2239297957937243       2.7602589679805964       36.088850336509886
-0.12000000000000013      2.3298420539850153       2.579568328338838        35.84145777061872
-0.12000000000000013      2.331530599492276        2.63228598175888         35.84383173727707
-0.12000000000000012      2.3332191449995365       2.6850036351789215       35.82716510863024
-0.12000000000000013      2.3861752740951827       2.5946583153580423       35.67057929195204
-0.12000000000000013      2.387863819602443        2.647375968778084        35.667995570884926
-0.12000000000000013      2.4823505366062344       2.5551212913995625       35.1725760948978
-0.12000000000000013      2.552039726144888        2.559757115970631        34.71795486908631
-0.12000000000000016      2.6217289156835424       2.5643929405417          34.167042492981786
-0.12000000000000016      2.691418105222196        2.5690287651127686       33.53298089146387
-0.12000000000000013      2.522192579007119        2.5004942804218775       34.70914118616004
-0.12000000000000013      2.591881768545773        2.505130104992946        34.25339577780576
-0.12000000000000013      2.661570958084427        2.509765929564015        33.551100106999385
-0.12000000000000015      2.5620346214080043       2.445867269444193        34.24833649513461
-0.12000000000000015      2.6317238109466583       2.4505030940152612       33.56960375529211
-0.12000000000000013      2.6018766638088895       2.391240258466508        33.57862538940063
-0.12000000000000013      2.7164893667634873       2.522228254023711        33.25563822258952
-0.1200000000000001       2.7415606283047786       2.4754277429346527       33.06943791667381
-0.1200000000000001       2.766631889846069        2.428627231845595        32.67216632381252
-0.12000000000000013      2.6866422196257185       2.462965418474957        33.20561324149541
-0.12000000000000012      2.7117134811670094       2.416164907385899        32.87559647942481
-0.12000000000000013      2.6567950724879497       2.4037025829262033       33.083474101653465
-0.1200000000000001       2.762577429258715        2.3629302909440875       32.070372079331136
-0.12000000000000013      2.758522968671362        2.29723335004258         31.68144211901258
-0.12000000000000016      2.754468508084008        2.2315364091410728       31.177178714045752
-0.12000000000000013      2.707659020579656        2.3504679664843917       32.34028934474538
-0.12000000000000013      2.7036045599923018       2.2847710255828844       31.91583785960007
-0.12000000000000015      2.6527406119005956       2.338005642024696        32.66480253902337
-0.12000000000000016      2.5698904258115074       2.323138660037275        33.49275711888972
-0.12000000000000013      2.620754373903213        2.269904043595463        32.6345895602827
-0.12000000000000016      2.6716183219949197       2.216669427153652        31.79876216636925
-0.12000000000000013      2.5379041878141253       2.255037061608043        33.33607156796306
-0.12000000000000013      2.5887681359058314       2.2018024451662312       32.55543492317125
-0.12000000000000015      2.5059179498167437       2.18693546317881         33.17980165336774
-0.12000000000000012      2.3303796896763482       2.3545708047784744       35.05128723286157
-0.12000000000000013      2.3020786706984318       2.403275192158963        35.03797266785072
-0.12000000000000013      2.3584118908085987       2.418365179178167        35.12384013709842
-0.12000000000000013      2.3301108718306818       2.4670695665586555       35.33979121787127
-0.12000000000000013      2.273777651720515        2.4519795795394517       35.28878603496737
-0.12000000000000013      2.301809852852765        2.515773953939145        35.61155198255565
-0.12000000000000015      2.245476632742598        2.50068396691994         35.540136228741225
-0.12000000000000012      2.3864440919408487       2.4821595535778602       35.275138435279075
-0.12000000000000013      2.358143072962932        2.530863940958349        35.527463973771994
-0.12000000000000013      2.4144762930730987       2.5459539279775534       35.428388848254
-0.12000000000000013      2.4543183354739835       2.4913269169998684       34.95087022262679
-0.12000000000000013      2.494160377874869        2.4366999060221843       34.492793834621125
-0.12000000000000016      2.5340024202757543       2.3820728950444994       34.04872622400162
-0.12000000000000013      2.426286134341734        2.4275325426001757       34.83369051926496
-0.12000000000000013      2.466128176742619        2.372905531622491        34.37918736249826
-0.12000000000000013      2.3982539332094834       2.3637381682004825       34.71524049423659
-0.12000000000000016      2.1765048207544857       2.509785584787197        35.70938636166039
-0.12000000000000013      2.2048058397324026       2.461081197406709        35.44763305153952
-0.12000000000000016      2.233106858710319        2.41237681002622         35.216482576735004
-0.12000000000000013      2.2614078776882356       2.3636724226457315       35.135473275577795
-0.12000000000000013      2.13583402774429         2.470182815273965        35.754781554629034
-0.12000000000000013      2.1641350467222065       2.4214784278934767       35.516335173331676
-0.12000000000000013      2.1924360657001234       2.3727740405129882       35.30170155514673
-0.12000000000000015      2.0951632347340947       2.4305800457607334       35.80255216791075
-0.12000000000000015      2.1234642537120108       2.381875658380245        35.473913643033164
-0.12000000000000013      2.0544924417238986       2.3909772762475017       35.481136264955005
-0.12000000000000013      2.502016182278372        2.313971296615267        33.82495040172989
-0.12000000000000016      2.47002994428099         2.245869698186034        33.58828249896697
-0.12000000000000016      2.438043706283608        2.177768099756802        33.15436146755213
-0.12000000000000013      2.434141938745237        2.3048039331932584       34.149170964951935
-0.12000000000000013      2.402155700747855        2.236702334764026        33.83494508838146
-0.12000000000000013      2.366267695212102        2.2956365697712506       34.51828169446203
-0.12000000000000013      2.283674156943299        2.289578785045           34.97984141765063
-0.12000000000000013      2.2147023449551866       2.298680402912257        34.937507912124246
-0.12000000000000012      2.236968624210249        2.2245867653115248       34.66210732662045
-0.12000000000000013      2.1679968122221367       2.2336883831787815       34.601987105445744
-0.12000000000000013      2.1902630914771994       2.1595947455780498       34.3564444009534
-0.12000000000000013      2.1212912794890872       2.1686963634453065       34.2520875354541
-0.12000000000000013      2.145730532967074        2.307782020779513        34.97961101694687
-0.12000000000000013      2.0990250002340245       2.242790001046038        34.544196982929456
-0.12000000000000015      2.0767587209789617       2.31688363864677         34.838697622326954
-0.12000000000000013      2.319562162479052        2.2306445500377756       34.25143234350627
-0.12000000000000013      2.3554501680148054       2.1717103150305515       33.448713678523376
-0.12000000000000013      2.2728566297460024       2.1656525303043006       33.95824036775738
-0.12000000000000016      2.008970799871596        2.343123954854823        34.58703206731123
-0.12000000000000013      2.031237079126659        2.2690303172540913       34.254918939729585
-0.12000000000000013      2.0535033583817217       2.1949366796533596       34.045967379508035
-0.12000000000000013      2.0757696376367845       2.120843042052628        33.67394724547638
-0.12000000000000013      1.9634491580192934       2.295270633462145        34.22949741728637
-0.12000000000000013      1.9857154372743562       2.221176995861413        33.874247673113686
-0.12000000000000012      2.007981716529419        2.1470833582606814       33.5350710600343
-0.12000000000000013      1.9179275161669909       2.2474173120694667       33.88222712479781
-0.12000000000000013      1.9401937954220534       2.173323674468735        33.4037489239899
-0.12000000000000012      1.872405874314688        2.199563990676788        33.302250064770234
-0.12000000000000012      1.6413792733459918       2.0386354770218267       29.26687805344584
-0.12000000000000013      1.596324605210001        2.0712537949896133       28.407361291423342
-0.12000000000000013      1.6416748018239078       2.0981059058115026       29.386609958970283
-0.12000000000000013      1.5966201336879169       2.130724223779289        28.638724700930013
-0.12000000000000012      1.5512699370740104       2.1038721129574003       27.86591409132353
-0.12000000000000013      1.5515654655519262       2.1633425417470757       28.08805018001163
-0.12000000000000013      1.5062152689380195       2.136490430925187        27.326489654473022
-0.12000000000000013      1.5065107974159355       2.1959608597148628       27.38028290852326
-0.12000000000000012      1.4611606008020288       2.169108748892974        26.314832949233352
-0.12000000000000013      1.6419703303018238       2.1575763346011785       29.64030148320965
-0.12000000000000013      1.596915662165833        2.190194652568965        28.803973315989467
-0.12000000000000013      1.5518609940298422       2.2228129705367516       28.078514065642267
-0.12000000000000015      1.6422658587797399       2.2170467633908544       29.911750507490247
-0.12000000000000015      1.597211190643749        2.249665081358641        28.79680015212393
-0.12000000000000013      1.6425613872576557       2.27651719218053         29.788161869702346
-0.12000000000000013      1.5790974739324657       2.0169872181609483       27.940354506899894
-0.12000000000000013      1.5340428057964752       2.0496055361287353       27.56541850272707
-0.12000000000000013      1.5168156745189396       1.9953389593000703       27.074285441377224
-0.12000000000000013      1.4717610063829492       2.0279572772678574       26.837976639584696
-0.12000000000000015      1.4545338751054135       1.973690700439192        26.24438262762949
-0.12000000000000016      1.409479206969423        2.006309018406979        25.5835289379649
-0.12000000000000013      1.3922520756918877       1.9520424415783142       24.83855634064606
-0.12000000000000013      1.4889881376604843       2.0822238540965223       27.03753503851001
-0.12000000000000013      1.4267063382469582       2.060575595235644        25.766244125134868
-0.12000000000000013      1.4439334695244934       2.114842172064309        25.975034828174802
-0.12000000000000013      1.8146492240725138       2.1593318622630475       32.30392466986271
-0.12000000000000013      1.8149447525504299       2.218802291052723        32.4215410623247
-0.12000000000000013      1.7571881023082558       2.1785701626389833       31.609503718872762
-0.12000000000000012      1.7568925738303398       2.1190997338493074       31.319910473737202
-0.12000000000000013      1.6994314520660818       2.1383380342252427       30.571101747333394
-0.12000000000000013      1.6991359235881656       2.0788676054355673       30.384033254625816
-0.12000000000000013      1.7574836307861719       2.2380405914286587       31.732493106015568
-0.12000000000000013      1.6997269805439978       2.1978084630149186       30.942871784355233
-0.12000000000000015      1.7000225090219137       2.257278891804594        31.050804760224295
-0.1200000000000001       1.8966476907025425       1.9432759566766307       31.85965423751516
-0.1200000000000001       1.9583751577129447       1.9811076489686164       32.52026032122926
-0.1200000000000001       1.9472573755600089       1.916106540759481        31.73761069930425
-0.1200000000000001       2.0089848425704107       1.9539382330514672       32.0264378491649
-0.1200000000000001       2.0201026247233465       2.0189393412606025       32.73104080850932
-0.1200000000000001       2.070712309580813        1.9917699253434533       32.18006389421413
-0.1200000000000001       2.0818300917337482       2.0567710335525886       32.965460351223236
-0.1200000000000001       1.9978670604174755       1.8889371248423321       31.476171342291984
-0.1200000000000001       2.0595945274278775       1.926768817134318        31.742147784104258
-0.1200000000000001       2.048476745274942        1.8617677089251827       31.223223393459286
-0.1200000000000001       1.8328305863634051       1.9671158367629298       31.285460828665954
-0.1200000000000001       1.890587236605579        2.0073479651766704       32.46981889824621
-0.1200000000000001       1.8267701322664414       2.031187845262969        31.70377442882268
[truncated: 31,714,265 more chars]
