# Supplementary material for: Numerical Methods for the Analysis of Power Transformer Tank Deformation and Rupture Due to Internal Arcing Faults
Source: PLoS One. 2015 Jul 31;10(7):e0133851. doi: 10.1371/journal.pone.0133851 (PMC4521797; doi:10.1371/journal.pone.0133851)
Supplement: S6 Text — (ZIP) [file pone.0133851.s006.zip › Example_1 Von-mises distribution 40ms.txt]

% X                       Y                        Z                        Color
-0.12000000000000012      5.500003284032248        0.08152162750138402      6.0819153664296035
-0.12000000000000013      5.555002463024187        0.031141220626037983     4.731853073042199
-0.12000000000000013      5.47655376908868         0.031141220626037983     5.057224042666972
-0.12000000000000013      5.531552948080618        -0.019239186249308052    3.2948930413331894
-0.12000000000000012      5.610001642016124        -0.019239186249308052    2.661398863646115
-0.12000000000000013      5.586552127072555        -0.06961959312465409     2.8465569603224177
-0.12000000000000013      5.6650008210080625       -0.06961959312465409     2.5173055504343074
-0.12000000000000013      5.641551306064493        -0.12000000000000013     4.259958466285653
-0.12000000000000012      5.72                     -0.12000000000000012     4.420240848150755
-0.12000000000000012      5.453104254145111        -0.019239186249308052    4.838214901404582
-0.12000000000000012      5.508103433137048        -0.06961959312465409     3.948700317392369
-0.12000000000000012      5.563102612128986        -0.12000000000000012     4.398542494864773
-0.12000000000000013      5.429654739201543        -0.06961959312465409     5.109367222925891
-0.12000000000000013      5.48465391819348         -0.12000000000000013     5.196594048658253
-0.12000000000000012      5.406205224257974        -0.12000000000000012     6.181297438043717
-0.1200000000000001       5.555002463024186        0.11062217022334359      5.734949691789227
-0.1200000000000001       5.610001642016124        0.06024176334799755      3.8976471118209424
-0.1200000000000001       5.610001642016123        0.13972271294530317      6.479887247786721
-0.1200000000000001       5.665000821008061        0.08934230606995713      4.621536914349236
-0.1200000000000001       5.665000821008062        0.16882325566726275      9.010934303874865
-0.1200000000000001       5.719999999999999        0.11844284879191672      7.290317673297722
-0.1200000000000001       5.719999999999999        0.19792379838922233      15.027311538865598
-0.1200000000000001       5.665000821008062        0.009861356472651524     3.4584044877422575
-0.1200000000000001       5.719999999999999        0.038961899194611106     6.139460644495932
-0.1200000000000001       5.719999999999999        -0.040519050402694504    5.031590944098511
-0.1200000000000001       5.236937099241136        0.10659907226086125      16.51943797419195
-0.1200000000000001       5.279254130495346        0.04994930419564591      11.225625588952735
-0.1200000000000001       5.201271981134784        0.049949304195645916     12.513540155406805
-0.1200000000000001       5.243589012388995        -0.006700463869569427    8.321001836496405
-0.1200000000000001       5.321571161749555        -0.006700463869569434    6.965530862658297
-0.1200000000000001       5.2859060436432035       -0.06335023193478477     5.023048468549241
-0.1200000000000001       5.363888193003764        -0.06335023193478478     4.3103323357076775
-0.1200000000000001       5.328223074897414        -0.1200000000000001      5.477990148054629
-0.1200000000000001       5.165606863028433        -0.006700463869569427    10.10600409941307
-0.1200000000000001       5.207923894282643        -0.06335023193478477     5.906497610663163
-0.1200000000000001       5.250240925536852        -0.1200000000000001      4.590155333968756
-0.1200000000000001       5.129941744922082        -0.06335023193478477     9.719630946810389
-0.1200000000000001       5.1722587761762915       -0.1200000000000001      4.646217722359665
-0.1200000000000001       5.094276626815731        -0.1200000000000001      13.781128664614402
-0.1200000000000001       5.43423673783447         0.0877909886912533       6.072335676245507
-0.1200000000000001       5.4107872228909          0.03741058181590729      5.522968436285706
-0.1200000000000001       5.387337707947332        -0.012969825059438745    4.4930593482967
-0.1200000000000001       5.368470191636693        0.09406034988112263      8.888315356025188
-0.1200000000000001       5.345020676693124        0.0436799430057766       8.044620161502166
-0.1200000000000001       5.302703645438915        0.10032971107099194      12.301588072750722
-0.12000000000000012      5.463989072028365        1.6018748437634036       150.5298670453153
-0.12000000000000013      5.5279918040212745       1.6409982446839386       131.24402524229
-0.12000000000000013      5.527991804021273        1.563721908826487        121.26874814790193
-0.12000000000000013      5.591994536014182        1.602845309747022        88.66029242140095
-0.12000000000000012      5.591994536014183        1.6801216456044736       87.27494569421083
-0.12000000000000013      5.655997268007091        1.6419687106675571       74.79821356135318
-0.12000000000000013      5.655997268007091        1.7192450465250086       70.39463357679242
-0.12000000000000013      5.7200000000000015       1.6810921115880921       101.24396595895897
-0.12000000000000012      5.720000000000001        1.7583684474455437       110.34102653176444
-0.12000000000000012      5.591994536014182        1.5255689738895708       87.74268168719371
-0.12000000000000012      5.655997268007091        1.5646923748101058       82.75061208732497
-0.12000000000000012      5.720000000000001        1.6038157757306408       108.09574929984736
-0.12000000000000013      5.6559972680070905       1.4874160389526545       79.96372414932421
-0.12000000000000013      5.720000000000001        1.5265394398731895       115.1970205494117
-0.12000000000000012      5.72                     1.449263104015738        94.39459837896705
-0.12000000000000012      5.439117551247121        0.3561258656079721       25.219604037929255
-0.12000000000000013      5.509338163435341        0.39553437249597484      21.402408987510192
-0.1200000000000001       5.509338163435341        0.3165753488032847       21.187752111784476
-0.1200000000000001       5.5795587756235605       0.3559838556912874       13.681894784965557
-0.12000000000000012      5.5795587756235605       0.4349428793839776       16.55017740207272
-0.1200000000000001       5.64977938781178         0.39539236257929017      13.504313075191366
-0.12000000000000013      5.64977938781178         0.4743513862719803       18.98659158246018
-0.1200000000000001       5.719999999999999        0.4348008694672929       21.317759659132964
-0.12000000000000012      5.719999999999999        0.513759893159983        30.882310423453827
-0.1200000000000001       5.5795587756235605       0.27702483199859723      11.123013578109601
-0.1200000000000001       5.64977938781178         0.31643333888659997      11.289876931029529
-0.1200000000000001       5.719999999999999        0.3558418457746027       20.380503781879025
-0.1200000000000001       5.64977938781178         0.23747431519390977      9.315770027373222
-0.1200000000000001       5.719999999999999        0.2768828220819125       19.98673765803405
-0.12000000000000013      5.484781850835966        0.15017268702803105      9.379395394753205
-0.1200000000000001       5.539781029827903        0.17927322974999063      8.328482525907624
-0.12000000000000012      5.469560417639684        0.21882374655467807      14.507941169178476
-0.1200000000000001       5.524559596631622        0.24792428927663765      14.21846574489182
-0.12000000000000013      5.454338984443403        0.28747480608132514      19.863799489052514
-0.1200000000000001       5.5947802088198415       0.2083737724719502       7.27934432603681
-0.1200000000000001       5.3885724382456255       0.29374416727119435      18.79983799516842
-0.1200000000000001       5.4037938714419065       0.22509310774454738      13.821456265622608
-0.1200000000000001       5.4190153046381875       0.15644204821790034      9.630454887634741
-0.1200000000000001       5.338027325244129        0.23136246893441667      17.62780466950067
-0.1200000000000001       5.353248758440411        0.16271140940776965      12.716749903883777
-0.1200000000000001       5.287482212242633        0.16898077059763894      16.774005732066104
-0.12000000000000012      5.456755208459973        0.6779356196652282       54.26327272556154
-0.1200000000000001       5.52256640634498         0.7153322131470075       48.06073747706829
-0.12000000000000013      5.52256640634498         0.6368916880389169       45.82468864958617
-0.1200000000000001       5.588377604229986        0.6742882815206962       31.070164117932023
-0.1200000000000001       5.588377604229986        0.7527288066287867       36.1180300650463
-0.1200000000000001       5.654188802114993        0.7116848750024755       27.489606779416334
-0.1200000000000001       5.654188802114993        0.790125400110566        36.01378716116254
-0.1200000000000001       5.719999999999999        0.7490814684842547       40.376190572335005
-0.1200000000000001       5.72                     0.8275219935923452       54.84450245248695
-0.12000000000000012      5.588377604229986        0.5958477564126057       26.705504486966028
-0.1200000000000001       5.654188802114993        0.6332443498943849       23.896540562580455
-0.1200000000000001       5.719999999999999        0.6706409433761642       39.14201097649107
-0.12000000000000013      5.654188802114993        0.5548038247862943       20.591772679862267
-0.1200000000000001       5.719999999999999        0.5922004182680736       38.53646443584834
-0.12000000000000013      5.452345794156759        0.5974831811509141       44.73940612976388
-0.12000000000000013      5.518156992041767        0.5564392495246028       35.140826644492954
-0.12000000000000013      5.5839681899267735       0.5153953178982916       20.243343276321493
-0.12000000000000012      5.447936379853547        0.5170307426366001       37.08456677053167
-0.12000000000000012      5.513747577738554        0.47598681101028883      26.521803066997936
-0.12000000000000013      5.443526965550333        0.4365783041222861       29.884932043867767
-0.12000000000000012      5.456456256916369        0.9760750904711093       84.34613343977604
-0.1200000000000001       5.522342192687276        1.0168622475888116       74.10327836671397
-0.1200000000000001       5.522342192687278        0.9389368162514182       66.30974796911485
-0.1200000000000001       5.588228128458184        0.9797239733691205       48.51021059866476
-0.1200000000000001       5.588228128458184        1.057649404706514        51.64405873862912
-0.1200000000000001       5.654114064229091        1.0205111304868228       43.91139462246802
-0.12000000000000009      5.654114064229091        1.098436561824216        46.31164294951845
-0.12000000000000008      5.719999999999999        1.0612982876045252       59.13484096473589
-0.12000000000000008      5.719999999999998        1.1392237189419185       72.87490330433951
-0.1200000000000001       5.5882281284581845       0.9017985420317273       47.46610883265742
-0.1200000000000001       5.654114064229091        0.9425856991494296       46.03650571274355
-0.12000000000000009      5.719999999999999        0.9833728562671319       62.00231468048829
-0.1200000000000001       5.654114064229093        0.8646602678120362       45.16245081921025
-0.12000000000000009      5.719999999999999        0.9054474249297385       64.99577105468688
-0.12000000000000013      5.456530994802271        0.901540222769639        69.88409417214896
-0.1200000000000001       5.522416930573177        0.864401948549948        57.07715715361244
-0.1200000000000001       5.588302866344086        0.827263674330257        40.929215655315545
-0.12000000000000012      5.456605732688171        0.8270053550681687       63.38586437516476
-0.1200000000000001       5.522491668459079        0.7898670808484778       50.703877318456236
-0.12000000000000013      5.456680470574073        0.7524704873666984       57.038924773689516
-0.12000000000000015      5.462023240080447        1.2896389629203624       119.10118373340929
-0.12000000000000016      5.526517430060336        1.3295449981942062       103.26586044126634
-0.1200000000000001       5.526517430060334        1.2520351519257515       94.10402967011609
-0.1200000000000001       5.591011620040224        1.2919411871995952       69.23794748855128
-0.12000000000000013      5.591011620040224        1.3694510334680503       69.69999903420549
-0.1200000000000001       5.655505810020111        1.3318472224734392       59.35851655379894
-0.12000000000000013      5.655505810020111        1.4093570687418941       58.75594317778507
-0.1200000000000001       5.719999999999999        1.3717532577472829       79.98183422045541
-0.1200000000000001       5.591011620040223        1.2144313409311405       68.48028748390246
-0.1200000000000001       5.655505810020111        1.2543373762049843       64.21209161678374
-0.1200000000000001       5.719999999999999        1.2942434114788282       84.26451263702835
-0.12000000000000009      5.655505810020109        1.1768275299365296       62.774150401941405
-0.12000000000000009      5.719999999999999        1.2167335652103732       88.71672662801558
-0.12000000000000016      5.460631494289428        1.211247994808049        105.49574953532257
-0.1200000000000001       5.525125684269316        1.1736441838134382       83.81212181810736
-0.1200000000000001       5.589619874249204        1.1360403728188273       59.40181496677208
-0.12000000000000013      5.459239748498408        1.1328570266957358       100.56255587402109
-0.12000000000000012      5.523733938478296        1.095253215701125        80.74673448086114
-0.12000000000000013      5.457848002707388        1.0544660585834227       95.79034474215698
-0.12000000000000013      5.463497614041386        1.5238158735526433       136.77092055582807
-0.12000000000000013      5.527500346034294        1.485662938615727        109.9318070591361
-0.12000000000000013      5.591503078027203        1.4475100036788107       76.92750608287832
-0.12000000000000013      5.463006156054407        1.445756903341883        132.64589460551963
-0.12000000000000013      5.527008888047315        1.4076039684049666       108.30263310895022
-0.12000000000000015      5.4625146980674275       1.3676979331311228       128.70765025150232
-0.1200000000000001       4.939367289235875        0.12563643935758778      38.417822410035974
-0.1200000000000001       4.97809462363084         0.06422732951819081      30.31571177491206
-0.1200000000000001       4.900576244244016        0.0642273295181908       31.334442135899387
-0.1200000000000001       4.93930357863898         0.0028182196787938305    20.846092903553703
-0.1200000000000001       5.016821958025803        0.0028182196787938374    17.268917564225212
-0.1200000000000001       4.978030913033944        -0.05859089016060315     13.100961538211273
-0.1200000000000001       5.055549292420767        -0.058590890160603135    9.94236828697317
-0.1200000000000001       5.016758247428908        -0.1200000000000001      19.36185081203
-0.12000000000000012      4.861785199252157        0.0028182196787938235    23.71183460645392
-0.12000000000000012      4.900512533647121        -0.05859089016060315     16.84480694817613
-0.12000000000000012      4.939239868042085        -0.12000000000000012     20.410198014775272
-0.12000000000000013      4.822994154260298        -0.05859089016060316     22.854959878496498
-0.12000000000000013      4.861721488655263        -0.12000000000000013     22.322412717769026
-0.12000000000000013      4.78420310926844         -0.12000000000000013     31.824460926786838
-0.1200000000000001       5.162544646739821        0.11135841403504287      21.453699984349583
-0.1200000000000001       5.126879528633468        0.054708645969827545     16.638647256355572
-0.1200000000000001       5.091214410527118        -0.0019411220953877983   12.069797445872013
-0.1200000000000001       5.088152194238505        0.11611775580922451      26.579125115073325
-0.1200000000000001       5.052487076132154        0.059467987744009174     22.855541878183033
-0.1200000000000001       5.01375974173719         0.12087709758340615      32.28658233496246
-0.12000000000000012      0.08181204778958727      0.1016921338601847       12.073365733791345
-0.1200000000000001       0.1098077297777002       0.0462691003951385       10.990268386644834
-0.12000000000000013      0.03135903584219042      0.0462691003951385       8.858315133047215
-0.1200000000000001       0.05935471783030336      -0.009153933069907702    7.414849366135685
-0.1200000000000001       0.13780341176581315      -0.0091539330699077      10.084449353900329
-0.1200000000000001       0.0873503998184163       -0.0645769665349539      6.328949439385016
-0.1200000000000001       0.1657990937539261       -0.0645769665349539      9.897792441236636
-0.1200000000000001       0.11534608180652922      -0.1200000000000001      5.801548713288556
-0.1200000000000001       0.19379477574203902      -0.1200000000000001      11.46553075732857
-0.12000000000000012      -0.019093976105206426    -0.009153933069907708    5.024171754115461
-0.1200000000000001       0.008901705882906511     -0.0645769665349539      4.567543331785768
-0.1200000000000001       0.03689738787101945      -0.1200000000000001      4.603319549338344
-0.12000000000000013      -0.06954698805260327     -0.06457696653495391     3.0368831905269413
-0.1200000000000001       -0.04155130606449034     -0.1200000000000001      4.366649230217668
-0.12000000000000012      -0.12000000000000012     -0.12000000000000012     5.520345169166252
-0.12000000000000013      0.03135903584219042      0.1257501033874673       9.477711625863048
-0.12000000000000013      -0.01909397610520643     0.07032706992242113      6.378011632644908
-0.12000000000000013      -0.06954698805260329     0.014904036457374922     3.5792910759629284
-0.12000000000000013      -0.12000000000000013     -0.04051899700767128     5.183443917951874
-0.12000000000000013      -0.019093976105206432    0.14980807291474996      8.402569111034204
-0.12000000000000013      -0.06954698805260329     0.09438503944970375      5.149873528841456
-0.12000000000000013      -0.12000000000000013     0.03896200598465755      5.253709695649379
-0.12000000000000015      -0.06954698805260329     0.17386604244203258      9.540824441380181
-0.12000000000000015      -0.12000000000000015     0.1184430089769864       6.002826475638669
-0.12000000000000013      -0.12000000000000013     0.19792401196931522      14.840733944728434
-0.1200000000000001       0.08846260554686788      0.1676969855694105       17.089145650102473
-0.12000000000000013      0.03800959359947102      0.19175495509669316      13.753696701018374
-0.12000000000000013      -0.012443418347925821    0.21581292462397575      10.034051201025498
-0.12000000000000013      -0.06289643029532267     0.23987089415125842      9.331570606328574
-0.1200000000000001       0.09511316330414848      0.23370183727863633      23.70315433788995
-0.1200000000000001       0.04466015135675164      0.257759806805919        21.15077176665555
-0.12000000000000012      -0.00579286059064521     0.2818177763332016       16.068599689294864
-0.1200000000000001       0.1017637210614291       0.2997066889878621       30.496832008098483
-0.12000000000000012      0.05131070911403225      0.3237646585151448       29.385705835363154
-0.1200000000000001       0.10841427881870971      0.36571154069708794      37.550825270676405
-0.1200000000000001       0.05131070911403226      0.4027237345580109       30.21688209529887
-0.1200000000000001       -0.0057928605906452085   0.3607768523760677       19.9304514125501
-0.1200000000000001       -0.06289643029532267     0.3188299701941246       12.726845554979377
-0.12000000000000016      -0.12000000000000016     0.2768830880121814       20.03098770455822
-0.1200000000000001       -0.005792860590645203    0.43973592841893394      23.64588789020536
-0.12000000000000012      -0.06289643029532267     0.39778904623699074      16.681756143319063
-0.12000000000000013      -0.12000000000000013     0.3558421640550476       20.983492843299302
-0.1200000000000001       -0.06289643029532266     0.47674812227985697      24.893032658694302
-0.12000000000000013      -0.12000000000000013     0.43480124009791377      22.90075135495521
-0.12000000000000012      -0.12000000000000012     0.51376031614078         37.05865520336537
-0.1200000000000001       1.2789006147878519       0.13424819806402247      126.58244313028054
-0.1200000000000001       1.316796005441258        0.07068614854801683      109.31005281951084
-0.12000000000000013      1.2401820512871513       0.0706861485480168       100.39753529024175
-0.12000000000000013      1.2780774419405578       0.007124099032011166     71.1968567992717
-0.1200000000000001       1.3546913960946645       0.007124099032011173     73.63742783555443
-0.1200000000000001       1.315972832593964        -0.05643795048399448     63.010712998685705
-0.1200000000000001       1.3925867867480708       -0.05643795048399448     65.09614333182168
-0.12000000000000013      1.3538682232473704       -0.12000000000000013     87.64435653201848
-0.12000000000000012      1.4304821774014773       -0.12000000000000012     102.98212651455837
-0.12000000000000013      1.2014634877864507       0.0071240990320111525    73.42341435502036
-0.12000000000000013      1.239358878439857        -0.05643795048399449     67.6930087923682
-0.12000000000000013      1.2772542690932633       -0.12000000000000013     92.13437646851993
-0.12000000000000016      1.1627449242857502       -0.056437950483994505    70.88516204034518
-0.12000000000000016      1.2006403149391565       -0.12000000000000016     96.73336310439062
-0.12000000000000016      1.1240263607850494       -0.12000000000000016     87.62104620872488
-0.12000000000000012      5.509689310795962        5.8771410929738686       53.87039170355183
-0.12000000000000008      5.562266983096972        5.937855819730402        45.06616132871289
-0.12000000000000013      5.562266983096972        5.8582212913341785       46.17879902364035
-0.1200000000000001       5.614844655397981        5.918936018090713        37.318691383435045
-0.12000000000000008      5.614844655397981        5.998570546486935        35.90819347036921
-0.1200000000000001       5.667422327698991        5.979650744847246        39.377076837901996
-0.12000000000000005      5.66742232769899         6.059285273243468        39.77217165393156
-0.12000000000000008      5.720000000000001        6.040365471603778        52.469688732137556
-0.12000000000000005      5.72                     6.120000000000001        53.94975307283448
-0.12000000000000013      5.614844655397982        5.83930148969449         38.2522938346731
-0.1200000000000001       5.667422327698992        5.900016216451023        41.48008057451677
-0.12000000000000009      5.720000000000001        5.960730943207556        53.67904490697463
-0.12000000000000015      5.667422327698992        5.8203816880548          41.54832646530976
-0.12000000000000012      5.7200000000000015       5.881096414811333        55.810437673737084
-0.12000000000000013      5.7200000000000015       5.801461886415111        51.58712039112773
-0.1200000000000001       5.4826742540153965       5.937855819730402        54.05865144111584
-0.12000000000000008      5.5352519263164055       5.998570546486935        50.72968395195511
-0.1200000000000001       5.455659197234831        5.998570546486935        59.05102625839761
-0.1200000000000001       5.508236869535841        6.059285273243468        58.62040180593318
-0.1200000000000001       5.428644140454265        6.059285273243468        64.73979037346774
-0.12000000000000008      5.481221812755275        6.120000000000001        67.24251982500445
-0.1200000000000001       5.4016290836737          6.120000000000001        66.88666493836587
-0.12000000000000008      5.587829598617415        6.059285273243468        44.19460473446453
-0.12000000000000008      5.56081454183685         6.120000000000001        53.25322085112369
-0.12000000000000005      5.640407270918425        6.120000000000001        48.59192885691192
-0.12000000000000013      5.487004096534917        5.6315802388839025       77.69027162886678
-0.12000000000000016      5.545253072401188        5.674050650766706        71.52301297371758
-0.12000000000000016      5.545253072401188        5.594651694379433        67.61306290547239
-0.12000000000000013      5.603502048267458        5.637122106262234        47.370652659367124
-0.12000000000000013      5.603502048267459        5.716521062649507        45.45680683153992
-0.12000000000000016      5.66175102413373         5.679592518145037        36.508245759414685
-0.12000000000000015      5.66175102413373         5.758991474532309        33.532251748141626
-0.12000000000000016      5.7200000000000015       5.722062930027839        51.2500687580111
-0.12000000000000013      5.603502048267458        5.5577231498749615       51.25707455258065
-0.12000000000000013      5.661751024133729        5.600193561757764        44.16682786446012
-0.12000000000000013      5.720000000000001        5.642663973640566        57.08125433485966
-0.12000000000000013      5.661751024133729        5.520794605370492        52.478430204081846
-0.12000000000000013      5.720000000000001        5.563265017253293        63.821067459218554
-0.12000000000000012      5.720000000000001        5.483866060866021        71.13852339992995
-0.12000000000000013      5.5040180072307          5.815750879451377        58.963324601576645
-0.12000000000000013      5.556595679531711        5.796831077811689        53.05034398628913
-0.12000000000000016      5.60917335183272         5.777911276171999        41.11565464428153
-0.12000000000000013      5.498346703665439        5.7543606659288855       65.31079654517285
-0.12000000000000013      5.550924375966449        5.735440864289196        62.53711117843442
-0.12000000000000015      5.492675400100177        5.692970452406394        71.94008044526825
-0.12000000000000013      5.452473304879485        5.314130339688608        106.8938155962771
-0.12000000000000016      5.519354978659614        5.356564269982961        94.65518857424183
-0.12000000000000013      5.519354978659614        5.277400188744012        91.28992572983026
-0.12000000000000013      5.586236652439743        5.319834119038365        63.42797175124225
-0.12000000000000013      5.586236652439743        5.3989982002773145       60.05884758757422
-0.1200000000000001       5.653118326219872        5.362268049332718        52.07248775519538
-0.12000000000000013      5.653118326219872        5.441432130571667        48.028832387748594
-0.1200000000000001       5.7200000000000015       5.40470197962707         75.71121891203866
-0.12000000000000012      5.586236652439743        5.240670037799415        67.37523543842914
-0.1200000000000001       5.653118326219872        5.2831039680937675       57.962400105785875
-0.1200000000000001       5.720000000000001        5.32553789838812         79.4415830145901
-0.12000000000000012      5.653118326219872        5.203939886854817        67.35152515962045
-0.1200000000000001       5.720000000000001        5.24637381714917         83.5650504906564
-0.1200000000000001       5.72                     5.1672097359102205       95.81192437381287
-0.12000000000000016      5.478371398621058        5.552217764085079        81.28597474336127
-0.12000000000000013      5.53662037448733         5.515289219580609        71.84297322806917
-0.12000000000000016      5.5948693503536004       5.478360675076138        54.09654275309669
-0.12000000000000013      5.4697387007072          5.472855289286255        89.8654269576989
-0.12000000000000013      5.5279876765734715       5.435926744781785        82.83056209256489
-0.12000000000000015      5.4611060027933425       5.393492814487432        98.74467804984519
-0.12000000000000012      5.464173154333286        2.834029169621267        223.2474573009754
-0.12000000000000013      5.528129865749965        2.8724611993650755       185.70231764880674
-0.12000000000000013      5.528129865749964        2.7956410607808455       195.68934993670172
-0.12000000000000013      5.5920865771666435       2.834073090524653        129.5558114970364
-0.12000000000000013      5.5920865771666435       2.9108932291088836       135.7237030372201
-0.12000000000000013      5.656043288583321        2.8725051202684617       114.8711559547119
-0.12000000000000015      5.656043288583321        2.949325258852692        129.07211703702131
-0.12000000000000016      5.719999999999999        2.9109371500122703       161.52654079057717
-0.12000000000000013      5.72                     2.9877572885965007       171.62558820194423
-0.12000000000000012      5.592086577166643        2.7572529519404236       126.44440392062805
-0.12000000000000013      5.656043288583321        2.795684981684232        103.50207830228184
-0.12000000000000013      5.719999999999999        2.8341170114280407       152.72651248864423
-0.12000000000000013      5.65604328858332         2.718864843100002        99.71403465568073
-0.12000000000000013      5.719999999999999        2.7572968728438103       144.44365309882934
-0.12000000000000012      5.719999999999999        2.6804767342595808       152.50103501936243
-0.12000000000000013      5.464489800800248        3.1414957732412963       226.26361504557437
-0.12000000000000016      5.528367350600185        3.180073880486839        197.15973679946404
-0.12000000000000016      5.528367350600185        3.1030611520800977       187.27685975055277
-0.12000000000000013      5.592244900400123        3.14163925932564         129.51713771488951
-0.12000000000000013      5.592244900400123        3.2186519877323825       127.35547567267139
-0.12000000000000016      5.656122450200062        3.1802173665711835       105.03029685669519
-0.12000000000000013      5.656122450200061        3.257230094977926        103.05322279671307
-0.12000000000000013      5.720000000000001        3.218795473816727        148.76175737718225
-0.12000000000000012      5.72                     3.2958082022234687       158.04227567457255
-0.12000000000000013      5.592244900400123        3.0646265309188987       135.17608050883206
-0.12000000000000013      5.656122450200062        3.1032046381644416       115.2954051784024
-0.12000000000000013      5.72                     3.1417827454099845       156.13601532917048
-0.12000000000000015      5.656122450200061        3.0261919097576997       128.11117802569726
-0.12000000000000015      5.720000000000001        3.0647700170032426       164.0176841542357
-0.12000000000000016      5.464410639183508        3.0646291223362887       212.2856824763316
-0.12000000000000013      5.528288188983446        3.02619450117509         175.2514099831664
-0.12000000000000016      5.592165738783383        2.987759880013891        132.3835505951969
-0.12000000000000013      5.464331477566767        2.9877624714312816       211.3768962814685
-0.12000000000000013      5.528209027366705        2.9493278502700826       174.436976265635
-0.12000000000000013      5.464252315950027        2.9108958205262745       210.57554010323935
-0.12000000000000012      5.465897755979141        3.4501797865024355       223.28071538750882
-0.1200000000000001       5.529423316984356        3.488792691489046        195.61213709481274
-0.12000000000000013      5.529423316984356        3.4115868904326936       182.6441316235407
-0.1200000000000001       5.592948877989571        3.450199795419304        128.8769966316548
-0.1200000000000001       5.592948877989571        3.5274055964756563       124.77491578585685
-0.1200000000000001       5.656474438994785        3.488812700405915        102.90756026547515
-0.1200000000000001       5.656474438994785        3.566018501462267        96.90550991299557
-0.1200000000000001       5.720000000000001        3.5274256053925246       145.20521711026367
-0.1200000000000001       5.72                     3.604631406448877        151.7952375999905
-0.12000000000000012      5.592948877989571        3.372993994362952        131.7827440224103
-0.1200000000000001       5.656474438994785        3.4116068993495627       116.31738563090174
-0.1200000000000001       5.72                     3.450219804336173        154.83842851264225
-0.12000000000000013      5.656474438994785        3.3344010982932106       124.22739336158145
-0.1200000000000001       5.720000000000001        3.3730140032798204       165.32458711261933
-0.12000000000000013      5.465545767184418        3.373008783187151        214.4212405166767
-0.12000000000000013      5.529071328189632        3.3344158871174088       177.61971663805593
-0.12000000000000013      5.592596889194846        3.2958229910476673       127.23151230047907
-0.12000000000000013      5.465193778389694        3.295837779871866        220.79998019538206
-0.12000000000000013      5.528719339394909        3.257244883802124        188.87023394862416
-0.12000000000000015      5.464841789594971        3.2186667765565815       227.46101986140326
-0.1200000000000001       5.463435371532545        3.7553279201460588       213.540028206544
-0.1200000000000001       5.527576528649409        3.79506289551006         188.32365776185134
-0.1200000000000001       5.5275765286494085       3.7176537917217636       174.94997815014756
-0.1200000000000001       5.591717685766273        3.757388767085765        124.6692455614988
-0.1200000000000001       5.591717685766273        3.8347978708740618       120.23078622739739
-0.1200000000000001       5.655858842883137        3.797123742449766        99.89542444014721
-0.1200000000000001       5.655858842883138        3.874532846238063        91.09743337715571
-0.1200000000000001       5.7200000000000015       3.8368587178137674       139.5310959640074
-0.12000000000000012      5.720000000000001        3.9142678216020643       141.90001925703805
-0.1200000000000001       5.591717685766272        3.679979663297468        126.28554557654
-0.1200000000000001       5.655858842883136        3.7197146386614692       114.19334064543212
-0.1200000000000001       5.720000000000001        3.7594496140254705       150.20569665264156
-0.1200000000000001       5.655858842883136        3.6423055348731728       119.22297217131782
-0.1200000000000001       5.720000000000001        3.682040510237174        161.80056942542743
-0.1200000000000001       5.464050967644194        3.679040886735153        207.52891095399661
-0.1200000000000001       5.528192124761057        3.6413667583108578       172.14638094850304
-0.1200000000000001       5.592333281877922        3.6036926298865626       122.3321342454857
-0.1200000000000001       5.464666563755843        3.602753853324247        215.33814673302518
-0.1200000000000001       5.528807720872707        3.5650797248999515       185.6128476512017
-0.1200000000000001       5.465282159867492        3.5264668199133418       223.43594090945672
-0.12000000000000013      3.7115045079182853       0.13013736253530933      146.878309230153
-0.1200000000000001       3.749623055099581        0.06760302190148197      117.91642372120386
-0.1200000000000001       3.6734102864303075       0.06760302190148199      127.39201400760271
-0.1200000000000001       3.711528833611604        0.005068681267654623     85.0151910855431
-0.1200000000000001       3.787741602280877        0.005068681267654619     86.19755365945477
-0.1200000000000001       3.7496473807929          -0.05746565936617273     79.5262532054235
-0.1200000000000001       3.825860149462173        -0.05746565936617273     79.96784303750026
-0.12000000000000008      3.7877659279741955       -0.12000000000000008     111.01869356444745
-0.12000000000000009      3.8639786966434686       -0.12000000000000009     94.30817507864957
-0.1200000000000001       3.63531606494233         0.005068681267654626     84.45798916787899
-0.12000000000000009      3.673434612123626        -0.057465659366172726    71.593486143826
-0.12000000000000008      3.711553159304922        -0.12000000000000008     104.26877542552509
-0.12000000000000009      3.597221843454353        -0.05746565936617272     69.49935131244708
-0.12000000000000006      3.635340390635649        -0.12000000000000006     97.79518256923467
-0.12000000000000008      3.5591276219663754       -0.12000000000000008     110.92162786726539
-0.12000000000000013      4.629520315460139        0.12313640696124913      65.86285121706284
-0.12000000000000016      4.668191013912215        0.06235230522093681      53.81856139227164
-0.12000000000000013      4.591133646398854        0.06235230522093682      55.00744967943458
-0.12000000000000013      4.629804344850929        0.0015682034806245027    37.01335455251824
-0.12000000000000013      4.70686171236429         0.0015682034806244957    32.77731270395383
-0.12000000000000013      4.668475043303005        -0.059215898259687816    26.403204857943134
-0.12000000000000015      4.745532410816365        -0.05921589825968782     22.889054253581243
-0.12000000000000013      4.707145741755079        -0.12000000000000013     38.152527510291605
-0.12000000000000012      4.552746977337568        0.0015682034806245096    41.95100334569912
-0.12000000000000012      4.591417675789644        -0.0592158982596878      31.382686850126646
-0.12000000000000012      4.630088374241719        -0.12000000000000012     40.17161961656381
-0.12000000000000012      4.514360308276283        -0.0592158982596878      41.125743160511746
-0.12000000000000012      4.553031006728359        -0.12000000000000012     42.82713891368044
-0.1200000000000001       4.475973639214998        -0.1200000000000001      59.903499187042165
-0.1200000000000001       4.861905545791941        0.12501143125850311      42.50681920583746
-0.1200000000000001       4.823114500800082        0.06360232141910613      35.894072916636375
-0.12000000000000013      4.784323455808224        0.002193211579709158     26.974371287015025
-0.12000000000000012      4.784443802348007        0.12438642315941845      49.269293407715296
-0.12000000000000013      4.745652757356149        0.06297731332002147      44.17436810793489
-0.12000000000000013      4.706982058904073        0.12376141506033378      56.36524526017786
-0.1200000000000001       4.0167482596210125       0.1307911657257472       121.85994989628243
-0.1200000000000001       4.054940650365398        0.06809337429431037      96.0119157963708
-0.1200000000000001       3.9785558688766263       0.06809337429431037      104.89770474485383
-0.1200000000000001       4.0167482596210125       0.005395582862873548     69.38591940591259
-0.1200000000000001       4.093133041109784        0.005395582862873546     70.15285202048494
-0.1200000000000001       4.054940650365397        -0.05730220856856327     64.87323711811267
-0.1200000000000001       4.131325431854171        -0.05730220856856328     65.64693928451737
-0.1200000000000001       4.093133041109784        -0.1200000000000001      90.49878455494081
-0.1200000000000001       4.169517822598556        -0.1200000000000001      77.01036155342884
-0.1200000000000001       3.9403634781322405       0.005395582862873553     70.89673858866954
-0.1200000000000001       3.9785558688766263       -0.05730220856856327     59.38506922121003
-0.1200000000000001       4.0167482596210125       -0.1200000000000001      85.33246249973178
-0.1200000000000001       3.9021710873878543       -0.057302208568563266    60.16039203192049
-0.1200000000000001       3.9403634781322405       -0.1200000000000001      80.3133739267381
-0.1200000000000001       3.940437321695331        0.13062771492813774      130.08676489539573
-0.1200000000000001       3.9022449309509444       0.0679299234967009       109.30244397499959
-0.1200000000000001       3.8640525402065586       0.005232132065264083     78.18838365131708
-0.12000000000000012      3.8641263837696487       0.13046426413052825      132.52658012319682
-0.1200000000000001       3.825933993025263        0.06776647269909143      109.3427115946852
-0.12000000000000013      3.7878154458439672       0.1303008133329188       135.1658317824088
-0.12000000000000013      4.319740539324447        0.13325683596590887      94.64061120604934
-0.12000000000000013      4.358798814297085        0.06994262697443163      73.03727972159339
-0.12000000000000013      4.282184860142974        0.06994262697443163      80.45820958471704
-0.1200000000000001       4.321243135115612        0.006628417982954382     52.22997959877856
-0.12000000000000012      4.397857089269722        0.006628417982954382     53.15689948869534
-0.1200000000000001       4.36030141008825         -0.05668579100852286     49.27134775165896
-0.12000000000000012      4.43691536424236         -0.05668579100852286     50.43317893394433
-0.1200000000000001       4.399359685060888        -0.1200000000000001      69.54775507257398
-0.12000000000000012      4.2446291809615015       0.006628417982954382     55.28872540306371
-0.1200000000000001       4.283687455934139        -0.05668579100852286     46.148040864464335
-0.1200000000000001       4.322745730906777        -0.1200000000000001      66.1170736649601
-0.12000000000000012      4.2070735017800285       -0.05668579100852286     49.193863587417084
-0.1200000000000001       4.246131776752666        -0.1200000000000001      62.7582433348543
-0.12000000000000013      4.243992469398589        0.13264041840586846      103.72783611617021
-0.1200000000000001       4.206436790217116        0.06932620941439122      86.57470723679111
-0.1200000000000001       4.168881111035644        0.006012000422913968     63.238387835745094
-0.12000000000000012      4.16824439947273         0.13202400084582805      107.1965948777422
-0.1200000000000001       4.130688720291257        0.0687097918543508       88.35228680113693
-0.12000000000000012      4.092496329546871        0.1314075832857876       110.84381579734921
-0.12000000000000016      4.552075371426216        0.12566651421241404      70.41366346032058
-0.12000000000000013      4.51368870236493         0.06488241247210175      57.45519771472822
-0.1200000000000001       4.475302033303645        0.004098310731789442     46.935398980137734
-0.12000000000000013      4.474630427392293        0.128196621463579        76.56763520784241
-0.12000000000000013      4.436243758331008        0.06741251972326669      63.88964216575309
-0.12000000000000015      4.397185483358371        0.13072672871474392      82.79243409139114
-0.1200000000000001       4.4543399063093885       0.3861289925223602       68.89076109243136
-0.1200000000000001       4.4981350085970755       0.32038084613208245      63.236902773285635
-0.1200000000000001       4.420690064563153        0.32291095338324743      68.34218916750908
-0.1200000000000001       4.46448516685084         0.2571628069929696       65.45621578090805
-0.12000000000000012      4.541930110884763        0.2546326997418047       61.05780640160563
-0.12000000000000013      4.508280269138528        0.19141466060269186      65.00589061170524
-0.12000000000000013      4.585725213172451        0.18888455335152693      59.81631628656497
-0.12000000000000012      4.387040222816918        0.25969291424413454      71.32985417826384
-0.12000000000000013      4.4308353251046055       0.19394476785385678      70.5476917212633
-0.12000000000000013      4.353390381070682        0.1964748751050217       76.40233128842898
-0.12000000000000012      4.781806082235722        0.3793311047442122       58.13285203797693
-0.1200000000000001       4.82119638398576         0.3159074383975561       51.974223264596915
-0.12000000000000013      4.743734640541826        0.3152824302984714       56.56424607322672
-0.12000000000000013      4.783124942291865        0.25185876395181533      49.75162120576734
-0.1200000000000001       4.860586685735798        0.2524837720509          45.60800962675496
-0.1200000000000001       4.822515244041902        0.18843509760515922      43.34096299015764
-0.1200000000000001       4.899976987485837        0.1890601057042439       39.724962435268395
-0.12000000000000013      4.7056631988479305       0.25123375585273067      55.4840883613192
-0.12000000000000013      4.745053500597969        0.18781008950607456      48.11212231630326
-0.12000000000000015      4.667591757154035        0.1871850814069899       55.254627485644434
-0.1200000000000001       4.699939538254139        0.3810305766887492       59.64759448945897
-0.12000000000000013      4.6618680965602435       0.31698190224300843      58.81013683023865
-0.12000000000000013      4.623796654866347        0.2529332277972677       58.89051038348659
-0.1200000000000001       4.618072994272556        0.3827300486332862       61.76588959095986
-0.1200000000000001       4.5800015525786595       0.31868137418754544      61.13231464826749
-0.1200000000000001       4.5362064502909725       0.3844295205778232       64.09090012312545
-0.12000000000000012      5.079199128755046        0.35533101059734934      42.203367139193254
-0.1200000000000001       5.118633621376568        0.2931480260132273       35.47517170215514
-0.1200000000000001       5.044241168875253        0.297907367787409        40.22534387892351
-0.1200000000000001       5.083675661496775        0.23572438320328692      33.34283521465172
-0.1200000000000001       5.158068113998091        0.2309650414291053       28.904381698699787
-0.1200000000000001       5.123110154118298        0.17354139861916493      26.806932712743052
-0.1200000000000001       5.197502606619613        0.16878205684498326      22.735263251711366
-0.1200000000000001       5.009283208995461        0.24048372497746856      38.01974037571322
-0.1200000000000001       5.048717701616983        0.17830074039334654      30.948598317434488
-0.1200000000000001       4.974325249115668        0.1830600821675282       36.16860391479556
-0.12000000000000013      5.004850867125215        0.3613310341340651       46.3286758422638
-0.1200000000000001       4.969892907245423        0.3039073913241247       43.91430893633505
-0.1200000000000001       4.93493494736563         0.24648374851418428      41.944261574149095
-0.12000000000000012      4.930502605495384        0.3673310576707808       49.802974440502325
-0.1200000000000001       4.895544645615591        0.3099074148608404       47.77459872567447
-0.12000000000000013      4.856154343865553        0.37333108120749653      53.51634652678362
-0.12000000000000013      5.349137945624103        0.3559271518553164       25.307321766234132
-0.1200000000000001       5.298592832622607        0.2935454535185387       23.826520336625062
-0.1200000000000001       5.24804771962111         0.23116375518176102      22.846424281636004
-0.12000000000000012      5.2591583400010835       0.35572843810266075      29.757245016790527
-0.1200000000000001       5.208613226999587        0.293346739765883        29.118904287922135
-0.12000000000000013      5.169178734378065        0.35552972435000507      35.23525862004597
-0.12000000000000012      5.230100240535586        0.5965616860375276       47.090162387533425
-0.12000000000000013      5.286763982516683        0.6169051694444527       46.158827203634566
-0.12000000000000013      5.28235456821347         0.5364527309301387       40.72129651754223
-0.12000000000000013      5.339018310194566        0.5567962143370638       38.04219664820322
-0.12000000000000012      5.343427724497779        0.6372486528513779       44.693948823466556
-0.12000000000000013      5.395682052175664        0.577139697743989        36.1967268323074
-0.12000000000000013      5.400091466478877        0.657592136258303        44.04301101876878
-0.12000000000000012      5.334608895891353        0.47634377582274984      33.333165480289495
-0.12000000000000012      5.391272637872451        0.49668725922967494      30.156640360908934
-0.12000000000000013      5.386863223569238        0.416234820715361        26.79223668783557
-0.12000000000000013      5.116924406700181        0.41563867945739386      42.197600588308376
-0.12000000000000013      5.206904012323199        0.4158373932100496       36.38967351112918
-0.12000000000000012      5.154649684645316        0.47594634831743843      43.459344424289185
-0.12000000000000013      5.2446292902683345       0.47614506207009416      38.46017938795494
-0.12000000000000013      5.192374962590451        0.536254017177483        44.95978574573816
-0.12000000000000012      5.296883617946218        0.4160361069627053       31.78719393496932
-0.12000000000000013      5.461159090790906        2.5268748508702275       212.2261822761071
-0.12000000000000016      5.525869318093179        2.5652753217175657       174.89831423354306
-0.1200000000000001       5.525869318093179        2.4886124243259187       187.77930771164336
-0.1200000000000001       5.590579545395451        2.527012895173257        126.06672486086794
-0.12000000000000013      5.590579545395452        2.6036757925649043       127.82697256711805
-0.1200000000000001       5.655289772697726        2.565413366020595        115.34995305542058
-0.12000000000000013      5.655289772697725        2.6420762634122426       121.29897880640206
-0.1200000000000001       5.719999999999999        2.6038138368679333       161.01448747655255
-0.1200000000000001       5.590579545395451        2.4503499977816094       121.53110852600008
-0.1200000000000001       5.655289772697725        2.4887504686289477       101.3110890635063
-0.1200000000000001       5.719999999999999        2.527150939476286        149.46146164774862
-0.12000000000000009      5.655289772697724        2.4120875712373007       93.2082028647037
-0.12000000000000009      5.719999999999999        2.4504880420846384       138.58526166000257
-0.12000000000000008      5.719999999999998        2.3738251446929914       142.56307794033455
-0.12000000000000013      5.46341963844769         2.757240589933507        222.27301449155516
-0.12000000000000013      5.527376349864369        2.7188524810930854       185.18219957970786
-0.12000000000000013      5.5913330612810475       2.680464372252664        123.98296298230139
-0.12000000000000013      5.462666122562096        2.680452010245747        214.08912060059782
-0.12000000000000013      5.526622833978774        2.6420639014053258       171.9295391586184
-0.12000000000000015      5.4619126066765          2.603663430557987        206.2068360855913
-0.12000000000000015      5.464109121844629        1.909687206231237        168.44789027114683
-0.12000000000000013      5.528081841383472        1.9489041256143096       138.64185331636648
-0.12000000000000016      5.5280818413834725       1.871857516534814        137.81847452338022
-0.12000000000000013      5.592054560922314        1.9110744359178864       107.05013258301246
-0.12000000000000012      5.592054560922314        1.9881210449973823       102.38911415740375
-0.1200000000000001       5.656027280461157        1.9502913553009589       108.55984814549178
-0.1200000000000001       5.656027280461156        2.0273379643804548       99.40646158743097
-0.1200000000000001       5.720000000000001        1.9895082746840314       145.58653485017476
-0.12000000000000009      5.72                     2.0665548837635277       128.26398855982293
-0.12000000000000013      5.592054560922315        1.8340278268383905       99.75213194242647
-0.12000000000000012      5.656027280461158        1.873244746221463        105.85804132497391
-0.1200000000000001       5.720000000000001        1.9124616656045357       143.2814043427331
-0.12000000000000013      5.656027280461158        1.796198137141967        91.01760520215643
-0.1200000000000001       5.7200000000000015       1.8354150565250396       140.99681158814624
-0.12000000000000016      5.464079109390562        1.8327341156142785       163.14718601985498
-0.12000000000000013      5.5280518289294065       1.7949044259178555       133.53027744479883
-0.12000000000000013      5.592024548468249        1.757074736221432        92.76786939654225
-0.12000000000000013      5.464049096936497        1.7557810249973205       160.53261421962804
-0.12000000000000013      5.52802181647534         1.717951335300897        133.97882240917667
-0.12000000000000013      5.46401908448243         1.678827934380362        158.04921974191615
-0.1200000000000001       5.458250188787869        2.2147234380317182       195.77668198579906
-0.1200000000000001       5.523687641590901        2.254498864697037        162.31338481608338
-0.1200000000000001       5.523687641590902        2.177681299464671        174.43322387453645
-0.1200000000000001       5.589125094393934        2.217456726129989        118.23658820287801
-0.12000000000000009      5.589125094393934        2.294274291362355        119.76994003891679
-0.1200000000000001       5.654562547196966        2.2572321527953076       111.00336310459073
-0.12000000000000008      5.654562547196965        2.334049718027673        114.10800866911863
-0.12000000000000005      5.719999999999999        2.2970075794606255       154.04040635936875
-0.1200000000000001       5.589125094393935        2.140639160897623        111.81085394391779
-0.12000000000000009      5.654562547196967        2.1804145875629413       96.16412627758544
-0.12000000000000008      5.719999999999999        2.2201900142282596       142.0190905126005
-0.1200000000000001       5.654562547196967        2.1035970223305753       83.93462105067617
-0.12000000000000008      5.719999999999999        2.143372448995893        130.7499493961609
-0.12000000000000013      5.459714922052059        2.1384643800815977       194.93494781414904
-0.12000000000000013      5.525152374855091        2.1014222415145505       163.5451628829737
-0.1200000000000001       5.590589827658125        2.0643801029475024       105.09069494066223
-0.12000000000000013      5.461179655316249        2.0622053221314776       185.12305769840594
-0.12000000000000013      5.526617108119281        2.02516318356443         148.20855612826125
-0.12000000000000015      5.462644388580438        1.9859462641813572       175.457776589818
-0.12000000000000013      5.460431865290147        2.4488369976606004       210.9192004460765
-0.1200000000000001       5.52514209259242         2.410574571116291        176.3739596717192
-0.1200000000000001       5.589852319894693        2.372312144571982        116.90017600074029
-0.12000000000000012      5.459704639789388        2.370799144450973        201.63412272941156
-0.1200000000000001       5.524414867091661        2.332536717906664        161.5503050502207
-0.12000000000000012      5.458977414288629        2.2927612912413453       192.6037513571303
-0.1200000000000001       5.199755415747916        2.368198819238058        122.57772754238464
-0.1200000000000001       5.265106334508663        2.4078678271461          137.24428909602432
-0.1200000000000001       5.264379109007903        2.329829973936473        133.3119555282919
-0.1200000000000001       5.329730027768651        2.369498981844515        146.71706249092242
-0.12000000000000012      5.330457253269411        2.4475368350541427       149.105557488445
-0.1200000000000001       5.395080946529399        2.4091679897525577       158.98815371171136
-0.12000000000000013      5.395808172030158        2.487205842962185        161.0958597772772
-0.1200000000000001       5.329002802267892        2.291461128634888        142.39648038843902
-0.1200000000000001       5.39435372102864         2.3311301365429307       157.42774603923294
-0.1200000000000001       5.393626495527881        2.253092283333303        151.6527409490227
-0.12000000000000012      5.204923640134289        1.4501711263345143       87.77212029138593
-0.12000000000000013      5.269689998107808        1.4880970556917368       92.95464128125471
-0.12000000000000013      5.269198540120828        1.4100380854809762       88.77313979097343
-0.12000000000000013      5.333964898094348        1.4479640148381987       98.50625510656586
-0.12000000000000012      5.334456356081327        1.526022985048959        104.12621858645713
-0.12000000000000013      5.398731256067867        1.485889944195421        110.63865125624989
-0.12000000000000013      5.399222714054847        1.5639489144061813       116.69811517030709
-0.12000000000000013      5.333473440107368        1.3699050446274383       92.43107616257916
-0.12000000000000013      5.398239798080887        1.4078309739846606       103.02616280536117
-0.12000000000000015      5.397748340093907        1.3297720037739003       96.96861972663854
-0.12000000000000013      5.205845131126393        1.143060127620688        73.7948967422393
-0.12000000000000016      5.269889658364907        1.1797048364456066       76.61998477401795
-0.12000000000000016      5.2684979125738876       1.1013138683332933       70.66300164534303
-0.12000000000000013      5.332542439812401        1.137958577158212        77.12850194511452
-0.12000000000000013      5.33393418560342         1.2163495452705253       84.18216777425987
-0.12000000000000016      5.396586967050914        1.1746032859831306       86.24670622199761
-0.12000000000000015      5.397978712841933        1.252994254095444        93.514165751981
-0.12000000000000013      5.331150694021382        1.0595676090458985       70.64769847902089
-0.12000000000000013      5.395195221259895        1.0962123178708172       78.72815147199563
-0.12000000000000013      5.393803475468875        1.017821349758504        71.60513765425392
-0.12000000000000013      5.205154012882314        1.3733933766560578       84.6731247210457
-0.12000000000000013      5.269428912868854        1.33326033580252         85.18360258287129
-0.12000000000000016      5.3337038128553935       1.2931272949489818       88.81100241743333
-0.12000000000000013      5.205384385630341        1.296615626977601        80.72635169565575
-0.12000000000000013      5.26965928561688         1.2564825861240632       80.7676189212707
-0.12000000000000015      5.205614758378367        1.2198378772991445       77.0616761087615
-0.12000000000000013      5.206393969534192        2.0617950386995245       114.10173616956324
-0.12000000000000013      5.2693580243476115       2.100027138532573        126.83545635409627
-0.12000000000000016      5.270822757611802        2.0237680805824527       122.49238447796313
-0.12000000000000013      5.33378681242522         2.062000180415501        133.68878737866189
-0.12000000000000012      5.332322079161031        2.138259238365621        136.66566116393008
-0.1200000000000001       5.39675086723864         2.1002322802485494       144.72745695037943
-0.12000000000000012      5.395286133974451        2.1764913381986695       146.69568023957692
-0.12000000000000013      5.3352515456894105       1.985741122465381        131.20800453336665
-0.12000000000000013      5.39821560050283         2.0239732222984292       141.95112447256295
-0.12000000000000015      5.39968033376702         1.947714164348309        140.18323593631374
-0.1200000000000001       5.201415054194485        2.291597874103424        119.7540916770462
-0.1200000000000001       5.266038747454473        2.2532290288018393       130.6692123179383
-0.1200000000000001       5.330662440714462        2.2148601835002544       138.16801400091822
-0.12000000000000012      5.203074692641054        2.214996928968791        118.78139083610064
-0.12000000000000012      5.267698385901042        2.176628083667206        129.30341031331608
-0.12000000000000013      5.204734331087623        2.1383959838341577       117.87683311844623
-0.1200000000000001       5.2089970072081115       1.75216329020178         101.72543928863011
-0.12000000000000013      5.272775035867241        1.7915442692091443       110.16449768297147
-0.1200000000000001       5.272745023413174        1.714591178592186        107.13490986832812
-0.1200000000000001       5.3365230520723035       1.7539721575995504       118.23621268033334
-0.12000000000000013      5.33655306452637         1.8309252482165086       123.07220820988704
-0.12000000000000013      5.400301080731433        1.7933531366069144       131.04598254900048
-0.12000000000000015      5.4003310931855          1.8703062272238729       136.75298460647159
-0.1200000000000001       5.336493039618238        1.677019066982592        113.12778504051906
-0.12000000000000012      5.400271068277368        1.7164000459899562       124.34810645653126
-0.1200000000000001       5.400241055823301        1.639446955372998        119.69769910457285
-0.1200000000000001       5.207978665439656        1.6766652492349636       97.8944861582452
-0.1200000000000001       5.2717266816447195       1.6390931376253697       102.1469550718516
-0.1200000000000001       5.335474697849783        1.6015210260157755       108.37270172321176
-0.1200000000000001       5.2069603236712005       1.6011672082681472       93.3223861875336
-0.1200000000000001       5.270708339876264        1.563595096658553        96.38526008359621
-0.1200000000000001       5.205941981902745        1.5256691673013307       89.05100644060832
-0.12000000000000013      5.207044728952672        1.9843871015750885       108.23431332228449
-0.12000000000000013      5.271473517030281        1.9463601434580167       117.18655502599452
-0.12000000000000013      5.33590230510789         1.9083331853409449       126.30457441677548
-0.12000000000000012      5.207695488371152        1.9069791644506524       104.78420267110634
-0.12000000000000013      5.272124276448761        1.8689522063335806       112.28197343604045
-0.12000000000000012      5.208346247789632        1.8295712273262161       101.47122724828674
-0.12000000000000013      4.957366145394598        1.5991694360823605       73.73120251077562
-0.12000000000000013      5.020273860847976        1.6374178996122153       76.51885295109798
-0.12000000000000016      5.019255519079521        1.561919858645399        76.83898574267897
-0.12000000000000013      5.082163234532899        1.6001683221752538       81.86015511763284
-0.12000000000000012      5.083181576301355        1.6756663631420703       84.233859252993
-0.1200000000000001       5.145070949986278        1.6384167857051088       89.79865459267388
-0.12000000000000012      5.146089291754733        1.713914826671925        93.92565962185054
-0.12000000000000013      5.081144892764444        1.5246702812084374       80.69104046084965
-0.12000000000000012      5.144052608217822        1.5629187447382922       86.4943575125148
-0.12000000000000013      5.143034266449366        1.487420703771476        85.35402203307494
-0.1200000000000001       4.589354034656754        0.6461490903687057       72.0563322319096
-0.1200000000000001       4.637467046551496        0.5794445939625824       67.86467074679163
-0.1200000000000001       4.555600502569913        0.5811440659071192       70.46680680945632
-0.1200000000000001       4.603713514464656        0.5144395695009959       66.38253295051679
-0.1200000000000001       4.685580058446238        0.512740097556459        64.47768558926826
-0.1200000000000001       4.651826526359397        0.4477350730948726       62.88074952498929
-0.1200000000000001       4.73369307034098         0.44603560115033564      61.34860428183311
-0.1200000000000001       4.521846970483072        0.5161390414455329       69.7770122294281
-0.1200000000000001       4.569959982377814        0.44943454503940955      65.09807752189255
-0.1200000000000001       4.4880934383962305       0.45113401698394656      69.65652673996041
-0.12000000000000013      5.218791176347006        0.8457814197049034       61.3656182940259
-0.12000000000000016      5.278207446489347        0.8783548373964547       62.73194055394542
-0.12000000000000016      5.278282184375247        0.8038199696949846       56.09045845173408
-0.12000000000000013      5.3376984545175885       0.8363933873865361       57.11693610333414
-0.12000000000000013      5.337623716631688        0.9109282550880063       64.22641241343655
-0.12000000000000013      5.39711472465993         0.8689668050780875       58.08709424434912
-0.12000000000000013      5.397039986774029        0.9435016727795578       66.61994957390979
-0.12000000000000013      5.337773192403489        0.7618585196850658       51.207074089041356
-0.12000000000000013      5.39718946254583         0.7944319373766173       51.808391028635874
-0.12000000000000013      5.3972642004317315       0.719897069675147        47.1882105862141
-0.12000000000000016      5.221618442394151        0.7834764862880594       55.307186271921424
-0.12000000000000013      5.2811094504223925       0.7415150362781406       51.959972383701704
-0.12000000000000013      5.340600458450635        0.6995535862682218       48.17448381062896
-0.12000000000000013      5.224445708441296        0.7211715528712155       52.17134953676729
-0.12000000000000013      5.283936716469538        0.6792101028612967       48.75041502029694
-0.12000000000000013      5.227272974488441        0.6588666194543715       49.15475936057845
-0.12000000000000016      5.2090816424315465       1.0687404506417417       70.41153273287733
-0.12000000000000013      5.271734423879042        1.0269941913543472       68.26390313735467
-0.12000000000000016      5.334387205326535        0.9852479320669524       68.08343920802048
-0.12000000000000013      5.2123181537367          0.9944207736627957       67.40267593842492
-0.12000000000000013      5.274970935184194        0.952674514375401        65.26767082734649
-0.12000000000000015      5.215554665041853        0.9201010966838495       64.51690934349645
-0.1200000000000001       2.800000000000051        0.13001149036284168      180.80708612556649
-0.1200000000000001       2.8378708580439698       0.06750861777213124      150.20415974991187
-0.1200000000000001       2.7621291419561325       0.06750861777213124      150.10276166805477
-0.1200000000000001       2.800000000000051        0.005005745181420785     116.53187506807501
-0.1200000000000001       2.8757417160878886       0.005005745181420787     109.76941824704059
-0.1200000000000001       2.83787085804397         -0.05749712740928967     117.05815989190212
-0.1200000000000001       2.9136125741318075       -0.05749712740928966     102.15738783722621
-0.1200000000000001       2.875741716087889        -0.1200000000000001      156.0859880262648
-0.1200000000000001       2.9514834321757264       -0.1200000000000001      125.63040195875722
-0.1200000000000001       2.7242582839122136       0.00500574518142078      110.01818755158192
-0.1200000000000001       2.7621291419561325       -0.05749712740928967     117.79909748759508
-0.1200000000000001       2.8000000000000513       -0.1200000000000001      156.73860203276357
-0.1200000000000001       2.686387425868295        -0.057497127409289674    103.82131880927632
-0.1200000000000001       2.724258283912214        -0.1200000000000001      157.39477492019543
-0.12000000000000012      2.6485165678243763       -0.12000000000000012     130.23813838213624
-0.12000000000000012      3.407045335546938        0.13037452645462477      167.86944304491325
-0.1200000000000001       3.445065907151797        0.06778089484096857      135.953583726298
-0.1200000000000001       3.369024763942079        0.06778089484096855      146.51494564727295
-0.1200000000000001       3.407045335546938        0.00518726322731234      97.87904686764986
-0.1200000000000001       3.4830864787566567       0.005187263227312347     99.05028602239118
-0.1200000000000001       3.4450659071517977       -0.05740636838634387     92.5623871685273
-0.12000000000000009      3.5211070503615156       -0.05740636838634386     92.25609588712709
-0.12000000000000008      3.4830864787566567       -0.12000000000000008     130.30331690986804
-0.1200000000000001       3.33100419233722         0.005187263227312333     96.25282941386467
-0.1200000000000001       3.3690247639420794       -0.05740636838634388     82.12090577986467
-0.12000000000000009      3.407045335546939        -0.12000000000000009     121.41554029628375
-0.1200000000000001       3.292983620732361        -0.05740636838634389     77.26171356635452
-0.12000000000000009      3.33100419233722         -0.12000000000000009     112.89592657706058
-0.1200000000000001       3.254963049127502        -0.1200000000000001      121.81627979768287
-0.12000000000000016      3.6353897148254477       0.1301966535151382       154.13341071142173
-0.1200000000000001       3.5972954933374703       0.06766231288131083      129.5616396044441
-0.1200000000000001       3.559201271849494        0.005127972247483487     90.44690394455621
-0.12000000000000013      3.5592749217326114       0.13025594449496705      155.26094248635485
-0.12000000000000012      3.521180700244634        0.0677216038611397       127.54503293136237
-0.12000000000000013      3.483160128639774        0.13031523547479593      156.60786200042384
-0.1200000000000001       3.1029064362161085       0.12808267775767535      181.69472189688005
-0.1200000000000001       3.140920589443957        0.06606200831825648      148.33959988614308
-0.1200000000000001       3.0650506852060126       0.06606200831825648      158.9718608167509
-0.1200000000000001       3.1030648384338613       0.004041338878837619     107.61342569859936
-0.1200000000000001       3.1789347426718053       0.004041338878837619     108.41384815936972
-0.1200000000000001       3.1410789916617095       -0.057979330560581244    100.78173098151962
-0.1200000000000001       3.2169488958996535       -0.057979330560581244    100.43796104041854
-0.1200000000000001       3.179093144889558        -0.1200000000000001      139.61173818219604
-0.1200000000000001       3.0271949341959177       0.004041338878837619     104.3532936877368
-0.1200000000000001       3.065209087423766        -0.057979330560581244    88.80346824809611
-0.1200000000000001       3.103223240651614        -0.1200000000000001      129.44520197750538
-0.1200000000000001       2.989339183185822        -0.057979330560581244    80.96444719201811
-0.1200000000000001       3.02735333641367         -0.1200000000000001      119.71291149714638
-0.1200000000000001       3.027179827162094        0.12856488090896692      185.42085882784602
-0.1200000000000001       2.9893240761519992       0.06654421146954806      157.42448307358728
-0.1200000000000001       2.9514683251419034       0.0045235420301292       106.31036807285103
-0.1200000000000001       2.95145321810808         0.1290470840602585       182.79297699207777
-0.1200000000000001       2.9135974670979845       0.06702641462083964      151.4347265378696
-0.1200000000000001       2.875726609054065        0.1295292872115501       180.28510062581438
-0.1200000000000001       3.3310106107142303       0.12980156428038742      173.5970603041797
-0.1200000000000001       3.2929900391093714       0.0672079326667312       146.1659310964882
-0.1200000000000001       3.2549694675045124       0.004614301053074976     100.39462112228875
-0.1200000000000001       3.254975885881523        0.12922860210615006      172.9474094509397
-0.1200000000000001       3.2169553142766643       0.06663497049249384      141.39454493587306
-0.1200000000000001       3.1789411610488156       0.1286556399319127       172.51524373031248
-0.1200000000000001       2.7239819953048885       0.12979987008432084      185.3449702537788
-0.1200000000000001       2.686111137260969        0.0672969974936104       154.55940468806068
-0.1200000000000001       2.6482402792170507       0.004794124902899939     108.65315936052868
-0.1200000000000001       2.6103694211731323       -0.05770874768781051     84.2683452586966
-0.1200000000000001       2.6479639906097256       0.1295882498058          189.81933432401036
-0.1200000000000001       2.610093132565807        0.06708537721508954      164.30504196935613
-0.1200000000000001       2.572222274521889        0.004582504624379098     110.24496155039024
-0.1200000000000001       2.5719459859145632       0.12937662952727919      194.41454301822216
-0.1200000000000001       2.534075127870645        0.06687375693656872      169.4567602524786
-0.1200000000000001       2.495927981219401        0.12916500924875832      192.0126718947728
-0.1200000000000001       2.4582052236327327       0.06687375693656872      157.64053443980902
-0.1200000000000001       2.4963523702839763       0.004582504624379105     114.95818933562724
-0.1200000000000001       2.5344995169352202       -0.05770874768781051     94.69942586025039
-0.1200000000000001       2.5726466635864638       -0.1200000000000001      127.97240253378274
-0.1200000000000001       2.420482466046064        0.004582504624379105     115.34748153951219
-0.1200000000000001       2.458629612697308        -0.0577087476878105      108.25686152076088
-0.1200000000000001       2.4967767593485517       -0.1200000000000001      138.7975788062213
-0.1200000000000001       2.382759708459396        -0.0577087476878105      108.16234537669895
-0.1200000000000001       2.4209068551106396       -0.1200000000000001      150.18582646851823
-0.1200000000000001       2.3450369508727276       -0.1200000000000001      133.7980369359843
-0.1200000000000001       2.4201846520278587       0.12946738855023365      184.7290397165752
-0.1200000000000001       2.3824618944411906       0.06717613623804405      152.46705947774743
-0.1200000000000001       2.344739136854522        0.004884883925854459     108.34799716088055
-0.1200000000000001       2.307016379267854        -0.057406368386335144    84.90587894466854
-0.1200000000000001       2.3444413228363166       0.12976976785170902      187.90259774664904
-0.1200000000000001       2.3067185652496485       0.06747851553951942      161.03939387410225
-0.1200000000000001       2.2689958076629804       0.005187263227329819     107.41095309269407
-0.1200000000000001       2.268697993644775        0.13007214715318438      191.3006217176885
-0.1200000000000001       2.2309752360581063       0.06778089484099478      165.25695255296858
-0.12000000000000012      2.1929546644532327       0.13037452645465974      187.81694082401017
-0.1200000000000001       2.154934092848359        0.06778089484099478      153.29790028824164
-0.1200000000000001       2.192954664453233        0.005187263227329821     110.5389397267382
-0.1200000000000001       2.2309752360581068       -0.057406368386335144    92.35687845682338
-0.1200000000000001       2.2689958076629804       -0.1200000000000001      127.80469138259498
-0.1200000000000001       2.116913521243486        0.005187263227329826     111.56524310933605
-0.1200000000000001       2.1549340928483596       -0.057406368386335144    104.92540808022586
-0.1200000000000001       2.192954664453233        -0.1200000000000001      137.88276843002885
-0.1200000000000001       2.0788929496386124       -0.05740636838633513     105.07019545374426
-0.1200000000000001       2.116913521243486        -0.1200000000000001      148.47023782181176
-0.12000000000000009      2.0408723780337388       -0.12000000000000009     129.10182394116802
-0.1200000000000001       1.888446840695208        0.13058261126568996      173.83242302870198
-0.1200000000000001       1.9265532250298407       0.06793695844926745      152.11725218637167
-0.1200000000000001       1.8503404563605752       0.06793695844926745      140.9961375751716
-0.1200000000000001       1.8884468406952077       0.005291305632844936     101.57676055097048
-0.1200000000000001       1.9646596093644733       0.005291305632844932     99.56000473244283
-0.1200000000000001       1.9265532250298407       -0.05735434718357757     85.14537154652055
-0.1200000000000001       2.0027659936991062       -0.05735434718357758     80.736060742512
-0.12000000000000008      1.9646596093644733       -0.12000000000000008     117.54652328137529
-0.12000000000000009      1.8122340720259422       0.005291305632844939     102.81784235391738
-0.12000000000000008      1.850340456360575        -0.05735434718357757     95.31414358814959
-0.12000000000000008      1.8884468406952077       -0.12000000000000008     125.67707265465664
-0.12000000000000008      1.7741276876913092       -0.05735434718357757     96.68438807773177
-0.12000000000000006      1.8122340720259422       -0.12000000000000006     134.19668567262278
-0.12000000000000008      1.7360213033566767       -0.12000000000000008     117.23149025119237
-0.1200000000000001       2.1168277085137266       0.1304265476574173       177.36878699687162
-0.1200000000000001       2.078807136908853        0.06783291604375233      145.6027368362557
-0.1200000000000001       2.0407865653039794       0.005239284430087376     103.18665656378215
-0.1200000000000001       2.0407007525742205       0.13047856886017484      178.17361501449835
-0.1200000000000001       2.002680180969347        0.06788493724650989      150.89332932954946
-0.1200000000000001       1.9645737966347143       0.13053059006293238      179.22283631806664
-0.12000000000000012      1.5832517403790776       0.1307911657257811       153.31282822840913
-0.1200000000000001       1.6214441311234773       0.0680933742943358       133.33826742676322
-0.12000000000000013      1.5450593496346772       0.06809337429433579      122.6403241009798
-0.1200000000000001       1.5832517403790773       0.005395582862890493     87.98291512093842
-0.1200000000000001       1.6596365218678772       0.005395582862890505     88.42031819448971
-0.1200000000000001       1.621444131123477        -0.05730220856855481     75.2032917880603
-0.12000000000000009      1.6978289126122768       -0.05730220856855478     74.2320117109065
-0.1200000000000001       1.6596365218678766       -0.1200000000000001      103.99420996996098
-0.12000000000000012      1.5068669588902774       0.005395582862890484     89.31320986553823
-0.1200000000000001       1.5450593496346772       -0.05730220856855481     83.13367616718637
-0.1200000000000001       1.583251740379077        -0.1200000000000001      110.95124225135602
-0.12000000000000013      1.4686745681458773       -0.05730220856855482     84.96060981513284
-0.1200000000000001       1.506866958890277        -0.1200000000000001      118.14334608862687
-0.1200000000000001       1.507163958981271        0.13165542381034143      141.2182326342276
-0.1200000000000001       1.4689715682368711       0.06895763237889613      114.03568762744314
-0.1200000000000001       1.4307791774924712       0.006259840947450825     81.48024140816516
-0.1200000000000001       1.4310761775834648       0.13251968189490176      138.29596385002367
-0.1200000000000001       1.3928837868390647       0.06982189046345647      114.0251166026385
-0.1200000000000001       1.3549883961856581       0.13338393997946213      135.61969673149676
-0.1200000000000001       1.8121480656161755       0.13063474988071272      162.10142877539124
-0.1200000000000001       1.7740416812815425       0.06798909706429022      132.3083292460709
-0.1200000000000001       1.7359352969469097       0.005343444247867719     94.46022370269019
-0.1200000000000001       1.7358492905371428       0.1306868884957355       161.05784854066405
-0.1200000000000001       1.69774290620251         0.068041235679313        135.03293900430032
-0.1200000000000001       1.6595505154581103       0.1307390271107583       160.25450743343714
-0.12000000000000013      1.4358534834670935       0.38521941251087566      86.09406146641392
-0.12000000000000016      1.4727030476950895       0.32161235081460204      92.19465237600498
-0.12000000000000013      1.396615266297283        0.32247660889916235      88.99053281062808
-0.12000000000000013      1.4334648305252795       0.2588695472028887       98.39314023014718
-0.12000000000000013      1.5095526119230855       0.2580052891183284       103.68655767557648
-0.1200000000000001       1.470314394753275        0.19526248550661507      111.82473556661715
-0.12000000000000013      1.5464021761510813       0.1943982274220547       117.06238539478151
-0.12000000000000012      1.3573770491274728       0.25973380528744905      93.7003734809472
-0.1200000000000001       1.3942266133554688       0.1961267435911754       104.83247279151959
-0.12000000000000012      1.3181388319576621       0.19699100167573574      99.43157013751701
-0.12000000000000009      0.3491315672572218       0.15986272442551785      37.42313528341993
-0.1200000000000001       0.3882795187389885       0.08989704331913835      30.019400652738327
-0.1200000000000001       0.3102973693784261       0.08989704331913836      30.197418228073918
-0.1200000000000001       0.3494453208601928       0.01993136221275886      22.715265001773876
-0.12000000000000012      0.4274274702207552       0.019931362212758853     23.769326560938353
-0.1200000000000001       0.3885932723419595       -0.050034318893620644    17.918044818113756
-0.12000000000000013      0.4665754217025219       -0.050034318893620644    21.73498569350452
-0.12000000000000016      0.4277412238237262       -0.12000000000000016     17.760636357401665
-0.12000000000000015      0.5057233731842886       -0.12000000000000015     27.102712695212194
-0.1200000000000001       0.2714631714996304       0.019931362212758874     19.141410785921877
-0.12000000000000012      0.3106111229813971       -0.05003431889362063     14.582095020407674
-0.12000000000000013      0.3497590744631638       -0.12000000000000013     15.341898418425767
-0.1200000000000001       0.2326289736208347       -0.050034318893620616    11.048132099839348
-0.12000000000000013      0.27177692510260143      -0.12000000000000013     13.862616873627228
-0.1200000000000001       0.1486419276564959       0.11623478150151799      16.99690835669582
-0.1200000000000001       0.1766376096446088       0.0608117480364718       14.821882633332956
-0.1200000000000001       0.21547180752340453      0.1307774291428513       24.000957511608277
-0.1200000000000001       0.24346748951151742      0.07535439567780508      22.07938812879656
-0.1200000000000001       0.28230168739031314      0.14532007678418457      31.439955707238703
-0.1200000000000001       0.20463329163272176      0.005388714571425587     12.210917304309493
-0.1200000000000001       0.28895224514759377      0.21132492849341042      34.200699727598604
-0.1200000000000001       0.22212236528068513      0.19678228085207713      27.418000467574466
-0.1200000000000001       0.1552924854137765       0.18223963321074382      21.272104133294274
-0.1200000000000001       0.22877292303796576      0.2627871325613029       33.27411539288205
-0.1200000000000001       0.16194304317105712      0.24824448491996964      26.562904696638718
-0.1200000000000001       0.16859360092833775      0.31424933662919546      33.005719797285714
-0.1200000000000001       0.9712959352014066       0.1345524359607837       95.70184939939725
-0.12000000000000013      1.0094785415973173       0.07091432697058773      81.22334660432509
-0.1200000000000001       0.9324211740839539       0.07091432697058775      81.59693954034162
-0.1200000000000001       0.9706037804798646       0.007276217980391781     56.2557801016589
-0.12000000000000013      1.047661147993228        0.007276217980391769     61.678408850635776
-0.12000000000000013      1.0087863868757754       -0.05636189100980418     49.67441612313029
-0.12000000000000016      1.0858437543891388       -0.056361891009804196    61.32326691234122
-0.12000000000000016      1.046968993271686        -0.12000000000000016     68.77647983935988
-0.1200000000000001       0.8935464129665012       0.00727621798039179      51.03118390015561
-0.12000000000000012      0.9317290193624119       -0.05636189100980417     42.80877346696146
-0.12000000000000013      0.9699116257583226       -0.12000000000000013     64.52637399787574
-0.1200000000000001       0.8546716518490485       -0.05636189100980417     37.994443977809325
-0.12000000000000013      0.8928542582449591       -0.12000000000000013     60.89721570560803
-0.12000000000000012      0.8157968907315958       -0.12000000000000012     52.98425866437382
-0.1200000000000001       1.2019994448912406       0.13432425753821275      112.39441377957158
-0.1200000000000001       1.16328088139054         0.07076220802220712      88.8348004078103
-0.12000000000000013      1.1245623178898394       0.007200158506201457     66.39260132216265
-0.1200000000000001       1.1250982749946292       0.13440031701240307      105.48906363168497
-0.12000000000000012      1.0863797114939286       0.07083826749639742      81.70615920132897
-0.1200000000000001       1.048197105098018        0.13447637648659339      98.69320475832475
-0.12000000000000012      0.6720114418830421       0.13528058814356847      63.78682626972608
-0.12000000000000013      0.7079578040951806       0.07146044110767633      53.317662524738125
-0.12000000000000013      0.6304394247083537       0.07146044110767631      53.837968489712296
-0.12000000000000013      0.6663857869204921       0.0076402940717841695    38.14359325403251
-0.12000000000000012      0.7439041663073189       0.007640294071784175     40.683983528264264
-0.12000000000000013      0.7023321491326305       -0.05617985296410798     32.305306327147264
-0.12000000000000013      0.7798505285194575       -0.056179852964107976    39.49656318452012
-0.12000000000000013      0.738278511344769        -0.12000000000000013     41.70713096886386
-0.12000000000000013      0.5888674075336653       0.007640294071784161     33.71765537619349
-0.12000000000000013      0.6248137697458037       -0.05617985296410799     26.58952570573361
-0.12000000000000013      0.6607601319579421       -0.12000000000000013     37.76698761274365
-0.12000000000000015      0.547295390358977        -0.05617985296410799     21.840171269262306
-0.12000000000000015      0.5832417525711153       -0.12000000000000015     34.54897631720472
-0.1200000000000001       0.5912914732265869       0.14142612221405582      55.67368883752887
-0.1200000000000001       0.5497194560518986       0.07760597517816367      43.50612035302483
-0.12000000000000013      0.5081474388772103       0.013785828142271507     26.4776267890757
-0.1200000000000001       0.5105715045701319       0.14757165628454316      48.06625943205029
-0.1200000000000001       0.46899948739544356      0.083751509248651        34.5178100691586
-0.1200000000000001       0.4298515359136768       0.1537171903550305       41.112746303707425
-0.1200000000000001       0.8964748118718153       0.13473447400647992      84.98057662841384
-0.1200000000000001       0.8576000507543629       0.07109636501628394      68.97989558255908
-0.1200000000000001       0.8187252896369099       0.007458256026087982     43.82800072844391
-0.1200000000000001       0.8216536885422243       0.13491651205217609      76.20441841649445
-0.1200000000000001       0.7827789274247716       0.07127840306198013      57.97783199401648
-0.1200000000000001       0.7468325652126331       0.13509855009787228      67.74688285621771
-0.12000000000000015      0.5825989144584084       0.36325162040231856      65.18909050594195
-0.12000000000000016      0.6049520463145668       0.30625886233763105      62.47296351324849
-0.12000000000000013      0.5242320776581119       0.3124043964081184       57.742089315695544
-0.12000000000000013      0.5465852095142703       0.2554116383434309       53.6926352931084
-0.12000000000000013      0.6273051781707253       0.24926610427294352      59.705793982885936
-0.1200000000000001       0.5689383413704286       0.19841888027874333      50.467468046173856
-0.12000000000000013      0.6496583100268837       0.19227334620825598      57.44422740202782
-0.12000000000000012      0.4658652408578151       0.2615571724139182       49.58773961477858
-0.1200000000000001       0.4882183727139735       0.20456441434923067      45.23631289737854
-0.1200000000000001       0.40749840405751847      0.21070994841971802      42.015233562196364
-0.12000000000000012      0.831658662491122        0.38232110591232055      75.11769017167758
-0.1200000000000001       0.8665679806686931       0.3203789384244364       74.42184609700242
-0.12000000000000013      0.791746857339102        0.3205609764701325       70.00899414856539
-0.1200000000000001       0.8266561755166733       0.2586188089822483       68.55952844548884
-0.1200000000000001       0.9014772988462643       0.25843677093655215      74.70509397884186
-0.1200000000000001       0.8615654936942443       0.1966766414943641       68.36821257502821
-0.1200000000000001       0.9363866170238354       0.19649460344866793      76.07943710412053
-0.12000000000000012      0.751835052187082        0.2588008470279445       64.70929991710054
-0.1200000000000001       0.7867443703646532       0.19685867954006028      63.332711614872586
-0.12000000000000013      0.711923247035062        0.19704071758575648      59.96352855352259
-0.12000000000000013      0.7693937254829435       0.37755373453482005      71.97601434653242
-0.12000000000000013      0.7294819203309235       0.31579360509263205      67.54346597201409
-0.12000000000000013      0.6895701151789037       0.254033475650444        62.703212342473066
-0.12000000000000013      0.7071287884747652       0.37278636315731956      69.4797824271919
-0.12000000000000013      0.6672169833227453       0.31102623371513155      64.82049251362626
-0.12000000000000015      0.6448638514665868       0.368018991779819        67.08616919228422
-0.12000000000000012      0.12761835842926894      0.6596241835689772       72.97028976069852
-0.12000000000000013      0.06571376882195168      0.623158216711928        61.33652239722251
-0.1200000000000001       0.06571376882195168      0.7015987931367862       63.574284413290684
-0.1200000000000001       0.0038091792146344172    0.6651328262797369       41.95419181817922
-0.12000000000000012      0.0038091792146344103    0.5866922498548786       35.549155110117034
-0.1200000000000001       -0.058095410392682845    0.6286668594226876       29.78532062631764
-0.12000000000000013      -0.05809541039268286     0.5502262829978293       24.925156349750175
-0.1200000000000001       -0.1200000000000001      0.5922008925656383       45.66170670635563
-0.1200000000000001       0.0038091792146344172    0.7435734027045953       49.37896341339824
-0.1200000000000001       -0.058095410392682845    0.707107435847546        35.862427942270976
-0.1200000000000001       -0.1200000000000001      0.6706414689904967       47.41825518220315
-0.1200000000000001       -0.058095410392682845    0.7855480122724042       48.5108344663118
-0.1200000000000001       -0.1200000000000001      0.7490820454153551       50.20852202975162
-0.1200000000000001       -0.1200000000000001      0.8275226218402133       67.93567884117253
-0.1200000000000001       0.11321529872134953      0.43918970141506036      44.27769276596001
-0.1200000000000001       0.056111729016672066     0.4762018952759833       36.7532891842323
-0.1200000000000001       -9.918406880053965E-4    0.5132140891369062       27.251352757005666
-0.1200000000000001       0.11801631862398933      0.5126678621330326       53.56058115999045
-0.1200000000000001       0.060912748919311865     0.5496800559939556       47.95646364075063
-0.1200000000000001       0.12281733852662914      0.5861460228510049       63.20748332655501
-0.1200000000000001       0.36240850562225657      0.4996531295573813       60.734317063841736
-0.1200000000000001       0.29890994892136985      0.4661677323423079       53.34739015781606
-0.1200000000000001       0.30371096882400966      0.5396458930602803       59.53569702725935
-0.1200000000000001       0.24021241212312294      0.506160495845207        52.070112494011504
-0.1200000000000001       0.23541139222048313      0.43268233512723464      46.19346934367579
-0.1200000000000001       0.17671385542223622      0.4726750986301336       45.12835606802729
-0.1200000000000001       0.1719128355195964       0.3991969379121613       39.59772449249688
-0.1200000000000001       0.24501343202576276      0.5796386565631793       59.107360634637914
-0.1200000000000001       0.18151487532487603      0.546153259348106        51.66509791425533
-0.1200000000000001       0.18631589522751585      0.6196314200660782       59.75376238446697
-0.1200000000000001       0.35245080184848043      0.2448103257084837       41.13287658562069
-0.1200000000000001       0.2922714797388525       0.2962725297763763       40.417288016879866
-0.1200000000000001       0.23209215762922444      0.3477347338442688       39.94841928959471
-0.1200000000000001       0.35577003643973915      0.32975792699144957      47.03379724245302
-0.1200000000000001       0.29559071433011114      0.3812201310593421       46.674358428348846
-0.1200000000000001       0.35908927103099786      0.4147055282744154       53.53542447979824
-0.12000000000000013      0.4174561078312945       0.46555275226861553      61.033782021355556
-0.1200000000000001       0.41413687324003584      0.3806051509856497       54.543898081086276
-0.12000000000000013      0.4725037100403325       0.4314523749798499       62.09790645505694
-0.12000000000000013      0.46918447544907377      0.3465047736968841       56.23335353395991
-0.12000000000000015      0.5275513122493705       0.3973519976910842       63.40850403672225
-0.1200000000000001       0.41081763864877713      0.2956575497026839       48.396932962719696
-0.12000000000000012      0.6563159835281566       0.6521127813721928       79.52039627444148
-0.12000000000000013      0.7001516532688978       0.5846648625072247       77.1853248283853
-0.12000000000000013      0.6378867162607196       0.5798974911297242       75.15159126178744
-0.12000000000000013      0.681722386001461        0.5124495722647561       73.69371400952994
-0.12000000000000012      0.7439873230096392       0.5172169436422567       76.11475567710114
-0.12000000000000013      0.7255580557422022       0.4450016533997882       72.17258799167423
-0.12000000000000013      0.7878229927503806       0.44976902477728864      75.45875962394882
-0.12000000000000013      0.6194574489932825       0.5076822008872557       71.3819063023918
-0.12000000000000013      0.6632931187340239       0.44023428202228765      70.13930309262331
-0.12000000000000015      0.6010281817258454       0.43546691064478715      67.73871133313638
-0.12000000000000013      0.5459805795168075       0.46956728793355285      66.06670792920998
-0.1200000000000001       0.4909329773077696       0.5036676652223185       65.08853022487739
-0.1200000000000001       0.43588537509873165      0.5377680425110842       64.94898672106092
-0.12000000000000012      0.5644098467842446       0.5417825781760214       69.78440049304784
-0.1200000000000001       0.5093622445752066       0.5758829554647871       69.42567053200094
-0.1200000000000001       0.5828391140516817       0.6139978684184899       74.11650306777443
-0.1200000000000001       1.1317256124076158       0.38835378762113204      80.20757510589728
-0.1200000000000001       1.168519363002675        0.32482739023185464      82.69271998401068
-0.1200000000000001       1.0916181931060636       0.32490344970604496      78.35045406540584
-0.1200000000000001       1.1284119437011224       0.26137705231676756      83.24451364602557
-0.1200000000000001       1.2053131135977337       0.26130099284257724      89.06464673111469
-0.1200000000000001       1.1652056942961813       0.19785065492749015      92.09152172316004
-0.1200000000000001       1.2421068641927928       0.19777459545329984      97.85957278895357
-0.1200000000000001       1.051510773804511        0.26145311179095787      78.73316859812458
-0.1200000000000001       1.0883045243995702       0.19792671440168047      85.83918706611166
-0.1200000000000001       1.0114033545029588       0.19800277387587079      80.19893156253333
-0.1200000000000001       1.0567088749284923       0.38684561719392924      77.60294077902977
-0.1200000000000001       1.0166014556269398       0.3233952792788421       77.65863802146593
-0.1200000000000001       0.9764940363253878       0.25994494136375507      77.68347969619069
-0.1200000000000001       0.9816921374493689       0.3853374467667263       76.3535947309962
-0.1200000000000001       0.9415847181478165       0.32188710885163924      76.08088244649628
-0.1200000000000001       0.9066753999702455       0.38382927633952346      75.27673529572908
-0.12000000000000013      1.359821515702224        0.38600300628843975      85.93467542277426
-0.1200000000000001       1.3205832985324137       0.3232602026767264       87.98343443998341
-0.1200000000000001       1.2813450813626033       0.26051739906501314      92.16999489249825
-0.12000000000000012      1.2837895479373547       0.38678660006600385      83.65714296642962
-0.1200000000000001       1.2445513307675442       0.32404379645429054      85.4946197100061
-0.12000000000000012      1.2077575801724851       0.38757019384356795      81.81118417331925
-0.12000000000000013      0.9899232055896967       0.6411599054651452       81.79410474471642
-0.12000000000000013      1.0253738072941765       0.5779583760041419       79.82669514582646
-0.12000000000000016      0.950357069815053        0.576450205576939        79.49224770118502
-0.12000000000000013      0.9858076715195327       0.5132486761159357       77.55650693787526
-0.12000000000000012      1.0608244089986563       0.5147568465431387       79.4158611613822
-0.1200000000000001       1.0212582732240125       0.45004714665493256      76.86820793204218
-0.12000000000000012      1.096275010703136        0.45155531708213537      79.8567823688062
-0.12000000000000013      0.9107909340404093       0.5117405056887329       77.84437219332028
-0.12000000000000012      0.9462415357448891       0.4485389762277296       76.00541148458841
-0.12000000000000013      0.8712247982657657       0.44703080580052673      76.5203415041546
-0.12000000000000013      0.7397177890435417       0.6493745623954309       80.19613030142511
-0.12000000000000013      0.783553458784283        0.5819266435304629       77.99474666491042
-0.12000000000000013      0.8231195945589267       0.646636343418669        80.67866236949953
-0.12000000000000013      0.8669552642996681       0.579188424553701        79.0044408770036
-0.12000000000000015      0.9065214000743117       0.6438981244419072       81.31615409055607
-0.12000000000000013      0.8273891285250243       0.5144787246654947       77.59519981712373
-0.12000000000000016      0.962118084236207        0.6983251006942157       82.71716794026507
-0.12000000000000013      0.8787162787208219       0.7010633196709776       82.30804474764119
-0.12000000000000016      0.795314473205437        0.7038015386477394       82.1121148166654
-0.12000000000000013      0.7119126676900518       0.7065397576245013       81.98037561928533
-0.12000000000000013      0.9343129628827171       0.7554902959232861       83.18996227744421
-0.12000000000000013      0.850911157367332        0.758228514900048        82.95740695830531
-0.12000000000000013      0.767509351851947        0.7609667338768098       82.77526990422403
-0.12000000000000015      0.9065078415292274       0.8126554911523565       83.85069220095885
-0.12000000000000015      0.8231060360138422       0.8153937101291183       83.757968281983
-0.12000000000000013      0.8787027201757375       0.8698206863814268       85.10452946884809
-0.12000000000000013      0.1291697840106522       0.7381773874490531       74.39464937520988
-0.1200000000000001       0.06726519440333498      0.780151997016862        65.7903960853812
-0.1200000000000001       0.005360604796017715     0.8221266065846711       55.07052775110698
-0.1200000000000001       -0.05654398481129955     0.8641012161524799       57.62117573578227
-0.12000000000000012      0.13072120959203554      0.816730591329129        81.62113136067794
-0.1200000000000001       0.06881661998471827      0.8587052008969379       73.18757876566747
-0.1200000000000001       0.006912030377401013     0.9006798104647469       61.09603543845982
-0.12000000000000013      0.13227263517341883      0.8952837952092048       89.02939110939006
-0.1200000000000001       0.07036804556610157      0.9372584047770136       82.88692898548922
-0.12000000000000012      0.13382406075480213      0.9738369990892806       104.90236283050979
-0.12000000000000013      0.07036804556610157      1.0151838864090792       91.71811360995088
-0.1200000000000001       0.006912030377401011     0.9786052920968124       60.42894975232113
-0.1200000000000001       -0.05654398481129955     0.9420266977845456       55.507957254641134
-0.1200000000000001       -0.1200000000000001      0.9054481034722789       75.45905821753408
-0.12000000000000012      0.006912030377401006     1.0565307737288778       65.27290969296564
-0.1200000000000001       -0.05654398481129955     1.019952179416611        52.457112498883546
-0.1200000000000001       -0.1200000000000001      0.9833735851043444       71.3769075147273
-0.12000000000000013      -0.05654398481129956     1.0978776610486765       57.184114483539304
-0.1200000000000001       -0.1200000000000001      1.0612990667364097       67.3639651991353
-0.12000000000000012      -0.12000000000000012     1.1392245483684753       82.83693778786154
-0.1200000000000001       5.219833821198462        5.470815691354787        48.92923231662013
-0.1200000000000001       5.286626390032574        5.511006828237067        50.08800864941176
-0.1200000000000001       5.277993692118717        5.431644353438242        56.75724553217556
-0.1200000000000001       5.344786260952831        5.471835490320521        58.63383781158673
-0.12000000000000012      5.353418958866689        5.551197965119345        52.43365675113546
-0.12000000000000013      5.4115788297869445       5.5120266272028          62.1243718841845
-0.12000000000000013      5.420211527700802        5.591389102001624        56.37110130432558
-0.12000000000000012      5.336153563038973        5.3924730155216976       64.85952798435227
-0.12000000000000013      5.402946131873087        5.4326641524039765       67.45475441652987
-0.12000000000000013      5.394313433959229        5.3533016776051525       73.83481833117662
-0.12000000000000013      5.438767925972122        5.864417124094564        37.08346329203901
-0.1200000000000001       5.411752869191556        5.925131850851097        38.38466678357454
-0.12000000000000012      5.367846541148282        5.85169315521526         31.82109847953773
-0.1200000000000001       5.340831484367716        5.912407881971793        34.36892096366402
-0.12000000000000013      5.296925156324441        5.838969186335957        28.443190088289676
-0.1200000000000001       5.269910099543877        5.89968391309249         30.822914395251125
-0.12000000000000012      5.226003771500601        5.826245217456652        30.16650916114342
-0.1200000000000001       5.384737812410991        5.985846577607631        42.669548631597074
-0.1200000000000001       5.313816427587151        5.9731226087283265       38.54417088251965
-0.1200000000000001       5.357722755630425        6.046561304364165        47.57302843156411
-0.12000000000000013      5.29125385275918         5.777578972813464        33.01397875516764
-0.12000000000000013      5.3621752375830205       5.790302941692769        35.78580076707053
-0.12000000000000013      5.433096622406861        5.803026910572074        41.5563548551544
-0.12000000000000013      5.356503934017759        5.728912728170277        39.49450879403062
-0.12000000000000013      5.4274253188416          5.741636697049581        43.95926744062507
-0.12000000000000015      5.421754015276338        5.680246483527089        48.39803140710529
-0.1200000000000001       5.2244612839250655       5.737387835931186        33.43081995458772
-0.12000000000000013      5.289711365183646        5.688721591287997        38.62040171019426
-0.12000000000000013      5.354961446442224        5.640055346644811        46.1546010986039
-0.1200000000000001       5.222918796349531        5.648530454405719        37.587563323202744
-0.1200000000000001       5.2881688776081095       5.599864209762532        44.010937023959016
-0.1200000000000001       5.221376308773996        5.559673072880253        42.27538051330744
-0.12000000000000013      5.189618541509839        5.899683913092489        30.020718969777036
-0.12000000000000013      5.233524869553115        5.9731226087283265       34.439786239413806
-0.12000000000000013      5.153233311519079        5.9731226087283265       31.786248295250278
-0.12000000000000013      5.197139639562355        6.046561304364163        39.30771119955685
-0.12000000000000015      5.116848081528319        6.046561304364165        34.28373364812688
-0.12000000000000013      5.160754409571594        6.120000000000001        44.65290611245101
-0.12000000000000013      5.0804628515375585       6.120000000000002        33.78833243285641
-0.1200000000000001       5.27743119759639         6.046561304364164        42.91264826506172
-0.12000000000000012      5.241045967605629        6.120000000000001        48.31739790683557
-0.12000000000000012      5.321337525639665        6.120000000000001        53.1055740124795
-0.1200000000000001       5.160242781401063        5.503766078891093        46.91846953575096
-0.1200000000000001       5.1617852689765975       5.59262346041656         40.24198502516777
-0.1200000000000001       5.100651741603664        5.5367164664274          46.93171737857194
-0.1200000000000001       5.102194229179199        5.625573847952866        41.596769732585486
-0.1200000000000001       5.0410607018062645       5.569666853963707        48.42902804141585
-0.1200000000000001       5.0426031893818          5.658524235489172        46.64420083471603
-0.1200000000000001       4.981469662008866        5.602617241500012        53.50667738135663
-0.1200000000000001       5.163327756552132        5.681480841942026        36.809150461039614
-0.1200000000000001       5.103736716754733        5.714431229478333        41.51679157570562
-0.1200000000000001       5.164870244127667        5.770338223467492        37.1198234379971
-0.12000000000000013      4.886124566146727        5.839015605698818        47.43788099120459
-0.12000000000000016      4.934709137494435        5.909261704274114        38.43215840349198
-0.12000000000000016      4.971094367485195        5.835823008638276        41.88036600765969
-0.12000000000000013      5.019678938832904        5.906069107213573        35.4345901551559
-0.12000000000000013      4.983293708842143        5.97950780284941         34.006691975179905
-0.12000000000000016      5.068263510180611        5.976315205788868        32.627032144207305
-0.12000000000000015      5.031878280189851        6.0497539014247055       30.876519073641226
-0.12000000000000013      5.056064168823664        5.832630411577735        38.49632419859942
-0.12000000000000013      5.104648740171371        5.902876510153031        32.770042166228556
-0.12000000000000013      5.141033970162132        5.829437814517194        35.99080684264231
-0.1200000000000001       4.957633388043331        5.661716832549713        52.9879226792643
-0.1200000000000001       5.018766915416265        5.717623826538874        47.05424364414878
-0.12000000000000012      4.933797114077796        5.720816423599415        51.708536916796334
-0.1200000000000001       4.99493064145073         5.776723417588575        45.57894484182903
-0.12000000000000013      4.909960840112262        5.779916014649116        50.77476705001982
-0.12000000000000012      5.0799004427891985       5.773530820528034        42.15102726464858
-0.1200000000000001       5.2069696655946744       2.678276710326618        130.6517438852348
-0.1200000000000001       5.271270537779327        2.71721482515028         145.68436196447144
-0.1200000000000001       5.270517021893732        2.6404262454625202       143.00650674533847
-0.1200000000000001       5.334817894078385        2.6793643602861827       156.68102297077297
-0.1200000000000001       5.335571409963981        2.7561529399739424       157.9198970926145
-0.1200000000000001       5.399118766263038        2.718302475109845        168.74954649624505
-0.1200000000000001       5.399872282148634        2.795091054797605        170.2504382976183
-0.12000000000000012      5.334064378192791        2.6025757805984227       154.1229943023787
-0.12000000000000013      5.398365250377443        2.6415138954220847       168.3199633437666
-0.12000000000000013      5.397611734491848        2.564725315734325        165.31222363516792
-0.1200000000000001       5.205166103132985        2.600757237554478        127.07120470295663
-0.1200000000000001       5.268713459432043        2.5629067726903805       140.24024449017566
-0.1200000000000001       5.3322608157311          2.525056307826283        150.83072789366477
-0.1200000000000001       5.203362540671295        2.523237764782338        126.25560974127171
-0.1200000000000001       5.266909896970352        2.4853872999182403       139.23106128979606
-0.1200000000000001       5.201558978209605        2.4457182920101976       125.50256830679041
-0.12000000000000012      5.457460430085504        4.996050486860486        133.8275743681255
-0.1200000000000001       5.523095322564128        5.038840299122919        107.53857869586888
-0.1200000000000001       5.523095322564127        4.9599653918149755       117.44208316433377
-0.1200000000000001       5.588730215042752        5.00275520407741         77.37346810273824
-0.1200000000000001       5.588730215042752        5.081630111385353        77.7758932908112
-0.1200000000000001       5.654365107521375        5.045545016339842        70.48280947750386
-0.1200000000000001       5.654365107521375        5.124419923647787        74.15852375408913
-0.1200000000000001       5.719999999999999        5.088334828602276        100.02053657679805
-0.1200000000000001       5.588730215042751        4.923880296769465        77.56449019433606
-0.1200000000000001       5.654365107521375        4.966670109031898        66.04947085280851
-0.1200000000000001       5.719999999999999        5.009459921294331        95.96607166497937
-0.1200000000000001       5.6543651075213734       4.887795201723954        65.36046727780396
-0.1200000000000001       5.719999999999998        4.930585013986387        92.14185700052295
-0.12000000000000009      5.719999999999997        4.851710106678443        103.514072940125
-0.12000000000000016      5.45372008618099         5.2346103764815775       107.26501284298274
-0.12000000000000013      5.520601759961119        5.197880225536981        89.2278262282287
-0.1200000000000001       5.587483433741247        5.161150074592384        70.38505166679542
-0.12000000000000013      5.4549668674824945       5.1550904132745465       112.83111190558435
-0.12000000000000012      5.521848541262623        5.11836026232995         94.31374033393165
-0.12000000000000013      5.456213648784           5.075570450067516        118.487408730194
-0.1200000000000001       5.461349432546105        4.692090207604682        157.18535341750166
-0.1200000000000001       5.526012074409579        4.731995182373122        125.92644679140258
-0.1200000000000001       5.526012074409579        4.65349869434011         137.79814268659607
-0.1200000000000001       5.5906747162730515       4.69340366910855         91.57268508142084
-0.1200000000000001       5.5906747162730515       4.7719001571415625       90.10471982720068
-0.1200000000000001       5.655337358136524        4.73330864387699         83.92853371370035
-0.1200000000000001       5.655337358136524        4.811805131910003        83.3384556882245
-0.1200000000000001       5.719999999999997        4.77321361864543         118.38816076833378
-0.1200000000000001       5.5906747162730515       4.614907181075538        90.50106466783203
-0.1200000000000001       5.655337358136524        4.654812155843978        76.4125540181251
-0.1200000000000001       5.719999999999998        4.6947171306124185       111.64425099089614
-0.1200000000000001       5.655337358136526        4.576315667810967        72.81468629945957
-0.1200000000000001       5.719999999999998        4.616220642579407        105.23678716074443
-0.1200000000000001       5.719999999999999        4.537724154546394        115.0142183370828
-0.1200000000000001       5.458432680700654        4.920060417046535        141.27367478288417
-0.1200000000000001       5.524067573179278        4.8839753220010245       118.13025345119958
-0.1200000000000001       5.589702465657901        4.8478902269555135       81.39432854865053
-0.1200000000000001       5.459404931315804        4.844070347232584        142.70746436657117
-0.1200000000000001       5.525039823794428        4.807985252187073        116.2772182043805
-0.1200000000000001       5.460377181930955        4.768080277418633        144.37846874741248
-0.12000000000000013      5.459561199812089        4.3805104600908145       170.90673385903884
-0.12000000000000013      5.524670899859068        4.419813883704709        139.19729101685886
-0.12000000000000016      5.524670899859068        4.341694296511392        140.4134632298735
-0.12000000000000013      5.589780599906044        4.380997720125286        107.5029758196354
-0.12000000000000012      5.589780599906044        4.459117307318604        100.37526651144782
-0.1200000000000001       5.654890299953022        4.420301143739182        106.66422181804137
-0.12000000000000012      5.654890299953022        4.4984207309325          93.03250607026303
-0.12000000000000013      5.72                     4.459604567353077        143.46677068751669
-0.12000000000000013      5.589780599906045        4.30287813293197         102.03228547220778
-0.12000000000000013      5.654890299953022        4.3421815565458655       108.76451779369923
-0.12000000000000013      5.72                     4.38148498015976         145.22417555865368
-0.12000000000000015      5.654890299953022        4.264061969352548        97.63736965074776
-0.12000000000000015      5.720000000000001        4.303365392966443        147.01555022786658
-0.12000000000000015      5.720000000000001        4.225245805773126        127.3623530409648
-0.1200000000000001       5.4609023743626          4.614195270726215        164.3382466641919
-0.1200000000000001       5.525565016226075        4.575603757461643        138.45910097051768
-0.1200000000000001       5.590227658089548        4.53701224419707         94.270675119485
-0.12000000000000012      5.460455316179097        4.536300333847748        165.46582962307224
-0.12000000000000012      5.52511795804257         4.497708820583176        136.0851367131086
-0.12000000000000013      5.460008257995593        4.458405396969281        166.75916367793502
-0.12000000000000012      5.461265792234573        4.066823118009933        197.4733867267486
-0.12000000000000013      5.52594934417593         4.106428789950732        174.84214533320176
-0.12000000000000013      5.52594934417593         4.028684293907966        162.31718798524614
-0.12000000000000013      5.590632896117286        4.068289965848765        116.9447824140805
-0.12000000000000013      5.590632896117286        4.14603446189153         111.59127064760278
-0.12000000000000013      5.6553164480586435       4.107895637789563        94.45209762324346
-0.12000000000000015      5.6553164480586435       4.185640133832328        82.53465833149342
-0.12000000000000016      5.7200000000000015       4.147501309730361        129.71575232613085
-0.12000000000000012      5.590632896117286        3.9905454698059986       118.03971584283079
-0.12000000000000013      5.6553164480586435       4.0301511417467974       108.88953695284368
-0.12000000000000013      5.720000000000001        4.0697568136875955       140.56754046490337
-0.12000000000000013      5.6553164480586435       3.952406645704032        111.51797858028837
-0.12000000000000013      5.7200000000000015       3.9920123176448303       152.39092110352794
-0.1200000000000001       5.461808187059066        3.9889493185439644       195.15818638480357
-0.1200000000000001       5.526491739000423        3.9508104944419973       162.38017255090824
-0.1200000000000001       5.59117529094178         3.91267167034003         115.5369424832218
-0.1200000000000001       5.462350581883559        3.911075519077996        203.96011809654885
-0.1200000000000001       5.527034133824916        3.872936694976029        177.36604620365495
-0.1200000000000001       5.462892976708051        3.8332017196120276       213.01130230132253
-0.12000000000000016      5.459987347917711        4.302088624570594        177.83510141173355
-0.12000000000000013      5.525097047964689        4.263272460991171        149.9502871254802
-0.12000000000000016      5.590206748011666        4.224456297411749        105.04801334056845
-0.12000000000000013      5.460413496023332        4.223666789050373        187.22905355364242
-0.12000000000000013      5.525523196070309        4.184850625470951        164.93510826537525
-0.12000000000000013      5.460839644128953        4.1452449535301525       196.73612279420723
-0.12000000000000012      5.192441256440495        5.154138686142999        67.15715623242886
-0.12000000000000013      5.257449268550242        5.194136599529401        68.77510839156918
-0.12000000000000013      5.258696049851748        5.114616636322371        75.22878561732449
-0.12000000000000013      5.323704061961495        5.154614549708773        79.79992620631411
-0.12000000000000013      5.3224572806599895       5.234134512915803        73.65894194235263
-0.12000000000000013      5.3887120740712415       5.194612463095175        86.70668519466567
-0.12000000000000015      5.387465292769737        5.274132426302206        79.6595830235225
-0.12000000000000012      5.324950843263           5.075094586501742        86.77605103319414
-0.12000000000000013      5.389958855372747        5.115092499888144        93.17438419514782
-0.12000000000000013      5.391205636674252        5.035572536681114        99.49309558704348
-0.1200000000000001       5.21298568000897         5.39164644005184         52.79522118292833
-0.1200000000000001       5.2711455509292255       5.352475102135296        61.19480862308301
-0.1200000000000001       5.32930542184948         5.31330376421875         69.6627296347085
-0.1200000000000001       5.206137538819478        5.312477188748893        56.91231226806956
-0.12000000000000012      5.264297409739734        5.273305850832348        65.53244049002741
-0.1200000000000001       5.199289397629986        5.233307937445947        61.15125309274678
-0.12000000000000013      5.201690213291192        4.832384926848519        87.6173284917661
-0.12000000000000016      5.26563276748977         4.873301316851512        91.15718327075572
-0.12000000000000013      5.26660501810492         4.797311247037561        95.59388699706926
-0.12000000000000013      5.330547572303497        4.838227637040552        102.57653317300864
-0.12000000000000013      5.329575321688348        4.914217706854503        97.07176902798406
-0.1200000000000001       5.394490126502077        4.879144027043544        109.09633806349342
-0.12000000000000013      5.393517875886926        4.955134096857494        103.7773740310371
-0.12000000000000012      5.331519822918649        4.762237567226601        107.82229972525721
-0.1200000000000001       5.3954623771172265       4.8031539572295925       115.68470122581998
-0.12000000000000012      5.396434627732377        4.727163887415641        120.8833657921389
-0.12000000000000013      5.194753495653169        5.07370024631938         72.82444260458328
-0.12000000000000013      5.261008289064422        5.03417819649875         81.37885048532296
-0.12000000000000013      5.327263082475674        4.994656146678123        92.64101882105473
-0.12000000000000013      5.197065734865843        4.9932618064957595       77.69505454974248
-0.12000000000000013      5.263320528277095        4.953739756675131        86.65917860692949
-0.12000000000000015      5.1993779740785175       4.912823366672139        82.78063946993875
-0.12000000000000012      4.915243243127135        5.305709343015861        62.40364707420772
-0.1200000000000001       4.991390887644966        5.346985930100592        55.600431298731834
-0.12000000000000013      4.984542746455475        5.2678166787976455       58.26508917458057
-0.1200000000000001       5.060690390973305        5.309093265882376        54.512510797214574
-0.1200000000000001       5.067538532162798        5.388262517185324        52.401818931612354
-0.1200000000000001       5.136838035491138        5.350369852967109        52.577013084427506
-0.1200000000000001       5.14368617668063         5.429539104270055        50.317188828010586
-0.12000000000000012      5.0538422497838145       5.22992401457943         59.705527161783095
-0.1200000000000001       5.129989894301646        5.2712006016641615       56.35975602593956
-0.12000000000000013      5.123141753112154        5.192031350361214        63.03938645520901
-0.1200000000000001       4.964913057288433        5.528390266878974        55.99141673826816
-0.1200000000000001       5.024504097085831        5.495439879342668        52.21903699727848
-0.1200000000000001       5.084095136883231        5.462489491806362        51.20577342714373
-0.1200000000000001       4.948356452568           5.454163292257936        57.86935459267215
-0.1200000000000001       5.0079474923654          5.42121290472163         54.410186514553125
-0.1200000000000001       4.931799847847568        5.379936317636898        59.84853235391989
-0.12000000000000009      4.936221388432535        4.9589618257157335       64.29533134671124
-0.1200000000000001       5.000276355434525        5.007756040822549        64.54124572396975
-0.1200000000000001       5.002588594647198        4.927317600998929        65.97146403699267
-0.1200000000000001       5.066643561649189        4.976111816105746        67.97654662917714
-0.1200000000000001       5.064331322436515        5.056550255929366        65.48236528243352
-0.1200000000000001       5.130698528651179        5.024906031212563        70.4670232011272
-0.1200000000000001       5.128386289438504        5.105344471036183        67.50146816310098
-0.1200000000000001       5.068955800861863        4.895673376282126        72.2220423846907
-0.12000000000000012      5.133010767863853        4.944467591388943        75.07748549849447
-0.12000000000000012      5.1353230070765274       4.8640291515653225       80.77949359184446
-0.1200000000000001       4.9204877794534845       5.21902246369083         61.44790834543519
-0.1200000000000001       4.989787282781824        5.181129799472614        61.07605653881969
-0.1200000000000001       5.059086786110165        5.143237135254398        63.96822564313823
-0.1200000000000001       4.925732315779834        5.132335584365798        62.53452671485037
-0.1200000000000001       4.995031819108174        5.094442920147582        63.223933705400015
-0.1200000000000001       4.930976852106184        5.045648705040765        63.9610428793353
-0.1200000000000001       4.649944568867049        5.060181481920692        72.62032373951851
-0.1200000000000001       4.71626923743207         5.121563447194484        69.63269652952883
-0.1200000000000001       4.721513773758421        5.0348765678694525       68.84379389506648
-0.1200000000000001       4.787838442323442        5.096258533143245        65.50413454959741
-0.1200000000000001       4.782593905997092        5.182945412468277        67.69280894230158
-0.1200000000000001       4.8541631108884635       5.157640498417037        63.82851193391712
-0.1200000000000001       4.848918574562113        5.244327377742069        65.96691574466158
-0.1200000000000001       4.793082978649792        5.009571653818213        66.85165385204112
-0.1200000000000001       4.859407647214813        5.0709536190920055       64.43208462555945
-0.1200000000000001       4.864652183541164        4.984266739766973        65.64345804213193
-0.1200000000000001       4.66319477892518         4.995843040053321        70.94869635797082
-0.1200000000000001       4.734763983816552        4.970538126002082        68.89592587596064
-0.1200000000000001       4.8063331887079235       4.945233211950843        66.71595943604798
-0.1200000000000001       4.877902393599294        4.919928297899602        64.6785714671519
-0.12000000000000012      4.676444988983311        4.931504598185951        69.42981565588661
-0.1200000000000001       4.748014193874683        4.9061996841347115       67.73384102411603
-0.1200000000000001       4.819583398766055        4.880894770083472        65.34390637676067
-0.12000000000000013      4.689695199041443        4.86716615631858         68.11595230880988
-0.12000000000000012      4.761264403932815        4.841861242267341        66.4411501698045
-0.12000000000000013      4.702945409099574        4.80282771445121         67.10569446774602
-0.1200000000000001       4.941054446890681        4.887362945864263        64.33524403904153
-0.1200000000000001       5.007421653105346        4.855718721147459        67.97657386821463
-0.1200000000000001       5.07378885932001         4.824074496430655        75.77640261016833
-0.12000000000000016      5.140156065534674        4.792430271713852        83.72310310159716
-0.1200000000000001       4.9458875053488285       4.815764066012791        66.15871836386216
-0.12000000000000012      5.012254711563493        4.784119841295988        70.9365177122916
-0.12000000000000013      5.078621917778157        4.752475616579184        77.95266941585913
-0.12000000000000012      4.950720563806975        4.74416518616132         68.34699257562967
-0.12000000000000015      5.0170877700216385       4.7125209614445165       73.11022782786678
-0.12000000000000013      4.955553622265121        4.672566306309848        69.87542987823458
-0.12000000000000016      4.76609746239096         4.7702623624158695       65.29052408847618
-0.1200000000000001       4.824416457224201        4.809295890232001        65.44910201517797
-0.1200000000000001       4.8827354520574415       4.848329418048132        65.20955573404927
-0.12000000000000013      4.829249515682347        4.737697010380529        65.79535817776151
-0.12000000000000012      4.887568510515588        4.77673053819666         66.56447322460131
-0.12000000000000015      4.892401568973734        4.705131658345189        68.25613650564624
-0.12000000000000013      5.201618074641508        4.228765566324218        111.14237173735438
-0.12000000000000016      5.266103855934153        4.266701789765866        124.56666100959795
-0.12000000000000016      5.266530004039774        4.188279954245647        128.73092275127473
-0.12000000000000013      5.33101578533242         4.226216177687295        135.8137013979376
-0.12000000000000013      5.330589637226799        4.304638013207516        133.04026528890108
-0.12000000000000016      5.395501566625065        4.2641524011289444       143.8160632415872
-0.12000000000000015      5.395075418519444        4.342574236649165        141.81574840858204
-0.12000000000000013      5.3314419334380405       4.147794342167075        138.48201645952642
-0.12000000000000013      5.395927714730686        4.185730565608724        146.6805275116641
-0.12000000000000013      5.396353862836307        4.107308730088505        148.42394165146038
-0.1200000000000001       5.203893233905232        4.532564654062126        102.31607922805468
-0.1200000000000001       5.26825728356545         4.5724460424477655       108.52289769326174
-0.1200000000000001       5.267810225381947        4.494551105569299        111.36900356698614
-0.1200000000000001       5.332174275042165        4.534432493954936        120.23996944562809
-0.1200000000000001       5.332621333225669        4.612327430833404        115.525048952315
-0.1200000000000001       5.396538324702382        4.574313882340576        127.3659899202707
-0.1200000000000001       5.396985382885887        4.652208819219043        123.09468802445062
-0.12000000000000012      5.331727216858661        4.45653755707647         124.62861047575345
-0.12000000000000012      5.396091266518878        4.496418945462109        133.51746073445742
-0.12000000000000013      5.395644208335375        4.418524008583642        138.49605588505722
-0.1200000000000001       5.203324444089301        4.456614882127649        102.22530144265819
-0.1200000000000001       5.267241435566015        4.418601333634821        113.89188455557209
-0.12000000000000013      5.3311584270427295       4.3805877851419925       127.93892431869955
-0.12000000000000012      5.2027556542733695       4.380665110193172        105.3793535216607
-0.12000000000000013      5.266672645750084        4.342651561700344        118.93881798251677
-0.12000000000000013      5.202186864457438        4.304715338258696        108.60761896808725
-0.12000000000000013      5.202240968444702        4.75742985865192         89.88594141270701
-0.1200000000000001       5.26715577325843         4.722356178840961        99.18016973276906
-0.1200000000000001       5.332070578072159        4.687282499030003        111.64668592905905
-0.12000000000000012      5.202791723598212        4.6824747904553226       94.28099898253093
-0.1200000000000001       5.26770652841194         4.647401110644363        104.30690046133499
-0.12000000000000012      5.203342478751722        4.607519722258724        98.82504614933629
-0.12000000000000013      5.0176385251751485       4.637565893247918        73.49924557855707
-0.12000000000000013      5.079172672931666        4.677520548382585        79.78867347717559
-0.12000000000000013      5.140706820688184        4.717475203517253        85.47403976318225
-0.12000000000000012      5.079723428085177        4.602565480185987        82.71723273904115
-0.12000000000000012      5.141257575841694        4.642520135320655        89.32891799253932
-0.12000000000000012      5.141808330995204        4.567565067124057        93.58505120241588
-0.12000000000000013      4.950192806669901        4.376179751360138        74.60400015159821
-0.12000000000000013      5.013617913478734        4.415275977035636        81.9539036823107
-0.12000000000000016      5.013049123662802        4.339326205101158        82.75977864236592
-0.12000000000000013      5.076474230471635        4.378422430776655        89.33297204053846
-0.12000000000000012      5.077043020287567        4.4543722027111325       88.97587904689036
-0.1200000000000001       5.139899337280468        4.4175186564521525       96.38247811811536
-0.12000000000000012      5.140468127096399        4.493468428386629        96.52418196599503
-0.12000000000000013      5.0759054406557045       4.302472658842178        88.88047650881369
-0.12000000000000013      5.139330547464537        4.341568884517676        97.87337134820551
-0.12000000000000015      5.138761757648606        4.265619112583199        95.59481127616638
-0.12000000000000016      4.954213418366315        4.598469667572421        69.4320065525068
-0.12000000000000013      5.016298321276343        4.5634692545104905       75.30370219929205
-0.1200000000000001       5.078383224186371        4.52846884144856         85.95111276705447
-0.12000000000000013      4.952873214467511        4.524373028834994        71.30536762116947
-0.12000000000000013      5.014958117377539        4.489372615773063        78.8267359031403
-0.12000000000000015      4.951533010568706        4.450276390097566        73.36982084178875
-0.12000000000000013      5.208461755346457        2.9865998694511817       133.85714075456826
-0.12000000000000016      5.272468766709904        3.0253238453987104       148.6611196512214
-0.12000000000000016      5.2723896050931645       2.948457194493703        147.40115405770166
-0.12000000000000013      5.336396616456612        2.9871811704412314       160.95868140483546
-0.12000000000000013      5.3364757780733525       3.064047821346239        161.03618283840987
-0.12000000000000016      5.400403627820059        3.0259051463887605       173.4604955031338
-0.12000000000000015      5.400482789436801        3.1027717972937676       173.45892793784597
-0.12000000000000013      5.336317454839872        2.9103145195362243       159.62757127892718
-0.12000000000000013      5.400324466203319        2.949038495483753        173.01081595399057
-0.12000000000000013      5.400245304586579        2.8721718445787454       171.94351817284758
-0.12000000000000013      5.208088732908512        2.9095190796700408       132.21729070589993
-0.12000000000000013      5.272016582655218        2.871376404712562        146.22278069489116
-0.1200000000000001       5.335944432401926        2.8332337297550834       158.64829517387042
-0.12000000000000012      5.207715710470566        2.8324382898889          132.29475614796615
-0.1200000000000001       5.2716435602172735       2.7942956149314213       146.2133860462712
-0.12000000000000012      5.207342688032621        2.755357500107759        132.42299676999
-0.1200000000000001       5.210393157199246        3.2961288343661987       134.96824030537414
-0.1200000000000001       5.27426930689422         3.334641572400258        148.04651074362147
-0.1200000000000001       5.273917318099496        3.2574705690849726       148.78866759896994
-0.1200000000000001       5.337793467794469        3.295983307119032        161.44503881070537
-0.1200000000000001       5.338145456589194        3.373154310434317        160.73851534335276
-0.1200000000000001       5.4016696174894445       3.3344960451530916       174.30848267324276
-0.1200000000000001       5.402021606284167        3.4116670484683764       173.48145831055365
-0.12000000000000012      5.337441478999747        3.2188123038037473       160.8553797543428
-0.12000000000000013      5.40131762869472         3.257325041837807        173.56925873927852
-0.12000000000000013      5.400965639899997        3.180154038522521        172.99681673293207
-0.1200000000000001       5.20991030673605         3.2187465931374444       135.9954402936297
-0.1200000000000001       5.273434467636299        3.1800883278562186       148.72955501658222
-0.12000000000000013      5.33695862853655         3.141430062574993        160.77562831124217
-0.12000000000000012      5.209427456272852        3.14136435190869         135.27281259549028
-0.12000000000000013      5.272951617173103        3.1027060866274647       148.52285538624324
-0.12000000000000013      5.208944605809655        3.0639821106799356       134.5819668405344
-0.12000000000000012      5.204990389774871        3.9156922530073612       124.03756862323395
-0.12000000000000013      5.269059240389797        3.953474969258005        134.42466794038188
-0.1200000000000001       5.269601635214288        3.875601169792036        138.24041688032426
-0.1200000000000001       5.333670485829215        3.913383886042679        148.0503041849009
-0.12000000000000012      5.333128091004722        3.9912576855086472       143.8332058813407
-0.1200000000000001       5.397739336444141        3.9511666022933216       159.25562668290536
-0.12000000000000013      5.397196941619647        4.029040401759291        153.43340843554984
-0.1200000000000001       5.334212880653707        3.83551008657671         149.89252514672398
-0.1200000000000001       5.398281731268633        3.873292802827353        160.34914744278308
-0.1200000000000001       5.398824126093126        3.795419003361385        161.6783239467534
-0.12000000000000016      5.202461153424848        4.150497237995004        116.15899880289581
-0.12000000000000013      5.267373082823116        4.1100116259164325       130.54463603960005
-0.12000000000000013      5.332285012221381        4.06952601383786         139.42367155567075
-0.12000000000000013      5.20330423220819         4.07222890966579         118.17895547075861
-0.12000000000000013      5.268216161606456        4.0317432975872185       131.76288697391357
-0.12000000000000013      5.20414731099153         3.9939605813365757       120.23635560908247
-0.12000000000000013      5.209787650237218        3.6058040301753302       131.7046713372097
-0.12000000000000013      5.273199580561049        3.6431850026680124       143.5543294244815
-0.12000000000000016      5.273815176672699        3.5668979692571066       146.2673400127222
-0.12000000000000013      5.337227106996531        3.6042789417497887       157.28044717676084
-0.12000000000000012      5.3366115108848815       3.6805659751606945       154.65449446622495
-0.1200000000000001       5.400639037320362        3.6416599142424713       169.12922313688372
-0.12000000000000012      5.400023441208713        3.7179469476533766       165.85036293922587
-0.12000000000000013      5.33784270310818         3.527991908338883        158.49231417783966
-0.12000000000000012      5.4012546334320115       3.565372880831565        169.3432124767598
-0.12000000000000013      5.40187022954366         3.489085847420659        170.8043778025164
-0.12000000000000013      5.209939026977725        3.528385231223047        133.34362373403738
-0.12000000000000013      5.2739665534132065       3.489479170304823        146.83412381428823
-0.1200000000000001       5.337994079848687        3.4505731093865997       159.28246064753407
-0.12000000000000012      5.210090403718232        3.4509664322707643       132.95743114465472
-0.1200000000000001       5.274117930153713        3.4120603713525406       146.7249647105411
-0.12000000000000012      5.210241780458739        3.3735476333184815       132.6170311202198
-0.12000000000000013      5.206189704890457        3.838220197299353        127.11372469088457
-0.12000000000000013      5.270800950329876        3.7981291140840274       140.14198023286306
-0.1200000000000001       5.335412195769294        3.758038030868702        151.30459997022362
-0.12000000000000013      5.207389020006044        3.7607481415913457       127.72282977615949
-0.12000000000000013      5.272000265445463        3.72065705837602         140.95156325364945
-0.12000000000000015      5.208588335121631        3.683276085883338        128.38128252152353
-0.1200000000000001       4.953300773119973        1.9066143991690547       74.05437627395337
-0.1200000000000001       5.016574072223527        1.9454095590516718       83.79000344489171
-0.1200000000000001       5.017224831642007        1.8680016219272362       82.20183793196986
-0.1200000000000001       5.080498130745562        1.9067967818098535       89.11837143879794
-0.12000000000000012      5.079847371327082        1.9842047189342895       92.29156664098471
-0.1200000000000001       5.143771429849117        1.9455919416924707       98.23313539959676
-0.12000000000000013      5.143120670430637        2.022999878816907        101.47350378217828
-0.1200000000000001       5.081148890164043        1.8293888446854174       89.01307781896662
-0.1200000000000001       5.144422189267598        1.868184004568035        96.18893408141106
-0.1200000000000001       5.145072948686077        1.7907760674435989       96.35339059318403
-0.1200000000000001       4.95431711618863         1.829753158397381        74.41230500203841
-0.1200000000000001       5.018241174710663        1.7911403811555624       80.38921426375694
-0.1200000000000001       5.082165233232699        1.7525276039137438       87.06430856217794
-0.12000000000000012      4.955333459257286        1.7528919176257076       73.26047692777671
-0.12000000000000012      5.01925751777932         1.7142791403838888       77.55292900809505
-0.12000000000000013      4.956349802325942        1.676030676854034        72.3539665914503
-0.12000000000000013      4.702646135884874        1.751022365801573        65.55745081165472
-0.12000000000000013      4.765309795193649        1.7899203741434437       65.61393263666854
-0.12000000000000016      4.766326138262304        1.7130591333717697       66.96299623738626
-0.12000000000000013      4.828989797571079        1.7519571417136404       67.79350321942574
-0.12000000000000012      4.827973454502423        1.828818382485314        66.89484038211664
-0.1200000000000001       4.891653456879855        1.7908551500555105       70.56038871621419
-0.12000000000000012      4.890637113811199        1.8677163908271845       68.92811337649928
-0.12000000000000013      4.830006140639735        1.6750959009419668       69.06315304344983
-0.12000000000000013      4.892669799948511        1.7139939092838372       70.70613123977076
-0.12000000000000015      4.893686143017167        1.6371326685121637       71.72824211633892
-0.12000000000000013      4.949947871503449        2.212354519184748        76.26111663881991
-0.12000000000000013      5.012399757564566        2.251315594198076        86.3577339978369
-0.12000000000000016      5.014059396011135        2.1747146490634424       83.96791498865221
-0.12000000000000013      5.076511282072252        2.2136757240767695       93.64167175855108
-0.12000000000000012      5.074851643625682        2.290276669211403        96.6398753327779
-0.1200000000000001       5.138963168133369        2.252636799090097        104.68440122080155
-0.12000000000000012      5.1373035296867995       2.3292377442247307       107.38906720911432
-0.12000000000000013      5.07817092051882         2.1370747789421363       93.46312834949401
-0.12000000000000013      5.1406228065799375       2.1760358539554634       104.22987655752858
-0.12000000000000015      5.142282445026506        2.0994349088208306       103.24654081204162
-0.12000000000000013      4.95078609690758         2.1359194891808246       74.83160205444477
-0.12000000000000013      5.014897621415266        2.098279619059519        84.8737915980275
-0.12000000000000013      5.079009145922951        2.060639748938213        93.55480255301946
-0.12000000000000012      4.9516243223117105       2.0594844591769013       74.64383795543822
-0.12000000000000012      5.015735846819396        2.021844589055595        85.01222807581256
-0.12000000000000012      4.952462547715841        1.9830494291729779       74.51858273717488
-0.12000000000000012      4.946014212735129        2.5191249564691014       77.42559377569997
-0.1200000000000001       5.011253075950015        2.5589128949334805       90.35185380940965
-0.1200000000000001       5.009449513488326        2.4813934221613407       87.18684333041145
-0.1200000000000001       5.074688376703211        2.5211813606257194       99.37565979394152
-0.1200000000000001       5.076491939164901        2.5987008333978596       102.44022458480183
-0.1200000000000001       5.139927239918098        2.560969299090099        111.76096188223666
-0.1200000000000001       5.141730802379788        2.6384887718622387       114.80531411577283
-0.1200000000000001       5.072884814241522        2.4436618878535796       98.44549857614774
-0.1200000000000001       5.1381236774564085       2.4834498263179587       111.23395099258857
-0.1200000000000001       5.136320114994719        2.405930353545819        109.86142854432677
-0.12000000000000013      4.946997627427209        2.4424323471480127       75.97688153267617
-0.12000000000000013      5.010432928180405        2.404700812840252        87.80083897874992
-0.1200000000000001       5.073868228933603        2.3669692785324914       98.57615949296384
-0.12000000000000013      4.947981042119289        2.3657397378269245       76.76657769602473
-0.12000000000000013      5.011416342872486        2.328008203519164        88.59317233739884
-0.12000000000000015      4.948964456811369        2.2890471285058362       77.63524903638883
-0.1200000000000001       4.95106125261674         2.833575200156848        79.37990147307171
-0.1200000000000001       5.01541137829917         2.8718313674804317       93.18538757757457
-0.1200000000000001       5.015038355861223        2.794750577699291        90.9647290959752
-0.1200000000000001       5.079388481543653        2.8330067450228746       104.49919850430908
-0.12000000000000012      5.079761503981599        2.910087534804015        106.09287965631805
-0.1200000000000001       5.143738607226083        2.8712629123464577       117.43728593333215
-0.12000000000000013      5.144111629664028        2.9483437021275987       119.16579909995065
-0.1200000000000001       5.079015459105707        2.7559259552417332       104.01880086616512
-0.1200000000000001       5.143365584788137        2.7941821225653163       117.68711380034344
-0.1200000000000001       5.142992562350191        2.7171013327841758       117.18772963286432
-0.1200000000000001       4.949799492646338        2.7549626392349116       77.42856777036513
-0.1200000000000001       5.01377659589082         2.716138016777354        91.10223380671488
-0.1200000000000001       5.077753699135305        2.6773133943197966       104.10677787930855
-0.1200000000000001       4.948537732675934        2.676350078312975        78.24805305830051
-0.1200000000000001       5.012514835920418        2.6375254558554175       92.06496121124509
-0.1200000000000001       4.9472759727055315       2.5977375173910384       79.15222781548692
-0.12000000000000013      4.472315948008152        0.9642449383965321       77.34796460106512
-0.12000000000000016      4.409070734928974        1.0051919210608564       77.38894604257193
-0.12000000000000013      4.461672375900978        1.0509209694344583       77.16875316401058
-0.12000000000000013      4.398427162821802        1.0918679520987824       77.51078643228126
-0.12000000000000013      4.3458255218497985       1.0461389037251805       77.5582194646459
-0.1200000000000001       4.335181949742625        1.1328149347631067       77.92418978656933
-0.12000000000000013      4.282580308770623        1.0870858863895045       77.84991152391396
-0.1200000000000001       4.2719367366634495       1.1737619174274305       77.70262262065583
-0.12000000000000012      4.219335095691446        1.1280328690538286       77.59540007403534
-0.12000000000000012      4.451028803793806        1.1375970004723843       76.89675171371107
-0.1200000000000001       4.38778359071463         1.1785439831367084       77.37525935486391
-0.1200000000000001       4.324538377635453        1.2194909658010324       77.13626279333165
-0.12000000000000012      4.4403852316866335       1.2242730315103103       76.7276745524983
-0.1200000000000001       4.377140018607458        1.2652200141746344       76.68493359080911
-0.1200000000000001       4.42974165957946         1.3109490625482363       76.35555636010638
-0.12000000000000013      4.521256413077505        0.6492064401698799       72.73516352127571
-0.12000000000000013      4.487502880990664        0.5842014157082935       71.36571270899773
-0.1200000000000001       4.4537493489038225       0.5191963912467071       71.51252229570363
-0.12000000000000013      4.419995816816981        0.45419136678512084      71.7303759711505
-0.12000000000000013      4.453158791498257        0.652263789971054        73.12888122600994
-0.12000000000000013      4.419405259411416        0.5872587655094677       71.87736534099113
-0.12000000000000013      4.385651727324575        0.5222537410478814       71.79155653281825
-0.12000000000000015      4.385061169919009        0.6553211397722283       73.56222488814583
-0.12000000000000015      4.351307637832168        0.5903161153106419       72.52959577594088
-0.12000000000000015      4.3169635483397615       0.6583784895734024       74.22963656376805
-0.12000000000000013      4.501575469670303        0.8847209763895756       75.43430295391154
-0.12000000000000016      4.433477848091054        0.8877783261907498       76.3225224404888
-0.12000000000000013      4.462737369753204        0.8082543641837932       75.1893512774987
-0.12000000000000012      4.530834991332453        0.8051970143826189       74.43885271514412
-0.1200000000000001       4.491996891415355        0.7287304021768365       74.21909925800772
-0.12000000000000012      4.5600945129946036       0.7256730523756624       73.61670367645628
-0.12000000000000013      4.394639748173956        0.8113117139849673       75.49392265046663
-0.12000000000000013      4.423899269836107        0.7317877519780107       74.494335088282
-0.12000000000000015      4.355801648256859        0.7348451017791849       75.1302888150634
-0.12000000000000012      3.559128083423143        0.38095710078822415      94.56834403518151
-0.12000000000000013      3.5972221895469287       0.31825216622499547      100.73421298366279
-0.12000000000000013      3.5211073964540915       0.31831145720482434      102.99912902831835
-0.12000000000000013      3.559201502577877        0.25560652264159567      112.16408740651733
-0.12000000000000013      3.635316295670714        0.25554723166176674      107.71297708951946
-0.12000000000000013      3.5972956087016623       0.1929015880783669       119.86190139771078
-0.12000000000000015      3.6734104017944995       0.19284229709853803      115.32150718340822
-0.12000000000000012      3.4830867094850406       0.2556658136214245       115.59628338583971
-0.12000000000000013      3.521180815608826        0.19296087905819576      125.90127754154366
-0.12000000000000013      3.4450660225159897       0.19302017003802463      129.120651810936
-0.12000000000000013      3.863687062348908        0.37885549567186955      86.87489562476976
-0.12000000000000013      3.9019523616669343       0.3168394131853389       88.94217387552337
-0.12000000000000016      3.825641423741252        0.3166759623877295       92.54496992629711
-0.12000000000000013      3.8639067230592783       0.2546598799011989       97.92697465969083
-0.12000000000000012      3.94021766098496         0.25482333069880836      93.20120334529399
-0.1200000000000001       3.9021720223773046       0.1926437974146683       103.25528149540706
-0.12000000000000012      3.978482960302986        0.1928072482122778       98.2990650729324
-0.12000000000000013      3.787595785133597        0.25449642910358944      102.69686031918229
-0.12000000000000013      3.8258610844516228       0.19248034661705885      109.58330463224951
-0.12000000000000015      3.749550146525941        0.1923168958194494       114.22374340856285
-0.12000000000000016      3.787547317617467        0.37938089695095817      87.76359815988094
-0.12000000000000013      3.749501679009811        0.3172013636668181       94.84652427086029
-0.12000000000000016      3.711456040402155        0.2550218303826781       105.16380353069152
-0.12000000000000013      3.711407572886025        0.37990629823004685      90.53763618789168
-0.12000000000000013      3.6733619342783697       0.3177267649459068       98.38698300153513
-0.12000000000000013      3.635267828154584        0.38043169950913547      93.55508698874722
-0.1200000000000001       4.1646565103340745       0.3897236186352815       77.57844316614752
-0.1200000000000001       4.203427517581668        0.3256069229679383       75.68084493718774
-0.1200000000000001       4.127679447655809        0.3249905054078979       79.99407033125553
-0.1200000000000001       4.166450454903403        0.26087380974055474      81.62072677933546
-0.12000000000000012      4.242198524829261        0.2614902273005952       76.8213236439849
-0.1200000000000001       4.205221462150996        0.19675711407321161      84.4366540152389
-0.12000000000000013      4.280969532076854        0.197373531633252        79.04348391891743
-0.1200000000000001       4.0907023849775435       0.26025739218051436      87.08011507472614
-0.1200000000000001       4.129473392225137        0.1961406965131712       90.67311138051615
-0.1200000000000001       4.053725322299278        0.1955242789531308       96.11794936530094
-0.1200000000000001       4.089414148337783        0.38700658789442843      79.37033972906607
-0.1200000000000001       4.052437085659517        0.3222734746670449       83.07059431633196
-0.1200000000000001       4.015460022981252        0.25754036143966136      90.488356157936
-0.12000000000000012      4.014171786341491        0.3842895571535755       82.08634931065748
-0.12000000000000012      3.9771947236632252       0.3195564439261919       86.47199598015057
-0.12000000000000013      3.9389294243451993       0.3815725264127225       85.11566787625856
-0.1200000000000001       4.381919057315559        0.3870276490505905       71.8768811836462
-0.1200000000000001       4.348269215569324        0.32380960991147767      71.66754744500349
-0.1200000000000001       4.314619373823089        0.26059157077236483      74.82431267287113
-0.1200000000000001       4.309498208321731        0.38792630557882085      73.68768968440445
-0.1200000000000001       4.275848366575496        0.324708266439708        73.98231872482643
-0.1200000000000001       4.237077359327903        0.3888249621070512       75.72711400106735
-0.12000000000000016      4.2788867888383395       0.5912147718388722       72.88345141210313
-0.12000000000000013      4.313230878330747        0.5231523975761116       72.36464317706339
-0.1200000000000001       4.347574967823153        0.45509002331335113      72.41122316143051
-0.12000000000000013      4.240810029336918        0.5240510541043419       73.6168683301143
-0.12000000000000012      4.275154118829325        0.4559886798415814       73.9914017859117
-0.12000000000000013      4.202733269835496        0.4568873363698117       76.06301077953746
-0.12000000000000012      4.014599149903733        0.6175062744507437       73.59480420554935
-0.1200000000000001       4.052113490011318        0.5605606104968781       73.98472538574961
-0.12000000000000013      3.976871128015026        0.5578435797560253       73.77780136518246
-0.12000000000000013      4.014385468122612        0.5008979158021597       75.82727826612587
-0.1200000000000001       4.0896278301189035       0.5036149465430126       75.08655080424597
-0.1200000000000001       4.051899808230197        0.44395225184829407      78.00547817241186
-0.1200000000000001       4.127142170226489        0.44666928258914707      76.88931866723163
-0.12000000000000013      3.9391431061263202       0.49818088506130664      77.22540668302534
-0.12000000000000013      3.9766574462339053       0.44123522110744107      80.46180510250822
-0.12000000000000015      3.901415084237614        0.4385181903665881       82.66038523364955
-0.12000000000000016      4.241372448730755        0.6481604357927377       73.38465254022617
-0.12000000000000013      4.203295689229333        0.5809967180582075       73.05141378791146
-0.1200000000000001       4.165218929727912        0.5138330003236773       74.70953638721684
-0.12000000000000013      4.1657813491217475       0.6379423820120731       73.50155364539842
-0.12000000000000012      4.1277045896203255       0.5707786642775429       73.68140847742815
-0.12000000000000013      4.09019024951274         0.6277243282314084       73.87901111684482
-0.12000000000000013      4.153722968144418        0.874914406854048        75.72055247412118
-0.12000000000000016      4.194533113193253        0.8207804275338866       75.7162768561277
-0.12000000000000016      4.118942013584247        0.810562373753222        74.24921848936768
-0.12000000000000013      4.159752158633083        0.7564283944330605       74.28660586002184
-0.12000000000000013      4.235343258242089        0.7666464482137252       75.14925195988884
-0.12000000000000016      4.200562303681918        0.7022944151128991       73.86245929370361
-0.12000000000000015      4.276153403290925        0.7125124688935638       74.8242273423106
-0.12000000000000013      4.084161059024075        0.7462103406523959       73.32836414596753
-0.12000000000000013      4.124971204072912        0.6920763613322345       73.83925327492346
-0.12000000000000013      4.0493801044639035       0.6818583075515698       73.44488912450453
-0.12000000000000016      4.392667703042218        0.9419123055109111       76.73271566000031
-0.12000000000000013      4.353829603125121        0.8654456933051287       75.932810036851
-0.12000000000000016      4.314991503208022        0.7889790810993463       75.49765152859032
-0.12000000000000013      4.313019458076285        0.9195796726252901       76.3826774879877
-0.12000000000000013      4.274181358159187        0.8431130604195076       75.73039875973163
-0.12000000000000015      4.233371213110352        0.897247039739669        76.1414093416573
-0.12000000000000013      4.202932063804688        1.0647532535038835       76.29016271131448
-0.12000000000000013      4.266177276883864        1.0238062708395594       76.5721239618884
-0.12000000000000016      4.329422489963042        0.9828592881752354       76.56608698865087
-0.12000000000000013      4.186529031917932        1.0014736379539384       75.78703384225861
-0.12000000000000013      4.249774244997108        0.9605266552896142       76.23621506896524
-0.12000000000000015      4.170126000031175        0.9381940224039932       75.5368965964972
-0.12000000000000012      4.953499990437779        0.6746970867199171       62.87798334679434
-0.12000000000000013      4.984924775017095        0.5948555676892752       57.05322472479939
-0.12000000000000013      4.910576513387264        0.600855591225991        60.71910742091505
-0.12000000000000013      4.942001297966581        0.521014072195349        55.797480175554675
-0.12000000000000012      5.016349559596412        0.5150140486586332       52.040720244721655
-0.12000000000000013      4.973426082545899        0.441172553164707        51.052139471731515
-0.12000000000000013      5.047774344175728        0.43517252962799124      47.18368540030147
-0.12000000000000012      4.86765303633675         0.5270140957320647       59.453021133769795
-0.12000000000000012      4.899077820916068        0.44717257670142274      54.20522523816473
-0.12000000000000013      4.8247295592862365       0.45317260023813843      58.53199068345839
-0.12000000000000013      5.0198227869150855       0.7174681699661637       60.422411680897255
-0.12000000000000013      5.022650052962231        0.6551632365493197       57.54769211616529
-0.12000000000000013      5.088972849439538        0.6979343197955663       56.01666172658296
-0.12000000000000013      5.086145583392392        0.7602392532124103       59.87516781362116
-0.12000000000000013      5.155295645916844        0.7407054030418129       54.7750059757366
-0.12000000000000015      5.152468379869699        0.8030103364586567       59.96637901663418
-0.12000000000000012      5.0918001154866825       0.6356293863787223       53.3293806008957
-0.12000000000000013      5.158122911963989        0.6784004696249689       51.970704904771125
-0.12000000000000013      5.160950178011134        0.616095536208125        49.31652174302741
-0.1200000000000001       4.862463501492522        0.6675600876321143       65.43336553031207
-0.1200000000000001       4.8195400244420075       0.593718592138188        62.98148252604566
-0.1200000000000001       4.7766165473914945       0.5198770966442618       62.18232594702796
-0.1200000000000001       4.771427012547266        0.6604230885443114       67.20466984301184
-0.1200000000000001       4.728503535496753        0.5865815930503853       65.26153899228456
-0.1200000000000001       4.680390523602011        0.6532860894565086       69.2268114811326
-0.12000000000000013      5.123224900065999        0.5557878673480805       48.11917121389612
-0.12000000000000013      5.085499622120864        0.4954801984880359       47.08835194572227
-0.12000000000000012      5.054074837541547        0.5753217175186778       52.103786032518826
-0.1200000000000001       4.736585760030503        0.9055981018022895       73.25868225603922
-0.1200000000000001       4.7908143176323215       0.8478728480316964       70.27684463860804
-0.1200000000000001       4.699777828687067        0.8407358489438936       72.61068674377267
-0.1200000000000001       4.754006386288886        0.7830105951733004       70.25241241234882
-0.1200000000000001       4.845042875234141        0.7901475942611034       68.50917197080798
-0.1200000000000001       4.808234943890703        0.7252853414027074       68.44039566884878
-0.1200000000000001       4.89927143283596         0.7324223404905101       66.83783427914997
-0.1200000000000001       4.662969897343629        0.7758735960854977       72.37629095369637
-0.1200000000000001       4.717198454945448        0.7181483423149045       69.95792536743299
-0.1200000000000001       4.626161966000192        0.7110113432271017       72.27765107608417
-0.1200000000000001       4.670518307024916        0.9202598109508501       74.97284954125949
-0.1200000000000001       4.633710375681479        0.8553975580924542       73.48946666785237
-0.1200000000000001       4.596902444338041        0.7905353052340583       73.29644314248173
-0.12000000000000012      4.604450854019328        0.9349215200994108       75.5634933237016
-0.12000000000000012      4.567642922675891        0.8700592672410148       73.96908169204578
-0.12000000000000013      4.53838340101374         0.9495832292479714       76.2438723900066
-0.12000000000000013      4.961060460023605        0.9976968520185993       69.73355258802927
-0.12000000000000016      5.022256627799302        1.0340376709191215       68.3603274304832
-0.12000000000000016      5.025493139104455        0.9597179939401753       66.26518355158402
-0.12000000000000013      5.086689306880152        0.9960588128406974       66.25654711772933
-0.12000000000000013      5.083452795574999        1.0703784898196436       69.529920973073
-0.12000000000000016      5.147885474655849        1.0323996317412196       68.19770680141684
-0.12000000000000015      5.144648963350696        1.1067193087201659       72.12954783124346
-0.12000000000000013      5.089925818185305        0.9217391358617513       64.69045106351467
-0.12000000000000013      5.1511219859610025       0.9580799547622735       65.51203739406438
-0.12000000000000015      5.154358497266156        0.8837602777833273       63.70551615696621
-0.12000000000000013      4.955390107834235        0.7554470280445877       64.29689745529814
-0.12000000000000013      5.021712904311543        0.7982181112908342       62.56104210450478
-0.12000000000000013      4.957280225230692        0.8361969693692581       65.78043238042761
-0.12000000000000016      5.0236030217079986       0.8789680526155047       64.53911119862285
-0.12000000000000015      4.959170342627148        0.9169469106939288       67.36859529007097
-0.12000000000000013      5.088035700788849        0.8409891945370808       63.08810061432727
-0.12000000000000013      4.904941785025329        0.9746721644645219       70.9857170204103
-0.12000000000000013      4.903051667628874        0.8939222231398513       68.5756061292362
-0.1200000000000001       4.901161550232416        0.8131722818151808       67.40812442440077
-0.12000000000000012      4.848823110027054        0.9516474769104444       71.22458264205332
-0.1200000000000001       4.846932992630597        0.8708975355857739       69.12132118270183
-0.12000000000000012      4.792704435028778        0.928622789356367        71.6994357429856
-0.1200000000000001       4.500885625361191        1.2744824228806726       75.96964132147195
-0.1200000000000001       4.511529197468364        1.1878063918427466       75.70057587252784
-0.1200000000000001       4.572029591142922        1.238015783213109        75.2336489530884
-0.1200000000000001       4.582673163250095        1.151339752175183        75.1162653681492
-0.1200000000000001       4.643173556924653        1.2015491435455452       74.77039656081467
-0.12000000000000013      4.653817129031826        1.1148731125076192       75.01956690895291
-0.12000000000000012      4.714317522706384        1.1650825038779817       74.10161274535967
-0.12000000000000013      4.522172769575537        1.1011303608048206       76.01514468453772
-0.12000000000000013      4.593316735357268        1.064663721137257        75.83633737363695
-0.12000000000000015      4.53281634168271         1.0144543297668944       76.88477213129363
-0.1200000000000001       4.731018700699474        0.9704692023212124       74.145574832401
-0.1200000000000001       4.787137375697749        0.9934938898752899       72.47661776060531
-0.1200000000000001       4.725451641368444        1.0353403028401356       74.01735774251509
-0.1200000000000001       4.78157031636672         1.058364990394213        72.48888021161802
-0.1200000000000001       4.719884582037414        1.1002114033590584       73.91774958671475
-0.12000000000000013      4.77600325703569         1.123236090913136        72.68795368570055
-0.12000000000000013      4.843256050696024        1.0165185774293675       72.17362541796726
-0.12000000000000013      4.8376889913649945       1.0813896779482906       72.05061310503686
-0.12000000000000015      4.899374725694299        1.0395432649834448       71.63831338210224
-0.12000000000000013      4.659384188362856        1.0500020119886961       75.50330048718537
-0.1200000000000001       4.664951247693886        0.9851309114697732       75.8009888511907
-0.12000000000000013      4.598883794688298        0.9997926206183338       76.50051841294459
-0.12000000000000013      4.953291571342152        1.295602147473322        72.34532190247383
-0.12000000000000016      5.016199588540187        1.33424439218862         72.55606232026796
-0.12000000000000016      5.016429961288212        1.2574666425101635       71.67516266297804
-0.12000000000000013      5.079337978486246        1.2961088872254616       74.39518936747784
-0.12000000000000013      5.079107605738221        1.372886636903918        76.9304648233634
-0.12000000000000016      5.142245995684281        1.3347511319407597       79.69099463486761
-0.12000000000000013      5.142015622936254        1.411528881619216        83.60626576496352
-0.12000000000000013      5.079568351234273        1.2193311375470048       72.51136890292932
-0.12000000000000013      5.142476368432307        1.257973382262303        76.41471185616737
-0.12000000000000015      5.1427067411803336       1.1811956325838464       74.12335831137074
-0.12000000000000016      4.955233793512516        1.2211258236096412       70.94927660800242
-0.12000000000000013      5.018372183458576        1.1829903186464827       70.80149338442594
-0.12000000000000016      5.081510573404636        1.1448548136833243       71.68625290219514
-0.12000000000000013      4.957176015682879        1.1466494997459606       70.44857409005971
-0.12000000000000013      5.020314405628939        1.1085139947828022       69.86949055645947
-0.12000000000000015      4.959118237853241        1.07217317588228         70.0747484736932
-0.12000000000000016      4.956347501881487        1.523277613930101        73.56164197135737
-0.12000000000000013      5.01823687556641         1.4860280364931395       75.40605186609723
-0.12000000000000016      5.080126249251332        1.4487784590561779       79.24213199458079
-0.12000000000000013      4.955328858368375        1.4473857917778412       72.57604096245605
-0.12000000000000013      5.017218232053298        1.4101362143408798       73.42974115921561
-0.12000000000000015      4.954310214855264        1.3714939696255817       71.92184697864701
-0.12000000000000013      4.774061034865326        1.1977124147768168       72.64884221338042
-0.12000000000000013      4.835746769194632        1.155866001811971        71.82001001069294
-0.12000000000000013      4.833804547024268        1.2303423256756518       72.22546405573755
-0.12000000000000016      4.895490281353574        1.1884959127108061       71.31249630171834
-0.12000000000000015      4.89354805918321         1.2629722365744867       72.61229711190514
-0.12000000000000013      4.8974325035239366       1.1140195888471256       71.16977838105196
-0.12000000000000012      4.705452340220869        1.456328392433239        71.40438414511446
-0.12000000000000013      4.768430791514302        1.4920386533455192       69.96741865782326
-0.12000000000000013      4.76741214800119         1.41614683119326         71.72771527092254
-0.12000000000000013      4.830390599294622        1.4518570921055403       71.36179023486547
-0.12000000000000013      4.831409242807734        1.5277489142577998       70.30627705807254
-0.12000000000000016      4.8933690505880545       1.4875673530178206       72.26991764366035
-0.12000000000000015      4.894387694101166        1.5634591751700802       72.21144343691518
-0.12000000000000013      4.829371955781511        1.3759652699532805       72.14455010530726
-0.12000000000000013      4.892350407074943        1.4116755308655609       72.16855327280668
-0.12000000000000015      4.891331763561832        1.3357837087133013       73.09214610571684
-0.12000000000000013      4.707668635842248        1.3835169202944249       72.35661046312893
-0.12000000000000013      4.769628443622569        1.3433353590544457       71.8229559967662
-0.12000000000000013      4.83158825140289         1.3031537978144663       72.47370928933437
-0.12000000000000012      4.709884931463627        1.3107054481556104       72.92584942871414
-0.12000000000000013      4.771844739243948        1.270523886915631        72.1710940461224
-0.12000000000000013      4.712101227085006        1.237893976016796        73.58072630356173
-0.12000000000000016      4.703347686968873        1.6773488724594898       67.51717125551612
-0.12000000000000013      4.767027689346303        1.6393856400296867       68.0200267346319
-0.12000000000000016      4.8307076917237355       1.6014224075998835       69.56934145942155
-0.12000000000000013      4.704049238052871        1.603675379117406        68.34415202657723
-0.12000000000000013      4.767729240430302        1.565712146687603        68.30879108777097
-0.12000000000000013      4.70475078913687         1.5300018857753228       69.32131497651184
-0.1200000000000001       4.498669329739813        1.3472938950194873       74.71578665800791
-0.1200000000000001       4.569813295521543        1.3108272553519236       74.77200355886899
-0.1200000000000001       4.567596999900164        1.3836387274907378       73.21349199275201
-0.1200000000000001       4.638740965681896        1.3471720878231743       73.60920259161108
-0.1200000000000001       4.636524670060517        1.4199835599619886       72.27424353632284
-0.1200000000000001       4.640957261303274        1.2743606156843597       74.33746103725129
-0.12000000000000013      4.687175536856229        2.681944104459201        42.10820287349091
-0.12000000000000013      4.753146965796357        2.7198518783836128       50.59225563985416
-0.12000000000000016      4.751885205825953        2.6412393174616757       49.648036784962216
-0.12000000000000013      4.817856634766082        2.679147091386088        57.67864549189381
-0.12000000000000012      4.819118394736485        2.7577596523080246       59.2352608080636
-0.1200000000000001       4.8838280637062095       2.7170548653104993       66.85865167865595
-0.12000000000000012      4.885089823676612        2.7956674262324364       68.52708477155579
-0.12000000000000013      4.816594874795679        2.6005345304641514       58.74502016662049
-0.12000000000000012      4.882566303735807        2.638442304388563        67.66320284540465
-0.12000000000000013      4.8813045437654035       2.5598297434666266       68.37471444829669
-0.12000000000000012      4.430003946934369        2.848241177169084        27.958673350389347
-0.12000000000000013      4.4942968444148335       2.806666908991613        28.27408011408098
-0.1200000000000001       4.429441451301321        2.7713430135081487       30.29893336245479
-0.12000000000000013      4.4937343487817865       2.7297687453306776       31.340369495815953
-0.12000000000000013      4.5585897418952985       2.7650926408141423       30.90413812826707
-0.12000000000000013      4.5580272462622515       2.688194477153207        34.183966331758654
-0.12000000000000015      4.622882639375764        2.723518372636671        35.90149779692722
-0.12000000000000013      4.622320143742717        2.6466202089757362       37.835596542094244
-0.1200000000000001       4.428878955668274        2.694444849847213        31.637821793087692
-0.1200000000000001       4.4931718531487395       2.652870581669742        33.064707156753705
-0.12000000000000012      4.5574647506292045       2.6112963134922715       35.620154682435256
-0.1200000000000001       4.4283164600352265       2.6175466861862775       33.247120985326774
-0.12000000000000012      4.492609357515692        2.575972418008807        34.923324312654266
-0.1200000000000001       4.4277539644021795       2.540648522525342        37.38235801398286
-0.12000000000000012      4.686081822187669        2.370014564199058        48.13200809975803
-0.12000000000000013      4.751064919824534        2.4072921622665686       54.21542250451621
-0.12000000000000013      4.752048334516614        2.330599552945481        54.51199779853532
-0.12000000000000013      4.817031432153478        2.3678771510129915       59.43559289768817
-0.12000000000000012      4.816048017461399        2.4445697603340797       60.678106950844686
-0.12000000000000013      4.882014529790344        2.405154749080502        66.64639147602855
-0.12000000000000013      4.881031115098264        2.4818473584015903       68.01870844467734
-0.12000000000000013      4.818014846845559        2.291184541691903        61.41170873468505
-0.12000000000000013      4.882997944482424        2.328462139759414        67.57973943891083
-0.12000000000000015      4.883981359174504        2.2517695304383256       68.9615164918317
-0.12000000000000016      4.686902108189089        2.603961719394165        42.56571279707336
-0.12000000000000013      4.751611777158813        2.5632569323966403       52.098175132416856
-0.12000000000000013      4.81632144612854         2.5225521453991155       60.864106490142724
-0.12000000000000013      4.686628679521949        2.5259793343291292       44.36202787411098
-0.12000000000000013      4.751338348491673        2.4852745473316045       54.280477407713576
-0.12000000000000013      4.686355250854809        2.4479969492640934       46.27097133386681
-0.1200000000000001       4.4923359288485525       2.497990032943771        38.60783322971034
-0.1200000000000001       4.557191321962065        2.5333139284272357       36.597169140812696
-0.1200000000000001       4.6220467150755775       2.5686378239107004       38.063351914936014
-0.1200000000000001       4.556917893294925        2.4553315433622          40.270704753841386
-0.12000000000000012      4.621773286408437        2.4906554388456645       39.71338584555403
-0.1200000000000001       4.621499857741297        2.4126730537806287       42.86117685197145
-0.12000000000000013      4.696758150301886        2.0605802929378703       57.62432259602573
-0.12000000000000016      4.760055580602276        2.09852384949959         61.08246465764245
-0.12000000000000013      4.7608938060064085       2.022088819495666        61.40431790782044
-0.12000000000000013      4.824191236306798        2.0600323760573858       63.71959535731512
-0.12000000000000013      4.823353010902667        2.136467406061309        65.05174653300803
-0.12000000000000013      4.887488666607189        2.097975932619105        67.97013822269984
-0.12000000000000015      4.886650441203058        2.1744109626230284       69.85403860033242
-0.12000000000000012      4.82502946171093         1.9835973460534624       63.942995615835045
-0.12000000000000012      4.88832689201132         2.0215409026151816       67.58233182090932
-0.12000000000000012      4.889165117415452        1.9451058726112582       66.88406789484516
-0.12000000000000016      4.698230146697632        1.983190811153796        60.88611758370345
-0.12000000000000013      4.762365802402154        1.9446993377115922       63.46670696238215
-0.1200000000000001       4.8265014581066765       1.906207864269388        65.25259152102761
-0.12000000000000013      4.699702143093379        1.9058013293697216       62.25122409915316
-0.12000000000000013      4.763837798797901        1.8673098559275179       64.63795465907964
-0.12000000000000015      4.701174139489126        1.8284118475856475       63.690968622461824
-0.12000000000000013      4.6887509042162225       2.2926559963837607       50.91931001705701
-0.12000000000000013      4.7547174165451676       2.2532409851301836       57.69498220477246
-0.12000000000000016      4.820683928874113        2.213825973876606        64.1405825887892
-0.12000000000000013      4.691419986244777        2.215297428568464        52.703950170162145
-0.12000000000000013      4.757386498573722        2.1758824173148863       59.73459652211236
-0.12000000000000015      4.694089068273332        2.137938860753167        54.549706063538146
-0.12000000000000013      4.422252248147342        2.228023004895801        49.98993332136521
-0.12000000000000016      4.488209641657424        2.263520894721615        47.29864696019307
-0.12000000000000016      4.490878723685977        2.186162326906318        50.02490989062716
-0.12000000000000013      4.55683611719606         2.221660216732132        47.89936020105086
-0.12000000000000013      4.554167035167506        2.2990187845474295       46.545147435290275
-0.12000000000000016      4.622793510706142        2.2571581065579465       48.32869341647873
-0.12000000000000013      4.620124428677587        2.3345166743732433       46.640159901017824
-0.12000000000000013      4.559505199224613        2.1443016489168354       51.05667641570966
-0.12000000000000013      4.625462592734696        2.1797995387426496       49.962951323943436
-0.12000000000000015      4.6281316747632495       2.102440970927353        52.791741012076244
-0.1200000000000001       4.42637853533847         2.4624921431179567       41.39285620796057
-0.1200000000000001       4.490960499784842        2.4198336535363856       42.92448218779462
-0.1200000000000001       4.555542464231215        2.377175163954815        44.420588106133344
-0.12000000000000012      4.425003106274761        2.3843357637105713       43.90943295761733
-0.12000000000000013      4.489585070721134        2.341677274129           45.347101894294454
-0.12000000000000013      4.423627677211051        2.306179384303186        46.50037446306415
-0.12000000000000012      4.12837404383571         2.4031774158641364       58.4964578976727
-0.1200000000000001       4.2032190239773275       2.437545192529438        51.24851714933787
-0.12000000000000013      4.201843594913618        2.3593888131220524       53.878151673698085
-0.12000000000000013      4.2766885750552355       2.3937565897873543       47.527689317673165
-0.1200000000000001       4.278064004118945        2.4719129691947392       46.61615236664872
-0.1200000000000001       4.351533555196852        2.4281243664526553       43.784869229608624
-0.1200000000000001       4.352908984260562        2.5062807458600407       42.49631613891408
-0.12000000000000013      4.275313145991526        2.3156002103799684       51.76290899173294
-0.12000000000000013      4.3501581261331435       2.34996798704527         46.29266279234148
-0.12000000000000015      4.348782697069435        2.2718116076378845       50.38613396908421
-0.1200000000000001       4.449697874290369        1.9025550041049786       61.497174335620166
-0.1200000000000001       4.511462943293248        1.9420613263132012       58.52704806079596
-0.1200000000000001       4.512934939688995        1.8646718445291273       61.72682947604462
-0.1200000000000001       4.574700008691874        1.9041781667373503       59.48253160180876
-0.12000000000000012      4.573228012296127        1.9815676485214244       57.38804641401249
-0.12000000000000013      4.636465077694753        1.9436844889455733       59.18993310282583
-0.12000000000000013      4.634993081299006        2.0210739707296472       56.90744728273194
-0.12000000000000012      4.576172005087621        1.826788684953276        62.28519466165565
-0.12000000000000013      4.6379370740905          1.8662950071614988       60.83712652648113
-0.12000000000000013      4.639409070486247        1.7889055253774244       63.281165988033806
-0.12000000000000013      4.429113654683098        2.1466560046980954       53.447454870833326
-0.12000000000000013      4.497740130221734        2.104795326708613        53.81410750661639
-0.12000000000000013      4.56636660576037         2.06293464871913         54.761081667080504
-0.12000000000000012      4.435975061218855        2.0652890045003898       55.666724216422686
-0.12000000000000012      4.504601536757491        2.023428326510907        56.05098971674016
-0.12000000000000012      4.442836467754612        1.9839220043026842       57.9530150501118
-0.1200000000000001       4.464615447448391        1.6109465792219109       69.91140070892084
-0.1200000000000001       4.524123119557511        1.6459655258668264       67.61885643635094
-0.1200000000000001       4.52482467064151         1.572292032524743        69.85265231288147
-0.1200000000000001       4.584332342750631        1.6073109791696585       68.35778528062637
-0.12000000000000012      4.583630791666632        1.680984472511742        66.72038182069463
-0.1200000000000001       4.643840014859752        1.642329925814574        67.8681100466659
-0.12000000000000013      4.6431384637757525       1.7160034191566576       66.17518189746222
-0.1200000000000001       4.58503389383463         1.533637485827575        70.00905918381463
-0.12000000000000012      4.644541565943751        1.5686564324724905       68.9624953802655
-0.1200000000000001       4.645243117027748        1.494982939130407        70.43376357921946
-0.1200000000000001       4.4558970004811576       1.5359472000534924       71.93077097067057
-0.1200000000000001       4.516106223674277        1.4972926533563244       71.47711534549738
-0.1200000000000001       4.5763154468673966       1.4586381066591565       71.40163555959607
-0.1200000000000001       4.447178553513925        1.4609478208850737       73.17723543449844
-0.1200000000000001       4.507387776707045        1.4222932741879057       72.6558225364011
-0.1200000000000001       4.438460106546692        1.385948441716655        74.50347845046957
-0.1200000000000001       4.453427267579875        1.8296528978842115       64.10995748957347
-0.1200000000000001       4.516664332978501        1.7917697383083604       64.22608355192342
-0.1200000000000001       4.579901398377127        1.7538865787325089       64.7225705716359
-0.1200000000000001       4.45715666086938         1.7567507916634448       65.51433095096718
-0.1200000000000001       4.520393726268006        1.7188676320875933       65.68941619796648
-0.1200000000000001       4.460886054158886        1.683848685442678        66.98882460329159
-0.12000000000000013      4.240267945735122        1.765078676898496        69.41801235928362
-0.12000000000000013      4.292625427873933        1.7994477587001163       66.84096280754116
-0.12000000000000013      4.296354821163439        1.7265456524793497       69.63598382277952
-0.1200000000000001       4.348712303302251        1.7609147342809701       66.8913339092758
-0.12000000000000012      4.344982910012745        1.8338168405017372       65.23172792188052
-0.1200000000000001       4.401069785441063        1.7952838160825908       65.40186501571078
-0.12000000000000012      4.397340392151557        1.868185922303358        63.80464951475244
-0.12000000000000012      4.352441696591756        1.6880126280602035       69.55689358898331
-0.1200000000000001       4.404799178730568        1.7223817098618242       66.82156935349659
-0.12000000000000012      4.408528572020073        1.6494796036410573       69.71562467278147
-0.1200000000000001       4.249611794459577        1.5331701634072927       73.59489842403175
-0.1200000000000001       4.30336270770678         1.552614267360947        71.96293460044706
-0.1200000000000001       4.294644260739548        1.4776148881925286       74.20515944870925
-0.1200000000000001       4.34839517398675         1.4970589921461832       72.55918528258758
-0.1200000000000001       4.357113620953983        1.572058371314602        71.62219685315432
-0.1200000000000001       4.402146087233954        1.5165030960998378       72.23032347129426
-0.1200000000000001       4.4108645342011865       1.5915024752682563       71.38026781316803
-0.1200000000000001       4.339676727019519        1.4220596129777645       74.57765353322989
-0.1200000000000001       4.393427640266722        1.441503716931419        73.46137664763357
-0.1200000000000001       4.38470919329949         1.3665043377630004       75.15722223778548
-0.12000000000000013      4.242603907916235        1.707101548525695        70.94966861331258
-0.1200000000000001       4.2986907833445525       1.668568524106549        71.03360592190802
-0.1200000000000001       4.3547776587728695       1.6300354996874025       71.29113228880493
-0.12000000000000012      4.244939870097349        1.6491244201528943       71.61084207125921
-0.1200000000000001       4.301026745525666        1.610591395733748        71.52239615685698
-0.12000000000000012      4.247275832278463        1.5911472917800935       72.36280985809759
-0.12000000000000012      1.7360196494457518       0.38145714558558497      92.60815253581534
-0.1200000000000001       1.774126447258116        0.3187385120056112       102.11093026579327
-0.12000000000000013      1.6978276721790833       0.318790650620634        100.29970172420244
-0.1200000000000001       1.7359344699914472       0.25607201704066024      112.5158602644867
-0.1200000000000001       1.81223324507048         0.25601987842563745      116.41724634087299
-0.1200000000000001       1.7740412678038113       0.19335338346068648      128.10500399007972
-0.1200000000000001       1.850340042882844        0.19330124484566372      131.811663545459
-0.12000000000000012      1.6596356949124147       0.25612415565568303      108.7040742482111
-0.1200000000000001       1.6977424927247786       0.19340552207570927      121.83089853682192
-0.12000000000000013      1.6214437176457461       0.19345766069073206      117.79686834835911
-0.12000000000000013      1.6609781079510872       0.38239771231690767      92.32712141320889
-0.12000000000000013      1.6227861306844187       0.31973121735195664      98.42151775843654
-0.12000000000000013      1.58459415341775         0.25706472238700573      106.50400498202232
-0.12000000000000013      1.5859365664564227       0.3833382790482303       88.99584694045802
-0.12000000000000013      1.547744589189754        0.32067178408327934      94.65756584426713
-0.12000000000000015      1.510895024961758        0.38427884577955296      86.07673015985876
-0.12000000000000012      2.040449729829753        0.3811703305205034       98.55429762169418
-0.12000000000000013      2.0785759634856227       0.31847137950404253      110.05398825303037
-0.1200000000000001       2.002449007546116        0.3185234007068          109.88994494027017
-0.1200000000000001       2.0405752412019864       0.25582444969033913      123.52847186763502
-0.12000000000000012      2.1167021971414925       0.2557724284875816       125.65514498016209
-0.1200000000000001       2.0787014748578563       0.19312549867387818      140.09707266215713
-0.12000000000000013      2.1548284307973624       0.1930734774711207       141.78507859884536
-0.1200000000000001       1.9644482852624803       0.2558764708930967       120.64055441112262
-0.1200000000000001       2.00257451891835         0.19317751987663576      134.8594217284312
-0.1200000000000001       1.926447562978844        0.1932295410793933       131.7728796552223
-0.12000000000000013      1.9643422097337528       0.3812420342867738       98.71950922530658
-0.1200000000000001       1.9263414874501166       0.31859510447307043      108.0251741491029
-0.1200000000000001       1.8883407651664799       0.25594817465936703      118.42837919481731
-0.12000000000000012      1.8882346896377524       0.3813137380530442       95.1315734633643
-0.1200000000000001       1.8502339673541162       0.3186668082393408       103.99015377117391
-0.12000000000000013      1.8121271695417522       0.38138544181931455      91.85845400341651
-0.1200000000000001       2.9513903505222703       0.3791941936118336       106.49287052220313
-0.1200000000000001       2.9892693719457295       0.316416314648294        117.48012037855597
-0.1200000000000001       2.913542762891715        0.3168985177995856       119.07691547906609
-0.1200000000000001       2.951421784315175        0.2541206388360461       129.23110145661977
-0.1200000000000001       3.027148393369189        0.25363843568475447      128.14203143552703
-0.1200000000000001       2.9893008057386345       0.19134275987250648      140.2324889106256
-0.1200000000000001       3.065027414792649        0.19086055672121488      138.95867057437874
-0.1200000000000001       2.8756951752611606       0.2546028419873376       131.38783536366572
-0.1200000000000001       2.9135741966846203       0.19182496302379806      142.27538036750354
-0.1200000000000001       2.8378475876306055       0.19230716617508964      143.80807254597133
-0.12000000000000009      3.2541499778725695       0.3783119018567103       101.21215109485723
-0.1200000000000001       3.2923738172911614       0.31632755800618895      110.73096889327513
-0.1200000000000001       3.2163390924584543       0.3157545958319516       111.48800195341587
-0.1200000000000001       3.254562931877046        0.25377025198143016      123.53121615325786
-0.1200000000000001       3.3305976567097537       0.2543432141556675       119.84466143885174
-0.1200000000000001       3.2927867712956385       0.1917859081309088       133.20262931565824
-0.1200000000000001       3.368821496128346        0.19235887030514615      129.34344921570104
-0.1200000000000001       3.178528207044339        0.2531972898071928       125.45336980220661
-0.1200000000000001       3.216752046462931        0.19121294595667143      138.50525990034666
-0.1200000000000001       3.1407173216302238       0.19063998378243407      139.9340315919997
-0.1200000000000001       3.1784600710349946       0.3785324747954912       99.8358223084287
-0.1200000000000001       3.140649185620879        0.3159751687707324       111.81635966796901
-0.1200000000000001       3.102838300206764        0.2534178627459736       125.49304989853961
-0.1200000000000001       3.1027701641974197       0.378753047734272        102.30080328133442
-0.1200000000000001       3.0649592787833044       0.31619574170951326      115.16541614697218
-0.1200000000000001       3.027080257359845        0.3789736206730528       104.94627726680294
-0.1200000000000001       3.4828835570354992       0.38029580105534566      94.3987088855065
-0.1200000000000001       3.4448628700664488       0.3176501574719458       104.46303084949959
-0.1200000000000001       3.4068421830973974       0.255004513888546        117.13794508693206
-0.1200000000000001       3.406639030647856        0.37963450132246723      97.4078813941073
-0.1200000000000001       3.368618343678805        0.3169888577390674       108.35684662860155
-0.1200000000000001       3.3303945042602128       0.37897320158958875      100.643297958064
-0.12000000000000015      3.1020779205199203       0.6270919757971386       61.86654769084598
-0.12000000000000013      3.1400959348580826       0.5648969573120315       71.66415573525396
-0.12000000000000016      3.064406028020507        0.5651175302508123       68.94829421134946
-0.12000000000000013      3.10242404235867         0.5029225117657053       80.02356412989496
-0.12000000000000012      3.178113949196245        0.5027019388269245       80.89659887907484
-0.1200000000000001       3.140442056696832        0.4407274932805982       90.14963425876797
-0.1200000000000001       3.2161319635344072       0.4405069203418174       90.84411595025185
-0.12000000000000013      3.026734135521095        0.5031430847044861       80.44017272147227
-0.12000000000000012      3.0647521498592574       0.44094806621937904      91.94709663994493
-0.12000000000000013      2.9890622430216824       0.4411686391581598       93.24526435204199
-0.1200000000000001       2.647938009530241        0.3791971110270268       106.01078289591256
-0.1200000000000001       2.6859535071476937       0.3169007058609805       117.62829262782012
-0.1200000000000001       2.6099355024525313       0.31668908558245973      119.68730613830229
-0.1200000000000001       2.647951000069983        0.25439268041641344      131.85655157364224
-0.1200000000000001       2.723969004765146        0.2546043006949342       131.4353143545173
-0.1200000000000001       2.685966497687436        0.19209627525036707      146.56045425893393
-0.1200000000000001       2.7619845023825986       0.19230789552888794      145.3032016651419
-0.1200000000000001       2.571932995374821        0.25418106013789254      131.70946863948956
-0.1200000000000001       2.6099484929922734       0.19188465497184626      144.67056660952963
-0.1200000000000001       2.533930488297111        0.19167303469332542      143.82115080534618
-0.1200000000000001       2.8755272652742634       0.3791949229656319       104.69292747545299
-0.1200000000000001       2.8376796776437083       0.31689924715338397      118.48935606089799
-0.1200000000000001       2.7998320900131533       0.2546035713411359       130.24689452706076
-0.1200000000000001       2.7996641800262556       0.3791956523194302       103.91009570655032
-0.1200000000000001       2.761816592395701        0.3168999765071822       117.28349827135614
-0.1200000000000001       2.7238010947782483       0.3791963816732285       103.21838205458238
-0.12000000000000012      2.3442561118403997       0.37903279223550823      103.49569931479435
-0.1200000000000001       2.38217407918515         0.31656584648882075      115.4325296739396
-0.12000000000000013      2.306430749993608        0.3168682257902961       116.83409068903126
-0.1200000000000001       2.3443487173383586       0.2544012800436087       130.43760042497112
-0.1200000000000001       2.4200920465299003       0.25409890074213326      130.65432824026297
-0.1200000000000001       2.3822666846831084       0.19193433429692114      146.72183301166007
-0.1200000000000001       2.4580100138746506       0.19163195499544577      146.06906334839482
-0.12000000000000012      2.268605388146816        0.254703659345084        128.79343712779678
-0.1200000000000001       2.3065233554915663       0.1922367135983965       143.00573369885578
-0.12000000000000013      2.2307800263000246       0.19253909289987187      140.9243293367426
-0.12000000000000013      2.268304516337738        0.379567176806757        103.85000206384669
-0.12000000000000013      2.230479154490946        0.3174026103615449       115.18203319420213
-0.12000000000000013      2.1926537926441543       0.25523804391633276      126.58864034248128
-0.12000000000000012      2.1923529208350763       0.3801015613780058       100.32864783959496
-0.12000000000000012      2.1545275589882844       0.3179369949327937       111.21621295073176
-0.12000000000000013      2.1164013253324145       0.3806359459492546       97.04162220445741
-0.1200000000000001       2.572017535107781        0.37915603132914716      106.7386063242199
-0.1200000000000001       2.534015028030071        0.31664800588458003      118.90753700911716
-0.1200000000000001       2.4960125209523607       0.2541399804400129       130.20468125611987
-0.1200000000000001       2.4960970606853206       0.3791149516312675       104.01381814088505
-0.1200000000000001       2.4580945536076104       0.3166069261867004       115.78725882694268
-0.1200000000000001       2.42017658626286         0.3790738719333879       101.44537795575475
-0.12000000000000013      2.7980232064686885       0.6285420950724706       59.253365948858146
-0.12000000000000013      2.836364992482084        0.5662051197073114       69.92193564430528
-0.12000000000000013      2.7605019072340773       0.5662058490611096       69.80247643104187
-0.1200000000000001       2.798843693247472        0.5038688736959503       78.99275189820777
-0.12000000000000012      2.8747067784954794       0.5038681443421521       81.13252241628456
-0.1200000000000001       2.8371854792608677       0.44153189833079115      90.57682752950144
-0.12000000000000012      2.913048564508875        0.4415311689769928       92.8125458451135
-0.12000000000000012      2.7229806079994647       0.5038696030497487       80.89967278357094
-0.1200000000000001       2.7613223940128604       0.44153262768458945      90.29154000641023
-0.12000000000000012      2.685459308764853        0.44153335703838775      92.52954824803791
-0.12000000000000016      3.0260642420071124       0.6274545056159716       58.33131262082118
-0.12000000000000013      2.9883923495077          0.5654800600696455       68.41510568887051
-0.12000000000000013      2.9507204570082872       0.5035056145233192       80.95314434218538
-0.12000000000000013      2.9500505634943046       0.6278170354348046       58.18494871047375
-0.12000000000000013      2.912378670994892        0.5658425898884784       69.82664419433796
-0.12000000000000015      2.8740368849814963       0.6281795652536375       58.316594384177776
-0.1200000000000001       2.495195981587593        0.627790204838987        55.66091590732726
-0.1200000000000001       2.533381488573255        0.5656419313859969       64.77312075904456
-0.1200000000000001       2.4574610141507947       0.5656008516881172       67.06572242938431
-0.1200000000000001       2.4956465211364565       0.5034525782351273       76.95886412377793
-0.1200000000000001       2.571566995558917        0.5034936579330069       78.3798045838778
-0.1200000000000001       2.5338320281221183       0.44130430478213717      91.07075078693971
-0.1200000000000001       2.6097525025445787       0.4413453844800169       92.76894998377034
-0.1200000000000001       2.419726046713996        0.5034114985372475       78.38117073103264
-0.1200000000000001       2.4579115536996583       0.4412632250842575       88.91133815595647
-0.1200000000000001       2.381991079277198        0.44122214538637783      90.22480087534007
-0.12000000000000013      2.722316400248415        0.6283541225140997       57.94588944425996
-0.1200000000000001       2.684795101013803        0.5660178765027388       68.89959395090527
-0.1200000000000001       2.647273801779191        0.5036816304913778       80.28476322650442
-0.12000000000000012      2.6466095940281407       0.6281661499557287       55.80170051605596
-0.1200000000000001       2.609088294793529        0.5658299039443678       66.3191585546435
-0.12000000000000012      2.570902787807867        0.6279781773973578       53.96702310133381
-0.12000000000000012      2.191855235104409        0.63032308959401         56.3135631491588
-0.12000000000000013      2.2299554542884064       0.5675005152543845       63.85200288042781
-0.12000000000000013      2.154003858785745        0.5680348998256333       66.55453405098257
-0.12000000000000013      2.1921040779697427       0.5052123254860078       75.42478136701274
-0.12000000000000012      2.2680556734724044       0.504677940914759        76.71433162686273
-0.12000000000000013      2.2302042971537404       0.44238975114638246      89.02853431662905
-0.12000000000000013      2.306155892656402        0.4418553665751336       91.07713287249362
-0.12000000000000012      2.116152482467081        0.5057467100572567       76.28958311278656
-0.12000000000000012      2.1542527016510786       0.44292413571763123      86.19237059115508
-0.12000000000000013      2.078301106148417        0.44345852028888         86.7992254148623
-0.1200000000000001       2.419360794966797        0.6284234260277427       56.79532332087123
-0.1200000000000001       2.3816258275299984       0.5662340728768729       67.30993686088728
-0.1200000000000001       2.3438908600932002       0.5040447197260033       78.41460467634033
-0.1200000000000001       2.3435256083460008       0.6290566472164985       54.85366122976747
-0.1200000000000001       2.3057906409092026       0.5668672940656287       64.58036139150842
-0.1200000000000001       2.267690421725205        0.6296898684052542       53.41499495901077
-0.12000000000000012      3.404632029158957        0.628353034731214        66.26215622116884
-0.12000000000000013      3.4432560427250034       0.5665040512454664       73.00010439009924
-0.1200000000000001       3.3670115163373597       0.5658427515125881       70.95797069913611
-0.1200000000000001       3.4056355299034062       0.5039937680268406       79.59554674062508
-0.12000000000000012      3.48188005629105         0.504655067759719        79.58292335276732
-0.1200000000000001       3.4442595434694527       0.4421447845410931       87.32477628659704
-0.12000000000000013      3.520504069857096        0.44280608427397156      87.05276092818787
-0.1200000000000001       3.329391003515763        0.5033324682939622       80.28520346040523
-0.1200000000000001       3.3680150170818095       0.4414834848082147       89.73903660990916
-0.1200000000000001       3.2917704906941663       0.4408221850753362       91.48876505287217
-0.12000000000000013      3.328993501999197        0.6280377699976952       63.3095221478638
-0.12000000000000013      3.2913729891776007       0.5655274867790693       70.36773601319749
-0.1200000000000001       3.2537524763560035       0.5030172035604433       80.90333238556225
-0.12000000000000013      3.2533549748394384       0.6277225052641763       63.50711337728239
-0.12000000000000013      3.2157344620178416       0.5652122220455504       71.91842426366166
-0.12000000000000015      3.177716447679679        0.6274072405306574       64.04690021939925
-0.12000000000000012      3.7090593237601546       0.6302824118278972       70.30404296322686
-0.12000000000000013      3.747716258407343        0.5674256827888904       73.76657072830571
-0.12000000000000013      3.671576513675902        0.5679510840679789       72.65341121202783
-0.12000000000000013      3.71023344832309         0.505094355028972        78.15802024011509
-0.12000000000000013      3.7863731930545312       0.5045689537498834       77.56802017684431
-0.12000000000000013      3.7488903829702775       0.44223762598996513      83.28773242643793
-0.12000000000000015      3.8250301277017194       0.44171222471087646      82.34282892694118
-0.12000000000000012      3.634093703591649        0.5056197563080607       78.96799906805572
-0.12000000000000013      3.672750638238837        0.44276302726905375      85.61708862812553
-0.12000000000000013      3.596610893507396        0.4432884285481424       87.45225183424265
-0.12000000000000013      3.6329525001098557       0.6298000675537263       68.09996375742128
-0.12000000000000013      3.595469690025602        0.5674687397938081       72.02974626902225
-0.12000000000000013      3.557986879941349        0.5051374120338898       79.49292295414696
-0.12000000000000012      3.556845676459556        0.6293177232795556       68.0454250511961
-0.12000000000000012      3.519362866375303        0.5669863955196373       73.12434946245196
-0.12000000000000013      3.4807388528092567       0.6288353790053847       68.29574163268009
-0.12000000000000013      3.938214193367838        0.620700308795032        72.14144784571153
-0.12000000000000013      3.9004861714791317       0.5610376141003135       73.37776273863432
-0.12000000000000013      3.862758149590426        0.501374919405595        77.51987179016517
-0.12000000000000012      3.8618292368319436       0.6238943431393205       71.88512431504034
-0.12000000000000013      3.824101214943237        0.5642316484446019       73.84611443149643
-0.12000000000000013      3.785444280296049        0.6270883774836089       71.80946424424454
-0.12000000000000013      2.6423593023013083       0.8755867905163924       34.85881030251629
-0.12000000000000016      2.6812752783431533       0.813825616655412        37.10022393592323
-0.12000000000000013      2.6055684721228793       0.813637644097041        37.2254046928153
-0.12000000000000013      2.6444844481647243       0.7518764702360606       40.82143183313208
-0.12000000000000013      2.720191254384998        0.7520644427944315       42.134686049867604
-0.12000000000000013      2.683400424206569        0.6901152963750802       48.298531866781644
-0.12000000000000015      2.759107230426843        0.690303268933451        49.96681811116308
-0.12000000000000012      2.5687776419444504       0.7516884976776896       41.49046661853579
-0.12000000000000012      2.6076936179862953       0.6899273238167092       46.82474482200123
-0.12000000000000012      2.5319868117660214       0.6897393512583382       47.71069083856789
-0.12000000000000013      2.946715701560517        0.8785796290092943       39.44962677837851
-0.12000000000000016      2.985556256300367        0.8157077157062554       44.31822926119469
-0.12000000000000016      2.9095425777875596       0.8160702455250884       41.801756335742034
-0.12000000000000013      2.9483831325274106       0.7531983322220495       46.23861175011958
-0.12000000000000013      3.0243968110402184       0.7528358024032165       48.55863469455085
-0.12000000000000016      2.9872236872672615       0.6903264189190106       51.970611470471745
-0.12000000000000015      3.063237365780069        0.6899638891001776       54.309274813716485
-0.12000000000000013      2.8723694540146028       0.7535608620408825       45.523285993417296
-0.12000000000000013      2.9112100087544537       0.6906889487378436       50.89630842297603
-0.12000000000000015      2.8351963302416454       0.6910514785566766       51.0767549149895
-0.12000000000000016      2.870626601745715        0.8778314193860689       36.15813504259066
-0.12000000000000013      2.833453477972758        0.815322035901863        39.502130250549044
-0.12000000000000016      2.7962803541998005       0.752812652417657        43.80700100394709
-0.12000000000000013      2.794537501930913        0.8770832097628434       35.288078540802815
-0.12000000000000013      2.7573643781579555       0.8145738262786375       38.03773663557198
-0.12000000000000015      2.7184484021161106       0.8763350001396178       34.980269611350586
-0.1200000000000001       3.2521420181076612       0.8750397691096188       51.04125919129775
-0.1200000000000001       3.290264520870485        0.8133680855150176       54.37204180343265
-0.12000000000000013      3.214625993710726        0.8130528207814989       51.12028173947708
-0.12000000000000013      3.2527484964735494       0.7513811371868976       55.28449706513275
-0.1200000000000001       3.328387023633309        0.7516964019204164       56.872100354690296
-0.1200000000000001       3.2908709992363736       0.6897094535922964       59.13643690471654
-0.1200000000000001       3.3665095263961327       0.6900247183258152       60.69451112932132
-0.12000000000000013      3.1771099693137907       0.7510658724533787       52.67095276166701
-0.12000000000000013      3.2152324720766146       0.6893941888587776       58.63479697681099
-0.12000000000000015      3.1395939449168555       0.6890789241252587       56.94194813086628
-0.1200000000000001       3.175785438970875        0.8759247340845376       47.34642382109395
-0.12000000000000013      3.1382694145739394       0.8139377857564175       47.4604730772265
-0.12000000000000013      3.100753390177004        0.7519508374282975       49.97257430278377
-0.12000000000000012      3.099428859834089        0.8768096990594565       45.068570121393066
-0.12000000000000013      3.0619128354371536       0.8148227507313365       45.983511977527854
-0.12000000000000013      3.0230722806973027       0.8776946640343755       43.14539901796631
-0.12000000000000012      3.10857140619601         1.1266464522871875       54.161027674841165
-0.1200000000000001       3.144464059173923        1.0637447814927952       51.873700926053424
-0.12000000000000013      3.068107480037137        1.0646297464677144       50.98029483422857
-0.12000000000000013      3.1040001330150493       1.001728075673322        48.93455430081071
-0.1200000000000001       3.180356712151836        1.000843110698403        49.497643398922385
-0.1200000000000001       3.1398927859929624       0.9388264048789297       46.918760474533116
-0.1200000000000001       3.2162493651297486       0.9379414399040109       48.34155579354786
-0.12000000000000013      3.0276435538782636       1.002613040648241        45.20548736562791
-0.12000000000000013      3.0635362068561762       0.9397113698538487       44.797507909682
-0.12000000000000015      2.9871796277193905       0.9405963348287677       40.95724356982578
-0.12000000000000012      3.5549862829006593       0.8748600910912153       61.58359515670929
-0.12000000000000013      3.593504543115533        0.8137156712753857       63.72117992760496
-0.12000000000000013      3.5173977194652335       0.8132333270012149       60.821496562966175
-0.12000000000000013      3.5559159796801074       0.7520889071853855       63.65991122017645
-0.12000000000000012      3.6320228033304067       0.7525712514595563       64.87037233590257
-0.12000000000000013      3.5944342398949813       0.6909444873695558       65.8325051260351
-0.12000000000000013      3.67054106354528         0.6914268316437266       66.95533692308754
-0.12000000000000012      3.479809156029808        0.7516065629112146       60.9969460585681
-0.12000000000000012      3.518327416244682        0.6904621430953851       65.23185944036618
-0.12000000000000013      3.4422205925943823       0.6899797988212142       63.38993048416336
-0.1200000000000001       3.47927521670241         0.8749050105958162       58.15363145691282
-0.1200000000000001       3.4416866532669843       0.8132782465058159       57.221687653606345
-0.1200000000000001       3.4040980898315585       0.7516514824158155       58.15185446218839
-0.1200000000000001       3.4035641505041605       0.8749499301004171       55.91475569745434
-0.1200000000000001       3.3659755870687347       0.8133231660104168       55.601817605811405
-0.1200000000000001       3.327853084305911        0.8749948496050179       53.88838295666848
-0.12000000000000013      3.852998494533141        0.8666861812806775       70.086302828373
-0.12000000000000016      3.893398658375789        0.8043912045731941       71.11587047614941
-0.12000000000000016      3.8170137018398944       0.8075852389174825       68.93344392943465
-0.12000000000000013      3.8574138656825423       0.745290262209999        70.4770690168945
-0.12000000000000013      3.933798822218437        0.7420962278657106       71.33795630881258
-0.12000000000000013      3.89781402952519         0.6829952855025155       71.3568099069742
-0.12000000000000013      3.9741989860610847       0.6798012511582272       72.1973851375127
-0.12000000000000013      3.781028909146648        0.7484842965542874       68.33367659643201
-0.12000000000000013      3.8214290729892957       0.6861893198468039       70.76975351669971
-0.12000000000000013      3.745044116453401        0.6893833541910923       69.15939312684074
-0.12000000000000016      3.77849544162502         0.868729658733312        67.36721411859085
-0.12000000000000013      3.742510648931774        0.8096287163701169       66.00247891180202
-0.12000000000000013      3.7065258562385277       0.7505277740069217       65.86793846906524
-0.12000000000000013      3.7039923887169          0.8707731361859464       65.59139606799246
-0.12000000000000013      3.6680075960236533       0.8116721938227514       64.57581814826628
-0.12000000000000013      3.6294893358087794       0.8728166136385809       63.922883857575165
-0.12000000000000016      4.078541849741599        0.8728573504607055       73.88177136273843
-0.12000000000000013      4.043760895181428        0.8085053173598793       72.45417945552937
-0.12000000000000016      4.0089799406212565       0.7441532842590532       71.88087891117264
-0.12000000000000013      4.00336073133878         0.8708002940673627       72.74162146994689
-0.12000000000000013      3.968579776778608        0.8064482609665367       71.5216718202825
-0.12000000000000015      3.92817961293596         0.8687432376740202       71.68272795162159
-0.1200000000000001       4.352698206337538        1.318582562948981        75.7390647648123
-0.1200000000000001       4.300096565365535        1.272853514575379        76.01574838850017
-0.1200000000000001       4.247494924393531        1.227124466201777        76.60035372536858
-0.1200000000000001       4.194893283421528        1.1813954178281751       77.32718186810308
-0.1200000000000001       4.275654753095617        1.3262160633497255       75.89344535782473
-0.1200000000000001       4.223053112123614        1.2804870149761236       76.35711451862473
-0.1200000000000001       4.17045147115161         1.2347579666025217       77.39276411005731
-0.1200000000000001       4.198611299853695        1.3338495637504701       76.37681829115849
-0.1200000000000001       4.146009658881692        1.2881205153768682       77.57100163700645
-0.1200000000000001       4.121567846611774        1.3414830641512148       76.55509446206639
-0.1200000000000001       4.153578833573724        1.3894048389652343       75.40259838213956
-0.1200000000000001       4.230622286815646        1.3817713385644896       76.09994127742782
-0.1200000000000001       4.185589820535675        1.4373266137792537       75.07728052222132
-0.1200000000000001       4.262633273777597        1.4296931133785091       75.71569533472433
-0.1200000000000001       4.217600807497626        1.4852483885932732       74.80533688642439
-0.1200000000000001       4.307665740057568        1.374137838163745        75.67853781297224
-0.12000000000000013      3.9819359745589216       1.105944952923263        74.90552060122498
-0.12000000000000016      4.0248827229552955       1.0481873164059594       75.55797761952304
-0.12000000000000016      3.9497016045524767       1.0461302600126168       73.62047149640611
-0.12000000000000013      3.9926483529488515       0.988372623495313        74.30675046439728
-0.12000000000000013      4.06782947135167         0.9904296798886555       75.1282976416926
-0.12000000000000016      4.0355951013452245       0.9306149869780092       73.89900964823066
-0.12000000000000015      4.110776219748044        0.9326720433713518       74.93673150477125
-0.12000000000000013      3.9174672345460313       0.9863155671019703       71.76120765484342
-0.12000000000000013      3.9604139829424057       0.9285579305846665       72.72968402314049
-0.12000000000000015      3.885232864539586        0.926500874191324        70.37183779812177
-0.12000000000000013      4.159985315408315        1.122510890021187        76.42477763247516
-0.12000000000000013      4.143582283521558        1.0592312744712422       75.482393880984
-0.12000000000000016      4.127179251634801        0.9959516589212969       74.97361656944487
-0.12000000000000013      4.100635535125184        1.1169889109885458       75.97499506416891
-0.12000000000000013      4.084232503238427        1.0537092954386007       75.11472565045692
-0.12000000000000015      4.041285754842052        1.1114669319559043       75.57076049925423
-0.1200000000000001       4.08665987859856         1.282598536344227        76.31321342450147
-0.1200000000000001       4.1111016908684785       1.2292359875698804       77.17011122555873
-0.1200000000000001       4.135543503138397        1.1758734387955339       76.81682578934182
-0.12000000000000012      4.051751910585348        1.2237140085372389       75.44236101508446
-0.12000000000000013      4.076193722855265        1.1703514597628923       76.36147563902571
-0.12000000000000013      4.016843942572134        1.164829480730251        74.70159722066973
-0.1200000000000001       3.983106746145955        1.6166594926303968       75.97600052644134
-0.1200000000000001       4.047397046043247        1.6537642886974215       74.40080997920862
-0.1200000000000001       4.0497330082243606       1.5957871603246208       74.4280394907103
-0.1200000000000001       4.114023308121653        1.6328919563916455       74.17841274185474
-0.12000000000000012      4.111687345940538        1.6908690847644463       72.88299094837257
-0.1200000000000001       4.178313608018944        1.66999675245867         72.5260711924206
-0.12000000000000013      4.17597764583783         1.727973880831471        71.44752110040133
-0.1200000000000001       4.116359270302766        1.5749148280188447       74.02826138797516
-0.1200000000000001       4.180649570200058        1.6120196240858695       73.41811484908098
-0.1200000000000001       4.1829855323811715       1.5540424957130687       73.79832649756298
-0.1200000000000001       4.15097454541922         1.5061207208990492       73.33987812263624
-0.1200000000000001       4.11896355845727         1.4581989460850298       73.52250548883099
-0.1200000000000001       4.086952571495319        1.4102771712710103       75.1413983076032
-0.1200000000000001       4.084348283340815        1.5269930532048253       73.17660212050782
-0.1200000000000001       4.052337296378864        1.4790712783908058       75.2578394288604
-0.1200000000000001       4.01772202126241         1.5478653855106013       75.52353771874536
-0.12000000000000012      3.405046982037353        1.120019134033863        61.55015536327672
-0.12000000000000013      3.442531807253179        1.058729373298201        61.04083491113548
-0.1200000000000001       3.3668207410549296       1.0587742928028017       58.81339612420895
-0.1200000000000001       3.4043055662707564       0.99748453206714         58.510483994331274
-0.12000000000000012      3.480016632469006        0.9974396125625391       59.77176743207151
-0.1200000000000001       3.4417903914865833       0.9361947713314781       57.58173244700907
-0.12000000000000013      3.517501457684833        0.9361498518268772       59.25202480259331
-0.1200000000000001       3.328594500072507        0.9975294515717409       54.57320595509276
-0.1200000000000001       3.3660793252883336       0.936239690836079        55.332745279959184
-0.1200000000000001       3.290368259090084        0.9362846103406798       51.50109104656438
-0.12000000000000013      3.3309280880770173       1.121675963597194        59.050382916823956
-0.1200000000000001       3.292701847094594        1.060431122366133        54.52971911662198
-0.1200000000000001       3.2544756061121713       0.9991862811350719       50.263403346784
-0.12000000000000012      3.2568091941166815       1.1233327931605253       56.687958698800614
-0.1200000000000001       3.2185829531342587       1.0620879519294641       51.85135761115848
-0.12000000000000013      3.182690300156346        1.1249896227238563       54.50090193504107
-0.12000000000000013      3.694884160643302        1.117514438100161        69.27769188090103
-0.12000000000000016      3.7344127441157617       1.0548073738952901       69.45257351238443
-0.12000000000000016      3.6599096912076408       1.0568508513479247       67.24499429060481
-0.12000000000000013      3.699438274680101        0.9941437871430537       67.6021615526295
-0.12000000000000013      3.773941327588221        0.9921003096904193       68.67030895818928
-0.12000000000000016      3.7389668581525606       0.9314367229381829       67.07066339489464
-0.12000000000000015      3.8134699110606807       0.9293932454855484       68.39407039039716
-0.12000000000000013      3.6249352217719806       0.9961872645956882       64.2252375380274
-0.12000000000000013      3.6644638052444405       0.9334802003908174       65.25033805336967
-0.12000000000000013      3.58996075233632         0.9355236778434517       61.98514439299804
-0.12000000000000016      3.6224248659918152       1.1181406120835864       66.89328077337926
-0.12000000000000013      3.587450396556154        1.0574770253313501       63.566311067073386
-0.12000000000000013      3.5524759271204935       0.9968134385791135       60.60742329422513
-0.12000000000000013      3.5499655713403273       1.1187667860670119       64.85447626930099
-0.12000000000000013      3.5149911019046667       1.0581031993147754       61.421342010778716
-0.12000000000000013      3.4775062766888403       1.1193929600504373       62.900615465063936
-0.12000000000000016      3.9101730210800167       1.1088373242174876       73.04172440047239
-0.12000000000000013      3.877938651073572        1.0490226313068411       70.86615777201222
-0.12000000000000016      3.845704281067126        0.9892079383961949       69.09145071227285
-0.12000000000000013      3.838410067601112        1.111729695511712        71.73802617802043
-0.12000000000000013      3.8061756975946666       1.0519150026010657       69.52727183321744
-0.12000000000000015      3.7666471141222067       1.1146220668059366       70.49117344642556
-0.12000000000000012      3.8248500949269655       1.3510835729282782       75.54083053749717
-0.12000000000000013      3.8641215648349547       1.2897989179270244       75.41017829836876
-0.12000000000000013      3.79235861135605         1.292691289221249        74.55847567630957
-0.12000000000000013      3.831630081264039        1.231406634219995        74.61269365662336
-0.12000000000000013      3.9033930347429435       1.2285142629257706       74.54185001153948
-0.12000000000000016      3.8709015511720275       1.1701219792187414       73.65105469794999
-0.12000000000000015      3.9426645046509323       1.1672296079245168       73.93315035049415
-0.12000000000000013      3.7598671277851334       1.2342990055142196       72.18553983798647
-0.12000000000000013      3.7991385976931227       1.1730143505129658       72.48274543359433
-0.12000000000000015      3.7273756442142174       1.1759067218071904       70.02541907368774
-0.1200000000000001       4.047388408690572        1.3438831913454807       75.68217888981273
-0.1200000000000001       4.012480440677359        1.2849986635384927       74.52777551332372
-0.1200000000000001       3.9775724726641455       1.2261141357315046       73.68630319578406
-0.1200000000000001       3.97320897076937         1.3462833185397465       75.43094315879048
-0.12000000000000012      3.9383010027561567       1.2873987907327584       74.16223392784407
-0.1200000000000001       3.8990295328481674       1.3486834457340124       75.26971833290105
-0.1200000000000001       3.943542583341207        1.550265512704867        76.43263848692877
-0.1200000000000001       3.978157858457662        1.4814714055850715       77.11277285359546
-0.1200000000000001       4.012773133574117        1.412677298465276        76.39310046192804
-0.1200000000000001       3.9039784205364603       1.4838715327793375       75.69747393139951
-0.1200000000000001       3.938593695652915        1.415077425659542        76.35767069676913
-0.1200000000000001       3.8644142577317124       1.4174775528538077       75.03505528259731
-0.1200000000000001       3.9079293240796673       1.606335708935614        76.6547446760261
-0.1200000000000001       3.8683651612749204       1.5399417290100847       74.92828933833543
-0.1200000000000001       3.8288009984701734       1.473547749084555        74.26996550826078
-0.12000000000000013      3.7892368356654256       1.4071537691590252       74.96085176237503
-0.1200000000000001       3.8327519020133805       1.5960119252408314       76.76443587545495
-0.1200000000000001       3.793187739208633        1.5296179453153018       75.0955223831537
-0.12000000000000012      3.7536235764038857       1.4632239653897723       75.82374467701337
-0.1200000000000001       3.7575744799470927       1.5856881415460486       76.95469383258995
-0.12000000000000013      3.7180103171423458       1.5192941616205191       76.88333731703958
-0.12000000000000012      3.6823970578808063       1.5753643578512662       78.16734371890142
-0.1200000000000001       3.784449725363954        1.8012052844380064       78.6749690164809
-0.1200000000000001       3.8341139805594544       1.755068836486104        77.89653442282547
-0.1200000000000001       3.7589365584931667       1.7447450527913213       78.07013939410236
-0.1200000000000001       3.8086008136886678       1.698608604839419        78.09730984329495
-0.1200000000000001       3.8837782357549546       1.7089323885342016       77.1635042473431
-0.1200000000000001       3.858265068884167        1.6524721568875165       77.79324777879079
-0.1200000000000001       3.933442490950455        1.6627959405822992       76.59701234857371
-0.1200000000000001       3.73342339162238         1.6882848211446362       77.76501338478589
-0.1200000000000001       3.7830876468178802       1.6421483731927338       77.92997724772498
-0.1200000000000001       3.7079102247515925       1.631824589497951        77.49461333448545
-0.12000000000000013      3.5435784154870476       1.3576432960664009       72.75356825297521
-0.12000000000000016      3.5814048517761115       1.2976110815748407       71.34171596278918
-0.12000000000000016      3.508945557124624        1.2982372555582666       70.55714178465468
-0.12000000000000013      3.5467719934136874       1.2382050410667065       69.49560821352
-0.12000000000000013      3.6192312880651745       1.2375788670832808       69.73411596003415
-0.12000000000000016      3.584598429702751        1.1781728265751463       67.80392663978245
-0.12000000000000015      3.657057724354238        1.1775466525917209       68.4760912863727
-0.12000000000000013      3.4743126987622004       1.238831215050132        66.78416983559362
-0.12000000000000013      3.512139135051264        1.178799000558572        66.06843865529535
-0.12000000000000013      3.4396798403997764       1.1794251745419975       63.27182859439327
-0.12000000000000013      3.754532175066986        1.352723503712809        74.56795196051468
-0.12000000000000013      3.72204069149607         1.2943312200057795       71.93937522826843
-0.12000000000000016      3.689549207925154        1.2359389362987503       69.5182969993563
-0.12000000000000013      3.6842142552070065       1.3543634344973396       73.56734826997027
-0.12000000000000013      3.6517227716360905       1.2959711507903102       70.68851376277291
-0.12000000000000015      3.613896335347027        1.3560033652818704       72.64517676331687
-0.12000000000000013      3.6476923972823663       1.5209340924050498       77.18975281594115
-0.12000000000000013      3.683305656543906        1.464863896174303        76.58787949730598
-0.12000000000000013      3.718918915805446        1.408793699943556        75.48122944527869
-0.12000000000000013      3.6129877366839267       1.4665038269588335       75.29144841652618
-0.12000000000000013      3.6486009959454666       1.4104336307280865       74.82184556438763
-0.12000000000000015      3.578283076085487        1.4120735615126172       73.45448347110059
-0.12000000000000012      2.800175100788042        1.1332092189002856       47.451197782444645
-0.12000000000000013      2.836810250981161        1.0695518214275377       41.67952371431784
-0.12000000000000013      2.7607211511663587       1.0688036118043123       41.34539990061072
-0.12000000000000013      2.7973563013594775       1.0051462143315646       39.035812082987626
-0.12000000000000013      2.87344540117428         1.00589442395479         38.33897379773092
-0.12000000000000016      2.8339914515525964       0.9414888168588167       36.04362237019038
-0.12000000000000015      2.9100805513673986       0.9422370264820422       36.47589813248315
-0.12000000000000013      2.7212672015446753       1.004398004708339        37.59011734793239
-0.12000000000000013      2.757902351737794        0.9407406072355912       35.809570581687026
-0.12000000000000015      2.681813251922992        0.9399923976123657       35.05813238958343
-0.12000000000000013      3.0314723298440183       1.128287143940462        52.681312674857296
-0.12000000000000013      2.9910084036851448       1.0662704381209889       46.17482363305041
-0.12000000000000013      2.9505444775262717       1.0042537323015155       40.25518123778279
-0.12000000000000012      2.954373253492026        1.1299278355937366       50.273450126228866
-0.12000000000000013      2.913909327333153        1.0679111297742634       42.94948294223548
-0.12000000000000013      2.877274177140034        1.131568527247011        48.0888191957619
-0.12000000000000012      1.2941481354043096       0.643062484665767        77.4051147938597
-0.12000000000000013      1.3295744724200056       0.5786017166270442       76.13160271557351
-0.1200000000000001       1.253542504655136        0.5793853104046082       78.15780639617563
-0.12000000000000013      1.288968841670832        0.5149245423658854       77.93508651629517
-0.12000000000000013      1.3650008094357016       0.5141409485883213       78.00531165730786
-0.12000000000000013      1.324395178686528        0.45046377432716256      81.2712543802954
-0.12000000000000015      1.4004271464513973       0.44968018054959846      82.49155344390306
-0.1200000000000001       1.2129368739059627       0.5157081361434495       78.73096925372191
-0.1200000000000001       1.2483632109216587       0.45124736810472665      79.63382107859879
-0.1200000000000001       1.1723312431567892       0.45203096188229075      80.11543230931316
-0.12000000000000013      1.2180919029506563       0.6425868398656115       79.30440130497627
-0.12000000000000013      1.177486272201483        0.5789096656044527       79.26655963291667
-0.1200000000000001       1.1368806414523094       0.5152324913432941       80.20889441172717
-0.12000000000000013      1.1420356704970032       0.6421111950654561       79.91621771627712
-0.12000000000000013      1.1014300397478296       0.5784340208042974       79.74542985386988
-0.12000000000000015      1.06597943804335         0.6416355502653006       80.6503571345769
-0.12000000000000012      1.888104032178254        0.6312784074200791       61.47181764365971
-0.12000000000000013      1.9261904565911285       0.5687513881951852       66.06454989846335
-0.12000000000000013      1.8500829364951286       0.5688230919614556       68.83575494463338
-0.12000000000000013      1.8881693609080035       0.5062960727365616       75.17423874318533
-0.12000000000000012      1.9642768810040034       0.5062243689702912       75.93855016218554
-0.12000000000000013      1.926255785320878        0.4437690535116677       86.36718724982605
-0.12000000000000013      2.002363305416878        0.4436973497453973       88.20400191858599
-0.12000000000000012      1.812061840812003        0.506367776502832        75.68686567287199
-0.12000000000000012      1.8501482652248777       0.44384075727793815      83.53121125196796
-0.12000000000000013      1.7740407451288773       0.4439124610442085       83.62963706536891
-0.12000000000000013      2.11591743437287         0.6305619190505273       58.79136121993479
-0.12000000000000013      2.078066058054206        0.5682737292821506       67.25313060121765
-0.12000000000000013      2.0402146817355424       0.505985539513774        76.67890761138979
-0.12000000000000012      2.0399796336413316       0.6308007485070446       57.98410942206286
-0.12000000000000012      2.0021282573226675       0.5685125587386679       65.45193679324787
-0.12000000000000013      1.9640418329097926       0.6310395779635618       57.75881610276782
-0.12000000000000012      1.5947031424536935       0.6320217780637866       69.1645756377548
-0.12000000000000013      1.6300322692017082       0.5693806199442363       70.64005315259261
-0.12000000000000013      1.5549907277070434       0.5703211866755588       73.16301225530594
-0.12000000000000013      1.5903198544550579       0.5076800285560085       76.1259041759534
-0.12000000000000012      1.6653613959497227       0.5067394618246858       76.53832277033047
-0.12000000000000013      1.6256489812030728       0.44503887043645807      83.63408197684231
-0.12000000000000013      1.7006905226977371       0.44409830370513537      85.28925759366086
-0.12000000000000013      1.5152783129603935       0.5086205952873311       76.51165271648924
-0.12000000000000013      1.5506074397084082       0.44597943716778066      81.0942105588687
-0.12000000000000015      1.4755658982137434       0.44692000389910336      80.94779370858211
-0.12000000000000013      1.5195643906913476       0.6347819547142818       71.95989078770725
-0.12000000000000013      1.4798519759446975       0.573081363326054        74.30681844977327
-0.12000000000000013      1.4401395611980474       0.5113807719378262       77.47737408954184
-0.12000000000000012      1.4444256389290016       0.6375421313647768       72.74545453807139
-0.12000000000000013      1.4047132241823514       0.5758415399765491       74.47166184373124
-0.12000000000000013      1.3692868871666557       0.6403023080152719       73.91633757515558
-0.12000000000000013      1.8147538097471136       0.631464250081006        64.48890053850926
-0.12000000000000013      1.7767327140639884       0.5690089346223824       69.82209856548423
-0.12000000000000013      1.7387116183808626       0.5065536191637589       76.38185459301307
-0.12000000000000012      1.7414035873159737       0.6316500927419328       64.67731104097851
-0.12000000000000012      1.7033824916328482       0.5691947772833093       69.13155249469206
-0.12000000000000013      1.6680533648848335       0.6318359354028598       65.34390696352
-0.12000000000000012      1.1448335964297507       0.914543726307297        83.84216234539251
-0.12000000000000013      1.1821622311733904       0.8466734158969146       81.65551901349625
-0.12000000000000013      1.1061059987197372       0.8461977710967591       83.57288932135398
-0.12000000000000013      1.143434633463377        0.7783274606863765       81.90193233487531
-0.12000000000000012      1.21949086591703         0.778803105486532        79.73363997609718
-0.12000000000000013      1.1807632682070166       0.710457150275994        80.35124316621356
-0.12000000000000013      1.25681950066067         0.7109327950761495       78.62071391264168
-0.12000000000000013      1.0673784010097238       0.7778518158862211       82.79072550396137
-0.12000000000000013      1.1047070357533635       0.7099815054758386       81.24408532996145
-0.12000000000000015      1.0286508032997104       0.7095058606756832       82.33039166321211
-0.12000000000000016      0.9452354392392408       0.8810014463628942       85.23472473183958
-0.12000000000000013      0.9730405605927307       0.8238362511338239       83.35656564022896
-0.12000000000000013      1.011768158302744        0.8921822063443619       85.10401607951496
-0.12000000000000016      1.0395732796562338       0.8350170111152915       83.10515739073705
-0.12000000000000013      1.0783008773662472       0.9033629663258294       85.04895992016125
-0.12000000000000013      1.0008456819462204       0.7666710559047536       82.7549354884893
-0.12000000000000012      1.4520678735704786       0.8861100656693396       75.10821708940644
-0.12000000000000013      1.487726690791282        0.8225879937679513       72.33101045290033
-0.12000000000000013      1.4125879390289366       0.8253481704184465       76.13717541734006
-0.12000000000000013      1.4482467562497399       0.7618260985170582       73.197561470442
-0.12000000000000012      1.523385508012086        0.7590659218665631       69.73838926549652
-0.12000000000000013      1.4839055734705437       0.69830402661567         71.58407439884384
-0.12000000000000013      1.5590443252328896       0.6955438499651747       68.92945108059979
-0.12000000000000012      1.3731080044873942       0.7645862751675533       75.66308608648265
-0.12000000000000012      1.408766821708198        0.701064203266165        73.11002338184359
-0.12000000000000013      1.333628069945852        0.7038243799166601       75.73147941178013
-0.12000000000000013      1.3752593042852965       0.8932184808288288       77.2896928848424
-0.12000000000000013      1.3357793697437543       0.8324565855779357       77.20952090029385
-0.12000000000000013      1.2962994352022121       0.7716946903270425       77.19799286956464
-0.12000000000000012      1.2984507350001147       0.9003268959883183       78.88170917636143
-0.12000000000000012      1.2589708004585725       0.8395650007374251       78.73327090408252
-0.12000000000000013      1.2216421657149326       0.9074353111478075       80.6090437553753
-0.1200000000000001       1.0912573095299383       0.9702109236888924       84.74733574886781
-0.12000000000000013      1.024724590466435        0.9590301637074249       86.16113374633947
-0.12000000000000013      0.9581918714029318       0.9478494037259574       86.12684601196953
-0.12000000000000013      0.8916591523394284       0.9366686437444899       85.3549249256787
-0.1200000000000001       1.0376810226301258       1.025878121070488        84.76846128661106
-0.1200000000000001       0.9711483035666225       1.0146973610890204       86.0309183030327
-0.12000000000000012      0.9046155845031192       1.003516601107553        85.16565770752872
-0.1200000000000001       0.9841047357303134       1.0815453184520836       84.86541118951271
-0.12000000000000012      0.91757201666681         1.070364558470616        85.05120846086957
-0.1200000000000001       0.930528448830501        1.137212515833679        84.80040977970353
-0.12000000000000012      1.1362222935073583       1.1440102177630722       84.96626940037729
-0.12000000000000013      1.1383751192379565       1.0866435948991284       83.79555901397306
-0.1200000000000001       1.0847988323381441       1.1423107922807236       84.03263319366451
-0.1200000000000001       1.0869516580687422       1.08494416941678         83.37204016281812
-0.12000000000000012      1.1405279449685546       1.0292769720351846       83.47247759625064
-0.1200000000000001       1.0891044837993404       1.027577546552836        83.24893703835085
-0.12000000000000013      1.1426807706991526       0.9719103491712409       83.22424273046605
-0.1200000000000001       1.0333753711689297       1.1406113667983755       83.74329877423068
-0.1200000000000001       1.0355281968995278       1.0832447439344317       83.47010422910628
-0.1200000000000001       0.9819519099997154       1.1389119413160271       83.59188950046283
-0.12000000000000012      2.3427100069377964       0.8776448470228165       38.15943839370263
-0.1200000000000001       2.3808315006002454       0.8151811864768591       38.58974822195766
-0.12000000000000013      2.3049963139794496       0.815814407665615        40.816393050568
-0.1200000000000001       2.3431178076418986       0.7533507471196575       42.259290339558824
-0.1200000000000001       2.4189529942626944       0.7527175259309018       41.62567411578159
-0.1200000000000001       2.3812393013043476       0.6908870865737001       48.03299464424337
-0.1200000000000001       2.4570744879251434       0.6902538653849444       48.519834765287044
-0.12000000000000012      2.267282621021103        0.7539839683084133       43.846081127700515
-0.1200000000000001       2.3054041146835518       0.6915203077624559       47.251284778961164
-0.12000000000000013      2.229568928062756        0.6921535289512116       48.8129270100227
-0.12000000000000016      2.5674469784604304       0.8761013046429985       34.19730699345051
-0.12000000000000013      2.5306561482820014       0.8141521582236471       37.14873335417777
-0.1200000000000001       2.4938653181035724       0.7522030118042957       41.535308280615354
-0.12000000000000013      2.4925346546195524       0.8766158187696045       34.71886032589501
-0.12000000000000012      2.4557438244411234       0.8146666723502531       37.02886123579979
-0.12000000000000013      2.4176223307786744       0.8771303328962106       36.03426736057064
-0.12000000000000012      1.7477965545995937       0.8739660919596337       62.43972079610808
-0.12000000000000013      1.7828734239942587       0.8132941708247451       60.153861885804446
-0.12000000000000013      1.7095232015631183       0.8134800134856719       64.12777969092645
-0.12000000000000013      1.7446000709577836       0.7528080923507833       61.95368733321757
-0.12000000000000012      1.817950293388924        0.7526222496898565       58.380289190233924
-0.12000000000000013      1.7796769403524488       0.6921361712158945       61.900514626820055
-0.12000000000000013      1.8530271627835893       0.6919503285549677       59.32376040663578
-0.12000000000000012      1.6712498485266436       0.7529939350117101       64.3041190391169
-0.12000000000000012      1.7063267179213086       0.6923220138768215       63.12734474737328
-0.12000000000000013      1.6329764954901684       0.6925078565377483       65.47457356857885
-0.12000000000000013      1.6738643843423149       0.8770020853870601       65.4930475076616
-0.12000000000000013      1.63559103130584         0.8165160069130983       65.77068523052358
-0.12000000000000013      1.597317678269365        0.7560299284391365       66.17570395759289
-0.12000000000000012      1.5999322140850363       0.8800380788144866       68.12519155867815
-0.12000000000000012      1.561658861048561        0.8195520003405248       68.10381746693527
-0.12000000000000013      1.5260000438277572       0.883074072241913        70.96331657593598
-0.12000000000000013      1.6220047741216306       1.1247208510957547       76.13531707643205
-0.12000000000000016      1.6534527192411215       1.0620321613117243       73.12098160768318
-0.12000000000000016      1.5795205489838424       1.065068154739151        75.94932233601304
-0.12000000000000013      1.6109684941033335       1.0023794649551208       72.57477879596019
-0.12000000000000013      1.6849006643606121       0.9993434715276942       68.15817860840377
-0.12000000000000013      1.6424164392228242       0.9396907751710905       68.22540551284891
-0.12000000000000013      1.7163486094801028       0.9366547817436639       63.98459264358364
-0.12000000000000013      1.5370363238460545       1.0054154583825472       74.5327663895368
-0.12000000000000013      1.5684842689655454       0.9427267685985169       71.08979875840733
-0.12000000000000013      1.4945520987082666       0.9457627620259434       73.53127223981957
-0.12000000000000012      2.0410708843376875       0.8819981076737864       49.01818221326837
-0.12000000000000013      2.0787669720293676       0.8190793531538422       47.559849505174796
-0.12000000000000013      2.002829171297829        0.8193181826103596       51.15740397870909
-0.12000000000000013      2.0405252589895095       0.7563994280904155       50.327053523479
-0.12000000000000012      2.116463059721048        0.7561605986338982       47.58084913676724
-0.12000000000000013      2.0782213466811896       0.6934806735704714       52.89138449276598
-0.12000000000000013      2.1541591474127286       0.693241844113954        51.45936618606822
-0.12000000000000012      1.9645874582579708       0.7566382575469328       52.53643267167263
-0.12000000000000012      2.002283545949651        0.6937195030269887       53.40612025921928
-0.12000000000000013      1.9263457452181125       0.6939583324835059       55.51383032378102
-0.12000000000000013      1.967752301903164        0.8799901037452482       52.02208153581646
-0.12000000000000013      1.9295105888633055       0.8173101786818214       53.01657340376092
-0.12000000000000013      1.891268875823447        0.7546302536183946       54.57374123678169
-0.12000000000000012      1.8944337194686405       0.87798209981671         54.94845907552209
-0.12000000000000012      1.8561920064287822       0.8153021747532833       55.520872400388605
-0.12000000000000013      1.8211151370341172       0.8759740958881719       58.1564871227788
-0.12000000000000013      2.267300226287769        0.8787331621855591       39.93131416694246
-0.12000000000000013      2.2295865333294222       0.8169027228283573       42.091597318568084
-0.12000000000000013      2.1918728403710754       0.7550722834711557       45.16330276851328
-0.12000000000000012      2.1918904456377417       0.8798214773483015       42.269457953655404
-0.12000000000000012      2.154176752679395        0.8179910379910998       43.73525513020687
-0.12000000000000013      2.116480664987715        0.880909792511044        45.16995403359783
-0.12000000000000012      1.899937854908742        1.1199698379078844       66.35712975298844
-0.12000000000000013      1.9352211122659784       1.0604769053493601       62.51664889753756
-0.12000000000000013      1.861902529831455        1.0584689014208215       64.77015611293656
-0.12000000000000013      1.8971857871886912       0.9989759688622972       60.580604629033125
-0.12000000000000012      1.9705043696232147       1.0009839727908354       56.12398149093612
-0.12000000000000013      1.9324690445459274       0.9394830363037725       55.163489348115995
-0.12000000000000013      2.0057876269804513       0.9414910402323109       50.83433589645904
-0.12000000000000012      1.8238672047541677       0.996967964933759        62.40739789706868
-0.12000000000000012      1.8591504621114041       0.9374750323752346       58.39947870958217
-0.12000000000000013      1.7858318796768806       0.9354670284466963       60.73548492984344
-0.12000000000000013      1.8304545847119642       1.121157591204852        67.55736034337544
-0.12000000000000013      1.792419259634677        1.0596566547177892       65.4881759206465
-0.12000000000000013      1.7543839345573897       0.9981557182307267       63.65327565638195
-0.12000000000000013      1.7609713145151864       1.1223453445018197       70.41999406512755
-0.12000000000000013      1.7229359894378993       1.060844408014757        68.54080178163893
-0.12000000000000015      1.6914880443184084       1.1235330977987872       73.3881999243678
-0.1200000000000001       2.4927691187837584       1.1224502467494695       49.51518368224006
-0.1200000000000001       2.530166664663146        1.0607343826912004       45.51944497059226
-0.1200000000000001       2.455254340822268        1.0612488968178062       44.37885443997519
-0.1200000000000001       2.4926518867016556       0.9995330327595369       40.352434482204465
-0.12000000000000012      2.5675642105425336       0.999018518632931        39.02090946052897
-0.1200000000000001       2.530049432581043        0.9378171687012677       35.3306095300404
-0.12000000000000013      2.604961756421921        0.9373026545746618       34.80222253948493
-0.1200000000000001       2.4177395628607776       1.000047546886143        40.239568042204965
-0.12000000000000012      2.455137108740165        0.9383316828278737       36.65505994941325
-0.1200000000000001       2.380224784899287        0.9388461969544797       37.32464621888101
-0.1200000000000001       2.7233236052869714       1.1305194758625814       46.03234625523696
-0.12000000000000013      2.683869655665288        1.066113868766608        40.81380556924182
-0.12000000000000013      2.6444157060436044       1.001708261670635        37.202523216698644
-0.1200000000000001       2.6464721097859005       1.1278297328248774       47.7854888801084
-0.1200000000000001       2.607018160164217        1.063424125728904        43.016765267825456
-0.1200000000000001       2.5696206142848297       1.1251399897871734       49.90947406336274
-0.12000000000000012      2.641751446007382        1.380345348146364        69.35337709210994
-0.12000000000000013      2.681357359702547        1.3185613158348446       64.72998374882827
-0.1200000000000001       2.604505864201476        1.3158715727971404       61.92037239899318
-0.1200000000000001       2.644111777896641        1.2540875404856207       58.42825983211345
-0.12000000000000012      2.720963273397712        1.2567772835233249       59.59226904911644
-0.1200000000000001       2.683717691591806        1.1923035081741011       52.40548917647962
-0.12000000000000013      2.7605691870928775       1.1949932512118053       54.7121746218037
-0.1200000000000001       2.56726028239557         1.2513977974479167       57.385578294013584
-0.1200000000000001       2.6068661960907353       1.189613765136397        53.74195154539308
-0.1200000000000001       2.530014700589664        1.1869240220986932       53.05324381255609
-0.12000000000000013      2.566769119342634        1.3779250597203259       68.128580000808
-0.1200000000000001       2.5295235375367278       1.3134512843711021       62.34412680676467
-0.1200000000000001       2.492277955730822        1.2489775090218787       58.088710667364325
-0.1200000000000001       2.455032373924916        1.184503733672655        53.86700254770507
-0.12000000000000012      2.4917867926778863       1.3755047712942876       70.8274806002544
-0.1200000000000001       2.45454121087198         1.311030995945064        65.75008273442694
-0.1200000000000001       2.417295629066074        1.2465572205958404       61.403849217195145
-0.12000000000000013      2.4168044660131383       1.3730844828682496       73.70319762848767
-0.1200000000000001       2.379558884207232        1.3086107075190259       69.22284931804423
-0.12000000000000012      2.3418221393483902       1.3706641944422113       73.71340693109977
-0.12000000000000012      2.19327152893397         1.126947089266212        56.62088877974252
-0.12000000000000013      2.230631148434927        1.064621528705363        52.03496229823307
-0.12000000000000013      2.155221367784899        1.0657098438681056       53.18416592708404
-0.12000000000000013      2.1925809872858557       1.0033842833072568       48.520991827239925
-0.12000000000000012      2.267990767935883        1.0022959681445143       44.82969470893888
-0.12000000000000013      2.2299406067868124       0.9410587227464079       42.560738731477656
-0.12000000000000013      2.3053503874368397       0.9399704075836655       39.31474829943686
-0.12000000000000012      2.117171206635829        1.0044725984699991       49.882748326564084
-0.12000000000000012      2.154530826136785        0.9421470379091503       45.492593411143076
-0.12000000000000013      2.079121045486758        0.9432353530718928       47.518070199898794
-0.12000000000000013      2.119938110427663        1.12520277642663         57.20948722580167
-0.12000000000000013      2.0818879492785927       1.0639655310285236       53.91990344997188
-0.12000000000000013      2.0438377881295215       1.0027282856304174       51.28738199558719
-0.12000000000000012      2.046604691921356        1.1234584635870482       60.49167800358845
-0.12000000000000012      2.0085545307722854       1.0622212181889417       57.62159175956617
-0.12000000000000013      1.973271273415049        1.1217141507474664       63.96398951813047
-0.1200000000000001       2.4178947213213116       1.123574457378655        48.703413740897105
-0.1200000000000001       2.380379943359821        1.0623731074469918       44.38309183162239
-0.1200000000000001       2.3428651653983303       1.0011717575153287       40.87851754214129
-0.1200000000000001       2.3430203238588643       1.1246986680078406       51.69309382098105
-0.1200000000000001       2.3055055458973737       1.0634973180761773       47.78238758602144
-0.1200000000000001       2.268145926396417        1.1258228786370261       55.00392746813956
-0.12000000000000013      2.3046844867447853       1.3097349181482114       67.98986486272545
-0.1200000000000001       2.3424212316036273       1.247681431225026        63.80898835269328
-0.1200000000000001       2.380157976462469        1.1856279443018405       56.049512940186304
-0.12000000000000012      2.2675468341411804       1.2488056418542115       63.518050353351896
-0.1200000000000001       2.3052835790000223       1.186752154931026        58.771446591665644
-0.12000000000000013      2.230409181537575        1.1878763655602116       59.297984715655204
-0.12000000000000013      2.049864586365153        1.3687622729326478       78.43556701023192
-0.12000000000000016      2.0857163220073573       1.3083084770160391       74.32928901775449
-0.12000000000000016      2.0123829035010496       1.306564164176457        74.1732782268226
-0.12000000000000013      2.0482346391432547       1.246110368259848        70.56155336909016
-0.12000000000000013      2.1215680576495615       1.24785468109943         67.35106970179419
-0.12000000000000013      2.0840863747854588       1.185656572343239        63.73025675751716
-0.12000000000000013      2.1574197932917656       1.187400885182821        60.557155073975295
-0.12000000000000013      1.9749012206369474       1.244366055420266        70.61107851392956
-0.12000000000000013      2.010752956279152        1.183912259503657        66.62050870842019
-0.12000000000000013      1.9374195377728445       1.1821679466640753       67.38709340333085
-0.12000000000000013      2.2688327511025808       1.3701887140648206       72.25317090518729
-0.12000000000000013      2.231695098498976        1.3092594377708207       67.23594998399862
-0.12000000000000013      2.194557445895371        1.2483301614768207       63.525487274880334
-0.12000000000000013      2.1958433628567713       1.3697132336874296       74.73042250486745
-0.12000000000000013      2.1587057102531664       1.30878395739343         70.45276955884322
-0.12000000000000015      2.122853974610962        1.3692377533100388       77.37268795585402
-0.1200000000000001       0.3878251684660665       0.8106394501666333       76.23737788450434
-0.1200000000000001       0.3227734659568671       0.7728856335172193       70.71365110724217
-0.1200000000000001       0.32432489153825045      0.8514388373972952       77.17605682717392
-0.1200000000000001       0.259273189029051        0.8136850207478812       72.25911712493598
-0.1200000000000001       0.25772176344766773      0.7351318168678053       66.44150616606433
-0.1200000000000001       0.19422148651985166      0.7759312040984672       68.01033895520926
-0.1200000000000001       0.19267006093846833      0.6973780002183911       63.13654943300446
-0.1200000000000001       0.2608246146104343       0.892238224627957        79.81189160845784
-0.1200000000000001       0.19577291210123493      0.854484407978543        74.67090650447153
-0.1200000000000001       0.19732433768261826      0.9330376118586188       83.88774161843651
-0.1200000000000001       0.36876267133320906      0.5773997097096943       64.13018386997325
-0.1200000000000001       0.3100651345349622       0.6173924732125933       62.986487725683745
-0.1200000000000001       0.25136759773671524      0.6573852367154923       63.14315010037283
-0.1200000000000001       0.37511683704416154      0.6551462898620073       67.3938393058393
-0.1200000000000001       0.31641930024591464      0.6951390533649062       66.54776400263037
-0.1200000000000001       0.38147100275511403      0.7328928700143202       70.86861048512793
-0.1200000000000001       0.5891932797626341       0.691744448570803        77.41680378960208
-0.1200000000000001       0.5157164102861592       0.6536295356171          72.74922780495862
-0.1200000000000001       0.4422395408096841       0.6155146226633972       68.39955686747358
-0.1200000000000001       0.5220705759971116       0.731376115769413        76.51935064562423
-0.1200000000000001       0.44859370652063657      0.6932612028157101       71.48190348208959
-0.1200000000000001       0.45494787223158906      0.7710077829680232       76.22979047148947
-0.1200000000000001       0.6546144619183095       0.7362093512147149       80.25730078874332
-0.1200000000000001       0.587491758152787        0.7758410184133249       78.35682793628256
-0.1200000000000001       0.5203690543872646       0.8154726856119351       78.14740971415414
-0.1200000000000001       0.4532463506217419       0.8551043528105452       78.05872148166114
-0.1200000000000001       0.6529129403084624       0.820305921057237        80.7835925551193
-0.1200000000000001       0.5857902365429398       0.8599375882558471       79.15412471832191
-0.1200000000000001       0.5186675327774173       0.8995692554544572       78.79429499773386
-0.1200000000000001       0.6512114186986152       0.9044024908997591       81.40519268323607
-0.1200000000000001       0.5840887149330927       0.9440341580983692       80.22671124021329
-0.1200000000000001       0.649509897088768        0.9884990607422812       82.6571903789889
-0.12000000000000013      0.8214045144039952       0.8994902799716402       83.99292397001935
-0.12000000000000013      0.7658078302421          0.8450633037193319       82.97734928899922
-0.1200000000000001       0.7102111460802047       0.7906363274670234       82.05223013863694
-0.12000000000000012      0.7641063086322528       0.929159873561854        83.38181782204626
-0.1200000000000001       0.7085096244703576       0.8747328973095455       82.44407455309789
-0.12000000000000012      0.7068081028605104       0.9588294671520675       83.02141911033637
-0.1200000000000001       0.834360946567686        0.9663382373347035       83.6217176764446
-0.1200000000000001       0.7770627407959436       0.9960078309249171       82.99241064070956
-0.1200000000000001       0.7197645350242012       1.0256774245151306       83.00863953601717
-0.1200000000000001       0.8473173787313768       1.0331861946977665       83.3524542314679
-0.1200000000000001       0.7900191729596345       1.06285578828798         83.52624626974804
-0.1200000000000001       0.8602738108950678       1.1000341520608297       84.52421118474143
-0.1200000000000001       0.3869252492081031       0.888682358520784        77.99210175246793
-0.1200000000000001       0.323424972280287        0.929481745751446        78.98210941143115
-0.1200000000000001       0.2599246953524709       0.9702811329821076       83.07738144516858
-0.12000000000000013      0.19642441842465486      1.0110805202127695       87.97837702396296
-0.1200000000000001       0.3860253299501398       0.9667252668749347       79.84288648904999
-0.1200000000000001       0.3225250530223237       1.0075246541055964       81.02145824177647
-0.12000000000000012      0.2590247760945076       1.0483240413362584       84.48680168220878
-0.1200000000000001       0.38512541069217643      1.0447681752290854       81.90327452411864
-0.12000000000000013      0.3216251337643603       1.0855675624597474       82.36893576419314
-0.12000000000000012      0.38422549143421303      1.1228110835832361       83.67765887094329
-0.1200000000000001       0.5831887956751293       1.0220770664525198       80.74582277768882
-0.1200000000000001       0.5177676135194539       0.977612163808608        79.39789482497376
-0.1200000000000001       0.4523464313637785       0.9331472611646959       78.85845560179166
-0.1200000000000001       0.5168676942614905       1.0556550721627587       80.57152568561057
-0.1200000000000001       0.4514465121058151       1.0111901695188465       80.53039393810883
-0.1200000000000001       0.45054659284785176      1.0892330778729975       82.36243390366911
-0.12000000000000013      0.13240422216033754      1.052104458769989        116.24620506401133
-0.12000000000000013      0.06894820697163698      1.0934513460897874       98.8992123386473
-0.12000000000000013      0.0054921917829364245    1.1347982334095863       74.47514157530873
-0.12000000000000013      -0.05796382340576414     1.1761451207293852       74.51791848086168
-0.12000000000000013      0.13098438356587297      1.1303719184506973       119.98513647368301
-0.12000000000000013      0.06752836837717241      1.171718805770496        100.82472594271692
-0.12000000000000013      0.004072353188471843     1.2130656930902948       81.63432632484091
-0.12000000000000015      0.1295645449714084       1.2086393781314055       123.92138110463551
-0.12000000000000015      0.06610852978270783      1.2499862654512044       109.14772192890895
-0.12000000000000013      0.1281447063769438       1.286906837812114        135.3031308973764
-0.12000000000000013      0.32020529516989565      1.1638350221404554       86.9316153804512
-0.12000000000000013      0.257604937500043        1.1265915010169665       89.57473984010325
-0.12000000000000013      0.19500457983019026      1.089347979893478        93.76770136005514
-0.12000000000000013      0.2561850989055784       1.204858960697675        95.33074998289025
-0.12000000000000013      0.19358474123572567      1.167615439574186        100.51117006178063
-0.12000000000000015      0.1921649026412611       1.2458828992548945       106.23447561278299
-0.12000000000000013      0.06610852978270783      1.3274961388595636       119.4385803466228
-0.12000000000000013      0.00407235318847185      1.290575566498654        81.69119314892635
-0.1200000000000001       -0.05796382340576413     1.2536549941377444       72.7432994922345
-0.1200000000000001       -0.1200000000000001      1.2167344217768348       94.82369360066377
-0.12000000000000012      0.00407235318847185      1.3680854399070135       84.51027715119369
-0.1200000000000001       -0.05796382340576413     1.3311648675461036       67.47680842087026
-0.1200000000000001       -0.1200000000000001      1.294244295185194        88.89555878909137
-0.12000000000000012      -0.05796382340576413     1.408674740954463        69.36909630962043
-0.1200000000000001       -0.1200000000000001      1.3717541685935535       83.08904294357228
-0.1200000000000001       -0.1200000000000001      1.449264042001913        98.99276770109095
-0.12000000000000016      0.12920765339310616      1.3641038389830002       143.25515715094605
-0.12000000000000013      0.0671714767988702       1.4046931400304496       123.64973327852324
-0.1200000000000001       0.005135300204634208     1.4452824410778995       91.69240641423029
-0.1200000000000001       -0.05690087638960177     1.4858717421253493       90.28775105061877
-0.12000000000000013      0.13027060040926852      1.4413008401538863       145.6395334365293
-0.12000000000000012      0.06823442381503254      1.4818901412013359       123.49087801975952
-0.1200000000000001       0.0061982472207965655    1.5224794422487857       99.47830014342031
-0.12000000000000013      0.13133354742543088      1.5184978413247725       148.2071739861795
-0.1200000000000001       0.0692973708311949       1.5590871423722221       131.70838175243478
-0.12000000000000012      0.13239649444159324      1.5956948424956585       159.08476845785916
-0.12000000000000013      0.06929737083119489      1.6363634510496021       141.26948205537337
-0.12000000000000013      0.006198247220796559     1.599755750926166        98.91487529100391
-0.1200000000000001       -0.056900876389601784    1.5631480508027293       90.30282213331749
-0.1200000000000001       -0.1200000000000001      1.5265403506792932       117.70407823709282
-0.12000000000000013      0.006198247220796552     1.6770320596035457       98.43930467873855
-0.12000000000000013      -0.056900876389601784    1.6404243594801093       81.85274797697605
-0.12000000000000012      -0.12000000000000012     1.603816659356673        109.4014609985024
-0.12000000000000015      -0.0569008763896018      1.7177006681574893       78.8450181377216
-0.12000000000000013      -0.12000000000000013     1.6810929680340532       101.23783918079903
-0.12000000000000013      -0.12000000000000013     1.758369276711433        111.08059547570083
-0.1200000000000001       0.64647220439886         1.060027140657012        81.81737626419536
-0.1200000000000001       0.5801511029852213       1.093605146367251        80.14374349206055
-0.1200000000000001       0.5138300015715827       1.1271831520774895       80.5127635152971
-0.12000000000000013      0.4475089001579438       1.1607611577877284       82.16961367180795
-0.1200000000000001       0.643434511708952        1.131555220571743        81.03552830036624
-0.1200000000000001       0.5771134102953133       1.1651332262819816       79.76500525136302
-0.12000000000000012      0.5107923088816746       1.1987112319922204       80.36749635948034
-0.1200000000000001       0.6403968190190441       1.2030833004864738       80.4030277255135
-0.12000000000000013      0.5740757176054053       1.2366613061967127       79.72750414334294
-0.12000000000000012      0.637359126329136        1.2746113804012047       79.52011687141992
-0.1200000000000001       0.8572361182051598       1.1715622319755605       83.22375263028137
-0.1200000000000001       0.7869814802697266       1.134383868202711        83.15491306217997
-0.1200000000000001       0.7167268423342934       1.0972055044298616       82.3333781433411
-0.1200000000000001       0.7839437875798185       1.2059119481174418       81.05653027766215
-0.1200000000000001       0.7136891496443853       1.1687335843445923       81.42652353198748
-0.1200000000000001       0.7106514569544773       1.2402616642593234       79.96188780206941
-0.1200000000000001       0.3809393707278941       1.4411238075255404       90.67701231449082
-0.1200000000000001       0.3177407046401565       1.402569565097184        94.78447173563076
-0.1200000000000001       0.31880365165631885      1.4797665662680697       97.62926141040494
-0.1200000000000001       0.25560498556858124      1.4412123238397132       105.68689817455294
-0.12000000000000012      0.25454203855241897      1.3640153226688272       100.78891184380751
-0.1200000000000001       0.19240631948084375      1.4026580814113567       112.93750021563737
-0.12000000000000013      0.1913433724646814       1.3254610802404705       107.94418615454501
-0.1200000000000001       0.25666793258474363      1.5184093250105994       109.44689230183879
-0.12000000000000012      0.19346926649700608      1.479855082582243        119.27658496846973
-0.1200000000000001       0.19453221351316843      1.5570520837531288       123.04768912030633
-0.1200000000000001       0.3834039612576333       1.2023892645688121       84.89647794202135
-0.12000000000000013      0.3193837649933159       1.2434132031260317       89.43364380247984
-0.12000000000000013      0.2553635687289987       1.2844371416832512       98.23001487643978
-0.1200000000000001       0.38258243108105355      1.2819674455543884       86.88130556400608
-0.1200000000000001       0.3185622348167363       1.3229913841116079       92.38184609173142
-0.1200000000000001       0.3817609009044738       1.3615456265399644       89.23953511565992
-0.1200000000000001       0.5732541874288255       1.3162394871822884       78.42672402634861
-0.1200000000000001       0.5099707787050948       1.2782894129777962       80.60824125120048
-0.1200000000000001       0.44668736998136405      1.2403393387733044       82.81820485998958
-0.1200000000000001       0.5091492485285151       1.3578675939633724       80.53553914872484
-0.1200000000000001       0.44586583980478434      1.3199175197588804       84.33612710003526
-0.1200000000000001       0.4450443096282046       1.3994957007444562       85.60413700550694
-0.1200000000000001       0.9182128854381882       1.2116808464228377       82.66254766206227
-0.1200000000000001       0.8449205548128469       1.2460305625647192       80.48416197357402
-0.1200000000000001       0.7716282241875058       1.2803802787066005       78.87207789128091
-0.12000000000000013      0.6983358935621645       1.3147299948484819       78.26250101066636
-0.1200000000000001       0.9058973220458754       1.2861491770119962       81.18825934153236
-0.1200000000000001       0.8326049914205341       1.3204988931538777       79.14902154292785
-0.12000000000000012      0.7593126607951929       1.354848609295759        78.1571847625367
-0.1200000000000001       0.8935817586535626       1.3606175076011549       79.83117808665912
-0.12000000000000013      0.8202894280282214       1.394967223743036        78.81244567380465
-0.12000000000000012      0.8812661952612497       1.4350858381903133       78.5492013735788
-0.12000000000000013      0.6361634416677743       1.3517366830592223       76.90630121328327
-0.12000000000000013      0.5720585027674638       1.3933647898403063       76.62736057577116
-0.1200000000000001       0.5079535638671534       1.43499289662139         79.96337243242128
-0.1200000000000001       0.44384862496684285      1.476621003402474        85.32459462247334
-0.12000000000000013      0.6349677570064126       1.4288619857172402       75.74467743993166
-0.12000000000000013      0.5708628181061022       1.470490092498324        76.42594550897678
-0.12000000000000012      0.5067578792057916       1.512118199279408        80.15456004385162
-0.12000000000000015      0.6337720723450508       1.5059872883752576       74.8291967043969
-0.12000000000000013      0.5696671334447404       1.5476153951563416       76.52498889106523
-0.12000000000000013      0.6325763876836892       1.5831125910332755       73.06739698564435
-0.12000000000000013      0.8190937433668596       1.472092526401054        76.05806571202046
-0.12000000000000013      0.7581169761338312       1.4319739119537769       76.64548742675439
-0.12000000000000013      0.6971402089008029       1.3918552975064997       76.51559933643838
-0.12000000000000013      0.7569212914724694       1.5090992146117945       73.35663972128165
-0.12000000000000013      0.6959445242394411       1.4689806001645174       75.07449629063507
-0.12000000000000015      0.6947488395780793       1.5461059028225352       72.27051195588376
-0.1200000000000001       0.38319199474300736      1.5189485052089369       90.20639026433207
-0.1200000000000001       0.32105627567143213      1.5575912639514664       98.38183904716877
-0.1200000000000001       0.25892055659985697      1.596234022693996        110.6131522589291
-0.12000000000000013      0.1967848375282818       1.6348767814365255       123.31192817263118
-0.1200000000000001       0.3854446187581207       1.5967732028923334       92.02791972316089
-0.1200000000000001       0.3233088996865455       1.635415961634863        101.5368899037347
-0.12000000000000012      0.2611731806149703       1.6740587203773925       113.22218943397311
-0.1200000000000001       0.38769724277323403      1.6745979005757299       94.16795932391268
-0.12000000000000013      0.3255615237016588       1.7132406593182594       103.79900061889636
-0.12000000000000012      0.3899498667883473       1.7524225982591266       95.97705982925542
-0.12000000000000016      0.5719197574598537       1.6254400928397383       74.07457963844631
-0.12000000000000013      0.5090105032209049       1.5899428969628047       79.82841525777968
-0.1200000000000001       0.44610124898195613      1.5544457010858705       85.17149105253532
-0.12000000000000013      0.5112631272360182       1.6677675946462012       78.7275389275735
-0.12000000000000012      0.4483538729970694       1.6322703987692673       86.16349872318438
-0.12000000000000013      0.45060649701218275      1.710095096452664        86.50664536081123
-0.12000000000000012      0.13073376674562853      1.905656350558297        169.03549750402973
-0.12000000000000013      0.06805032505922136      1.868834582096581        143.2428438961959
-0.1200000000000001       0.06805032505922137      1.9458811097047555       143.7683330541954
-0.12000000000000013      0.005366883372814206     1.9090593412430397       113.61852895883491
-0.12000000000000013      0.005366883372814199     1.832012813634865        107.98759681962858
-0.12000000000000013      -0.05731655831359296     1.8722375727813234       110.00848710139252
-0.12000000000000015      -0.057316558313592975    1.795191045173149        98.18233573537492
-0.12000000000000013      -0.12000000000000013     1.8354158043196076       139.48688101979886
-0.1200000000000001       0.005366883372814213     1.986105868851214        108.69574691209236
-0.1200000000000001       -0.057316558313592954    1.949284100389498        112.00968321756511
-0.12000000000000012      -0.12000000000000012     1.912462331927782        141.23033604037823
-0.1200000000000001       -0.05731655831359295     2.0263306279976723       100.7910414010104
-0.12000000000000012      -0.12000000000000012     1.9895088595359567       142.9826795994899
-0.1200000000000001       -0.1200000000000001      2.066555387144131        119.62390817047022
-0.12000000000000013      0.13198081251760208      1.673185219511318        164.90918195871365
-0.12000000000000013      0.06888168890720373      1.7138538280652618       143.2730511762148
-0.12000000000000013      0.005782565296805375     1.7545224366192052       103.38805516027713
-0.12000000000000012      0.13156513059361089      1.7506755965269778       165.2554785244717
-0.12000000000000013      0.06846600698321254      1.7913442050809214       141.30468072139215
-0.12000000000000013      0.13114944866961972      1.8281659735426372       165.73748732594004
-0.12000000000000013      0.3251458417776676       1.7907310363339193       107.68195987789505
-0.12000000000000013      0.26075749869097914      1.7515490973930519       116.00884596963257
-0.12000000000000013      0.19636915560429058      1.7123671584521851       126.0748952141982
-0.12000000000000012      0.2603418167669879       1.8290394744087117       120.09713261831072
-0.12000000000000012      0.19595347368029942      1.7898575354678448       130.0893183655542
-0.12000000000000013      0.1955377917563082       1.8673479124835044       133.13674934644348
-0.1200000000000001       0.38955451439696787      1.8317768427111982       96.38911080720206
-0.1200000000000001       0.3247504893862882       1.870085280785991        109.5486280043206
-0.1200000000000001       0.2599464643756085       1.9083937188607831       121.15546545765983
-0.1200000000000001       0.1951424393649288       1.9467021569355762       136.22942645214954
-0.1200000000000001       0.3891591620055885       1.9111310871632696       96.85644563661938
-0.1200000000000001       0.3243551369949088       1.9494395252380623       110.4159587714164
-0.1200000000000001       0.2595511119842291       1.987747963312855        123.7508860398603
-0.1200000000000001       0.38876380961420903      1.9904853316153412       97.4360985496996
-0.1200000000000001       0.32395978460352937      2.028793769690134        111.58641345964537
-0.1200000000000001       0.38836845722282964      2.069839576067413        100.34842822935168
-0.1200000000000001       0.13111714411543612      1.9832346365597464       176.7573688291277
-0.1200000000000001       0.06843370242902894      2.023459395706205        151.24610478612132
-0.1200000000000001       0.005750260742621777     2.063684154852663        110.54885936955876
-0.1200000000000001       -0.05693318094378538     2.103908913999122        86.33438248323424
-0.1200000000000001       0.13150052148524366      2.0608129225611957       183.56423469564652
-0.1200000000000001       0.0688170797988365       2.101037681707654        163.29084342596715
-0.1200000000000001       0.00613363811242934      2.1412624408541125       116.04584420404697
-0.1200000000000001       0.13188389885505122      2.138391208562645        190.46800899210064
-0.1200000000000001       0.06920045716864406      2.1786159677091037       171.77566030208843
-0.1200000000000001       0.1322672762248588       2.2159694945640944       190.71406655579867
-0.1200000000000001       0.32434316197333696      2.106372055691583        114.99258312040058
-0.1200000000000001       0.2599344893540367       2.065326249314304        125.9746860679819
-0.1200000000000001       0.19552581673473635      2.0242804429370254       139.77087539153743
-0.1200000000000001       0.2603178667238442       2.1429045353157536       128.21325400281344
-0.1200000000000001       0.19590919410454394      2.101858728938475        140.4458582745178
-0.1200000000000001       0.19629257147435153      2.179437014939924        141.80097267294045
-0.1200000000000001       0.06920045716864406      2.2554333975019607       160.7484880128735
-0.1200000000000001       0.006133638112429342     2.21807987064697         121.26896215977197
-0.1200000000000001       -0.05693318094378538     2.1807263437919793       97.13061489384471
-0.1200000000000001       -0.1200000000000001      2.1433728169369886       119.6309004592284
-0.1200000000000001       0.006133638112429347     2.2948973004398274       121.03927247448459
-0.1200000000000001       -0.05693318094378538     2.2575437735848367       110.79360640275327
-0.1200000000000001       -0.1200000000000001      2.220190246729846        131.87168811714452
-0.1200000000000001       -0.05693318094378537     2.334361203377694        111.41506460922449
-0.1200000000000001       -0.1200000000000001      2.2970076765227034       144.52665481122153
-0.12000000000000009      -0.12000000000000009     2.373825106315561        130.43675042870768
-0.1200000000000001       4.8537126147476615       5.9092617042741145       40.8720143736013
-0.1200000000000001       4.9022971860953675       5.979507802849409        33.96193013210442
-0.1200000000000001       4.821300663348595        5.979507802849409        36.975648475537255
-0.1200000000000001       4.869885234696302        6.049753901424705        29.95760152595513
-0.1200000000000001       4.788888711949529        6.049753901424705        33.54026218716172
-0.1200000000000001       4.837473283297236        6.12                     26.30538141538369
-0.12000000000000009      4.756476760550462        6.12                     30.25804588717558
-0.12000000000000012      4.950881757443076        6.0497539014247055       28.879561819191935
-0.1200000000000001       4.91846980604401         6.120000000000001        25.395123165716594
-0.12000000000000012      4.999466328790785        6.120000000000001        25.50907535790708
-0.12000000000000012      4.691757305601821        2.9899654827863302       38.29730976575005
-0.1200000000000001       4.75658329235555         2.95086791212896         48.26597639768356
-0.12000000000000013      4.690611863415422        2.9129601382045482       38.38532571638045
-0.12000000000000013      4.7554378501691525       2.8738625675471776       49.56448883568382
-0.1200000000000001       4.821409279109281        2.9117703414715894       58.74448936578254
-0.1200000000000001       4.820263836922882        2.834764996889807        59.983153422541506
-0.1200000000000001       4.886235265863011        2.8726727708142192       69.6931712417516
-0.12000000000000013      4.6894664212290245       2.835954793622766        39.92816178941826
-0.12000000000000013      4.754292407982755        2.796857222965395        51.23160441543617
-0.12000000000000015      4.688320979042627        2.7589494490409834       41.66043938610626
-0.12000000000000013      4.495442286601233        2.8836722535733954       25.985757917188593
-0.12000000000000013      4.559735184081696        2.8420979853959243       27.773952880185927
-0.12000000000000012      4.560880626268095        2.919103329977707        27.72183340339859
-0.12000000000000013      4.625173523748559        2.8775290618002365       31.40661675679116
-0.12000000000000013      4.626318965934958        2.9545344063820185       31.829857674201357
-0.12000000000000013      4.6240280815621615       2.800523717218454        33.06518466747547
-0.12000000000000012      4.951804128657089        3.145907704067377        79.12247632331929
-0.1200000000000001       5.016451385792628        3.1834629866420823       92.2129528923196
-0.12000000000000013      5.015968535329431        3.1060807454133283       93.42410914214946
-0.12000000000000013      5.080615792464971        3.1436360279880335       106.08037098635874
-0.1200000000000001       5.0810986429281675       3.221018269216788        106.59532080503996
-0.1200000000000001       5.14526304960051         3.1811913105627387       120.60822904979061
-0.1200000000000001       5.145745900063707        3.2585735517914935       121.12822250087062
-0.12000000000000013      5.080132942001773        3.0662537867592796       106.51933490600204
-0.12000000000000013      5.144780199137313        3.103809069333985        119.4159551887472
-0.12000000000000015      5.144297348674115        3.026426828105231        119.73426144245155
-0.1200000000000001       4.951618409647002        3.067824578089745        80.39152826909398
-0.12000000000000013      5.015782816319344        3.0279976194356966       95.04147641799247
-0.12000000000000013      5.079947222991686        2.988170660781648        108.01216605991301
-0.1200000000000001       4.951432690636914        2.9897414521121126       80.79916411751793
-0.1200000000000001       5.015597097309257        2.949914493458064        94.98710259905286
-0.1200000000000001       4.951246971626828        2.9116583261344804       81.27524989573801
-0.12000000000000013      4.756769011365638        3.0289510381065923       49.211297208021094
-0.1200000000000001       4.821594998119368        2.989853467449222        58.08363738886162
-0.12000000000000012      4.821780717129455        3.067936593426854        58.86324940293166
-0.1200000000000001       4.886606703883185        3.0288390227694832       68.16524885589595
-0.12000000000000013      4.886792422893272        3.106922148747116        68.98414509430503
-0.1200000000000001       4.886420984873098        2.950755896791851        69.08036809221035
-0.12000000000000013      4.954088547727267        3.46091372940453         80.40866838561425
-0.12000000000000016      5.018013323354754        3.49713630459723         91.37426210715748
-0.12000000000000013      5.0181647000952605       3.4197175056449467       93.8729503018832
-0.12000000000000013      5.082089475722749        3.455940080837647        104.87928196709592
-0.12000000000000013      5.081938098982242        3.53335887978993         104.76313152842968
-0.12000000000000013      5.146014251350237        3.492162656030347        118.50068747960859
-0.12000000000000015      5.14586287460973         3.56958145498263         118.27467802325418
-0.12000000000000012      5.082240852463256        3.378521281885364        106.6771245820259
-0.12000000000000012      5.146165628090744        3.414743857078064        117.86273446530232
-0.12000000000000012      5.146317004831252        3.3373250581257814       119.64613895580428
-0.12000000000000016      4.953517442959722        3.382162223070242        81.72536154664935
-0.12000000000000013      5.0175935953277175       3.340965999310659        94.71950492393908
-0.1200000000000001       5.081669747695711        3.299769775551076        107.49219168902084
-0.12000000000000013      4.952946338192177        3.3034107167359537       80.21649970409618
-0.12000000000000012      5.017022490560173        3.262214492976371        93.10322170841904
-0.12000000000000013      4.9523752334246325       3.2246592104016654       78.79472899474612
-0.12000000000000013      4.9520728469203465       3.7630399887778148       79.31573195862573
-0.12000000000000016      5.015302232633978        3.801203054835201        88.57317020673328
-0.12000000000000016      5.016501547749565        3.7237309991271936       91.69344937134527
-0.12000000000000013      5.079730933463195        3.76189406518458         100.83129949169086
-0.12000000000000013      5.078531618347609        3.839366120892588        99.87749324999805
-0.12000000000000016      5.142960319176827        3.800057131241967        112.88006195895416
-0.12000000000000013      5.14176100406124         3.8775291869499746       111.37918595828356
-0.12000000000000013      5.080930248578783        3.6844220094765725       103.79368083073936
-0.12000000000000013      5.144159634292413        3.722585075533959        113.31713305649207
-0.12000000000000015      5.145358949408001        3.6451130198259514       116.17697527613174
-0.12000000000000016      4.952576772122077        3.687508423934493        80.87686053871383
-0.12000000000000013      5.017005472951295        3.648199434283872        93.15353438208116
-0.12000000000000016      5.081434173780512        3.608890444633251        105.13906810899017
-0.12000000000000013      4.953080697323807        3.6119768590911723       79.7371922172182
-0.12000000000000013      5.017509398153024        3.572667869440551        91.88703803316449
-0.12000000000000015      4.953584622525537        3.536445294247851        78.6633580770129
-0.12000000000000013      4.689772956140791        3.3070403773822576       39.5029036290623
-0.12000000000000016      4.7558518540374095       3.345508715387825        48.42822478497523
-0.12000000000000016      4.755280749269866        3.2667572090535377       49.2565529710605
-0.12000000000000013      4.821359647166485        3.3052255470591057       58.130583748217916
-0.12000000000000013      4.821930751934029        3.3839770533933935       59.244918755767834
-0.12000000000000016      4.8874385450631035       3.3436938850646736       69.55814028719057
-0.12000000000000015      4.888009649830647        3.4224453913989614       70.59464529814204
-0.12000000000000013      4.82078854239894         3.2264740407248174       58.793976026178775
-0.12000000000000013      4.886867440295559        3.2649423787303853       68.21856612112244
-0.12000000000000013      4.886296335528014        3.1861908723960974       68.85833071776874
-0.12000000000000016      4.690269043506048        3.2277716537332752       40.39394270293157
-0.12000000000000013      4.755776836635124        3.1874884854045553       51.008474252832755
-0.12000000000000013      4.821284629764198        3.1472053170758354       60.571109175355694
-0.12000000000000013      4.690765130871306        3.1485029300842937       39.60358376881311
-0.12000000000000013      4.75627292400038         3.108219761755574        50.87016683913588
-0.12000000000000013      4.691261218236563        3.0692342064353118       39.03758787919284
-0.12000000000000012      4.942561863002909        4.075643767646841        76.48577067265173
-0.12000000000000013      5.007325915912559        4.1139242173161845       85.1546652903603
-0.12000000000000013      5.008168994695899        4.0356558889869705       89.67926297699734
-0.12000000000000013      5.072933047605549        4.073936338656315        95.86207913029531
-0.12000000000000013      5.072089968822208        4.152204666985529        90.5425700417236
-0.12000000000000013      5.137697100515199        4.112216788325659        102.974693768433
-0.12000000000000015      5.136854021731859        4.190485116654873        96.2791132309062
-0.12000000000000012      5.073776126388889        3.995668010327101        99.4753539320335
-0.12000000000000013      5.1385401792985395       4.033948459996445        105.81389997490854
-0.12000000000000013      5.13938325808188         3.955680131667231        109.7216704609798
-0.12000000000000013      4.944939608982269        3.997492822929584        77.00701388581025
-0.12000000000000013      5.010546740675259        3.9575049442697146       89.63908200412656
-0.12000000000000013      5.076153872368249        3.9175170656098444       99.76753679498755
-0.12000000000000013      4.947317354961628        3.919341878212328        77.03873010996182
-0.12000000000000013      5.012924486654619        3.8793539995524577       89.03481371220485
-0.12000000000000015      4.949695100940987        3.841190933495071        77.12681637398738
-0.12000000000000016      4.948285070753153        4.301045755431814        77.09977221246088
-0.12000000000000013      5.011141387746055        4.264192209172834        83.1235216406094
-0.12000000000000016      5.073997704738956        4.227338662913854        87.43521243262595
-0.12000000000000013      4.946377334836405        4.225911759503489        77.51802969803344
-0.12000000000000013      5.009233651829307        4.189058213244509        83.44394367307771
-0.12000000000000013      4.944469598919657        4.1507777635751655       78.01613304335365
-0.12000000000000013      4.684922240076418        4.228083201691469        56.994951975617965
-0.12000000000000016      4.751239881724787        4.265107339108635        59.85218510955751
-0.12000000000000016      4.74933214580804         4.189973343180313        59.87449795455532
-0.12000000000000013      4.815649787456412        4.226997480597479        64.00078450241678
-0.12000000000000013      4.817557523373159        4.302131476525803        62.85206876185761
-0.12000000000000016      4.881967429104781        4.264021618014647        68.9863498928618
-0.12000000000000015      4.88387516502153         4.339155613942971        66.55142083899418
-0.12000000000000013      4.813742051539663        4.151863484669155        62.98594148045592
-0.12000000000000013      4.880059693188034        4.188887622086322        69.55565311743416
-0.12000000000000013      4.878151957271285        4.1137536261579974       67.17247859012102
-0.12000000000000013      4.683669287739125        3.9305488758222165       50.01646014526608
-0.12000000000000016      4.748392431555071        3.966822598778372        55.7761495873287
-0.12000000000000016      4.750770177534431        3.8886716540611155       56.81230904305445
-0.12000000000000013      4.815493321350376        3.9249453770172713       61.221296899603246
-0.12000000000000013      4.813115575371016        4.003096321734528        60.11425021509419
-0.12000000000000016      4.880216465166322        3.961219099973427        67.37395228005919
-0.12000000000000013      4.877838719186963        4.039370044690684        65.01831443609333
-0.12000000000000013      4.817871067329736        3.8467944323000154       63.215057975970986
-0.12000000000000013      4.8825942111456815       3.8830681552561717       68.04915428144481
-0.12000000000000015      4.884971957125041        3.804917210538915        70.46040365121198
-0.12000000000000016      4.684609001992095        4.153699620224155        55.60438388191349
-0.12000000000000013      4.749018907723718        4.115589761712998        58.53912460999335
-0.12000000000000016      4.8134288134553405       4.077479903201842        60.47098237170124
-0.12000000000000013      4.684295763907771        4.079316038756843        54.05958197825214
-0.12000000000000013      4.748705669639394        4.041206180245686        57.298270703079965
-0.12000000000000015      4.683982525823448        4.004932457289529        52.623116224947424
-0.12000000000000013      4.709941087607079        3.6186574654132313       46.1667602551336
-0.12000000000000016      4.770474027435396        3.654753096254377        52.493599220815256
-0.12000000000000016      4.770977952637125        3.579221531411056        53.395795028621606
-0.12000000000000013      4.831510892465443        3.615317162252202        60.191024531605976
-0.12000000000000013      4.831006967263713        3.6908487270955233       61.437167614385416
-0.12000000000000016      4.89204383229376         3.651412793093347        70.06961396441378
-0.12000000000000015      4.89153990709203         3.726944357936669        70.88950745611257
-0.12000000000000013      4.832014817667172        3.5397855974088808       61.637383782810154
-0.12000000000000013      4.892547757495489        3.5758812282500267       69.08406663892734
-0.12000000000000015      4.8930516826972195       3.5003496634067055       70.48550215024906
-0.12000000000000016      4.704899054740507        3.5407531934054877       45.24210481531654
-0.12000000000000013      4.765935919770554        3.5013172594033124       53.31910280968016
-0.12000000000000016      4.8269727848006          3.461881325401137        61.48405194021575
-0.12000000000000013      4.699857021873935        3.4628489213977445       42.59988417749848
-0.12000000000000013      4.7608938869039825       3.4234129873955688       50.72177281666241
-0.12000000000000015      4.694814989007363        3.384944649390001        40.10166156490807
-0.12000000000000016      4.690237237706113        3.8525760232199704       48.144698533049414
-0.12000000000000013      4.757338127501418        3.81069880145887         56.187840779313326
-0.12000000000000016      4.824439017296724        3.7688215796977693       63.04440040007126
-0.12000000000000013      4.696805187673101        3.774603170617724        46.88017534955206
-0.12000000000000013      4.763906077468407        3.732725948856624        54.53062857654206
-0.12000000000000015      4.7033731376400905       3.696630318015478        45.73701209562686
-0.12000000000000012      4.429616927950949        3.148572200290004        25.28317749496796
-0.12000000000000013      4.49465593499841         3.188189244563067        24.294947549725144
-0.12000000000000013      4.495152022363668        3.108920520914085        24.25668149458296
-0.12000000000000013      4.560191029411128        3.148537565187149        25.373689378109596
-0.12000000000000013      4.55969494204587         3.2278062888361307       27.02274696283228
-0.12000000000000013      4.625230036458588        3.188154609460212        31.03722330356508
-0.12000000000000015      4.624733949093331        3.267423333109194        32.708836137959025
-0.12000000000000012      4.560687116776386        3.0692688415381673       26.564067053238595
-0.12000000000000013      4.625726123823846        3.1088858858112305       29.96384239656901
-0.12000000000000013      4.626222211189104        3.0296171621622485       31.266435775248596
-0.12000000000000013      4.429713682696804        3.073489444509774        24.543753125265788
-0.12000000000000013      4.495248777109523        3.033837765133856        25.69689424848059
-0.12000000000000013      4.560783871522241        2.994186085757937        28.62874909728327
-0.12000000000000012      4.42981043744266         2.9984066887295437       24.841920860245544
-0.12000000000000012      4.495345531855378        2.9587550093536255       26.134743180366467
-0.12000000000000013      4.429907192188514        2.9233239329493137       25.49764844129989
-0.12000000000000012      4.446208132492682        3.4526155233084856       30.05998654213693
-0.12000000000000013      4.512141371271281        3.4941260088346717       30.615790064297517
-0.12000000000000013      4.50709933840471         3.4162217368269285       28.17525766321829
-0.12000000000000013      4.573032577183308        3.457732222353115        30.534859454324405
-0.12000000000000013      4.57807461004988         3.5356364943608583       34.157128361233646
-0.12000000000000016      4.638965815961908        3.4992427078793016       36.713309044655425
-0.12000000000000015      4.64400784882848         3.5771469798870448       40.15305721939601
-0.12000000000000013      4.567990544316737        3.379827950345372        29.843768598777114
-0.12000000000000013      4.6339237830953355       3.421338435871558        34.152736138509326
-0.12000000000000015      4.628881750228764        3.3434341638638148       33.47591576790243
-0.12000000000000013      4.442060331357249        3.376604692553865        27.3423811436701
-0.12000000000000013      4.502951537269276        3.340210906072308        27.487901592907225
-0.12000000000000013      4.563842743181304        3.303817119590751        29.347650142989217
-0.12000000000000012      4.437912530221816        3.3005938617992445       26.302914057227326
-0.12000000000000013      4.498803736133842        3.264200075317688        26.138450980267578
-0.12000000000000013      4.433764729086382        3.224583031044624        25.729169526092264
-0.12000000000000012      4.170709343406892        2.710067821721857        47.37900299179989
-0.12000000000000013      4.235532994288762        2.744611160583664        39.843744140598645
-0.1200000000000001       4.234970498655714        2.667712996922728        43.5597160986926
-0.1200000000000001       4.2997941495375835       2.702256335784535        36.61028896575838
-0.12000000000000012      4.3003566451706305       2.7791544994454704       35.45556732181295
-0.1200000000000001       4.3646178004194525       2.7367996746463414       32.635264870135096
-0.12000000000000013      4.3651802960525          2.8136978383072773       31.666213922058052
-0.1200000000000001       4.299231653904536        2.6253581721235992       40.57409393701017
-0.1200000000000001       4.364055304786405        2.659901510985406        34.087359317467524
-0.1200000000000001       4.3634928091533585       2.5830033473244707       38.454916601463765
-0.12000000000000013      4.1601255185140955       2.633345220257427        51.620704713166006
-0.1200000000000001       4.224386673762918        2.590990395458298        48.176221781458416
-0.1200000000000001       4.288647829011739        2.5486355706591692       45.55780169558324
-0.12000000000000012      4.149541693621301        2.5566226187929963       53.78972159597911
-0.1200000000000001       4.213802848870123        2.514267793993868        50.46218865802844
-0.12000000000000013      4.138957868728506        2.4799000173285664       56.08503054249561
-0.1200000000000001       4.178660103763056        3.004432583981814        44.673478974152225
-0.1200000000000001       4.2413993098100295       3.0404674880588614       37.30624311234571
-0.1200000000000001       4.241496064555884        2.965384732278632        38.51176557441622
-0.1200000000000001       4.304235270602857        3.001419636355679        31.69844929174702
-0.1200000000000001       4.3041385158570025       3.076502392135909        32.4044171601751
-0.1200000000000001       4.366974476649831        3.037454540432727        27.094196039190678
-0.1200000000000001       4.366877721903975        3.1125372962129565       28.24817183557505
-0.1200000000000001       4.304332025348712        2.926336880575449        33.492326006753515
-0.1200000000000001       4.367071231395686        2.9623717846524964       27.254756323153195
-0.1200000000000001       4.36716798614154         2.887289028872267        29.66763088458559
-0.1200000000000001       4.176672413674015        2.9308413934168245       45.14530719560393
-0.1200000000000001       4.239508374466843        2.8917935417136422       39.65148820283413
-0.1200000000000001       4.302344335259671        2.85274569001046         35.186210030916556
-0.1200000000000001       4.174684723584974        2.8572502028518354       44.93969659129926
-0.1200000000000001       4.237520684377802        2.8182023511486527       39.45932027960254
-0.1200000000000001       4.172697033495933        2.7836590122868463       44.94034150260784
-0.1200000000000001       4.4499734475258945       3.768353216779899        39.917314313754225
-0.1200000000000001       4.508397407579203        3.8089021315404787       40.495497748725
-0.1200000000000001       4.51496535754619         3.7309292789382327       37.71563909489456
-0.1200000000000001       4.573389317599498        3.7714781936988113       38.99809845978569
-0.12000000000000012      4.56682136763251         3.849451046301058        41.826377908368386
-0.12000000000000013      4.631813277652806        3.812027108459391        41.949068217009895
-0.12000000000000013      4.625245327685818        3.889999961061637        44.10463802180871
-0.12000000000000012      4.579957267566487        3.6935053410965653       39.03752164271157
-0.12000000000000013      4.638381227619794        3.734054255857145        41.09138318872582
-0.12000000000000013      4.644949177586783        3.6560814032548983       41.9396966912284
-0.1200000000000001       4.449032118767592        3.6894187934120457       35.69178988523413
-0.1200000000000001       4.514024028787887        3.6519948555703787       35.851999590573215
-0.1200000000000001       4.579015938808183        3.6145709177287118       37.56738838327384
-0.1200000000000001       4.448090790009289        3.610484370044192        33.98107132775194
-0.12000000000000012      4.513082700029584        3.5730604322025252       33.87276183672139
-0.1200000000000001       4.447149461250985        3.5315499466763387       32.53078951345763
-0.12000000000000012      4.193134962373484        3.597592403849249        49.16756672662589
-0.1200000000000001       4.257344583661586        3.640282607081911        44.88547200349505
-0.12000000000000013      4.256403254903283        3.561348183714058        41.06952151202297
-0.1200000000000001       4.320612876191387        3.6040383869467205       38.53170911241093
-0.1200000000000001       4.321554204949689        3.682972810314574        42.50532047065216
-0.1200000000000001       4.3848224974794885       3.6467285901793836       36.30983230134681
-0.1200000000000001       4.385763826237792        3.7256630135472366       40.98783227499818
-0.12000000000000012      4.319671547433083        3.525103963578867        36.94608595305642
-0.1200000000000001       4.383881168721186        3.5677941668115296       34.80096476626341
-0.12000000000000013      4.382939839962883        3.488859743443676        33.505766576873185
-0.1200000000000001       4.722818077050285        5.577606164971214        68.45547873326433
-0.1200000000000001       4.763644699324395        5.642958525153114        62.75526839462697
-0.1200000000000001       4.787480973289931        5.583858934103413        63.06760648850555
-0.1200000000000001       4.828307595564041        5.6492112942853145       58.671589709447545
-0.12000000000000012      4.8044713215985055       5.708310885335016        58.73874220439163
-0.1200000000000001       4.869134217838152        5.714563654467215        54.96346880475759
-0.12000000000000013      4.845297943872616        5.773663245516916        54.891315357558504
-0.1200000000000001       4.852143869529575        5.590111703235613        60.22864811336789
-0.1200000000000001       4.892970491803686        5.655464063417514        55.8228874417264
-0.1200000000000001       4.916806765769221        5.596364472367812        57.57805633836268
-0.1200000000000001       4.867136951607922        5.373683548504698        64.47187687070327
-0.1200000000000001       4.883693556328355        5.447910523125737        61.245460300058355
-0.1200000000000001       4.81903066008871         5.441657753993537        64.99004474058336
-0.1200000000000001       4.835587264809142        5.515884728614575        62.1124153117139
-0.1200000000000001       4.770924368569497        5.509631959482375        66.06129017370455
-0.1200000000000001       4.900250161048788        5.522137497746774        59.62361916354047
-0.12000000000000013      4.5804214144321955       5.851729368177161        54.049168738752975
-0.12000000000000016      4.542932427151882        5.918797026132871        47.0882744826944
-0.1200000000000001       4.6244352509617626       5.918797026132871        45.043461988248445
-0.1200000000000001       4.586946263681448        5.985864684088581        40.375935828022826
-0.12000000000000013      4.505443439871569        5.985864684088581        42.22138325501142
-0.1200000000000001       4.549457276401136        6.052932342044291        35.53753551574992
-0.12000000000000013      4.467954452591256        6.05293234204429         38.82037779046238
-0.1200000000000001       4.511968289120822        6.12                     32.18111408881179
-0.12000000000000012      4.4304654653109425       6.12                     39.164426118862224
-0.1200000000000001       4.668449087491329        5.985864684088581        40.07800027338921
-0.1200000000000001       4.6309601002110155       6.05293234204429         34.838028428639994
-0.1200000000000001       4.593471112930702        6.12                     30.45208102930911
-0.1200000000000001       4.712462924020896        6.05293234204429         35.46051074843678
-0.1200000000000001       4.674973936740582        6.119999999999999        29.490149019264095
-0.12000000000000016      4.6568472023608285       5.848550927557575        50.39575725840369
-0.1200000000000001       4.7008610388903955       5.915618585513285        43.027184768646066
-0.1200000000000001       4.744874875419962        5.982686243468995        38.82696169533726
-0.12000000000000013      4.7332729902894615       5.84537248693799         49.560524457570835
-0.12000000000000012      4.777286826819028        5.912440144893699        42.284500968967464
-0.12000000000000015      4.809698778218095        5.842194046318404        48.87648641701939
-0.1200000000000001       4.687218911395762        5.646136965772701        65.6746042778684
-0.1200000000000001       4.728045533669873        5.711489325954602        60.07884291544482
-0.12000000000000012      4.65161974574124         5.714667766574188        62.34298446377327
-0.12000000000000013      4.692446368015351        5.780020126756089        56.479053897375096
-0.12000000000000013      4.616020580086717        5.783198567375674        59.2919430175933
-0.12000000000000013      4.768872155943983        5.776841686136503        55.76627375509593
-0.12000000000000012      4.4122382898869805       5.581102510021636        75.2403976969156
-0.12000000000000013      4.4542840710232845       5.648759224560518        69.97780351566607
-0.1200000000000001       4.489883236677807        5.58022842375903         73.24041425553392
-0.12000000000000013      4.53192901781411         5.647885138297912        68.56797263385901
-0.12000000000000013      4.4963298521595885       5.716415939099399        65.71707511280889
-0.12000000000000013      4.573974798950414        5.715541852836793        64.75201342411567
-0.12000000000000015      4.538375633295892        5.78407265363828         61.628553268460266
-0.1200000000000001       4.5675281834686325       5.579354337496425        72.37712318898011
-0.1200000000000001       4.609573964604936        5.647011052035307        67.74674187830068
-0.1200000000000001       4.645173130259459        5.5784802512338185       71.56150550713366
-0.12000000000000012      4.553730578729978        5.328121567315868        77.30188663160426
-0.12000000000000013      4.518357506519229        5.3913668029923105       77.50533277161284
-0.1200000000000001       4.596002453310056        5.390492716729705        74.52263709754692
-0.1200000000000001       4.5606293810993055       5.453737952406147        75.323367927819
-0.12000000000000012      4.482984434308479        5.454612038668753        76.68338207737827
-0.1200000000000001       4.525256308888555        5.516983188082589        74.54069397090186
-0.12000000000000013      4.44761136209773         5.517857274345195        75.97867297451819
-0.1200000000000001       4.638274327890132        5.452863866143542        72.99542025358507
-0.1200000000000001       4.602901255679383        5.516109101819984        73.68198702527398
-0.1200000000000001       4.680546202470208        5.515235015557378        71.5028445513782
-0.12000000000000013      4.824865077027845        5.311312399090863        68.05338330837
-0.1200000000000001       4.776758785508632        5.379286604579701        67.63782481965488
-0.12000000000000012      4.734486910928556        5.316915455165865        70.02874058530857
-0.1200000000000001       4.686380619409344        5.384889660654703        69.92925669440852
-0.12000000000000013      4.644108744829267        5.322518511240866        72.48167944889127
-0.1200000000000001       4.72865249398942         5.447260810068539        68.58017850697583
-0.1200000000000001       4.577784076264247        5.261136545967074        75.80464197257514
-0.1200000000000001       4.668162242363535        5.255533489892072        72.88847654130193
-0.1200000000000001       4.758540408462824        5.24993043381707         70.45337476586354
-0.1200000000000001       4.601837573798514        5.19415152461828         74.96191484929932
-0.1200000000000001       4.692215739897803        5.188548468543278        72.24406367751719
-0.1200000000000001       4.625891071332782        5.1271665032694855       74.25768176174425
-0.1200000000000001       4.586050905168693        5.063755897614163        74.66903954653557
-0.1200000000000001       4.5619974076344265       5.130740918962956        75.80805563003992
-0.1200000000000001       4.522157241470337        5.067330313307633        76.22619188385019
-0.1200000000000001       4.49810374393607         5.134315334656427        77.5665938137087
-0.1200000000000001       4.458263577771982        5.070904729001104        78.08680325728737
-0.1200000000000001       4.4342100802377145       5.137889750349898        79.8625987062191
-0.1200000000000001       4.394369914073626        5.074479144694575        80.0534712796309
-0.1200000000000001       4.537943910100158        5.19772594031175         76.74279912513445
-0.1200000000000001       4.474050246401802        5.201300356005222        79.21786192593424
-0.1200000000000001       4.513890412565891        5.264710961660545        78.63015316135503
-0.12000000000000013      4.501075242138065        4.893458872822593        74.17650446718812
-0.12000000000000013      4.5382925738203115       4.935139525097117        73.79086105830626
-0.12000000000000016      4.551542783878442        4.870801083229747        71.39761507126212
-0.12000000000000013      4.588760115560688        4.912481735504272        71.0818048358113
-0.12000000000000012      4.575509905502557        4.976820177371643        73.3085446187066
-0.1200000000000001       4.625977447242934        4.954162387778797        70.61880386428436
-0.12000000000000012      4.612727237184803        5.018500829646167        72.91420392214175
-0.12000000000000013      4.60201032561882         4.848143293636902        69.3144724257858
-0.12000000000000013      4.639227657301065        4.889823945911426        68.95742518344898
-0.12000000000000015      4.652477867359197        4.825485504044056        67.77389448477989
-0.1200000000000001       4.421046246089736        5.029224076726579        78.14154155081351
-0.1200000000000001       4.484939909788092        5.025649661033109        76.33652419613193
-0.1200000000000001       4.548833573486447        5.022075245339638        74.65976530541347
-0.12000000000000012      4.447722578105846        4.983969008758583        76.7818300189565
-0.12000000000000012      4.511616241804202        4.980394593065113        75.08298768844871
-0.12000000000000013      4.4743989101219555       4.9387139407905885       75.56270272829988
-0.12000000000000013      4.703828849403294        4.5271572516443745       63.12573899506438
-0.12000000000000016      4.766760042618751        4.563509515310743        64.07575933142397
-0.12000000000000016      4.765419838719945        4.489412876573315        63.41277376783121
-0.12000000000000013      4.8283510319354015       4.525765140239684        65.6119640129091
-0.12000000000000013      4.829691235834208        4.599861778977111        66.0080826630697
-0.12000000000000016      4.891282225150858        4.562117403906052        68.50461005510941
-0.12000000000000015      4.8926224290496645       4.63621404264348         68.72412115101491
-0.12000000000000013      4.827010828036597        4.451668501502256        65.20110199015798
-0.12000000000000013      4.889942021252054        4.488020765168625        69.34593256269889
-0.12000000000000015      4.8886018173532495       4.413924126431198        67.91589951587619
-0.12000000000000016      4.703607989327364        4.596074867346083        65.0125610460722
-0.12000000000000013      4.766539182542821        4.632427131012451        64.54078388399277
-0.12000000000000013      4.703387129251434        4.664992483047792        65.3390077840242
-0.12000000000000016      4.766318322466891        4.7013447467141605       64.24209620826427
-0.12000000000000015      4.7031662691755045       4.733910098749501        65.85599353168814
-0.12000000000000013      4.8294703757582775       4.66877939467882         65.93088207758379
-0.12000000000000016      4.699102197071575        4.452388739156148        61.649399007456495
-0.12000000000000013      4.760693186388227        4.414644364085089        62.14958359136618
-0.12000000000000016      4.822284175704878        4.37689998901403         62.99835633896553
-0.12000000000000013      4.694375544739856        4.377620226667922        60.36762854472059
-0.12000000000000013      4.755966534056507        4.3398758515968625       60.96434700385372
-0.12000000000000015      4.689648892408137        4.302851714179695        59.197386564105315
-0.12000000000000012      4.442965026531942        4.392997115951285        62.2354588456302
-0.12000000000000013      4.50818098224978         4.426537149874558        61.286711164437605
-0.12000000000000013      4.5034543299180605       4.351768637386331        59.0396337087562
-0.12000000000000013      4.568670285635899        4.385308671309604        59.16361334590205
-0.12000000000000013      4.573396937967618        4.46007718379783         60.91453323315872
-0.12000000000000016      4.633886241353737        4.418848705232876        59.817933245054554
-0.12000000000000015      4.638612893685456        4.493617217721102        61.10802709404563
-0.12000000000000013      4.56394363330418         4.310540158821377        57.276406639237145
-0.12000000000000013      4.629159589022018        4.3440801927446495       58.520300621837436
-0.12000000000000015      4.624432936690298        4.269311680256423        56.27418156180671
-0.1200000000000001       4.476739167923168        4.68196364099421         70.0847312623081
-0.1200000000000001       4.53329072821727         4.71217965935846         68.7167673224942
-0.1200000000000001       4.5335115882932          4.643262043656751        66.98713731417656
-0.1200000000000001       4.590063148587301        4.673478062021           66.85560716733139
-0.12000000000000012      4.589842288511371        4.74239567772271         67.88335400046006
-0.12000000000000013      4.646614708881403        4.703694080385251        66.67365834654872
-0.12000000000000013      4.646393848805474        4.77261169608696         67.4785563293719
-0.12000000000000012      4.590284008663231        4.604560446319292        65.2253174590341
-0.12000000000000013      4.646835568957332        4.634776464683542        65.98258512318364
-0.12000000000000013      4.647056429033262        4.565858848981833        64.0027500533545
-0.1200000000000001       4.468295632575361        4.6097220097334795       67.78127165702776
-0.1200000000000001       4.525068052945393        4.5710204123960185       64.81450862701854
-0.1200000000000001       4.581840473315425        4.532318815058561        62.74443783975633
-0.1200000000000001       4.4598520972275555       4.537480378472748        66.09285485443628
-0.12000000000000012      4.516624517597586        4.4987787811352895       63.239603718318264
-0.1200000000000001       4.451408561879749        4.465238747212016        64.51628969125886
-0.12000000000000013      4.494991223584341        4.840585064865497        73.07987774388468
-0.12000000000000013      4.545458765324718        4.817927275272652        70.36185052887664
-0.12000000000000013      4.5959263070650955       4.795269485679806        68.60632022108203
-0.12000000000000012      4.488907205030617        4.787711256908402        72.41519537307852
-0.12000000000000012      4.539374746770994        4.765053467315556        69.63632182013868
-0.12000000000000012      4.482823186476892        4.734837448951306        71.79073424081793
-0.12000000000000013      4.443753746398121        4.881288157672394        75.1341247607692
-0.1200000000000001       4.417077414382011        4.926543225640389        76.76696464382931
-0.12000000000000012      4.386432250658177        4.869117442522194        76.42536872092985
-0.1200000000000001       4.359755918642066        4.914372510490189        78.37827985205391
-0.12000000000000012      4.329110754918233        4.856946727371995        78.12269908350376
-0.1200000000000001       4.302434422902123        4.902201795339991        80.22125546502373
-0.1200000000000001       4.271789259178289        4.844776012221796        79.6208354462292
-0.1200000000000001       4.390401082365901        4.971798293608384        78.13573567728263
-0.1200000000000001       4.333079586625957        4.959627578458186        79.94625711165236
-0.1200000000000001       4.3637247503497925       5.01705336157638         79.74439760434876
-0.1200000000000001       4.3230267363645085       4.8040729194148994       76.47101986005043
-0.1200000000000001       4.380348232104453        4.816243634565099        75.54401484595058
-0.1200000000000001       4.437669727844396        4.828414349715298        74.26881516680837
-0.1200000000000001       4.374264213550728        4.763369826608003        74.33608452423888
-0.1200000000000001       4.4315857092906725       4.775540541758202        73.85647207930101
-0.1200000000000001       4.425501690736949        4.722666733801107        72.41275692087146
-0.1200000000000001       4.233734758727573        4.598416041285085        74.76347951950959
-0.1200000000000001       4.294485861026472        4.619302941212366        73.25504166133214
-0.1200000000000001       4.2860423256786655       4.547061309951635        71.04901601429415
-0.1200000000000001       4.346793427977564        4.5679482098789155       70.59479330353305
-0.1200000000000001       4.355236963325371        4.640189841139648        71.89449130987482
-0.1200000000000001       4.407544530276463        4.5888351098061975       69.32490492200748
-0.1200000000000001       4.41598806562427         4.661076741066929        70.73833716603654
-0.1200000000000001       4.338349892629758        4.495706578618185        67.70989061974751
-0.1200000000000001       4.399100994928657        4.516593478545467        67.57279253035179
-0.1200000000000001       4.39065745958085         4.444351847284735        64.74616268151848
-0.1200000000000001       4.2622756340656105       4.783186019487618        78.14697428544275
-0.1200000000000001       4.31351311125183         4.742482926680722        74.61342898641986
-0.1200000000000001       4.36475058843805         4.701779833873826        72.4024390461192
-0.1200000000000001       4.252762008952931        4.72159602675344         77.0636484893528
-0.1200000000000001       4.303999486139151        4.680892933946544        73.56473874171309
-0.1200000000000001       4.243248383840252        4.660006034019263        76.02387408300007
-0.12000000000000013      4.191910813547846        2.0673615629659086       62.59810407316565
-0.12000000000000016      4.24949617219772         2.107526923448382        58.304550656149246
-0.12000000000000013      4.256357578733477        2.026159923250676        61.739998298361385
-0.12000000000000013      4.31394293738335         2.066325283733149        58.04730627369675
-0.12000000000000013      4.307081530847594        2.147692283930855        55.62334028076012
-0.12000000000000013      4.371528296033224        2.1064906442156226       55.5855136687305
-0.12000000000000015      4.364666889497467        2.187857644413328        53.19996353548903
-0.12000000000000012      4.320804343919107        1.9849582835354436       61.1741595050954
-0.12000000000000012      4.378389702568981        2.025123644017917        57.79195798962456
-0.12000000000000012      4.385251109104738        1.943756643820211        61.06857226334068
-0.12000000000000016      4.2040000965946644       1.9917908414490555       64.71093427974029
-0.12000000000000013      4.268446861780296        1.950589201733823        63.75813130924748
-0.1200000000000001       4.332893626965926        1.9093875620185907       63.48592679934954
-0.12000000000000013      4.216089379641484        1.9162201199322024       65.72544348552259
-0.12000000000000013      4.280536144827114        1.8750184802169698       65.01427237356485
-0.12000000000000015      4.228178662688302        1.8406493984153494       66.89133557411401
-0.12000000000000013      4.1442582362637435       2.319223452639579        60.14146969625237
-0.12000000000000013      4.217727787341651        2.2754348498974952       56.308767652936346
-0.12000000000000016      4.291197338419559        2.231646247155412        54.302557842430886
-0.12000000000000013      4.160142428691778        2.2352694894150225       60.20382945318389
-0.12000000000000013      4.233611979769686        2.191480886672939        56.88645627111523
-0.12000000000000015      4.176026621119812        2.1513155261904657       60.55619710818317
-0.12000000000000012      3.968632275603052        1.9006949930167478       73.76011214864147
-0.12000000000000013      4.024451910089251        1.942361635504038        70.70618429199746
-0.12000000000000013      4.0365411931360695       1.8667909139871852       72.22628802850738
-0.12000000000000013      4.092360827622268        1.908457556474475        69.58155581914443
-0.12000000000000013      4.080271544575449        1.984028277991328        68.33929710930715
-0.12000000000000016      4.148180462108466        1.9501241989617653       67.25468156346686
-0.12000000000000015      4.136091179061648        2.0256949204786183       66.04931003488292
-0.12000000000000013      4.104450110669086        1.832886834957622        70.8453053240278
-0.12000000000000013      4.160269745155285        1.8745534774449122       68.13233011369589
-0.12000000000000015      4.172359028202104        1.7989827559280591       69.84900225007664
-0.1200000000000001       3.9794881285102295       1.6876683677269846       74.54782996335166
-0.1200000000000001       4.0437784284075216       1.7247731637940096       73.09931504390424
-0.1200000000000001       3.9758695108745035       1.7586772428235724       74.3714935729654
-0.1200000000000001       4.040159810771795        1.7957820388905972       72.70351338245958
-0.1200000000000001       3.972250893238778        1.82968611792016         74.31282777231041
-0.12000000000000013      4.108068728304812        1.7618779598610341       71.76952602951057
-0.1200000000000001       3.9225866380432777       1.8758225658720626       75.49760581287968
-0.1200000000000001       3.926205255679003        1.8048136907754746       75.5763493028972
-0.1200000000000001       3.929823873314729        1.733804815678887        75.4656530000071
-0.1200000000000001       3.876541000483503        1.8509501387273772       76.50101179244803
-0.1200000000000001       3.8801596181192286       1.7799412636307894       76.52145115826299
-0.1200000000000001       3.8304953629237284       1.8260777115826918       77.5319217580086
-0.1200000000000001       3.772209556097741        1.855277597064536        79.50974844203603
-0.1200000000000001       3.818255193657516        1.8801500242092215       77.89845592571679
-0.12000000000000012      3.7599693868315285       1.9093499096910655       80.25485082901565
-0.1200000000000001       3.806015024391303        1.9342223368357507       78.61491634117121
-0.12000000000000013      3.7477292175653156       1.963422222317595        81.12327037093357
-0.12000000000000016      3.7937748551250903       1.9882946494622804       79.2832536964119
-0.12000000000000013      3.735489048299103        2.0174945349441247       81.84370010497685
-0.12000000000000012      3.8643008312172906       1.9050224513539067       76.79004096671022
-0.12000000000000013      3.8520606619510778       1.9590947639804361       77.19550165096209
-0.12000000000000013      3.9103464687770644       1.929894878498592        75.35084505320609
-0.12000000000000012      3.91997101993052         2.1743439902477535       71.57198617933447
-0.12000000000000013      3.972071775906818        2.231552346651849        66.5254902682731
-0.12000000000000013      3.987955968334852        2.147598383427292        68.60764387756905
-0.12000000000000013      4.04005672431115         2.2048067398313878       65.38140994144588
-0.12000000000000012      4.024172531883115        2.288760703055945        64.49731642588176
-0.12000000000000013      4.092157480287446        2.2620150962354835       63.377306166851724
-0.12000000000000013      4.076273287859413        2.3459690594600406       62.485306673997755
-0.12000000000000013      4.055940916739183        2.120852776606831        66.24920237401079
-0.12000000000000013      4.10804167271548         2.1780611330109267       63.219822256614755
-0.12000000000000015      4.123925865143514        2.09410716978637         64.2787231160559
-0.12000000000000013      3.932136333848654        2.105931740940002        73.2244433313386
-0.12000000000000013      4.000121282252985        2.0791861341195403       69.64729419888478
-0.12000000000000013      4.068106230657317        2.0524405272990793       67.41135839080499
-0.12000000000000012      3.9443016477667863       2.0375194916322505       72.87498328789547
-0.12000000000000013      4.012286596171117        2.0107738848117895       69.69287688042002
-0.12000000000000013      3.956466961684919        1.9691072423244993       72.72848278898303
-0.12000000000000016      3.781609541206957        2.056706898770032        79.5606198682463
-0.12000000000000013      3.8398953480329445       2.0275070132881874       77.46317065528788
-0.12000000000000013      3.8277300341148117       2.095919262595939        77.95079049623122
-0.12000000000000013      3.8860158409407988       2.0667193771140946       75.83547985348567
-0.12000000000000013      3.873850527022666        2.1351316264218463       76.35218294221018
-0.12000000000000013      3.898181154858932        1.9983071278063433       75.31873220733006
-0.1200000000000001       3.677457497672718        2.2710579887030575       85.66549497263667
-0.1200000000000001       3.738085878237169        2.2468794890892316       81.1335092279428
-0.1200000000000001       3.6919653853293144       2.2076671252633244       84.72987164995386
-0.1200000000000001       3.752593765893765        2.1834886256494985       81.00056388311657
-0.1200000000000001       3.798714258801619        2.2227009894754053       78.02479740384283
-0.1200000000000001       3.8132221464582154       2.159310126035672        78.49362394585647
-0.1200000000000001       3.8593426393660697       2.1985224898615794       75.09763243087465
-0.12000000000000012      3.7064732729859107       2.144276261823591        83.51761454965909
-0.12000000000000013      3.767101653550361        2.120097762209765        80.05719847010558
-0.12000000000000013      3.720981160642507        2.0808853983838578       82.45675726727377
-0.12000000000000013      3.839631416645486        2.3946577497711705       74.24587738345507
-0.12000000000000016      3.9118170734430424       2.3967876662944123       69.39042057780833
-0.12000000000000016      3.859716317466744        2.3395793098903166       72.28614968274705
-0.12000000000000013      3.9319019742643          2.3417092264135584       67.61460596975581
-0.12000000000000013      3.984002730240598        2.3989175828176537       65.61212687294875
-0.12000000000000013      4.004087631061856        2.3438391429367997       64.24819789748595
-0.12000000000000013      4.056188387038155        2.401047499340895        62.031085219145496
-0.12000000000000013      3.8798012182880033       2.2845008700094622       70.8805674649812
-0.12000000000000013      3.9519868750855593       2.2866307865327036       66.255477842246
-0.12000000000000013      3.899886119109262        2.229422430128608        69.66002177963078
-0.1200000000000001       3.7180009774159104       2.3019579289700856       82.0118799829187
-0.1200000000000001       3.7786293579803614       2.27777942935626         77.90717231971873
-0.12000000000000012      3.7585444571591022       2.332857869237114        79.81130896470836
-0.1200000000000001       3.8191728377235528       2.308679369623288        75.6444558885458
-0.12000000000000013      3.799087936902294        2.3637578095041425       77.61435974505048
-0.12000000000000012      3.839257738544811        2.2536009297424338       74.36932619207533
-0.12000000000000013      3.9152976998152935       2.6197674392068375       69.30446771118876
-0.12000000000000016      3.9791506107131935       2.6423425348355924       61.77569308154222
-0.12000000000000016      3.9685667858203977       2.5656199333711625       65.44275599884509
-0.12000000000000013      4.032419696718297        2.588195028999917        60.01390108740371
-0.12000000000000013      4.043003521611093        2.6649176304643474       57.66521799663329
-0.12000000000000013      4.096272607616196        2.610770124628672        55.90879065158947
-0.12000000000000013      4.106856432508993        2.687492726093102        53.64727526209977
-0.12000000000000013      4.021835871825502        2.511472427535487        62.8387776701785
-0.12000000000000013      4.085688782723402        2.534047523164242        58.05023800715139
-0.12000000000000013      4.075104957830606        2.4573249216998114       60.520859057966135
-0.12000000000000016      3.858547987437938        2.4509351721300874       72.804040261317
-0.12000000000000013      3.930733644235494        2.4530650886533287       68.60007460644543
-0.12000000000000013      3.8774645582303897       2.507212594489004        71.91545576077372
-0.12000000000000016      3.949650215027946        2.5093425110122456       67.63654907780611
-0.12000000000000015      3.8963811290228416       2.5634900168479207       71.06544149698348
-0.12000000000000013      4.0029193010330495       2.45519500517657         64.56925392363723
-0.1200000000000001       3.6114100957330293       1.5821813130290185       78.86370965634632
-0.12000000000000013      3.5767054351345897       1.5277510475828024       76.01516202895888
-0.12000000000000013      3.5420007745361506       1.473320782136586        74.04443355354765
-0.12000000000000013      3.5072961139377106       1.4188905166903694       73.57297217839772
-0.1200000000000001       3.5404231335852527       1.5889982682067707       78.76206792252282
-0.1200000000000001       3.505718472986813        1.5345680027605544       75.67983924278161
-0.12000000000000012      3.4710138123883736       1.480137737314338        75.51461716677966
-0.1200000000000001       3.4694361714374757       1.5958152233845229       78.8044384049453
-0.12000000000000012      3.434731510839036        1.5413849579383063       77.71191972665414
-0.1200000000000001       3.398449209289699        1.602632178562275        80.97590960230488
-0.1200000000000001       3.549600778133422        1.8250723819124577       85.44177279330044
-0.1200000000000001       3.582799848070268        1.76264537589716         82.90545395729794
-0.1200000000000001       3.5118128859224913       1.7694623310749118       84.54792814451588
-0.1200000000000001       3.5450119558593376       1.7070353250596142       82.71923385501734
-0.1200000000000001       3.615998918007114        1.700218369881862        81.06869197790773
-0.1200000000000001       3.578211025796184        1.6446083190443166       81.09310216810928
-0.1200000000000001       3.6491979879439604       1.6377913638665642       79.47326009226637
-0.1200000000000001       3.4740249937115606       1.7138522802373664       83.14992546153991
-0.1200000000000001       3.5072240636484064       1.6514252742220685       81.37901665159124
-0.1200000000000001       3.43623710150063         1.6582422293998205       81.76909440769882
-0.1200000000000001       3.7257374885563217       1.8071720588066194       79.89274487640675
-0.1200000000000001       3.700224321685534        1.750711827159934        78.82405678873235
-0.1200000000000001       3.6747111548147466       1.694251595513249        78.38892141461461
-0.1200000000000001       3.6670252517486883       1.813138833175232        81.22799343986019
-0.1200000000000001       3.6415120848779012       1.756678601528547        80.2090296068673
-0.1200000000000001       3.6083130149410554       1.8191056075438448       82.69207642316087
-0.12000000000000013      3.689016980757683        1.969388996686208        82.93433787115899
-0.1200000000000001       3.701257150023896        1.9153166840596783       82.07594481543134
-0.1200000000000001       3.713497319290109        1.861244371433149        81.22257250310493
-0.12000000000000012      3.6425449132162626       1.9212834584282912       83.49512190809503
-0.1200000000000001       3.6547850824824755       1.8672111458017615       82.57956110591131
-0.12000000000000012      3.596072845674842        1.8731779201703744       84.063945837049
-0.12000000000000009      3.2491655889859477       1.3679709060588978       70.32957491884467
-0.1200000000000001       3.2881359372487995       1.3059829630526394       67.03976020028934
-0.1200000000000001       3.214017043288463        1.30763979261597         67.4219316668605
-0.1200000000000001       3.2529873915513146       1.2456518496097113       64.36094056100997
-0.1200000000000001       3.3271062855116504       1.2439950200463805       64.05810986182179
-0.1200000000000001       3.291957739814166        1.1836639066034527       61.00632280511348
-0.1200000000000001       3.366076633774502        1.1820070770401219       61.56601295354706
-0.1200000000000001       3.1788684975909787       1.2473086791730426       62.004169784889314
-0.1200000000000001       3.21783884585383         1.185320736166784        59.3322182904178
-0.1200000000000001       3.143719951893494        1.186977565730115        56.803686040373094
-0.1200000000000001       3.469975208861773        1.360225198564525        71.85323238131086
-0.1200000000000001       3.435342350499349        1.3008191580563908       67.74173940884891
-0.1200000000000001       3.400709492136926        1.2414131175482561       63.854724444867465
-0.1200000000000001       3.3963720022364976       1.3628071010626495       70.53925390352555
-0.1200000000000001       3.361739143874074        1.303401060554515        66.04298782451889
-0.1200000000000001       3.322768795611223        1.3653890035607734       69.36436204993905
-0.1200000000000001       3.3611283042137616       1.5439668604364307       79.06260076038684
-0.1200000000000001       3.397410605763099        1.4827196398124625       76.60916125966413
-0.1200000000000001       3.4336929073124356       1.4214724191884938       74.08934103485615
-0.1200000000000001       3.3238073991378236       1.4853015423105864       75.64689179484563
-0.1200000000000001       3.3600897006871606       1.424054321686618        73.32599650960641
-0.1200000000000001       3.2864864940618856       1.4266362241847421       72.27273132485689
-0.12000000000000015      2.9472873696601845       1.3826009787539117       67.66448063129057
-0.12000000000000016      2.9876083787941408       1.3186123471372306       61.69660672199482
-0.12000000000000016      2.910509302442149        1.3202530387905052       63.23535762928136
-0.12000000000000013      2.950830311576105        1.256264407173824        59.1093906194809
-0.12000000000000013      3.027929387928097        1.2546237155205495       58.10221578199176
-0.12000000000000013      2.9911513207100615       1.1922757755571431       55.35908214036736
-0.12000000000000013      3.0682503970620534       1.1906350839038686       54.89746965677254
-0.12000000000000013      2.8737312352241133       1.2579050988270986       59.18960014355596
-0.12000000000000013      2.9140522443580696       1.1939164672104177       54.20917303063861
-0.12000000000000013      2.8369531680060778       1.195557158863692        55.261098363697734
-0.12000000000000016      2.8709033887469837       1.382037071102025        67.59840653478676
-0.12000000000000013      2.8341253215289477       1.3196891311386185       63.941410157933774
-0.12000000000000013      2.797347254310912        1.2573411911752117       60.94048715817668
-0.12000000000000013      2.794519407833783        1.3814731634501378       68.42196011099705
-0.12000000000000013      2.7577413406157474       1.3191252234867314       64.92629106895329
-0.12000000000000013      2.7181354269205826       1.380909255798251        69.49267064207913
-0.1200000000000001       3.173696034154507        1.3716284242326513       69.87234562612008
-0.1200000000000001       3.1385474884570224       1.3112973107897237       64.01613296505741
-0.1200000000000001       3.103398942759538        1.250966197346796        58.44474718876384
-0.12000000000000012      3.098226479323066        1.3752859424064048       68.29840602799408
-0.12000000000000013      3.0630779336255816       1.3149548289634772       61.56768514882712
-0.12000000000000013      3.022756924491625        1.378943460580158        66.87996937248735
-0.1200000000000001       3.1051580572038358       1.6263099222586834       83.04525782637687
-0.1200000000000001       3.1411599401493637       1.5617251682087372       78.76488174942777
-0.12000000000000013      3.065690385317923        1.5653826863824907       80.10153936284419
-0.12000000000000013      3.101692268263451        1.5007979323325442       76.93290750593916
-0.1200000000000001       3.1771618230948917       1.4971404141587907       75.5078257078466
-0.1200000000000001       3.137694151208979        1.4362131782825978       73.3518591794343
-0.1200000000000001       3.2131637060404197       1.4325556601088443       72.45957861182862
-0.12000000000000013      3.02622271343201         1.5044554505062977       76.8236789920221
-0.12000000000000013      3.062224596377538        1.4398706964563512       72.82533420907897
-0.12000000000000015      2.9867550415460977       1.443528214630105        73.57015739761695
-0.1200000000000001       3.3251264212682337       1.6085516144863774       81.95685004829224
-0.1200000000000001       3.2878055161922957       1.549886296360533        77.8524447642119
-0.1200000000000001       3.2504846111163577       1.4912209782346888       74.35043778529256
-0.1200000000000001       3.2518036332467677       1.6144710504104793       81.6704071408125
-0.1200000000000001       3.2144827281708297       1.555805732284635        77.09833763770837
-0.1200000000000001       3.1784808452253017       1.6203904863345815       81.5176035236245
-0.1200000000000001       3.255715772964575        1.8623306392806815       93.46204916421273
-0.1200000000000001       3.2913991320458567       1.7974060241010803       89.06849538369553
-0.1200000000000001       3.2180763440243902       1.8033254600251822       92.20421611623865
-0.1200000000000001       3.253759703105671        1.7384008448455806       88.58882464124379
-0.1200000000000001       3.327082491127137        1.7324814089214784       86.36049873288138
-0.1200000000000001       3.289443062186952        1.6734762296659789       85.4758935242758
-0.1200000000000001       3.3627658502084183       1.667556793741877        83.80764484960916
-0.1200000000000001       3.180436915084205        1.7443202807696825       89.3972318517641
-0.1200000000000001       3.2161202741654864       1.6793956655900808       85.78943557586733
-0.1200000000000001       3.142797486144021        1.685315101514183        86.59331640787656
-0.1200000000000001       3.4761295268412105       1.8343869462545137       87.54636153027593
-0.1200000000000001       3.4383416346302798       1.7787768954169678       85.158390824834
-0.1200000000000001       3.4005537424193486       1.7231668445794224       83.73077226696891
-0.1200000000000001       3.4026582755489985       1.8437015105965697       88.50066750554804
-0.1200000000000001       3.3648703833380678       1.788091459759024        85.89393498319453
-0.1200000000000001       3.329187024256787        1.8530160749386257       89.57486849099098
-0.12000000000000013      2.8007246087694417       1.632814555132914        88.03091796646108
-0.12000000000000016      2.837365298992127        1.5702611610381636       83.88733758319309
-0.12000000000000016      2.7609813180789264       1.5696972533862767       83.79582980478355
-0.12000000000000013      2.7976220083016123       1.5071438592915258       78.76844748249164
-0.12000000000000013      2.874005989214813        1.507707766943413        79.09438242134235
-0.12000000000000016      2.834262698524298        1.4445904651967754       73.36499561707248
-0.12000000000000015      2.9106466794374986       1.4451543728486624       74.45179298509807
-0.12000000000000013      2.721238027388412        1.506579951639639        79.91935349008688
-0.12000000000000013      2.7578787176110975       1.4440265575448885       74.2635759266461
-0.12000000000000013      2.6814947366978967       1.4434626498930017       76.10471508285954
-0.1200000000000001       3.029049695095237        1.627936080477241        84.19055022663422
-0.12000000000000013      2.989582023209324        1.5670088446010482       80.92470639695452
-0.12000000000000013      2.9501143513234114       1.5060816087248554       78.55296827809117
-0.12000000000000012      2.9529413329866387       1.6295622386957986       85.44609166253666
-0.12000000000000013      2.913473661100726        1.5686350028196059       82.57989574284333
-0.12000000000000013      2.8768329708780405       1.6311883969143564       86.89248599817114
-0.12000000000000016      3.658784261008732        2.0465453272104          84.94748839458123
-0.12000000000000013      3.612312193467312        1.9984397889524834       85.40203314693879
-0.1200000000000001       3.5658401259258916       1.950334250694567        86.04420727903488
-0.1200000000000001       3.519368058384471        1.9022287124366504       88.03169756725224
-0.12000000000000013      3.582079473718361        2.075596119476676        87.91572384077213
-0.12000000000000013      3.5356074061769407       2.0274905812187596       88.21186367207392
-0.12000000000000012      3.4891353386355206       1.9793850429608426       90.16457019812898
-0.12000000000000015      3.50537468642799         2.104646911742952        91.11774297310501
-0.12000000000000013      3.45890261888657         2.056541373485035        92.47121019125211
-0.12000000000000013      3.428669899137619        2.1336977040092275       96.08775917149153
-0.12000000000000013      3.385431367594358        2.065855937827091        95.67786030850733
-0.1200000000000001       3.4156640873433086       1.9886996073028986       92.7900232305294
-0.1200000000000001       3.4458968070922595       1.9115432767787062       90.55683529383128
-0.12000000000000012      3.342192836051097        1.9980141716449547       94.77496425033843
-0.1200000000000001       3.3724255558000475       1.9208578411207622       91.86680316301016
-0.12000000000000012      3.298954304507836        1.9301724054628182       93.86882880219807
-0.12000000000000013      3.490866798771394        2.168037775182685        93.15810782875795
-0.12000000000000013      3.567571586061765        2.138986982916409        89.69696614162758
-0.12000000000000012      3.5530636984051687       2.2023778463561428       91.05167981307963
-0.1200000000000001       3.6297684856955397       2.173327054089867        87.7355570193512
-0.12000000000000012      3.6152605980389434       2.2367179175296004       88.95601171321076
-0.12000000000000013      3.644276373352136        2.1099361906501333       86.35774839218065
-0.12000000000000013      2.9528946816078743       1.8772810253406704       99.20073587342007
-0.12000000000000013      2.990960525506865        1.8145382495701738       94.04045458462764
-0.12000000000000016      2.914852163398266        1.8161644077887313       97.3341931711779
-0.12000000000000013      2.952918007297256        1.7534216320182345       93.35054622098562
-0.12000000000000012      3.0290263694058552       1.7517954737996768       90.66493698528316
-0.1200000000000001       2.9909838511962468       1.690678856247738        89.15469031305527
-0.12000000000000012      3.0670922133048455       1.6890526980291802       87.39313909428785
-0.12000000000000013      2.876809645188658        1.7550477902367922       94.38602383260464
-0.12000000000000013      2.914875489087648        1.6923050144662954       90.1884859133832
-0.12000000000000015      2.8387671269790493       1.6939311726848532       91.45106969289625
-0.1200000000000001       3.1800105001254          1.8660682357956786       95.60367008308677
-0.1200000000000001       3.142371071185215        1.8070630565401793       92.10873781706997
-0.1200000000000001       3.1047316422450306       1.7480578772846798       89.30004072447684
-0.12000000000000012      3.1043052272862246       1.8698058323106759       95.80116726363727
-0.12000000000000012      3.06666579834604         1.8108006530551763       91.77382835202985
-0.12000000000000013      3.028599954447049        1.8735434288256732       96.0990719749569
-0.12000000000000016      3.350556437450543        2.1248999234228707       98.73486537026797
-0.12000000000000013      3.3073179059072824       2.0570581572407343       97.33163716123792
-0.1200000000000001       3.264079374364021        1.9892163910585978       96.45390080914356
-0.1200000000000001       3.22084084282076         1.9213746248764614       96.96207487113116
-0.12000000000000013      3.272442975763467        2.1161021428365134       100.32959637242419
-0.12000000000000012      3.229204444220206        2.048260376654377        98.55008951379365
-0.1200000000000001       3.185965912676945        1.9804186104722405       99.3942419970742
-0.12000000000000013      3.194329514076391        2.107304362250156        101.98105968887472
-0.1200000000000001       3.1510909825331304       2.03946259606802         101.90001582997894
-0.12000000000000012      3.1162160523893156       2.0985065816637993       105.41536180131588
-0.12000000000000013      3.0753857096939554       2.0432001925830168       104.57460148871607
-0.12000000000000013      3.1102606398377706       1.9841562069872378       101.9336855096738
-0.1200000000000001       3.1451355699815853       1.9251122213914582       99.0770349539865
-0.12000000000000013      3.034555366998595        1.9878938035022349       102.95227427771005
-0.12000000000000013      3.06943029714241         1.9288498179064555       99.88780679181198
-0.12000000000000015      2.9937250243032345       1.9325874144214525       101.32785590673993
-0.1200000000000001       3.2321542172646534       2.3196381945133333       108.53408933722851
-0.1200000000000001       3.281283137732894        2.2731530718873065       105.4414354937557
-0.1200000000000001       3.203169676045819        2.26435529130095         108.44684862174213
-0.1200000000000001       3.2522985965140605       2.2178701686749234       105.11960601476603
-0.12000000000000012      3.3304120582011363       2.22666794926128         102.7253830603584
-0.1200000000000001       3.3014275169823017       2.171385046048897        102.14135089937537
-0.12000000000000013      3.3795409786693775       2.180182826635254        100.10202646355253
-0.1200000000000001       3.1741851348269847       2.2090723880885665       107.69334677365988
-0.12000000000000012      3.223314055295226        2.16258726546254         104.17911295498381
-0.1200000000000001       3.14520059360815         2.153789484876183        106.9350333702636
-0.12000000000000012      3.4185028458108664       2.4157632041182713       101.5168161203138
-0.12000000000000013      3.421044609142554        2.3452468290910105       99.99543849490524
-0.1200000000000001       3.371915688674313        2.3917319517170363       103.36077983358899
-0.12000000000000013      3.3744574520060016       2.3212155766897755       101.72322950893577
-0.12000000000000013      3.423586372474243        2.274730454063749        98.76959398857683
-0.12000000000000013      3.3769992153376895       2.2506992016625147       100.85900873740519
-0.12000000000000015      3.426128135805931        2.2042140790364884       97.60884288569554
-0.1200000000000001       3.32532853153776         2.3677006993158023       104.76622747082035
-0.1200000000000001       3.327870294869448        2.2971843242885415       103.27454156307783
-0.1200000000000001       3.278741374401206        2.343669446914568        106.17024805852377
-0.12000000000000013      3.488325035439705        2.2385541502099464       94.44848070250879
-0.1200000000000001       3.4857832721080175       2.309070525237207        95.94167530721109
-0.1200000000000001       3.483241508776329        2.379586900264468        96.88130168192953
-0.1200000000000001       3.5505219350734807       2.2728942213834036       92.2135980060534
-0.1200000000000001       3.5479801717417923       2.3434105964106644       93.3323415695778
-0.1200000000000001       3.6127188347072554       2.3072342925568607       89.93082615618002
-0.12000000000000016      3.8463449025509346       2.5983353011330244       75.59048579880523
-0.12000000000000013      3.827428331758483        2.5420578787741075       74.97845613246773
-0.12000000000000016      3.808511760966031        2.4857804564151906       75.77745663178783
-0.12000000000000016      3.7895951901735794       2.429503034056274        77.87998010267808
-0.12000000000000013      3.7773921052865753       2.5769031630592107       79.35019786079249
-0.12000000000000013      3.7584755344941234       2.520625740700294        78.86024185155189
-0.12000000000000013      3.7395589637016715       2.4643483183413775       81.02613950813938
-0.12000000000000013      3.708439308022216        2.5554710249853976       83.15481787565383
-0.12000000000000013      3.6895227372297645       2.4991936026264807       84.29979534791315
-0.12000000000000012      3.639486510757857        2.534038886911584        88.05228696065564
-0.12000000000000013      3.473748762047614        2.4453321248166          97.64194376934475
-0.1200000000000001       3.538487425013077        2.409155820962796        93.93415254900397
-0.12000000000000012      3.528994678284362        2.474901045514928        94.91753416588762
-0.1200000000000001       3.5937333412498242       2.438724741661124        91.6271164663738
-0.12000000000000013      3.584240594521109        2.504469966213256        92.20279487271127
-0.1200000000000001       3.6489792574865723       2.4682936623594522       88.63855225811301
-0.1200000000000001       3.60322608797854         2.3729795171089925       90.70457334690913
-0.1200000000000001       3.6584720042152874       2.4025484378073205       87.56064561431468
-0.1200000000000001       3.667964750944003        2.336803213255189        86.58640042699159
-0.12000000000000013      3.6990154839584797       2.433448378074349        84.55011526681739
-0.12000000000000013      3.749051710430386        2.3986030937892457       81.27881506043231
-0.1200000000000001       3.708508230687195        2.3677031535222173       83.41504606121154
-0.12000000000000013      3.643508114162302        2.5934524429901717       87.90489007999668
-0.12000000000000013      3.712460911426661        2.6148845810639854       84.45374768281502
-0.12000000000000012      3.647529717566747        2.6528659990687595       88.89984073783634
-0.12000000000000013      3.7164825148311054       2.6742981371425723       84.6975342297164
-0.12000000000000013      3.6515513209711914       2.7122795551473473       89.95207092778477
-0.12000000000000013      3.72050411823555         2.733711693221161        83.31468067745587
-0.12000000000000012      3.6555729243756363       2.771693111225935        89.50897660819373
-0.12000000000000013      3.7814137086910202       2.6363167191377985       80.7687431566381
-0.12000000000000013      3.7854353120954647       2.6957302752163863       79.33357819761432
-0.12000000000000015      3.8503665059553787       2.6577488572116117       75.45562434070736
-0.12000000000000013      3.583407703180944        2.7465485280809947       96.42994816764636
-0.12000000000000013      3.5793860997764995       2.6871349720024065       95.25431773584651
-0.12000000000000013      3.575364496372054        2.627721415923819        93.42518697039962
-0.12000000000000013      3.5713428929676097       2.5683078598452314       92.65484166634869
-0.12000000000000013      3.511242481986252        2.7214039449360543       100.34993468656651
-0.12000000000000013      3.507220878581807        2.6619903888574665       99.34461195039744
-0.12000000000000013      3.503199275177362        2.6025768327788787       98.12722856338368
-0.12000000000000015      3.43907726079156         2.696259361791114        104.26803427364993
-0.12000000000000015      3.4350556573871147       2.636845805712526        103.73516925156771
-0.12000000000000013      3.3669120395968672       2.6711147786461735       107.54166653147516
-0.12000000000000016      3.379809741150367        2.607276885014198        106.58863097815825
-0.12000000000000013      3.4479533589406146       2.5730079120805507       101.95382628181923
-0.12000000000000013      3.516096976730862        2.5387389391469033       96.78238146036551
-0.12000000000000013      3.392707442703867        2.5434389913822226       105.0231928359074
-0.12000000000000013      3.4608510604941145       2.5091700184485752       99.93888532215766
-0.12000000000000013      3.4056051442573665       2.4796010977502467       103.50418657466562
-0.12000000000000016      3.385945469259635        2.7347425734462525       106.88401209291142
-0.12000000000000013      3.4581106904543275       2.759887156591193        102.2294839268048
-0.12000000000000013      3.404978898922403        2.7983703682463315       105.9650306953907
-0.12000000000000013      3.4771441201170954       2.823514951391272        101.32726154994103
-0.12000000000000013      3.424012328585171        2.8619981630464104       105.06745384589593
-0.12000000000000013      3.4961775497798633       2.887142746191351        99.58839485202589
-0.12000000000000012      3.443045758247939        2.92562595784649         104.59694817841547
-0.12000000000000013      3.53027591164902         2.7850317397361333       98.4964712196192
-0.12000000000000012      3.5493093413117878       2.8486595345362122       96.6961806235235
-0.12000000000000013      3.602441132843712        2.810176322881073        93.83736850993115
-0.12000000000000013      3.2497047482946066       2.8718103065346887       115.41186080935067
-0.12000000000000016      3.2980400007829394       2.885264219362639        112.33894612890134
-0.12000000000000016      3.2790065711201715       2.8216364245625596       113.12213750412556
-0.12000000000000013      3.3273418236085046       2.83509033739051         110.3462248780857
-0.12000000000000013      3.3463752532712725       2.8987181321905893       110.36179405304338
-0.12000000000000016      3.3756770760968378       2.84854425021846         108.14398665030532
-0.12000000000000013      3.3947105057596056       2.912172045018539        108.38299162644986
-0.12000000000000013      3.3083083939457367       2.771462542590431        111.09435166459005
-0.12000000000000013      3.35664364643407         2.784916455418381        109.06581869811973
-0.12000000000000015      3.337610216771302        2.7212886606183018       109.09382298111089
-0.12000000000000016      3.2487528387849594       2.9162195191121554       115.82100683636759
-0.12000000000000013      3.2970880912732916       2.929673431940106        113.21543608826696
-0.12000000000000013      3.2478009292753116       2.9606287316896225       116.0367890589558
-0.12000000000000016      3.2961361817636448       2.9740826445175728       113.4147514390449
-0.12000000000000015      3.246849019765664        3.005037944267089        116.26226965509437
-0.12000000000000016      3.295184272253997        3.01849185709504         113.05362058412739
-0.12000000000000013      3.2458971102560166       3.0494471568445563       117.11565508596887
-0.12000000000000013      3.345423343761625        2.9431273447680564       111.4666861928506
-0.12000000000000013      3.344471434251978        2.987536557345523        110.99986508550202
-0.12000000000000013      3.393758596249958        2.9565812575960067       108.94924079415247
-0.12000000000000012      3.119385713873173        2.9345394427709848       123.81117594323999
-0.12000000000000013      3.151013562968884        2.9632663712893774       122.32895754604735
-0.12000000000000013      3.151965472478531        2.9188571587119108       119.52663779321666
-0.12000000000000013      3.1835933215742416       2.947584087230304        119.71407815880228
-0.12000000000000013      3.1826414120645947       2.9919932998077705       120.97059295691082
-0.12000000000000016      3.215221170669953        2.9763110157486965       118.43475309327545
-0.12000000000000015      3.2142692611603056       3.020720228326163        119.61097339868888
-0.12000000000000013      3.1845452310838898       2.9031748746528367       118.34008417102226
-0.12000000000000013      3.2161730801796007       2.93190180317123         118.19731766613494
-0.12000000000000015      3.217124989689248        2.8874925905937623       117.15357913771786
-0.12000000000000013      3.0962846724286375       2.979010754380588        126.80698655824673
-0.12000000000000013      3.1279125215243484       3.00773768289898         123.96702394519785
-0.12000000000000012      3.0731836309841025       3.0234820659901906       127.01253603093815
-0.12000000000000013      3.1048114800798134       3.0522089945085833       124.50074200804231
-0.12000000000000013      3.050082589539567        3.0679533775997934       127.21386312655025
-0.12000000000000013      3.0817104386352785       3.096680306118186        124.923118086122
-0.12000000000000012      3.026981548095032        3.112424689209396        127.53169083034398
-0.12000000000000013      3.1595403706200598       3.0364646114173732       122.52447611885577
-0.12000000000000013      3.1364393291755244       3.080935923026976        122.95109713016276
-0.12000000000000015      3.1911682197157707       3.065191539935766        120.96972776958265
-0.12000000000000013      0.8825049062654317       1.509040378215854        75.90486538843507
-0.12000000000000013      0.8203324543710416       1.5460470664265946       72.20938329363841
-0.12000000000000016      0.7581600024766514       1.583053754637335        69.80945982312532
-0.12000000000000016      0.6959875505822614       1.6200604428480756       69.46105573180984
-0.12000000000000013      0.8837436172696138       1.5829949182413947       73.7039619225607
-0.12000000000000013      0.8215711653752237       1.6200016064521352       70.06595897362286
-0.12000000000000013      0.7593987134808335       1.6570082946628757       68.13144453220787
-0.12000000000000015      0.8849823282737957       1.6569494582669355       71.59754491966054
-0.12000000000000015      0.8228098763794057       1.6939561464776758       67.96049645329305
-0.12000000000000013      0.8862210392779779       1.730903998292476        68.46831683179691
-0.12000000000000016      2.877393852356635        1.877608903160285        101.82057588414598
-0.12000000000000013      2.839351334147027        1.8164922856083459       98.54773148076977
-0.12000000000000016      2.8013088159374187       1.7553756680564068       95.81267150855598
-0.12000000000000016      2.7632662977278106       1.6942590505044677       92.40063724116125
-0.12000000000000013      2.801893023105396        1.8779367809798995       103.35701325619655
-0.12000000000000013      2.763850504895788        1.8168201634279604       100.16962498458102
-0.12000000000000013      2.7258079866861795       1.7557035458760213       97.01840408802471
-0.12000000000000013      2.7263921938541564       1.878264658799514        104.99566803235993
-0.12000000000000013      2.6883496756445484       1.817148041247575        101.69246763753372
-0.12000000000000012      2.6508913646029177       1.8785925366191283       105.73864424456804
-0.12000000000000013      2.4960654137779064       1.6199508505999283       89.80614932181307
-0.12000000000000016      2.5324869218352752       1.5600494749865372       85.46934855997186
-0.12000000000000016      2.4575045951705277       1.557629186560499        83.7532078879644
-0.12000000000000013      2.493926103227896        1.497727810947108        80.87423504979556
-0.12000000000000013      2.568908429892644        1.500148099373146        80.46595358929869
-0.12000000000000013      2.5303476112852654       1.4378264353337167       75.15134662248536
-0.12000000000000013      2.605329937950013        1.440246723759755        75.52086985493845
-0.12000000000000013      2.4189437765631485       1.49530752252107         80.41215582999368
-0.12000000000000013      2.4553652846205174       1.4354061469076789       77.2858356550203
-0.12000000000000013      2.3803829579557694       1.4329858584816404       77.13985793026507
-0.12000000000000016      2.724559810021558        1.6295986289996678       87.64019554078314
-0.12000000000000013      2.6848165193310436       1.56648132725303         84.15263049331257
-0.12000000000000016      2.645073228640528        1.5033640255063925       80.98006919965738
-0.12000000000000013      2.6483950112736743       1.626382702866421        88.68838941022344
-0.12000000000000013      2.6086517205831594       1.5632654011197835       85.20230941855229
-0.12000000000000015      2.57223021252579         1.6231667767331748       89.89466875011897
-0.12000000000000013      2.6121848768966647       1.8139321151143282       102.06930942195694
-0.12000000000000013      2.649643187938296        1.7524876197427748       97.72787325327512
-0.12000000000000016      2.687101498979927        1.6910431243712212       92.78235919884091
-0.12000000000000013      2.573478389190412        1.7492716936095283       98.79641139280463
-0.12000000000000013      2.610936700232043        1.6878271982379747       93.99781575964154
-0.12000000000000015      2.5347719014841594       1.6846112721047282       95.55217343147146
-0.1200000000000001       2.195843681945616        1.6216835425423952       94.35127575088377
-0.1200000000000001       2.232338296296309        1.5589287055173493       90.13343449001272
-0.1200000000000001       2.1593489080505          1.5584532251399585       88.69234297440605
-0.1200000000000001       2.1958435224011934       1.4956983881149124       85.69656389362234
-0.1200000000000001       2.268832910647003        1.4961738684923032       83.96786676852518
-0.1200000000000001       2.232338136751887        1.4329435510898665       79.50845884865588
-0.1200000000000001       2.3053275249976966       1.4334190314672575       77.83317571371192
-0.12000000000000012      2.1228541341553844       1.4952229077375216       85.06693482691028
-0.12000000000000013      2.159348748506078        1.4324680707124755       81.37922302758106
-0.12000000000000013      2.0863593602602686       1.431992590335085        81.58212190668885
-0.12000000000000013      2.421009980819834        1.620384023585545        88.73696019835803
-0.12000000000000013      2.382449162212455        1.5580623595461156       83.82095607443144
-0.1200000000000001       2.343888343605076        1.4957406955066865       80.79246167880895
-0.12000000000000012      2.345954547861761        1.6208171965711617       91.03600134445551
-0.1200000000000001       2.307393729254382        1.5584955325317325       86.9080280886433
-0.12000000000000012      2.2708991149036883       1.6212503695567786       93.44551223721172
-0.12000000000000009      2.33871799054923         1.8659798281440119       108.08939495037127
-0.1200000000000001       2.3780548463563993       1.804472583757991        103.61353465903898
-0.1200000000000001       2.3029994133983265       1.8049057567436075       104.9495433378187
-0.1200000000000001       2.342336269205496        1.7433985123575866       100.15398784539977
-0.1200000000000001       2.4173917021635685       1.74296533937197         99.40481769956408
-0.1200000000000001       2.381673125012665        1.6818912679715659       95.35148145663918
-0.12000000000000012      2.456728557970737        1.681458094985949        95.20351679496036
-0.1200000000000001       2.267280836247423        1.7438316853432037       102.00000077091136
-0.1200000000000001       2.306617692054592        1.6823244409571827       96.96693378760789
-0.1200000000000001       2.231562259096519        1.6827576139427995       99.11047118206649
-0.1200000000000001       2.2788101004450247       1.8581344443600172       107.0850563240651
-0.1200000000000001       2.2430915232941206       1.7970603729596133       104.20247458976185
-0.1200000000000001       2.2073729461432174       1.735986301559209        101.54637230414043
-0.1200000000000001       2.171654368992314        1.6749122301588049       97.48761154245753
-0.1200000000000001       2.2189022103408194       1.8502890605760227       106.46107679470794
-0.1200000000000001       2.1831836331899157       1.7892149891756186       103.54426753078914
-0.1200000000000001       2.147465056039012        1.7281409177752143       100.32341032254968
-0.1200000000000001       2.158994320236614        1.8424436767920283       105.9275074670752
-0.1200000000000001       2.1232757430857103       1.781369605391624        103.16144945109608
-0.1200000000000001       2.0990864301324086       1.8345982930080336       105.78959669608665
-0.1200000000000001       2.5728480210894955       1.8754393595003493       105.39658555073848
-0.1200000000000001       2.534141533383243        1.8107789379955495       102.12710945227757
-0.1200000000000001       2.4954350456769903       1.7461185164907493       99.3365386108116
-0.1200000000000001       2.4948046775760737       1.8722861823815702       106.26939258569945
-0.1200000000000001       2.456098189869821        1.80762576087677         102.93543330720763
-0.1200000000000001       2.416761334062652        1.869133005262791        107.23345952625641
-0.1200000000000001       3.2218858900564635       2.3711855380621047       109.90628292012639
-0.1200000000000001       3.268473047193017        2.3952167904633397       108.02001587835524
-0.1200000000000001       3.2116175628482733       2.4227328816108766       111.36121394759013
-0.1200000000000001       3.2582047199848265       2.446764134012111        109.49145312354415
-0.1200000000000001       3.201349235640083        2.4742802251596485       112.83698689091545
-0.12000000000000013      3.2479363927766363       2.498311477560883        110.13179787125705
-0.12000000000000012      3.1910809084318927       2.5258275687084204       114.35914808494347
-0.1200000000000001       3.31506020432957         2.4192480428645737       106.76980259145917
-0.12000000000000012      3.30479187712138         2.4707953864133456       107.68811051489253
-0.12000000000000013      3.3616473614661233       2.4432792952658087       105.27451029376351
-0.12000000000000013      3.235038691223136        2.562149371192859        111.42125890394462
-0.12000000000000013      3.29189417556788         2.5346332800453215       108.16541411257016
-0.12000000000000013      3.27899647401438         2.598471173677297        109.744799994632
-0.12000000000000013      3.3358519583591235       2.5709550825297596       107.04554435380768
-0.12000000000000015      3.322954256805623        2.6347929761617355       108.06467835668707
-0.12000000000000013      3.3487496599126234       2.507117188897784        106.0217434598271
-0.1200000000000001       2.9881244740062316       3.0558417018846242       128.99716715827336
-0.1200000000000001       3.011225515450767        3.0113703902750215       129.11897159148322
-0.1200000000000001       3.0343265568953024       2.9668990786654192       129.24324063335013
-0.1200000000000001       3.057427598339838        2.9224277670558165       127.7021518216536
-0.1200000000000001       2.9492673999174315       2.9992587145598533       129.97094200116783
-0.1200000000000001       2.972368441361967        2.9547874029502506       130.26418151206707
-0.1200000000000001       2.9954694828065023       2.910316091340648        129.0117782524953
-0.1200000000000001       2.9104103258286314       2.9426757272350814       130.93143571460985
-0.1200000000000001       2.9335113672731667       2.8982044156254796       130.30946405810892
-0.1200000000000001       2.8715532517398312       2.8860927399103105       131.56336399184607
-0.12000000000000013      3.115584305077426        2.8830675323082326       122.07762029866547
-0.12000000000000013      3.053626189544091        2.8709558565930644       125.92726595200969
-0.12000000000000013      3.11178289628168         2.8315956218454805       122.47407465357433
-0.12000000000000013      3.0498247807483443       2.819483946130312        125.81045126349203
-0.12000000000000015      3.107981487485933        2.7801237113827284       122.86806753563823
-0.12000000000000013      3.0460233719525975       2.76801203566756         126.33479209466887
-0.12000000000000013      3.1041800786901868       2.7286518009199763       123.89635568134452
-0.1200000000000001       2.9916680740107555       2.8588441808778957       127.52065560024303
-0.12000000000000012      2.9878666652150088       2.8073722704151436       127.83780936333216
-0.12000000000000012      2.92970995847742         2.846732505162727        129.33229347433536
-0.12000000000000013      3.148164063682785        2.867385248249158        118.97035331288322
-0.12000000000000016      3.180743822288143        2.8517029641900846       118.11168287029575
-0.12000000000000016      3.2133235808935017       2.8360206801310106       117.80830065737838
-0.12000000000000013      3.144362654887038        2.8159133377864065       119.88060375015968
-0.12000000000000013      3.1769424134923967       2.8002310537273325       119.62370908599159
-0.12000000000000015      3.140561246091292        2.7644414273236544       121.43335491426407
-0.12000000000000013      3.2426254037190665       2.7858467981588815       115.56552754821121
-0.12000000000000016      3.2719272265446318       2.735672916186753        112.79457669561657
-0.12000000000000016      3.3012290493701966       2.685499034214624        110.19741716513481
-0.12000000000000013      3.2062442363179615       2.750057171755204        117.4278712792801
-0.12000000000000013      3.2355460591435268       2.6998832897830747       114.79176969229778
-0.12000000000000015      3.1698630689168565       2.7142675453515253       119.40570408068554
-0.12000000000000016      3.1259052861256134       2.677945742867087        121.51247150036556
-0.12000000000000013      3.1915882763522836       2.6635614872986366       117.17923883937681
-0.12000000000000016      3.2572712665789534       2.649177231730186        112.59285749081138
-0.12000000000000013      3.1476304935610395       2.6272396848141986       119.40374916157666
-0.12000000000000013      3.2133134837877098       2.612855429245748        114.8400645233931
-0.12000000000000013      3.1693557009964666       2.5765336267613095       117.303269068736
-0.1200000000000001       2.8867414612967397       2.8127763860316444       130.25122294580675
-0.1200000000000001       2.9448981680343285       2.773416151284061        128.60943118041098
-0.1200000000000001       3.0030548747719172       2.734055916536477        127.31846996023533
-0.12000000000000016      3.061211581509506        2.6946956817888936       124.93634333246052
-0.1200000000000001       2.901929670853648        2.7394600321529783       129.2819658541789
-0.12000000000000012      2.960086377591237        2.700099797405395        127.64723665215458
-0.12000000000000013      3.0182430843288257       2.660739562657811        125.47093225142439
-0.1200000000000001       2.917117880410557        2.666143678274312        128.3005396648937
-0.12000000000000013      2.975274587148145        2.626783443526728        125.99685599605183
-0.12000000000000012      2.932306089967465        2.5928273243956457       126.70606808114252
-0.12000000000000013      2.996999794583572        2.5760773854738392       123.47376439909871
-0.12000000000000013      3.039968291764252        2.610033504604922        122.70266895687028
-0.12000000000000013      3.0829367889449326       2.6439896237360045       121.9748002864931
-0.12000000000000012      3.061693499199679        2.5593274465520333       120.85027181355798
-0.12000000000000013      3.1046619963803592       2.593283565683116        120.10273499926578
-0.12000000000000013      3.126387203815786        2.542577507630227        118.24217435340084
-0.12000000000000013      2.721265252359965        2.6282916006615222       131.9816328814293
-0.12000000000000016      2.6909393194748183       2.6737148886203475       133.859344408918
-0.12000000000000013      2.7588372522049314       2.692741885473719        132.3203157572441
-0.12000000000000013      2.728511319319784        2.7381651734325443       133.9777201736347
-0.12000000000000013      2.660613386589671        2.7191381765791727       134.97551440627873
-0.1200000000000001       2.6981853864346377       2.7835884613913695       134.93595302135174
-0.12000000000000013      2.630287453704524        2.764561464537998        136.0855113519906
-0.1200000000000001       2.6678594535494904       2.8290117493501947       135.85593489632282
-0.12000000000000012      2.5999615208193774       2.809984752496823        137.4400428170805
-0.12000000000000012      2.796409252049898        2.7571921702859163       132.28586046611426
-0.1200000000000001       2.766083319164751        2.8026154582447416       133.89955142894866
-0.1200000000000001       2.7357573862796043       2.848038746203567        134.51623273996955
-0.12000000000000012      2.8339812518948646       2.821642455098113        132.23348031986
-0.1200000000000001       2.8036553190097173       2.8670657430569384       133.1634034224566
-0.1200000000000001       2.849169461451773        2.748326101219447        130.6323391507557
-0.1200000000000001       2.864357671008681        2.675009747340781        129.63844591364577
-0.12000000000000013      2.8795458805655896       2.6016933934621145       128.3338323198101
-0.12000000000000013      2.8115974616068065       2.68387581640725         130.63530384192143
-0.12000000000000013      2.826785671163715        2.6105594625285837       129.18004544392875
-0.12000000000000015      2.77402546176184         2.619425531595053        130.0201330999691
-0.12000000000000012      2.14355755874415         2.0946027258445747       118.80109554573096
-0.1200000000000001       2.19234766669542         2.0374470014194337       117.30020869426863
-0.1200000000000001       2.1324397765912146       2.0296016176354392       114.21996516402788
-0.1200000000000001       2.1812298845424847       1.9724458932102988       113.01509407296486
-0.1200000000000001       2.24113777464669         1.9802912769942933       114.19690946368837
-0.1200000000000001       2.2300199924937547       1.9152901687851578       110.12100489870888
-0.1200000000000001       2.28992788259796         1.9231355525691525       111.10565952953165
-0.1200000000000001       2.1213219944382793       1.9646005094263042       111.40356556388275
-0.1200000000000001       2.1701121023895493       1.9074447850011635       109.64725624515071
-0.1200000000000001       2.110204212285344        1.8995994012171689       108.61049523957112
-0.1200000000000001       2.954641036647725        2.5357254113316765       124.32397333809189
-0.1200000000000001       3.0193347412638323       2.5189754724098705       121.65321389174572
-0.1200000000000001       3.084028445879939        2.5022255334880636       119.02414282825455
-0.1200000000000001       3.148722150496046        2.4854755945662577       115.99867951678553
-0.1200000000000001       2.9769759833279847       2.478623498267707        122.53118922915067
-0.1200000000000001       3.0416696879440916       2.461873559345901        119.79293403445804
-0.1200000000000001       3.1063633925601986       2.4451236204240945       116.72590168413805
-0.1200000000000001       2.999310930008244        2.4215215852037377       120.74484600148355
-0.1200000000000001       3.0640046346243515       2.4047716462819313       117.44398077059132
-0.1200000000000001       3.021645876688504        2.3644196721397686       117.71717436599857
-0.1200000000000001       3.158990477704236        2.4339282510174858       114.11350182435133
-0.1200000000000001       3.169258804912426        2.382380907468714        112.65828326635412
-0.1200000000000001       3.179527132120616        2.3308335639199425       110.72259906747324
-0.1200000000000001       3.116631719768389        2.393576276875323        114.79240561742236
-0.1200000000000001       3.1269000469765786       2.342028933326551        112.28112646987964
-0.1200000000000001       3.0742729618325413       2.35322430273316         113.86060146423556
-0.1200000000000001       3.1505425909017823       2.275550660707559        109.67935492429135
-0.1200000000000001       3.1215580496829474       2.2202677574951757       109.13013775985533
-0.1200000000000001       3.092573508464113        2.1649848542827916       108.61904596769045
-0.1200000000000001       3.0979155057577445       2.2867460301141675       110.68200047736002
-0.1200000000000001       3.06893096453891         2.231463126901784        110.9039723732568
-0.1200000000000001       3.0452884206137067       2.2979413995207763       113.2183587390533
-0.1200000000000001       2.9675675215603063       2.3178902022796417       118.77573865761924
-0.1200000000000001       2.99121006548551         2.2514119296606494       115.19757008309197
-0.1200000000000001       3.0148526094107124       2.184933657041657        112.11792476946701
-0.12000000000000013      3.0384951533359152       2.118455384422665        108.9207386617791
-0.12000000000000012      2.9134891664321088       2.271360732419515        118.82529081511306
-0.12000000000000013      2.9371317103573116       2.2048824598005226       115.67635342212503
-0.12000000000000013      2.960774254282515        2.1384041871815302       112.34714106766609
-0.12000000000000013      2.8594108113039107       2.224831262559388        118.87380249698988
-0.12000000000000015      2.883053355229114        2.1583529899403957       115.86897005961345
-0.12000000000000013      2.8053324561757136       2.178301792699261        118.33331488663832
-0.12000000000000013      2.9976648106405555       2.0631489953418822       107.5857200435882
-0.12000000000000016      2.9568344679451948       2.0078426062611006       106.40376720633016
-0.12000000000000016      2.916004125249834        1.952536217180318        105.15555481044814
-0.12000000000000013      2.919943911587154        2.083097798100748        110.97277405477939
-0.12000000000000013      2.879113568891794        2.027791409019966        109.540611344452
-0.12000000000000015      2.8422230125337533       2.1030466008596136       113.96168577124922
-0.12000000000000016      2.7667221832825146       2.103374478679228        114.70556364219559
-0.12000000000000013      2.803612739640555        2.0281192868395803       110.78909566201452
-0.12000000000000016      2.840503295998595        1.9528640949999325       106.5483165670818
-0.12000000000000013      2.7281119103893157       2.0284471646591946       111.8705405576311
-0.12000000000000013      2.765002466747356        1.953191972819547        108.10176668822695
-0.12000000000000013      2.6895016374961163       1.9535198506391613       109.0299513672542
-0.1200000000000001       2.97162198214766         2.383587143181149        120.94083240842954
-0.1200000000000001       2.9492870354674006       2.4406890562451182       122.47566474360535
-0.1200000000000001       2.9215980876068164       2.4027546142225296       122.44933627493418
-0.1200000000000001       2.8992631409265566       2.4598565272864987       124.02078161734451
-0.1200000000000001       2.871574193065973        2.42192208526391         123.963982235123
-0.1200000000000001       2.8492392463857135       2.4790239983278792       126.37275961405854
-0.1200000000000001       2.8215502985251293       2.4410895563052906       126.78717122684243
-0.1200000000000001       2.926952088787141        2.4977909693090874       124.19011991762702
-0.1200000000000001       2.876928194246297        2.516958440350468        126.4871571761901
-0.1200000000000001       2.9046171421068814       2.554892882373057        126.59624005970633
-0.12000000000000013      2.851856932705006        2.563758951439526        127.98075673221693
-0.1200000000000001       2.824167984844422        2.5258245094169367       127.92064203846427
-0.1200000000000001       2.7964790369838384       2.4878900673943485       128.7955511584126
-0.12000000000000013      2.799096723303131        2.572625020505995        128.6698853630044
-0.12000000000000012      2.7714077754425475       2.5346905784834064       129.56755830880917
-0.12000000000000013      2.7463365139012565       2.5814910895724643       130.3369184896776
-0.1200000000000001       2.8174958379377752       2.375392615403783        124.2182412428919
-0.1200000000000001       2.8675197324786192       2.3562251443624027       122.19735849202094
-0.1200000000000001       2.917543627019463        2.337057673321022        120.7182589138603
-0.12000000000000012      2.813441377350421        2.309695674502276        122.18226949294467
-0.12000000000000012      2.8634652718912648       2.2905282034608954       120.30901924760848
-0.12000000000000013      2.809386916763067        2.2439987336007685       120.14046239705829
-0.12000000000000016      2.7224822700866254       2.1634348107118404       118.51749312165961
-0.12000000000000013      2.6838719971934264       2.088507496691807        115.18581019229559
-0.12000000000000016      2.6452617243002274       2.013580182671774        112.18794318806927
-0.12000000000000013      2.6066514514070285       1.9386528686517408       108.95096695409222
-0.12000000000000013      2.6396320839975376       2.1485678287244196       119.34629071023623
-0.12000000000000013      2.6010218111043386       2.0736405147043864       116.0778133844422
-0.12000000000000013      2.5624115382111396       1.998713200684353        112.80948951091264
-0.12000000000000015      2.55678189790845         2.133700846736999        120.21854923320689
-0.12000000000000015      2.518171625015251        2.058773532716965        116.6899968173795
-0.12000000000000013      2.4739317118193616       2.1188338647495777       119.12848420012516
-0.1200000000000001       2.440128281501829        2.0556203555981862       115.00907750752201
-0.12000000000000016      2.391338173550559        2.1127760800233273       117.02207111232792
-0.1200000000000001       2.357534743233026        2.049562570871936        114.38885368624031
-0.1200000000000001       2.406324851184296        1.9924068464467948       112.86919933446055
-0.1200000000000001       2.323731312915493        1.9863490617205444       112.93982588658045
-0.1200000000000001       2.372521420866763        1.9291933372954035       110.74666344859011
-0.12000000000000013      2.308744635281756        2.1067182952970764       118.28756078281347
-0.12000000000000012      2.274941204964223        2.043504786145685        116.25596389786958
-0.12000000000000013      2.226151097012953        2.1006605105708256       119.6078019177703
-0.1200000000000001       2.484368194697718        1.995560023565574        113.54083884224725
-0.1200000000000001       2.5286081078936067       1.9354996915329619       109.67940832876836
-0.1200000000000001       2.450564764380185        1.9323465144141825       110.72730200758215
-0.12000000000000016      2.651576062821311        2.6236557760904535       133.30031242326328
-0.12000000000000013      2.621250129936164        2.6690790640492783       134.5512633434556
-0.12000000000000013      2.581886873282657        2.6190199515193844       134.09339777810277
-0.12000000000000013      2.5515609403975104       2.664443239478209        135.41848210124485
-0.12000000000000013      2.512197683744003        2.6143841269483152       134.8836487790716
-0.12000000000000013      2.481871750858856        2.6598074149071405       136.44574864798415
-0.12000000000000012      2.442508494205349        2.6097483023772465       135.2783365675404
-0.12000000000000013      2.590924197051017        2.714502352008104        135.8178218000033
-0.12000000000000012      2.521235007512363        2.709866527437035        136.83146227931354
-0.12000000000000013      2.56059826416587         2.759925639966929        137.20813989109467
-0.12000000000000013      2.2171756137646814       2.549388354300429        132.71698548357807
-0.12000000000000016      2.2188641592719422       2.6021060077204705       134.6715709176876
-0.12000000000000016      2.273508833874849        2.5644783413196333       134.26806308808847
-0.12000000000000013      2.275197379382109        2.6171959947396752       135.50676846305214
-0.12000000000000013      2.2205527047792026       2.6548236611405125       135.14380434385862
-0.12000000000000013      2.2768859248893696       2.669913648159717        135.9078114712967
-0.12000000000000013      2.2222412502864635       2.7075413145605545       135.61111857501731
-0.12000000000000013      2.2785744703966304       2.722631301579759        136.25889887857778
-0.12000000000000012      2.2239297957937243       2.7602589679805964       136.3597611619871
-0.12000000000000013      2.3298420539850153       2.579568328338838        134.40479756469938
-0.12000000000000013      2.331530599492276        2.63228598175888         135.08495963873378
-0.12000000000000012      2.3332191449995365       2.6850036351789215       135.70595659071546
-0.12000000000000013      2.3861752740951827       2.5946583153580423       134.54044642176171
-0.12000000000000013      2.387863819602443        2.647375968778084        135.13908108415228
-0.12000000000000013      2.4823505366062344       2.5551212913995625       133.5517696740759
-0.12000000000000013      2.552039726144888        2.559757115970631        133.19825544416406
-0.12000000000000016      2.6217289156835424       2.5643929405417          132.48303164624315
-0.12000000000000016      2.691418105222196        2.5690287651127686       131.3899608537445
-0.12000000000000013      2.522192579007119        2.5004942804218775       131.9957293881045
-0.12000000000000013      2.591881768545773        2.505130104992946        131.6324514088523
-0.12000000000000013      2.661570958084427        2.509765929564015        130.41677190049563
-0.12000000000000015      2.5620346214080043       2.445867269444193        130.4306918651452
-0.12000000000000015      2.6317238109466583       2.4505030940152612       129.4338907511342
-0.12000000000000013      2.6018766638088895       2.391240258466508        128.16642642736403
-0.12000000000000013      2.7164893667634873       2.522228254023711        130.22199965939558
-0.1200000000000001       2.7415606283047786       2.4754277429346527       129.42375614687248
-0.1200000000000001       2.766631889846069        2.428627231845595        127.87487470942344
-0.12000000000000013      2.6866422196257185       2.462965418474957        129.11441487714012
-0.12000000000000012      2.7117134811670094       2.416164907385899        127.82248246012367
-0.12000000000000013      2.6567950724879497       2.4037025829262033       127.77209926647801
-0.1200000000000001       2.762577429258715        2.3629302909440875       124.95146229079458
-0.12000000000000013      2.758522968671362        2.29723335004258         122.76405889486358
-0.12000000000000016      2.754468508084008        2.2315364091410728       120.51132156826404
-0.12000000000000013      2.707659020579656        2.3504679664843917       125.14937149852473
-0.12000000000000013      2.7036045599923018       2.2847710255828844       122.87528864502698
-0.12000000000000015      2.6527406119005956       2.338005642024696        125.25118264326511
-0.12000000000000016      2.5698904258115074       2.323138660037275        126.19998646123486
-0.12000000000000013      2.620754373903213        2.269904043595463        123.59505216181988
-0.12000000000000016      2.6716183219949197       2.216669427153652        121.2224636425078
-0.12000000000000013      2.5379041878141253       2.255037061608043        124.47101938670195
-0.12000000000000013      2.5887681359058314       2.2018024451662312       122.02828098745985
-0.12000000000000015      2.5059179498167437       2.18693546317881         122.73183447749068
-0.12000000000000012      2.3303796896763482       2.3545708047784744       128.55858672154156
-0.12000000000000013      2.3020786706984318       2.403275192158963        128.70586756805716
-0.12000000000000013      2.3584118908085987       2.418365179178167        129.91111899964164
-0.12000000000000013      2.3301108718306818       2.4670695665586555       130.92583534303537
-0.12000000000000013      2.273777651720515        2.4519795795394517       129.7372220468147
-0.12000000000000013      2.301809852852765        2.515773953939145        132.18543742026975
-0.12000000000000015      2.245476632742598        2.50068396691994         130.76005512303158
-0.12000000000000012      2.3864440919408487       2.4821595535778602       131.65191236269854
-0.12000000000000013      2.358143072962932        2.530863940958349        132.8796252240442
-0.12000000000000013      2.4144762930730987       2.5459539279775534       133.3913530293225
-0.12000000000000013      2.4543183354739835       2.4913269169998684       131.66390372914682
-0.12000000000000013      2.494160377874869        2.4366999060221843       130.1091537374962
-0.12000000000000016      2.5340024202757543       2.3820728950444994       128.48689842866733
-0.12000000000000013      2.426286134341734        2.4275325426001757       130.13409079764455
-0.12000000000000013      2.466128176742619        2.372905531622491        128.55940245068984
-0.12000000000000013      2.3982539332094834       2.3637381682004825       128.63736845248658
-0.12000000000000016      2.1765048207544857       2.509785584787197        130.42994304170338
-0.12000000000000013      2.2048058397324026       2.461081197406709        129.27894230413162
-0.12000000000000016      2.233106858710319        2.41237681002622         128.48511793217477
-0.12000000000000013      2.2614078776882356       2.3636724226457315       128.02032839587156
-0.12000000000000013      2.13583402774429         2.470182815273965        129.63676463625347
-0.12000000000000013      2.1641350467222065       2.4214784278934767       128.53453078101808
-0.12000000000000013      2.1924360657001234       2.3727740405129882       127.69810682267101
-0.12000000000000015      2.0951632347340947       2.4305800457607334       128.84819366769236
-0.12000000000000015      2.1234642537120108       2.381875658380245        127.38407461275037
-0.12000000000000013      2.0544924417238986       2.3909772762475017       126.56354900567867
-0.12000000000000013      2.502016182278372        2.313971296615267        126.53425425881159
-0.12000000000000016      2.47002994428099         2.245869698186034        124.62614408523376
-0.12000000000000016      2.438043706283608        2.177768099756802        121.61593634020346
-0.12000000000000013      2.434141938745237        2.3048039331932584       126.65249230531687
-0.12000000000000013      2.402155700747855        2.236702334764026        124.13715863731537
-0.12000000000000013      2.366267695212102        2.2956365697712506       126.65099872998957
-0.12000000000000013      2.283674156943299        2.289578785045           126.8441143905181
-0.12000000000000013      2.2147023449551866       2.298680402912257        125.81792939913863
-0.12000000000000012      2.236968624210249        2.2245867653115248       124.43282607976576
-0.12000000000000013      2.1679968122221367       2.2336883831787815       123.31163921626305
-0.12000000000000013      2.1902630914771994       2.1595947455780498       122.05641449852945
-0.12000000000000013      2.1212912794890872       2.1686963634453065       120.56855435573945
-0.12000000000000013      2.145730532967074        2.307782020779513        125.14832142557414
-0.12000000000000013      2.0990250002340245       2.242790001046038        122.14882478482352
-0.12000000000000015      2.0767587209789617       2.31688363864677         123.71828278549192
-0.12000000000000013      2.319562162479052        2.2306445500377756       124.19417145929772
-0.12000000000000013      2.3554501680148054       2.1717103150305515       121.19054233842584
-0.12000000000000013      2.2728566297460024       2.1656525303043006       121.89760565811406
-0.12000000000000016      2.008970799871596        2.343123954854823        122.86496203856453
-0.12000000000000013      2.031237079126659        2.2690303172540913       120.89744559372575
-0.12000000000000013      2.0535033583817217       2.1949366796533596       119.58299707694653
-0.12000000000000013      2.0757696376367845       2.120843042052628        117.67840553511813
-0.12000000000000013      1.9634491580192934       2.295270633462145        120.92189372100327
-0.12000000000000013      1.9857154372743562       2.221176995861413        118.88913886376635
-0.12000000000000012      2.007981716529419        2.1470833582606814       117.10610311173966
-0.12000000000000013      1.9179275161669909       2.2474173120694667       119.01146190622025
-0.12000000000000013      1.9401937954220534       2.173323674468735        116.54964367403109
-0.12000000000000012      1.872405874314688        2.199563990676788        116.21992649293185
-0.12000000000000012      1.6413792733459918       2.0386354770218267       102.21973728024795
-0.12000000000000013      1.596324605210001        2.0712537949896133       100.53994814340072
-0.12000000000000013      1.6416748018239078       2.0981059058115026       103.13959823929585
-0.12000000000000013      1.5966201336879169       2.130724223779289        101.6738924617198
-0.12000000000000012      1.5512699370740104       2.1038721129574003       99.33655470884041
-0.12000000000000013      1.5515654655519262       2.1633425417470757       100.4498822083425
-0.12000000000000013      1.5062152689380195       2.136490430925187        98.13753019485607
-0.12000000000000013      1.5065107974159355       2.1959608597148628       98.87906294277226
-0.12000000000000012      1.4611606008020288       2.169108748892974        96.03715980723645
-0.12000000000000013      1.6419703303018238       2.1575763346011785       104.36711328753276
-0.12000000000000013      1.596915662165833        2.190194652568965        102.65090526956318
-0.12000000000000013      1.5518609940298422       2.2228129705367516       100.98061047793155
-0.12000000000000015      1.6422658587797399       2.2170467633908544       105.64215817391737
-0.12000000000000015      1.597211190643749        2.249665081358641        103.15296990342438
-0.12000000000000013      1.6425613872576557       2.27651719218053         105.93212270478
-0.12000000000000013      1.5790974739324657       2.0169872181609483       98.72817783453928
-0.12000000000000013      1.5340428057964752       2.0496055361287353       98.27361415298573
-0.12000000000000013      1.5168156745189396       1.9953389593000703       96.48924034644182
-0.12000000000000013      1.4717610063829492       2.0279572772678574       96.30487565578392
-0.12000000000000015      1.4545338751054135       1.973690700439192        94.36753683588495
-0.12000000000000016      1.409479206969423        2.006309018406979        93.38768379627746
-0.12000000000000013      1.3922520756918877       1.9520424415783142       91.04452987534819
-0.12000000000000013      1.4889881376604843       2.0822238540965223       97.09766621577538
-0.12000000000000013      1.4267063382469582       2.060575595235644        94.0969838462037
-0.12000000000000013      1.4439334695244934       2.114842172064309        94.87728159949759
-0.12000000000000013      1.8146492240725138       2.1593318622630475       112.51466102939199
-0.12000000000000013      1.8149447525504299       2.218802291052723        113.64433577525028
-0.12000000000000013      1.7571881023082558       2.1785701626389833       110.58574615286865
-0.12000000000000012      1.7568925738303398       2.1190997338493074       109.05630269544217
-0.12000000000000013      1.6994314520660818       2.1383380342252427       106.89234508515361
-0.12000000000000013      1.6991359235881656       2.0788676054355673       105.77340262793759
-0.12000000000000013      1.7574836307861719       2.2380405914286587       111.45495985436247
-0.12000000000000013      1.6997269805439978       2.1978084630149186       108.45826383711092
-0.12000000000000015      1.7000225090219137       2.257278891804594        109.29249872866862
-0.1200000000000001       1.8966476907025425       1.9432759566766307       108.61265546755817
-0.1200000000000001       1.9583751577129447       1.9811076489686164       111.80973325556121
-0.1200000000000001       1.9472573755600089       1.916106540759481        108.25750323962264
-0.1200000000000001       2.0089848425704107       1.9539382330514672       109.99912450193065
-0.1200000000000001       2.0201026247233465       2.0189393412606025       113.19832886975774
-0.1200000000000001       2.070712309580813        1.9917699253434533       111.20934140405127
-0.1200000000000001       2.0818300917337482       2.0567710335525886       114.66097776874875
-0.1200000000000001       1.9978670604174755       1.8889371248423321       107.30056819515161
-0.1200000000000001       2.0595945274278775       1.926768817134318        108.96198263028514
-0.1200000000000001       2.048476745274942        1.8617677089251827       106.37291724320846
-0.1200000000000001       1.8328305863634051       1.9671158367629298       107.00635973940797
-0.1200000000000001       1.890587236605579        2.0073479651766704       111.37591968840194
-0.1200000000000001       1.8267701322664414       2.031187845262969        109.05735251095668
-0.1200000000000001       1.7690134820242671       1.9909557168492287       105.83617201232124
-0.1200000000000001       1.7629530279273034       2.0550277253492686       107.58598433572439
-0.1200000000000001       1.7051963776851295       2.0147955969355276       104.7066310401438
-0.1200000000000001       1.8845267825086154       2.0714199736767096       112.79046743130169
-0.1200000000000001       1.8207096781694776       2.0952598537630083       110.65867964011959
-0.1200000000000001       1.8784663284116518       2.135491982176749        114.22144050022874
-0.1200000000000001       2.014042170626383        2.0830113497606417       115.40266899130101
-0.1200000000000001       1.9523147036159807       2.0451796574686565       113.75927227882704
-0.1200000000000001       1.9462542495190172       2.1092516659686957       114.96523499923012
-0.12000000000000013      1.6407877010404          1.9792077277728466       101.56130065902627
-0.12000000000000013      1.578505901626874        1.9575594689119682       97.56406498065519
-0.12000000000000013      1.6401961287348086       1.9197799785238663       100.92507458358254
-0.12000000000000016      1.5779143293212825       1.898131719662988        97.16802186900063
-0.12000000000000015      1.6396045564292168       1.8603522292748862       100.32144474679372
[truncated: 31,640,073 more chars]
