# Supplementary material for: Numerical Methods for the Analysis of Power Transformer Tank Deformation and Rupture Due to Internal Arcing Faults
Source: PLoS One. 2015 Jul 31;10(7):e0133851. doi: 10.1371/journal.pone.0133851 (PMC4521797; doi:10.1371/journal.pone.0133851)
Supplement: S7 Text — (ZIP) [file pone.0133851.s007.zip › Example_1 Von-mises distribution 60ms.txt]

% X                       Y                        Z                        Color
-0.12000000000000012      5.500003284032248        0.08152162750138402      9.728172744003276
-0.12000000000000013      5.555002463024187        0.031141220626037983     8.338158416339235
-0.12000000000000013      5.47655376908868         0.031141220626037983     7.377165139255121
-0.12000000000000013      5.531552948080618        -0.019239186249308052    5.242118623801695
-0.12000000000000012      5.610001642016124        -0.019239186249308052    6.035879371046481
-0.12000000000000013      5.586552127072555        -0.06961959312465409     5.369002871802895
-0.12000000000000013      5.6650008210080625       -0.06961959312465409     6.057915852343404
-0.12000000000000013      5.641551306064493        -0.12000000000000013     7.923561777293082
-0.12000000000000012      5.72                     -0.12000000000000012     8.186523461767587
-0.12000000000000012      5.453104254145111        -0.019239186249308052    7.612461080704854
-0.12000000000000012      5.508103433137048        -0.06961959312465409     6.265851151334734
-0.12000000000000012      5.563102612128986        -0.12000000000000012     7.509647386805395
-0.12000000000000013      5.429654739201543        -0.06961959312465409     8.719109855840385
-0.12000000000000013      5.48465391819348         -0.12000000000000013     8.29573001485982
-0.12000000000000012      5.406205224257974        -0.12000000000000012     11.861706628674936
-0.1200000000000001       5.555002463024186        0.11062217022334359      10.905456266190765
-0.1200000000000001       5.610001642016124        0.06024176334799755      8.140272569742907
-0.1200000000000001       5.610001642016123        0.13972271294530317      12.800470234414151
-0.1200000000000001       5.665000821008061        0.08934230606995713      9.396097534626193
-0.1200000000000001       5.665000821008062        0.16882325566726275      17.29648426321959
-0.1200000000000001       5.719999999999999        0.11844284879191672      13.58907366175396
-0.1200000000000001       5.719999999999999        0.19792379838922233      28.222816886489838
-0.1200000000000001       5.665000821008062        0.009861356472651524     7.5056747406712745
-0.1200000000000001       5.719999999999999        0.038961899194611106     11.29604898458289
-0.1200000000000001       5.719999999999999        -0.040519050402694504    9.074521758932407
-0.1200000000000001       5.236937099241136        0.10659907226086125      25.935350935280237
-0.1200000000000001       5.279254130495346        0.04994930419564591      15.878275492133927
-0.1200000000000001       5.201271981134784        0.049949304195645916     18.1816791715978
-0.1200000000000001       5.243589012388995        -0.006700463869569427    9.758856432380597
-0.1200000000000001       5.321571161749555        -0.006700463869569434    7.644180777973725
-0.1200000000000001       5.2859060436432035       -0.06335023193478477     4.409247751202249
-0.1200000000000001       5.363888193003764        -0.06335023193478478     5.379461007885682
-0.1200000000000001       5.328223074897414        -0.1200000000000001      11.459237027871321
-0.1200000000000001       5.165606863028433        -0.006700463869569427    14.489000875243866
-0.1200000000000001       5.207923894282643        -0.06335023193478477     5.294048292437963
-0.1200000000000001       5.250240925536852        -0.1200000000000001      8.811597094899701
-0.1200000000000001       5.129941744922082        -0.06335023193478477     15.650863266962666
-0.1200000000000001       5.1722587761762915       -0.1200000000000001      7.433157220701786
-0.1200000000000001       5.094276626815731        -0.1200000000000001      27.658183863998744
-0.1200000000000001       5.43423673783447         0.0877909886912533       6.986537939496386
-0.1200000000000001       5.4107872228909          0.03741058181590729      5.613826972208456
-0.1200000000000001       5.387337707947332        -0.012969825059438745    4.361546625680313
-0.1200000000000001       5.368470191636693        0.09406034988112263      11.701126520873451
-0.1200000000000001       5.345020676693124        0.0436799430057766       9.860359253272916
-0.1200000000000001       5.302703645438915        0.10032971107099194      17.84479598321169
-0.12000000000000012      5.463989072028365        1.6018748437634036       290.94340497205513
-0.12000000000000013      5.5279918040212745       1.6409982446839386       254.2922518884663
-0.12000000000000013      5.527991804021273        1.563721908826487        234.43043356146873
-0.12000000000000013      5.591994536014182        1.602845309747022        171.91038596592142
-0.12000000000000012      5.591994536014183        1.6801216456044736       169.29787260989292
-0.12000000000000013      5.655997268007091        1.6419687106675571       146.32699685562767
-0.12000000000000013      5.655997268007091        1.7192450465250086       137.75901178806367
-0.12000000000000013      5.7200000000000015       1.6810921115880921       198.80664979310777
-0.12000000000000012      5.720000000000001        1.7583684474455437       216.9269959274254
-0.12000000000000012      5.591994536014182        1.5255689738895708       169.6615056770875
-0.12000000000000012      5.655997268007091        1.5646923748101058       161.55451631046134
-0.12000000000000012      5.720000000000001        1.6038157757306408       211.99206471761562
-0.12000000000000013      5.6559972680070905       1.4874160389526545       155.53555515132985
-0.12000000000000013      5.720000000000001        1.5265394398731895       225.68318236039914
-0.12000000000000012      5.72                     1.449263104015738        184.4188011901567
-0.12000000000000012      5.439117551247121        0.3561258656079721       43.74195587458841
-0.12000000000000013      5.509338163435341        0.39553437249597484      37.17062687933965
-0.1200000000000001       5.509338163435341        0.3165753488032847       36.495639088151506
-0.1200000000000001       5.5795587756235605       0.3559838556912874       23.75024281615754
-0.12000000000000012      5.5795587756235605       0.4349428793839776       29.228729649785578
-0.1200000000000001       5.64977938781178         0.39539236257929017      24.723540739015032
-0.12000000000000013      5.64977938781178         0.4743513862719803       34.80006530479808
-0.1200000000000001       5.719999999999999        0.4348008694672929       39.43798204763837
-0.12000000000000012      5.719999999999999        0.513759893159983        58.07777748016158
-0.1200000000000001       5.5795587756235605       0.27702483199859723      19.341660910848326
-0.1200000000000001       5.64977938781178         0.31643333888659997      21.38289112413747
-0.1200000000000001       5.719999999999999        0.3558418457746027       38.134250604580046
-0.1200000000000001       5.64977938781178         0.23747431519390977      18.09483546447403
-0.1200000000000001       5.719999999999999        0.2768828220819125       37.77598818911659
-0.12000000000000013      5.484781850835966        0.15017268702803105      14.859891304386236
-0.1200000000000001       5.539781029827903        0.17927322974999063      14.259106572600329
-0.12000000000000012      5.469560417639684        0.21882374655467807      23.787843322561443
-0.1200000000000001       5.524559596631622        0.24792428927663765      24.05442180912738
-0.12000000000000013      5.454338984443403        0.28747480608132514      33.40805047470309
-0.1200000000000001       5.5947802088198415       0.2083737724719502       13.452477893339688
-0.1200000000000001       5.3885724382456255       0.29374416727119435      31.274785767216486
-0.1200000000000001       5.4037938714419065       0.22509310774454738      21.840895241950232
-0.1200000000000001       5.4190153046381875       0.15644204821790034      13.969238519293931
-0.1200000000000001       5.338027325244129        0.23136246893441667      28.642335564640327
-0.1200000000000001       5.353248758440411        0.16271140940776965      19.245607019596914
-0.1200000000000001       5.287482212242633        0.16898077059763894      26.75578266235518
-0.12000000000000012      5.456755208459973        0.6779356196652282       99.3215342732449
-0.1200000000000001       5.52256640634498         0.7153322131470075       88.37530213263955
-0.12000000000000013      5.52256640634498         0.6368916880389169       83.61183597277122
-0.1200000000000001       5.588377604229986        0.6742882815206962       56.924979218239734
-0.1200000000000001       5.588377604229986        0.7527288066287867       66.62024392455379
-0.1200000000000001       5.654188802114993        0.7116848750024755       51.501059343357
-0.1200000000000001       5.654188802114993        0.790125400110566        67.41092966061476
-0.1200000000000001       5.719999999999999        0.7490814684842547       76.41804492489712
-0.1200000000000001       5.72                     0.8275219935923452       104.34081467734347
-0.12000000000000012      5.588377604229986        0.5958477564126057       48.44412898386441
-0.1200000000000001       5.654188802114993        0.6332443498943849       45.151504265054186
-0.1200000000000001       5.719999999999999        0.6706409433761642       74.44751713666541
-0.12000000000000013      5.654188802114993        0.5548038247862943       38.69064698738953
-0.1200000000000001       5.719999999999999        0.5922004182680736       73.68088431886162
-0.12000000000000013      5.452345794156759        0.5974831811509141       80.73954945488882
-0.12000000000000013      5.518156992041767        0.5564392495246028       63.16445690834099
-0.12000000000000013      5.5839681899267735       0.5153953178982916       36.173784223393696
-0.12000000000000012      5.447936379853547        0.5170307426366001       66.31209574972326
-0.12000000000000012      5.513747577738554        0.47598681101028883      47.000914104035886
-0.12000000000000013      5.443526965550333        0.4365783041222861       52.80544795747858
-0.12000000000000012      5.456456256916369        0.9760750904711093       158.3656103732871
-0.1200000000000001       5.522342192687276        1.0168622475888116       139.58831606973592
-0.1200000000000001       5.522342192687278        0.9389368162514182       124.24804415876496
-0.1200000000000001       5.588228128458184        0.9797239733691205       91.6636817245213
-0.1200000000000001       5.588228128458184        1.057649404706514        97.82149824174674
-0.1200000000000001       5.654114064229091        1.0205111304868228       84.65466402864854
-0.12000000000000009      5.654114064229091        1.098436561824216        89.20614286543727
-0.12000000000000008      5.719999999999999        1.0612982876045252       114.47453474987068
-0.12000000000000008      5.719999999999998        1.1392237189419185       141.1379576821702
-0.1200000000000001       5.5882281284581845       0.9017985420317273       88.93369775761357
-0.1200000000000001       5.654114064229091        0.9425856991494296       88.4034504828569
-0.12000000000000009      5.719999999999999        0.9833728562671319       119.77761076564505
-0.1200000000000001       5.654114064229093        0.8646602678120362       85.59199658906769
-0.12000000000000009      5.719999999999999        0.9054474249297385       125.36131112132433
-0.12000000000000013      5.456530994802271        0.901540222769639        130.11580081422716
-0.1200000000000001       5.522416930573177        0.864401948549948        106.23208084539513
-0.1200000000000001       5.588302866344086        0.827263674330257        75.98610590854129
-0.12000000000000012      5.456605732688171        0.8270053550681687       117.47245660551889
-0.1200000000000001       5.522491668459079        0.7898670808484778       93.8133676690464
-0.12000000000000013      5.456680470574073        0.7524704873666984       105.13610625742243
-0.12000000000000015      5.462023240080447        1.2896389629203624       227.66493012853604
-0.12000000000000016      5.526517430060336        1.3295449981942062       197.88431602762444
-0.1200000000000001       5.526517430060334        1.2520351519257515       179.77107425242542
-0.1200000000000001       5.591011620040224        1.2919411871995952       132.94074449863953
-0.12000000000000013      5.591011620040224        1.3694510334680503       133.94673071007554
-0.1200000000000001       5.655505810020111        1.3318472224734392       115.41255790536658
-0.12000000000000013      5.655505810020111        1.4093570687418941       114.3030624915102
-0.1200000000000001       5.719999999999999        1.3717532577472829       156.04439984563192
-0.1200000000000001       5.591011620040223        1.2144313409311405       130.91995005307933
-0.1200000000000001       5.655505810020111        1.2543373762049843       124.47572448585758
-0.1200000000000001       5.719999999999999        1.2942434114788282       164.13541856710305
-0.12000000000000009      5.655505810020109        1.1768275299365296       120.90514461842392
-0.12000000000000009      5.719999999999999        1.2167335652103732       172.56767702470245
-0.12000000000000016      5.460631494289428        1.211247994808049        200.65320511993087
-0.1200000000000001       5.525125684269316        1.1736441838134382       159.18218462707756
-0.1200000000000001       5.589619874249204        1.1360403728188273       112.82587089166276
-0.12000000000000013      5.459239748498408        1.1328570266957358       190.67585025924092
-0.12000000000000012      5.523733938478296        1.095253215701125        152.76244550378487
-0.12000000000000013      5.457848002707388        1.0544660585834227       181.0047558506595
-0.12000000000000013      5.463497614041386        1.5238158735526433       263.3592236891058
-0.12000000000000013      5.527500346034294        1.485662938615727        211.59951527518385
-0.12000000000000013      5.591503078027203        1.4475100036788107       148.0872113427791
-0.12000000000000013      5.463006156054407        1.445756903341883        254.90116139248255
-0.12000000000000013      5.527008888047315        1.4076039684049666       207.9687066101826
-0.12000000000000015      5.4625146980674275       1.3676979331311228       246.80649837957753
-0.1200000000000001       4.939367289235875        0.12563643935758778      70.64906773892135
-0.1200000000000001       4.97809462363084         0.06422732951819081      55.652683803362464
-0.1200000000000001       4.900576244244016        0.0642273295181908       58.02397188339683
-0.1200000000000001       4.93930357863898         0.0028182196787938305    36.79717350808169
-0.1200000000000001       5.016821958025803        0.0028182196787938374    29.57453341147371
-0.1200000000000001       4.978030913033944        -0.05859089016060315     23.96882483143078
-0.1200000000000001       5.055549292420767        -0.058590890160603135    17.765217672851776
-0.1200000000000001       5.016758247428908        -0.1200000000000001      41.3749145895337
-0.12000000000000012      4.861785199252157        0.0028182196787938235    43.4825095130811
-0.12000000000000012      4.900512533647121        -0.05859089016060315     31.439656303166416
-0.12000000000000012      4.939239868042085        -0.12000000000000012     43.13400920761715
-0.12000000000000013      4.822994154260298        -0.05859089016060316     44.12326563175557
-0.12000000000000013      4.861721488655263        -0.12000000000000013     46.5293180776942
-0.12000000000000013      4.78420310926844         -0.12000000000000013     65.38905928104192
-0.1200000000000001       5.162544646739821        0.11135841403504287      35.79677543931332
-0.1200000000000001       5.126879528633468        0.054708645969827545     27.12237074448966
-0.1200000000000001       5.091214410527118        -0.0019411220953877983   19.143949776813386
-0.1200000000000001       5.088152194238505        0.11611775580922451      46.265805718491514
-0.1200000000000001       5.052487076132154        0.059467987744009174     40.16396631663876
-0.1200000000000001       5.01375974173719         0.12087709758340615      57.70540938373536
-0.12000000000000012      0.08181204778958727      0.1016921338601847       12.056091405509203
-0.1200000000000001       0.1098077297777002       0.0462691003951385       10.208928470007224
-0.12000000000000013      0.03135903584219042      0.0462691003951385       9.669849961694103
-0.1200000000000001       0.05935471783030336      -0.009153933069907702    6.667595053157178
-0.1200000000000001       0.13780341176581315      -0.0091539330699077      9.721180429852195
-0.1200000000000001       0.0873503998184163       -0.0645769665349539      5.809614332236459
-0.1200000000000001       0.1657990937539261       -0.0645769665349539      12.045625520239762
-0.1200000000000001       0.11534608180652922      -0.1200000000000001      8.832840698061315
-0.1200000000000001       0.19379477574203902      -0.1200000000000001      19.53873923161544
-0.12000000000000012      -0.019093976105206426    -0.009153933069907708    5.141479318347457
-0.1200000000000001       0.008901705882906511     -0.0645769665349539      3.133848532279747
-0.1200000000000001       0.03689738787101945      -0.1200000000000001      6.682304481427048
-0.12000000000000013      -0.06954698805260327     -0.06457696653495391     1.9935139147668357
-0.1200000000000001       -0.04155130606449034     -0.1200000000000001      5.2144853494788554
-0.12000000000000012      -0.12000000000000012     -0.12000000000000012     5.264317736941921
-0.12000000000000013      0.03135903584219042      0.1257501033874673       10.159123968350551
-0.12000000000000013      -0.01909397610520643     0.07032706992242113      6.992935070096783
-0.12000000000000013      -0.06954698805260329     0.014904036457374922     3.9851228433108585
-0.12000000000000013      -0.12000000000000013     -0.04051899700767128     4.673855971044779
-0.12000000000000013      -0.019093976105206432    0.14980807291474996      9.775851529673819
-0.12000000000000013      -0.06954698805260329     0.09438503944970375      6.034496110302471
-0.12000000000000013      -0.12000000000000013     0.03896200598465755      5.047566298431776
-0.12000000000000015      -0.06954698805260329     0.17386604244203258      10.835042680002449
-0.12000000000000015      -0.12000000000000015     0.1184430089769864       6.385320783071931
-0.12000000000000013      -0.12000000000000013     0.19792401196931522      16.085590770981472
-0.1200000000000001       0.08846260554686788      0.1676969855694105       16.636155145666965
-0.12000000000000013      0.03800959359947102      0.19175495509669316      13.58098428480744
-0.12000000000000013      -0.012443418347925821    0.21581292462397575      10.161813443805443
-0.12000000000000013      -0.06289643029532267     0.23987089415125842      10.029616144686848
-0.1200000000000001       0.09511316330414848      0.23370183727863633      24.950627700231273
-0.1200000000000001       0.04466015135675164      0.257759806805919        22.19958793393149
-0.12000000000000012      -0.00579286059064521     0.2818177763332016       17.829757286352283
-0.1200000000000001       0.1017637210614291       0.2997066889878621       33.73424289446128
-0.12000000000000012      0.05131070911403225      0.3237646585151448       32.45863729666371
-0.1200000000000001       0.10841427881870971      0.36571154069708794      43.37884564300314
-0.1200000000000001       0.05131070911403226      0.4027237345580109       34.72746655622836
-0.1200000000000001       -0.0057928605906452085   0.3607768523760677       22.761429364816237
-0.1200000000000001       -0.06289643029532267     0.3188299701941246       13.728905485397156
-0.12000000000000016      -0.12000000000000016     0.2768830880121814       20.828173098865282
-0.1200000000000001       -0.005792860590645203    0.43973592841893394      28.161236869215543
-0.12000000000000012      -0.06289643029532267     0.39778904623699074      17.989048494611207
-0.12000000000000013      -0.12000000000000013     0.3558421640550476       20.893374571159818
-0.1200000000000001       -0.06289643029532266     0.47674812227985697      29.424660156478758
-0.12000000000000013      -0.12000000000000013     0.43480124009791377      22.636219868710114
-0.12000000000000012      -0.12000000000000012     0.51376031614078         43.79108307417122
-0.1200000000000001       1.2789006147878519       0.13424819806402247      225.0469977773965
-0.1200000000000001       1.316796005441258        0.07068614854801683      194.89739963646667
-0.12000000000000013      1.2401820512871513       0.0706861485480168       177.6142013681087
-0.12000000000000013      1.2780774419405578       0.007124099032011166     126.06331224290919
-0.1200000000000001       1.3546913960946645       0.007124099032011173     130.06927397101686
-0.1200000000000001       1.315972832593964        -0.05643795048399448     111.44291330288196
-0.1200000000000001       1.3925867867480708       -0.05643795048399448     114.97679608471628
-0.12000000000000013      1.3538682232473704       -0.12000000000000013     157.12577578899823
-0.12000000000000012      1.4304821774014773       -0.12000000000000012     184.72776946523723
-0.12000000000000013      1.2014634877864507       0.0071240990320111525    128.36768308109055
-0.12000000000000013      1.239358878439857        -0.05643795048399449     119.59909892399541
-0.12000000000000013      1.2772542690932633       -0.12000000000000013     164.92850802890916
-0.12000000000000016      1.1627449242857502       -0.056437950483994505    124.20317094751152
-0.12000000000000016      1.2006403149391565       -0.12000000000000016     172.94482534781648
-0.12000000000000016      1.1240263607850494       -0.12000000000000016     155.41984092754876
-0.12000000000000012      5.509689310795962        5.8771410929738686       118.95227670217307
-0.12000000000000008      5.562266983096972        5.937855819730402        100.81177556655945
-0.12000000000000013      5.562266983096972        5.8582212913341785       102.14109509069311
-0.1200000000000001       5.614844655397981        5.918936018090713        85.20418311364064
-0.12000000000000008      5.614844655397981        5.998570546486935        82.30429726266436
-0.1200000000000001       5.667422327698991        5.979650744847246        90.37754830492915
-0.12000000000000005      5.66742232769899         6.059285273243468        91.10738348385344
-0.12000000000000008      5.720000000000001        6.040365471603778        118.27606274334387
-0.12000000000000005      5.72                     6.120000000000001        121.44237091895369
-0.12000000000000013      5.614844655397982        5.83930148969449         86.48169001783646
-0.1200000000000001       5.667422327698992        5.900016216451023        94.91317779743214
-0.12000000000000009      5.720000000000001        5.960730943207556        121.01691568183512
-0.12000000000000015      5.667422327698992        5.8203816880548          94.30016283500628
-0.12000000000000012      5.7200000000000015       5.881096414811333        125.57007475943827
-0.12000000000000013      5.7200000000000015       5.801461886415111        115.00675275869101
-0.1200000000000001       5.4826742540153965       5.937855819730402        121.80440064581148
-0.12000000000000008      5.5352519263164055       5.998570546486935        114.3540424765671
-0.1200000000000001       5.455659197234831        5.998570546486935        133.47889340093556
-0.1200000000000001       5.508236869535841        6.059285273243468        132.07331365398883
-0.1200000000000001       5.428644140454265        6.059285273243468        146.57360342258454
-0.12000000000000008      5.481221812755275        6.120000000000001        151.3519992869195
-0.1200000000000001       5.4016290836737          6.120000000000001        151.98172336742525
-0.12000000000000008      5.587829598617415        6.059285273243468        100.76023102806995
-0.12000000000000008      5.56081454183685         6.120000000000001        120.65197571104751
-0.12000000000000005      5.640407270918425        6.120000000000001        110.29038889969895
-0.12000000000000013      5.487004096534917        5.6315802388839025       164.43205275090125
-0.12000000000000016      5.545253072401188        5.674050650766706        151.78279691847044
-0.12000000000000016      5.545253072401188        5.594651694379433        142.74740112171725
-0.12000000000000013      5.603502048267458        5.637122106262234        100.49241115888728
-0.12000000000000013      5.603502048267459        5.716521062649507        97.7713874748919
-0.12000000000000016      5.66175102413373         5.679592518145037        79.29975755769175
-0.12000000000000015      5.66175102413373         5.758991474532309        75.15819481633486
-0.12000000000000016      5.7200000000000015       5.722062930027839        111.47462652299767
-0.12000000000000013      5.603502048267458        5.5577231498749615       108.1693673634821
-0.12000000000000013      5.661751024133729        5.600193561757764        94.53130085954565
-0.12000000000000013      5.720000000000001        5.642663973640566        123.00955141052992
-0.12000000000000013      5.661751024133729        5.520794605370492        110.9672680240084
-0.12000000000000013      5.720000000000001        5.563265017253293        136.67225386660235
-0.12000000000000012      5.720000000000001        5.483866060866021        149.58000557633684
-0.12000000000000013      5.5040180072307          5.815750879451377        127.51908765054176
-0.12000000000000013      5.556595679531711        5.796831077811689        114.88714445944849
-0.12000000000000016      5.60917335183272         5.777911276171999        90.47320403786831
-0.12000000000000013      5.498346703665439        5.7543606659288855       139.94270976404815
-0.12000000000000013      5.550924375966449        5.735440864289196        134.0179411070783
-0.12000000000000015      5.492675400100177        5.692970452406394        153.04626258156927
-0.12000000000000013      5.452473304879485        5.314130339688608        220.83853814705648
-0.12000000000000016      5.519354978659614        5.356564269982961        196.1531914606616
-0.12000000000000013      5.519354978659614        5.277400188744012        188.4677567536234
-0.12000000000000013      5.586236652439743        5.319834119038365        131.02077120989574
-0.12000000000000013      5.586236652439743        5.3989982002773145       124.61296648448501
-0.1200000000000001       5.653118326219872        5.362268049332718        108.29215402392084
-0.12000000000000013      5.653118326219872        5.441432130571667        100.24287230180909
-0.1200000000000001       5.7200000000000015       5.40470197962707         157.4728828358762
-0.12000000000000012      5.586236652439743        5.240670037799415        139.1016070201249
-0.1200000000000001       5.653118326219872        5.2831039680937675       120.62795036220484
-0.1200000000000001       5.720000000000001        5.32553789838812         165.60833612371763
-0.12000000000000012      5.653118326219872        5.203939886854817        139.6908023950211
-0.1200000000000001       5.720000000000001        5.24637381714917         174.46619399122852
-0.1200000000000001       5.72                     5.1672097359102205       198.47064228874123
-0.12000000000000016      5.478371398621058        5.552217764085079        171.10810665811235
-0.12000000000000013      5.53662037448733         5.515289219580609        150.76878460238888
-0.12000000000000016      5.5948693503536004       5.478360675076138        113.3829654959849
-0.12000000000000013      5.4697387007072          5.472855289286255        188.00289744860407
-0.12000000000000013      5.5279876765734715       5.435926744781785        172.8967698012662
-0.12000000000000015      5.4611060027933425       5.393492814487432        205.4990105036566
-0.12000000000000012      5.464173154333286        2.834029169621267        439.4452925729895
-0.12000000000000013      5.528129865749965        2.8724611993650755       365.839443860958
-0.12000000000000013      5.528129865749964        2.7956410607808455       386.24375660572775
-0.12000000000000013      5.5920865771666435       2.834073090524653        255.1437903291031
-0.12000000000000013      5.5920865771666435       2.9108932291088836       267.1195945522112
-0.12000000000000013      5.656043288583321        2.8725051202684617       227.0161333123773
-0.12000000000000015      5.656043288583321        2.949325258852692        255.25754702046385
-0.12000000000000016      5.719999999999999        2.9109371500122703       320.95543994630185
-0.12000000000000013      5.72                     2.9877572885965007       341.1471171785454
-0.12000000000000012      5.592086577166643        2.7572529519404236       249.05095945728556
-0.12000000000000013      5.656043288583321        2.795684981684232        204.68523545788827
-0.12000000000000013      5.719999999999999        2.8341170114280407       303.68676486974937
-0.12000000000000013      5.65604328858332         2.718864843100002        197.20140669098492
-0.12000000000000013      5.719999999999999        2.7572968728438103       287.4682202079399
-0.12000000000000012      5.719999999999999        2.6804767342595808       302.93805617349057
-0.12000000000000013      5.464489800800248        3.1414957732412963       446.23965003668803
-0.12000000000000016      5.528367350600185        3.180073880486839        390.02537692386477
-0.12000000000000016      5.528367350600185        3.1030611520800977       369.5603339570432
-0.12000000000000013      5.592244900400123        3.14163925932564         255.68893708078357
-0.12000000000000013      5.592244900400123        3.2186519877323825       251.55842181602515
-0.12000000000000016      5.656122450200062        3.1802173665711835       208.36775151998486
-0.12000000000000013      5.656122450200061        3.257230094977926        204.57798296819487
-0.12000000000000013      5.720000000000001        3.218795473816727        296.6941963742428
-0.12000000000000012      5.72                     3.2958082022234687       315.150578583613
-0.12000000000000013      5.592244900400123        3.0646265309188987       266.32048427697214
-0.12000000000000013      5.656122450200062        3.1032046381644416       228.40654464449477
-0.12000000000000013      5.72                     3.1417827454099845       311.0885545414418
-0.12000000000000015      5.656122450200061        3.0261919097576997       253.5351337525813
-0.12000000000000015      5.720000000000001        3.0647700170032426       326.53085798241483
-0.12000000000000016      5.464410639183508        3.0646291223362887       417.82278103303497
-0.12000000000000013      5.528288188983446        3.02619450117509         344.9139688991252
-0.12000000000000016      5.592165738783383        2.987759880013891        260.47851437909264
-0.12000000000000013      5.464331477566767        2.9877624714312816       415.7988531139647
-0.12000000000000013      5.528209027366705        2.9493278502700826       343.1398426919087
-0.12000000000000013      5.464252315950027        2.9108958205262745       413.99817806040835
-0.12000000000000012      5.465897755979141        3.4501797865024355       441.9797900398152
-0.1200000000000001       5.529423316984356        3.488792691489046        388.1823777811944
-0.12000000000000013      5.529423316984356        3.4115868904326936       361.2811331942323
-0.1200000000000001       5.592948877989571        3.450199795419304        255.1349757275218
-0.1200000000000001       5.592948877989571        3.5274055964756563       247.35275447479592
-0.1200000000000001       5.656474438994785        3.488812700405915        204.72857715014783
-0.1200000000000001       5.656474438994785        3.566018501462267        193.14479397669123
-0.1200000000000001       5.720000000000001        3.5274256053925246       290.4157444005948
-0.1200000000000001       5.72                     3.604631406448877        303.7008074855781
-0.12000000000000012      5.592948877989571        3.372993994362952        260.28955628227374
-0.1200000000000001       5.656474438994785        3.4116068993495627       230.9036870972102
-0.1200000000000001       5.72                     3.450219804336173        309.1820665571329
-0.12000000000000013      5.656474438994785        3.3344010982932106       246.40816060663218
-0.1200000000000001       5.720000000000001        3.3730140032798204       329.69936997099853
-0.12000000000000013      5.465545767184418        3.373008783187151        423.50523446218426
-0.12000000000000013      5.529071328189632        3.3344158871174088       350.7101155316727
-0.12000000000000013      5.592596889194846        3.2958229910476673       251.01565554137866
-0.12000000000000013      5.465193778389694        3.295837779871866        436.09253487699925
-0.12000000000000013      5.528719339394909        3.257244883802124        373.2072317865879
-0.12000000000000015      5.464841789594971        3.2186667765565815       449.2476372062825
-0.1200000000000001       5.463435371532545        3.7553279201460588       424.0360066710471
-0.1200000000000001       5.527576528649409        3.79506289551006         374.91536200367307
-0.1200000000000001       5.5275765286494085       3.7176537917217636       347.13572025358394
-0.1200000000000001       5.591717685766273        3.757388767085765        247.6165267277294
-0.1200000000000001       5.591717685766273        3.8347978708740618       239.30519592227276
-0.1200000000000001       5.655858842883137        3.797123742449766        199.51944972747626
-0.1200000000000001       5.655858842883138        3.874532846238063        182.4966862775824
-0.1200000000000001       5.7200000000000015       3.8368587178137674       280.0728012918816
-0.12000000000000012      5.720000000000001        3.9142678216020643       285.1420801199677
-0.1200000000000001       5.591717685766272        3.679979663297468        250.303673591546
-0.1200000000000001       5.655858842883136        3.7197146386614692       227.51240506339917
-0.1200000000000001       5.720000000000001        3.7594496140254705       300.95236358361706
-0.1200000000000001       5.655858842883136        3.6423055348731728       237.3400860473085
-0.1200000000000001       5.720000000000001        3.682040510237174        323.7082145460934
-0.1200000000000001       5.464050967644194        3.679040886735153        411.23137310083047
-0.1200000000000001       5.528192124761057        3.6413667583108578       341.06275355163865
-0.1200000000000001       5.592333281877922        3.6036926298865626       242.27201555128073
-0.1200000000000001       5.464666563755843        3.602753853324247        426.6594564618591
-0.1200000000000001       5.528807720872707        3.5650797248999515       368.0144565055918
-0.1200000000000001       5.465282159867492        3.5264668199133418       442.6751646060985
-0.12000000000000013      3.7115045079182853       0.13013736253530933      288.25969787078674
-0.1200000000000001       3.749623055099581        0.06760302190148197      231.97957669930406
-0.1200000000000001       3.6734102864303075       0.06760302190148199      251.3798007178224
-0.1200000000000001       3.711528833611604        0.005068681267654623     168.2540756228886
-0.1200000000000001       3.787741602280877        0.005068681267654619     169.27221505755517
-0.1200000000000001       3.7496473807929          -0.05746565936617273     157.93915900256795
-0.1200000000000001       3.825860149462173        -0.05746565936617273     157.6489808983335
-0.12000000000000008      3.7877659279741955       -0.12000000000000008     220.99378815845924
-0.12000000000000009      3.8639786966434686       -0.12000000000000009     187.5829503860142
-0.1200000000000001       3.63531606494233         0.005068681267654626     165.99053662766056
-0.12000000000000009      3.673434612123626        -0.057465659366172726    141.90709249823954
-0.12000000000000008      3.711553159304922        -0.12000000000000008     207.4462801253466
-0.12000000000000009      3.597221843454353        -0.05746565936617272     136.2570380759351
-0.12000000000000006      3.635340390635649        -0.12000000000000006     194.48579682894646
-0.12000000000000008      3.5591276219663754       -0.12000000000000008     218.53033056061932
-0.12000000000000013      4.629520315460139        0.12313640696124913      126.60411139919614
-0.12000000000000016      4.668191013912215        0.06235230522093681      104.12346203341028
-0.12000000000000013      4.591133646398854        0.06235230522093682      106.64692394007322
-0.12000000000000013      4.629804344850929        0.0015682034806245027    70.65129809432598
-0.12000000000000013      4.70686171236429         0.0015682034806244957    62.4170303100227
-0.12000000000000013      4.668475043303005        -0.059215898259687816    52.04983220381341
-0.12000000000000015      4.745532410816365        -0.05921589825968782     45.14464814818692
-0.12000000000000013      4.707145741755079        -0.12000000000000013     79.07966494740161
-0.12000000000000012      4.552746977337568        0.0015682034806245096    80.75950900924309
-0.12000000000000012      4.591417675789644        -0.0592158982596878      61.59225576693611
-0.12000000000000012      4.630088374241719        -0.12000000000000012     82.64148555596029
-0.12000000000000012      4.514360308276283        -0.0592158982596878      80.679552083283
-0.12000000000000012      4.553031006728359        -0.12000000000000012     87.45170124513713
-0.1200000000000001       4.475973639214998        -0.1200000000000001      120.79734150472086
-0.1200000000000001       4.861905545791941        0.12501143125850311      79.19211451575546
-0.1200000000000001       4.823114500800082        0.06360232141910613      67.63840774810812
-0.12000000000000013      4.784323455808224        0.002193211579709158     50.86451204150612
-0.12000000000000012      4.784443802348007        0.12438642315941845      92.86586241772548
-0.12000000000000013      4.745652757356149        0.06297731332002147      84.50606733420946
-0.12000000000000013      4.706982058904073        0.12376141506033378      107.09025710274689
-0.1200000000000001       4.0167482596210125       0.1307911657257472       239.822290197309
-0.1200000000000001       4.054940650365398        0.06809337429431037      189.54952856297697
-0.1200000000000001       3.9785558688766263       0.06809337429431037      207.7717074379638
-0.1200000000000001       4.0167482596210125       0.005395582862873548     137.9764450816133
-0.1200000000000001       4.093133041109784        0.005395582862873546     138.1629687555548
-0.1200000000000001       4.054940650365397        -0.05730220856856327     129.90931149097392
-0.1200000000000001       4.131325431854171        -0.05730220856856328     130.11155687669407
-0.1200000000000001       4.093133041109784        -0.1200000000000001      182.0861569493748
-0.1200000000000001       4.169517822598556        -0.1200000000000001      154.4793769146632
-0.1200000000000001       3.9403634781322405       0.005395582862873553     139.76919073977137
-0.1200000000000001       3.9785558688766263       -0.05730220856856327     118.63434199392181
-0.1200000000000001       4.0167482596210125       -0.1200000000000001      171.54801503209748
-0.1200000000000001       3.9021710873878543       -0.057302208568563266    118.6272334541226
-0.1200000000000001       3.9403634781322405       -0.1200000000000001      161.32085621202623
-0.1200000000000001       3.940437321695331        0.13062771492813774      255.48724767251426
-0.1200000000000001       3.9022449309509444       0.0679299234967009       214.78575196163797
-0.1200000000000001       3.8640525402065586       0.005232132065264083     152.5103652428585
-0.12000000000000012      3.8641263837696487       0.13046426413052825      259.8763363555111
-0.1200000000000001       3.825933993025263        0.06776647269909143      214.08685730554
-0.12000000000000013      3.7878154458439672       0.1303008133329188       264.63893049024193
-0.12000000000000013      4.319740539324447        0.13325683596590887      185.61011203325006
-0.12000000000000013      4.358798814297085        0.06994262697443163      143.90547871701267
-0.12000000000000013      4.282184860142974        0.06994262697443163      159.09047717126873
-0.1200000000000001       4.321243135115612        0.006628417982954382     103.62983681651343
-0.12000000000000012      4.397857089269722        0.006628417982954382     104.33747280031645
-0.1200000000000001       4.36030141008825         -0.05668579100852286     99.02059032150615
-0.12000000000000012      4.43691536424236         -0.05668579100852286     100.2042410132544
-0.1200000000000001       4.399359685060888        -0.1200000000000001      141.2009457162133
-0.12000000000000012      4.2446291809615015       0.006628417982954382     108.66050156461884
-0.1200000000000001       4.283687455934139        -0.05668579100852286     92.64853867575454
-0.1200000000000001       4.322745730906777        -0.1200000000000001      134.20641070593348
-0.12000000000000012      4.2070735017800285       -0.05668579100852286     97.25825546653222
-0.1200000000000001       4.246131776752666        -0.1200000000000001      127.37409230058206
-0.12000000000000013      4.243992469398589        0.13264041840586846      203.1897811698046
-0.1200000000000001       4.206436790217116        0.06932620941439122      169.831561679266
-0.1200000000000001       4.168881111035644        0.006012000422913968     123.08626699810846
-0.12000000000000012      4.16824439947273         0.13202400084582805      210.0634392647042
-0.1200000000000001       4.130688720291257        0.0687097918543508       173.00831280012096
-0.12000000000000012      4.092496329546871        0.1314075832857876       217.26698219174617
-0.12000000000000016      4.552075371426216        0.12566651421241404      136.3357293986898
-0.12000000000000013      4.51368870236493         0.06488241247210175      111.56501335458559
-0.1200000000000001       4.475302033303645        0.004098310731789442     90.86528384820274
-0.12000000000000013      4.474630427392293        0.128196621463579        148.85006447864558
-0.12000000000000013      4.436243758331008        0.06741251972326669      124.36295575718967
-0.12000000000000015      4.397185483358371        0.13072672871474392      161.47509415428323
-0.1200000000000001       4.4543399063093885       0.3861289925223602       123.83214133353623
-0.1200000000000001       4.4981350085970755       0.32038084613208245      114.70510466881413
-0.1200000000000001       4.420690064563153        0.32291095338324743      124.43572143786474
-0.1200000000000001       4.46448516685084         0.2571628069929696       121.09710643727743
-0.12000000000000012      4.541930110884763        0.2546326997418047       111.90499273878538
-0.12000000000000013      4.508280269138528        0.19141466060269186      122.23863916357391
-0.12000000000000013      4.585725213172451        0.18888455335152693      111.16514959962149
-0.12000000000000012      4.387040222816918        0.25969291424413454      132.7976442207203
-0.12000000000000013      4.4308353251046055       0.19394476785385678      133.86513153758617
-0.12000000000000013      4.353390381070682        0.1964748751050217       145.48843684954917
-0.12000000000000012      4.781806082235722        0.3793311047442122       104.3923200911534
-0.1200000000000001       4.82119638398576         0.3159074383975561       93.25336159855195
-0.12000000000000013      4.743734640541826        0.3152824302984714       102.02762326153947
-0.12000000000000013      4.783124942291865        0.25185876395181533      89.6338633815926
-0.1200000000000001       4.860586685735798        0.2524837720509          81.45876309134496
-0.1200000000000001       4.822515244041902        0.18843509760515922      78.09194117477354
-0.1200000000000001       4.899976987485837        0.1890601057042439       70.85940734535441
-0.12000000000000013      4.7056631988479305       0.25123375585273067      100.90445108988706
-0.12000000000000013      4.745053500597969        0.18781008950607456      87.62866482117971
-0.12000000000000015      4.667591757154035        0.1871850814069899       101.82086847403593
-0.1200000000000001       4.699939538254139        0.3810305766887492       106.68953784053545
-0.12000000000000013      4.6618680965602435       0.31698190224300843      106.28322220266978
-0.12000000000000013      4.623796654866347        0.2529332277972677       107.66516650823789
-0.1200000000000001       4.618072994272556        0.3827300486332862       110.64096777198205
-0.1200000000000001       4.5800015525786595       0.31868137418754544      110.88515721920024
-0.1200000000000001       4.5362064502909725       0.3844295205778232       115.03840345374067
-0.12000000000000012      5.079199128755046        0.35533101059734934      75.26793621605349
-0.1200000000000001       5.118633621376568        0.2931480260132273       62.31377699458437
-0.1200000000000001       5.044241168875253        0.297907367787409        71.23065785982892
-0.1200000000000001       5.083675661496775        0.23572438320328692      57.949714987661736
-0.1200000000000001       5.158068113998091        0.2309650414291053       49.56551751674225
-0.1200000000000001       5.123110154118298        0.17354139861916493      45.3577812029808
-0.1200000000000001       5.197502606619613        0.16878205684498326      37.69202858173556
-0.1200000000000001       5.009283208995461        0.24048372497746856      67.13157941132943
-0.1200000000000001       5.048717701616983        0.17830074039334654      53.54718978331699
-0.1200000000000001       4.974325249115668        0.1830600821675282       64.0269710675687
-0.12000000000000013      5.004850867125215        0.3613310341340651       82.70498868745757
-0.1200000000000001       4.969892907245423        0.3039073913241247       78.12476591942473
-0.1200000000000001       4.93493494736563         0.24648374851418428      74.61323323731459
-0.12000000000000012      4.930502605495384        0.3673310576707808       89.08241709244189
-0.1200000000000001       4.895544645615591        0.3099074148608404       85.39502836874283
-0.12000000000000013      4.856154343865553        0.37333108120749653      95.94808553818311
-0.12000000000000013      5.349137945624103        0.3559271518553164       43.89224558901249
-0.1200000000000001       5.298592832622607        0.2935454535185387       40.59656664151107
-0.1200000000000001       5.24804771962111         0.23116375518176102      38.4130283978192
-0.12000000000000012      5.2591583400010835       0.35572843810266075      52.05630441571675
-0.1200000000000001       5.208613226999587        0.293346739765883        50.53375401543895
-0.12000000000000013      5.169178734378065        0.35552972435000507      62.284399312740845
-0.12000000000000012      5.230100240535586        0.5965616860375276       85.54278325993995
-0.12000000000000013      5.286763982516683        0.6169051694444527       83.74679784512423
-0.12000000000000013      5.28235456821347         0.5364527309301387       73.31714625031701
-0.12000000000000013      5.339018310194566        0.5567962143370638       68.29560492249904
-0.12000000000000012      5.343427724497779        0.6372486528513779       81.05719136449454
-0.12000000000000013      5.395682052175664        0.577139697743989        64.85805261239994
-0.12000000000000013      5.400091466478877        0.657592136258303        79.99758052603622
-0.12000000000000012      5.334608895891353        0.47634377582274984      59.32379833624432
-0.12000000000000012      5.391272637872451        0.49668725922967494      53.357031475667966
-0.12000000000000013      5.386863223569238        0.416234820715361        47.07257663134138
-0.12000000000000013      5.116924406700181        0.41563867945739386      75.4463546739988
-0.12000000000000013      5.206904012323199        0.4158373932100496       64.53007910036581
-0.12000000000000012      5.154649684645316        0.47594634831743843      78.05779448379414
-0.12000000000000013      5.2446292902683345       0.47614506207009416      68.697021275644
-0.12000000000000013      5.192374962590451        0.536254017177483        81.1524616625042
-0.12000000000000012      5.296883617946218        0.4160361069627053       56.09664086303252
-0.12000000000000013      5.461159090790906        2.5268748508702275       416.6565714352353
-0.12000000000000016      5.525869318093179        2.5652753217175657       343.5177812687957
-0.1200000000000001       5.525869318093179        2.4886124243259187       369.7339948617295
-0.1200000000000001       5.590579545395451        2.527012895173257        247.5734795359968
-0.12000000000000013      5.590579545395452        2.6036757925649043       250.88856454828203
-0.1200000000000001       5.655289772697726        2.565413366020595        227.4046011123861
-0.12000000000000013      5.655289772697725        2.6420762634122426       239.45402112494355
-0.1200000000000001       5.719999999999999        2.6038138368679333       319.1675174987434
-0.1200000000000001       5.590579545395451        2.4503499977816094       238.79197545224645
-0.1200000000000001       5.655289772697725        2.4887504686289477       199.80793304442554
-0.1200000000000001       5.719999999999999        2.527150939476286        296.48883342678266
-0.12000000000000009      5.655289772697724        2.4120875712373007       183.8990634617563
-0.12000000000000009      5.719999999999999        2.4504880420846384       275.18298993387543
-0.12000000000000008      5.719999999999998        2.3738251446929914       282.6324058395556
-0.12000000000000013      5.46341963844769         2.757240589933507        437.1586511003559
-0.12000000000000013      5.527376349864369        2.7188524810930854       364.58008262097474
-0.12000000000000013      5.5913330612810475       2.680464372252664        243.56773000849319
-0.12000000000000013      5.462666122562096        2.680452010245747        420.5773230049349
-0.12000000000000013      5.526622833978774        2.6420639014053258       337.71223952948094
-0.12000000000000015      5.4619126066765          2.603663430557987        404.6074281428291
-0.12000000000000015      5.464109121844629        1.909687206231237        327.7002038191586
-0.12000000000000013      5.528081841383472        1.9489041256143096       269.72952798377275
-0.12000000000000016      5.5280818413834725       1.871857516534814        268.1814058899754
-0.12000000000000013      5.592054560922314        1.9110744359178864       208.48529189214676
-0.12000000000000012      5.592054560922314        1.9881210449973823       199.4255866741285
-0.1200000000000001       5.656027280461157        1.9502913553009589       212.99840285908545
-0.1200000000000001       5.656027280461156        2.0273379643804548       195.37862508184344
-0.1200000000000001       5.720000000000001        1.9895082746840314       286.9447672594761
-0.12000000000000009      5.72                     2.0665548837635277       253.63234098049318
-0.12000000000000013      5.592054560922315        1.8340278268383905       194.06873562917045
-0.12000000000000012      5.656027280461158        1.873244746221463        207.57248639757387
-0.1200000000000001       5.720000000000001        1.9124616656045357       282.317337258271
-0.12000000000000013      5.656027280461158        1.796198137141967        178.0827283645069
-0.1200000000000001       5.7200000000000015       1.8354150565250396       277.7343470172103
-0.12000000000000016      5.464079109390562        1.8327341156142785       316.7419408932153
-0.12000000000000013      5.5280518289294065       1.7949044259178555       259.3172167193912
-0.12000000000000013      5.592024548468249        1.757074736221432        180.1073312135198
-0.12000000000000013      5.464049096936497        1.7557810249973205       311.250609113359
-0.12000000000000013      5.52802181647534         1.717951335300897        259.815803035265
-0.12000000000000013      5.46401908448243         1.678827934380362        306.01823441588374
-0.1200000000000001       5.458250188787869        2.2147234380317182       383.04517282825077
-0.1200000000000001       5.523687641590901        2.254498864697037        317.6657100188178
-0.1200000000000001       5.523687641590902        2.177681299464671        342.20907684397105
-0.1200000000000001       5.589125094393934        2.217456726129989        231.31301285173677
-0.12000000000000009      5.589125094393934        2.294274291362355        234.40984375204604
-0.1200000000000001       5.654562547196966        2.2572321527953076       218.28576791669104
-0.12000000000000008      5.654562547196965        2.334049718027673        224.82758676731473
-0.12000000000000005      5.719999999999999        2.2970075794606255       304.5862816824512
-0.1200000000000001       5.589125094393935        2.140639160897623        218.81688615799445
-0.12000000000000009      5.654562547196967        2.1804145875629413       189.04782405151576
-0.12000000000000008      5.719999999999999        2.2201900142282596       280.97357926123533
-0.1200000000000001       5.654562547196967        2.1035970223305753       164.99964051124613
-0.12000000000000008      5.719999999999999        2.143372448995893        258.87662711107157
-0.12000000000000013      5.459714922052059        2.1384643800815977       381.1007735684276
-0.12000000000000013      5.525152374855091        2.1014222415145505       320.0813314284639
-0.1200000000000001       5.590589827658125        2.0643801029475024       205.1392832286596
-0.12000000000000013      5.461179655316249        2.0622053221314776       361.310172291519
-0.12000000000000013      5.526617108119281        2.02516318356443         289.1143733124632
-0.12000000000000015      5.462644388580438        1.9859462641813572       341.81957910795643
-0.12000000000000013      5.460431865290147        2.4488369976606004       413.76449456401167
-0.1200000000000001       5.52514209259242         2.410574571116291        346.4017863341627
-0.1200000000000001       5.589852319894693        2.372312144571982        229.12669340212452
-0.12000000000000012      5.459704639789388        2.370799144450973        395.0314327834768
-0.1200000000000001       5.524414867091661        2.332536717906664        316.4391206396721
-0.12000000000000012      5.458977414288629        2.2927612912413453       376.8172924799581
-0.1200000000000001       5.199755415747916        2.368198819238058        230.8128458715497
-0.1200000000000001       5.265106334508663        2.4078678271461          261.42467694881697
-0.1200000000000001       5.264379109007903        2.329829973936473        253.56125984742545
-0.1200000000000001       5.329730027768651        2.369498981844515        282.03495119936457
-0.12000000000000012      5.330457253269411        2.4475368350541427       286.86860930724316
-0.1200000000000001       5.395080946529399        2.4091679897525577       308.19496484600825
-0.12000000000000013      5.395808172030158        2.487205842962185        312.553353040763
-0.1200000000000001       5.329002802267892        2.291461128634888        273.3725189969538
-0.1200000000000001       5.39435372102864         2.3311301365429307       305.09207538974954
-0.1200000000000001       5.393626495527881        2.253092283333303        293.5117463585801
-0.12000000000000012      5.204923640134289        1.4501711263345143       163.25962131146812
-0.12000000000000013      5.269689998107808        1.4880970556917368       174.14846998867847
-0.12000000000000013      5.269198540120828        1.4100380854809762       165.8530408376331
-0.12000000000000013      5.333964898094348        1.4479640148381987       185.99045453659446
-0.12000000000000012      5.334456356081327        1.526022985048959        197.27161866688328
-0.12000000000000013      5.398731256067867        1.485889944195421        211.04018859249268
-0.12000000000000013      5.399222714054847        1.5639489144061813       223.2523037915754
-0.12000000000000013      5.333473440107368        1.3699050446274383       173.8876271787181
-0.12000000000000013      5.398239798080887        1.4078309739846606       195.84806275273647
-0.12000000000000015      5.397748340093907        1.3297720037739003       183.73887853069493
-0.12000000000000013      5.205845131126393        1.143060127620688        136.43870821167783
-0.12000000000000016      5.269889658364907        1.1797048364456066       142.27646967343128
-0.12000000000000016      5.2684979125738876       1.1013138683332933       130.6655504898107
-0.12000000000000013      5.332542439812401        1.137958577158212        143.8377893826135
-0.12000000000000013      5.33393418560342         1.2163495452705253       157.78713720041935
-0.12000000000000016      5.396586967050914        1.1746032859831306       162.49367828745838
-0.12000000000000015      5.397978712841933        1.252994254095444        176.93396692026215
-0.12000000000000013      5.331150694021382        1.0595676090458985       131.1042944470306
-0.12000000000000013      5.395195221259895        1.0962123178708172       147.62112837955527
-0.12000000000000013      5.393803475468875        1.017821349758504        133.5621415390181
-0.12000000000000013      5.205154012882314        1.3733933766560578       157.29859909463903
-0.12000000000000013      5.269428912868854        1.33326033580252         158.92227067230834
-0.12000000000000016      5.3337038128553935       1.2931272949489818       166.87094036533068
-0.12000000000000013      5.205384385630341        1.296615626977601        149.7127862892743
-0.12000000000000013      5.26965928561688         1.2564825861240632       150.3117129383619
-0.12000000000000015      5.205614758378367        1.2198378772991445       142.69329954343644
-0.12000000000000013      5.206393969534192        2.0617950386995245       214.70680821706512
-0.12000000000000013      5.2693580243476115       2.100027138532573        241.08004526264574
-0.12000000000000016      5.270822757611802        2.0237680805824527       232.45027717594968
-0.12000000000000013      5.33378681242522         2.062000180415501        256.1716629572563
-0.12000000000000012      5.332322079161031        2.138259238365621        262.1585474814625
-0.1200000000000001       5.39675086723864         2.1002322802485494       279.57726418530484
-0.12000000000000012      5.395286133974451        2.1764913381986695       283.6203517510627
-0.12000000000000013      5.3352515456894105       1.985741122465381        251.2159833801995
-0.12000000000000013      5.39821560050283         2.0239732222984292       273.991936353831
-0.12000000000000015      5.39968033376702         1.947714164348309        270.4796123502843
-0.1200000000000001       5.201415054194485        2.291597874103424        225.36775821697904
-0.1200000000000001       5.266038747454473        2.2532290288018393       248.37548332350102
-0.1200000000000001       5.330662440714462        2.2148601835002544       265.00316858961963
-0.12000000000000012      5.203074692641054        2.214996928968791        223.59768976761683
-0.12000000000000012      5.267698385901042        2.176628083667206        245.78745626374499
-0.12000000000000013      5.204734331087623        2.1383959838341577       221.97394522766245
-0.1200000000000001       5.2089970072081115       1.75216329020178         190.48306075931646
-0.12000000000000013      5.272775035867241        1.7915442692091443       208.20517997463406
-0.1200000000000001       5.272745023413174        1.714591178592186        202.14189500755924
-0.1200000000000001       5.3365230520723035       1.7539721575995504       225.38801368301753
-0.12000000000000013      5.33655306452637         1.8309252482165086       235.16716532546184
-0.12000000000000013      5.400301080731433        1.7933531366069144       252.1072881780846
-0.12000000000000015      5.4003310931855          1.8703062272238729       263.68504606849274
-0.1200000000000001       5.336493039618238        1.677019066982592        215.11790649689192
-0.12000000000000012      5.400271068277368        1.7164000459899562       238.6389763449216
-0.1200000000000001       5.400241055823301        1.639446955372998        229.27293826010424
-0.1200000000000001       5.207978665439656        1.6766652492349636       183.04570363545844
-0.1200000000000001       5.2717266816447195       1.6390931376253697       192.31025331415879
-0.1200000000000001       5.335474697849783        1.6015210260157755       205.74104650077365
-0.1200000000000001       5.2069603236712005       1.6011672082681472       174.09623545157285
-0.1200000000000001       5.270708339876264        1.563595096658553        180.8968283268099
-0.1200000000000001       5.205941981902745        1.5256691673013307       165.7584863851821
-0.12000000000000013      5.207044728952672        1.9843871015750885       203.09662446939882
-0.12000000000000013      5.271473517030281        1.9463601434580167       221.96826893010632
-0.12000000000000013      5.33590230510789         1.9083331853409449       241.5479415861881
-0.12000000000000012      5.207695488371152        1.9069791644506524       196.33803976956852
-0.12000000000000013      5.272124276448761        1.8689522063335806       212.26702152686067
-0.12000000000000012      5.208346247789632        1.8295712273262161       189.86073004235135
-0.12000000000000013      4.957366145394598        1.5991694360823605       133.4060911705447
-0.12000000000000013      5.020273860847976        1.6374178996122153       139.13666270263275
-0.12000000000000016      5.019255519079521        1.561919858645399        139.98858722126008
-0.12000000000000013      5.082163234532899        1.6001683221752538       150.33670954000175
-0.12000000000000012      5.083181576301355        1.6756663631420703       154.7411696475378
-0.1200000000000001       5.145070949986278        1.6384167857051088       166.57600786278675
-0.12000000000000012      5.146089291754733        1.713914826671925        174.50154599528412
-0.12000000000000013      5.081144892764444        1.5246702812084374       148.10956218192092
-0.12000000000000012      5.144052608217822        1.5629187447382922       160.21973170257033
-0.12000000000000013      5.143034266449366        1.487420703771476        157.95765251035982
-0.1200000000000001       4.589354034656754        0.6461490903687057       129.15792730644876
-0.1200000000000001       4.637467046551496        0.5794445939625824       121.61959017862844
-0.1200000000000001       4.555600502569913        0.5811440659071192       125.81164132501092
-0.1200000000000001       4.603713514464656        0.5144395695009959       118.4118256467212
-0.1200000000000001       4.685580058446238        0.512740097556459        115.43726692452904
-0.1200000000000001       4.651826526359397        0.4477350730948726       112.04386437764272
-0.1200000000000001       4.73369307034098         0.44603560115033564      109.80858465948774
-0.1200000000000001       4.521846970483072        0.5161390414455329       124.5962618950375
-0.1200000000000001       4.569959982377814        0.44943454503940955      116.0400246069821
-0.1200000000000001       4.4880934383962305       0.45113401698394656      124.71259612930547
-0.12000000000000013      5.218791176347006        0.8457814197049034       112.85134588767885
-0.12000000000000016      5.278207446489347        0.8783548373964547       115.60154442899486
-0.12000000000000016      5.278282184375247        0.8038199696949846       102.76930170645727
-0.12000000000000013      5.3376984545175885       0.8363933873865361       104.91505688000281
-0.12000000000000013      5.337623716631688        0.9109282550880063       118.79817036779255
-0.12000000000000013      5.39711472465993         0.8689668050780875       107.08979814467747
-0.12000000000000013      5.397039986774029        0.9435016727795578       123.83189575724788
-0.12000000000000013      5.337773192403489        0.7618585196850658       93.53774129018575
-0.12000000000000013      5.39718946254583         0.7944319373766173       94.93175135709753
-0.12000000000000013      5.3972642004317315       0.719897069675147        86.06413582157207
-0.12000000000000016      5.221618442394151        0.7834764862880594       101.3297131595908
-0.12000000000000013      5.2811094504223925       0.7415150362781406       94.87744987966367
-0.12000000000000013      5.340600458450635        0.6995535862682218       87.78521594387665
-0.12000000000000013      5.224445708441296        0.7211715528712155       95.34049489284197
-0.12000000000000013      5.283936716469538        0.6792101028612967       88.72831589047597
-0.12000000000000013      5.227272974488441        0.6588666194543715       89.57883429400852
-0.12000000000000016      5.2090816424315465       1.0687404506417417       129.9732518724291
-0.12000000000000013      5.271734423879042        1.0269941913543472       126.17010117834117
-0.12000000000000016      5.334387205326535        0.9852479320669524       126.29941107821301
-0.12000000000000013      5.2123181537367          0.9944207736627957       124.26448422428983
-0.12000000000000013      5.274970935184194        0.952674514375401        120.46461616478909
-0.12000000000000015      5.215554665041853        0.9201010966838495       118.79626668217878
-0.1200000000000001       2.800000000000051        0.13001149036284168      342.7489740365759
-0.1200000000000001       2.8378708580439698       0.06750861777213124      284.2444635969653
-0.1200000000000001       2.7621291419561325       0.06750861777213124      284.21749400360534
-0.1200000000000001       2.800000000000051        0.005005745181420785     221.0359230835393
-0.1200000000000001       2.8757417160878886       0.005005745181420787     207.56186796322947
-0.1200000000000001       2.83787085804397         -0.05749712740928967     222.7491647790522
-0.1200000000000001       2.9136125741318075       -0.05749712740928966     194.0785534233746
-0.1200000000000001       2.875741716087889        -0.1200000000000001      297.4907087018818
-0.1200000000000001       2.9514834321757264       -0.1200000000000001      241.063825575766
-0.1200000000000001       2.7242582839122136       0.00500574518142078      207.98905693666757
-0.1200000000000001       2.7621291419561325       -0.05749712740928967     223.39144572330792
-0.1200000000000001       2.8000000000000513       -0.1200000000000001      298.0832485385612
-0.1200000000000001       2.686387425868295        -0.057497127409289674    196.06471328235617
-0.1200000000000001       2.724258283912214        -0.1200000000000001      298.6816188064087
-0.12000000000000012      2.6485165678243763       -0.12000000000000012     245.65770022386928
-0.12000000000000012      3.407045335546938        0.13037452645462477      326.7807611066899
-0.1200000000000001       3.445065907151797        0.06778089484096857      265.12440635486126
-0.1200000000000001       3.369024763942079        0.06778089484096855      286.59770998078784
-0.1200000000000001       3.407045335546938        0.00518726322731234      191.89725226685567
-0.1200000000000001       3.4830864787566567       0.005187263227312347     192.90520628953766
-0.1200000000000001       3.4450659071517977       -0.05740636838634387     181.90380994129453
-0.12000000000000009      3.5211070503615156       -0.05740636838634386     180.28631906953999
-0.12000000000000008      3.4830864787566567       -0.12000000000000008     256.3656969526136
-0.1200000000000001       3.33100419233722         0.005187263227312333     187.49681064902984
-0.1200000000000001       3.3690247639420794       -0.05740636838634388     161.16473205517727
-0.12000000000000009      3.407045335546939        -0.12000000000000009     238.88678551730888
-0.1200000000000001       3.292983620732361        -0.05740636838634389     149.94842033476647
-0.12000000000000009      3.33100419233722         -0.12000000000000009     222.2076156765417
-0.1200000000000001       3.254963049127502        -0.1200000000000001      237.2275448262304
-0.12000000000000016      3.6353897148254477       0.1301966535151382       301.66814416789146
-0.1200000000000001       3.5972954933374703       0.06766231288131083      253.54530794393364
-0.1200000000000001       3.559201271849494        0.005127972247483487     175.62017264773274
-0.12000000000000013      3.5592749217326114       0.13025594449496705      302.91594947768124
-0.12000000000000012      3.521180700244634        0.0677216038611397       248.23383064441884
-0.12000000000000013      3.483160128639774        0.13031523547479593      304.5811483147368
-0.1200000000000001       3.1029064362161085       0.12808267775767535      349.55396250805535
-0.1200000000000001       3.140920589443957        0.06606200831825648      285.5264008834405
-0.1200000000000001       3.0650506852060126       0.06606200831825648      307.04207474377233
-0.1200000000000001       3.1030648384338613       0.004041338878837619     208.08001548188238
-0.1200000000000001       3.1789347426718053       0.004041338878837619     208.43090842032345
-0.1200000000000001       3.1410789916617095       -0.057979330560581244    195.3000869389624
-0.1200000000000001       3.2169488958996535       -0.057979330560581244    193.77726034763202
-0.1200000000000001       3.179093144889558        -0.1200000000000001      270.82126915581915
-0.1200000000000001       3.0271949341959177       0.004041338878837619     200.66214472223282
-0.1200000000000001       3.065209087423766        -0.057979330560581244    171.6871957388567
-0.1200000000000001       3.103223240651614        -0.1200000000000001      251.01585027637316
-0.1200000000000001       2.989339183185822        -0.057979330560581244    154.89306105827797
-0.1200000000000001       3.02735333641367         -0.1200000000000001      232.15330757671305
-0.1200000000000001       3.027179827162094        0.12856488090896692      355.9282052840878
-0.1200000000000001       2.9893240761519992       0.06654421146954806      301.6627647355634
-0.1200000000000001       2.9514683251419034       0.0045235420301292       201.80289260299404
-0.1200000000000001       2.95145321810808         0.1290470840602585       349.37925210749376
-0.1200000000000001       2.9135974670979845       0.06702641462083964      287.9754815430792
-0.1200000000000001       2.875726609054065        0.1295292872115501       343.0603670677265
-0.1200000000000001       3.3310106107142303       0.12980156428038742      336.9942874587752
-0.1200000000000001       3.2929900391093714       0.0672079326667312       283.4661502941108
-0.1200000000000001       3.2549694675045124       0.004614301053074976     192.90274874098674
-0.1200000000000001       3.254975885881523        0.12922860210615006      334.3302796217862
-0.1200000000000001       3.2169553142766643       0.06663497049249384      272.27716213782753
-0.1200000000000001       3.1789411610488156       0.1286556399319127       332.08349590669036
-0.1200000000000001       2.7239819953048885       0.12979987008432084      350.0413009453732
-0.1200000000000001       2.686111137260969        0.0672969974936104       291.15684484019386
-0.1200000000000001       2.6482402792170507       0.004794124902899939     204.3625046956905
-0.1200000000000001       2.6103694211731323       -0.05770874768781051     157.96613260476533
-0.1200000000000001       2.6479639906097256       0.1295882498058          357.5271183443038
-0.1200000000000001       2.610093132565807        0.06708537721508954      308.4486502779143
-0.1200000000000001       2.572222274521889        0.004582504624379098     206.09325627940757
-0.1200000000000001       2.5719459859145632       0.12937662952727919      365.2562261794624
-0.1200000000000001       2.534075127870645        0.06687375693656872      317.01795732092125
-0.1200000000000001       2.495927981219401        0.12916500924875832      359.38590599736455
-0.1200000000000001       2.4582052236327327       0.06687375693656872      294.1828646170611
-0.1200000000000001       2.4963523702839763       0.004582504624379105     214.50417368952677
-0.1200000000000001       2.5344995169352202       -0.05770874768781051     176.65312019302308
-0.1200000000000001       2.5726466635864638       -0.1200000000000001      239.63908256775287
-0.1200000000000001       2.420482466046064        0.004582504624379105     214.7635850483357
-0.1200000000000001       2.458629612697308        -0.0577087476878105      201.71013594595217
-0.1200000000000001       2.4967767593485517       -0.1200000000000001      259.4592692750229
-0.1200000000000001       2.382759708459396        -0.0577087476878105      200.9551017001861
-0.1200000000000001       2.4209068551106396       -0.1200000000000001      280.31467815792115
-0.1200000000000001       2.3450369508727276       -0.1200000000000001      248.57584690279546
-0.1200000000000001       2.4201846520278587       0.12946738855023365      344.27977908952766
-0.1200000000000001       2.3824618944411906       0.06717613623804405      283.1868582518154
-0.1200000000000001       2.344739136854522        0.004884883925854459     200.7827115713912
-0.1200000000000001       2.307016379267854        -0.057406368386335144    156.8709645345287
-0.1200000000000001       2.3444413228363166       0.12976976785170902      349.55864113226903
-0.1200000000000001       2.3067185652496485       0.06747851553951942      298.4389769228837
-0.1200000000000001       2.2689958076629804       0.005187263227329819     198.2937516194417
-0.1200000000000001       2.268697993644775        0.13007214715318438      355.27384402726767
-0.1200000000000001       2.2309752360581063       0.06778089484099478      305.50146387758156
-0.12000000000000012      2.1929546644532327       0.13037452645465974      347.247244836129
-0.1200000000000001       2.154934092848359        0.06778089484099478      282.30363244721605
-0.1200000000000001       2.192954664453233        0.005187263227329821     203.82879977781553
-0.1200000000000001       2.2309752360581068       -0.057406368386335144    170.08164970722018
-0.1200000000000001       2.2689958076629804       -0.1200000000000001      236.1525085326192
-0.1200000000000001       2.116913521243486        0.005187263227329826     204.81291559175014
-0.1200000000000001       2.1549340928483596       -0.057406368386335144    192.98439267188147
-0.1200000000000001       2.192954664453233        -0.1200000000000001      254.28584676713956
-0.1200000000000001       2.0788929496386124       -0.05740636838633513     192.39851315817546
-0.1200000000000001       2.116913521243486        -0.1200000000000001      273.3692503627539
-0.12000000000000009      2.0408723780337388       -0.12000000000000009     236.710475991746
-0.1200000000000001       1.888446840695208        0.13058261126568996      317.55957740370656
-0.1200000000000001       1.9265532250298407       0.06793695844926745      277.97557068245584
-0.1200000000000001       1.8503404563605752       0.06793695844926745      256.3667299966678
-0.1200000000000001       1.8884468406952077       0.005291305632844936     185.14082171669585
-0.1200000000000001       1.9646596093644733       0.005291305632844932     181.45618181766255
-0.1200000000000001       1.9265532250298407       -0.05735434718357757     154.83358164324534
-0.1200000000000001       2.0027659936991062       -0.05735434718357758     147.05495022489475
-0.12000000000000008      1.9646596093644733       -0.12000000000000008     214.5692486419554
-0.12000000000000009      1.8122340720259422       0.005291305632844939     186.1551138428719
-0.12000000000000008      1.850340456360575        -0.05735434718357757     173.15599354584123
-0.12000000000000008      1.8884468406952077       -0.12000000000000008     228.97504778215082
-0.12000000000000008      1.7741276876913092       -0.05735434718357757     174.5862095614873
-0.12000000000000006      1.8122340720259422       -0.12000000000000006     244.12559399412436
-0.12000000000000008      1.7360213033566767       -0.12000000000000008     212.34345193260455
-0.1200000000000001       2.1168277085137266       0.1304265476574173       326.22975416977204
-0.1200000000000001       2.078807136908853        0.06783291604375233      266.7124290014995
-0.1200000000000001       2.0407865653039794       0.005239284430087376     188.3300321138398
-0.1200000000000001       2.0407007525742205       0.13047856886017484      327.3894626807087
-0.1200000000000001       2.002680180969347        0.06788493724650989      276.0772805445808
-0.1200000000000001       1.9645737966347143       0.13053059006293238      328.9968047102061
-0.12000000000000012      1.5832517403790776       0.1307911657257811       276.5826563146773
-0.1200000000000001       1.6214441311234773       0.0680933742943358       240.79357168203433
-0.12000000000000013      1.5450593496346772       0.06809337429433579      220.05523710130433
-0.1200000000000001       1.5832517403790773       0.005395582862890493     158.35867412813903
-0.1200000000000001       1.6596365218678772       0.005395582862890505     158.93643225022578
-0.1200000000000001       1.621444131123477        -0.05730220856855481     134.99689800108095
-0.12000000000000009      1.6978289126122768       -0.05730220856855478     133.23332083741997
-0.1200000000000001       1.6596365218678766       -0.1200000000000001      187.80215073565674
-0.12000000000000012      1.5068669588902774       0.005395582862890484     159.17344743567514
-0.1200000000000001       1.5450593496346772       -0.05730220856855481     149.13548547939092
-0.1200000000000001       1.583251740379077        -0.1200000000000001      200.0598464618499
-0.12000000000000013      1.4686745681458773       -0.05730220856855482     151.21623976479765
-0.1200000000000001       1.506866958890277        -0.1200000000000001      212.77051949645667
-0.1200000000000001       1.507163958981271        0.13165542381034143      252.8735956416212
-0.1200000000000001       1.4689715682368711       0.06895763237889613      202.79132568970013
-0.1200000000000001       1.4307791774924712       0.006259840947450825     143.57222624581223
-0.1200000000000001       1.4310761775834648       0.13251968189490176      247.42145765762126
-0.1200000000000001       1.3928837868390647       0.06982189046345647      202.68608344093587
-0.1200000000000001       1.3549883961856581       0.13338393997946213      242.34657806403385
-0.1200000000000001       1.8121480656161755       0.13063474988071272      294.27595534696536
-0.1200000000000001       1.7740416812815425       0.06798909706429022      238.97464873382796
-0.1200000000000001       1.7359352969469097       0.005343444247867719     169.6692778442174
-0.1200000000000001       1.7358492905371428       0.1306868884957355       292.19443927081977
-0.1200000000000001       1.69774290620251         0.068041235679313        243.7437990328676
-0.1200000000000001       1.6595505154581103       0.1307390271107583       290.5208323905565
-0.12000000000000013      1.4358534834670935       0.38521941251087566      149.98603933500775
-0.12000000000000016      1.4727030476950895       0.32161235081460204      162.5485900946989
-0.12000000000000013      1.396615266297283        0.32247660889916235      154.67873734993822
-0.12000000000000013      1.4334648305252795       0.2588695472028887       174.02410559940859
-0.12000000000000013      1.5095526119230855       0.2580052891183284       184.96391073086454
-0.1200000000000001       1.470314394753275        0.19526248550661507      199.66248249635592
-0.12000000000000013      1.5464021761510813       0.1943982274220547       210.08020705844643
-0.12000000000000012      1.3573770491274728       0.25973380528744905      164.1673401725656
-0.1200000000000001       1.3942266133554688       0.1961267435911754       186.51725751534784
-0.12000000000000012      1.3181388319576621       0.19699100167573574      175.3921448867157
-0.12000000000000009      0.3491315672572218       0.15986272442551785      51.53916230326486
-0.1200000000000001       0.3882795187389885       0.08989704331913835      42.14536125937501
-0.1200000000000001       0.3102973693784261       0.08989704331913836      43.84187320000585
-0.1200000000000001       0.3494453208601928       0.01993136221275886      29.511706361484098
-0.12000000000000012      0.4274274702207552       0.019931362212758853     31.885802461590664
-0.1200000000000001       0.3885932723419595       -0.050034318893620644    23.974388894217466
-0.12000000000000013      0.4665754217025219       -0.050034318893620644    32.58395047546981
-0.12000000000000016      0.4277412238237262       -0.12000000000000016     31.977593660916487
-0.12000000000000015      0.5057233731842886       -0.12000000000000015     49.19327128338242
-0.1200000000000001       0.2714631714996304       0.019931362212758874     24.124452090939865
-0.12000000000000012      0.3106111229813971       -0.05003431889362063     17.73869754230996
-0.12000000000000013      0.3497590744631638       -0.12000000000000013     28.41612442531775
-0.1200000000000001       0.2326289736208347       -0.050034318893620616    11.348450454356326
-0.12000000000000013      0.27177692510260143      -0.12000000000000013     26.320651049961832
-0.1200000000000001       0.1486419276564959       0.11623478150151799      20.140111847439933
-0.1200000000000001       0.1766376096446088       0.0608117480364718       17.13244389643523
-0.1200000000000001       0.21547180752340453      0.1307774291428513       31.372146859980447
-0.1200000000000001       0.24346748951151742      0.07535439567780508      30.182206915708505
-0.1200000000000001       0.28230168739031314      0.14532007678418457      42.887703167342586
-0.1200000000000001       0.20463329163272176      0.005388714571425587     12.457625650640844
-0.1200000000000001       0.28895224514759377      0.21132492849341042      42.829491265439415
-0.1200000000000001       0.22212236528068513      0.19678228085207713      33.09503104653566
-0.1200000000000001       0.1552924854137765       0.18223963321074382      24.06765850275006
-0.1200000000000001       0.22877292303796576      0.2627871325613029       41.1137271129717
-0.1200000000000001       0.16194304317105712      0.24824448491996964      31.39857256618385
-0.1200000000000001       0.16859360092833775      0.31424933662919546      40.137025488725456
-0.1200000000000001       0.9712959352014066       0.1345524359607837       165.41812267712373
-0.12000000000000013      1.0094785415973173       0.07091432697058773      140.74455896711066
-0.1200000000000001       0.9324211740839539       0.07091432697058775      140.8371000742934
-0.1200000000000001       0.9706037804798646       0.007276217980391781     94.75779280926281
-0.12000000000000013      1.047661147993228        0.007276217980391769     105.26030447294178
-0.12000000000000013      1.0087863868757754       -0.05636189100980418     84.44750549417331
-0.12000000000000016      1.0858437543891388       -0.056361891009804196    105.75335982292302
-0.12000000000000016      1.046968993271686        -0.12000000000000016     121.89907346549118
-0.1200000000000001       0.8935464129665012       0.00727621798039179      85.77361861461094
-0.12000000000000012      0.9317290193624119       -0.05636189100980417     72.78709569617531
-0.12000000000000013      0.9699116257583226       -0.12000000000000013     115.28314474958367
-0.1200000000000001       0.8546716518490485       -0.05636189100980417     64.8705814521172
-0.12000000000000013      0.8928542582449591       -0.12000000000000013     109.87237163587208
-0.12000000000000012      0.8157968907315958       -0.12000000000000012     95.17547040306643
-0.1200000000000001       1.2019994448912406       0.13432425753821275      197.89230072445397
-0.1200000000000001       1.16328088139054         0.07076220802220712      155.02110142552056
-0.12000000000000013      1.1245623178898394       0.007200158506201457     114.49513109330056
-0.1200000000000001       1.1250982749946292       0.13440031701240307      185.23262636369503
-0.12000000000000012      1.0863797114939286       0.07083826749639742      142.1960752554215
-0.1200000000000001       1.048197105098018        0.13447637648659339      172.6722136787389
-0.12000000000000012      0.6720114418830421       0.13528058814356847      103.62461432372338
-0.12000000000000013      0.7079578040951806       0.07146044110767633      88.03173918891072
-0.12000000000000013      0.6304394247083537       0.07146044110767631      88.55271416911219
-0.12000000000000013      0.6663857869204921       0.0076402940717841695    59.93481523184757
-0.12000000000000012      0.7439041663073189       0.007640294071784175     65.5770938614146
-0.12000000000000013      0.7023321491326305       -0.05617985296410798     52.165161845063274
-0.12000000000000013      0.7798505285194575       -0.056179852964107976    66.32008473495853
-0.12000000000000013      0.738278511344769        -0.12000000000000013     74.70207709557346
-0.12000000000000013      0.5888674075336653       0.007640294071784161     52.303650790790044
-0.12000000000000013      0.6248137697458037       -0.05617985296410799     42.47712125149188
-0.12000000000000013      0.6607601319579421       -0.12000000000000013     68.70927447199361
-0.12000000000000015      0.547295390358977        -0.05617985296410799     34.029188049900554
-0.12000000000000015      0.5832417525711153       -0.12000000000000015     64.02908655120973
-0.1200000000000001       0.5912914732265869       0.14142612221405582      87.46929411667392
-0.1200000000000001       0.5497194560518986       0.07760597517816367      68.82197036996665
-0.12000000000000013      0.5081474388772103       0.013785828142271507     38.44965059276485
-0.1200000000000001       0.5105715045701319       0.14757165628454316      73.07616666330327
-0.1200000000000001       0.46899948739544356      0.083751509248651        51.6024675976118
-0.1200000000000001       0.4298515359136768       0.1537171903550305       59.41298028747977
-0.1200000000000001       0.8964748118718153       0.13473447400647992      144.8259657280434
-0.1200000000000001       0.8576000507543629       0.07109636501628394      117.75182653994008
-0.1200000000000001       0.8187252896369099       0.007458256026087982     72.87777711931285
-0.1200000000000001       0.8216536885422243       0.13491651205217609      128.47886790915163
-0.1200000000000001       0.7827789274247716       0.07127840306198013      97.5302973961927
-0.1200000000000001       0.7468325652126331       0.13509855009787228      112.50632736681335
-0.12000000000000015      0.5825989144584084       0.36325162040231856      94.0416265040574
-0.12000000000000016      0.6049520463145668       0.30625886233763105      91.44970132645537
-0.12000000000000013      0.5242320776581119       0.3124043964081184       82.15291623107301
-0.12000000000000013      0.5465852095142703       0.2554116383434309       76.64886548797948
-0.12000000000000013      0.6273051781707253       0.24926610427294352      88.19144672355432
-0.1200000000000001       0.5689383413704286       0.19841888027874333      72.80828696439595
-0.12000000000000013      0.6496583100268837       0.19227334620825598      86.18858377420071
-0.12000000000000012      0.4658652408578151       0.2615571724139182       68.32146076001185
-0.1200000000000001       0.4882183727139735       0.20456441434923067      62.29762039897811
-0.1200000000000001       0.40749840405751847      0.21070994841971802      55.596894431952066
-0.12000000000000012      0.831658662491122        0.38232110591232055      114.71245948027602
-0.1200000000000001       0.8665679806686931       0.3203789384244364       117.20531973318239
-0.12000000000000013      0.791746857339102        0.3205609764701325       107.46433709560947
-0.1200000000000001       0.8266561755166733       0.2586188089822483       108.12486455431414
-0.1200000000000001       0.9014772988462643       0.25843677093655215      120.26270009051173
-0.1200000000000001       0.8615654936942443       0.1966766414943641       110.56809417517005
-0.1200000000000001       0.9363866170238354       0.19649460344866793      125.29659223587075
-0.12000000000000012      0.751835052187082        0.2588008470279445       99.08219650190948
-0.1200000000000001       0.7867443703646532       0.19685867954006028      100.2744465795916
-0.12000000000000013      0.711923247035062        0.19704071758575648      92.06946606669865
-0.12000000000000013      0.7693937254829435       0.37755373453482005      107.93256469363715
-0.12000000000000013      0.7294819203309235       0.31579360509263205      101.76577939777701
-0.12000000000000013      0.6895701151789037       0.254033475650444        94.18041192639785
-0.12000000000000013      0.7071287884747652       0.37278636315731956      102.82368112656545
-0.12000000000000013      0.6672169833227453       0.31102623371513155      96.21463161950493
-0.12000000000000015      0.6448638514665868       0.368018991779819        97.88693632178801
-0.12000000000000012      0.12761835842926894      0.6596241835689772       93.97772001340338
-0.12000000000000013      0.06571376882195168      0.623158216711928        77.51200625356296
-0.1200000000000001       0.06571376882195168      0.7015987931367862       82.16353761863397
-0.1200000000000001       0.0038091792146344172    0.6651328262797369       53.955129949990685
-0.12000000000000012      0.0038091792146344103    0.5866922498548786       44.84305230089172
-0.1200000000000001       -0.058095410392682845    0.6286668594226876       37.377447318179144
-0.12000000000000013      -0.05809541039268286     0.5502262829978293       30.658778758874362
-0.1200000000000001       -0.1200000000000001      0.5922008925656383       56.66717758875456
-0.1200000000000001       0.0038091792146344172    0.7435734027045953       65.11346388382026
-0.1200000000000001       -0.058095410392682845    0.707107435847546        45.86734290746891
-0.1200000000000001       -0.1200000000000001      0.6706414689904967       58.970108874674665
-0.1200000000000001       -0.058095410392682845    0.7855480122724042       64.28594226441243
-0.1200000000000001       -0.1200000000000001      0.7490820454153551       62.88816819377647
-0.1200000000000001       -0.1200000000000001      0.8275226218402133       90.07816844397142
-0.1200000000000001       0.11321529872134953      0.43918970141506036      53.52693371341961
-0.1200000000000001       0.056111729016672066     0.4762018952759833       43.98786487054889
-0.1200000000000001       -9.918406880053965E-4    0.5132140891369062       33.373478850682986
-0.1200000000000001       0.11801631862398933      0.5126678621330326       66.16624435617088
-0.1200000000000001       0.060912748919311865     0.5496800559939556       59.00902734717103
-0.1200000000000001       0.12281733852662914      0.5861460228510049       79.48095953892181
-0.1200000000000001       0.36240850562225657      0.4996531295573813       85.53061357030096
-0.1200000000000001       0.29890994892136985      0.4661677323423079       73.56299200292992
-0.1200000000000001       0.30371096882400966      0.5396458930602803       82.86944605381166
-0.1200000000000001       0.24021241212312294      0.506160495845207        70.7182036876008
-0.1200000000000001       0.23541139222048313      0.43268233512723464      61.842859847436
-0.1200000000000001       0.17671385542223622      0.4726750986301336       59.138319566280174
-0.1200000000000001       0.1719128355195964       0.3991969379121613       50.78170274592384
-0.1200000000000001       0.24501343202576276      0.5796386565631793       80.77724152498793
-0.1200000000000001       0.18151487532487603      0.546153259348106        68.41193608200751
-0.1200000000000001       0.18631589522751585      0.6196314200660782       80.05724153828939
-0.1200000000000001       0.35245080184848043      0.2448103257084837       53.81204531018717
-0.1200000000000001       0.2922714797388525       0.2962725297763763       52.30321967000963
-0.1200000000000001       0.23209215762922444      0.3477347338442688       51.19824384704465
-0.1200000000000001       0.35577003643973915      0.32975792699144957      63.1424781845586
-0.1200000000000001       0.29559071433011114      0.3812201310593421       62.29192790585417
-0.1200000000000001       0.35908927103099786      0.4147055282744154       73.72946205235831
-0.12000000000000013      0.4174561078312945       0.46555275226861553      86.04500855444024
-0.1200000000000001       0.41413687324003584      0.3806051509856497       76.03346285419651
-0.12000000000000013      0.4725037100403325       0.4314523749798499       88.07493623382064
-0.12000000000000013      0.46918447544907377      0.3465047736968841       79.1513572474626
-0.12000000000000015      0.5275513122493705       0.3973519976910842       90.49363941696078
-0.1200000000000001       0.41081763864877713      0.2956575497026839       66.12073746663958
-0.12000000000000012      0.6563159835281566       0.6521127813721928       118.88568951370402
-0.12000000000000013      0.7001516532688978       0.5846648625072247       114.79527039403618
-0.12000000000000013      0.6378867162607196       0.5798974911297242       110.6234044313187
-0.12000000000000013      0.681722386001461        0.5124495722647561       108.18910345518083
-0.12000000000000012      0.7439873230096392       0.5172169436422567       113.47328747826582
-0.12000000000000013      0.7255580557422022       0.4450016533997882       106.25942332541035
-0.12000000000000013      0.7878229927503806       0.44976902477728864      113.11624630642808
-0.12000000000000013      0.6194574489932825       0.5076822008872557       103.85667142032045
-0.12000000000000013      0.6632931187340239       0.44023428202228765      102.05273883365416
-0.12000000000000015      0.6010281817258454       0.43546691064478715      97.40464780489509
-0.12000000000000013      0.5459805795168075       0.46956728793355285      94.67302785374827
-0.1200000000000001       0.4909329773077696       0.5036676652223185       92.88256256850498
-0.1200000000000001       0.43588537509873165      0.5377680425110842       93.06018408236983
-0.12000000000000012      0.5644098467842446       0.5417825781760214       101.41568184652527
-0.1200000000000001       0.5093622445752066       0.5758829554647871       101.22959525413971
-0.1200000000000001       0.5828391140516817       0.6139978684184899       109.66761987453198
-0.1200000000000001       1.1317256124076158       0.38835378762113204      130.57439262620846
-0.1200000000000001       1.168519363002675        0.32482739023185464      137.9685907326168
-0.1200000000000001       1.0916181931060636       0.32490344970604496      127.94426555214643
-0.1200000000000001       1.1284119437011224       0.26137705231676756      140.41752662124856
-0.1200000000000001       1.2053131135977337       0.26130099284257724      152.4374081444797
-0.1200000000000001       1.1652056942961813       0.19785065492749015      159.30970872275512
-0.1200000000000001       1.2421068641927928       0.19777459545329984      170.60385958286534
-0.1200000000000001       1.051510773804511        0.26145311179095787      130.33546729253032
-0.1200000000000001       1.0883045243995702       0.19792671440168047      147.15812017432913
-0.1200000000000001       1.0114033545029588       0.19800277387587079      134.76448669343944
-0.1200000000000001       1.0567088749284923       0.38684561719392924      123.79398824542042
-0.1200000000000001       1.0166014556269398       0.3233952792788421       125.49320845856046
-0.1200000000000001       0.9764940363253878       0.25994494136375507      126.70682396899113
-0.1200000000000001       0.9816921374493689       0.3853374467667263       120.05177947971731
-0.1200000000000001       0.9415847181478165       0.32188710885163924      121.33029672332127
-0.1200000000000001       0.9066753999702455       0.38382927633952346      116.60640588752526
-0.12000000000000013      1.359821515702224        0.38600300628843975      147.53469961879873
-0.1200000000000001       1.3205832985324137       0.3232602026767264       151.3529619197244
-0.1200000000000001       1.2813450813626033       0.26051739906501314      159.76565810367788
-0.12000000000000012      1.2837895479373547       0.38678660006600385      141.76617274871597
-0.1200000000000001       1.2445513307675442       0.32404379645429054      145.32095164997938
-0.12000000000000012      1.2077575801724851       0.38757019384356795      136.5973775126036
-0.12000000000000013      0.9899232055896967       0.6411599054651452       125.90326381431491
-0.12000000000000013      1.0253738072941765       0.5779583760041419       123.90806856215312
-0.12000000000000016      0.950357069815053        0.576450205576939        121.31887747118732
-0.12000000000000013      0.9858076715195327       0.5132486761159357       119.45866892622783
-0.12000000000000012      1.0608244089986563       0.5147568465431387       124.90438500586484
-0.1200000000000001       1.0212582732240125       0.45004714665493256      119.96695234256056
-0.12000000000000012      1.096275010703136        0.45155531708213537      127.61017290046183
-0.12000000000000013      0.9107909340404093       0.5117405056887329       118.3911674647883
-0.12000000000000012      0.9462415357448891       0.4485389762277296       116.83064304877733
-0.12000000000000013      0.8712247982657657       0.44703080580052673      116.15359358506049
-0.12000000000000013      0.7397177890435417       0.6493745623954309       120.32060809296712
-0.12000000000000013      0.783553458784283        0.5819266435304629       117.35524375716713
-0.12000000000000013      0.8231195945589267       0.646636343418669        121.88190375753192
-0.12000000000000013      0.8669552642996681       0.579188424553701        119.7583819035452
-0.12000000000000015      0.9065214000743117       0.6438981244419072       123.6922643930186
-0.12000000000000013      0.8273891285250243       0.5144787246654947       117.21707848648569
-0.12000000000000016      0.962118084236207        0.6983251006942157       127.19130288684318
-0.12000000000000013      0.8787162787208219       0.7010633196709776       124.9767725522037
-0.12000000000000016      0.795314473205437        0.7038015386477394       123.89250334251977
-0.12000000000000013      0.7119126676900518       0.7065397576245013       123.66663265236494
-0.12000000000000013      0.9343129628827171       0.7554902959232861       127.83982441204887
-0.12000000000000013      0.850911157367332        0.758228514900048        126.08579017469147
-0.12000000000000013      0.767509351851947        0.7609667338768098       125.71303684757291
-0.12000000000000015      0.9065078415292274       0.8126554911523565       128.9136810959139
-0.12000000000000015      0.8231060360138422       0.8153937101291183       128.0054590422128
-0.12000000000000013      0.8787027201757375       0.8698206863814268       131.27665960872167
-0.12000000000000013      0.1291697840106522       0.7381773874490531       97.87837491067242
-0.1200000000000001       0.06726519440333498      0.780151997016862        87.19829350447615
-0.1200000000000001       0.005360604796017715     0.8221266065846711       74.50907378097263
-0.1200000000000001       -0.05654398481129955     0.8641012161524799       78.95037093722337
-0.12000000000000012      0.13072120959203554      0.816730591329129        108.689210149774
-0.1200000000000001       0.06881661998471827      0.8587052008969379       98.41916847441125
-0.1200000000000001       0.006912030377401013     0.9006798104647469       83.90211856564515
-0.12000000000000013      0.13227263517341883      0.8952837952092048       119.82855170499467
-0.1200000000000001       0.07036804556610157      0.9372584047770136       112.5148834002801
-0.12000000000000012      0.13382406075480213      0.9738369990892806       143.0596465139848
-0.12000000000000013      0.07036804556610157      1.0151838864090792       125.05623015860961
-0.1200000000000001       0.006912030377401011     0.9786052920968124       83.62831923526183
-0.1200000000000001       -0.05654398481129955     0.9420266977845456       77.1682872240799
-0.1200000000000001       -0.1200000000000001      0.9054481034722789       102.80548279620587
-0.12000000000000012      0.006912030377401006     1.0565307737288778       90.79595878373492
-0.1200000000000001       -0.05654398481129955     1.019952179416611        73.42928370102734
-0.1200000000000001       -0.1200000000000001      0.9833735851043444       97.36205883942948
-0.12000000000000013      -0.05654398481129956     1.0978776610486765       80.67928439463364
-0.1200000000000001       -0.1200000000000001      1.0612990667364097       92.00733139537869
-0.12000000000000012      -0.12000000000000012     1.1392245483684753       115.90367214897856
-0.1200000000000001       5.219833821198462        5.470815691354787        95.47425236146266
-0.1200000000000001       5.286626390032574        5.511006828237067        100.40329509740411
-0.1200000000000001       5.277993692118717        5.431644353438242        113.2785046355925
-0.1200000000000001       5.344786260952831        5.471835490320521        119.59167537717583
-0.12000000000000012      5.353418958866689        5.551197965119345        107.76804217289045
-0.12000000000000013      5.4115788297869445       5.5120266272028          129.21478182601234
-0.12000000000000013      5.420211527700802        5.591389102001624        118.12707057124364
-0.12000000000000012      5.336153563038973        5.3924730155216976       131.32390125814118
-0.12000000000000013      5.402946131873087        5.4326641524039765       138.9997404460479
-0.12000000000000013      5.394313433959229        5.3533016776051525       150.96770213704139
-0.12000000000000013      5.438767925972122        5.864417124094564        82.94711606065972
-0.1200000000000001       5.411752869191556        5.925131850851097        87.60215572430992
-0.12000000000000012      5.367846541148282        5.85169315521526         70.38787607600273
-0.1200000000000001       5.340831484367716        5.912407881971793        77.46762371958332
-0.12000000000000013      5.296925156324441        5.838969186335957        61.19793037894982
-0.1200000000000001       5.269910099543877        5.89968391309249         67.07396240604402
-0.12000000000000012      5.226003771500601        5.826245217456652        61.50481155981727
-0.1200000000000001       5.384737812410991        5.985846577607631        97.55664001200557
-0.1200000000000001       5.313816427587151        5.9731226087283265       86.62778334771693
-0.1200000000000001       5.357722755630425        6.046561304364165        108.51687232520894
-0.12000000000000013      5.29125385275918         5.777578972813464        68.42325306355646
-0.12000000000000013      5.3621752375830205       5.790302941692769        76.31167779598202
-0.12000000000000013      5.433096622406861        5.803026910572074        89.98677867317045
-0.12000000000000013      5.356503934017759        5.728912728170277        82.87821237633553
-0.12000000000000013      5.4274253188416          5.741636697049581        93.6515415810283
-0.12000000000000015      5.421754015276338        5.680246483527089        102.00094337611007
-0.1200000000000001       5.2244612839250655       5.737387835931186        66.69037780477768
-0.12000000000000013      5.289711365183646        5.688721591287997        78.804596459976
-0.12000000000000013      5.354961446442224        5.640055346644811        95.66532183913257
-0.1200000000000001       5.222918796349531        5.648530454405719        74.02968954032553
-0.1200000000000001       5.2881688776081095       5.599864209762532        88.79798312023433
-0.1200000000000001       5.221376308773996        5.559673072880253        82.54807483451046
-0.12000000000000013      5.189618541509839        5.899683913092489        62.90197395732659
-0.12000000000000013      5.233524869553115        5.9731226087283265       76.11604155517738
-0.12000000000000013      5.153233311519079        5.9731226087283265       68.3858584985318
-0.12000000000000013      5.197139639562355        6.046561304364163        88.53781386001181
-0.12000000000000015      5.116848081528319        6.046561304364165        75.41387543129866
-0.12000000000000013      5.160754409571594        6.120000000000001        101.8977347552952
-0.12000000000000013      5.0804628515375585       6.120000000000002        74.83771492323545
-0.1200000000000001       5.27743119759639         6.046561304364164        97.4548961858517
-0.12000000000000012      5.241045967605629        6.120000000000001        110.82627471881138
-0.12000000000000012      5.321337525639665        6.120000000000001        121.84980760653558
-0.1200000000000001       5.160242781401063        5.503766078891093        89.84552236044655
-0.1200000000000001       5.1617852689765975       5.59262346041656         77.18659883301191
-0.1200000000000001       5.100651741603664        5.5367164664274          88.92485732116033
-0.1200000000000001       5.102194229179199        5.625573847952866        79.1679613397834
-0.1200000000000001       5.0410607018062645       5.569666853963707        91.32804654706075
-0.1200000000000001       5.0426031893818          5.658524235489172        89.12881360008836
-0.1200000000000001       4.981469662008866        5.602617241500012        101.44406325873192
-0.1200000000000001       5.163327756552132        5.681480841942026        71.3983868125631
-0.1200000000000001       5.103736716754733        5.714431229478333        80.36091756089095
-0.1200000000000001       5.164870244127667        5.770338223467492        73.26448443727399
-0.12000000000000013      4.886124566146727        5.839015605698818        92.59658764007683
-0.12000000000000016      4.934709137494435        5.909261704274114        76.18577575769444
-0.12000000000000016      4.971094367485195        5.835823008638276        82.47936387872744
-0.12000000000000013      5.019678938832904        5.906069107213573        71.5047153084421
-0.12000000000000013      4.983293708842143        5.97950780284941         68.97300579536225
-0.12000000000000016      5.068263510180611        5.976315205788868        68.13653635938809
-0.12000000000000015      5.031878280189851        6.0497539014247055       64.84369582871523
-0.12000000000000013      5.056064168823664        5.832630411577735        76.29045747034806
-0.12000000000000013      5.104648740171371        5.902876510153031        67.18894323728593
-0.12000000000000013      5.141033970162132        5.829437814517194        72.11991802915674
-0.1200000000000001       4.957633388043331        5.661716832549713        101.0346212060604
-0.1200000000000001       5.018766915416265        5.717623826538874        90.77948047785704
-0.12000000000000012      4.933797114077796        5.720816423599415        99.10791298073252
-0.1200000000000001       4.99493064145073         5.776723417588575        88.61624648336202
-0.12000000000000013      4.909960840112262        5.779916014649116        98.02431133975563
-0.12000000000000012      5.0799004427891985       5.773530820528034        82.44466653611764
-0.1200000000000001       5.2069696655946744       2.678276710326618        246.6187712618822
-0.1200000000000001       5.271270537779327        2.71721482515028         278.22307412536117
-0.1200000000000001       5.270517021893732        2.6404262454625202       272.76109109666874
-0.1200000000000001       5.334817894078385        2.6793643602861827       301.9973297837214
-0.1200000000000001       5.335571409963981        2.7561529399739424       304.63682259822923
-0.1200000000000001       5.399118766263038        2.718302475109845        327.9846696542736
-0.1200000000000001       5.399872282148634        2.795091054797605        331.23042668294534
-0.12000000000000012      5.334064378192791        2.6025757805984227       296.8382135501404
-0.12000000000000013      5.398365250377443        2.6415138954220847       327.08403040395547
-0.12000000000000013      5.397611734491848        2.564725315734325        321.0443364149546
-0.1200000000000001       5.205166103132985        2.600757237554478        239.51689506481466
-0.1200000000000001       5.268713459432043        2.5629067726903805       267.2542225276878
-0.1200000000000001       5.3322608157311          2.525056307826283        290.30527642055495
-0.1200000000000001       5.203362540671295        2.523237764782338        237.9453146693441
-0.1200000000000001       5.266909896970352        2.4853872999182403       265.3099090851597
-0.1200000000000001       5.201558978209605        2.4457182920101976       236.50952816512063
-0.12000000000000012      5.457460430085504        4.996050486860486        272.5305757492481
-0.1200000000000001       5.523095322564128        5.038840299122919        219.75119736621292
-0.1200000000000001       5.523095322564127        4.9599653918149755       239.92201424519433
-0.1200000000000001       5.588730215042752        5.00275520407741         158.26108220761523
-0.1200000000000001       5.588730215042752        5.081630111385353        159.20722636581837
-0.1200000000000001       5.654365107521375        5.045545016339842        144.69207409888818
-0.1200000000000001       5.654365107521375        5.124419923647787        152.70524141320422
-0.1200000000000001       5.719999999999999        5.088334828602276        205.6748019710567
-0.1200000000000001       5.588730215042751        4.923880296769465        158.30180624820557
-0.1200000000000001       5.654365107521375        4.966670109031898        135.47894610894096
-0.1200000000000001       5.719999999999999        5.009459921294331        197.28349992057628
-0.1200000000000001       5.6543651075213734       4.887795201723954        133.67305288668769
-0.1200000000000001       5.719999999999998        4.930585013986387        189.42956874801757
-0.12000000000000009      5.719999999999997        4.851710106678443        211.81645867829863
-0.12000000000000016      5.45372008618099         5.2346103764815775       220.44085168140472
-0.12000000000000013      5.520601759961119        5.197880225536981        183.54303626520152
-0.1200000000000001       5.587483433741247        5.161150074592384        144.6723839725006
-0.12000000000000013      5.4549668674824945       5.1550904132745465       231.0477408883789
-0.12000000000000012      5.521848541262623        5.11836026232995         193.174387753821
-0.12000000000000013      5.456213648784           5.075570450067516        241.8464864107162
-0.1200000000000001       5.461349432546105        4.692090207604682        316.8642223005872
-0.1200000000000001       5.526012074409579        4.731995182373122        254.30719938149065
-0.1200000000000001       5.526012074409579        4.65349869434011         278.70044428638846
-0.1200000000000001       5.5906747162730515       4.69340366910855         185.33580202707037
-0.1200000000000001       5.5906747162730515       4.7719001571415625       182.1407253397405
-0.1200000000000001       5.655337358136524        4.73330864387699         170.7350640236649
-0.1200000000000001       5.655337358136524        4.811805131910003        169.5878639858994
-0.1200000000000001       5.719999999999997        4.77321361864543         241.39772848357222
-0.1200000000000001       5.5906747162730515       4.614907181075538        183.02989591811632
-0.1200000000000001       5.655337358136524        4.654812155843978        155.48294202712177
-0.1200000000000001       5.719999999999998        4.6947171306124185       227.66261486282124
-0.1200000000000001       5.655337358136526        4.576315667810967        147.8899159255485
-0.1200000000000001       5.719999999999998        4.616220642579407        214.6838435032456
-0.1200000000000001       5.719999999999999        4.537724154546394        233.7663366509327
-0.1200000000000001       5.458432680700654        4.920060417046535        286.8749041329961
-0.1200000000000001       5.524067573179278        4.8839753220010245       240.09292682491574
-0.1200000000000001       5.589702465657901        4.8478902269555135       165.01324445120304
-0.1200000000000001       5.459404931315804        4.844070347232584        288.97119691704285
-0.1200000000000001       5.525039823794428        4.807985252187073        235.3386347063563
-0.1200000000000001       5.460377181930955        4.768080277418633        291.54856876997246
-0.12000000000000013      5.459561199812089        4.3805104600908145       341.7214192700557
-0.12000000000000013      5.524670899859068        4.419813883704709        278.69051242749526
-0.12000000000000016      5.524670899859068        4.341694296511392        280.97905162207564
-0.12000000000000013      5.589780599906044        4.380997720125286        215.41728022574804
-0.12000000000000012      5.589780599906044        4.459117307318604        201.1966799191881
-0.1200000000000001       5.654890299953022        4.420301143739182        215.20955209711963
-0.12000000000000012      5.654890299953022        4.4984207309325          187.93303918772835
-0.12000000000000013      5.72                     4.459604567353077        290.52064559572756
-0.12000000000000013      5.589780599906045        4.30287813293197         204.34152073584815
-0.12000000000000013      5.654890299953022        4.3421815565458655       219.1400987817168
-0.12000000000000013      5.72                     4.38148498015976         293.8180719931647
-0.12000000000000015      5.654890299953022        4.264061969352548        196.70481933352698
-0.12000000000000015      5.720000000000001        4.303365392966443        297.17392882410047
-0.12000000000000015      5.720000000000001        4.225245805773126        257.33094935917205
-0.1200000000000001       5.4609023743626          4.614195270726215        330.75833210183447
-0.1200000000000001       5.525565016226075        4.575603757461643        278.97228365983307
-0.1200000000000001       5.590227658089548        4.53701224419707         189.59275524898555
-0.12000000000000012      5.460455316179097        4.536300333847748        332.3251216343678
-0.12000000000000012      5.52511795804257         4.497708820583176        273.2388180358293
-0.12000000000000013      5.460008257995593        4.458405396969281        334.2231381240191
-0.12000000000000012      5.461265792234573        4.066823118009933        393.57969836850725
-0.12000000000000013      5.52594934417593         4.106428789950732        349.30731217870414
-0.12000000000000013      5.52594934417593         4.028684293907966        323.3522058546896
-0.12000000000000013      5.590632896117286        4.068289965848765        233.22631286551766
-0.12000000000000013      5.590632896117286        4.14603446189153         223.09481099432656
-0.12000000000000013      5.6553164480586435       4.107895637789563        189.58432218230143
-0.12000000000000015      5.6553164480586435       4.185640133832328        166.32391103087292
-0.12000000000000016      5.7200000000000015       4.147501309730361        261.5310329769934
-0.12000000000000012      5.590632896117286        3.9905454698059986       235.0889660087442
-0.12000000000000013      5.6553164480586435       4.0301511417467974       218.00304942291507
-0.12000000000000013      5.720000000000001        4.0697568136875955       282.9185246105619
-0.12000000000000013      5.6553164480586435       3.952406645704032        223.1614821857366
-0.12000000000000013      5.7200000000000015       3.9920123176448303       306.25659813811444
-0.1200000000000001       5.461808187059066        3.9889493185439644       388.266212670621
-0.1200000000000001       5.526491739000423        3.9508104944419973       323.0810503148062
-0.1200000000000001       5.59117529094178         3.91267167034003         229.99257039125644
-0.1200000000000001       5.462350581883559        3.911075519077996        405.60403822479657
-0.1200000000000001       5.527034133824916        3.872936694976029        353.01701973222293
-0.1200000000000001       5.462892976708051        3.8332017196120276       423.4531694599108
-0.12000000000000016      5.459987347917711        4.302088624570594        355.1022514293552
-0.12000000000000013      5.525097047964689        4.263272460991171        299.767350897132
-0.12000000000000016      5.590206748011666        4.224456297411749        210.26107519762346
-0.12000000000000013      5.460413496023332        4.223666789050373        373.66164042250307
-0.12000000000000013      5.525523196070309        4.184850625470951        329.64040385179584
-0.12000000000000013      5.460839644128953        4.1452449535301525       392.4551126896233
-0.12000000000000012      5.192441256440495        5.154138686142999        129.72665480331497
-0.12000000000000013      5.257449268550242        5.194136599529401        136.04671833468478
-0.12000000000000013      5.258696049851748        5.114616636322371        148.28755044769474
-0.12000000000000013      5.323704061961495        5.154614549708773        160.05939113455815
-0.12000000000000013      5.3224572806599895       5.234134512915803        148.17627699046227
-0.12000000000000013      5.3887120740712415       5.194612463095175        176.0086298568565
-0.12000000000000015      5.387465292769737        5.274132426302206        162.3301602799358
-0.12000000000000012      5.324950843263           5.075094586501742        173.34271520262718
-0.12000000000000013      5.389958855372747        5.115092499888144        188.48587829159518
-0.12000000000000013      5.391205636674252        5.035572536681114        200.4503945961485
-0.1200000000000001       5.21298568000897         5.39164644005184         103.09401862005006
-0.1200000000000001       5.2711455509292255       5.352475102135296        121.87864556100703
-0.1200000000000001       5.32930542184948         5.31330376421875         140.6353748271298
-0.1200000000000001       5.206137538819478        5.312477188748893        110.75781674505492
-0.12000000000000012      5.264297409739734        5.273305850832348        130.09334478805627
-0.1200000000000001       5.199289397629986        5.233307937445947        118.62683443112938
-0.12000000000000013      5.201690213291192        4.832384926848519        169.24476024359004
-0.12000000000000016      5.26563276748977         4.873301316851512        178.99570364108743
-0.12000000000000013      5.26660501810492         4.797311247037561        187.23837843272935
-0.12000000000000013      5.330547572303497        4.838227637040552        203.58615684103376
-0.12000000000000013      5.329575321688348        4.914217706854503        193.04104106825815
-0.1200000000000001       5.394490126502077        4.879144027043544        218.77112106993005
-0.12000000000000013      5.393517875886926        4.955134096857494        208.52028564365605
-0.12000000000000012      5.331519822918649        4.762237567226601        213.53178912838473
-0.1200000000000001       5.3954623771172265       4.8031539572295925       231.53453307811228
-0.12000000000000012      5.396434627732377        4.727163887415641        241.28938963028205
-0.12000000000000013      5.194753495653169        5.07370024631938         140.70308539813192
-0.12000000000000013      5.261008289064422        5.03417819649875         160.08839810948948
-0.12000000000000013      5.327263082475674        4.994656146678123        184.54051405371277
-0.12000000000000013      5.197065734865843        4.9932618064957595       150.2399009630821
-0.12000000000000013      5.263320528277095        4.953739756675131        170.42756658126802
-0.12000000000000015      5.1993779740785175       4.912823366672139        160.17006701130177
-0.12000000000000012      4.915243243127135        5.305709343015861        114.97097967136615
-0.1200000000000001       4.991390887644966        5.346985930100592        103.03806497007344
-0.12000000000000013      4.984542746455475        5.2678166787976455       107.31361987688874
-0.1200000000000001       5.060690390973305        5.309093265882376        101.86359372826782
-0.1200000000000001       5.067538532162798        5.388262517185324        98.3659249082023
-0.1200000000000001       5.136838035491138        5.350369852967109        100.20583445839051
-0.1200000000000001       5.14368617668063         5.429539104270055        96.21177312288341
-0.12000000000000012      5.0538422497838145       5.22992401457943         111.35715123691001
-0.1200000000000001       5.129989894301646        5.2712006016641615       107.04751049322593
-0.12000000000000013      5.123141753112154        5.192031350361214        119.50171519403786
-0.1200000000000001       4.964913057288433        5.528390266878974        105.48665860636079
-0.1200000000000001       5.024504097085831        5.495439879342668        98.12342144100796
-0.1200000000000001       5.084095136883231        5.462489491806362        96.81599837486516
-0.1200000000000001       4.948356452568           5.454163292257936        108.37762521936665
-0.1200000000000001       5.0079474923654          5.42121290472163         101.63173534757502
-0.1200000000000001       4.931799847847568        5.379936317636898        111.44100832698678
-0.12000000000000009      4.936221388432535        4.9589618257157335       115.8768410468741
-0.1200000000000001       5.000276355434525        5.007756040822549        118.40545519619937
-0.1200000000000001       5.002588594647198        4.927317600998929        120.6806300864537
-0.1200000000000001       5.066643561649189        4.976111816105746        126.82027463596012
-0.1200000000000001       5.064331322436515        5.056550255929366        122.07092389072716
-0.1200000000000001       5.130698528651179        5.024906031212563        133.84306138938157
-0.1200000000000001       5.128386289438504        5.105344471036183        128.03336758740153
-0.1200000000000001       5.068955800861863        4.895673376282126        134.863776938956
-0.12000000000000012      5.133010767863853        4.944467591388943        142.83468828456228
-0.12000000000000012      5.1353230070765274       4.8640291515653225       153.71588976400346
-0.1200000000000001       4.9204877794534845       5.21902246369083         112.14479209122965
-0.1200000000000001       4.989787282781824        5.181129799472614        112.35720754216663
-0.1200000000000001       5.059086786110165        5.143237135254398        119.42957298087413
-0.1200000000000001       4.925732315779834        5.132335584365798        113.78149760213049
-0.1200000000000001       4.995031819108174        5.094442920147582        116.24241835857923
-0.1200000000000001       4.930976852106184        5.045648705040765        116.08537710961888
-0.1200000000000001       4.649944568867049        5.060181481920692        130.92675729165896
-0.1200000000000001       4.71626923743207         5.121563447194484        126.17198983433677
-0.1200000000000001       4.721513773758421        5.0348765678694525       123.61070397499843
-0.1200000000000001       4.787838442323442        5.096258533143245        118.15342745241394
-0.1200000000000001       4.782593905997092        5.182945412468277        123.19779431442748
-0.1200000000000001       4.8541631108884635       5.157640498417037        115.77829773008776
-0.1200000000000001       4.848918574562113        5.244327377742069        120.66649187618515
-0.1200000000000001       4.793082978649792        5.009571653818213        119.7871222548005
-0.1200000000000001       4.859407647214813        5.0709536190920055       116.36709258102297
-0.1200000000000001       4.864652183541164        4.984266739766973        117.66396365323098
-0.1200000000000001       4.66319477892518         4.995843040053321        127.21929550522526
-0.1200000000000001       4.734763983816552        4.970538126002082        123.03771650024585
-0.1200000000000001       4.8063331887079235       4.945233211950843        118.79705447909976
-0.1200000000000001       4.877902393599294        4.919928297899602        115.32359274421485
-0.12000000000000012      4.676444988983311        4.931504598185951        123.74288114612375
-0.1200000000000001       4.748014193874683        4.9061996841347115       120.33221260842147
-0.1200000000000001       4.819583398766055        4.880894770083472        115.97912744783699
-0.12000000000000013      4.689695199041443        4.86716615631858         120.64449723082836
-0.12000000000000012      4.761264403932815        4.841861242267341        117.62811761449655
-0.12000000000000013      4.702945409099574        4.80282771445121         118.20790300539095
-0.1200000000000001       4.941054446890681        4.887362945864263        115.6420152866041
-0.1200000000000001       5.007421653105346        4.855718721147459        124.28481298812426
-0.1200000000000001       5.07378885932001         4.824074496430655        141.58092422584076
-0.12000000000000016      5.140156065534674        4.792430271713852        159.23573613372605
-0.1200000000000001       4.9458875053488285       4.815764066012791        119.01011599477496
-0.12000000000000012      5.012254711563493        4.784119841295988        130.02560160774016
-0.12000000000000013      5.078621917778157        4.752475616579184        145.73707512498248
-0.12000000000000012      4.950720563806975        4.74416518616132         123.11367075439853
-0.12000000000000015      5.0170877700216385       4.7125209614445165       134.11681319746953
-0.12000000000000013      4.955553622265121        4.672566306309848        125.69105112333152
-0.12000000000000016      4.76609746239096         4.7702623624158695       114.84493780718014
-0.1200000000000001       4.824416457224201        4.809295890232001        116.03752182308207
-0.1200000000000001       4.8827354520574415       4.848329418048132        116.4099827940441
-0.12000000000000013      4.829249515682347        4.737697010380529        116.028609859545
-0.12000000000000012      4.887568510515588        4.77673053819666         118.7642635629988
-0.12000000000000015      4.892401568973734        4.705131658345189        121.50092307760676
-0.12000000000000013      5.201618074641508        4.228765566324218        212.45007384814747
-0.12000000000000016      5.266103855934153        4.266701789765866        242.23565799147278
-0.12000000000000016      5.266530004039774        4.188279954245647        250.08134815373734
-0.12000000000000013      5.33101578533242         4.226216177687295        266.50679113185663
-0.12000000000000013      5.330589637226799        4.304638013207516        261.2555882982342
-0.12000000000000016      5.395501566625065        4.2641524011289444       284.5593409980522
-0.12000000000000015      5.395075418519444        4.342574236649165        280.80282359776146
-0.12000000000000013      5.3314419334380405       4.147794342167075        271.42173930104013
-0.12000000000000013      5.395927714730686        4.185730565608724        289.89912358521207
-0.12000000000000013      5.396353862836307        4.107308730088505        293.09047628856786
-0.1200000000000001       5.203893233905232        4.532564654062126        196.92544519842684
-0.1200000000000001       5.26825728356545         4.5724460424477655       211.73209218343658
-0.1200000000000001       5.267810225381947        4.494551105569299        216.86689269287555
-0.1200000000000001       5.332174275042165        4.534432493954936        236.90050551135437
-0.1200000000000001       5.332621333225669        4.612327430833404        227.89765382276818
-0.1200000000000001       5.396538324702382        4.574313882340576        253.31895086562199
-0.1200000000000001       5.396985382885887        4.652208819219043        245.09390633202204
-0.12000000000000012      5.331727216858661        4.45653755707647         245.21781706317228
-0.12000000000000012      5.396091266518878        4.496418945462109        265.2543269266125
-0.12000000000000013      5.395644208335375        4.418524008583642        274.641039302885
-0.1200000000000001       5.203324444089301        4.456614882127649        196.32523309652464
-0.1200000000000001       5.267241435566015        4.418601333634821        221.52331335348472
-0.12000000000000013      5.3311584270427295       4.3805877851419925       251.33960804179478
-0.12000000000000012      5.2027556542733695       4.380665110193172        202.23340512974647
-0.12000000000000013      5.266672645750084        4.342651561700344        231.2656414522761
-0.12000000000000013      5.202186864457438        4.304715338258696        208.2796180758679
-0.12000000000000013      5.202240968444702        4.75742985865192         173.41027760781097
-0.1200000000000001       5.26715577325843         4.722356178840961        193.95234851227562
-0.1200000000000001       5.332070578072159        4.687282499030003        220.61676092818772
-0.12000000000000012      5.202791723598212        4.6824747904553226       181.88687332528468
-0.1200000000000001       5.26770652841194         4.647401110644363        203.85610335596743
-0.12000000000000012      5.203342478751722        4.607519722258724        190.6394706398435
-0.12000000000000013      5.0176385251751485       4.637565893247918        134.383704358433
-0.12000000000000013      5.079172672931666        4.677520548382585        149.14730124299294
-0.12000000000000013      5.140706820688184        4.717475203517253        162.57809657511865
-0.12000000000000012      5.079723428085177        4.602565480185987        154.5247011720238
-0.12000000000000012      5.141257575841694        4.642520135320655        169.97928423860316
-0.12000000000000012      5.141808330995204        4.567565067124057        177.88857503559979
-0.12000000000000013      4.950192806669901        4.376179751360138        133.71032969134114
-0.12000000000000013      5.013617913478734        4.415275977035636        150.65908567037866
-0.12000000000000016      5.013049123662802        4.339326205101158        151.22651082642022
-0.12000000000000013      5.076474230471635        4.378422430776655        167.00313666951814
-0.12000000000000012      5.077043020287567        4.4543722027111325       166.53048975140976
-0.1200000000000001       5.139899337280468        4.4175186564521525       182.9164695837798
-0.12000000000000012      5.140468127096399        4.493468428386629        183.41853279304786
-0.12000000000000013      5.0759054406557045       4.302472658842178        164.6391493419071
-0.12000000000000013      5.139330547464537        4.341568884517676        185.41405600816853
-0.12000000000000015      5.138761757648606        4.265619112583199        179.2365762574422
-0.12000000000000016      4.954213418366315        4.598469667572421        124.53162676076556
-0.12000000000000013      5.016298321276343        4.5634692545104905       137.63682204277558
-0.1200000000000001       5.078383224186371        4.52846884144856         160.54633917963758
-0.12000000000000013      4.952873214467511        4.524373028834994        127.99711303058143
-0.12000000000000013      5.014958117377539        4.489372615773063        144.45909402261518
-0.12000000000000015      4.951533010568706        4.450276390097566        131.827007996491
-0.12000000000000013      5.208461755346457        2.9865998694511817       253.34408859280612
-0.12000000000000016      5.272468766709904        3.0253238453987104       284.547826414922
-0.12000000000000016      5.2723896050931645       2.948457194493703        281.7021869657184
-0.12000000000000013      5.336396616456612        2.9871811704412314       310.93626371260564
-0.12000000000000013      5.3364757780733525       3.064047821346239        311.44346959852356
-0.12000000000000016      5.400403627820059        3.0259051463887605       338.01287784005837
-0.12000000000000015      5.400482789436801        3.1027717972937676       338.4170265768446
-0.12000000000000013      5.336317454839872        2.9103145195362243       308.1091387363582
-0.12000000000000013      5.400324466203319        2.949038495483753        336.9075106264954
-0.12000000000000013      5.400245304586579        2.8721718445787454       334.68064654124066
-0.12000000000000013      5.208088732908512        2.9095190796700408       249.83172641041546
-0.12000000000000013      5.272016582655218        2.871376404712562        279.3172198569777
-0.1200000000000001       5.335944432401926        2.8332337297550834       306.19359622724096
-0.12000000000000012      5.207715710470566        2.8324382898889          249.9434050225029
-0.1200000000000001       5.2716435602172735       2.7942956149314213       279.3127990954609
-0.12000000000000012      5.207342688032621        2.755357500107759        250.16357782239447
-0.1200000000000001       5.210393157199246        3.2961288343661987       256.72798229647987
-0.1200000000000001       5.27426930689422         3.334641572400258        284.4317081456253
-0.1200000000000001       5.273917318099496        3.2574705690849726       285.56111035360277
-0.1200000000000001       5.337793467794469        3.295983307119032        313.1250632085795
-0.1200000000000001       5.338145456589194        3.373154310434317        312.12061014573544
-0.1200000000000001       5.4016696174894445       3.3344960451530916       341.1479188285507
-0.1200000000000001       5.402021606284167        3.4116670484683764       339.8948184885111
-0.12000000000000012      5.337441478999747        3.2188123038037473       311.65039831910667
-0.12000000000000013      5.40131762869472         3.257325041837807        339.32212821195236
-0.12000000000000013      5.400965639899997        3.180154038522521        337.8843203956939
-0.1200000000000001       5.20991030673605         3.2187465931374444       258.5417668252062
-0.1200000000000001       5.273434467636299        3.1800883278562186       285.2700230443769
-0.12000000000000013      5.33695862853655         3.141430062574993        311.31150837605264
-0.12000000000000012      5.209427456272852        3.14136435190869         256.8318618472934
-0.12000000000000013      5.272951617173103        3.1027060866274647       284.612447879567
-0.12000000000000013      5.208944605809655        3.0639821106799356       255.1837171472937
-0.12000000000000012      5.204990389774871        3.9156922530073612       237.61942377879578
-0.12000000000000013      5.269059240389797        3.953474969258005        260.209922956833
-0.1200000000000001       5.269601635214288        3.875601169792036        267.45562860182065
-0.1200000000000001       5.333670485829215        3.913383886042679        289.48959083963143
-0.12000000000000012      5.333128091004722        3.9912576855086472       281.392761670264
-0.1200000000000001       5.397739336444141        3.9511666022933216       314.1873296844542
-0.12000000000000013      5.397196941619647        4.029040401759291        302.90758823332743
-0.1200000000000001       5.334212880653707        3.83551008657671         292.6566290718652
-0.1200000000000001       5.398281731268633        3.873292802827353        315.83506075048825
-0.1200000000000001       5.398824126093126        3.795419003361385        318.0808920126687
-0.12000000000000016      5.202461153424848        4.150497237995004        222.4716385862818
-0.12000000000000013      5.267373082823116        4.1100116259164325       253.09381640768473
-0.12000000000000013      5.332285012221381        4.06952601383786         272.80566702464927
-0.12000000000000013      5.20330423220819         4.07222890966579         226.29910000130207
-0.12000000000000013      5.268216161606456        4.0317432975872185       255.07674772032522
-0.12000000000000013      5.20414731099153         3.9939605813365757       230.1991222412263
-0.12000000000000013      5.209787650237218        3.6058040301753302       251.74559299419946
-0.12000000000000013      5.273199580561049        3.6431850026680124       277.10326124230494
-0.12000000000000016      5.273815176672699        3.5668979692571066       282.0663867644687
-0.12000000000000013      5.337227106996531        3.6042789417497887       306.38342833794314
-0.12000000000000012      5.3366115108848815       3.6805659751606945       301.5656955855362
-0.1200000000000001       5.400639037320362        3.6416599142424713       332.30519964151847
-0.12000000000000012      5.400023441208713        3.7179469476533766       326.18646731652973
-0.12000000000000013      5.33784270310818         3.527991908338883        308.41277783123087
-0.12000000000000012      5.4012546334320115       3.565372880831565        332.3087245161465
-0.12000000000000013      5.40187022954366         3.489085847420659        334.9088130835761
-0.12000000000000013      5.209939026977725        3.528385231223047        254.57324929954834
-0.12000000000000013      5.2739665534132065       3.489479170304823        282.79770427504957
-0.1200000000000001       5.337994079848687        3.4505731093865997       309.63842906230286
-0.12000000000000012      5.210090403718232        3.4509664322707643       253.4704003329074
-0.1200000000000001       5.274117930153713        3.4120603713525406       282.2001668170331
-0.12000000000000012      5.210241780458739        3.3735476333184815       252.45924091070705
-0.12000000000000013      5.206189704890457        3.838220197299353        243.45324808850046
-0.12000000000000013      5.270800950329876        3.7981291140840274       270.87722718104396
-0.1200000000000001       5.335412195769294        3.758038030868702        295.1757477593821
-0.12000000000000013      5.207389020006044        3.7607481415913457       244.41535802621289
-0.12000000000000013      5.272000265445463        3.72065705837602         272.1790173742652
-0.12000000000000015      5.208588335121631        3.683276085883338        245.47641350523293
-0.1200000000000001       4.953300773119973        1.9066143991690547       132.18501487143388
-0.1200000000000001       5.016574072223527        1.9454095590516718       151.94043722573707
-0.1200000000000001       5.017224831642007        1.8680016219272362       149.1774479413562
-0.1200000000000001       5.080498130745562        1.9067967818098535       163.69133639029377
-0.12000000000000012      5.079847371327082        1.9842047189342895       169.75549057361087
-0.1200000000000001       5.143771429849117        1.9455919416924707       182.67461785295967
-0.12000000000000013      5.143120670430637        2.022999878816907        189.00951574329463
-0.1200000000000001       5.081148890164043        1.8293888446854174       163.56447434938156
-0.1200000000000001       5.144422189267598        1.868184004568035        178.75586941437643
-0.1200000000000001       5.145072948686077        1.7907760674435989       179.0714309411913
-0.1200000000000001       4.95431711618863         1.829753158397381        133.6776861485341
-0.1200000000000001       5.018241174710663        1.7911403811555624       145.9510085170827
-0.1200000000000001       5.082165233232699        1.7525276039137438       159.95657380028067
-0.12000000000000012      4.955333459257286        1.7528919176257076       131.84547950750346
-0.12000000000000012      5.01925751777932         1.7142791403838888       140.73329392112413
-0.12000000000000013      4.956349802325942        1.676030676854034        130.50264295827384
-0.12000000000000013      4.702646135884874        1.751022365801573        116.2168550350956
-0.12000000000000013      4.765309795193649        1.7899203741434437       115.42678764242137
-0.12000000000000016      4.766326138262304        1.7130591333717697       118.82807431134265
-0.12000000000000013      4.828989797571079        1.7519571417136404       120.4749760155914
-0.12000000000000012      4.827973454502423        1.828818382485314        117.89986270683774
-0.1200000000000001       4.891653456879855        1.7908551500555105       126.00602847434087
-0.12000000000000012      4.890637113811199        1.8677163908271845       122.01543372424908
-0.12000000000000013      4.830006140639735        1.6750959009419668       123.13507782244139
-0.12000000000000013      4.892669799948511        1.7139939092838372       126.67409620481638
-0.12000000000000015      4.893686143017167        1.6371326685121637       128.73950866408705
-0.12000000000000013      4.949947871503449        2.212354519184748        134.74383161092385
-0.12000000000000013      5.012399757564566        2.251315594198076        155.4279992297395
-0.12000000000000016      5.014059396011135        2.1747146490634424       150.87922340376016
-0.12000000000000013      5.076511282072252        2.2136757240767695       171.3854103047216
-0.12000000000000012      5.074851643625682        2.290276669211403        177.1004851077456
-0.1200000000000001       5.138963168133369        2.252636799090097        194.56685929801517
-0.12000000000000012      5.1373035296867995       2.3292377442247307       199.7370848192894
-0.12000000000000013      5.07817092051882         2.1370747789421363       171.2171878018924
-0.12000000000000013      5.1406228065799375       2.1760358539554634       193.89219640205252
-0.12000000000000015      5.142282445026506        2.0994349088208306       192.1563927557067
-0.12000000000000013      4.95078609690758         2.1359194891808246       132.26858326145432
-0.12000000000000013      5.014897621415266        2.098279619059519        153.0230368979832
-0.12000000000000013      5.079009145922951        2.060639748938213        171.76402818765862
-0.12000000000000012      4.9516243223117105       2.0594844591769013       132.2880819377279
-0.12000000000000012      5.015735846819396        2.021844589055595        153.73862922071132
-0.12000000000000012      4.952462547715841        1.9830494291729779       132.42823643348964
-0.12000000000000012      4.946014212735129        2.5191249564691014       135.52712799479266
-0.1200000000000001       5.011253075950015        2.5589128949334805       162.2776310395738
-0.1200000000000001       5.009449513488326        2.4813934221613407       155.99161676873666
-0.1200000000000001       5.074688376703211        2.5211813606257194       181.81330326763407
-0.1200000000000001       5.076491939164901        2.5987008333978596       187.86084184786992
-0.1200000000000001       5.139927239918098        2.560969299090099        207.9798538552238
-0.1200000000000001       5.141730802379788        2.6384887718622387       213.9912999975436
-0.1200000000000001       5.072884814241522        2.4436618878535796       180.00466202565886
-0.1200000000000001       5.1381236774564085       2.4834498263179587       206.9975097362793
-0.1200000000000001       5.136320114994719        2.405930353545819        204.32506027527887
-0.12000000000000013      4.946997627427209        2.4424323471480127       133.0351659715707
-0.12000000000000013      5.010432928180405        2.404700812840252        157.52769215239363
-0.1200000000000001       5.073868228933603        2.3669692785324914       180.58321799469303
-0.12000000000000013      4.947981042119289        2.3657397378269245       134.96261977023616
-0.12000000000000013      5.011416342872486        2.328008203519164        159.47972232212473
-0.12000000000000015      4.948964456811369        2.2890471285058362       137.0501627874898
-0.1200000000000001       4.95106125261674         2.833575200156848        138.95631791267746
-0.1200000000000001       5.01541137829917         2.8718313674804317       167.70753049563015
-0.1200000000000001       5.015038355861223        2.794750577699291        163.10931326497538
-0.1200000000000001       5.079388481543653        2.8330067450228746       191.80797908870906
-0.12000000000000012      5.079761503981599        2.910087534804015        195.1623389242794
-0.1200000000000001       5.143738607226083        2.8712629123464577       219.26035894199714
-0.12000000000000013      5.144111629664028        2.9483437021275987       222.92953720573698
-0.1200000000000001       5.079015459105707        2.7559259552417332       190.75887977697198
-0.1200000000000001       5.143365584788137        2.7941821225653163       219.6825317373295
-0.1200000000000001       5.142992562350191        2.7171013327841758       218.6080199515577
-0.1200000000000001       4.949799492646338        2.7549626392349116       135.17588351247153
-0.1200000000000001       5.01377659589082         2.716138016777354        163.4921149918096
-0.1200000000000001       5.077753699135305        2.6773133943197966       191.05289896918305
-0.1200000000000001       4.948537732675934        2.676350078312975        136.9119925700635
-0.1200000000000001       5.012514835920418        2.6375254558554175       165.56619017958369
-0.1200000000000001       4.9472759727055315       2.5977375173910384       138.81764500092237
-0.12000000000000013      4.472315948008152        0.9642449383965321       138.75907245332465
-0.12000000000000016      4.409070734928974        1.0051919210608564       138.09509300041833
-0.12000000000000013      4.461672375900978        1.0509209694344583       138.50056533707863
-0.12000000000000013      4.398427162821802        1.0918679520987824       138.75699056185803
-0.12000000000000013      4.3458255218497985       1.0461389037251805       137.96206396998136
-0.1200000000000001       4.335181949742625        1.1328149347631067       139.15297003446094
-0.12000000000000013      4.282580308770623        1.0870858863895045       138.11267484806535
-0.1200000000000001       4.2719367366634495       1.1737619174274305       138.2571308793986
-0.12000000000000012      4.219335095691446        1.1280328690538286       137.12335985495366
-0.12000000000000012      4.451028803793806        1.1375970004723843       138.10017452238074
-0.1200000000000001       4.38778359071463         1.1785439831367084       138.65342487772247
-0.1200000000000001       4.324538377635453        1.2194909658010324       137.62769607681173
-0.12000000000000012      4.4403852316866335       1.2242730315103103       137.9075171955729
-0.1200000000000001       4.377140018607458        1.2652200141746344       137.23182389300933
-0.1200000000000001       4.42974165957946         1.3109490625482363       137.39751973225728
-0.12000000000000013      4.521256413077505        0.6492064401698799       129.56708658790032
-0.12000000000000013      4.487502880990664        0.5842014157082935       127.06521782987954
-0.1200000000000001       4.4537493489038225       0.5191963912467071       127.64995200882689
-0.12000000000000013      4.419995816816981        0.45419136678512084      128.20963405311326
-0.12000000000000013      4.453158791498257        0.652263789971054        129.89997977086176
-0.12000000000000013      4.419405259411416        0.5872587655094677       127.71682530619978
-0.12000000000000013      4.385651727324575        0.5222537410478814       127.5059266058648
-0.12000000000000015      4.385061169919009        0.6553211397722283       130.33242076821216
-0.12000000000000015      4.351307637832168        0.5903161153106419       128.25624881984282
-0.12000000000000015      4.3169635483397615       0.6583784895734024       130.57999401710205
-0.12000000000000013      4.501575469670303        0.8847209763895756       135.24518574450278
-0.12000000000000016      4.433477848091054        0.8877783261907498       135.95754887803406
-0.12000000000000013      4.462737369753204        0.8082543641837932       133.97735438527752
-0.12000000000000012      4.530834991332453        0.8051970143826189       133.38264839366195
-0.1200000000000001       4.491996891415355        0.7287304021768365       132.1813692049467
-0.12000000000000012      4.5600945129946036       0.7256730523756624       131.86050773922327
-0.12000000000000013      4.394639748173956        0.8113117139849673       133.83129015482174
-0.12000000000000013      4.423899269836107        0.7317877519780107       132.22134832177193
-0.12000000000000015      4.355801648256859        0.7348451017791849       132.78908763623255
-0.12000000000000012      3.559128083423143        0.38095710078822415      176.10986974095644
-0.12000000000000013      3.5972221895469287       0.31825216622499547      190.8431697690503
-0.12000000000000013      3.5211073964540915       0.31831145720482434      194.43954307397462
-0.12000000000000013      3.559201502577877        0.25560652264159567      214.6171042003505
-0.12000000000000013      3.635316295670714        0.25554723166176674      206.638470364213
-0.12000000000000013      3.5972956087016623       0.1929015880783669       231.63981462376066
-0.12000000000000015      3.6734104017944995       0.19284229709853803      223.36901192997982
-0.12000000000000012      3.4830867094850406       0.2556658136214245       220.90980290850894
-0.12000000000000013      3.521180815608826        0.19296087905819576      242.8759428900925
-0.12000000000000013      3.4450660225159897       0.19302017003802463      248.64588404979457
-0.12000000000000013      3.863687062348908        0.37885549567186955      160.30891245963457
-0.12000000000000013      3.9019523616669343       0.3168394131853389       167.18167955434143
-0.12000000000000016      3.825641423741252        0.3166759623877295       173.69990915850664
-0.12000000000000013      3.8639067230592783       0.2546598799011989       186.8908298732522
-0.12000000000000012      3.94021766098496         0.25482333069880836      177.83728875040964
-0.1200000000000001       3.9021720223773046       0.1926437974146683       199.50485204577114
-0.12000000000000012      3.978482960302986        0.1928072482122778       189.9242110013953
-0.12000000000000013      3.787595785133597        0.25449642910358944      196.2168976199456
-0.12000000000000013      3.8258610844516228       0.19248034661705885      211.93837400729652
-0.12000000000000015      3.749550146525941        0.1923168958194494       220.93785237837812
-0.12000000000000016      3.787547317617467        0.37938089695095817      161.67593765318856
-0.12000000000000013      3.749501679009811        0.3172013636668181       178.6191376851447
-0.12000000000000016      3.711456040402155        0.2550218303826781       201.40620048219745
-0.12000000000000013      3.711407572886025        0.37990629823004685      167.77571383718998
-0.12000000000000013      3.6733619342783697       0.3177267649459068       186.18364539603613
-0.12000000000000013      3.635267828154584        0.38043169950913547      174.32889964426482
-0.1200000000000001       4.1646565103340745       0.3897236186352815       140.86986789039005
-0.1200000000000001       4.203427517581668        0.3256069229679383       139.66036129336436
-0.1200000000000001       4.127679447655809        0.3249905054078979       147.8924451963735
-0.1200000000000001       4.166450454903403        0.26087380974055474      153.7754156427104
-0.12000000000000012      4.242198524829261        0.2614902273005952       144.1056918273
-0.1200000000000001       4.205221462150996        0.19675711407321161      161.6042189944056
-0.12000000000000013      4.280969532076854        0.197373531633252        150.66246658012346
-0.1200000000000001       4.0907023849775435       0.26025739218051436      164.79680942788605
-0.1200000000000001       4.129473392225137        0.1961406965131712       174.38178354417497
-0.1200000000000001       4.053725322299278        0.1955242789531308       185.29136526660795
-0.1200000000000001       4.089414148337783        0.38700658789442843      144.18670624682738
-0.1200000000000001       4.052437085659517        0.3222734746670449       154.4743295586172
-0.1200000000000001       4.015460022981252        0.25754036143966136      172.04712852866012
-0.12000000000000012      4.014171786341491        0.3842895571535755       150.31155758696255
-0.12000000000000012      3.9771947236632252       0.3195564439261919       162.056023701146
-0.12000000000000013      3.9389294243451993       0.3815725264127225       157.08783620901096
-0.1200000000000001       4.381919057315559        0.3870276490505905       129.29548135162355
-0.1200000000000001       4.348269215569324        0.32380960991147767      131.03986042829715
-0.1200000000000001       4.314619373823089        0.26059157077236483      139.84190341898545
-0.1200000000000001       4.309498208321731        0.38792630557882085      133.2374388650561
-0.1200000000000001       4.275848366575496        0.324708266439708        136.23265960585744
-0.1200000000000001       4.237077359327903        0.3888249621070512       137.7152309582574
-0.12000000000000016      4.2788867888383395       0.5912147718388722       128.01565308235533
-0.12000000000000013      4.313230878330747        0.5231523975761116       128.13781735986723
-0.1200000000000001       4.347574967823153        0.45509002331335113      129.22859666360245
-0.12000000000000013      4.240810029336918        0.5240510541043419       130.38220614548231
-0.12000000000000012      4.275154118829325        0.4559886798415814       132.55863703538282
-0.12000000000000013      4.202733269835496        0.4568873363698117       136.63547495156905
-0.12000000000000012      4.014599149903733        0.6175062744507437       126.90145582645545
-0.1200000000000001       4.052113490011318        0.5605606104968781       129.3375808420547
-0.12000000000000013      3.976871128015026        0.5578435797560253       128.36475160791093
-0.12000000000000013      4.014385468122612        0.5008979158021597       134.18068791977961
-0.1200000000000001       4.0896278301189035       0.5036149465430126       132.86070418854393
-0.1200000000000001       4.051899808230197        0.44395225184829407      140.04279096740078
-0.1200000000000001       4.127142170226489        0.44666928258914707      137.7992900801006
-0.12000000000000013      3.9391431061263202       0.49818088506130664      137.33598346037905
-0.12000000000000013      3.9766574462339053       0.44123522110744107      145.57297645340057
-0.12000000000000015      3.901415084237614        0.4385181903665881       150.39971845556641
-0.12000000000000016      4.241372448730755        0.6481604357927377       127.75491085170034
-0.12000000000000013      4.203295689229333        0.5809967180582075       127.9605348656414
-0.1200000000000001       4.165218929727912        0.5138330003236773       132.44958825197796
-0.12000000000000013      4.1657813491217475       0.6379423820120731       127.71903484655103
-0.12000000000000012      4.1277045896203255       0.5707786642775429       129.25910298353455
-0.12000000000000013      4.09019024951274         0.6277243282314084       128.35032734284417
-0.12000000000000013      4.153722968144418        0.874914406854048        131.26519801726818
-0.12000000000000016      4.194533113193253        0.8207804275338866       132.0247051477277
-0.12000000000000016      4.118942013584247        0.810562373753222        127.78654211165116
-0.12000000000000013      4.159752158633083        0.7564283944330605       128.44363384559887
-0.12000000000000013      4.235343258242089        0.7666464482137252       131.2316013744389
-0.12000000000000016      4.200562303681918        0.7022944151128991       128.0347431503665
-0.12000000000000015      4.276153403290925        0.7125124688935638       130.9362969818738
-0.12000000000000013      4.084161059024075        0.7462103406523959       125.86977066385768
-0.12000000000000013      4.124971204072912        0.6920763613322345       127.62498180240081
-0.12000000000000013      4.0493801044639035       0.6818583075515698       126.3892009700377
-0.12000000000000016      4.392667703042218        0.9419123055109111       136.27128757241147
-0.12000000000000013      4.353829603125121        0.8654456933051287       134.25650672292315
-0.12000000000000016      4.314991503208022        0.7889790810993463       132.9929889614369
-0.12000000000000013      4.313019458076285        0.9195796726252901       134.7214759305356
-0.12000000000000013      4.274181358159187        0.8431130604195076       133.14818252904058
-0.12000000000000015      4.233371213110352        0.897247039739669        133.4312195314148
-0.12000000000000013      4.202932063804688        1.0647532535038835       133.7829330550768
-0.12000000000000013      4.266177276883864        1.0238062708395594       134.80774847645114
-0.12000000000000016      4.329422489963042        0.9828592881752354       135.2840481457195
-0.12000000000000013      4.186529031917932        1.0014736379539384       132.28577381522345
-0.12000000000000013      4.249774244997108        0.9605266552896142       133.7362137602247
-0.12000000000000015      4.170126000031175        0.9381940224039932       131.3531411483442
-0.12000000000000012      4.953499990437779        0.6746970867199171       114.57947360245193
-0.12000000000000013      4.984924775017095        0.5948555676892752       103.40847639997706
-0.12000000000000013      4.910576513387264        0.600855591225991        109.84544445299527
-0.12000000000000013      4.942001297966581        0.521014072195349        100.52488216537678
-0.12000000000000012      5.016349559596412        0.5150140486586332       93.85697755105275
-0.12000000000000013      4.973426082545899        0.441172553164707        91.54269199806417
-0.12000000000000013      5.047774344175728        0.43517252962799124      84.64293001189894
-0.12000000000000012      4.86765303633675         0.5270140957320647       107.12438785997838
-0.12000000000000012      4.899077820916068        0.44717257670142274      97.19258557885158
-0.12000000000000013      4.8247295592862365       0.45317260023813843      105.19344187688375
-0.12000000000000013      5.0198227869150855       0.7174681699661637       110.28356771163692
-0.12000000000000013      5.022650052962231        0.6551632365493197       104.81071136074632
-0.12000000000000013      5.088972849439538        0.6979343197955663       102.16641981194843
-0.12000000000000013      5.086145583392392        0.7602392532124103       109.475907934584
-0.12000000000000013      5.155295645916844        0.7407054030418129       100.08659071020482
-0.12000000000000015      5.152468379869699        0.8030103364586567       109.92660202215325
-0.12000000000000012      5.0918001154866825       0.6356293863787223       97.04431505458804
-0.12000000000000013      5.158122911963989        0.6784004696249689       94.77061092045278
-0.12000000000000013      5.160950178011134        0.616095536208125        89.67402806785707
-0.1200000000000001       4.862463501492522        0.6675600876321143       118.70164332590751
-0.1200000000000001       4.8195400244420075       0.593718592138188        113.63031845529235
-0.1200000000000001       4.7766165473914945       0.5198770966442618       111.85839867169058
-0.1200000000000001       4.771427012547266        0.6604230885443114       121.46480961778329
-0.1200000000000001       4.728503535496753        0.5865815930503853       117.45377116768523
-0.1200000000000001       4.680390523602011        0.6532860894565086       124.72527432920435
-0.12000000000000013      5.123224900065999        0.5557878673480805       87.0162202977725
-0.12000000000000013      5.085499622120864        0.4954801984880359       84.76920988862196
-0.12000000000000012      5.054074837541547        0.5753217175186778       94.33790217642137
-0.1200000000000001       4.736585760030503        0.9055981018022895       133.1290558808006
-0.1200000000000001       4.7908143176323215       0.8478728480316964       127.83003407067662
-0.1200000000000001       4.699777828687067        0.8407358489438936       131.35902285237052
-0.1200000000000001       4.754006386288886        0.7830105951733004       127.2621275998626
-0.1200000000000001       4.845042875234141        0.7901475942611034       124.7192178641586
-0.1200000000000001       4.808234943890703        0.7252853414027074       124.10562253419322
-0.1200000000000001       4.89927143283596         0.7324223404905101       121.79563522307376
-0.1200000000000001       4.662969897343629        0.7758735960854977       130.59053467749672
-0.1200000000000001       4.717198454945448        0.7181483423149045       126.3659059252602
-0.1200000000000001       4.626161966000192        0.7110113432271017       130.09231548983286
-0.1200000000000001       4.670518307024916        0.9202598109508501       135.79954692746122
-0.1200000000000001       4.633710375681479        0.8553975580924542       132.50964149370657
-0.1200000000000001       4.596902444338041        0.7905353052340583       131.84327684307837
-0.12000000000000012      4.604450854019328        0.9349215200994108       136.54758931178927
-0.12000000000000012      4.567642922675891        0.8700592672410148       133.02293145908473
-0.12000000000000013      4.53838340101374         0.9495832292479714       137.45268368503122
-0.12000000000000013      4.961060460023605        0.9976968520185993       127.7609314085176
-0.12000000000000016      5.022256627799302        1.0340376709191215       125.30350745547075
-0.12000000000000016      5.025493139104455        0.9597179939401753       121.47455983954671
-0.12000000000000013      5.086689306880152        0.9960588128406974       121.54674403466102
-0.12000000000000013      5.083452795574999        1.0703784898196436       127.64710734611992
-0.12000000000000016      5.147885474655849        1.0323996317412196       125.44102946690364
-0.12000000000000015      5.144648963350696        1.1067193087201659       132.89462788468478
-0.12000000000000013      5.089925818185305        0.9217391358617513       118.65855786324656
-0.12000000000000013      5.1511219859610025       0.9580799547622735       120.39625764114442
-0.12000000000000015      5.154358497266156        0.8837602777833273       117.02170054417638
-0.12000000000000013      4.955390107834235        0.7554470280445877       117.40330961378902
-0.12000000000000013      5.021712904311543        0.7982181112908342       114.37337399406256
-0.12000000000000013      4.957280225230692        0.8361969693692581       120.22855707780136
-0.12000000000000016      5.0236030217079986       0.8789680526155047       118.11398470841134
-0.12000000000000015      4.959170342627148        0.9169469106939288       123.24394859711018
-0.12000000000000013      5.088035700788849        0.8409891945370808       115.58033989168571
-0.12000000000000013      4.904941785025329        0.9746721644645219       129.71878779942227
-0.12000000000000013      4.903051667628874        0.8939222231398513       125.22651674819768
-0.1200000000000001       4.901161550232416        0.8131722818151808       122.98874057098809
-0.12000000000000012      4.848823110027054        0.9516474769104444       129.94818758424123
-0.1200000000000001       4.846932992630597        0.8708975355857739       126.02785889009384
-0.12000000000000012      4.792704435028778        0.928622789356367        130.63710941053756
-0.1200000000000001       4.500885625361191        1.2744824228806726       137.14056339263118
-0.1200000000000001       4.511529197468364        1.1878063918427466       136.2503477308831
-0.1200000000000001       4.572029591142922        1.238015783213109        136.0579009084762
-0.1200000000000001       4.582673163250095        1.151339752175183        135.5854665693197
-0.1200000000000001       4.643173556924653        1.2015491435455452       135.58656408164728
-0.12000000000000013      4.653817129031826        1.1148731125076192       135.9783917283796
-0.12000000000000012      4.714317522706384        1.1650825038779817       134.85785647507683
-0.12000000000000013      4.522172769575537        1.1011303608048206       136.77289208893944
-0.12000000000000013      4.593316735357268        1.064663721137257        137.09867781924243
-0.12000000000000015      4.53281634168271         1.0144543297668944       138.63499327767948
-0.1200000000000001       4.731018700699474        0.9704692023212124       134.85299946949993
-0.1200000000000001       4.787137375697749        0.9934938898752899       132.02829479755948
-0.1200000000000001       4.725451641368444        1.0353403028401356       134.59285501819116
-0.1200000000000001       4.78157031636672         1.058364990394213        132.02109001342797
-0.1200000000000001       4.719884582037414        1.1002114033590584       134.37482972632932
-0.12000000000000013      4.77600325703569         1.123236090913136        132.44644436251662
-0.12000000000000013      4.843256050696024        1.0165185774293675       131.64467029382828
-0.12000000000000013      4.8376889913649945       1.0813896779482906       131.4572731834815
-0.12000000000000015      4.899374725694299        1.0395432649834448       130.91588826961623
-0.12000000000000013      4.659384188362856        1.0500020119886961       136.97243246062786
-0.1200000000000001       4.664951247693886        0.9851309114697732       137.54391319798236
-0.12000000000000013      4.598883794688298        0.9997926206183338       138.54368396576763
-0.12000000000000013      4.953291571342152        1.295602147473322        132.1150940256607
-0.12000000000000016      5.016199588540187        1.33424439218862         132.61671332342723
-0.12000000000000016      5.016429961288212        1.2574666425101635       131.05460918614625
-0.12000000000000013      5.079337978486246        1.2961088872254616       136.53654025157508
-0.12000000000000013      5.079107605738221        1.372886636903918        141.24443533388256
-0.12000000000000016      5.142245995684281        1.3347511319407597       147.1879188906303
-0.12000000000000013      5.142015622936254        1.411528881619216        154.65822535558607
-0.12000000000000013      5.079568351234273        1.2193311375470048       133.02672047728498
-0.12000000000000013      5.142476368432307        1.257973382262303        140.9958602265539
-0.12000000000000015      5.1427067411803336       1.1811956325838464       136.6244301565062
-0.12000000000000016      4.955233793512516        1.2211258236096412       129.49977770370276
-0.12000000000000013      5.018372183458576        1.1829903186464827       129.44116478409822
-0.12000000000000016      5.081510573404636        1.1448548136833243       131.5485387993486
-0.12000000000000013      4.957176015682879        1.1466494997459606       128.74532855018424
-0.12000000000000013      5.020314405628939        1.1085139947828022       127.89526081622184
-0.12000000000000015      4.959118237853241        1.07217317588228         128.22838619981434
-0.12000000000000016      4.956347501881487        1.523277613930101        133.43128454518936
-0.12000000000000013      5.01823687556641         1.4860280364931395       137.4209081965672
-0.12000000000000016      5.080126249251332        1.4487784590561779       145.46709404227627
-0.12000000000000013      4.955328858368375        1.4473857917778412       131.95782334967254
-0.12000000000000013      5.017218232053298        1.4101362143408798       133.96318824903256
-0.12000000000000015      4.954310214855264        1.3714939696255817       131.12687876245548
-0.12000000000000013      4.774061034865326        1.1977124147768168       132.2245712362026
-0.12000000000000013      4.835746769194632        1.155866001811971        130.9172313987487
-0.12000000000000013      4.833804547024268        1.2303423256756518       131.41216556338998
-0.12000000000000016      4.895490281353574        1.1884959127108061       130.07107575026862
-0.12000000000000015      4.89354805918321         1.2629722365744867       132.2264813664279
-0.12000000000000013      4.8974325035239366       1.1140195888471256       129.95905547534386
-0.12000000000000012      4.705452340220869        1.456328392433239        128.99041324350674
-0.12000000000000013      4.768430791514302        1.4920386533455192       126.15701235827996
-0.12000000000000013      4.76741214800119         1.41614683119326         129.83808611225516
-0.12000000000000013      4.830390599294622        1.4518570921055403       129.1330122647607
-0.12000000000000013      4.831409242807734        1.5277489142577998       126.45634159534461
-0.12000000000000016      4.8933690505880545       1.4875673530178206       130.79636912977503
-0.12000000000000015      4.894387694101166        1.5634591751700802       130.03723980996176
-0.12000000000000013      4.829371955781511        1.3759652699532805       130.79782247620705
-0.12000000000000013      4.892350407074943        1.4116755308655609       131.0222082473199
-0.12000000000000015      4.891331763561832        1.3357837087133013       132.91120789237266
-0.12000000000000013      4.707668635842248        1.3835169202944249       130.97043277866888
-0.12000000000000013      4.769628443622569        1.3433353590544457       130.04606179222813
-0.12000000000000013      4.83158825140289         1.3031537978144663       131.4836571930171
-0.12000000000000012      4.709884931463627        1.3107054481556104       132.3231755628044
-0.12000000000000013      4.771844739243948        1.270523886915631        131.02391376224404
-0.12000000000000013      4.712101227085006        1.237893976016796        133.80722735058765
-0.12000000000000016      4.703347686968873        1.6773488724594898       120.63754958692076
-0.12000000000000013      4.767027689346303        1.6393856400296867       121.31429012217168
-0.12000000000000016      4.8307076917237355       1.6014224075998835       124.41069453237301
-0.12000000000000013      4.704049238052871        1.603675379117406        122.60475776632535
-0.12000000000000013      4.767729240430302        1.565712146687603        122.3768829629404
-0.12000000000000013      4.70475078913687         1.5300018857753228       124.83188530574122
-0.1200000000000001       4.498669329739813        1.3472938950194873       134.76594276791775
-0.1200000000000001       4.569813295521543        1.3108272553519236       135.23004671357512
-0.1200000000000001       4.567596999900164        1.3836387274907378       131.90881226730858
-0.1200000000000001       4.638740965681896        1.3471720878231743       133.1448793876885
-0.1200000000000001       4.636524670060517        1.4199835599619886       130.17499765342188
-0.1200000000000001       4.640957261303274        1.2743606156843597       134.72051057072775
-0.12000000000000013      4.687175536856229        2.681944104459201        63.246140932370785
-0.12000000000000013      4.753146965796357        2.7198518783836128       79.06758029006805
-0.12000000000000016      4.751885205825953        2.6412393174616757       77.66820385033094
-0.12000000000000013      4.817856634766082        2.679147091386088        94.13253191580931
-0.12000000000000012      4.819118394736485        2.7577596523080246       97.13424098188021
-0.1200000000000001       4.8838280637062095       2.7170548653104993       113.50697326039692
-0.12000000000000012      4.885089823676612        2.7956674262324364       116.75901903944886
-0.12000000000000013      4.816594874795679        2.6005345304641514       96.5534865351504
-0.12000000000000012      4.882566303735807        2.638442304388563        115.19121068228716
-0.12000000000000013      4.8813045437654035       2.5598297434666266       116.78199527454265
-0.12000000000000012      4.430003946934369        2.848241177169084        52.65898139832717
-0.12000000000000013      4.4942968444148335       2.806666908991613        45.94730310473806
-0.1200000000000001       4.429441451301321        2.7713430135081487       57.62080851310409
-0.12000000000000013      4.4937343487817865       2.7297687453306776       51.684986276822606
-0.12000000000000013      4.5585897418952985       2.7650926408141423       45.524114728765326
-0.12000000000000013      4.5580272462622515       2.688194477153207        52.37748236583995
-0.12000000000000015      4.622882639375764        2.723518372636671        52.469881857661576
-0.12000000000000013      4.622320143742717        2.6466202089757362       57.20286877649249
-0.1200000000000001       4.428878955668274        2.694444849847213        59.35508187760813
-0.1200000000000001       4.4931718531487395       2.652870581669742        54.098708528757534
-0.12000000000000012      4.5574647506292045       2.6112963134922715       55.38327643696495
-0.1200000000000001       4.4283164600352265       2.6175466861862775       61.571637517114866
-0.12000000000000012      4.492609357515692        2.575972418008807        57.675268460635365
-0.1200000000000001       4.4277539644021795       2.540648522525342        69.057103122443
-0.12000000000000012      4.686081822187669        2.370014564199058        78.02462028147488
-0.12000000000000013      4.751064919824534        2.4072921622665686       88.017461525192
-0.12000000000000013      4.752048334516614        2.330599552945481        89.5347110732367
-0.12000000000000013      4.817031432153478        2.3678771510129915       99.21367430460539
-0.12000000000000012      4.816048017461399        2.4445697603340797       101.14428988948262
-0.12000000000000013      4.882014529790344        2.405154749080502        114.17635443844675
-0.12000000000000013      4.881031115098264        2.4818473584015903       116.47040252466887
-0.12000000000000013      4.818014846845559        2.291184541691903        103.68907467845338
-0.12000000000000013      4.882997944482424        2.328462139759414        116.40467992493528
-0.12000000000000015      4.883981359174504        2.2517695304383256       119.60832326150577
-0.12000000000000016      4.686902108189089        2.603961719394165        65.13044379663789
-0.12000000000000013      4.751611777158813        2.5632569323966403       83.08362024264893
-0.12000000000000013      4.81632144612854         2.5225521453991155       101.17264541409583
-0.12000000000000013      4.686628679521949        2.5259793343291292       69.05452853762192
-0.12000000000000013      4.751338348491673        2.4852745473316045       87.69940361913919
-0.12000000000000013      4.686355250854809        2.4479969492640934       73.16359951969712
-0.1200000000000001       4.4923359288485525       2.497990032943771        65.94462285546544
-0.1200000000000001       4.557191321962065        2.5333139284272357       58.50249908227433
-0.1200000000000001       4.6220467150755775       2.5686378239107004       58.63705751060987
-0.1200000000000001       4.556917893294925        2.4553315433622          66.61417728756109
-0.12000000000000012      4.621773286408437        2.4906554388456645       62.41936837538561
-0.1200000000000001       4.621499857741297        2.4126730537806287       69.82623491996407
-0.12000000000000013      4.696758150301886        2.0605802929378703       98.83438907541826
-0.12000000000000016      4.760055580602276        2.09852384949959         104.26573088540837
-0.12000000000000013      4.7608938060064085       2.022088819495666        106.01393471873035
-0.12000000000000013      4.824191236306798        2.0600323760573858       110.27399304884715
-0.12000000000000013      4.823353010902667        2.136467406061309        112.14639490318822
-0.12000000000000013      4.887488666607189        2.097975932619105        118.81920451166829
-0.12000000000000015      4.886650441203058        2.1744109626230284       122.04336958837882
-0.12000000000000012      4.82502946171093         1.9835973460534624       111.20992960013481
-0.12000000000000012      4.88832689201132         2.0215409026151816       118.4283712301028
-0.12000000000000012      4.889165117415452        1.9451058726112582       117.41225433401164
-0.12000000000000016      4.698230146697632        1.983190811153796        105.89427503813687
-0.12000000000000013      4.762365802402154        1.9446993377115922       110.36578625110741
-0.1200000000000001       4.8265014581066765       1.906207864269388        114.06611434581825
-0.12000000000000013      4.699702143093379        1.9058013293697216       108.84671038590295
-0.12000000000000013      4.763837798797901        1.8673098559275179       112.86678330674957
-0.12000000000000015      4.701174139489126        1.8284118475856475       111.90707587983732
-0.12000000000000013      4.6887509042162225       2.2926559963837607       84.25975720346338
-0.12000000000000013      4.7547174165451676       2.2532409851301836       96.3482930350008
-0.12000000000000016      4.820683928874113        2.213825973876606        109.61019949052726
-0.12000000000000013      4.691419986244777        2.215297428568464        88.0093215345295
-0.12000000000000013      4.757386498573722        2.1758824173148863       100.72539238674283
-0.12000000000000015      4.694089068273332        2.137938860753167        91.87278408797714
-0.12000000000000013      4.422252248147342        2.228023004895801        90.98322885993677
-0.12000000000000016      4.488209641657424        2.263520894721615        82.33218204870337
-0.12000000000000016      4.490878723685977        2.186162326906318        87.49630272870198
-0.12000000000000013      4.55683611719606         2.221660216732132        81.76866315753722
-0.12000000000000013      4.554167035167506        2.2990187845474295       79.1499758495857
-0.12000000000000016      4.622793510706142        2.2571581065579465       81.17689120128415
-0.12000000000000013      4.620124428677587        2.3345166743732433       77.8553140181076
-0.12000000000000013      4.559505199224613        2.1443016489168354       88.10875167776103
-0.12000000000000013      4.625462592734696        2.1797995387426496       84.55510477445458
-0.12000000000000015      4.6281316747632495       2.102440970927353        90.51815602113169
-0.1200000000000001       4.42637853533847         2.4624921431179567       76.09516354548956
-0.1200000000000001       4.490960499784842        2.4198336535363856       74.14503541259312
-0.1200000000000001       4.555542464231215        2.377175163954815        75.17836437592467
-0.12000000000000012      4.425003106274761        2.3843357637105713       80.47332930181886
-0.12000000000000013      4.489585070721134        2.341677274129           78.67149445887176
-0.12000000000000013      4.423627677211051        2.306179384303186        84.98461054514154
-0.12000000000000012      4.12837404383571         2.4031774158641364       117.58822589349008
-0.1200000000000001       4.2032190239773275       2.437545192529438        102.5210138879557
-0.12000000000000013      4.201843594913618        2.3593888131220524       106.06269476016777
-0.12000000000000013      4.2766885750552355       2.3937565897873543       93.62582711263886
-0.1200000000000001       4.278064004118945        2.4719129691947392       92.63687962596833
-0.1200000000000001       4.351533555196852        2.4281243664526553       85.04355216241495
-0.1200000000000001       4.352908984260562        2.5062807458600407       83.39930641407558
-0.12000000000000013      4.275313145991526        2.3156002103799684       100.32297190059396
-0.12000000000000013      4.3501581261331435       2.34996798704527         89.10291609447206
-0.12000000000000015      4.348782697069435        2.2718116076378845       95.85752033257731
-0.1200000000000001       4.449697874290369        1.9025550041049786       110.88343375919334
-0.1200000000000001       4.511462943293248        1.9420613263132012       103.57380614972537
-0.1200000000000001       4.512934939688995        1.8646718445291273       110.00885149919236
-0.1200000000000001       4.574700008691874        1.9041781667373503       104.88347642768942
-0.12000000000000012      4.573228012296127        1.9815676485214244       100.50666224102937
-0.12000000000000013      4.636465077694753        1.9436844889455733       103.63044008134783
-0.12000000000000013      4.634993081299006        2.0210739707296472       98.85258188780355
-0.12000000000000012      4.576172005087621        1.826788684953276        110.60238789213113
-0.12000000000000013      4.6379370740905          1.8662950071614988       107.13718453805889
-0.12000000000000013      4.639409070486247        1.7889055253774244       112.28273234306626
-0.12000000000000013      4.429113654683098        2.1466560046980954       96.5663670127975
-0.12000000000000013      4.497740130221734        2.104795326708613        94.55424807658841
-0.12000000000000013      4.56636660576037         2.06293464871913         95.4033304954002
-0.12000000000000012      4.435975061218855        2.0652890045003898       100.39339385622586
-0.12000000000000012      4.504601536757491        2.023428326510907        98.73904270866413
-0.12000000000000012      4.442836467754612        1.9839220043026842       104.37859553538632
-0.1200000000000001       4.464615447448391        1.6109465792219109       125.95761556661417
-0.1200000000000001       4.524123119557511        1.6459655258668264       120.98310685000337
-0.1200000000000001       4.52482467064151         1.572292032524743        125.41459728556973
-0.1200000000000001       4.584332342750631        1.6073109791696585       122.60611191304143
-0.12000000000000012      4.583630791666632        1.680984472511742        119.11945804728683
-0.1200000000000001       4.643840014859752        1.642329925814574        121.53006014773246
-0.12000000000000013      4.6431384637757525       1.7160034191566576       117.9932822158243
-0.1200000000000001       4.58503389383463         1.533637485827575        125.66340187698009
-0.12000000000000012      4.644541565943751        1.5686564324724905       123.80129003757813
-0.1200000000000001       4.645243117027748        1.494982939130407        126.55083248593559
-0.1200000000000001       4.4558970004811576       1.5359472000534924       129.57927864557345
-0.1200000000000001       4.516106223674277        1.4972926533563244       128.34299497532908
-0.1200000000000001       4.5763154468673966       1.4586381066591565       128.19526164265625
-0.1200000000000001       4.447178553513925        1.4609478208850737       131.8246017113457
-0.1200000000000001       4.507387776707045        1.4222932741879057       130.6564740184556
-0.1200000000000001       4.438460106546692        1.385948441716655        134.21351654830545
-0.1200000000000001       4.453427267579875        1.8296528978842115       115.30538902325185
-0.1200000000000001       4.516664332978501        1.7917697383083604       114.52736760283577
-0.1200000000000001       4.579901398377127        1.7538865787325089       115.22380411407265
-0.1200000000000001       4.45715666086938         1.7567507916634448       117.70903545714273
-0.1200000000000001       4.520393726268006        1.7188676320875933       117.14722067742564
-0.1200000000000001       4.460886054158886        1.683848685442678        120.26117117892295
-0.12000000000000013      4.240267945735122        1.765078676898496        127.62862391002072
-0.12000000000000013      4.292625427873933        1.7994477587001163       122.71090082356565
-0.12000000000000013      4.296354821163439        1.7265456524793497       127.06732343726401
-0.1200000000000001       4.348712303302251        1.7609147342809701       121.87170624188784
-0.12000000000000012      4.344982910012745        1.8338168405017372       119.32792392965553
-0.1200000000000001       4.401069785441063        1.7952838160825908       118.69347796643365
-0.12000000000000012      4.397340392151557        1.868185922303358        116.28802017502274
-0.12000000000000012      4.352441696591756        1.6880126280602035       126.43372216827608
-0.1200000000000001       4.404799178730568        1.7223817098618242       121.02058076462932
-0.12000000000000012      4.408528572020073        1.6494796036410573       126.35822910080125
-0.1200000000000001       4.249611794459577        1.5331701634072927       133.06372886490163
-0.1200000000000001       4.30336270770678         1.552614267360947        129.96202937542796
-0.1200000000000001       4.294644260739548        1.4776148881925286       133.85754341833
-0.1200000000000001       4.34839517398675         1.4970589921461832       130.83709779525924
-0.1200000000000001       4.357113620953983        1.572058371314602        129.45942666742934
-0.1200000000000001       4.402146087233954        1.5165030960998378       130.29226602898473
-0.1200000000000001       4.4108645342011865       1.5915024752682563       129.17443719022006
-0.1200000000000001       4.339676727019519        1.4220596129777645       134.2293242805074
-0.1200000000000001       4.393427640266722        1.441503716931419        132.30764947321197
-0.1200000000000001       4.38470919329949         1.3665043377630004       135.1026336460145
-0.12000000000000013      4.242603907916235        1.707101548525695        129.51062065938208
-0.1200000000000001       4.2986907833445525       1.668568524106549        128.9249631109492
-0.1200000000000001       4.3547776587728695       1.6300354996874025       129.25862640015998
-0.12000000000000012      4.244939870097349        1.6491244201528943       130.2064693603811
-0.1200000000000001       4.301026745525666        1.610591395733748        129.44154681877708
-0.12000000000000012      4.247275832278463        1.5911472917800935       131.09673850996995
-0.12000000000000012      1.7360196494457518       0.38145714558558497      168.62274743395662
-0.1200000000000001       1.774126447258116        0.3187385120056112       186.35751049332274
-0.12000000000000013      1.6978276721790833       0.318790650620634        181.2165719051266
-0.1200000000000001       1.7359344699914472       0.25607201704066024      204.67498937351766
-0.1200000000000001       1.81223324507048         0.25601987842563745      212.83878468660765
-0.1200000000000001       1.7740412678038113       0.19335338346068648      233.26845824624976
-0.1200000000000001       1.850340042882844        0.19330124484566372      240.87605382462448
-0.12000000000000012      1.6596356949124147       0.25612415565568303      196.60682271844732
-0.1200000000000001       1.6977424927247786       0.19340552207570927      221.56726856414937
-0.12000000000000013      1.6214437176457461       0.19345766069073206      213.15333702799325
-0.12000000000000013      1.6609781079510872       0.38239771231690767      166.1953808028249
-0.12000000000000013      1.6227861306844187       0.31973121735195664      176.60295182897235
-0.12000000000000013      1.58459415341775         0.25706472238700573      191.44448689270217
-0.12000000000000013      1.5859365664564227       0.3833382790482303       159.09786192667096
-0.12000000000000013      1.547744589189754        0.32067178408327934      168.85465732668743
-0.12000000000000015      1.510895024961758        0.38427884577955296      152.51003446810444
-0.12000000000000012      2.040449729829753        0.3811703305205034       183.9544861255445
-0.12000000000000013      2.0785759634856227       0.31847137950404253      205.0067026678184
-0.1200000000000001       2.002449007546116        0.3185234007068          203.01042215634192
-0.1200000000000001       2.0405752412019864       0.25582444969033913      228.79562056411436
-0.12000000000000012      2.1167021971414925       0.2557724284875816       233.53296367065929
-0.1200000000000001       2.0787014748578563       0.19312549867387818      258.9607755029453
-0.12000000000000013      2.1548284307973624       0.1930734774711207       262.8312229625817
-0.1200000000000001       1.9644482852624803       0.2558764708930967       222.29355734052308
-0.1200000000000001       2.00257451891835         0.19317751987663576      249.00565611642773
-0.1200000000000001       1.926447562978844        0.1932295410793933       242.2496615066118
-0.12000000000000013      1.9643422097337528       0.3812420342867738       182.78960346713916
-0.1200000000000001       1.9263414874501166       0.31859510447307043      198.66938719716444
-0.1200000000000001       1.8883407651664799       0.25594817465936703      217.40724185787278
-0.12000000000000012      1.8882346896377524       0.3813137380530442       175.83076655021944
-0.1200000000000001       1.8502339673541162       0.3186668082393408       190.94254234482216
-0.12000000000000013      1.8121271695417522       0.38138544181931455      169.24735231274377
-0.1200000000000001       2.9513903505222703       0.3791941936118336       200.8272961694153
-0.1200000000000001       2.9892693719457295       0.316416314648294        222.87537308076367
-0.1200000000000001       2.913542762891715        0.3168985177995856       224.87535770654463
-0.1200000000000001       2.951421784315175        0.2541206388360461       245.6273729791975
-0.1200000000000001       3.027148393369189        0.25363843568475447      244.20512066929888
-0.1200000000000001       2.9893008057386345       0.19134275987250648      267.5472413705271
-0.1200000000000001       3.065027414792649        0.19086055672121488      265.67142538868654
-0.1200000000000001       2.8756951752611606       0.2546028419873376       248.74959678279538
-0.1200000000000001       2.9135741966846203       0.19182496302379806      270.5485569753727
-0.1200000000000001       2.8378475876306055       0.19230716617508964      272.67987364107165
-0.12000000000000009      3.2541499778725695       0.3783119018567103       189.8967641726663
-0.1200000000000001       3.2923738172911614       0.31632755800618895      210.22399052905658
-0.1200000000000001       3.2163390924584543       0.3157545958319516       210.93795914338833
-0.1200000000000001       3.254562931877046        0.25377025198143016      235.76939435981512
-0.1200000000000001       3.3305976567097537       0.2543432141556675       229.54839041353483
-0.1200000000000001       3.2927867712956385       0.1917859081309088       256.06015957065694
-0.1200000000000001       3.368821496128346        0.19235887030514615      249.35557613038154
-0.1200000000000001       3.178528207044339        0.2531972898071928       238.87703312751898
-0.1200000000000001       3.216752046462931        0.19121294595667143      265.39481046200706
-0.1200000000000001       3.1407173216302238       0.19063998378243407      267.3765765505743
-0.1200000000000001       3.1784600710349946       0.3785324747954912       187.41481092675258
-0.1200000000000001       3.140649185620879        0.3159751687707324       211.93087629683615
-0.1200000000000001       3.102838300206764        0.2534178627459736       239.02687831441872
-0.1200000000000001       3.1027701641974197       0.378753047734272        192.46941464584296
-0.1200000000000001       3.0649592787833044       0.31619574170951326      218.35467702239944
-0.1200000000000001       3.027080257359845        0.3789736206730528       197.78524252985082
-0.1200000000000001       3.4828835570354992       0.38029580105534566      175.62038386617076
-0.1200000000000001       3.4448628700664488       0.3176501574719458       197.69580450289007
-0.1200000000000001       3.4068421830973974       0.255004513888546        224.1416150427716
-0.1200000000000001       3.406639030647856        0.37963450132246723      181.99782472738946
-0.1200000000000001       3.368618343678805        0.3169888577390674       205.61076510936385
-0.1200000000000001       3.3303945042602128       0.37897320158958875      188.74591924159827
-0.12000000000000015      3.1020779205199203       0.6270919757971386       108.02164411035176
-0.12000000000000013      3.1400959348580826       0.5648969573120315       128.42663543333458
-0.12000000000000016      3.064406028020507        0.5651175302508123       124.03733024516019
-0.12000000000000013      3.10242404235867         0.5029225117657053       146.65762536292604
-0.12000000000000012      3.178113949196245        0.5027019388269245       148.1730479698873
-0.1200000000000001       3.140442056696832        0.4407274932805982       167.6103794957513
-0.1200000000000001       3.2161319635344072       0.4405069203418174       168.80989133858716
-0.12000000000000013      3.026734135521095        0.5031430847044861       148.64655797676068
-0.12000000000000012      3.0647521498592574       0.44094806621937904      171.58307105335615
-0.12000000000000013      2.9890622430216824       0.4411686391581598       174.85344762782984
-0.1200000000000001       2.647938009530241        0.3791971110270268       200.14172246769192
-0.1200000000000001       2.6859535071476937       0.3169007058609805       222.47766251175875
-0.1200000000000001       2.6099355024525313       0.31668908558245973      225.2666906932679
-0.1200000000000001       2.647951000069983        0.25439268041641344      249.29619317574299
-0.1200000000000001       2.723969004765146        0.2546043006949342       249.04418308747503
-0.1200000000000001       2.685966497687436        0.19209627525036707      277.29666005835554
-0.1200000000000001       2.7619845023825986       0.19230789552888794      275.64436960127813
-0.1200000000000001       2.571932995374821        0.25418106013789254      247.64253951149374
-0.1200000000000001       2.6099484929922734       0.19188465497184626      272.88547956971394
-0.1200000000000001       2.533930488297111        0.19167303469332542      270.13539341357136
-0.1200000000000001       2.8755272652742634       0.3791949229656319       197.33647356953364
-0.1200000000000001       2.8376796776437083       0.31689924715338397      223.53130033206534
-0.1200000000000001       2.7998320900131533       0.2546035713411359       246.47531289331678
-0.1200000000000001       2.7996641800262556       0.3791956523194302       196.08822294806862
-0.1200000000000001       2.761816592395701        0.3168999765071822       221.26958946648563
-0.1200000000000001       2.7238010947782483       0.3791963816732285       194.96945711021192
-0.12000000000000012      2.3442561118403997       0.37903279223550823      195.22356976511003
-0.1200000000000001       2.38217407918515         0.31656584648882075      217.39359948029866
-0.12000000000000013      2.306430749993608        0.3168682257902961       218.51589060207297
-0.1200000000000001       2.3443487173383586       0.2544012800436087       244.59025227972273
-0.1200000000000001       2.4200920465299003       0.25409890074213326      245.62818028753026
-0.1200000000000001       2.3822666846831084       0.19193433429692114      274.68033163338066
-0.1200000000000001       2.4580100138746506       0.19163195499544577      274.13355205186986
-0.12000000000000012      2.268605388146816        0.254703659345084        240.1687672877357
-0.1200000000000001       2.3065233554915663       0.1922367135983965       267.18053366300876
-0.12000000000000013      2.2307800263000246       0.19253909289987187      262.1351649828438
-0.12000000000000013      2.268304516337738        0.379567176806757        195.07259635709636
-0.12000000000000013      2.230479154490946        0.3174026103615449       214.82329429899193
-0.12000000000000013      2.1926537926441543       0.25523804391633276      235.5890862286353
-0.12000000000000012      2.1923529208350763       0.3801015613780058       188.66878621763055
-0.12000000000000012      2.1545275589882844       0.3179369949327937       207.56025831128065
-0.12000000000000013      2.1164013253324145       0.3806359459492546       182.55200275268368
-0.1200000000000001       2.572017535107781        0.37915603132914716      201.34887933592665
-0.1200000000000001       2.534015028030071        0.31664800588458003      223.4195231582502
-0.1200000000000001       2.4960125209523607       0.2541399804400129       244.59634026402222
-0.1200000000000001       2.4960970606853206       0.3791149516312675       196.60238363855336
-0.1200000000000001       2.4580945536076104       0.3166069261867004       217.79397868952535
-0.1200000000000001       2.42017658626286         0.3790738719333879       192.06212035422294
-0.12000000000000013      2.7980232064686885       0.6285420950724706       108.11004597803962
-0.12000000000000013      2.836364992482084        0.5662051197073114       129.3090887669324
-0.12000000000000013      2.7605019072340773       0.5662058490611096       129.67334135461383
-0.1200000000000001       2.798843693247472        0.5038688736959503       148.2233955595729
-0.12000000000000012      2.8747067784954794       0.5038681443421521       151.75983675984492
-0.1200000000000001       2.8371854792608677       0.44153189833079115      170.91261444788026
-0.12000000000000012      2.913048564508875        0.4415311689769928       174.7361071333557
-0.12000000000000012      2.7229806079994647       0.5038696030497487       151.97594004116317
-0.1200000000000001       2.7613223940128604       0.44153262768458945      170.77090028733605
-0.12000000000000012      2.685459308764853        0.44153335703838775      174.87582556092843
-0.12000000000000016      3.0260642420071124       0.6274545056159716       102.54249602225914
-0.12000000000000013      2.9883923495077          0.5654800600696455       124.69440654648716
-0.12000000000000013      2.9507204570082872       0.5035056145233192       150.81094439377162
-0.12000000000000013      2.9500505634943046       0.6278170354348046       103.57108212040248
-0.12000000000000013      2.912378670994892        0.5658425898884784       128.27481737702976
-0.12000000000000015      2.8740368849814963       0.6281795652536375       105.0334030632959
-0.1200000000000001       2.495195981587593        0.627790204838987        105.12220739321702
-0.1200000000000001       2.533381488573255        0.5656419313859969       122.73363843018763
-0.1200000000000001       2.4574610141507947       0.5656008516881172       127.20259261844097
-0.1200000000000001       2.4956465211364565       0.5034525782351273       146.8043620151888
-0.1200000000000001       2.571566995558917        0.5034936579330069       148.73970250395612
-0.1200000000000001       2.5338320281221183       0.44130430478213717      173.1911741421458
-0.1200000000000001       2.6097525025445787       0.4413453844800169       175.75983129511238
-0.1200000000000001       2.419726046713996        0.5034114985372475       148.99861340143207
-0.1200000000000001       2.4579115536996583       0.4412632250842575       169.52343912985322
-0.1200000000000001       2.381991079277198        0.44122214538637783      171.4682443479914
-0.12000000000000013      2.722316400248415        0.6283541225140997       107.1187717685737
-0.1200000000000001       2.684795101013803        0.5660178765027388       128.76402266314034
-0.1200000000000001       2.647273801779191        0.5036816304913778       151.34004691524717
-0.12000000000000012      2.6466095940281407       0.6281661499557287       103.94825643699251
-0.1200000000000001       2.609088294793529        0.5658299039443678       124.57187386481219
-0.12000000000000012      2.570902787807867        0.6279781773973578       101.19217590941449
-0.12000000000000012      2.191855235104409        0.63032308959401         106.19786649269535
-0.12000000000000013      2.2299554542884064       0.5675005152543845       121.10941984533483
-0.12000000000000013      2.154003858785745        0.5680348998256333       125.16298800413719
-0.12000000000000013      2.1921040779697427       0.5052123254860078       143.2536105967587
-0.12000000000000012      2.2680556734724044       0.504677940914759        145.8481010118566
-0.12000000000000013      2.2302042971537404       0.44238975114638246      168.76738788598038
-0.12000000000000013      2.306155892656402        0.4418553665751336       172.6303095019382
-0.12000000000000012      2.116152482467081        0.5057467100572567       143.84611828649707
-0.12000000000000012      2.1542527016510786       0.44292413571763123      163.48142017138915
-0.12000000000000013      2.078301106148417        0.44345852028888         163.6278306472584
-0.1200000000000001       2.419360794966797        0.6284234260277427       107.74879301122229
-0.1200000000000001       2.3816258275299984       0.5662340728768729       127.45263973090606
-0.1200000000000001       2.3438908600932002       0.5040447197260033       148.8404697780858
-0.1200000000000001       2.3435256083460008       0.6290566472164985       104.30441013115876
-0.1200000000000001       2.3057906409092026       0.5668672940656287       122.52970543651062
-0.1200000000000001       2.267690421725205        0.6296898684052542       101.46805103469632
-0.12000000000000012      3.404632029158957        0.628353034731214        112.4164053567154
-0.12000000000000013      3.4432560427250034       0.5665040512454664       127.8839998007403
-0.1200000000000001       3.3670115163373597       0.5658427515125881       124.13299256315486
-0.1200000000000001       3.4056355299034062       0.5039937680268406       143.07393227292113
-0.12000000000000012      3.48188005629105         0.504655067759719        143.11085657950414
-0.1200000000000001       3.4442595434694527       0.4421447845410931       160.1649698462723
-0.12000000000000013      3.520504069857096        0.44280608427397156      159.68028024369318
-0.1200000000000001       3.329391003515763        0.5033324682939622       145.46186002999974
-0.1200000000000001       3.3680150170818095       0.4414834848082147       165.45646776081455
-0.1200000000000001       3.2917704906941663       0.4408221850753362       169.5996640222144
-0.12000000000000013      3.328993501999197        0.6280377699976952       107.29961147975422
-0.12000000000000013      3.2913729891776007       0.5655274867790693       124.48837554120087
-0.1200000000000001       3.2537524763560035       0.5030172035604433       147.88227840380145
-0.12000000000000013      3.2533549748394384       0.6277225052641763       108.93687092741978
-0.12000000000000013      3.2157344620178416       0.5652122220455504       128.6099229977069
-0.12000000000000015      3.177716447679679        0.6274072405306574       111.22721400372696
-0.12000000000000012      3.7090593237601546       0.6302824118278972       118.92553506132386
-0.12000000000000013      3.747716258407343        0.5674256827888904       128.1495125311776
-0.12000000000000013      3.671576513675902        0.5679510840679789       125.56643867185358
-0.12000000000000013      3.71023344832309         0.505094355028972        138.76771323434653
-0.12000000000000013      3.7863731930545312       0.5045689537498834       137.8539831301342
-0.12000000000000013      3.7488903829702775       0.44223762598996513      151.00467237943667
-0.12000000000000015      3.8250301277017194       0.44171222471087646      149.30696281655696
-0.12000000000000012      3.634093703591649        0.5056197563080607       141.03448769797942
-0.12000000000000013      3.672750638238837        0.44276302726905375      156.21249470330494
-0.12000000000000013      3.596610893507396        0.4432884285481424       160.40252208030176
-0.12000000000000013      3.6329525001098557       0.6298000675537263       114.3089905564523
-0.12000000000000013      3.595469690025602        0.5674687397938081       125.15188926926683
-0.12000000000000013      3.557986879941349        0.5051374120338898       142.89831347591203
-0.12000000000000012      3.556845676459556        0.6293177232795556       114.9131400931542
-0.12000000000000012      3.519362866375303        0.5669863955196373       128.1970653999236
-0.12000000000000013      3.4807388528092567       0.6288353790053847       116.21964309888554
-0.12000000000000013      3.938214193367838        0.620700308795032        123.10188552191175
-0.12000000000000013      3.9004861714791317       0.5610376141003135       127.59110368975905
-0.12000000000000013      3.862758149590426        0.501374919405595        138.13472085239812
-0.12000000000000012      3.8618292368319436       0.6238943431393205       122.62904510075344
-0.12000000000000013      3.824101214943237        0.5642316484446019       128.8638692491044
-0.12000000000000013      3.785444280296049        0.6270883774836089       122.6294271197805
-0.12000000000000013      2.6423593023013083       0.8755867905163924       53.5311981557428
-0.12000000000000016      2.6812752783431533       0.813825616655412        60.6805136397888
-0.12000000000000013      2.6055684721228793       0.813637644097041        63.27763748978687
-0.12000000000000013      2.6444844481647243       0.7518764702360606       72.59472042283002
-0.12000000000000013      2.720191254384998        0.7520644427944315       73.44803811402399
-0.12000000000000013      2.683400424206569        0.6901152963750802       88.70559853474559
-0.12000000000000015      2.759107230426843        0.690303268933451        90.18621957127999
-0.12000000000000012      2.5687776419444504       0.7516884976776896       74.82300468869707
-0.12000000000000012      2.6076936179862953       0.6899273238167092       86.83311342051142
-0.12000000000000012      2.5319868117660214       0.6897393512583382       89.13136553475702
-0.12000000000000013      2.946715701560517        0.8785796290092943       58.03251340170829
-0.12000000000000016      2.985556256300367        0.8157077157062554       69.4213822079034
-0.12000000000000016      2.9095425777875596       0.8160702455250884       66.18924101601019
-0.12000000000000013      2.9483831325274106       0.7531983322220495       76.38627288319687
-0.12000000000000013      3.0243968110402184       0.7528358024032165       80.07644868512077
-0.12000000000000016      2.9872236872672615       0.6903264189190106       89.45083487369664
-0.12000000000000015      3.063237365780069        0.6899638891001776       93.14562399087772
-0.12000000000000013      2.8723694540146028       0.7535608620408825       76.94995811750238
-0.12000000000000013      2.9112100087544537       0.6906889487378436       88.74067032461528
-0.12000000000000015      2.8351963302416454       0.6910514785566766       90.56490465841867
-0.12000000000000016      2.870626601745715        0.8778314193860689       52.954328309503964
-0.12000000000000013      2.833453477972758        0.815322035901863        63.452036981736065
-0.12000000000000016      2.7962803541998005       0.752812652417657        75.15211145181405
-0.12000000000000013      2.794537501930913        0.8770832097628434       51.76288758175171
-0.12000000000000013      2.7573643781579555       0.8145738262786375       61.16433984872614
-0.12000000000000015      2.7184484021161106       0.8763350001396178       51.513272642282715
-0.1200000000000001       3.2521420181076612       0.8750397691096188       76.28271938826285
-0.1200000000000001       3.290264520870485        0.8133680855150176       84.23390041783142
-0.12000000000000013      3.214625993710726        0.8130528207814989       78.18537476600264
-0.12000000000000013      3.2527484964735494       0.7513811371868976       87.99650762603414
-0.1200000000000001       3.328387023633309        0.7516964019204164       91.05217278668862
-0.1200000000000001       3.2908709992363736       0.6897094535922964       97.67835396589616
-0.1200000000000001       3.3665095263961327       0.6900247183258152       100.4379701783927
-0.12000000000000013      3.1771099693137907       0.7510658724533787       84.65325116729194
-0.12000000000000013      3.2152324720766146       0.6893941888587776       97.88563151701285
-0.12000000000000015      3.1395939449168555       0.6890789241252587       96.50704136266255
-0.1200000000000001       3.175785438970875        0.8759247340845376       69.69677965309776
-0.12000000000000013      3.1382694145739394       0.8139377857564175       72.95131034713997
-0.12000000000000013      3.100753390177004        0.7519508374282975       81.6939403316368
-0.12000000000000012      3.099428859834089        0.8768096990594565       66.14608962133137
-0.12000000000000013      3.0619128354371536       0.8148227507313365       71.59403914710418
-0.12000000000000013      3.0230722806973027       0.8776946640343755       63.41586348968941
-0.12000000000000012      3.10857140619601         1.1266464522871875       81.76995992308908
-0.1200000000000001       3.144464059173923        1.0637447814927952       76.98885117188367
-0.12000000000000013      3.068107480037137        1.0646297464677144       75.23076024716987
-0.12000000000000013      3.1040001330150493       1.001728075673322        70.95149177845553
-0.1200000000000001       3.180356712151836        1.000843110698403        72.51756603012393
-0.1200000000000001       3.1398927859929624       0.9388264048789297       67.76253757596294
-0.1200000000000001       3.2162493651297486       0.9379414399040109       70.72011023949506
-0.12000000000000013      3.0276435538782636       1.002613040648241        64.5972783747821
-0.12000000000000013      3.0635362068561762       0.9397113698538487       64.01318339612095
-0.12000000000000015      2.9871796277193905       0.9405963348287677       57.92015458638811
-0.12000000000000012      3.5549862829006593       0.8748600910912153       96.78487311773955
-0.12000000000000013      3.593504543115533        0.8137156712753857       102.05685412033931
-0.12000000000000013      3.5173977194652335       0.8132333270012149       95.91268474102532
-0.12000000000000013      3.5559159796801074       0.7520889071853855       102.64747011205657
-0.12000000000000012      3.6320228033304067       0.7525712514595563       105.51070902191432
-0.12000000000000013      3.5944342398949813       0.6909444873695558       108.44166083235642
-0.12000000000000013      3.67054106354528         0.6914268316437266       110.95198098599519
-0.12000000000000012      3.479809156029808        0.7516065629112146       98.06021174472933
-0.12000000000000012      3.518327416244682        0.6904621430953851       107.82144868302068
-0.12000000000000013      3.4422205925943823       0.6899797988212142       105.18089650152288
-0.1200000000000001       3.47927521670241         0.8749050105958162       89.8153308180911
-0.1200000000000001       3.4416866532669843       0.8132782465058159       89.46550360843308
-0.1200000000000001       3.4040980898315585       0.7516514824158155       93.53768982960013
-0.1200000000000001       3.4035641505041605       0.8749499301004171       85.51045089652456
-0.1200000000000001       3.3659755870687347       0.8133231660104168       86.88241586907878
-0.1200000000000001       3.327853084305911        0.8749948496050179       81.74721794654614
-0.12000000000000013      3.852998494533141        0.8666861812806775       116.13537507006781
-0.12000000000000016      3.893398658375789        0.8043912045731941       119.15665885097879
-0.12000000000000016      3.8170137018398944       0.8075852389174825       113.76686969011006
-0.12000000000000013      3.8574138656825423       0.745290262209999        117.71550740237191
-0.12000000000000013      3.933798822218437        0.7420962278657106       120.32992275005357
-0.12000000000000013      3.89781402952519         0.6829952855025155       120.42617788630461
-0.12000000000000013      3.9741989860610847       0.6798012511582272       122.87144695347624
-0.12000000000000013      3.781028909146648        0.7484842965542874       113.13617506135908
-0.12000000000000013      3.8214290729892957       0.6861893198468039       119.14238000776248
-0.12000000000000013      3.745044116453401        0.6893833541910923       115.87113501931984
-0.12000000000000016      3.77849544162502         0.868729658733312        109.78551627941687
-0.12000000000000013      3.742510648931774        0.8096287163701169       107.58848814749803
-0.12000000000000013      3.7065258562385277       0.7505277740069217       108.1430261489883
-0.12000000000000013      3.7039923887169          0.8707731361859464       105.765074025448
-0.12000000000000013      3.6680075960236533       0.8116721938227514       104.55337577677136
-0.12000000000000013      3.6294893358087794       0.8728166136385809       102.033092776123
-0.12000000000000016      4.078541849741599        0.8728573504607055       126.24709551618793
-0.12000000000000013      4.043760895181428        0.8085053173598793       123.38836647250132
-0.12000000000000016      4.0089799406212565       0.7441532842590532       122.32536429039031
-0.12000000000000013      4.00336073133878         0.8708002940673627       123.20917620241478
-0.12000000000000013      3.968579776778608        0.8064482609665367       120.96689755364392
-0.12000000000000015      3.92817961293596         0.8687432376740202       120.39196769401997
-0.1200000000000001       4.352698206337538        1.318582562948981        135.43972212147318
-0.1200000000000001       4.300096565365535        1.272853514575379        135.49511791890035
-0.1200000000000001       4.247494924393531        1.227124466201777        136.2658512667332
-0.1200000000000001       4.194893283421528        1.1813954178281751       136.88185669100645
-0.1200000000000001       4.275654753095617        1.3262160633497255       135.54355515286122
-0.1200000000000001       4.223053112123614        1.2804870149761236       136.09860652638693
-0.1200000000000001       4.17045147115161         1.2347579666025217       137.36476748775112
-0.1200000000000001       4.198611299853695        1.3338495637504701       136.40168689406505
-0.1200000000000001       4.146009658881692        1.2881205153768682       138.1193523347439
-0.1200000000000001       4.121567846611774        1.3414830641512148       136.51458720629583
-0.1200000000000001       4.153578833573724        1.3894048389652343       134.7491476680478
-0.1200000000000001       4.230622286815646        1.3817713385644896       136.32133099690137
-0.1200000000000001       4.185589820535675        1.4373266137792537       134.7406854013239
-0.1200000000000001       4.262633273777597        1.4296931133785091       136.1263617811338
-0.1200000000000001       4.217600807497626        1.4852483885932732       134.83674403251337
-0.1200000000000001       4.307665740057568        1.374137838163745        135.68780453046756
-0.12000000000000013      3.9819359745589216       1.105944952923263        128.7918370914733
-0.12000000000000016      4.0248827229552955       1.0481873164059594       130.25164009986312
-0.12000000000000016      3.9497016045524767       1.0461302600126168       125.37004311611342
-0.12000000000000013      3.9926483529488515       0.988372623495313        126.66451690172804
-0.12000000000000013      4.06782947135167         0.9904296798886555       129.4648145531213
-0.12000000000000016      4.0355951013452245       0.9306149869780092       125.90762117546547
-0.12000000000000015      4.110776219748044        0.9326720433713518       129.1687997269386
-0.12000000000000013      3.9174672345460313       0.9863155671019703       120.7634433981278
-0.12000000000000013      3.9604139829424057       0.9285579305846665       122.7356557693873
-0.12000000000000015      3.885232864539586        0.926500874191324        117.25679906252803
-0.12000000000000013      4.159985315408315        1.122510890021187        133.78784924651524
-0.12000000000000013      4.143582283521558        1.0592312744712422       131.50671521063234
-0.12000000000000016      4.127179251634801        0.9959516589212969       129.98874787178173
-0.12000000000000013      4.100635535125184        1.1169889109885458       132.21551975811667
-0.12000000000000013      4.084232503238427        1.0537092954386007       130.1477532824548
-0.12000000000000015      4.041285754842052        1.1114669319559043       130.74955880129062
-0.1200000000000001       4.08665987859856         1.282598536344227        134.7856688116076
-0.1200000000000001       4.1111016908684785       1.2292359875698804       135.80886329106065
-0.1200000000000001       4.135543503138397        1.1758734387955339       134.73329506821844
-0.12000000000000012      4.051751910585348        1.2237140085372389       131.89968018510262
-0.12000000000000013      4.076193722855265        1.1703514597628923       133.14664251163043
-0.12000000000000013      4.016843942572134        1.164829480730251        129.31069308026792
-0.1200000000000001       3.983106746145955        1.6166594926303968       138.47111356618316
-0.1200000000000001       4.047397046043247        1.6537642886974215       135.63313119568681
-0.1200000000000001       4.0497330082243606       1.5957871603246208       134.37484977423753
-0.1200000000000001       4.114023308121653        1.6328919563916455       134.9226837980474
-0.12000000000000012      4.111687345940538        1.6908690847644463       133.32083014497547
-0.1200000000000001       4.178313608018944        1.66999675245867         132.41945096544393
-0.12000000000000013      4.17597764583783         1.727973880831471        131.14860483321468
-0.1200000000000001       4.116359270302766        1.5749148280188447       133.70787594434765
-0.1200000000000001       4.180649570200058        1.6120196240858695       133.42370693956633
-0.1200000000000001       4.1829855323811715       1.5540424957130687       133.39244881873967
-0.1200000000000001       4.15097454541922         1.5061207208990492       131.7307099921992
-0.1200000000000001       4.11896355845727         1.4581989460850298       131.39187440883242
-0.1200000000000001       4.086952571495319        1.4102771712710103       134.11976118386465
-0.1200000000000001       4.084348283340815        1.5269930532048253       131.1710150016851
-0.1200000000000001       4.052337296378864        1.4790712783908058       134.9490706138269
-0.1200000000000001       4.01772202126241         1.5478653855106013       136.08625830282006
-0.12000000000000012      3.405046982037353        1.120019134033863        97.19679404186745
-0.12000000000000013      3.442531807253179        1.058729373298201        95.69033601416902
-0.1200000000000001       3.3668207410549296       1.0587742928028017       91.15081915997234
-0.1200000000000001       3.4043055662707564       0.99748453206714         89.901229504839
-0.12000000000000012      3.480016632469006        0.9974396125625391       93.04114137839798
-0.1200000000000001       3.4417903914865833       0.9361947713314781       88.18002638326179
-0.12000000000000013      3.517501457684833        0.9361498518268772       92.02025361576722
-0.1200000000000001       3.328594500072507        0.9975294515717409       82.45591414141157
-0.1200000000000001       3.3660793252883336       0.936239690836079        83.61082600791394
-0.1200000000000001       3.290368259090084        0.9362846103406798       76.6017026343185
-0.12000000000000013      3.3309280880770173       1.121675963597194        92.35437617078593
-0.1200000000000001       3.292701847094594        1.060431122366133        83.16360136891726
-0.1200000000000001       3.2544756061121713       0.9991862811350719       74.56764017035728
-0.12000000000000012      3.2568091941166815       1.1233327931605253       87.34604079100515
-0.1200000000000001       3.2185829531342587       1.0620879519294641       77.75350466697988
-0.12000000000000013      3.182690300156346        1.1249896227238563       82.64134636709733
-0.12000000000000013      3.694884160643302        1.117514438100161        114.5567256289746
-0.12000000000000016      3.7344127441157617       1.0548073738952901       114.65940890397684
-0.12000000000000016      3.6599096912076408       1.0568508513479247       109.64810341522423
-0.12000000000000013      3.699438274680101        0.9941437871430537       109.85179741143612
-0.12000000000000013      3.773941327588221        0.9921003096904193       112.97218783250872
-0.12000000000000016      3.7389668581525606       0.9314367229381829       108.78020115927679
-0.12000000000000015      3.8134699110606807       0.9293932454855484       112.37875195198134
-0.12000000000000013      3.6249352217719806       0.9961872645956882       102.80826821400885
-0.12000000000000013      3.6644638052444405       0.9334802003908174       104.5543460227625
-0.12000000000000013      3.58996075233632         0.9355236778434517       97.81873068483092
-0.12000000000000016      3.6224248659918152       1.1181406120835864       109.41985458638518
-0.12000000000000013      3.587450396556154        1.0574770253313501       102.14565904717949
-0.12000000000000013      3.5524759271204935       0.9968134385791135       95.49013684939518
-0.12000000000000013      3.5499655713403273       1.1187667860670119       104.70599825135827
-0.12000000000000013      3.5149911019046667       1.0581031993147754       97.33167200390146
-0.12000000000000013      3.4775062766888403       1.1193929600504373       100.15957345272716
-0.12000000000000016      3.9101730210800167       1.1088373242174876       124.26930355100995
-0.12000000000000013      3.877938651073572        1.0490226313068411       119.2043073403328
-0.12000000000000016      3.845704281067126        0.9892079383961949       114.78460958592315
-0.12000000000000013      3.838410067601112        1.111729695511712        120.83841292946002
-0.12000000000000013      3.8061756975946666       1.0519150026010657       115.79242707998017
-0.12000000000000015      3.7666471141222067       1.1146220668059366       117.53193037940443
-0.12000000000000012      3.8248500949269655       1.3510835729282782       131.83366384922442
-0.12000000000000013      3.8641215648349547       1.2897989179270244       130.90873048724515
-0.12000000000000013      3.79235861135605         1.292691289221249        129.06136174812974
-0.12000000000000013      3.831630081264039        1.231406634219995        128.1014663119827
-0.12000000000000013      3.9033930347429435       1.2285142629257706       128.75765017294074
-0.12000000000000016      3.8709015511720275       1.1701219792187414       125.68278554615743
-0.12000000000000015      3.9426645046509323       1.1672296079245168       127.12438953364713
-0.12000000000000013      3.7598671277851334       1.2342990055142196       122.90186709614802
-0.12000000000000013      3.7991385976931227       1.1730143505129658       122.46121136706033
-0.12000000000000015      3.7273756442142174       1.1759067218071904       117.18917415928955
-0.1200000000000001       4.047388408690572        1.3438831913454807       133.94774083072906
-0.1200000000000001       4.012480440677359        1.2849986635384927       130.64603669818078
-0.1200000000000001       3.9775724726641455       1.2261141357315046       127.77342135047587
-0.1200000000000001       3.97320897076937         1.3462833185397465       132.52815394812205
-0.12000000000000012      3.9383010027561567       1.2873987907327584       129.069381303013
-0.1200000000000001       3.8990295328481674       1.3486834457340124       131.28318133331726
-0.1200000000000001       3.943542583341207        1.550265512704867        138.1565671873174
-0.1200000000000001       3.978157858457662        1.4814714055850715       138.00199108739938
-0.1200000000000001       4.012773133574117        1.412677298465276        135.84886378274174
-0.1200000000000001       3.9039784205364603       1.4838715327793375       134.93017943162891
-0.1200000000000001       3.938593695652915        1.415077425659542        134.80042888682462
-0.1200000000000001       3.8644142577317124       1.4174775528538077       131.8525920181816
-0.1200000000000001       3.9079293240796673       1.606335708935614        139.7248165183481
-0.1200000000000001       3.8683651612749204       1.5399417290100847       134.88243974516564
-0.1200000000000001       3.8288009984701734       1.473547749084555        131.75414717828917
-0.12000000000000013      3.7892368356654256       1.4071537691590252       131.59452054958422
-0.1200000000000001       3.8327519020133805       1.5960119252408314       138.93245320966554
-0.1200000000000001       3.793187739208633        1.5296179453153018       134.12795080051475
-0.12000000000000012      3.7536235764038857       1.4632239653897723       133.87673995813049
-0.1200000000000001       3.7575744799470927       1.5856881415460486       138.27448360289713
-0.12000000000000013      3.7180103171423458       1.5192941616205191       136.5133245086625
-0.12000000000000012      3.6823970578808063       1.5753643578512662       139.90107635277434
-0.1200000000000001       3.784449725363954        1.8012052844380064       145.84178959775994
-0.1200000000000001       3.8341139805594544       1.755068836486104        143.7678181192718
-0.1200000000000001       3.7589365584931667       1.7447450527913213       143.4812638903577
-0.1200000000000001       3.8086008136886678       1.698608604839419        142.67407022720516
-0.1200000000000001       3.8837782357549546       1.7089323885342016       142.06503863840413
-0.1200000000000001       3.858265068884167        1.6524721568875165       141.84276220892446
-0.1200000000000001       3.933442490950455        1.6627959405822992       140.65186476759337
-0.1200000000000001       3.73342339162238         1.6882848211446362       141.63676434200673
-0.1200000000000001       3.7830876468178802       1.6421483731927338       141.15286754584218
-0.1200000000000001       3.7079102247515925       1.631824589497951        139.84999457186547
-0.12000000000000013      3.5435784154870476       1.3576432960664009       123.8081582553565
-0.12000000000000016      3.5814048517761115       1.2976110815748407       120.29140426841191
-0.12000000000000016      3.508945557124624        1.2982372555582666       118.39840627166863
-0.12000000000000013      3.5467719934136874       1.2382050410667065       115.2016264392647
-0.12000000000000013      3.6192312880651745       1.2375788670832808       116.61485910750122
-0.12000000000000016      3.584598429702751        1.1781728265751463       111.38343740145109
-0.12000000000000015      3.657057724354238        1.1775466525917209       113.60133468852496
-0.12000000000000013      3.4743126987622004       1.238831215050132        109.76250831328558
-0.12000000000000013      3.512139135051264        1.178799000558572        107.19338461816633
-0.12000000000000013      3.4396798403997764       1.1794251745419975       101.62792322321663
-0.12000000000000013      3.754532175066986        1.352723503712809        129.9114020433018
-0.12000000000000013      3.72204069149607         1.2943312200057795       123.51662072809943
-0.12000000000000016      3.689549207925154        1.2359389362987503       117.25670442868595
-0.12000000000000013      3.6842142552070065       1.3543634344973396       126.94523339426041
-0.12000000000000013      3.6517227716360905       1.2959711507903102       120.13173864739822
-0.12000000000000015      3.613896335347027        1.3560033652818704       124.11744230646752
-0.12000000000000013      3.6476923972823663       1.5209340924050498       136.68667351755226
-0.12000000000000013      3.683305656543906        1.464863896174303        134.4415703204527
-0.12000000000000013      3.718918915805446        1.408793699943556        131.8691321493193
-0.12000000000000013      3.6129877366839267       1.4665038269588335       131.5179334872351
-0.12000000000000013      3.6486009959454666       1.4104336307280865       129.48422547224501
-0.12000000000000015      3.578283076085487        1.4120735615126172       126.45065406684047
-0.12000000000000012      2.800175100788042        1.1332092189002856       69.32766683374804
-0.12000000000000013      2.836810250981161        1.0695518214275377       58.83879616738988
-0.12000000000000013      2.7607211511663587       1.0688036118043123       58.21476253010455
-0.12000000000000013      2.7973563013594775       1.0051462143315646       54.25845765430498
-0.12000000000000013      2.87344540117428         1.00589442395479         53.213185225367866
-0.12000000000000016      2.8339914515525964       0.9414888168588167       50.15302167299453
-0.12000000000000015      2.9100805513673986       0.9422370264820422       51.01793295670311
-0.12000000000000013      2.7212672015446753       1.004398004708339        52.203249620492464
-0.12000000000000013      2.757902351737794        0.9407406072355912       49.985081160389896
-0.12000000000000015      2.681813251922992        0.9399923976123657       49.53286230944413
-0.12000000000000013      3.0314723298440183       1.128287143940462        79.18523280537849
-0.12000000000000013      2.9910084036851448       1.0662704381209889       67.0700604583301
-0.12000000000000013      2.9505444775262717       1.0042537323015155       56.50965377055096
-0.12000000000000012      2.954373253492026        1.1299278355937366       74.49628605911364
-0.12000000000000013      2.913909327333153        1.0679111297742634       61.288304304831144
-0.12000000000000013      2.877274177140034        1.131568527247011        70.2015305578928
-0.12000000000000012      1.2941481354043096       0.643062484665767        123.74045394013092
-0.12000000000000013      1.3295744724200056       0.5786017166270442       123.78994515037783
-0.1200000000000001       1.253542504655136        0.5793853104046082       124.72375559730747
-0.12000000000000013      1.288968841670832        0.5149245423658854       127.53717076564554
-0.12000000000000013      1.3650008094357016       0.5141409485883213       130.4245331668534
-0.12000000000000013      1.324395178686528        0.45046377432716256      136.9236434340424
-0.12000000000000015      1.4004271464513973       0.44968018054959846      141.54312107227423
-0.1200000000000001       1.2129368739059627       0.5157081361434495       126.77213184883624
-0.1200000000000001       1.2483632109216587       0.45124736810472665      132.04788664326745
-0.1200000000000001       1.1723312431567892       0.45203096188229075      130.3889639675059
-0.12000000000000013      1.2180919029506563       0.6425868398656115       125.34413690535897
-0.12000000000000013      1.177486272201483        0.5789096656044527       125.70487033756386
-0.1200000000000001       1.1368806414523094       0.5152324913432941       128.11302941539063
-0.12000000000000013      1.1420356704970032       0.6421111950654561       125.30950399438521
-0.12000000000000013      1.1014300397478296       0.5784340208042974       125.39737499246239
-0.12000000000000015      1.06597943804335         0.6416355502653006       125.47875460170802
-0.12000000000000012      1.888104032178254        0.6312784074200791       110.84681965622691
-0.12000000000000013      1.9261904565911285       0.5687513881951852       121.11342168036468
-0.12000000000000013      1.8500829364951286       0.5688230919614556       124.2480418067901
-0.12000000000000013      1.8881693609080035       0.5062960727365616       138.51120989454537
-0.12000000000000012      1.9642768810040034       0.5062243689702912       141.3058264626321
-0.12000000000000013      1.926255785320878        0.4437690535116677       160.46651451661532
-0.12000000000000013      2.002363305416878        0.4436973497453973       164.8447316738995
-0.12000000000000012      1.812061840812003        0.506367776502832        137.96524571802865
-0.12000000000000012      1.8501482652248777       0.44384075727793815      154.5988739744611
-0.12000000000000013      1.7740407451288773       0.4439124610442085       153.34362892406202
-0.12000000000000013      2.11591743437287         0.6305619190505273       109.94579324362121
-0.12000000000000013      2.078066058054206        0.5682737292821506       125.54991876577049
-0.12000000000000013      2.0402146817355424       0.505985539513774        143.70744793627767
-0.12000000000000012      2.0399796336413316       0.6308007485070446       107.57436634096811
-0.12000000000000012      2.0021282573226675       0.5685125587386679       121.50562341534726
-0.12000000000000013      1.9640418329097926       0.6310395779635618       105.92760054229927
-0.12000000000000012      1.5947031424536935       0.6320217780637866       117.32401893442848
-0.12000000000000013      1.6300322692017082       0.5693806199442363       122.36435348382504
-0.12000000000000013      1.5549907277070434       0.5703211866755588       124.38784583657016
-0.12000000000000013      1.5903198544550579       0.5076800285560085       133.12726988240775
-0.12000000000000012      1.6653613959497227       0.5067394618246858       136.2211596376281
-0.12000000000000013      1.6256489812030728       0.44503887043645807      149.4969970108023
-0.12000000000000013      1.7006905226977371       0.44409830370513537      154.3677633849998
-0.12000000000000013      1.5152783129603935       0.5086205952873311       131.87764894641995
-0.12000000000000013      1.5506074397084082       0.44597943716778066      143.4714105241887
-0.12000000000000015      1.4755658982137434       0.44692000389910336      141.20152192726715
-0.12000000000000013      1.5195643906913476       0.6347819547142818       120.25014916312853
-0.12000000000000013      1.4798519759446975       0.573081363326054        124.98705884844125
-0.12000000000000013      1.4401395611980474       0.5113807719378262       131.986760004374
-0.12000000000000012      1.4444256389290016       0.6375421313647768       119.9133964089646
-0.12000000000000013      1.4047132241823514       0.5758415399765491       123.52659920553481
-0.12000000000000013      1.3692868871666557       0.6403023080152719       120.20175450938123
-0.12000000000000013      1.8147538097471136       0.631464250081006        114.6544781151178
-0.12000000000000013      1.7767327140639884       0.5690089346223824       124.74055781029925
-0.12000000000000013      1.7387116183808626       0.5065536191637589       137.9174275001487
-0.12000000000000012      1.7414035873159737       0.6316500927419328       113.4205036723871
-0.12000000000000012      1.7033824916328482       0.5691947772833093       122.03124250878376
-0.12000000000000013      1.6680533648848335       0.6318359354028598       112.85292506621107
-0.12000000000000012      1.1448335964297507       0.914543726307297        130.50006329751392
-0.12000000000000013      1.1821622311733904       0.8466734158969146       127.34367646842954
-0.12000000000000013      1.1061059987197372       0.8461977710967591       129.5893543359884
-0.12000000000000013      1.143434633463377        0.7783274606863765       127.27895378063849
-0.12000000000000012      1.21949086591703         0.778803105486532        125.142886684303
-0.12000000000000013      1.1807632682070166       0.710457150275994        125.82967824587166
-0.12000000000000013      1.25681950066067         0.7109327950761495       124.62110467836457
-0.12000000000000013      1.0673784010097238       0.7778518158862211       128.21473287848448
-0.12000000000000013      1.1047070357533635       0.7099815054758386       126.35954698502975
-0.12000000000000015      1.0286508032997104       0.7095058606756832       127.44705312987034
-0.12000000000000016      0.9452354392392408       0.8810014463628942       132.00921340387202
-0.12000000000000013      0.9730405605927307       0.8238362511338239       129.03690706779616
-0.12000000000000013      1.011768158302744        0.8921822063443619       131.96332007526925
-0.12000000000000016      1.0395732796562338       0.8350170111152915       128.88532268025904
-0.12000000000000013      1.0783008773662472       0.9033629663258294       131.98510073776146
-0.12000000000000013      1.0008456819462204       0.7666710559047536       128.14756342029813
-0.12000000000000012      1.4520678735704786       0.8861100656693396       118.88019534226596
-0.12000000000000013      1.487726690791282        0.8225879937679513       115.45836903707169
-0.12000000000000013      1.4125879390289366       0.8253481704184465       120.65618119560963
-0.12000000000000013      1.4482467562497399       0.7618260985170582       117.58058547100472
-0.12000000000000012      1.523385508012086        0.7590659218665631       113.57023587850671
-0.12000000000000013      1.4839055734705437       0.69830402661567         117.47877300233958
-0.12000000000000013      1.5590443252328896       0.6955438499651747       115.10693794965124
-0.12000000000000012      1.3731080044873942       0.7645862751675533       120.5054251304032
-0.12000000000000012      1.408766821708198        0.701064203266165        118.47642105512706
-0.12000000000000013      1.333628069945852        0.7038243799166601       121.38725127382551
-0.12000000000000013      1.3752593042852965       0.8932184808288288       121.9010024719569
-0.12000000000000013      1.3357793697437543       0.8324565855779357       121.96723880437551
-0.12000000000000013      1.2962994352022121       0.7716946903270425       122.40880284726174
-0.12000000000000012      1.2984507350001147       0.9003268959883183       123.8903428656749
-0.12000000000000012      1.2589708004585725       0.8395650007374251       123.77447475002346
-0.12000000000000013      1.2216421657149326       0.9074353111478075       126.10649487130345
-0.1200000000000001       1.0912573095299383       0.9702109236888924       131.8100498277674
-0.12000000000000013      1.024724590466435        0.9590301637074249       133.67990204687305
-0.12000000000000013      0.9581918714029318       0.9478494037259574       133.58153667096687
-0.12000000000000013      0.8916591523394284       0.9366686437444899       132.2686597378496
-0.1200000000000001       1.0376810226301258       1.025878121070488        132.10206146891267
-0.1200000000000001       0.9711483035666225       1.0146973610890204       133.67048820261195
-0.12000000000000012      0.9046155845031192       1.003516601107553        132.2760904358377
-0.1200000000000001       0.9841047357303134       1.0815453184520836       132.54033620697197
-0.12000000000000012      0.91757201666681         1.070364558470616        132.40823865411193
-0.1200000000000001       0.930528448830501        1.137212515833679        132.79311642485226
-0.12000000000000012      1.1362222935073583       1.1440102177630722       132.73539755820903
-0.12000000000000013      1.1383751192379565       1.0866435948991284       130.90986454192776
-0.1200000000000001       1.0847988323381441       1.1423107922807236       131.4622591228828
-0.1200000000000001       1.0869516580687422       1.08494416941678         130.30185062220323
-0.12000000000000012      1.1405279449685546       1.0292769720351846       130.3407089179595
-0.1200000000000001       1.0891044837993404       1.027577546552836        129.9538716920304
-0.12000000000000013      1.1426807706991526       0.9719103491712409       129.9153760002713
-0.1200000000000001       1.0333753711689297       1.1406113667983755       131.33806402431952
-0.1200000000000001       1.0355281968995278       1.0832447439344317       130.6656211780998
-0.1200000000000001       0.9819519099997154       1.1389119413160271       131.3638246997973
-0.12000000000000012      2.3427100069377964       0.8776448470228165       62.444374240733
-0.1200000000000001       2.3808315006002454       0.8151811864768591       66.1645674128228
-0.12000000000000013      2.3049963139794496       0.815814407665615        71.45700479987349
-0.1200000000000001       2.3431178076418986       0.7533507471196575       77.51618467114373
-0.1200000000000001       2.4189529942626944       0.7527175259309018       75.98910359756604
-0.1200000000000001       2.3812393013043476       0.6908870865737001       91.10008361999728
-0.1200000000000001       2.4570744879251434       0.6902538653849444       91.3646308320882
-0.12000000000000012      2.267282621021103        0.7539839683084133       80.28403830456793
-0.1200000000000001       2.3054041146835518       0.6915203077624559       89.53789462164937
-0.12000000000000013      2.229568928062756        0.6921535289512116       92.00418973303815
-0.12000000000000016      2.5674469784604304       0.8761013046429985       54.611245025697066
-0.12000000000000013      2.5306561482820014       0.8141521582236471       63.953296584419874
-0.1200000000000001       2.4938653181035724       0.7522030118042957       75.45813526991142
-0.12000000000000013      2.4925346546195524       0.8766158187696045       55.30929295462245
-0.12000000000000012      2.4557438244411234       0.8146666723502531       63.214350810755974
-0.12000000000000013      2.4176223307786744       0.8771303328962106       57.19524606698711
-0.12000000000000012      1.7477965545995937       0.8739660919596337       101.20171747763425
-0.12000000000000013      1.7828734239942587       0.8132941708247451       99.25354094198252
-0.12000000000000013      1.7095232015631183       0.8134800134856719       105.20791178308954
-0.12000000000000013      1.7446000709577836       0.7528080923507833       104.30064100465026
-0.12000000000000012      1.817950293388924        0.7526222496898565       99.86510960746773
-0.12000000000000013      1.7796769403524488       0.6921361712158945       107.87556499330753
-0.12000000000000013      1.8530271627835893       0.6919503285549677       105.23679892875589
-0.12000000000000012      1.6712498485266436       0.7529939350117101       107.15119418944099
-0.12000000000000012      1.7063267179213086       0.6923220138768215       108.33575751068174
-0.12000000000000013      1.6329764954901684       0.6925078565377483       110.94494997786218
-0.12000000000000013      1.6738643843423149       0.8770020853870601       105.91294151080096
-0.12000000000000013      1.63559103130584         0.8165160069130983       107.25383472812554
-0.12000000000000013      1.597317678269365        0.7560299284391365       109.38734002846778
-0.12000000000000012      1.5999322140850363       0.8800380788144866       109.22134088993273
-0.12000000000000012      1.561658861048561        0.8195520003405248       109.88342833761122
-0.12000000000000013      1.5260000438277572       0.883074072241913        112.87533681964132
-0.12000000000000013      1.6220047741216306       1.1247208510957547       118.72222406774769
-0.12000000000000016      1.6534527192411215       1.0620321613117243       114.46039317108706
-0.12000000000000016      1.5795205489838424       1.065068154739151        119.17893814985175
-0.12000000000000013      1.6109684941033335       1.0023794649551208       114.34049897821227
-0.12000000000000013      1.6849006643606121       0.9993434715276942       107.56575183155866
-0.12000000000000013      1.6424164392228242       0.9396907751710905       108.74489807830801
-0.12000000000000013      1.7163486094801028       0.9366547817436639       102.42376848792921
-0.12000000000000013      1.5370363238460545       1.0054154583825472       117.26075373838245
-0.12000000000000013      1.5684842689655454       0.9427267685985169       112.59532238759043
-0.12000000000000013      1.4945520987082666       0.9457627620259434       116.15730968328592
-0.12000000000000012      2.0410708843376875       0.8819981076737864       80.81813846143258
-0.12000000000000013      2.0787669720293676       0.8190793531538422       80.87219244585371
-0.12000000000000013      2.002829171297829        0.8193181826103596       87.1528934477335
-0.12000000000000013      2.0405252589895095       0.7563994280904155       89.22266149887622
-0.12000000000000012      2.116463059721048        0.7561605986338982       85.45788224536247
-0.12000000000000013      2.0782213466811896       0.6934806735704714       97.72533093444144
-0.12000000000000013      2.1541591474127286       0.693241844113954        96.13084374996558
-0.12000000000000012      1.9645874582579708       0.7566382575469328       92.20672518418762
-0.12000000000000012      2.002283545949651        0.6937195030269887       97.40591451777307
-0.12000000000000013      1.9263457452181125       0.6939583324835059       99.95115442846941
-0.12000000000000013      1.967752301903164        0.8799901037452482       86.34795733353769
-0.12000000000000013      1.9295105888633055       0.8173101786818214       89.87175117120056
-0.12000000000000013      1.891268875823447        0.7546302536183946       94.9563604703545
-0.12000000000000012      1.8944337194686405       0.87798209981671         90.18134573797312
-0.12000000000000012      1.8561920064287822       0.8153021747532833       92.73245296674563
-0.12000000000000013      1.8211151370341172       0.8759740958881719       94.44414345286606
-0.12000000000000013      2.267300226287769        0.8787331621855591       66.91395722298242
-0.12000000000000013      2.2295865333294222       0.8169027228283573       73.6570923146054
-0.12000000000000013      2.1918728403710754       0.7550722834711557       82.26305292005677
-0.12000000000000012      2.1918904456377417       0.8798214773483015       69.98586770672125
-0.12000000000000012      2.154176752679395        0.8179910379910998       75.18973512434117
-0.12000000000000013      2.116480664987715        0.880909792511044        73.90087688736416
-0.12000000000000012      1.899937854908742        1.1199698379078844       103.20192625497134
-0.12000000000000013      1.9352211122659784       1.0604769053493601       97.56804277717346
-0.12000000000000013      1.861902529831455        1.0584689014208215       101.89660715892359
-0.12000000000000013      1.8971857871886912       0.9989759688622972       95.95671699713068
-0.12000000000000012      1.9705043696232147       1.0009839727908354       88.55146374078869
-0.12000000000000013      1.9324690445459274       0.9394830363037725       89.13474338713826
-0.12000000000000013      2.0057876269804513       0.9414910402323109       82.03978274332216
-0.12000000000000012      1.8238672047541677       0.996967964933759        98.83639475410905
-0.12000000000000012      1.8591504621114041       0.9374750323752346       93.68076922292938
-0.12000000000000013      1.7858318796768806       0.9354670284466963       97.22939724011275
-0.12000000000000013      1.8304545847119642       1.121157591204852        105.74060207368863
-0.12000000000000013      1.792419259634677        1.0596566547177892       102.97690851877978
-0.12000000000000013      1.7543839345573897       0.9981557182307267       100.6754037642215
-0.12000000000000013      1.7609713145151864       1.1223453445018197       109.9193874671049
-0.12000000000000013      1.7229359894378993       1.060844408014757        107.35280314520968
-0.12000000000000015      1.6914880443184084       1.1235330977987872       114.24441833967788
-0.1200000000000001       2.4927691187837584       1.1224502467494695       73.00340888818143
-0.1200000000000001       2.530166664663146        1.0607343826912004       66.58856764967729
-0.1200000000000001       2.455254340822268        1.0612488968178062       65.76749906378281
-0.1200000000000001       2.4926518867016556       0.9995330327595369       59.48945563727255
-0.12000000000000012      2.5675642105425336       0.999018518632931        56.19171247435763
-0.1200000000000001       2.530049432581043        0.9378171687012677       53.091925547910186
-0.12000000000000013      2.604961756421921        0.9373026545746618       50.86093500807027
-0.1200000000000001       2.4177395628607776       1.000047546886143        59.918371623342225
-0.12000000000000012      2.455137108740165        0.9383316828278737       55.31000123468852
-0.1200000000000001       2.380224784899287        0.9388461969544797       57.198639160999186
-0.1200000000000001       2.7233236052869714       1.1305194758625814       67.1354309016256
-0.12000000000000013      2.683869655665288        1.066113868766608        57.657452761944214
-0.12000000000000013      2.6444157060436044       1.001708261670635        51.984664834084654
-0.1200000000000001       2.6464721097859005       1.1278297328248774       69.91373680992461
-0.1200000000000001       2.607018160164217        1.063424125728904        61.53758125232513
-0.1200000000000001       2.5696206142848297       1.1251399897871734       73.24793169043745
-0.12000000000000012      2.641751446007382        1.380345348146364        107.17743456162896
-0.12000000000000013      2.681357359702547        1.3185613158348446       98.70667199341472
-0.1200000000000001       2.604505864201476        1.3158715727971404       94.15498056361646
-0.1200000000000001       2.644111777896641        1.2540875404856207       88.25612714429501
-0.12000000000000012      2.720963273397712        1.2567772835233249       90.36704416969508
-0.1200000000000001       2.683717691591806        1.1923035081741011       78.13496449295259
-0.12000000000000013      2.7605691870928775       1.1949932512118053       82.39927098091385
-0.1200000000000001       2.56726028239557         1.2513977974479167       85.79344180650705
-0.1200000000000001       2.6068661960907353       1.189613765136397        79.73881828966228
-0.1200000000000001       2.530014700589664        1.1869240220986932       77.90346260211709
-0.12000000000000013      2.566769119342634        1.3779250597203259       105.48532024159897
-0.1200000000000001       2.5295235375367278       1.3134512843711021       94.68510748044612
-0.1200000000000001       2.492277955730822        1.2489775090218787       86.80732187556588
-0.1200000000000001       2.455032373924916        1.184503733672655        79.95535636916296
-0.12000000000000012      2.4917867926778863       1.3755047712942876       109.35654163432906
-0.1200000000000001       2.45454121087198         1.311030995945064        100.05745739918105
-0.1200000000000001       2.417295629066074        1.2465572205958404       92.70475890934796
-0.12000000000000013      2.4168044660131383       1.3730844828682496       113.48122607195843
-0.1200000000000001       2.379558884207232        1.3086107075190259       105.91403191119082
-0.12000000000000012      2.3418221393483902       1.3706641944422113       113.36824331318978
-0.12000000000000012      2.19327152893397         1.126947089266212        86.39167770962523
-0.12000000000000013      2.230631148434927        1.064621528705363        79.26008439462214
-0.12000000000000013      2.155221367784899        1.0657098438681056       82.40618677797553
-0.12000000000000013      2.1925809872858557       1.0033842833072568       75.50326201241495
-0.12000000000000012      2.267990767935883        1.0022959681445143       68.65557987472192
-0.12000000000000013      2.2299406067868124       0.9410587227464079       68.06528441838832
-0.12000000000000013      2.3053503874368397       0.9399704075836655       61.966789106959624
-0.12000000000000012      2.117171206635829        1.0044725984699991       78.1071409524421
-0.12000000000000012      2.154530826136785        0.9421470379091503       72.41856357386432
-0.12000000000000013      2.079121045486758        0.9432353530718928       75.9363735356835
-0.12000000000000013      2.119938110427663        1.12520277642663         88.36290829657412
-0.12000000000000013      2.0818879492785927       1.0639655310285236       83.81465542194184
-0.12000000000000013      2.0438377881295215       1.0027282856304174       80.5369690266774
-0.12000000000000012      2.046604691921356        1.1234584635870482       93.43352250521815
-0.12000000000000012      2.0085545307722854       1.0622212181889417       89.42164573879158
-0.12000000000000013      1.973271273415049        1.1217141507474664       98.75545778359472
-0.1200000000000001       2.4178947213213116       1.123574457378655        72.59655999507319
-0.1200000000000001       2.380379943359821        1.0623731074469918       66.09952296919491
-0.1200000000000001       2.3428651653983303       1.0011717575153287       61.38104580480597
-0.1200000000000001       2.3430203238588643       1.1246986680078406       77.47277000084364
-0.1200000000000001       2.3055055458973737       1.0634973180761773       71.60039881653536
-0.1200000000000001       2.268145926396417        1.1258228786370261       82.8047964193996
-0.12000000000000013      2.3046844867447853       1.3097349181482114       104.12758602905699
-0.1200000000000001       2.3424212316036273       1.247681431225026        97.03189090069797
-0.1200000000000001       2.380157976462469        1.1856279443018405       84.23570520196441
-0.12000000000000012      2.2675468341411804       1.2488056418542115       96.48515746796927
-0.1200000000000001       2.3052835790000223       1.186752154931026        88.52890613992186
-0.12000000000000013      2.230409181537575        1.1878763655602116       89.444746321912
-0.12000000000000013      2.049864586365153        1.3687622729326478       120.58518201931429
-0.12000000000000016      2.0857163220073573       1.3083084770160391       113.99708582728447
-0.12000000000000016      2.0123829035010496       1.306564164176457        114.24125659276694
-0.12000000000000013      2.0482346391432547       1.246110368259848        108.43729347905973
-0.12000000000000013      2.1215680576495615       1.24785468109943         102.88604151022002
-0.12000000000000013      2.0840863747854588       1.185656572343239        97.90168602083979
-0.12000000000000013      2.1574197932917656       1.187400885182821        92.20787015040244
-0.12000000000000013      1.9749012206369474       1.244366055420266        108.54330122132404
-0.12000000000000013      2.010752956279152        1.183912259503657        102.33083441868791
-0.12000000000000013      1.9374195377728445       1.1821679466640753       103.56857830625324
-0.12000000000000013      2.2688327511025808       1.3701887140648206       111.16528383542877
-0.12000000000000013      2.231695098498976        1.3092594377708207       102.7014841894808
-0.12000000000000013      2.194557445895371        1.2483301614768207       96.38536964333076
-0.12000000000000013      2.1958433628567713       1.3697132336874296       114.76761617819511
-0.12000000000000013      2.1587057102531664       1.30878395739343         107.60632132583123
-0.12000000000000015      2.122853974610962        1.3692377533100388       118.613307176756
-0.1200000000000001       0.3878251684660665       0.8106394501666333       111.89074345427964
-0.1200000000000001       0.3227734659568671       0.7728856335172193       101.46770469971018
-0.1200000000000001       0.32432489153825045      0.8514388373972952       111.18209635816106
-0.1200000000000001       0.259273189029051        0.8136850207478812       101.65739192832329
-0.1200000000000001       0.25772176344766773      0.7351318168678053       92.9602768063785
-0.1200000000000001       0.19422148651985166      0.7759312040984672       93.15887562983995
-0.1200000000000001       0.19267006093846833      0.6973780002183911       85.80717093926697
-0.1200000000000001       0.2608246146104343       0.892238224627957        113.04038478188073
-0.1200000000000001       0.19577291210123493      0.854484407978543        102.99141643893098
-0.1200000000000001       0.19732433768261826      0.9330376118586188       117.04852873738866
-0.1200000000000001       0.36876267133320906      0.5773997097096943       91.56497480545778
-0.1200000000000001       0.3100651345349622       0.6173924732125933       88.55248178485611
-0.1200000000000001       0.25136759773671524      0.6573852367154923       87.26905173304458
-0.1200000000000001       0.37511683704416154      0.6551462898620073       97.09398436373618
-0.1200000000000001       0.31641930024591464      0.6951390533649062       94.48681379829372
-0.1200000000000001       0.38147100275511403      0.7328928700143202       103.00308298878423
-0.1200000000000001       0.5891932797626341       0.691744448570803        115.74326076469318
-0.1200000000000001       0.5157164102861592       0.6536295356171          107.49149077694749
-0.1200000000000001       0.4422395408096841       0.6155146226633972       99.5630015845027
-0.1200000000000001       0.5220705759971116       0.731376115769413        113.87061562390326
-0.1200000000000001       0.44859370652063657      0.6932612028157101       104.8807377729801
-0.1200000000000001       0.45494787223158906      0.7710077829680232       112.73133557999041
-0.1200000000000001       0.6546144619183095       0.7362093512147149       121.17675026400443
-0.1200000000000001       0.587491758152787        0.7758410184133249       117.68296520464718
-0.1200000000000001       0.5203690543872646       0.8154726856119351       116.84696983501489
-0.1200000000000001       0.4532463506217419       0.8551043528105452       116.40208373695378
-0.1200000000000001       0.6529129403084624       0.820305921057237        122.58482489703324
-0.1200000000000001       0.5857902365429398       0.8599375882558471       119.50865360524577
-0.1200000000000001       0.5186675327774173       0.8995692554544572       118.84849568791995
-0.1200000000000001       0.6512114186986152       0.9044024908997591       124.19756155832623
-0.1200000000000001       0.5840887149330927       0.9440341580983692       122.11750051805231
-0.1200000000000001       0.649509897088768        0.9884990607422812       127.34732228886224
-0.12000000000000013      0.8214045144039952       0.8994902799716402       129.71415834534952
-0.12000000000000013      0.7658078302421          0.8450633037193319       127.21358751173084
-0.1200000000000001       0.7102111460802047       0.7906363274670234       125.04137604459078
-0.12000000000000012      0.7641063086322528       0.929159873561854        128.7778955298511
-0.1200000000000001       0.7085096244703576       0.8747328973095455       126.27492388503195
-0.12000000000000012      0.7068081028605104       0.9588294671520675       128.1464943924473
-0.1200000000000001       0.834360946567686        0.9663382373347035       129.7284829230923
-0.1200000000000001       0.7770627407959436       0.9960078309249171       128.8203507326253
-0.1200000000000001       0.7197645350242012       1.0256774245151306       128.98179903774823
-0.1200000000000001       0.8473173787313768       1.0331861946977665       129.67726339769652
-0.1200000000000001       0.7900191729596345       1.06285578828798         130.11950699545912
-0.1200000000000001       0.8602738108950678       1.1000341520608297       131.79696366406415
-0.1200000000000001       0.3869252492081031       0.888682358520784        114.90332033202327
-0.1200000000000001       0.323424972280287        0.929481745751446        114.22592999387061
-0.1200000000000001       0.2599246953524709       0.9702811329821076       118.36075516361157
-0.12000000000000013      0.19642441842465486      1.0110805202127695       123.6947162936529
-0.1200000000000001       0.3860253299501398       0.9667252668749347       117.84161722964839
-0.1200000000000001       0.3225250530223237       1.0075246541055964       117.52264693454312
-0.12000000000000012      0.2590247760945076       1.0483240413362584       120.81968159965714
-0.1200000000000001       0.38512541069217643      1.0447681752290854       121.09616623597068
-0.12000000000000013      0.3216251337643603       1.0855675624597474       120.0136729668732
-0.12000000000000012      0.38422549143421303      1.1228110835832361       124.43933071642637
-0.1200000000000001       0.5831887956751293       1.0220770664525198       123.93893959417144
-0.1200000000000001       0.5177676135194539       0.977612163808608        120.35690451036557
-0.1200000000000001       0.4523464313637785       0.9331472611646959       118.13489987422216
-0.1200000000000001       0.5168676942614905       1.0556550721627587       122.70136546700594
-0.1200000000000001       0.4514465121058151       1.0111901695188465       120.74390216458966
-0.1200000000000001       0.45054659284785176      1.0892330778729975       124.00228817311157
-0.12000000000000013      0.13240422216033754      1.052104458769989        160.69097207066926
-0.12000000000000013      0.06894820697163698      1.0934513460897874       137.15768362905953
-0.12000000000000013      0.0054921917829364245    1.1347982334095863       105.25496993837292
-0.12000000000000013      -0.05796382340576414     1.1761451207293852       106.59601886509651
-0.12000000000000013      0.13098438356587297      1.1303719184506973       167.4299079652684
-0.12000000000000013      0.06752836837717241      1.171718805770496        141.73899554348492
-0.12000000000000013      0.004072353188471843     1.2130656930902948       116.94027107093052
-0.12000000000000015      0.1295645449714084       1.2086393781314055       174.4692066236657
-0.12000000000000015      0.06610852978270783      1.2499862654512044       154.93520918809483
-0.12000000000000013      0.1281447063769438       1.286906837812114        191.95284982236635
-0.12000000000000013      0.32020529516989565      1.1638350221404554       127.25305543947808
-0.12000000000000013      0.257604937500043        1.1265915010169665       128.63080618356074
-0.12000000000000013      0.19500457983019026      1.089347979893478        132.59621998809138
-0.12000000000000013      0.2561850989055784       1.204858960697675        137.74133963864708
-0.12000000000000013      0.19358474123572567      1.167615439574186        143.00765042685177
-0.12000000000000015      0.1921649026412611       1.2458828992548945       152.27839506712235
-0.12000000000000013      0.06610852978270783      1.3274961388595636       169.47348271690998
-0.12000000000000013      0.00407235318847185      1.290575566498654        117.3533274575129
-0.1200000000000001       -0.05796382340576413     1.2536549941377444       105.08449157930558
-0.1200000000000001       -0.1200000000000001      1.2167344217768348       134.94971509045186
-0.12000000000000012      0.00407235318847185      1.3680854399070135       121.5648670425916
-0.1200000000000001       -0.05796382340576413     1.3311648675461036       97.91226932328857
-0.1200000000000001       -0.1200000000000001      1.294244295185194        126.65384199285376
-0.12000000000000012      -0.05796382340576413     1.408674740954463        101.00890612512933
-0.1200000000000001       -0.1200000000000001      1.3717541685935535       118.47750635569277
-0.1200000000000001       -0.1200000000000001      1.449264042001913        142.90838458236416
-0.12000000000000016      0.12920765339310616      1.3641038389830002       204.87039492339682
-0.12000000000000013      0.0671714767988702       1.4046931400304496       177.41196702676007
-0.1200000000000001       0.005135300204634208     1.4452824410778995       133.41868292146518
-0.1200000000000001       -0.05690087638960177     1.4858717421253493       132.3567282706569
-0.12000000000000013      0.13027060040926852      1.4413008401538863       209.73515123045547
-0.12000000000000012      0.06823442381503254      1.4818901412013359       178.98844766155585
-0.1200000000000001       0.0061982472207965655    1.5224794422487857       146.16525082105554
-0.12000000000000013      0.13133354742543088      1.5184978413247725       214.87577502701504
-0.1200000000000001       0.0692973708311949       1.5590871423722221       192.38260471587057
-0.12000000000000012      0.13239649444159324      1.5956948424956585       232.09558237537533
-0.12000000000000013      0.06929737083119489      1.6363634510496021       206.02097785324906
-0.12000000000000013      0.006198247220796559     1.599755750926166        145.5327762196605
-0.1200000000000001       -0.056900876389601784    1.5631480508027293       132.95722509312486
-0.1200000000000001       -0.1200000000000001      1.5265403506792932       171.42057125614386
-0.12000000000000013      0.006198247220796552     1.6770320596035457       144.91081475997365
-0.12000000000000013      -0.056900876389601784    1.6404243594801093       120.96657480284395
-0.12000000000000012      -0.12000000000000012     1.603816659356673        159.4871963492036
-0.12000000000000015      -0.0569008763896018      1.7177006681574893       116.93941164498065
-0.12000000000000013      -0.12000000000000013     1.6810929680340532       147.7142394688509
-0.12000000000000013      -0.12000000000000013     1.758369276711433        163.4325417037446
-0.1200000000000001       0.64647220439886         1.060027140657012        126.99894512158497
-0.1200000000000001       0.5801511029852213       1.093605146367251        123.74061669963055
-0.1200000000000001       0.5138300015715827       1.1271831520774895       123.23305629175377
-0.12000000000000013      0.4475089001579438       1.1607611577877284       124.37765053850805
-0.1200000000000001       0.643434511708952        1.131555220571743        126.13046865117067
-0.1200000000000001       0.5771134102953133       1.1651332262819816       123.42726748488825
-0.12000000000000012      0.5107923088816746       1.1987112319922204       123.33529184133404
-0.1200000000000001       0.6403968190190441       1.2030833004864738       125.48345613289946
-0.12000000000000013      0.5740757176054053       1.2366613061967127       123.71575714764194
-0.12000000000000012      0.637359126329136        1.2746113804012047       124.74235262151116
-0.1200000000000001       0.8572361182051598       1.1715622319755605       130.54683706436413
-0.1200000000000001       0.7869814802697266       1.134383868202711        129.98514098677026
-0.1200000000000001       0.7167268423342934       1.0972055044298616       128.4459098210006
-0.1200000000000001       0.7839437875798185       1.2059119481174418       127.51447924689894
-0.1200000000000001       0.7136891496443853       1.1687335843445923       127.39194113930873
-0.1200000000000001       0.7106514569544773       1.2402616642593234       125.81955629171776
-0.1200000000000001       0.3809393707278941       1.4411238075255404       136.29640696505416
-0.1200000000000001       0.3177407046401565       1.402569565097184        140.16056960225313
-0.1200000000000001       0.31880365165631885      1.4797665662680697       145.13803623558573
-0.1200000000000001       0.25560498556858124      1.4412123238397132       154.98247551625292
-0.12000000000000012      0.25454203855241897      1.3640153226688272       147.06617100769046
-0.1200000000000001       0.19240631948084375      1.4026580814113567       163.9355411011167
-0.12000000000000013      0.1913433724646814       1.3254610802404705       155.75170239583133
-0.1200000000000001       0.25666793258474363      1.5184093250105994       161.48129529832553
-0.12000000000000012      0.19346926649700608      1.479855082582243        174.0300664723452
-0.1200000000000001       0.19453221351316843      1.5570520837531288       180.778322331136
-0.1200000000000001       0.3834039612576333       1.2023892645688121       126.72423551283907
-0.12000000000000013      0.3193837649933159       1.2434132031260317       131.48553555823594
-0.12000000000000013      0.2553635687289987       1.2844371416832512       142.74975320441996
-0.1200000000000001       0.38258243108105355      1.2819674455543884       129.83939088303666
-0.1200000000000001       0.3185622348167363       1.3229913841116079       136.1591550336413
-0.1200000000000001       0.3817609009044738       1.3615456265399644       133.54863109246764
-0.1200000000000001       0.5732541874288255       1.3162394871822884       122.32355504323655
-0.1200000000000001       0.5099707787050948       1.2782894129777962       123.9099748683529
-0.1200000000000001       0.44668736998136405      1.2403393387733044       125.52961185357934
-0.1200000000000001       0.5091492485285151       1.3578675939633724       124.27154886467432
-0.1200000000000001       0.44586583980478434      1.3199175197588804       127.90535788235238
-0.1200000000000001       0.4450443096282046       1.3994957007444562       130.32073825292508
-0.1200000000000001       0.9182128854381882       1.2116808464228377       130.028579297553
-0.1200000000000001       0.8449205548128469       1.2460305625647192       127.05266702546707
-0.1200000000000001       0.7716282241875058       1.2803802787066005       124.81691496035783
-0.12000000000000013      0.6983358935621645       1.3147299948484819       123.77448258083128
-0.1200000000000001       0.9058973220458754       1.2861491770119962       128.05723032722238
-0.1200000000000001       0.8326049914205341       1.3204988931538777       125.31006360768343
-0.12000000000000012      0.7593126607951929       1.354848609295759        123.91581199049949
-0.1200000000000001       0.8935817586535626       1.3606175076011549       126.28348485460427
-0.12000000000000013      0.8202894280282214       1.394967223743036        124.92583181646272
-0.12000000000000012      0.8812661952612497       1.4350858381903133       124.55622301399406
-0.12000000000000013      0.6361634416677743       1.3517366830592223       121.28991184505404
-0.12000000000000013      0.5720585027674638       1.3933647898403063       120.10938136334333
-0.1200000000000001       0.5079535638671534       1.43499289662139         123.89765235165123
-0.1200000000000001       0.44384862496684285      1.476621003402474        130.42057428204959
-0.12000000000000013      0.6349677570064126       1.4288619857172402       119.73313195947634
-0.12000000000000013      0.5708628181061022       1.470490092498324        119.95865311099035
-0.12000000000000012      0.5067578792057916       1.512118199279408        124.33914548181474
-0.12000000000000015      0.6337720723450508       1.5059872883752576       118.5533341552367
-0.12000000000000013      0.5696671334447404       1.5476153951563416       120.26406145241455
-0.12000000000000013      0.6325763876836892       1.5831125910332755       116.3502666693689
-0.12000000000000013      0.8190937433668596       1.472092526401054        121.03356489970653
-0.12000000000000013      0.7581169761338312       1.4319739119537769       121.75300103454948
-0.12000000000000013      0.6971402089008029       1.3918552975064997       121.31104241991709
-0.12000000000000013      0.7569212914724694       1.5090992146117945       117.28712213807563
-0.12000000000000013      0.6959445242394411       1.4689806001645174       119.33379823573081
-0.12000000000000015      0.6947488395780793       1.5461059028225352       115.64957491264883
-0.1200000000000001       0.38319199474300736      1.5189485052089369       136.18378939066275
-0.1200000000000001       0.32105627567143213      1.5575912639514664       147.01000740960498
-0.1200000000000001       0.25892055659985697      1.596234022693996        164.22460294747304
-0.12000000000000013      0.1967848375282818       1.6348767814365255       182.34116739372467
-0.1200000000000001       0.3854446187581207       1.5967732028923334       139.2790167149547
-0.1200000000000001       0.3233088996865455       1.635415961634863        152.25991514713132
-0.12000000000000012      0.2611731806149703       1.6740587203773925       168.76316219064847
-0.1200000000000001       0.38769724277323403      1.6745979005757299       142.89508517908533
-0.12000000000000013      0.3255615237016588       1.7132406593182594       156.2014913297902
-0.12000000000000012      0.3899498667883473       1.7524225982591266       146.35889607441015
-0.12000000000000016      0.5719197574598537       1.6254400928397383       117.11283173572697
-0.12000000000000013      0.5090105032209049       1.5899428969628047       124.11759324673723
-0.1200000000000001       0.44610124898195613      1.5544457010858705       130.4911597744424
-0.12000000000000013      0.5112631272360182       1.6677675946462012       123.06251371516386
-0.12000000000000012      0.4483538729970694       1.6322703987692673       132.29486624482888
-0.12000000000000013      0.45060649701218275      1.710095096452664        133.52071591279514
-0.12000000000000012      0.13073376674562853      1.905656350558297        251.98951710347168
-0.12000000000000013      0.06805032505922136      1.868834582096581        214.04045410994522
-0.1200000000000001       0.06805032505922137      1.9458811097047555       214.94847229675952
-0.12000000000000013      0.005366883372814206     1.9090593412430397       170.13465421055042
-0.12000000000000013      0.005366883372814199     1.832012813634865        161.69290506919717
-0.12000000000000013      -0.05731655831359296     1.8722375727813234       164.0772616018614
-0.12000000000000015      -0.057316558313592975    1.795191045173149        146.1911292836641
-0.12000000000000013      -0.12000000000000013     1.8354158043196076       206.82834282303415
-0.1200000000000001       0.005366883372814213     1.986105868851214        162.9476717544773
-0.1200000000000001       -0.057316558313592954    1.949284100389498        167.45434331116874
-0.12000000000000012      -0.12000000000000012     1.912462331927782        209.84240950319696
-0.1200000000000001       -0.05731655831359295     2.0263306279976723       151.18961833522525
-0.12000000000000012      -0.12000000000000012     1.9895088595359567       212.8680688229908
-0.1200000000000001       -0.1200000000000001      2.066555387144131        179.17107563897594
-0.12000000000000013      0.13198081251760208      1.673185219511318        241.80985844326116
-0.12000000000000013      0.06888168890720373      1.7138538280652618       210.62297154840704
-0.12000000000000013      0.005782565296805375     1.7545224366192052       153.5849732332633
-0.12000000000000012      0.13156513059361089      1.7506755965269778       243.61220221449514
-0.12000000000000013      0.06846600698321254      1.7913442050809214       209.49282070721495
-0.12000000000000013      0.13114944866961972      1.8281659735426372       245.61715964986826
-0.12000000000000013      0.3251458417776676       1.7907310363339193       162.80967025186115
-0.12000000000000013      0.26075749869097914      1.7515490973930519       173.530036945077
-0.12000000000000013      0.19636915560429058      1.7123671584521851       187.0835403120535
-0.12000000000000012      0.2603418167669879       1.8290394744087117       180.39630110809014
-0.12000000000000012      0.19595347368029942      1.7898575354678448       193.7630125912733
-0.12000000000000013      0.1955377917563082       1.8673479124835044       198.98259735968412
-0.1200000000000001       0.38955451439696787      1.8317768427111982       147.79554453176493
-0.1200000000000001       0.3247504893862882       1.870085280785991        166.698900283659
-0.1200000000000001       0.2599464643756085       1.9083937188607831       182.98458797624113
-0.1200000000000001       0.1951424393649288       1.9467021569355762       204.55560084033726
-0.1200000000000001       0.3891591620055885       1.9111310871632696       149.14668517092463
-0.1200000000000001       0.3243551369949088       1.9494395252380623       168.8696081834201
-0.1200000000000001       0.2595511119842291       1.987747963312855        187.60280194922638
-0.1200000000000001       0.38876380961420903      1.9904853316153412       150.67791379824254
-0.1200000000000001       0.32395978460352937      2.028793769690134        171.12728529940568
-0.1200000000000001       0.38836845722282964      2.069839576067413        155.27577823315573
-0.1200000000000001       0.13111714411543612      1.9832346365597464       265.11189783448623
-0.1200000000000001       0.06843370242902894      2.023459395706205        227.43034063034318
-0.1200000000000001       0.005750260742621777     2.063684154852663        166.54948713020306
-0.1200000000000001       -0.05693318094378538     2.103908913999122        129.8063888853513
-0.1200000000000001       0.13150052148524366      2.0608129225611957       276.4310184154043
-0.1200000000000001       0.0688170797988365       2.101037681707654        246.695352469711
-0.1200000000000001       0.00613363811242934      2.1412624408541125       175.6806585751196
-0.1200000000000001       0.13188389885505122      2.138391208562645        287.90660028534745
-0.1200000000000001       0.06920045716864406      2.1786159677091037       260.5759064370358
-0.1200000000000001       0.1322672762248588       2.2159694945640944       289.3544006511617
-0.1200000000000001       0.32434316197333696      2.106372055691583        176.70386863724693
-0.1200000000000001       0.2599344893540367       2.065326249314304        191.71467723667666
-0.1200000000000001       0.19552581673473635      2.0242804429370254       210.8630930215632
-0.1200000000000001       0.2603178667238442       2.1429045353157536       195.89860834161442
-0.1200000000000001       0.19590919410454394      2.101858728938475        212.8309321820087
-0.1200000000000001       0.19629257147435153      2.179437014939924        215.6734249394277
-0.1200000000000001       0.06920045716864406      2.2554333975019607       244.28149856614095
-0.1200000000000001       0.006133638112429342     2.21807987064697         183.87709564109326
-0.1200000000000001       -0.05693318094378538     2.1807263437919793       146.5050692115425
-0.1200000000000001       -0.1200000000000001      2.1433728169369886       180.13144344788597
-0.1200000000000001       0.006133638112429347     2.2948973004398274       183.8955345234433
-0.1200000000000001       -0.05693318094378538     2.2575437735848367       167.59032833070583
-0.1200000000000001       -0.1200000000000001      2.220190246729846        198.92191901195773
-0.1200000000000001       -0.05693318094378537     2.334361203377694        169.02743841266488
-0.1200000000000001       -0.1200000000000001      2.2970076765227034       218.30387060924247
-0.12000000000000009      -0.12000000000000009     2.373825106315561        198.084351431491
-0.1200000000000001       4.8537126147476615       5.9092617042741145       79.23830841701594
-0.1200000000000001       4.9022971860953675       5.979507802849409        66.82865550311062
-0.1200000000000001       4.821300663348595        5.979507802849409        71.2841235407202
-0.1200000000000001       4.869885234696302        6.049753901424705        59.219538779789644
-0.1200000000000001       4.788888711949529        6.049753901424705        64.45884237736992
-0.1200000000000001       4.837473283297236        6.12                     52.53873398348606
-0.12000000000000009      4.756476760550462        6.12                     56.92289256661622
-0.12000000000000012      4.950881757443076        6.0497539014247055       58.306159995143545
-0.1200000000000001       4.91846980604401         6.120000000000001        51.97084062678462
-0.12000000000000012      4.999466328790785        6.120000000000001        53.62574535180665
-0.12000000000000012      4.691757305601821        2.9899654827863302       53.94220535091578
-0.1200000000000001       4.75658329235555         2.95086791212896         73.71672127939965
-0.12000000000000013      4.690611863415422        2.9129601382045482       54.41613217217578
-0.12000000000000013      4.7554378501691525       2.8738625675471776       76.66399283125355
-0.1200000000000001       4.821409279109281        2.9117703414715894       95.85849727299819
-0.1200000000000001       4.820263836922882        2.834764996889807        98.55048417122939
-0.1200000000000001       4.886235265863011        2.8726727708142192       118.94220257429672
-0.12000000000000013      4.6894664212290245       2.835954793622766        57.8008624678323
-0.12000000000000013      4.754292407982755        2.796857222965395        80.21250619246145
-0.12000000000000015      4.688320979042627        2.7589494490409834       61.540707098075146
-0.12000000000000013      4.495442286601233        2.8836722535733954       39.66334665116358
-0.12000000000000013      4.559735184081696        2.8420979853959243       38.03411869874284
-0.12000000000000012      4.560880626268095        2.919103329977707        37.2138701174828
-0.12000000000000013      4.625173523748559        2.8775290618002365       41.91795916688387
-0.12000000000000013      4.626318965934958        2.9545344063820185       42.64391238261661
-0.12000000000000013      4.6240280815621615       2.800523717218454        45.701651028708824
-0.12000000000000012      4.951804128657089        3.145907704067377        138.942988181132
-0.1200000000000001       5.016451385792628        3.1834629866420823       166.10784698936652
-0.12000000000000013      5.015968535329431        3.1060807454133283       168.48130177065843
-0.12000000000000013      5.080615792464971        3.1436360279880335       195.57411639806983
-0.1200000000000001       5.0810986429281675       3.221018269216788        196.82707107024936
-0.1200000000000001       5.14526304960051         3.1811913105627387       226.56742939692157
-0.1200000000000001       5.145745900063707        3.2585735517914935       227.81514119771157
-0.12000000000000013      5.080132942001773        3.0662537867592796       196.29162594450915
-0.12000000000000013      5.144780199137313        3.103809069333985        223.89714610761868
-0.12000000000000015      5.144297348674115        3.026426828105231        224.30258581285347
-0.1200000000000001       4.951618409647002        3.067824578089745        141.39107575247374
-0.12000000000000013      5.015782816319344        3.0279976194356966       171.76239667818837
-0.12000000000000013      5.079947222991686        2.988170660781648        199.25439585044916
-0.1200000000000001       4.951432690636914        2.9897414521121126       142.066884064314
-0.1200000000000001       5.015597097309257        2.949914493458064        171.51757656696898
-0.1200000000000001       4.951246971626828        2.9116583261344804       142.87313123653456
-0.12000000000000013      4.756769011365638        3.0289510381065923       75.65727275335135
-0.1200000000000001       4.821594998119368        2.989853467449222        94.5590876342065
-0.12000000000000012      4.821780717129455        3.067936593426854        96.38449454904877
-0.1200000000000001       4.886606703883185        3.0288390227694832       116.1170082280733
-0.12000000000000013      4.886792422893272        3.106922148747116        118.07262756412203
-0.1200000000000001       4.886420984873098        2.950755896791851        117.80588838757315
-0.12000000000000013      4.954088547727267        3.46091372940453         142.35787068264491
-0.12000000000000016      5.018013323354754        3.49713630459723         165.56996648997603
-0.12000000000000013      5.0181647000952605       3.4197175056449467       170.44353834532637
-0.12000000000000013      5.082089475722749        3.455940080837647        194.46359025627152
-0.12000000000000013      5.081938098982242        3.53335887978993         194.4383890966917
-0.12000000000000013      5.146014251350237        3.492162656030347        223.69353983553702
-0.12000000000000015      5.14586287460973         3.56958145498263         223.49794193943092
-0.12000000000000012      5.082240852463256        3.378521281885364        197.7275922583843
-0.12000000000000012      5.146165628090744        3.414743857078064        222.12003213458985
-0.12000000000000012      5.146317004831252        3.3373250581257814       225.27540772193902
-0.12000000000000016      4.953517442959722        3.382162223070242        144.84397290047548
-0.12000000000000013      5.0175935953277175       3.340965999310659        171.80550825832182
-0.1200000000000001       5.081669747695711        3.299769775551076        198.94499864897477
-0.12000000000000013      4.952946338192177        3.3034107167359537       141.5778533127579
-0.12000000000000012      5.017022490560173        3.262214492976371        168.20557370542113
-0.12000000000000013      4.9523752334246325       3.2246592104016654       138.47918877164727
-0.12000000000000013      4.9520728469203465       3.7630399887778148       140.9698969090506
-0.12000000000000016      5.015302232633978        3.801203054835201        160.94542509714196
-0.12000000000000016      5.016501547749565        3.7237309991271936       167.16037725378703
-0.12000000000000013      5.079730933463195        3.76189406518458         187.596016273898
-0.12000000000000013      5.078531618347609        3.839366120892588        185.7059472548922
-0.12000000000000016      5.142960319176827        3.800057131241967        213.70524663756154
-0.12000000000000013      5.14176100406124         3.8775291869499746       210.80574138434474
-0.12000000000000013      5.080930248578783        3.6844220094765725       193.2107070666965
-0.12000000000000013      5.144159634292413        3.722585075533959        214.37007646943204
-0.12000000000000015      5.145358949408001        3.6451130198259514       219.74677016758432
-0.12000000000000016      4.952576772122077        3.687508423934493        143.93501296380822
-0.12000000000000013      5.017005472951295        3.648199434283872        169.67387337607414
-0.12000000000000016      5.081434173780512        3.608890444633251        195.45430387038436
-0.12000000000000013      4.953080697323807        3.6119768590911723       141.43637918266472
-0.12000000000000013      5.017509398153024        3.572667869440551        166.802940747588
-0.12000000000000015      4.953584622525537        3.536445294247851        139.06388880257168
-0.12000000000000013      4.689772956140791        3.3070403773822576       55.81366463826185
-0.12000000000000016      4.7558518540374095       3.345508715387825        73.97887697993356
-0.12000000000000016      4.755280749269866        3.2667572090535377       75.76822836773991
-0.12000000000000013      4.821359647166485        3.3052255470591057       95.05595145904218
-0.12000000000000013      4.821930751934029        3.3839770533933935       97.32591766923747
-0.12000000000000016      4.8874385450631035       3.3436938850646736       119.61139071297767
-0.12000000000000015      4.888009649830647        3.4224453913989614       121.73608579154009
-0.12000000000000013      4.82078854239894         3.2264740407248174       96.36617824075552
-0.12000000000000013      4.886867440295559        3.2649423787303853       116.77617134345046
-0.12000000000000013      4.886296335528014        3.1861908723960974       117.98001422975346
-0.12000000000000016      4.690269043506048        3.2277716537332752       57.6745138074257
-0.12000000000000013      4.755776836635124        3.1874884854045553       79.44399677716126
-0.12000000000000013      4.821284629764198        3.1472053170758354       100.02918363578328
-0.12000000000000013      4.690765130871306        3.1485029300842937       56.09567982088207
-0.12000000000000013      4.75627292400038         3.108219761755574        79.14968828424556
-0.12000000000000013      4.691261218236563        3.0692342064353118       55.01033028195121
-0.12000000000000012      4.942561863002909        4.075643767646841        136.37659970062307
-0.12000000000000013      5.007325915912559        4.1139242173161845       155.63951623545142
-0.12000000000000013      5.008168994695899        4.0356558889869705       164.55435919041932
-0.12000000000000013      5.072933047605549        4.073936338656315        178.93108829205912
-0.12000000000000013      5.072089968822208        4.152204666985529        167.63761819476974
-0.12000000000000013      5.137697100515199        4.112216788325659        194.71372323778036
-0.12000000000000015      5.136854021731859        4.190485116654873        180.3842988509216
-0.12000000000000012      5.073776126388889        3.995668010327101        185.85362143784914
-0.12000000000000013      5.1385401792985395       4.033948459996445        200.41885256625653
-0.12000000000000013      5.13938325808188         3.955680131667231        208.02135624288155
-0.12000000000000013      4.944939608982269        3.997492822929584        136.98631017253462
-0.12000000000000013      5.010546740675259        3.9575049442697146       163.62352752864714
-0.12000000000000013      5.076153872368249        3.9175170656098444       185.70414143872787
-0.12000000000000013      4.947317354961628        3.919341878212328        136.8270499237783
-0.12000000000000013      5.012924486654619        3.8793539995524577       162.02220129071225
-0.12000000000000015      4.949695100940987        3.841190933495071        136.76657198060326
-0.12000000000000016      4.948285070753153        4.301045755431814        138.87177259733073
-0.12000000000000013      5.011141387746055        4.264192209172834        151.24476104189415
-0.12000000000000016      5.073997704738956        4.227338662913854        160.80670308943846
-0.12000000000000013      4.946377334836405        4.225911759503489        139.59777640675856
-0.12000000000000013      5.009233651829307        4.189058213244509        151.92839624292859
-0.12000000000000013      4.944469598919657        4.1507777635751655       140.45333901056136
-0.12000000000000013      4.684922240076418        4.228083201691469        95.47593642857748
-0.12000000000000016      4.751239881724787        4.265107339108635        101.14526744343158
-0.12000000000000016      4.74933214580804         4.189973343180313        100.37927717125709
-0.12000000000000013      4.815649787456412        4.226997480597479        110.31228705765675
-0.12000000000000013      4.817557523373159        4.302131476525803        107.81564449693983
-0.12000000000000016      4.881967429104781        4.264021618014647        121.63267660480976
-0.12000000000000015      4.88387516502153         4.339155613942971        116.15615519669376
-0.12000000000000013      4.813742051539663        4.151863484669155        107.07306540250656
-0.12000000000000013      4.880059693188034        4.188887622086322        122.47057643016439
-0.12000000000000013      4.878151957271285        4.1137536261579974       116.23217030151562
-0.12000000000000013      4.683669287739125        3.9305488758222165       79.9905031441605
-0.12000000000000016      4.748392431555071        3.966822598778372        91.38163480145855
-0.12000000000000016      4.750770177534431        3.8886716540611155       93.03680443437474
-0.12000000000000013      4.815493321350376        3.9249453770172713       103.29577660013982
-0.12000000000000013      4.813115575371016        4.003096321734528        100.72798277145664
-0.12000000000000016      4.880216465166322        3.961219099973427        116.84763922249739
-0.12000000000000013      4.877838719186963        4.039370044690684        111.45238157478302
-0.12000000000000013      4.817871067329736        3.8467944323000154       106.84959855274877
-0.12000000000000013      4.8825942111456815       3.8830681552561717       118.11650318562043
-0.12000000000000015      4.884971957125041        3.804917210538915        122.6045260903888
-0.12000000000000016      4.684609001992095        4.153699620224155        92.43959195588492
-0.12000000000000013      4.749018907723718        4.115589761712998        96.9798241410577
-0.12000000000000016      4.8134288134553405       4.077479903201842        101.08919375049501
-0.12000000000000013      4.684295763907771        4.079316038756843        89.17317869071798
-0.12000000000000013      4.748705669639394        4.041206180245686        94.38728651015552
-0.12000000000000015      4.683982525823448        4.004932457289529        86.06423849903861
-0.12000000000000013      4.709941087607079        3.6186574654132313       70.35529931539462
-0.12000000000000016      4.770474027435396        3.654753096254377        83.24488372517087
-0.12000000000000016      4.770977952637125        3.579221531411056        84.90371278763928
-0.12000000000000013      4.831510892465443        3.615317162252202        100.09914632842448
-0.12000000000000013      4.831006967263713        3.6908487270955233       102.61706174911635
-0.12000000000000016      4.89204383229376         3.651412793093347        121.46710099992616
-0.12000000000000015      4.89153990709203         3.726944357936669        123.10937244598601
-0.12000000000000013      4.832014817667172        3.5397855974088808       102.76397638476615
-0.12000000000000013      4.892547757495489        3.5758812282500267       119.37276775374795
-0.12000000000000015      4.8930516826972195       3.5003496634067055       121.89873111587673
-0.12000000000000016      4.704899054740507        3.5407531934054877       68.13277817359791
-0.12000000000000013      4.765935919770554        3.5013172594033124       84.39548007640974
-0.12000000000000016      4.8269727848006          3.461881325401137        102.04493174577993
-0.12000000000000013      4.699857021873935        3.4628489213977445       62.57579079952159
-0.12000000000000013      4.7608938869039825       3.4234129873955688       78.82741711331583
-0.12000000000000015      4.694814989007363        3.384944649390001        57.30100570428861
-0.12000000000000016      4.690237237706113        3.8525760232199704       75.33388900316298
-0.12000000000000013      4.757338127501418        3.81069880145887         91.12394343362492
-0.12000000000000016      4.824439017296724        3.7688215796977693       105.96317278796683
-0.12000000000000013      4.696805187673101        3.774603170617724        72.55771339601299
-0.12000000000000013      4.763906077468407        3.732725948856624        87.53674599835658
-0.12000000000000015      4.7033731376400905       3.696630318015478        69.99912624946057
-0.12000000000000012      4.429616927950949        3.148572200290004        47.46091536268728
-0.12000000000000013      4.49465593499841         3.188189244563067        35.30682486626457
-0.12000000000000013      4.495152022363668        3.108920520914085        35.13517148460924
-0.12000000000000013      4.560191029411128        3.148537565187149        30.34923013680025
-0.12000000000000013      4.55969494204587         3.2278062888361307       33.516340943983174
-0.12000000000000013      4.625230036458588        3.188154609460212        39.25241121620187
-0.12000000000000015      4.624733949093331        3.267423333109194        42.66533570008892
-0.12000000000000012      4.560687116776386        3.0692688415381673       33.768990784405496
-0.12000000000000013      4.625726123823846        3.1088858858112305       37.27686580070659
-0.12000000000000013      4.626222211189104        3.0296171621622485       40.972378763400286
-0.12000000000000013      4.429713682696804        3.073489444509774        45.392552563294025
-0.12000000000000013      4.495248777109523        3.033837765133856        37.251243577853586
-0.12000000000000013      4.560783871522241        2.994186085757937        38.34429159716384
-0.12000000000000012      4.42981043744266         2.9984066887295437       45.87970290225587
-0.12000000000000012      4.495345531855378        2.9587550093536255       38.45699438103572
-0.12000000000000013      4.429907192188514        2.9233239329493137       46.93906080027338
-0.12000000000000012      4.446208132492682        3.4526155233084856       51.86191075027335
-0.12000000000000013      4.512141371271281        3.4941260088346717       46.14638687602631
-0.12000000000000013      4.50709933840471         3.4162217368269285       40.55658384012189
-0.12000000000000013      4.573032577183308        3.457732222353115        40.98551234727692
-0.12000000000000013      4.57807461004988         3.5356364943608583       48.42999559530311
-0.12000000000000016      4.638965815961908        3.4992427078793016       51.641316881507066
-0.12000000000000015      4.64400784882848         3.5771469798870448       58.86211413056382
-0.12000000000000013      4.567990544316737        3.379827950345372        39.3244375116478
-0.12000000000000013      4.6339237830953355       3.421338435871558        46.35224060055669
-0.12000000000000015      4.628881750228764        3.3434341638638148       44.62644193586283
-0.12000000000000013      4.442060331357249        3.376604692553865        46.78857003827298
-0.12000000000000013      4.502951537269276        3.340210906072308        38.817961177471474
-0.12000000000000013      4.563842743181304        3.303817119590751        37.99131442170682
-0.12000000000000012      4.437912530221816        3.3005938617992445       46.58476835326277
-0.12000000000000013      4.498803736133842        3.264200075317688        37.61892161281563
-0.12000000000000013      4.433764729086382        3.224583031044624        47.30476182516357
-0.12000000000000012      4.170709343406892        2.710067821721857        100.47413506171387
-0.12000000000000013      4.235532994288762        2.744611160583664        84.3205457799271
-0.1200000000000001       4.234970498655714        2.667712996922728        90.75990507479088
-0.1200000000000001       4.2997941495375835       2.702256335784535        76.46490757907999
-0.12000000000000012      4.3003566451706305       2.7791544994454704       74.10114062358228
-0.1200000000000001       4.3646178004194525       2.7367996746463414       66.67575229843249
-0.12000000000000013      4.3651802960525          2.8136978383072773       64.50401587371223
-0.1200000000000001       4.299231653904536        2.6253581721235992       83.07056945989612
-0.1200000000000001       4.364055304786405        2.659901510985406        68.9388072157445
-0.1200000000000001       4.3634928091533585       2.5830033473244707       76.5921621425895
-0.12000000000000013      4.1601255185140955       2.633345220257427        107.55390556386868
-0.1200000000000001       4.224386673762918        2.590990395458298        98.10486440281579
-0.1200000000000001       4.288647829011739        2.5486355706591692       91.36472739193788
-0.12000000000000012      4.149541693621301        2.5566226187929963       110.88782983947071
-0.1200000000000001       4.213802848870123        2.514267793993868        101.64368367410476
-0.12000000000000013      4.138957868728506        2.4799000173285664       114.4080790940819
-0.1200000000000001       4.178660103763056        3.004432583981814        96.7976999327936
-0.1200000000000001       4.2413993098100295       3.0404674880588614       80.74521211111835
-0.1200000000000001       4.241496064555884        2.965384732278632        83.3322305672124
-0.1200000000000001       4.304235270602857        3.001419636355679        68.86030514772237
-0.1200000000000001       4.3041385158570025       3.076502392135909        69.3933594334003
-0.1200000000000001       4.366974476649831        3.037454540432727        57.43964896537667
-0.1200000000000001       4.366877721903975        3.1125372962129565       58.771359116455336
-0.1200000000000001       4.304332025348712        2.926336880575449        71.54541774343856
-0.1200000000000001       4.367071231395686        2.9623717846524964       57.367081487704255
-0.1200000000000001       4.36716798614154         2.887289028872267        61.09923310868622
-0.1200000000000001       4.176672413674015        2.9308413934168245       97.66590009500452
-0.1200000000000001       4.239508374466843        2.8917935417136422       84.71090066555831
-0.1200000000000001       4.302344335259671        2.85274569001046         73.75663454425633
-0.1200000000000001       4.174684723584974        2.8572502028518354       97.02513995633834
-0.1200000000000001       4.237520684377802        2.8182023511486527       83.8261429976257
-0.1200000000000001       4.172697033495933        2.7836590122868463       96.64311621116924
-0.1200000000000001       4.4499734475258945       3.768353216779899        68.54475460958786
-0.1200000000000001       4.508397407579203        3.8089021315404787       65.24590144436738
-0.1200000000000001       4.51496535754619         3.7309292789382327       58.47380492643812
-0.1200000000000001       4.573389317599498        3.7714781936988113       59.54148183693432
-0.12000000000000012      4.56682136763251         3.849451046301058        65.9160280404773
-0.12000000000000013      4.631813277652806        3.812027108459391        64.18089619836961
-0.12000000000000013      4.625245327685818        3.889999961061637        69.19652546172892
-0.12000000000000012      4.579957267566487        3.6935053410965653       58.486835226583324
-0.12000000000000013      4.638381227619794        3.734054255857145        62.09370663443715
-0.12000000000000013      4.644949177586783        3.6560814032548983       62.99884352899515
-0.1200000000000001       4.449032118767592        3.6894187934120457       60.688539467403444
-0.1200000000000001       4.514024028787887        3.6519948555703787       54.79631161988481
-0.1200000000000001       4.579015938808183        3.6145709177287118       55.259995544157256
-0.1200000000000001       4.448090790009289        3.610484370044192        58.459559508900306
-0.12000000000000012      4.513082700029584        3.5730604322025252       51.91584598453354
-0.1200000000000001       4.447149461250985        3.5315499466763387       56.80757199374207
-0.12000000000000012      4.193134962373484        3.597592403849249        99.07561297148312
-0.1200000000000001       4.257344583661586        3.640282607081911        87.58033561035279
-0.12000000000000013      4.256403254903283        3.561348183714058        81.61893935746329
-0.1200000000000001       4.320612876191387        3.6040383869467205       74.49562399566496
-0.1200000000000001       4.321554204949689        3.682972810314574        80.7627319963081
-0.1200000000000001       4.3848224974794885       3.6467285901793836       67.16184697513428
-0.1200000000000001       4.385763826237792        3.7256630135472366       75.35517009241013
-0.12000000000000012      4.319671547433083        3.525103963578867        71.64737227756933
-0.1200000000000001       4.383881168721186        3.5677941668115296       65.04145030008063
-0.12000000000000013      4.382939839962883        3.488859743443676        62.48767010580163
-0.1200000000000001       4.722818077050285        5.577606164971214        128.93743528313692
-0.1200000000000001       4.763644699324395        5.642958525153114        119.21111389760281
-0.1200000000000001       4.787480973289931        5.583858934103413        119.23111749451299
-0.1200000000000001       4.828307595564041        5.6492112942853145       111.4135526497282
-0.12000000000000012      4.8044713215985055       5.708310885335016        112.27063978010577
-0.1200000000000001       4.869134217838152        5.714563654467215        104.96890579866229
-0.12000000000000013      4.845297943872616        5.773663245516916        105.67802783760455
-0.1200000000000001       4.852143869529575        5.590111703235613        113.94459804231468
-0.1200000000000001       4.892970491803686        5.655464063417514        106.04164336012747
-0.1200000000000001       4.916806765769221        5.596364472367812        109.09219127200622
-0.1200000000000001       4.867136951607922        5.373683548504698        119.72168751578704
-0.1200000000000001       4.883693556328355        5.447910523125737        114.78267209418333
-0.1200000000000001       4.81903066008871         5.441657753993537        121.08170525346921
-0.1200000000000001       4.835587264809142        5.515884728614575        116.8881064389208
-0.1200000000000001       4.770924368569497        5.509631959482375        123.62590275907112
-0.1200000000000001       4.900250161048788        5.522137497746774        112.37949918650642
-0.12000000000000013      4.5804214144321955       5.851729368177161        101.68522411564174
-0.12000000000000016      4.542932427151882        5.918797026132871        87.3588335375046
-0.1200000000000001       4.6244352509617626       5.918797026132871        85.06296826459567
-0.1200000000000001       4.586946263681448        5.985864684088581        74.52523667883172
-0.12000000000000013      4.505443439871569        5.985864684088581        76.41665906874175
-0.1200000000000001       4.549457276401136        6.052932342044291        63.75814522890782
-0.12000000000000013      4.467954452591256        6.05293234204429         68.82342322601157
-0.1200000000000001       4.511968289120822        6.12                     56.95850289216944
-0.12000000000000012      4.4304654653109425       6.12                     68.99749075196222
-0.1200000000000001       4.668449087491329        5.985864684088581        75.13944957126893
-0.1200000000000001       4.6309601002110155       6.05293234204429         63.08730464578553
-0.1200000000000001       4.593471112930702        6.12                     53.571310810247574
-0.1200000000000001       4.712462924020896        6.05293234204429         65.95111928421112
-0.1200000000000001       4.674973936740582        6.119999999999999        52.043318125484156
-0.12000000000000016      4.6568472023608285       5.848550927557575        95.50206769191777
-0.1200000000000001       4.7008610388903955       5.915618585513285        81.5630313078251
-0.1200000000000001       4.744874875419962        5.982686243468995        73.55575882780424
-0.12000000000000013      4.7332729902894615       5.84537248693799         94.79353868641108
-0.12000000000000012      4.777286826819028        5.912440144893699        80.96366987127676
-0.12000000000000015      4.809698778218095        5.842194046318404        94.38191912656141
-0.1200000000000001       4.687218911395762        5.646136965772701        123.73817706309796
-0.1200000000000001       4.728045533669873        5.711489325954602        114.10213663791602
-0.12000000000000012      4.65161974574124         5.714667766574188        117.32866868780735
-0.12000000000000013      4.692446368015351        5.780020126756089        107.11076378419449
-0.12000000000000013      4.616020580086717        5.783198567375674        111.40477830301478
-0.12000000000000013      4.768872155943983        5.776841686136503        106.58305293302026
-0.12000000000000012      4.4122382898869805       5.581102510021636        138.83006056187403
-0.12000000000000013      4.4542840710232845       5.648759224560518        129.85508460465286
-0.1200000000000001       4.489883236677807        5.58022842375903         136.01937257862255
-0.12000000000000013      4.53192901781411         5.647885138297912        127.76654038409296
-0.12000000000000013      4.4963298521595885       5.716415939099399        122.31566534872093
-0.12000000000000013      4.573974798950414        5.715541852836793        121.0633428805546
-0.12000000000000015      4.538375633295892        5.78407265363828         115.01047721925529
-0.1200000000000001       4.5675281834686325       5.579354337496425        134.93063687282836
-0.1200000000000001       4.609573964604936        5.647011052035307        126.7603505473093
-0.1200000000000001       4.645173130259459        5.5784802512338185       133.95118855109456
-0.12000000000000012      4.553730578729978        5.328121567315868        142.08205544045953
-0.12000000000000013      4.518357506519229        5.3913668029923105       142.71976937010186
-0.1200000000000001       4.596002453310056        5.390492716729705        137.91713570460576
-0.1200000000000001       4.5606293810993055       5.453737952406147        139.65426971933675
-0.12000000000000012      4.482984434308479        5.454612038668753        141.30830907726107
-0.1200000000000001       4.525256308888555        5.516983188082589        138.3478558979292
-0.12000000000000013      4.44761136209773         5.517857274345195        140.0824381210852
-0.1200000000000001       4.638274327890132        5.452863866143542        135.69622302738617
-0.1200000000000001       4.602901255679383        5.516109101819984        137.2448973046746
-0.1200000000000001       4.680546202470208        5.515235015557378        133.50528019388537
-0.12000000000000013      4.824865077027845        5.311312399090863        125.30927880398423
-0.1200000000000001       4.776758785508632        5.379286604579701        124.88578972025009
-0.12000000000000012      4.734486910928556        5.316915455165865        128.76820674187547
-0.1200000000000001       4.686380619409344        5.384889660654703        129.1203472712981
-0.12000000000000013      4.644108744829267        5.322518511240866        133.28006651987823
-0.1200000000000001       4.72865249398942         5.447260810068539        127.17679095247959
-0.1200000000000001       4.577784076264247        5.261136545967074        138.58042569551807
-0.1200000000000001       4.668162242363535        5.255533489892072        133.510723787561
-0.1200000000000001       4.758540408462824        5.24993043381707         129.1379185459719
-0.1200000000000001       4.601837573798514        5.19415152461828         136.45079333772736
-0.1200000000000001       4.692215739897803        5.188548468543278        131.78568572012617
-0.1200000000000001       4.625891071332782        5.1271665032694855       134.57335605488103
-0.1200000000000001       4.586050905168693        5.063755897614163        134.34260141055194
-0.1200000000000001       4.5619974076344265       5.130740918962956        137.14062031653208
-0.1200000000000001       4.522157241470337        5.067330313307633        137.1879676022511
-0.1200000000000001       4.49810374393607         5.134315334656427        140.42546876388093
-0.1200000000000001       4.458263577771982        5.070904729001104        140.68028312762405
-0.1200000000000001       4.4342100802377145       5.137889750349898        144.70438621992983
-0.1200000000000001       4.394369914073626        5.074479144694575        144.07398780187165
-0.1200000000000001       4.537943910100158        5.19772594031175         139.46561177440515
-0.1200000000000001       4.474050246401802        5.201300356005222        144.0908077427435
-0.1200000000000001       4.513890412565891        5.264710961660545        143.5885176496621
-0.12000000000000013      4.501075242138065        4.893458872822593        132.21771214404265
-0.12000000000000013      4.5382925738203115       4.935139525097117        131.9667714797078
-0.12000000000000016      4.551542783878442        4.870801083229747        126.90026310598583
-0.12000000000000013      4.588760115560688        4.912481735504272        126.67399490799845
-0.12000000000000012      4.575509905502557        4.976820177371643        131.38111603396072
-0.1200000000000001       4.625977447242934        4.954162387778797        126.19739119096677
-0.12000000000000012      4.612727237184803        5.018500829646167        131.00374374898593
-0.12000000000000013      4.60201032561882         4.848143293636902        122.47775817816054
-0.12000000000000013      4.639227657301065        4.889823945911426        122.3392317362952
-0.12000000000000015      4.652477867359197        4.825485504044056        119.20658443195033
-0.1200000000000001       4.421046246089736        5.029224076726579        140.15070008462612
-0.1200000000000001       4.484939909788092        5.025649661033109        137.01015004745358
-0.1200000000000001       4.548833573486447        5.022075245339638        133.91384333559645
-0.12000000000000012      4.447722578105846        4.983969008758583        137.34691877445522
-0.12000000000000012      4.511616241804202        4.980394593065113        134.4045525651954
-0.12000000000000013      4.4743989101219555       4.9387139407905885       134.79163076447412
-0.12000000000000013      4.703828849403294        4.5271572516443745       108.85002647309905
-0.12000000000000016      4.766760042618751        4.563509515310743        111.07670025386147
-0.12000000000000016      4.765419838719945        4.489412876573315        108.9316309664595
-0.12000000000000013      4.8283510319354015       4.525765140239684        114.79472387039844
-0.12000000000000013      4.829691235834208        4.599861778977111        115.68827948710704
-0.12000000000000016      4.891282225150858        4.562117403906052        121.6472506253478
-0.12000000000000015      4.8926224290496645       4.63621404264348         122.10899454933687
-0.12000000000000013      4.827010828036597        4.451668501502256        112.9016379743214
-0.12000000000000013      4.889942021252054        4.488020765168625        122.99070714212107
-0.12000000000000015      4.8886018173532495       4.413924126431198        118.9268144778408
-0.12000000000000016      4.703607989327364        4.596074867346083        113.06453873919392
-0.12000000000000013      4.766539182542821        4.632427131012451        112.28112152295287
-0.12000000000000013      4.703387129251434        4.664992483047792        114.10426857576124
-0.12000000000000016      4.766318322466891        4.7013447467141605       112.10641264560194
-0.12000000000000015      4.7031662691755045       4.733910098749501        115.49496635333256
-0.12000000000000013      4.8294703757582775       4.66877939467882         115.67662897607124
-0.12000000000000016      4.699102197071575        4.452388739156148        105.60599108236417
-0.12000000000000013      4.760693186388227        4.414644364085089        105.74832964791277
-0.12000000000000016      4.822284175704878        4.37689998901403         107.71613734498256
-0.12000000000000013      4.694375544739856        4.377620226667922        102.87486495091858
-0.12000000000000013      4.755966534056507        4.3398758515968625       103.29785096807375
-0.12000000000000015      4.689648892408137        4.302851714179695        100.31139745157913
-0.12000000000000012      4.442965026531942        4.392997115951285        108.68816427559648
-0.12000000000000013      4.50818098224978         4.426537149874558        106.08223180993734
-0.12000000000000013      4.5034543299180605       4.351768637386331        101.44909014529972
-0.12000000000000013      4.568670285635899        4.385308671309604        101.58564823177556
-0.12000000000000013      4.573396937967618        4.46007718379783         105.03774334835651
-0.12000000000000016      4.633886241353737        4.418848705232876        102.71783278400468
-0.12000000000000015      4.638612893685456        4.493617217721102        105.31633124064463
-0.12000000000000013      4.56394363330418         4.310540158821377        97.34056547116816
-0.12000000000000013      4.629159589022018        4.3440801927446495       99.8622438604505
-0.12000000000000015      4.624432936690298        4.269311680256423        94.84084789375167
-0.1200000000000001       4.476739167923168        4.68196364099421         123.74887042255381
-0.1200000000000001       4.53329072821727         4.71217965935846         120.97587034856835
-0.1200000000000001       4.5335115882932          4.643262043656751        117.34082372288114
-0.1200000000000001       4.590063148587301        4.673478062021           117.32827211251471
-0.12000000000000012      4.589842288511371        4.74239567772271         119.22017680155892
-0.12000000000000013      4.646614708881403        4.703694080385251        116.93765920283474
-0.12000000000000013      4.646393848805474        4.77261169608696         118.41851831112729
-0.12000000000000012      4.590284008663231        4.604560446319292        113.62970566539433
-0.12000000000000013      4.646835568957332        4.634776464683542        115.32919250370111
-0.12000000000000013      4.647056429033262        4.565858848981833        111.0150815447589
-0.1200000000000001       4.468295632575361        4.6097220097334795       119.0875054708261
-0.1200000000000001       4.525068052945393        4.5710204123960185       112.7102946832362
-0.1200000000000001       4.581840473315425        4.532318815058561        108.4880779554964
-0.1200000000000001       4.4598520972275555       4.537480378472748        115.8680429876689
-0.12000000000000012      4.516624517597586        4.4987787811352895       109.62795890946515
-0.1200000000000001       4.451408561879749        4.465238747212016        112.83316653356938
-0.12000000000000013      4.494991223584341        4.840585064865497        130.00267381727872
-0.12000000000000013      4.545458765324718        4.817927275272652        124.54515324773094
-0.12000000000000013      4.5959263070650955       4.795269485679806        120.66352998581202
-0.12000000000000012      4.488907205030617        4.787711256908402        128.52086261823598
-0.12000000000000012      4.539374746770994        4.765053467315556        122.78329230016875
-0.12000000000000012      4.482823186476892        4.734837448951306        127.11119730561862
-0.12000000000000013      4.443753746398121        4.881288157672394        133.67252697068784
-0.1200000000000001       4.417077414382011        4.926543225640389        136.97046512196968
-0.12000000000000012      4.386432250658177        4.869117442522194        136.3319116262902
-0.1200000000000001       4.359755918642066        4.914372510490189        140.27901761215452
-0.12000000000000012      4.329110754918233        4.856946727371995        139.84340882352328
-0.1200000000000001       4.302434422902123        4.902201795339991        143.81898449579626
-0.1200000000000001       4.271789259178289        4.844776012221796        142.3447496561105
-0.1200000000000001       4.390401082365901        4.971798293608384        139.81645582645078
-0.1200000000000001       4.333079586625957        4.959627578458186        143.33376041801358
-0.1200000000000001       4.3637247503497925       5.01705336157638         143.02741167028563
-0.1200000000000001       4.3230267363645085       4.8040729194148994       136.49574126401757
-0.1200000000000001       4.380348232104453        4.816243634565099        134.719028709948
-0.1200000000000001       4.437669727844396        4.828414349715298        132.07059128093374
-0.1200000000000001       4.374264213550728        4.763369826608003        132.31202387174065
-0.1200000000000001       4.4315857092906725       4.775540541758202        131.2666560218188
-0.1200000000000001       4.425501690736949        4.722666733801107        128.51044760628432
-0.1200000000000001       4.233734758727573        4.598416041285085        133.62779869125856
-0.1200000000000001       4.294485861026472        4.619302941212366        130.39647193862027
-0.1200000000000001       4.2860423256786655       4.547061309951635        126.66073705817482
-0.1200000000000001       4.346793427977564        4.5679482098789155       125.24816201354656
-0.1200000000000001       4.355236963325371        4.640189841139648        127.63222364272602
-0.1200000000000001       4.407544530276463        4.5888351098061975       122.61246874112634
-0.1200000000000001       4.41598806562427         4.661076741066929        125.29777535607823
-0.1200000000000001       4.338349892629758        4.495706578618185        120.08699040402199
-0.1200000000000001       4.399100994928657        4.516593478545467        119.34637001237677
-0.1200000000000001       4.39065745958085         4.444351847284735        114.1409108573819
-0.1200000000000001       4.2622756340656105       4.783186019487618        139.33248863253922
-0.1200000000000001       4.31351311125183         4.742482926680722        132.7901017791219
-0.1200000000000001       4.36475058843805         4.701779833873826        128.57403228086835
-0.1200000000000001       4.252762008952931        4.72159602675344         137.46818560458826
-0.1200000000000001       4.303999486139151        4.680892933946544        130.88949053455931
-0.1200000000000001       4.243248383840252        4.660006034019263        135.6921238571769
-0.12000000000000013      4.191910813547846        2.0673615629659086       119.34735347810452
-0.12000000000000016      4.24949617219772         2.107526923448382        110.6128028567626
-0.12000000000000013      4.256357578733477        2.026159923250676        115.4916093399635
-0.12000000000000013      4.31394293738335         2.066325283733149        108.37070514369515
-0.12000000000000013      4.307081530847594        2.147692283930855        104.85472756385897
-0.12000000000000013      4.371528296033224        2.1064906442156226       102.92792927902734
-0.12000000000000015      4.364666889497467        2.187857644413328        99.49903773162785
-0.12000000000000012      4.320804343919107        1.9849582835354436       113.22487273765438
-0.12000000000000012      4.378389702568981        2.025123644017917        106.43383327069338
-0.12000000000000012      4.385251109104738        1.943756643820211        111.93754461766207
-0.12000000000000016      4.2040000965946644       1.9917908414490555       121.54567605115088
-0.12000000000000013      4.268446861780296        1.950589201733823        118.10296896434355
-0.1200000000000001       4.332893626965926        1.9093875620185907       116.71885261380122
-0.12000000000000013      4.216089379641484        1.9162201199322024       122.54495075737358
-0.12000000000000013      4.280536144827114        1.8750184802169698       119.88597883136427
-0.12000000000000015      4.228178662688302        1.8406493984153494       123.86861981726402
-0.12000000000000013      4.1442582362637435       2.319223452639579        118.60872514401316
-0.12000000000000013      4.217727787341651        2.2754348498974952       108.94655493853868
-0.12000000000000016      4.291197338419559        2.231646247155412        103.62139424152629
-0.12000000000000013      4.160142428691778        2.2352694894150225       117.68386499424102
-0.12000000000000013      4.233611979769686        2.191480886672939        109.0909886610219
-0.12000000000000015      4.176026621119812        2.1513155261904657       117.23928821855748
-0.12000000000000012      3.968632275603052        1.9006949930167478       139.36160878822326
-0.12000000000000013      4.024451910089251        1.942361635504038        134.29762101826446
-0.12000000000000013      4.0365411931360695       1.8667909139871852       135.4214432544579
-0.12000000000000013      4.092360827622268        1.908457556474475        131.10498223067663
-0.12000000000000013      4.080271544575449        1.984028277991328        130.1142236751947
-0.12000000000000016      4.148180462108466        1.9501241989617653       126.91332646408911
-0.12000000000000015      4.136091179061648        2.0256949204786183       126.0360442426446
-0.12000000000000013      4.104450110669086        1.832886834957622        132.02062527970543
-0.12000000000000013      4.160269745155285        1.8745534774449122       127.36865792397334
-0.12000000000000015      4.172359028202104        1.7989827559280591       129.35400590960825
-0.1200000000000001       3.9794881285102295       1.6876683677269846       137.11916096895737
-0.1200000000000001       4.0437784284075216       1.7247731637940096       134.45378454339865
-0.1200000000000001       3.9758695108745035       1.7586772428235724       137.85681853871984
-0.1200000000000001       4.040159810771795        1.7957820388905972       134.79556796542948
-0.1200000000000001       3.972250893238778        1.82968611792016         138.81416557829778
-0.12000000000000013      4.108068728304812        1.7618779598610341       132.41348572174815
-0.1200000000000001       3.9225866380432777       1.8758225658720626       141.81427757092916
-0.1200000000000001       3.926205255679003        1.8048136907754746       140.9428523169842
-0.1200000000000001       3.929823873314729        1.733804815678887        139.69784944985688
-0.1200000000000001       3.876541000483503        1.8509501387273772       143.11785012240404
-0.1200000000000001       3.8801596181192286       1.7799412636307894       142.09280589334557
-0.1200000000000001       3.8304953629237284       1.8260777115826918       144.45763595856982
-0.1200000000000001       3.772209556097741        1.855277597064536        148.15637958045969
-0.1200000000000001       3.818255193657516        1.8801500242092215       146.06055322974032
-0.12000000000000012      3.7599693868315285       1.9093499096910655       150.29959459483655
-0.1200000000000001       3.806015024391303        1.9342223368357507       148.18600142892558
-0.12000000000000013      3.7477292175653156       1.963422222317595        152.6242451504852
-0.12000000000000016      3.7937748551250903       1.9882946494622804       150.6971171053086
-0.12000000000000013      3.735489048299103        2.0174945349441247       155.23876313878392
-0.12000000000000012      3.8643008312172906       1.9050224513539067       144.54308388925307
-0.12000000000000013      3.8520606619510778       1.9590947639804361       146.600161685439
-0.12000000000000013      3.9103464687770644       1.929894878498592        142.86685642964994
-0.12000000000000012      3.91997101993052         2.1743439902477535       140.32367554987263
-0.12000000000000013      3.972071775906818        2.231552346651849        132.1914225391397
-0.12000000000000013      3.987955968334852        2.147598383427292        134.07785619901992
-0.12000000000000013      4.04005672431115         2.2048067398313878       129.09359464327846
-0.12000000000000012      4.024172531883115        2.288760703055945        128.67108875557307
-0.12000000000000013      4.092157480287446        2.2620150962354835       125.54775978287954
-0.12000000000000013      4.076273287859413        2.3459690594600406       125.16995468570505
-0.12000000000000013      4.055940916739183        2.120852776606831        128.90670421923556
-0.12000000000000013      4.10804167271548         2.1780611330109267       124.06122395797341
-0.12000000000000015      4.123925865143514        2.09410716978637         124.34353759024819
-0.12000000000000013      3.932136333848654        2.105931740940002        141.5806257979927
-0.12000000000000013      4.000121282252985        2.0791861341195403       134.31066511749512
-0.12000000000000013      4.068106230657317        2.0524405272990793       129.49042537260468
-0.12000000000000012      3.9443016477667863       2.0375194916322505       140.07778569955377
-0.12000000000000013      4.012286596171117        2.0107738848117895       133.45781610061476
-0.12000000000000013      3.956466961684919        1.9691072423244993       138.89216626814027
-0.12000000000000016      3.781609541206957        2.056706898770032        152.49052631585323
-0.12000000000000013      3.8398953480329445       2.0275070132881874       148.41825722168386
-0.12000000000000013      3.8277300341148117       2.095919262595939        150.09314508228255
-0.12000000000000013      3.8860158409407988       2.0667193771140946       145.95789193786987
-0.12000000000000013      3.873850527022666        2.1351316264218463       147.70172981805675
-0.12000000000000013      3.898181154858932        1.9983071278063433       144.16544213399357
-0.1200000000000001       3.677457497672718        2.2710579887030575       164.63102337480467
-0.1200000000000001       3.738085878237169        2.2468794890892316       157.30533658338817
-0.1200000000000001       3.6919653853293144       2.2076671252633244       162.1416412026335
-0.1200000000000001       3.752593765893765        2.1834886256494985       155.95093820848257
-0.1200000000000001       3.798714258801619        2.2227009894754053       151.9165652283146
-0.1200000000000001       3.8132221464582154       2.159310126035672        151.54782954909047
-0.1200000000000001       3.8593426393660697       2.1985224898615794       146.7571738060553
-0.12000000000000012      3.7064732729859107       2.144276261823591        159.58523555627374
-0.12000000000000013      3.767101653550361        2.120097762209765        153.84795159680058
-0.12000000000000013      3.720981160642507        2.0808853983838578       157.22261317087032
-0.12000000000000013      3.839631416645486        2.3946577497711705       147.96948320634743
-0.12000000000000016      3.9118170734430424       2.3967876662944123       139.27839681450615
-0.12000000000000016      3.859716317466744        2.3395793098903166       144.1077756238309
-0.12000000000000013      3.9319019742643          2.3417092264135584       135.65943398985
-0.12000000000000013      3.984002730240598        2.3989175828176537       132.12301876808522
-0.12000000000000013      4.004087631061856        2.3438391429367997       129.07442523758192
-0.12000000000000013      4.056188387038155        2.401047499340895        125.21184505025607
-0.12000000000000013      3.8798012182880033       2.2845008700094622       141.10738964260042
-0.12000000000000013      3.9519868750855593       2.2866307865327036       132.50064047709344
-0.12000000000000013      3.899886119109262        2.229422430128608        138.35479359476085
-0.1200000000000001       3.7180009774159104       2.3019579289700856       159.64171666342037
-0.1200000000000001       3.7786293579803614       2.27777942935626         152.8181813047
-0.12000000000000012      3.7585444571591022       2.332857869237114        156.2890951639083
-0.1200000000000001       3.8191728377235528       2.308679369623288        149.26723154635033
-0.12000000000000013      3.799087936902294        2.3637578095041425       152.93077633157068
-0.12000000000000012      3.839257738544811        2.2536009297424338       146.65758455499792
-0.12000000000000013      3.9152976998152935       2.6197674392068375       141.30502129343333
-0.12000000000000016      3.9791506107131935       2.6423425348355924       127.89138062449297
-0.12000000000000016      3.9685667858203977       2.5656199333711625       133.6433891432339
-0.12000000000000013      4.032419696718297        2.588195028999917        124.36169275145788
-0.12000000000000013      4.043003521611093        2.6649176304643474       120.31919237346665
-0.12000000000000013      4.096272607616196        2.610770124628672        116.87709024902075
-0.12000000000000013      4.106856432508993        2.687492726093102        112.85422470312935
-0.12000000000000013      4.021835871825502        2.511472427535487        128.36258447235298
-0.12000000000000013      4.085688782723402        2.534047523164242        120.18399213367752
-0.12000000000000013      4.075104957830606        2.4573249216998114       123.45825422959881
-0.12000000000000016      3.858547987437938        2.4509351721300874       146.03802052903873
-0.12000000000000013      3.930733644235494        2.4530650886533287       138.0648907296535
-0.12000000000000013      3.8774645582303897       2.507212594489004        144.8426242105335
-0.12000000000000016      3.949650215027946        2.5093425110122456       136.70474310165918
-0.12000000000000015      3.8963811290228416       2.5634900168479207       143.68821370762396
-0.12000000000000013      4.0029193010330495       2.45519500517657         130.53934004996358
-0.1200000000000001       3.6114100957330293       1.5821813130290185       140.738222393762
-0.12000000000000013      3.5767054351345897       1.5277510475828024       134.28408331338085
-0.12000000000000013      3.5420007745361506       1.473320782136586        129.00963829435207
-0.12000000000000013      3.5072961139377106       1.4188905166903694       126.37804491398049
-0.1200000000000001       3.5404231335852527       1.5889982682067707       139.60373887571023
-0.1200000000000001       3.505718472986813        1.5345680027605544       132.76696721013604
-0.12000000000000012      3.4710138123883736       1.480137737314338        130.63681822146637
-0.1200000000000001       3.4694361714374757       1.5958152233845229       138.69051059794143
-0.12000000000000012      3.434731510839036        1.5413849579383063       135.29619320172918
-0.1200000000000001       3.398449209289699        1.602632178562275        141.82941015933338
-0.1200000000000001       3.549600778133422        1.8250723819124577       156.53354776636908
-0.1200000000000001       3.582799848070268        1.76264537589716         150.95276699819743
-0.1200000000000001       3.5118128859224913       1.7694623310749118       152.92289702244878
-0.1200000000000001       3.5450119558593376       1.7070353250596142       148.62100681874327
-0.1200000000000001       3.615998918007114        1.700218369881862        146.92672746120638
-0.1200000000000001       3.578211025796184        1.6446083190443166       145.05931645794254
-0.1200000000000001       3.6491979879439604       1.6377913638665642       143.26991627557206
-0.1200000000000001       3.4740249937115606       1.7138522802373664       148.80176817758542
-0.1200000000000001       3.5072240636484064       1.6514252742220685       144.54064017789935
-0.1200000000000001       3.43623710150063         1.6582422293998205       144.69541685484896
-0.1200000000000001       3.7257374885563217       1.8071720588066194       147.97218615321725
-0.1200000000000001       3.700224321685534        1.750711827159934        144.97316371011038
-0.1200000000000001       3.6747111548147466       1.694251595513249        142.82905488553624
-0.1200000000000001       3.6670252517486883       1.813138833175232        150.100723989691
-0.1200000000000001       3.6415120848779012       1.756678601528547        146.9764660146331
-0.1200000000000001       3.6083130149410554       1.8191056075438448       152.41879575727177
-0.12000000000000013      3.689016980757683        1.969388996686208        155.60432349172223
-0.1200000000000001       3.701257150023896        1.9153166840596783       153.1600880906912
-0.1200000000000001       3.713497319290109        1.861244371433149        150.87900689461947
-0.12000000000000012      3.6425449132162626       1.9212834584282912       155.68750157274116
-0.1200000000000001       3.6547850824824755       1.8672111458017615       153.23607728354833
-0.12000000000000012      3.596072845674842        1.8731779201703744       155.77291973801192
-0.12000000000000009      3.2491655889859477       1.3679709060588978       116.19501952770561
-0.1200000000000001       3.2881359372487995       1.3059829630526394       109.57297597539537
-0.1200000000000001       3.214017043288463        1.30763979261597         109.54290517763684
-0.1200000000000001       3.2529873915513146       1.2456518496097113       102.96388675548705
-0.1200000000000001       3.3271062855116504       1.2439950200463805       103.43405021137866
-0.1200000000000001       3.291957739814166        1.1836639066034527       96.22781091685086
-0.1200000000000001       3.366076633774502        1.1820070770401219       98.14140442105936
-0.1200000000000001       3.1788684975909787       1.2473086791730426       98.37256326910314
-0.1200000000000001       3.21783884585383         1.185320736166784        92.32702963358271
-0.1200000000000001       3.143719951893494        1.186977565730115        87.60080284882261
-0.1200000000000001       3.469975208861773        1.360225198564525        121.76552584174009
-0.1200000000000001       3.435342350499349        1.3008191580563908       112.90469599679277
-0.1200000000000001       3.400709492136926        1.2414131175482561       104.09769812147432
-0.1200000000000001       3.3963720022364976       1.3628071010626495       118.38647910637829
-0.1200000000000001       3.361739143874074        1.303401060554515        108.91824576096332
-0.1200000000000001       3.322768795611223        1.3653890035607734       115.22823402892996
-0.1200000000000001       3.3611283042137616       1.5439668604364307       136.7798833051113
-0.1200000000000001       3.397410605763099        1.4827196398124625       131.35805666313843
-0.1200000000000001       3.4336929073124356       1.4214724191884938       126.16868021791987
-0.1200000000000001       3.3238073991378236       1.4853015423105864       128.95967313163834
-0.1200000000000001       3.3600897006871606       1.424054321686618        123.65602257433976
-0.1200000000000001       3.2864864940618856       1.4266362241847421       121.18796549324722
-0.12000000000000015      2.9472873696601845       1.3826009787539117       108.34691569298622
-0.12000000000000016      2.9876083787941408       1.3186123471372306       97.05528158535445
-0.12000000000000016      2.910509302442149        1.3202530387905052       99.71059020909284
-0.12000000000000013      2.950830311576105        1.256264407173824        91.07605948668302
-0.12000000000000013      3.027929387928097        1.2546237155205495       90.2105997524693
-0.12000000000000013      2.9911513207100615       1.1922757755571431       84.05264306256673
-0.12000000000000013      3.0682503970620534       1.1906350839038686       84.0176877345126
-0.12000000000000013      2.8737312352241133       1.2579050988270986       91.53313767797705
-0.12000000000000013      2.9140522443580696       1.1939164672104177       81.35448938629939
-0.12000000000000013      2.8369531680060778       1.195557158863692        83.58782085095797
-0.12000000000000016      2.8709033887469837       1.382037071102025        107.646464109489
-0.12000000000000013      2.8341253215289477       1.3196891311386185       100.16133904512546
-0.12000000000000013      2.797347254310912        1.2573411911752117       93.85799019814442
-0.12000000000000013      2.794519407833783        1.3814731634501378       107.42407161342256
-0.12000000000000013      2.7577413406157474       1.3191252234867314       100.00351935644422
-0.12000000000000013      2.7181354269205826       1.380909255798251        107.56535241516283
-0.1200000000000001       3.173696034154507        1.3716284242326513       114.70731958294766
-0.1200000000000001       3.1385474884570224       1.3112973107897237       103.15518938354028
-0.1200000000000001       3.103398942759538        1.250966197346796        91.86176857928524
-0.12000000000000012      3.098226479323066        1.3752859424064048       110.94988142988541
-0.12000000000000013      3.0630779336255816       1.3149548289634772       98.0130556470191
-0.12000000000000013      3.022756924491625        1.378943460580158        107.42985784115707
-0.1200000000000001       3.1051580572038358       1.6263099222586834       140.61473737761833
-0.1200000000000001       3.1411599401493637       1.5617251682087372       132.72108952481102
-0.12000000000000013      3.065690385317923        1.5653826863824907       134.09421931478917
-0.12000000000000013      3.101692268263451        1.5007979323325442       127.555509041141
-0.1200000000000001       3.1771618230948917       1.4971404141587907       126.60561786486954
-0.1200000000000001       3.137694151208979        1.4362131782825978       120.97240756981029
-0.1200000000000001       3.2131637060404197       1.4325556601088443       120.77823629184618
-0.12000000000000013      3.02622271343201         1.5044554505062977       126.82648377539289
-0.12000000000000013      3.062224596377538        1.4398706964563512       118.84505319312021
-0.12000000000000015      2.9867550415460977       1.443528214630105        119.58813282659425
-0.1200000000000001       3.3251264212682337       1.6085516144863774       142.56724155737984
-0.1200000000000001       3.2878055161922957       1.549886296360533        133.9451223874629
-0.1200000000000001       3.2504846111163577       1.4912209782346888       126.06415558513935
-0.1200000000000001       3.2518036332467677       1.6144710504104793       140.75345215833102
-0.1200000000000001       3.2144827281708297       1.555805732284635        131.46035844500952
-0.1200000000000001       3.1784808452253017       1.6203904863345815       139.126872677206
-0.1200000000000001       3.255715772964575        1.8623306392806815       164.72102770143067
-0.1200000000000001       3.2913991320458567       1.7974060241010803       157.13488181320108
-0.1200000000000001       3.2180763440243902       1.8033254600251822       160.72716234227457
-0.1200000000000001       3.253759703105671        1.7384008448455806       154.26643761689647
-0.1200000000000001       3.327082491127137        1.7324814089214784       152.1664698356166
-0.1200000000000001       3.289443062186952        1.6734762296659789       148.667354757876
-0.1200000000000001       3.3627658502084183       1.667556793741877        147.39852066464186
-0.1200000000000001       3.180436915084205        1.7443202807696825       154.2882755150404
-0.1200000000000001       3.2161202741654864       1.6793956655900808       147.69902230403284
-0.1200000000000001       3.142797486144021        1.685315101514183        147.84135125685117
-0.1200000000000001       3.4761295268412105       1.8343869462545137       158.65219997299596
-0.1200000000000001       3.4383416346302798       1.7787768954169678       153.21835559105514
-0.1200000000000001       3.4005537424193486       1.7231668445794224       149.09484979918423
-0.1200000000000001       3.4026582755489985       1.8437015105965697       159.04417141150944
-0.1200000000000001       3.3648703833380678       1.788091459759024        153.25146656173592
-0.1200000000000001       3.329187024256787        1.8530160749386257       159.5928525760719
-0.12000000000000013      2.8007246087694417       1.632814555132914        142.95158189056406
-0.12000000000000016      2.837365298992127        1.5702611610381636       135.41318680084112
-0.12000000000000016      2.7609813180789264       1.5696972533862767       135.2618109403006
-0.12000000000000013      2.7976220083016123       1.5071438592915258       126.23569276328557
-0.12000000000000013      2.874005989214813        1.507707766943413        127.66870623511485
-0.12000000000000016      2.834262698524298        1.4445904651967754       117.29645952957122
-0.12000000000000015      2.9106466794374986       1.4451543728486624       120.11893490825483
-0.12000000000000013      2.721238027388412        1.506579951639639        127.47970362733048
-0.12000000000000013      2.7578787176110975       1.4440265575448885       117.35355530248573
-0.12000000000000013      2.6814947366978967       1.4434626498930017       119.817817856187
-0.1200000000000001       3.029049695095237        1.627936080477241        141.25083032671392
-0.12000000000000013      2.989582023209324        1.5670088446010482       134.0994053969397
-0.12000000000000013      2.9501143513234114       1.5060816087248554       128.36125793612297
-0.12000000000000012      2.9529413329866387       1.6295622386957986       141.3958113171046
-0.12000000000000013      2.913473661100726        1.5686350028196059       134.70523499075702
-0.12000000000000013      2.8768329708780405       1.6311883969143564       141.80099922528422
-0.12000000000000016      3.658784261008732        2.0465453272104          159.96389259498233
-0.12000000000000013      3.612312193467312        1.9984397889524834       159.53945782819824
-0.1200000000000001       3.5658401259258916       1.950334250694567        159.6508003928893
-0.1200000000000001       3.519368058384471        1.9022287124366504       161.49053800733958
-0.12000000000000013      3.582079473718361        2.075596119476676        164.55467021773717
-0.12000000000000013      3.5356074061769407       2.0274905812187596       163.77476870492637
-0.12000000000000012      3.4891353386355206       1.9793850429608426       165.59154936716806
-0.12000000000000015      3.50537468642799         2.104646911742952        169.44377853976232
-0.12000000000000013      3.45890261888657         2.056541373485035        169.9140245630768
-0.12000000000000013      3.428669899137619        2.1336977040092275       176.55472759570102
-0.12000000000000013      3.385431367594358        2.065855937827091        173.66178913109675
-0.1200000000000001       3.4156640873433086       1.9886996073028986       168.23910091846028
-0.1200000000000001       3.4458968070922595       1.9115432767787062       163.9892727694159
-0.12000000000000012      3.342192836051097        1.9980141716449547       170.43994012047085
-0.1200000000000001       3.3724255558000475       1.9208578411207622       164.91606434082348
-0.12000000000000012      3.298954304507836        1.9301724054628182       167.19679915448313
-0.12000000000000013      3.490866798771394        2.168037775182685        173.41502633200295
-0.12000000000000013      3.567571586061765        2.138986982916409        168.40565307168177
-0.12000000000000012      3.5530636984051687       2.2023778463561428       170.9316510605195
-0.1200000000000001       3.6297684856955397       2.173327054089867        166.06205337994814
-0.12000000000000012      3.6152605980389434       2.2367179175296004       168.4464310230012
-0.12000000000000013      3.644276373352136        2.1099361906501333       163.18344605737164
-0.12000000000000013      2.9528946816078743       1.8772810253406704       167.45802747529515
-0.12000000000000013      2.990960525506865        1.8145382495701738       159.11026931055324
-0.12000000000000016      2.914852163398266        1.8161644077887313       162.93935825754642
-0.12000000000000013      2.952918007297256        1.7534216320182345       156.04657601268437
-0.12000000000000012      3.0290263694058552       1.7517954737996768       153.53828064219658
-0.1200000000000001       2.9909838511962468       1.690678856247738        149.2827474893952
-0.12000000000000012      3.0670922133048455       1.6890526980291802       148.08601495706114
-0.12000000000000013      2.876809645188658        1.7550477902367922       156.44128248124503
-0.12000000000000013      2.914875489087648        1.6923050144662954       149.20110907284794
-0.12000000000000015      2.8387671269790493       1.6939311726848532       149.96205303645405
-0.1200000000000001       3.1800105001254          1.8660682357956786       166.47267209147196
-0.1200000000000001       3.142371071185215        1.8070630565401793       159.22160056455672
-0.1200000000000001       3.1047316422450306       1.7480578772846798       152.90264080259848
-0.12000000000000012      3.1043052272862246       1.8698058323106759       165.1276881774766
-0.12000000000000012      3.06666579834604         1.8108006530551763       157.18879474054057
-0.12000000000000013      3.028599954447049        1.8735434288256732       163.90989762288615
-0.12000000000000016      3.350556437450543        2.1248999234228707       178.59021462829713
-0.12000000000000013      3.3073179059072824       2.0570581572407343       174.77020916121205
-0.1200000000000001       3.264079374364021        1.9892163910585978       171.64097399550772
-0.1200000000000001       3.22084084282076         1.9213746248764614       170.5300195878792
-0.12000000000000013      3.272442975763467        2.1161021428365134       179.25234362759053
-0.12000000000000012      3.229204444220206        2.048260376654377        174.97198407994597
-0.1200000000000001       3.185965912676945        1.9804186104722405       174.42679751126434
-0.12000000000000013      3.194329514076391        2.107304362250156        179.97216767917172
-0.1200000000000001       3.1510909825331304       2.03946259606802         178.39780692457538
-0.12000000000000012      3.1162160523893156       2.0985065816637993       184.0012278256363
-0.12000000000000013      3.0753857096939554       2.0432001925830168       181.05665288880374
-0.12000000000000013      3.1102606398377706       1.9841562069872378       176.45597881901716
-0.1200000000000001       3.1451355699815853       1.9251122213914582       171.90356110059156
-0.12000000000000013      3.034555366998595        1.9878938035022349       176.5441090935666
-0.12000000000000013      3.06943029714241         1.9288498179064555       171.33715831530785
-0.12000000000000015      2.9937250243032345       1.9325874144214525       172.0199563504333
-0.1200000000000001       3.2321542172646534       2.3196381945133333       194.00888529284163
-0.1200000000000001       3.281283137732894        2.2731530718873065       190.1633498607597
-0.1200000000000001       3.203169676045819        2.26435529130095         192.1834632341156
-0.1200000000000001       3.2522985965140605       2.2178701686749234       187.60495842169982
-0.12000000000000012      3.3304120582011363       2.22666794926128         186.25748529206726
-0.1200000000000001       3.3014275169823017       2.171385046048897        183.40094216240215
-0.12000000000000013      3.3795409786693775       2.180182826635254        182.45201767225
-0.1200000000000001       3.1741851348269847       2.2090723880885665       189.6181442963054
-0.12000000000000012      3.223314055295226        2.16258726546254         184.58825200403658
-0.1200000000000001       3.14520059360815         2.153789484876183        187.0310141872999
-0.12000000000000012      3.4185028458108664       2.4157632041182713       187.38563332509355
-0.12000000000000013      3.421044609142554        2.3452468290910105       184.35265957103834
-0.1200000000000001       3.371915688674313        2.3917319517170363       188.64556990617814
-0.12000000000000013      3.3744574520060016       2.3212155766897755       186.10597160592877
-0.12000000000000013      3.423586372474243        2.274730454063749        181.9436769229684
-0.12000000000000013      3.3769992153376895       2.2506992016625147       184.34575341096271
-0.12000000000000015      3.426128135805931        2.2042140790364884       179.60488464583557
-0.1200000000000001       3.32532853153776         2.3677006993158023       190.21683844683196
-0.1200000000000001       3.327870294869448        2.2971843242885415       187.91864797322404
-0.1200000000000001       3.278741374401206        2.343669446914568        191.7729613910081
-0.12000000000000013      3.488325035439705        2.2385541502099464       175.75137531201335
-0.1200000000000001       3.4857832721080175       2.309070525237207        178.70186850887342
-0.1200000000000001       3.483241508776329        2.379586900264468        181.45293118302226
-0.1200000000000001       3.5505219350734807       2.2728942213834036       173.14511297656966
-0.1200000000000001       3.5479801717417923       2.3434105964106644       176.14244636468044
-0.1200000000000001       3.6127188347072554       2.3072342925568607       170.99386238941037
-0.12000000000000016      3.8463449025509346       2.5983353011330244       151.65542377919175
-0.12000000000000013      3.827428331758483        2.5420578787741075       150.44172132153378
-0.12000000000000016      3.808511760966031        2.4857804564151906       151.46664866359455
-0.12000000000000016      3.7895951901735794       2.429503034056274        154.18022184716972
-0.12000000000000013      3.7773921052865753       2.5769031630592107       157.6130270082473
-0.12000000000000013      3.7584755344941234       2.520625740700294        156.77523798534324
-0.12000000000000013      3.7395589637016715       2.4643483183413775       159.4902279687034
-0.12000000000000013      3.708439308022216        2.5554710249853976       163.60330573951353
-0.12000000000000013      3.6895227372297645       2.4991936026264807       164.94277674626687
-0.12000000000000012      3.639486510757857        2.534038886911584        170.6996347838885
-0.12000000000000013      3.473748762047614        2.4453321248166          183.0392729740426
-0.1200000000000001       3.538487425013077        2.409155820962796        178.0187952139626
-0.12000000000000012      3.528994678284362        2.474901045514928        179.51696164107332
-0.1200000000000001       3.5937333412498242       2.438724741661124        174.86451888642782
-0.12000000000000013      3.584240594521109        2.504469966213256        175.98459131847966
-0.1200000000000001       3.6489792574865723       2.4682936623594522       170.79848221330457
-0.1200000000000001       3.60322608797854         2.3729795171089925       173.10712276522332
-0.1200000000000001       3.6584720042152874       2.4025484378073205       168.75471197337185
-0.1200000000000001       3.667964750944003        2.336803213255189        166.83006313479007
-0.12000000000000013      3.6990154839584797       2.433448378074349        164.37156163097046
-0.12000000000000013      3.749051710430386        2.3986030937892457       158.9936079355254
-0.1200000000000001       3.708508230687195        2.3677031535222173       162.1528883223338
-0.12000000000000013      3.643508114162302        2.5934524429901717       170.80846357729834
-0.12000000000000013      3.712460911426661        2.6148845810639854       165.5199105171081
-0.12000000000000012      3.647529717566747        2.6528659990687595       172.54716656095735
-0.12000000000000013      3.7164825148311054       2.6742981371425723       166.08853061316444
-0.12000000000000013      3.6515513209711914       2.7122795551473473       174.3421221586578
-0.12000000000000013      3.72050411823555         2.733711693221161        164.6249386527494
-0.12000000000000012      3.6555729243756363       2.771693111225935        174.3450680541915
-0.12000000000000013      3.7814137086910202       2.6363167191377985       159.90356830315386
-0.12000000000000013      3.7854353120954647       2.6957302752163863       158.23173383966937
-0.12000000000000015      3.8503665059553787       2.6577488572116117       151.9485665407695
-0.12000000000000013      3.583407703180944        2.7465485280809947       183.7343231931992
-0.12000000000000013      3.5793860997764995       2.6871349720024065       181.76539138957378
-0.12000000000000013      3.575364496372054        2.627721415923819        178.77801708514926
-0.12000000000000013      3.5713428929676097       2.5683078598452314       177.13016893051224
-0.12000000000000013      3.511242481986252        2.7214039449360543       188.8843370370684
-0.12000000000000013      3.507220878581807        2.6619903888574665       187.21915501231348
-0.12000000000000013      3.503199275177362        2.6025768327788787       184.88086498975335
-0.12000000000000015      3.43907726079156         2.696259361791114        194.0032934179098
-0.12000000000000015      3.4350556573871147       2.636845805712526        192.757657655225
-0.12000000000000013      3.3669120395968672       2.6711147786461735       197.8858555162457
-0.12000000000000016      3.379809741150367        2.607276885014198        195.60857820966643
-0.12000000000000013      3.4479533589406146       2.5730079120805507       189.51527607616458
-0.12000000000000013      3.516096976730862        2.5387389391469033       182.31489955469524
-0.12000000000000013      3.392707442703867        2.5434389913822226       193.09060827001503
-0.12000000000000013      3.4608510604941145       2.5091700184485752       186.22522090859653
-0.12000000000000013      3.4056051442573665       2.4796010977502467       190.6155567634215
-0.12000000000000016      3.385945469259635        2.7347425734462525       197.45429884713428
-0.12000000000000013      3.4581106904543275       2.759887156591193        191.39109614403162
-0.12000000000000013      3.404978898922403        2.7983703682463315       196.54770406523727
-0.12000000000000013      3.4771441201170954       2.823514951391272        190.56850832567218
-0.12000000000000013      3.424012328585171        2.8619981630464104       195.64929540863744
-0.12000000000000013      3.4961775497798633       2.887142746191351        188.9039808995725
-0.12000000000000012      3.443045758247939        2.92562595784649         195.5239744424987
-0.12000000000000013      3.53027591164902         2.7850317397361333       186.59280884530767
-0.12000000000000012      3.5493093413117878       2.8486595345362122       184.81059757651366
-0.12000000000000013      3.602441132843712        2.810176322881073        180.74040474599371
-0.12000000000000013      3.2497047482946066       2.8718103065346887       208.67036312187048
-0.12000000000000016      3.2980400007829394       2.885264219362639        204.96899373814335
-0.12000000000000016      3.2790065711201715       2.8216364245625596       205.75619822419299
-0.12000000000000013      3.3273418236085046       2.83509033739051         202.3189425467782
-0.12000000000000013      3.3463752532712725       2.8987181321905893       202.43752714915848
-0.12000000000000016      3.3756770760968378       2.84854425021846         199.53076996670765
-0.12000000000000013      3.3947105057596056       2.912172045018539        199.8876346178306
-0.12000000000000013      3.3083083939457367       2.771462542590431        202.99953595743858
-0.12000000000000013      3.35664364643407         2.784916455418381        200.52976850726353
-0.12000000000000015      3.337610216771302        2.7212886606183018       200.25733934606475
-0.12000000000000016      3.2487528387849594       2.9162195191121554       209.1947041611691
-0.12000000000000013      3.2970880912732916       2.929673431940106        206.07862199926774
-0.12000000000000013      3.2478009292753116       2.9606287316896225       209.5162904702149
-0.12000000000000016      3.2961361817636448       2.9740826445175728       206.3438548345452
-0.12000000000000015      3.246849019765664        3.005037944267089        209.8375562390199
-0.12000000000000016      3.295184272253997        3.01849185709504         206.29688411852106
-0.12000000000000013      3.2458971102560166       3.0494471568445563       210.936702397085
-0.12000000000000013      3.345423343761625        2.9431273447680564       203.7990216391703
-0.12000000000000013      3.344471434251978        2.987536557345523        203.64309948124733
-0.12000000000000013      3.393758596249958        2.9565812575960067       200.97378780559555
-0.12000000000000012      3.119385713873173        2.9345394427709848       216.97120593659375
-0.12000000000000013      3.151013562968884        2.9632663712893774       215.9082456730236
-0.12000000000000013      3.151965472478531        2.9188571587119108       212.54815992831072
-0.12000000000000013      3.1835933215742416       2.947584087230304        213.27553767454728
-0.12000000000000013      3.1826414120645947       2.9919932998077705       214.63934118193387
-0.12000000000000016      3.215221170669953        2.9763110157486965       212.04308272612155
-0.12000000000000015      3.2142692611603056       3.020720228326163        213.35795283894743
-0.12000000000000013      3.1845452310838898       2.9031748746528367       211.41060441966607
-0.12000000000000013      3.2161730801796007       2.93190180317123         211.66775342092424
-0.12000000000000015      3.217124989689248        2.8874925905937623       210.26622525165027
-0.12000000000000013      3.0962846724286375       2.979010754380588        220.13511751557792
-0.12000000000000013      3.1279125215243484       3.00773768289898         217.65429101507965
-0.12000000000000012      3.0731836309841025       3.0234820659901906       220.42372569654813
-0.12000000000000013      3.1048114800798134       3.0522089945085833       218.34716813549792
-0.12000000000000013      3.050082589539567        3.0679533775997934       220.69248654414136
-0.12000000000000013      3.0817104386352785       3.096680306118186        218.81276450344512
-0.12000000000000012      3.026981548095032        3.112424689209396        221.05642917469484
-0.12000000000000013      3.1595403706200598       3.0364646114173732       216.3395513692651
-0.12000000000000013      3.1364393291755244       3.080935923026976        216.83117380050737
-0.12000000000000015      3.1911682197157707       3.065191539935766        214.81607255109816
-0.12000000000000013      0.8825049062654317       1.509040378215854        120.65797923216712
-0.12000000000000013      0.8203324543710416       1.5460470664265946       115.66031248008319
-0.12000000000000016      0.7581600024766514       1.583053754637335        112.44878017808621
-0.12000000000000016      0.6959875505822614       1.6200604428480756       111.80315488110462
-0.12000000000000013      0.8837436172696138       1.5829949182413947       117.44913177592991
-0.12000000000000013      0.8215711653752237       1.6200016064521352       112.64213566510963
-0.12000000000000013      0.7593987134808335       1.6570082946628757       109.978526407273
-0.12000000000000015      0.8849823282737957       1.6569494582669355       114.39773120828481
-0.12000000000000015      0.8228098763794057       1.6939561464776758       109.51964615448955
-0.12000000000000013      0.8862210392779779       1.730903998292476        109.79419219332955
-0.12000000000000016      2.877393852356635        1.877608903160285        170.17408406324336
-0.12000000000000013      2.839351334147027        1.8164922856083459       163.10585083098087
-0.12000000000000016      2.8013088159374187       1.7553756680564068       156.95302843154872
-0.12000000000000016      2.7632662977278106       1.6942590505044677       150.17068153220325
-0.12000000000000013      2.801893023105396        1.8779367809798995       170.38882990389524
-0.12000000000000013      2.763850504895788        1.8168201634279604       163.38314568845914
-0.12000000000000013      2.7258079866861795       1.7557035458760213       157.15296653762115
-0.12000000000000013      2.7263921938541564       1.878264658799514        170.74305085759255
-0.12000000000000013      2.6883496756445484       1.817148041247575        164.18857655642034
-0.12000000000000012      2.6508913646029177       1.8785925366191283       170.7847155205069
-0.12000000000000013      2.4960654137779064       1.6199508505999283       140.74033242278475
-0.12000000000000016      2.5324869218352752       1.5600494749865372       133.5021795561675
-0.12000000000000016      2.4575045951705277       1.557629186560499        130.47174031444314
-0.12000000000000013      2.493926103227896        1.497727810947108        126.17034326730486
-0.12000000000000013      2.568908429892644        1.500148099373146        125.80340430977165
-0.12000000000000013      2.5303476112852654       1.4378264353337167       117.07536731244265
-0.12000000000000013      2.605329937950013        1.440246723759755        118.16295874765405
-0.12000000000000013      2.4189437765631485       1.49530752252107         124.43840718818332
-0.12000000000000013      2.4553652846205174       1.4354061469076789       119.67488103094654
-0.12000000000000013      2.3803829579557694       1.4329858584816404       118.55672102662236
-0.12000000000000016      2.724559810021558        1.6295986289996678       141.649009995073
-0.12000000000000013      2.6848165193310436       1.56648132725303         134.58009847922813
-0.12000000000000016      2.645073228640528        1.5033640255063925       128.03833945972588
-0.12000000000000013      2.6483950112736743       1.626382702866421        141.51037191271956
-0.12000000000000013      2.6086517205831594       1.5632654011197835       134.26238472453244
-0.12000000000000015      2.57223021252579         1.6231667767331748       141.61520186983586
-0.12000000000000013      2.6121848768966647       1.8139321151143282       164.32214131691933
-0.12000000000000013      2.649643187938296        1.7524876197427748       157.2042901954768
-0.12000000000000016      2.687101498979927        1.6910431243712212       149.60410451176926
-0.12000000000000013      2.573478389190412        1.7492716936095283       157.77958849818805
-0.12000000000000013      2.610936700232043        1.6878271982379747       149.9012486685028
-0.12000000000000015      2.5347719014841594       1.6846112721047282       151.30045330410394
-0.1200000000000001       2.195843681945616        1.6216835425423952       145.6634327816689
-0.1200000000000001       2.232338296296309        1.5589287055173493       139.18620318841624
-0.1200000000000001       2.1593489080505          1.5584532251399585       136.53469798944838
-0.1200000000000001       2.1958435224011934       1.4956983881149124       132.01177823481652
-0.1200000000000001       2.268832910647003        1.4961738684923032       129.42934814651755
-0.1200000000000001       2.232338136751887        1.4329435510898665       122.39774352121438
-0.1200000000000001       2.3053275249976966       1.4334190314672575       119.70440647409008
-0.12000000000000012      2.1228541341553844       1.4952229077375216       130.54282733603117
-0.12000000000000013      2.159348748506078        1.4324680707124755       124.87941715948598
-0.12000000000000013      2.0863593602602686       1.431992590335085        124.84140424452157
-0.12000000000000013      2.421009980819834        1.620384023585545        138.78929785441272
-0.12000000000000013      2.382449162212455        1.5580623595461156       129.88842854801513
-0.1200000000000001       2.343888343605076        1.4957406955066865       124.45942511815517
-0.12000000000000012      2.345954547861761        1.6208171965711617       141.676016564196
-0.1200000000000001       2.307393729254382        1.5584955325317325       134.32492078581737
-0.12000000000000012      2.2708991149036883       1.6212503695567786       144.7279137565386
-0.12000000000000009      2.33871799054923         1.8659798281440119       168.63546927329887
-0.1200000000000001       2.3780548463563993       1.804472583757991        161.621053202159
-0.1200000000000001       2.3029994133983265       1.8049057567436075       163.5359295232587
-0.1200000000000001       2.342336269205496        1.7433985123575866       156.27854473938632
-0.1200000000000001       2.4173917021635685       1.74296533937197         155.62808030714305
-0.1200000000000001       2.381673125012665        1.6818912679715659       149.19901917112486
-0.12000000000000012      2.456728557970737        1.681458094985949        149.62797900104462
-0.1200000000000001       2.267280836247423        1.7438316853432037       158.31713822397836
-0.1200000000000001       2.306617692054592        1.6823244409571827       150.69855424286806
-0.1200000000000001       2.231562259096519        1.6827576139427995       153.22753098723422
-0.1200000000000001       2.2788101004450247       1.8581344443600172       166.53181345029452
-0.1200000000000001       2.2430915232941206       1.7970603729596133       161.38429723881003
-0.1200000000000001       2.2073729461432174       1.735986301559209        156.6564073496582
-0.1200000000000001       2.171654368992314        1.6749122301588049       150.12229712519093
-0.1200000000000001       2.2189022103408194       1.8502890605760227       164.39611880447836
-0.1200000000000001       2.1831836331899157       1.7892149891756186       159.19039089637414
-0.1200000000000001       2.147465056039012        1.7281409177752143       153.9781005838783
-0.1200000000000001       2.158994320236614        1.8424436767920283       162.4253221230574
-0.1200000000000001       2.1232757430857103       1.781369605391624        157.83913975354562
-0.1200000000000001       2.0990864301324086       1.8345982930080336       161.65268250183112
-0.1200000000000001       2.5728480210894955       1.8754393595003493       169.29673563262403
-0.1200000000000001       2.534141533383243        1.8107789379955495       162.80218326359085
-0.1200000000000001       2.4954350456769903       1.7461185164907493       157.07400294832502
-0.1200000000000001       2.4948046775760737       1.8722861823815702       168.69986136703494
-0.1200000000000001       2.456098189869821        1.80762576087677         161.96275919027758
-0.1200000000000001       2.416761334062652        1.869133005262791        168.2498449202535
-0.1200000000000001       3.2218858900564635       2.3711855380621047       195.9366405014208
-0.1200000000000001       3.268473047193017        2.3952167904633397       194.33423408854645
-0.1200000000000001       3.2116175628482733       2.4227328816108766       198.28869031631365
-0.1200000000000001       3.2582047199848265       2.446764134012111        196.71710898266213
-0.1200000000000001       3.201349235640083        2.4742802251596485       200.65447227503682
-0.12000000000000013      3.2479363927766363       2.498311477560883        198.87015953620943
-0.12000000000000012      3.1910809084318927       2.5258275687084204       203.32010751375364
-0.1200000000000001       3.31506020432957         2.4192480428645737       193.03612079869367
-0.12000000000000012      3.30479187712138         2.4707953864133456       195.4891878427367
-0.12000000000000013      3.3616473614661233       2.4432792952658087       192.12573569408767
-0.12000000000000013      3.235038691223136        2.562149371192859        201.11258108936772
-0.12000000000000013      3.29189417556788         2.5346332800453215       197.23334977548296
-0.12000000000000013      3.27899647401438         2.598471173677297        199.38087855679237
-0.12000000000000013      3.3358519583591235       2.5709550825297596       195.82064246422496
-0.12000000000000015      3.322954256805623        2.6347929761617355       197.62566950992868
-0.12000000000000013      3.3487496599126234       2.507117188897784        194.16383093765808
-0.1200000000000001       2.9881244740062316       3.0558417018846242       221.87239613172974
-0.1200000000000001       3.011225515450767        3.0113703902750215       222.00646300935816
-0.1200000000000001       3.0343265568953024       2.9668990786654192       222.13363410202152
-0.1200000000000001       3.057427598339838        2.9224277670558165       220.7076650672928
-0.1200000000000001       2.9492673999174315       2.9992587145598533       222.59253434217874
-0.1200000000000001       2.972368441361967        2.9547874029502506       222.908699560291
-0.1200000000000001       2.9954694828065023       2.910316091340648        221.7479834093147
-0.1200000000000001       2.9104103258286314       2.9426757272350814       223.27235939691712
-0.1200000000000001       2.9335113672731667       2.8982044156254796       222.7490025427678
-0.1200000000000001       2.8715532517398312       2.8860927399103105       223.00480388054282
-0.12000000000000013      3.115584305077426        2.8830675323082326       214.62118450036553
-0.12000000000000013      3.053626189544091        2.8709558565930644       218.64342646034336
-0.12000000000000013      3.11178289628168         2.8315956218454805       214.6695523600813
-0.12000000000000013      3.0498247807483443       2.819483946130312        218.0970644812866
-0.12000000000000015      3.107981487485933        2.7801237113827284       214.70201009230456
-0.12000000000000013      3.0460233719525975       2.76801203566756         217.32403939054836
-0.12000000000000013      3.1041800786901868       2.7286518009199763       215.2510007812624
-0.1200000000000001       2.9916680740107555       2.8588441808778957       219.9288544950017
-0.12000000000000012      2.9878666652150088       2.8073722704151436       218.96465524332498
-0.12000000000000012      2.92970995847742         2.846732505162727        220.56568029206653
-0.12000000000000013      3.148164063682785        2.867385248249158        211.2488667133802
-0.12000000000000016      3.180743822288143        2.8517029641900846       210.57286086118094
-0.12000000000000016      3.2133235808935017       2.8360206801310106       210.77142980230684
-0.12000000000000013      3.144362654887038        2.8159133377864065       211.88418833253544
-0.12000000000000013      3.1769424134923967       2.8002310537273325       212.16633422176346
-0.12000000000000015      3.140561246091292        2.7644414273236544       213.539872031711
-0.12000000000000013      3.2426254037190665       2.7858467981588815       207.91503279220245
-0.12000000000000016      3.2719272265446318       2.735672916186753        204.18926159911885
-0.12000000000000016      3.3012290493701966       2.685499034214624        200.64518855844483
-0.12000000000000013      3.2062442363179615       2.750057171755204        209.38846050916436
-0.12000000000000013      3.2355460591435268       2.6998832897830747       205.8236776803714
-0.12000000000000015      3.1698630689168565       2.7142675453515253       210.98918480026379
-0.12000000000000016      3.1259052861256134       2.677945742867087        212.4301191424865
-0.12000000000000013      3.1915882763522836       2.6635614872986366       208.06427547980678
-0.12000000000000016      3.2572712665789534       2.649177231730186        202.91427339078638
-0.12000000000000013      3.1476304935610395       2.6272396848141986       209.63926803214838
-0.12000000000000013      3.2133134837877098       2.612855429245748        204.98809192220125
-0.12000000000000013      3.1693557009964666       2.5765336267613095       206.84548056706086
-0.1200000000000001       2.8867414612967397       2.8127763860316444       221.03228764073066
-0.1200000000000001       2.9448981680343285       2.773416151284061        218.9856959634811
-0.1200000000000001       3.0030548747719172       2.734055916536477        217.5602634059173
-0.12000000000000016      3.061211581509506        2.6946956817888936       215.22754088755354
-0.1200000000000001       2.901929670853648        2.7394600321529783       219.74654399344837
-0.12000000000000012      2.960086377591237        2.700099797405395        217.98098717419504
-0.12000000000000013      3.0182430843288257       2.660739562657811        215.53542757639627
-0.1200000000000001       2.917117880410557        2.666143678274312        218.4210078367253
-0.12000000000000013      2.975274587148145        2.626783443526728        215.81712705193524
-0.12000000000000012      2.932306089967465        2.5928273243956457       215.64119240946187
-0.12000000000000013      2.996999794583572        2.5760773854738392       212.23879453896416
-0.12000000000000013      3.039968291764252        2.610033504604922        212.02414668621898
-0.12000000000000013      3.0829367889449326       2.6439896237360045       211.85568895783638
-0.12000000000000012      3.061693499199679        2.5593274465520333       209.5430013869958
-0.12000000000000013      3.1046619963803592       2.593283565683116        209.34379656993477
-0.12000000000000013      3.126387203815786        2.542577507630227        206.83200726532436
-0.12000000000000013      2.721265252359965        2.6282916006615222       218.2783133718846
-0.12000000000000016      2.6909393194748183       2.6737148886203475       220.24315182978495
-0.12000000000000013      2.7588372522049314       2.692741885473719        219.6701232391646
-0.12000000000000013      2.728511319319784        2.7381651734325443       221.4865210682429
-0.12000000000000013      2.660613386589671        2.7191381765791727       221.16755748311147
-0.1200000000000001       2.6981853864346377       2.7835884613913695       222.56481950023948
-0.12000000000000013      2.630287453704524        2.764561464537998        222.06835681324185
-0.1200000000000001       2.6678594535494904       2.8290117493501947       223.75708804243993
-0.12000000000000012      2.5999615208193774       2.809984752496823        222.89023397113334
-0.12000000000000012      2.796409252049898        2.7571921702859163       221.08156545142685
-0.1200000000000001       2.766083319164751        2.8026154582447416       222.8189696600846
-0.1200000000000001       2.7357573862796043       2.848038746203567        223.4760697786488
-0.12000000000000012      2.8339812518948646       2.821642455098113        222.44332414404568
-0.1200000000000001       2.8036553190097173       2.8670657430569384       223.14358697576228
-0.1200000000000001       2.849169461451773        2.748326101219447        220.27807210212657
-0.1200000000000001       2.864357671008681        2.675009747340781        218.6496945003511
-0.12000000000000013      2.8795458805655896       2.6016933934621145       216.4680456640744
-0.12000000000000013      2.8115974616068065       2.68387581640725         218.8121762862151
-0.12000000000000013      2.826785671163715        2.6105594625285837       216.59690896325026
-0.12000000000000015      2.77402546176184         2.619425531595053        216.7026450915959
-0.12000000000000012      2.14355755874415         2.0946027258445747       181.93747583241017
-0.1200000000000001       2.19234766669542         2.0374470014194337       180.81001515365534
-0.1200000000000001       2.1324397765912146       2.0296016176354392       174.7249990804612
-0.1200000000000001       2.1812298845424847       1.9724458932102988       173.86592300128817
-0.1200000000000001       2.24113777464669         1.9802912769942933       176.899646426934
-0.1200000000000001       2.2300199924937547       1.9152901687851578       170.3315969823991
-0.1200000000000001       2.28992788259796         1.9231355525691525       172.99133604035427
-0.1200000000000001       2.1213219944382793       1.9646005094263042       170.33453018415378
-0.1200000000000001       2.1701121023895493       1.9074447850011635       168.4583234744198
-0.1200000000000001       2.110204212285344        1.8995994012171689       165.99947356164455
-0.1200000000000001       2.954641036647725        2.5357254113316765       212.00448319408574
-0.1200000000000001       3.0193347412638323       2.5189754724098705       209.736820920766
-0.1200000000000001       3.084028445879939        2.5022255334880636       207.00749447117667
-0.1200000000000001       3.148722150496046        2.4854755945662577       203.83110473784635
-0.1200000000000001       2.9769759833279847       2.478623498267707        209.45985619905716
-0.1200000000000001       3.0416696879440916       2.461873559345901        207.1523325903956
-0.1200000000000001       3.1063633925601986       2.4451236204240945       203.99435484334566
-0.1200000000000001       2.999310930008244        2.4215215852037377       206.9014052640611
-0.1200000000000001       3.0640046346243515       2.4047716462819313       204.1337776644184
-0.1200000000000001       3.021645876688504        2.3644196721397686       202.6416474381878
-0.1200000000000001       3.158990477704236        2.4339282510174858       201.05975938899542
-0.1200000000000001       3.169258804912426        2.382380907468714        198.72600285115772
-0.1200000000000001       3.179527132120616        2.3308335639199425       195.71731339541694
-0.1200000000000001       3.116631719768389        2.393576276875323        201.20996098745556
-0.1200000000000001       3.1269000469765786       2.342028933326551        197.2121174094636
-0.1200000000000001       3.0742729618325413       2.35322430273316         198.7246616635958
-0.1200000000000001       3.1505425909017823       2.275550660707559        192.95453253833657
-0.1200000000000001       3.1215580496829474       2.2202677574951757       190.85265124658952
-0.1200000000000001       3.092573508464113        2.1649848542827916       189.15669191221548
-0.1200000000000001       3.0979155057577445       2.2867460301141675       193.47580543957108
-0.1200000000000001       3.06893096453891         2.231463126901784        192.62779312550327
-0.1200000000000001       3.0452884206137067       2.2979413995207763       196.1126906299242
-0.1200000000000001       2.9675675215603063       2.3178902022796417       201.91235593513045
-0.1200000000000001       2.99121006548551         2.2514119296606494       197.062431508764
-0.1200000000000001       3.0148526094107124       2.184933657041657        192.70248702250362
-0.12000000000000013      3.0384951533359152       2.118455384422665        188.07260688448065
-0.12000000000000012      2.9134891664321088       2.271360732419515        200.4745080893778
-0.12000000000000013      2.9371317103573116       2.2048824598005226       195.91843185719947
-0.12000000000000013      2.960774254282515        2.1384041871815302       191.10169979525395
-0.12000000000000013      2.8594108113039107       2.224831262559388        199.0261077838134
-0.12000000000000015      2.883053355229114        2.1583529899403957       194.22455787636014
-0.12000000000000013      2.8053324561757136       2.178301792699261        196.66579107994923
-0.12000000000000013      2.9976648106405555       2.0631489953418822       183.89351693662294
-0.12000000000000016      2.9568344679451948       2.0078426062611006       179.9943189057131
-0.12000000000000016      2.916004125249834        1.952536217180318        176.59621558322232
-0.12000000000000013      2.919943911587154        2.083097798100748        186.83208409047717
-0.12000000000000013      2.879113568891794        2.027791409019966        183.10764348172575
-0.12000000000000015      2.8422230125337533       2.1030466008596136       189.63135401898796
-0.12000000000000016      2.7667221832825146       2.103374478679228        189.6460034965856
-0.12000000000000013      2.803612739640555        2.0281192868395803       183.48317985230472
-0.12000000000000016      2.840503295998595        1.9528640949999325       177.2698365244619
-0.12000000000000013      2.7281119103893157       2.0284471646591946       183.45927565522538
-0.12000000000000013      2.765002466747356        1.953191972819547        177.55707689580217
-0.12000000000000013      2.6895016374961163       1.9535198506391613       177.25930155249853
-0.1200000000000001       2.97162198214766         2.383587143181149        205.6321666950352
-0.1200000000000001       2.9492870354674006       2.4406890562451182       208.09854382005494
-0.1200000000000001       2.9215980876068164       2.4027546142225296       207.19222695103886
-0.1200000000000001       2.8992631409265566       2.4598565272864987       209.6613565905611
-0.1200000000000001       2.871574193065973        2.42192208526391         208.74675483700344
-0.1200000000000001       2.8492392463857135       2.4790239983278792       212.29818184997498
-0.1200000000000001       2.8215502985251293       2.4410895563052906       211.80132013233396
-0.1200000000000001       2.926952088787141        2.4977909693090874       210.6210899915292
-0.1200000000000001       2.876928194246297        2.516958440350468        213.19743153410272
-0.1200000000000001       2.9046171421068814       2.554892882373057        214.08104940986124
-0.12000000000000013      2.851856932705006        2.563758951439526        215.13581031982022
-0.1200000000000001       2.824167984844422        2.5258245094169367       214.2994846242815
-0.1200000000000001       2.7964790369838384       2.4878900673943485       214.37214198233164
-0.12000000000000013      2.799096723303131        2.572625020505995        215.21027550214632
-0.12000000000000012      2.7714077754425475       2.5346905784834064       215.29125570834813
-0.12000000000000013      2.7463365139012565       2.5814910895724643       216.19294151667535
-0.1200000000000001       2.8174958379377752       2.375392615403783        207.33780759648937
-0.1200000000000001       2.8675197324786192       2.3562251443624027       205.49795573588491
-0.1200000000000001       2.917543627019463        2.337057673321022        203.94727712613332
-0.12000000000000012      2.813441377350421        2.309695674502276        203.70851141000156
-0.12000000000000012      2.8634652718912648       2.2905282034608954       202.1686979751662
-0.12000000000000013      2.809386916763067        2.2439987336007685       200.05754506717238
-0.12000000000000016      2.7224822700866254       2.1634348107118404       195.21996476595785
-0.12000000000000013      2.6838719971934264       2.088507496691807        188.20448763836802
-0.12000000000000016      2.6452617243002274       2.013580182671774        181.725673033153
-0.12000000000000013      2.6066514514070285       1.9386528686517408       175.3773665034692
-0.12000000000000013      2.6396320839975376       2.1485678287244196       193.77893510742499
-0.12000000000000013      2.6010218111043386       2.0736405147043864       186.8956457516388
-0.12000000000000013      2.5624115382111396       1.998713200684353        180.56208015693258
-0.12000000000000015      2.55678189790845         2.133700846736999        192.3954102332591
-0.12000000000000015      2.518171625015251        2.058773532716965        185.75336500128316
-0.12000000000000013      2.4739317118193616       2.1188338647495777       188.58230055012413
-0.1200000000000001       2.440128281501829        2.0556203555981862       181.39393939202222
-0.12000000000000016      2.391338173550559        2.1127760800233273       183.78037938125425
-0.1200000000000001       2.357534743233026        2.049562570871936        178.73277707263415
-0.1200000000000001       2.406324851184296        1.9924068464467948       177.37673881164477
-0.1200000000000001       2.323731312915493        1.9863490617205444       176.13720228158545
-0.1200000000000001       2.372521420866763        1.9291933372954035       173.40279598852044
-0.12000000000000013      2.308744635281756        2.1067182952970764       184.3361040280559
-0.12000000000000012      2.274941204964223        2.043504786145685        180.4534698729863
-0.12000000000000013      2.226151097012953        2.1006605105708256       184.9745007219754
-0.1200000000000001       2.484368194697718        1.995560023565574        180.42956295848552
-0.1200000000000001       2.5286081078936067       1.9354996915329619       175.2056027079309
-0.1200000000000001       2.450564764380185        1.9323465144141825       175.02672666838612
-0.12000000000000016      2.651576062821311        2.6236557760904535       218.19509294819323
-0.12000000000000013      2.621250129936164        2.6690790640492783       219.01380423960958
-0.12000000000000013      2.581886873282657        2.6190199515193844       216.81089329281326
-0.12000000000000013      2.5515609403975104       2.664443239478209        217.6126605983312
-0.12000000000000013      2.512197683744003        2.6143841269483152       215.39615099100473
-0.12000000000000013      2.481871750858856        2.6598074149071405       217.04192677762097
-0.12000000000000012      2.442508494205349        2.6097483023772465       214.41967792391213
-0.12000000000000013      2.590924197051017        2.714502352008104        219.7581220638795
-0.12000000000000012      2.521235007512363        2.709866527437035        218.56948324836952
-0.12000000000000013      2.56059826416587         2.759925639966929        220.0749509815824
-0.12000000000000013      2.2171756137646814       2.549388354300429        204.87692012563807
-0.12000000000000016      2.2188641592719422       2.6021060077204705       207.92110509028436
-0.12000000000000016      2.273508833874849        2.5644783413196333       208.8094834223794
-0.12000000000000013      2.275197379382109        2.6171959947396752       210.545114023647
-0.12000000000000013      2.2205527047792026       2.6548236611405125       208.35317872235774
-0.12000000000000013      2.2768859248893696       2.669913648159717        210.7326322802665
-0.12000000000000013      2.2222412502864635       2.7075413145605545       208.77395706481832
-0.12000000000000013      2.2785744703966304       2.722631301579759        211.05695416414056
-0.12000000000000012      2.2239297957937243       2.7602589679805964       210.11511843003697
-0.12000000000000013      2.3298420539850153       2.579568328338838        210.3883109511128
-0.12000000000000013      2.331530599492276        2.63228598175888         211.1922847415077
-0.12000000000000012      2.3332191449995365       2.6850036351789215       211.88686542620815
-0.12000000000000013      2.3861752740951827       2.5946583153580423       211.95645274025617
-0.12000000000000013      2.387863819602443        2.647375968778084        212.67541052921337
-0.12000000000000013      2.4823505366062344       2.5551212913995625       212.664830440763
-0.12000000000000013      2.552039726144888        2.559757115970631        213.97453426121538
-0.12000000000000016      2.6217289156835424       2.5643929405417          215.36589124422787
-0.12000000000000016      2.691418105222196        2.5690287651127686       216.0407536936589
-0.12000000000000013      2.522192579007119        2.5004942804218775       211.13937170071074
-0.12000000000000013      2.591881768545773        2.505130104992946        212.56231287575105
-0.12000000000000013      2.661570958084427        2.509765929564015        213.3042156087373
-0.12000000000000015      2.5620346214080043       2.445867269444193        209.57846995918618
-0.12000000000000015      2.6317238109466583       2.4505030940152612       210.54441956780448
-0.12000000000000013      2.6018766638088895       2.391240258466508        207.46277113437102
-0.12000000000000013      2.7164893667634873       2.522228254023711        214.45180909535821
-0.1200000000000001       2.7415606283047786       2.4754277429346527       213.5293567844148
-0.1200000000000001       2.766631889846069        2.428627231845595        211.58818196617236
-0.12000000000000013      2.6866422196257185       2.462965418474957        211.7549287077721
-0.12000000000000012      2.7117134811670094       2.416164907385899        210.22135100239132
-0.12000000000000013      2.6567950724879497       2.4037025829262033       208.84654790602906
-0.1200000000000001       2.762577429258715        2.3629302909440875       206.6727064520987
-0.12000000000000013      2.758522968671362        2.29723335004258         202.73115345706336
-0.12000000000000016      2.754468508084008        2.2315364091410728       199.23332517365122
-0.12000000000000013      2.707659020579656        2.3504679664843917       205.70093584526583
-0.12000000000000013      2.7036045599923018       2.2847710255828844       201.88318352333846
-0.12000000000000015      2.6527406119005956       2.338005642024696        204.52433100035978
-0.12000000000000016      2.5698904258115074       2.323138660037275        203.10889578582038
-0.12000000000000013      2.620754373903213        2.269904043595463        200.4764421932414
-0.12000000000000016      2.6716183219949197       2.216669427153652        198.1298161209532
-0.12000000000000013      2.5379041878141253       2.255037061608043        199.25519486421956
-0.12000000000000013      2.5887681359058314       2.2018024451662312       196.60974578228
-0.12000000000000015      2.5059179498167437       2.18693546317881         195.3819940406866
-0.12000000000000012      2.3303796896763482       2.3545708047784744       201.03544483726048
-0.12000000000000013      2.3020786706984318       2.403275192158963        200.62077453659094
-0.12000000000000013      2.3584118908085987       2.418365179178167        203.8335129881015
-0.12000000000000013      2.3301108718306818       2.4670695665586555       204.65534778350337
-0.12000000000000013      2.273777651720515        2.4519795795394517       201.4736889946273
-0.12000000000000013      2.301809852852765        2.515773953939145        205.9759888315379
-0.12000000000000015      2.245476632742598        2.50068396691994         202.3053004772508
-0.12000000000000012      2.3864440919408487       2.4821595535778602       207.42411988778323
-0.12000000000000013      2.358143072962932        2.530863940958349        208.47901453958352
-0.12000000000000013      2.4144762930730987       2.5459539279775534       211.01261563155722
-0.12000000000000013      2.4543183354739835       2.4913269169998684       209.41018006031115
-0.12000000000000013      2.494160377874869        2.4366999060221843       207.73195149939275
-0.12000000000000016      2.5340024202757543       2.3820728950444994       205.9341497681139
-0.12000000000000013      2.426286134341734        2.4275325426001757       206.04200714211123
-0.12000000000000013      2.466128176742619        2.372905531622491        204.39577927484316
-0.12000000000000013      2.3982539332094834       2.3637381682004825       202.85479330771076
-0.12000000000000016      2.1765048207544857       2.509785584787197        200.17714856991032
-0.12000000000000013      2.2048058397324026       2.461081197406709        198.99670617619168
-0.12000000000000016      2.233106858710319        2.41237681002622         198.63420132051297
-0.12000000000000013      2.2614078776882356       2.3636724226457315       198.69409366734814
-0.12000000000000013      2.13583402774429         2.470182815273965        198.02160880650058
-0.12000000000000013      2.1641350467222065       2.4214784278934767       196.85213243974619
-0.12000000000000013      2.1924360657001234       2.3727740405129882       196.423570536888
-0.12000000000000015      2.0951632347340947       2.4305800457607334       195.87295364464308
-0.12000000000000015      2.1234642537120108       2.381875658380245        194.15640696273402
-0.12000000000000013      2.0544924417238986       2.3909772762475017       191.68355166866337
-0.12000000000000013      2.502016182278372        2.313971296615267        202.00037679173775
-0.12000000000000016      2.47002994428099         2.245869698186034        198.12592526547854
-0.12000000000000016      2.438043706283608        2.177768099756802        192.44070515617514
-0.12000000000000013      2.434141938745237        2.3048039331932584       200.59740758633245
-0.12000000000000013      2.402155700747855        2.236702334764026        195.62490267379252
-0.12000000000000013      2.366267695212102        2.2956365697712506       198.77820110308426
-0.12000000000000013      2.283674156943299        2.289578785045           197.30332736477692
-0.12000000000000013      2.2147023449551866       2.298680402912257        194.1533536958014
-0.12000000000000012      2.236968624210249        2.2245867653115248       192.6272749021967
-0.12000000000000013      2.1679968122221367       2.2336883831787815       189.23769027164772
-0.12000000000000013      2.1902630914771994       2.1595947455780498       188.0238147636343
-0.12000000000000013      2.1212912794890872       2.1686963634453065       183.91192850034605
-0.12000000000000013      2.145730532967074        2.307782020779513        191.43156580244084
-0.12000000000000013      2.0990250002340245       2.242790001046038        185.80353016407003
-0.12000000000000015      2.0767587209789617       2.31688363864677         187.67261619381688
-0.12000000000000013      2.319562162479052        2.2306445500377756       193.90158506964056
-0.12000000000000013      2.3554501680148054       2.1717103150305515       190.05164925055703
-0.12000000000000013      2.2728566297460024       2.1656525303043006       189.50730939300553
-0.12000000000000016      2.008970799871596        2.343123954854823        185.51463322394642
-0.12000000000000013      2.031237079126659        2.2690303172540913       182.90982593687113
-0.12000000000000013      2.0535033583817217       2.1949366796533596       181.33949642521623
-0.12000000000000013      2.0757696376367845       2.120843042052628        178.92750542769465
-0.12000000000000013      1.9634491580192934       2.295270633462145        181.90736742436673
-0.12000000000000013      1.9857154372743562       2.221176995861413        179.27326701024933
-0.12000000000000012      2.007981716529419        2.1470833582606814       177.04912471782214
-0.12000000000000013      1.9179275161669909       2.2474173120694667       178.36467933923996
-0.12000000000000013      1.9401937954220534       2.173323674468735        175.18868140282535
-0.12000000000000012      1.872405874314688        2.199563990676788        173.49326365902905
-0.12000000000000012      1.6413792733459918       2.0386354770218267       151.73415823601735
-0.12000000000000013      1.596324605210001        2.0712537949896133       148.87792191769375
-0.12000000000000013      1.6416748018239078       2.0981059058115026       152.51889783822034
-0.12000000000000013      1.5966201336879169       2.130724223779289        150.0963264443748
-0.12000000000000012      1.5512699370740104       2.1038721129574003       146.90259254599857
-0.12000000000000013      1.5515654655519262       2.1633425417470757       148.1099396300254
-0.12000000000000013      1.5062152689380195       2.136490430925187        144.93782195550807
-0.12000000000000013      1.5065107974159355       2.1959608597148628       145.30609649752773
-0.12000000000000012      1.4611606008020288       2.169108748892974        141.47418554358185
-0.12000000000000013      1.6419703303018238       2.1575763346011785       154.12952588514327
-0.12000000000000013      1.596915662165833        2.190194652568965        151.32914736580392
-0.12000000000000013      1.5518609940298422       2.2228129705367516       148.37682826381075
-0.12000000000000015      1.6422658587797399       2.2170467633908544       155.82688855919935
-0.12000000000000015      1.597211190643749        2.249665081358641        151.57273433218782
-0.12000000000000013      1.6425613872576557       2.27651719218053         155.6767359048882
-0.12000000000000013      1.5790974739324657       2.0169872181609483       146.8152200065918
-0.12000000000000013      1.5340428057964752       2.0496055361287353       145.79742995492285
-0.12000000000000013      1.5168156745189396       1.9953389593000703       143.52954069867585
-0.12000000000000013      1.4717610063829492       2.0279572772678574       142.94593820147614
-0.12000000000000015      1.4545338751054135       1.973690700439192        140.43709645212692
-0.12000000000000016      1.409479206969423        2.006309018406979        138.79559303044255
-0.12000000000000013      1.3922520756918877       1.9520424415783142       136.09196876507747
-0.12000000000000013      1.4889881376604843       2.0822238540965223       143.8488400730172
-0.12000000000000013      1.4267063382469582       2.060575595235644        139.49308111160786
-0.12000000000000013      1.4439334695244934       2.114842172064309        140.30735073538557
-0.12000000000000013      1.8146492240725138       2.1593318622630475       167.68343678223096
-0.12000000000000013      1.8149447525504299       2.218802291052723        168.92305104891608
-0.12000000000000013      1.7571881023082558       2.1785701626389833       164.1412874442737
-0.12000000000000012      1.7568925738303398       2.1190997338493074       162.24134778500178
-0.12000000000000013      1.6994314520660818       2.1383380342252427       158.38110144537092
-0.12000000000000013      1.6991359235881656       2.0788676054355673       157.11279953132572
-0.12000000000000013      1.7574836307861719       2.2380405914286587       165.19958448660702
-0.12000000000000013      1.6997269805439978       2.1978084630149186       160.53272059552248
-0.12000000000000015      1.7000225090219137       2.257278891804594        161.52596997358376
-0.1200000000000001       1.8966476907025425       1.9432759566766307       163.48193995956873
-0.1200000000000001       1.9583751577129447       1.9811076489686164       168.79759694692353
-0.1200000000000001       1.9472573755600089       1.916106540759481        163.54780146060628
-0.1200000000000001       2.0089848425704107       1.9539382330514672       166.7503948308447
-0.1200000000000001       2.0201026247233465       2.0189393412606025       171.62328024974448
-0.1200000000000001       2.070712309580813        1.9917699253434533       169.3120412369509
-0.1200000000000001       2.0818300917337482       2.0567710335525886       174.57995559563614
-0.1200000000000001       1.9978670604174755       1.8889371248423321       162.87517954712231
-0.1200000000000001       2.0595945274278775       1.926768817134318        165.97709666858663
-0.1200000000000001       2.048476745274942        1.8617677089251827       162.2414640102462
-0.1200000000000001       1.8328305863634051       1.9671158367629298       160.66932445776223
[truncated: 31,624,495 more chars]
