# Supplementary material for: Numerical Methods for the Analysis of Power Transformer Tank Deformation and Rupture Due to Internal Arcing Faults
Source: PLoS One. 2015 Jul 31;10(7):e0133851. doi: 10.1371/journal.pone.0133851 (PMC4521797; doi:10.1371/journal.pone.0133851)
Supplement: S8 Text — (ZIP) [file pone.0133851.s008.zip › Example_1 Von-mises distribution 80ms.txt]

% X                       Y                        Z                        Color
-0.12000000000000012      5.500003284032248        0.08152162750138402      17.722117182033674
-0.12000000000000013      5.555002463024187        0.031141220626037983     15.831090967649324
-0.12000000000000013      5.47655376908868         0.031141220626037983     13.474197060576369
-0.12000000000000013      5.531552948080618        -0.019239186249308052    10.55749845741917
-0.12000000000000012      5.610001642016124        -0.019239186249308052    12.272329315830795
-0.12000000000000013      5.586552127072555        -0.06961959312465409     10.092108215486864
-0.12000000000000013      5.6650008210080625       -0.06961959312465409     11.577408386871017
-0.12000000000000013      5.641551306064493        -0.12000000000000013     13.460170155614694
-0.12000000000000012      5.72                     -0.12000000000000012     13.80429765365373
-0.12000000000000012      5.453104254145111        -0.019239186249308052    13.69394272512745
-0.12000000000000012      5.508103433137048        -0.06961959312465409     11.270441179989554
-0.12000000000000012      5.563102612128986        -0.12000000000000012     12.627572735816948
-0.12000000000000013      5.429654739201543        -0.06961959312465409     15.16671070826679
-0.12000000000000013      5.48465391819348         -0.12000000000000013     13.91668202187378
-0.12000000000000012      5.406205224257974        -0.12000000000000012     19.851770828198656
-0.1200000000000001       5.555002463024186        0.11062217022334359      20.50921324369553
-0.1200000000000001       5.610001642016124        0.06024176334799755      15.874002784105013
-0.1200000000000001       5.610001642016123        0.13972271294530317      23.09247689210239
-0.1200000000000001       5.665000821008061        0.08934230606995713      17.431494059137563
-0.1200000000000001       5.665000821008062        0.16882325566726275      29.172757171430828
-0.1200000000000001       5.719999999999999        0.11844284879191672      23.18081658474425
-0.1200000000000001       5.719999999999999        0.19792379838922233      45.03246095579423
-0.1200000000000001       5.665000821008062        0.009861356472651524     14.105192800873882
-0.1200000000000001       5.719999999999999        0.038961899194611106     19.00217657762106
-0.1200000000000001       5.719999999999999        -0.040519050402694504    15.039988818908803
-0.1200000000000001       5.236937099241136        0.10659907226086125      31.130611454906955
-0.1200000000000001       5.279254130495346        0.04994930419564591      17.570136003757185
-0.1200000000000001       5.201271981134784        0.049949304195645916     20.896305926080153
-0.1200000000000001       5.243589012388995        -0.006700463869569427    9.325457688611031
-0.1200000000000001       5.321571161749555        -0.006700463869569434    7.891623981198377
-0.1200000000000001       5.2859060436432035       -0.06335023193478477     7.706669007425569
-0.1200000000000001       5.363888193003764        -0.06335023193478478     10.634820542213983
-0.1200000000000001       5.328223074897414        -0.1200000000000001      19.89678280804593
-0.1200000000000001       5.165606863028433        -0.006700463869569427    17.518859479807492
-0.1200000000000001       5.207923894282643        -0.06335023193478477     6.231973918672639
-0.1200000000000001       5.250240925536852        -0.1200000000000001      16.17230843209097
-0.1200000000000001       5.129941744922082        -0.06335023193478477     21.327968827953296
-0.1200000000000001       5.1722587761762915       -0.1200000000000001      13.658848981508777
-0.1200000000000001       5.094276626815731        -0.1200000000000001      41.770362796730296
-0.1200000000000001       5.43423673783447         0.0877909886912533       8.877201345956136
-0.1200000000000001       5.4107872228909          0.03741058181590729      7.531626897259229
-0.1200000000000001       5.387337707947332        -0.012969825059438745    7.787549771500543
-0.1200000000000001       5.368470191636693        0.09406034988112263      12.030536154487766
-0.1200000000000001       5.345020676693124        0.0436799430057766       10.036631019518897
-0.1200000000000001       5.302703645438915        0.10032971107099194      19.604521890255498
-0.12000000000000012      5.463989072028365        1.6018748437634036       428.4503521980219
-0.12000000000000013      5.5279918040212745       1.6409982446839386       375.38706983023997
-0.12000000000000013      5.527991804021273        1.563721908826487        345.6519404553991
-0.12000000000000013      5.591994536014182        1.602845309747022        254.83022463922592
-0.12000000000000012      5.591994536014183        1.6801216456044736       250.68250417497492
-0.12000000000000013      5.655997268007091        1.6419687106675571       218.1892123224173
-0.12000000000000013      5.655997268007091        1.7192450465250086       205.11974000728281
-0.12000000000000013      5.7200000000000015       1.6810921115880921       295.93120270463487
-0.12000000000000012      5.720000000000001        1.7583684474455437       322.4852682739458
-0.12000000000000012      5.591994536014182        1.5255689738895708       250.802300980229
-0.12000000000000012      5.655997268007091        1.5646923748101058       240.46929532641983
-0.12000000000000012      5.720000000000001        1.6038157757306408       315.25804412498485
-0.12000000000000013      5.6559972680070905       1.4874160389526545       230.84042791939595
-0.12000000000000013      5.720000000000001        1.5265394398731895       335.3519877134893
-0.12000000000000012      5.72                     1.449263104015738        274.0897927297336
-0.12000000000000012      5.439117551247121        0.3561258656079721       59.59623668248497
-0.12000000000000013      5.509338163435341        0.39553437249597484      53.15105428597502
-0.1200000000000001       5.509338163435341        0.3165753488032847       51.824000645029926
-0.1200000000000001       5.5795587756235605       0.3559838556912874       35.56056512557006
-0.12000000000000012      5.5795587756235605       0.4349428793839776       43.82223940643995
-0.1200000000000001       5.64977938781178         0.39539236257929017      39.63425527257508
-0.12000000000000013      5.64977938781178         0.4743513862719803       53.74844012279931
-0.1200000000000001       5.719999999999999        0.4348008694672929       61.874362090270985
-0.12000000000000012      5.719999999999999        0.513759893159983        88.72561875798442
-0.1200000000000001       5.5795587756235605       0.27702483199859723      29.80164549126713
-0.1200000000000001       5.64977938781178         0.31643333888659997      35.656933001459436
-0.1200000000000001       5.719999999999999        0.3558418457746027       60.182970164160075
-0.1200000000000001       5.64977938781178         0.23747431519390977      31.079035143595043
-0.1200000000000001       5.719999999999999        0.2768828220819125       59.703579990646226
-0.12000000000000013      5.484781850835966        0.15017268702803105      21.83931777080335
-0.1200000000000001       5.539781029827903        0.17927322974999063      23.49198768313104
-0.12000000000000012      5.469560417639684        0.21882374655467807      32.370776876699274
-0.1200000000000001       5.524559596631622        0.24792428927663765      34.96011415369046
-0.12000000000000013      5.454338984443403        0.28747480608132514      44.97530202894349
-0.1200000000000001       5.5947802088198415       0.2083737724719502       23.641927029505986
-0.1200000000000001       5.3885724382456255       0.29374416727119435      39.202372527823854
-0.1200000000000001       5.4037938714419065       0.22509310774454738      26.310964091010305
-0.1200000000000001       5.4190153046381875       0.15644204821790034      16.070463341114248
-0.1200000000000001       5.338027325244129        0.23136246893441667      35.065556234262644
-0.1200000000000001       5.353248758440411        0.16271140940776965      22.01507801543933
-0.1200000000000001       5.287482212242633        0.16898077059763894      32.22831900957775
-0.12000000000000012      5.456755208459973        0.6779356196652282       141.8684078031016
-0.1200000000000001       5.52256640634498         0.7153322131470075       127.84328185318915
-0.12000000000000013      5.52256640634498         0.6368916880389169       120.27607065638081
-0.1200000000000001       5.588377604229986        0.6742882815206962       83.2059228820578
-0.1200000000000001       5.588377604229986        0.7527288066287867       97.57391355854854
-0.1200000000000001       5.654188802114993        0.7116848750024755       78.01401622187727
-0.1200000000000001       5.654188802114993        0.790125400110566        100.51857969468267
-0.1200000000000001       5.719999999999999        0.7490814684842547       115.51274366648657
-0.1200000000000001       5.72                     0.8275219935923452       155.75961731022792
-0.12000000000000012      5.588377604229986        0.5958477564126057       70.94310171964604
-0.1200000000000001       5.654188802114993        0.6332443498943849       69.50846409845849
-0.1200000000000001       5.719999999999999        0.6706409433761642       112.99139916694803
-0.12000000000000013      5.654188802114993        0.5548038247862943       60.22975342497165
-0.1200000000000001       5.719999999999999        0.5922004182680736       112.17623601560159
-0.12000000000000013      5.452345794156759        0.5974831811509141       114.02153434069024
-0.12000000000000013      5.518156992041767        0.5564392495246028       90.33144440520525
-0.12000000000000013      5.5839681899267735       0.5153953178982916       53.809163980490425
-0.12000000000000012      5.447936379853547        0.5170307426366001       93.03118356469992
-0.12000000000000012      5.513747577738554        0.47598681101028883      67.169338446915
-0.12000000000000013      5.443526965550333        0.4365783041222861       73.37573813050585
-0.12000000000000012      5.456456256916369        0.9760750904711093       229.74400792210994
-0.1200000000000001       5.522342192687276        1.0168622475888116       204.07396321690734
-0.1200000000000001       5.522342192687278        0.9389368162514182       181.15180685722822
-0.1200000000000001       5.588228128458184        0.9797239733691205       135.6668202184284
-0.1200000000000001       5.588228128458184        1.057649404706514        144.35087939714654
-0.1200000000000001       5.654114064229091        1.0205111304868228       127.40970283371121
-0.12000000000000009      5.654114064229091        1.098436561824216        133.49396318620316
-0.12000000000000008      5.719999999999999        1.0612982876045252       171.75326480497685
-0.12000000000000008      5.719999999999998        1.1392237189419185       210.28106255367655
-0.1200000000000001       5.5882281284581845       0.9017985420317273       130.7500675066674
-0.1200000000000001       5.654114064229091        0.9425856991494296       132.7475852721421
-0.12000000000000009      5.719999999999999        0.9833728562671319       179.44347319150725
-0.1200000000000001       5.654114064229093        0.8646602678120362       127.54124507926852
-0.12000000000000009      5.719999999999999        0.9054474249297385       187.55817172539045
-0.12000000000000013      5.456530994802271        0.901540222769639        187.67956489085066
-0.1200000000000001       5.522416930573177        0.864401948549948        154.09437028129653
-0.1200000000000001       5.588302866344086        0.827263674330257        111.33961027855436
-0.12000000000000012      5.456605732688171        0.8270053550681687       169.07235785706268
-0.1200000000000001       5.522491668459079        0.7898670808484778       135.96602899448968
-0.12000000000000013      5.456680470574073        0.7524704873666984       150.91706695557593
-0.12000000000000015      5.462023240080447        1.2896389629203624       333.4791005076374
-0.12000000000000016      5.526517430060336        1.3295449981942062       290.9660965889875
-0.1200000000000001       5.526517430060334        1.2520351519257515       263.92973718115957
-0.1200000000000001       5.591011620040224        1.2919411871995952       196.85877099853943
-0.12000000000000013      5.591011620040224        1.3694510334680503       198.0008214709595
-0.1200000000000001       5.655505810020111        1.3318472224734392       172.59406287546832
-0.12000000000000013      5.655505810020111        1.4093570687418941       170.48532759500853
-0.1200000000000001       5.719999999999999        1.3717532577472829       232.72724470581
-0.1200000000000001       5.591011620040223        1.2144313409311405       193.1471993221997
-0.1200000000000001       5.655505810020111        1.2543373762049843       185.7837619375161
-0.1200000000000001       5.719999999999999        1.2942434114788282       244.56477620983836
-0.12000000000000009      5.655505810020109        1.1768275299365296       179.6838037805777
-0.12000000000000009      5.719999999999999        1.2167335652103732       256.9120063164071
-0.12000000000000016      5.460631494289428        1.211247994808049        292.9869958080708
-0.1200000000000001       5.525125684269316        1.1736441838134382       232.77371465579904
-0.1200000000000001       5.589619874249204        1.1360403728188273       165.87121500631787
-0.12000000000000013      5.459239748498408        1.1328570266957358       278.0115512133389
-0.12000000000000012      5.523733938478296        1.095253215701125        223.13362330712005
-0.12000000000000013      5.457848002707388        1.0544660585834227       263.4769253632839
-0.12000000000000013      5.463497614041386        1.5238158735526433       386.9304339080038
-0.12000000000000013      5.527500346034294        1.485662938615727        311.1313226929932
-0.12000000000000013      5.591503078027203        1.4475100036788107       218.38705047119478
-0.12000000000000013      5.463006156054407        1.445756903341883        374.1959788591364
-0.12000000000000013      5.527008888047315        1.4076039684049666       305.6107540524888
-0.12000000000000015      5.4625146980674275       1.3676979331311228       361.9991262599814
-0.1200000000000001       4.939367289235875        0.12563643935758778      97.09930259782732
-0.1200000000000001       4.97809462363084         0.06422732951819081      76.23735413101511
-0.1200000000000001       4.900576244244016        0.0642273295181908       80.56996332097012
-0.1200000000000001       4.93930357863898         0.0028182196787938305    50.197644655098756
-0.1200000000000001       5.016821958025803        0.0028182196787938374    39.563287046621504
-0.1200000000000001       4.978030913033944        -0.05859089016060315     34.86533327514684
-0.1200000000000001       5.055549292420767        -0.058590890160603135    26.297279419874524
-0.1200000000000001       5.016758247428908        -0.1200000000000001      62.466478163514765
-0.12000000000000012      4.861785199252157        0.0028182196787938235    61.04450512358211
-0.12000000000000012      4.900512533647121        -0.05859089016060315     45.12615218211392
-0.12000000000000012      4.939239868042085        -0.12000000000000012     64.5954731325713
-0.12000000000000013      4.822994154260298        -0.05859089016060316     64.07919050901991
-0.12000000000000013      4.861721488655263        -0.12000000000000013     69.07109186119817
-0.12000000000000013      4.78420310926844         -0.12000000000000013     97.01463154512214
-0.1200000000000001       5.162544646739821        0.11135841403504287      45.45414897960559
-0.1200000000000001       5.126879528633468        0.054708645969827545     34.14350407138051
-0.1200000000000001       5.091214410527118        -0.0019411220953877983   24.693614253444927
-0.1200000000000001       5.088152194238505        0.11611775580922451      60.73210074945598
-0.1200000000000001       5.052487076132154        0.059467987744009174     53.27554932568884
-0.1200000000000001       5.01375974173719         0.12087709758340615      77.38342538417143
-0.12000000000000012      0.08181204778958727      0.1016921338601847       21.091948842125
-0.1200000000000001       0.1098077297777002       0.0462691003951385       18.455789972594168
-0.12000000000000013      0.03135903584219042      0.0462691003951385       17.867595569829035
-0.1200000000000001       0.05935471783030336      -0.009153933069907702    12.474303583587393
-0.1200000000000001       0.13780341176581315      -0.0091539330699077      17.08571067339509
-0.1200000000000001       0.0873503998184163       -0.0645769665349539      12.85690280021307
-0.1200000000000001       0.1657990937539261       -0.0645769665349539      22.038821920935128
-0.1200000000000001       0.11534608180652922      -0.1200000000000001      21.02199225513019
-0.1200000000000001       0.19379477574203902      -0.1200000000000001      35.48918990011353
-0.12000000000000012      -0.019093976105206426    -0.009153933069907708    9.996185665408609
-0.1200000000000001       0.008901705882906511     -0.0645769665349539      7.910090195006684
-0.1200000000000001       0.03689738787101945      -0.1200000000000001      16.696596177359687
-0.12000000000000013      -0.06954698805260327     -0.06457696653495391     5.310018456543045
-0.1200000000000001       -0.04155130606449034     -0.1200000000000001      12.996069920627686
-0.12000000000000012      -0.12000000000000012     -0.12000000000000012     10.83034061756894
-0.12000000000000013      0.03135903584219042      0.1257501033874673       18.00879697289976
-0.12000000000000013      -0.01909397610520643     0.07032706992242113      13.400853785034043
-0.12000000000000013      -0.06954698805260329     0.014904036457374922     9.538270597291023
-0.12000000000000013      -0.12000000000000013     -0.04051899700767128     10.68688062218372
-0.12000000000000013      -0.019093976105206432    0.14980807291474996      17.32260513974392
-0.12000000000000013      -0.06954698805260329     0.09438503944970375      13.1523576334287
-0.12000000000000013      -0.12000000000000013     0.03896200598465755      12.08376368923363
-0.12000000000000015      -0.06954698805260329     0.17386604244203258      17.829965444947383
-0.12000000000000015      -0.12000000000000015     0.1184430089769864       14.758637172847148
-0.12000000000000013      -0.12000000000000013     0.19792401196931522      21.420532226871973
-0.1200000000000001       0.08846260554686788      0.1676969855694105       20.890696335317905
-0.12000000000000013      0.03800959359947102      0.19175495509669316      18.72786370183865
-0.12000000000000013      -0.012443418347925821    0.21581292462397575      16.419679320677893
-0.12000000000000013      -0.06289643029532267     0.23987089415125842      16.922469601727826
-0.1200000000000001       0.09511316330414848      0.23370183727863633      29.64901932882705
-0.1200000000000001       0.04466015135675164      0.257759806805919        27.087260888071043
-0.12000000000000012      -0.00579286059064521     0.2818177763332016       24.567939436238667
-0.1200000000000001       0.1017637210614291       0.2997066889878621       39.87903566810573
-0.12000000000000012      0.05131070911403225      0.3237646585151448       38.467983863101566
-0.1200000000000001       0.10841427881870971      0.36571154069708794      51.577934538276956
-0.1200000000000001       0.05131070911403226      0.4027237345580109       42.4143474477996
-0.1200000000000001       -0.0057928605906452085   0.3607768523760677       30.431182001077328
-0.1200000000000001       -0.06289643029532267     0.3188299701941246       21.107011346621487
-0.12000000000000016      -0.12000000000000016     0.2768830880121814       23.475451339557583
-0.1200000000000001       -0.005792860590645203    0.43973592841893394      36.91061840269742
-0.12000000000000012      -0.06289643029532267     0.39778904623699074      25.523099730571197
-0.12000000000000013      -0.12000000000000013     0.3558421640550476       23.99568855579537
-0.1200000000000001       -0.06289643029532266     0.47674812227985697      37.90707843284922
-0.12000000000000013      -0.12000000000000013     0.43480124009791377      26.735221105563653
-0.12000000000000012      -0.12000000000000012     0.51376031614078         50.89293451619346
-0.1200000000000001       1.2789006147878519       0.13424819806402247      326.7148140525332
-0.1200000000000001       1.316796005441258        0.07068614854801683      283.9820181897808
-0.12000000000000013      1.2401820512871513       0.0706861485480168       258.6225503096741
-0.12000000000000013      1.2780774419405578       0.007124099032011166     184.24223302033718
-0.1200000000000001       1.3546913960946645       0.007124099032011173     189.09115295265332
-0.1200000000000001       1.315972832593964        -0.05643795048399448     162.72846923353063
-0.1200000000000001       1.3925867867480708       -0.05643795048399448     166.94035275934306
-0.12000000000000013      1.3538682232473704       -0.12000000000000013     229.76413663503618
-0.12000000000000012      1.4304821774014773       -0.12000000000000012     268.4594777666096
-0.12000000000000013      1.2014634877864507       0.0071240990320111525    186.8547065869082
-0.12000000000000013      1.239358878439857        -0.05643795048399449     174.63364781683504
-0.12000000000000013      1.2772542690932633       -0.12000000000000013     241.04239486446488
-0.12000000000000016      1.1627449242857502       -0.056437950483994505    181.24767407982222
-0.12000000000000016      1.2006403149391565       -0.12000000000000016     252.64931339439238
-0.12000000000000016      1.1240263607850494       -0.12000000000000016     228.0935958393995
-0.12000000000000012      5.509689310795962        5.8771410929738686       203.44645719720265
-0.12000000000000008      5.562266983096972        5.937855819730402        173.63813780159023
-0.12000000000000013      5.562266983096972        5.8582212913341785       175.5541412108653
-0.1200000000000001       5.614844655397981        5.918936018090713        148.84527088341525
-0.12000000000000008      5.614844655397981        5.998570546486935        143.50602133627007
-0.1200000000000001       5.667422327698991        5.979650744847246        157.75421881623797
-0.12000000000000005      5.66742232769899         6.059285273243468        158.2332607003098
-0.12000000000000008      5.720000000000001        6.040365471603778        203.7191363411941
-0.12000000000000005      5.72                     6.120000000000001        208.52447162434618
-0.12000000000000013      5.614844655397982        5.83930148969449         150.9194258895151
-0.1200000000000001       5.667422327698992        5.900016216451023        165.85003773619948
-0.12000000000000009      5.720000000000001        5.960730943207556        208.91026529567714
-0.12000000000000015      5.667422327698992        5.8203816880548          164.57879171187113
-0.12000000000000012      5.7200000000000015       5.881096414811333        216.96913752626116
-0.12000000000000013      5.7200000000000015       5.801461886415111        198.1892702922412
-0.1200000000000001       5.4826742540153965       5.937855819730402        210.30435902398781
-0.12000000000000008      5.5352519263164055       5.998570546486935        197.38244549551203
-0.1200000000000001       5.455659197234831        5.998570546486935        230.9064518774199
-0.1200000000000001       5.508236869535841        6.059285273243468        227.87621763104352
-0.1200000000000001       5.428644140454265        6.059285273243468        253.95681508556183
-0.12000000000000008      5.481221812755275        6.120000000000001        261.1139422456575
-0.1200000000000001       5.4016290836737          6.120000000000001        264.2078634745842
-0.12000000000000008      5.587829598617415        6.059285273243468        174.80115886230826
-0.12000000000000008      5.56081454183685         6.120000000000001        208.70778452102138
-0.12000000000000005      5.640407270918425        6.120000000000001        190.53460326470088
-0.12000000000000013      5.487004096534917        5.6315802388839025       272.68384840950483
-0.12000000000000016      5.545253072401188        5.674050650766706        252.6266383092648
-0.12000000000000016      5.545253072401188        5.594651694379433        236.87741028028728
-0.12000000000000013      5.603502048267458        5.637122106262234        167.9120188912054
-0.12000000000000013      5.603502048267459        5.716521062649507        165.3393946395746
-0.12000000000000016      5.66175102413373         5.679592518145037        135.60215234864066
-0.12000000000000015      5.66175102413373         5.758991474532309        131.28979238024976
-0.12000000000000016      5.7200000000000015       5.722062930027839        189.49031076725527
-0.12000000000000013      5.603502048267458        5.5577231498749615       179.8893322613171
-0.12000000000000013      5.661751024133729        5.600193561757764        159.1145406737379
-0.12000000000000013      5.720000000000001        5.642663973640566        207.45661916361112
-0.12000000000000013      5.661751024133729        5.520794605370492        184.4356918187962
-0.12000000000000013      5.720000000000001        5.563265017253293        229.11098156204133
-0.12000000000000012      5.720000000000001        5.483866060866021        246.38950608588186
-0.12000000000000013      5.5040180072307          5.815750879451377        215.3385748583575
-0.12000000000000013      5.556595679531711        5.796831077811689        194.78226713931434
-0.12000000000000016      5.60917335183272         5.777911276171999        155.53870108660675
-0.12000000000000013      5.498346703665439        5.7543606659288855       234.47752140041808
-0.12000000000000013      5.550924375966449        5.735440864289196        225.0422078853092
-0.12000000000000015      5.492675400100177        5.692970452406394        254.82483705725184
-0.12000000000000013      5.452473304879485        5.314130339688608        356.59130898415077
-0.12000000000000016      5.519354978659614        5.356564269982961        318.1659683611457
-0.12000000000000013      5.519354978659614        5.277400188744012        304.4648738048746
-0.12000000000000013      5.586236652439743        5.319834119038365        212.16423141680906
-0.12000000000000013      5.586236652439743        5.3989982002773145       203.25731643849713
-0.1200000000000001       5.653118326219872        5.362268049332718        176.99098401754392
-0.12000000000000013      5.653118326219872        5.441432130571667        165.01421132253114
-0.1200000000000001       5.7200000000000015       5.40470197962707         256.5154138361822
-0.12000000000000012      5.586236652439743        5.240670037799415        225.04069417275264
-0.1200000000000001       5.653118326219872        5.2831039680937675       196.7165661943299
-0.1200000000000001       5.720000000000001        5.32553789838812         270.0238175250987
-0.12000000000000012      5.653118326219872        5.203939886854817        226.61992489065005
-0.1200000000000001       5.720000000000001        5.24637381714917         284.5772333454234
-0.1200000000000001       5.72                     5.1672097359102205       320.12735875952615
-0.12000000000000016      5.478371398621058        5.552217764085079        282.29864804676254
-0.12000000000000013      5.53662037448733         5.515289219580609        248.66642931351925
-0.12000000000000016      5.5948693503536004       5.478360675076138        187.41395102369754
-0.12000000000000013      5.4697387007072          5.472855289286255        307.95034931707124
-0.12000000000000013      5.5279876765734715       5.435926744781785        283.0780209649601
-0.12000000000000015      5.4611060027933425       5.393492814487432        334.56853504119886
-0.12000000000000012      5.464173154333286        2.834029169621267        546.8977559390881
-0.12000000000000013      5.528129865749965        2.8724611993650755       527.974936087549
-0.12000000000000013      5.528129865749964        2.7956410607808455       528.3222118816577
-0.12000000000000013      5.5920865771666435       2.834073090524653        360.71335383492436
-0.12000000000000013      5.5920865771666435       2.9108932291088836       395.61055018917807
-0.12000000000000013      5.656043288583321        2.8725051202684617       330.2057740345869
-0.12000000000000015      5.656043288583321        2.949325258852692        382.47963241929517
-0.12000000000000016      5.719999999999999        2.9109371500122703       475.9011449750075
-0.12000000000000013      5.72                     2.9877572885965007       509.4179156486409
-0.12000000000000012      5.592086577166643        2.7572529519404236       350.37551262068484
-0.12000000000000013      5.656043288583321        2.795684981684232        294.08367829479323
-0.12000000000000013      5.719999999999999        2.8341170114280407       450.9499876556951
-0.12000000000000013      5.65604328858332         2.718864843100002        288.39197584028796
-0.12000000000000013      5.719999999999999        2.7572968728438103       422.4660331650874
-0.12000000000000012      5.719999999999999        2.6804767342595808       437.93731265962015
-0.12000000000000013      5.464489800800248        3.1414957732412963       552.8856646039917
-0.12000000000000016      5.528367350600185        3.180073880486839        533.040048751001
-0.12000000000000016      5.528367350600185        3.1030611520800977       531.6715645669641
-0.12000000000000013      5.592244900400123        3.14163925932564         384.2749640140557
-0.12000000000000013      5.592244900400123        3.2186519877323825       393.54431676467914
-0.12000000000000016      5.656122450200062        3.1802173665711835       303.57276199243785
-0.12000000000000013      5.656122450200061        3.257230094977926        305.7255588802996
-0.12000000000000013      5.720000000000001        3.218795473816727        439.2113355774322
-0.12000000000000012      5.72                     3.2958082022234687       473.7841480528247
-0.12000000000000013      5.592244900400123        3.0646265309188987       408.9380054711642
-0.12000000000000013      5.656122450200062        3.1032046381644416       336.81792326117056
-0.12000000000000013      5.72                     3.1417827454099845       460.1273758615607
-0.12000000000000015      5.656122450200061        3.0261919097576997       382.17586734094414
-0.12000000000000015      5.720000000000001        3.0647700170032426       486.83051634304866
-0.12000000000000016      5.464410639183508        3.0646291223362887       553.2851886440534
-0.12000000000000013      5.528288188983446        3.02619450117509         501.816521710149
-0.12000000000000016      5.592165738783383        2.987759880013891        387.54116702339184
-0.12000000000000013      5.464331477566767        2.9877624714312816       551.6965472190445
-0.12000000000000013      5.528209027366705        2.9493278502700826       500.7214173487404
-0.12000000000000013      5.464252315950027        2.9108958205262745       550.3401366855968
-0.12000000000000012      5.465897755979141        3.4501797865024355       552.8365596362366
-0.1200000000000001       5.529423316984356        3.488792691489046        536.3682354978298
-0.12000000000000013      5.529423316984356        3.4115868904326936       528.9999841200644
-0.1200000000000001       5.592948877989571        3.450199795419304        384.8819201447181
-0.1200000000000001       5.592948877989571        3.5274055964756563       394.09504466040994
-0.1200000000000001       5.656474438994785        3.488812700405915        299.9983914124186
-0.1200000000000001       5.656474438994785        3.566018501462267        292.74044450137245
-0.1200000000000001       5.720000000000001        3.5274256053925246       431.9212672125589
-0.1200000000000001       5.72                     3.604631406448877        459.65736028538805
-0.12000000000000012      5.592948877989571        3.372993994362952        401.4458991992423
-0.1200000000000001       5.656474438994785        3.4116068993495627       341.3965812218418
-0.1200000000000001       5.72                     3.450219804336173        458.58308588130876
-0.12000000000000013      5.656474438994785        3.3344010982932106       368.83690965932374
-0.1200000000000001       5.720000000000001        3.3730140032798204       492.05434900136333
-0.12000000000000013      5.465545767184418        3.373008783187151        555.7009576587898
-0.12000000000000013      5.529071328189632        3.3344158871174088       500.37338243
-0.12000000000000013      5.592596889194846        3.2958229910476673       376.18332142559814
-0.12000000000000013      5.465193778389694        3.295837779871866        554.2626817109732
-0.12000000000000013      5.528719339394909        3.257244883802124        505.116507331074
-0.12000000000000015      5.464841789594971        3.2186667765565815       552.9503566469516
-0.1200000000000001       5.463435371532545        3.7553279201460588       542.3803111649044
-0.1200000000000001       5.527576528649409        3.79506289551006         534.9566057621531
-0.1200000000000001       5.5275765286494085       3.7176537917217636       523.5753499504702
-0.1200000000000001       5.591717685766273        3.757388767085765        374.34290146540303
-0.1200000000000001       5.591717685766273        3.8347978708740618       385.42245988447326
-0.1200000000000001       5.655858842883137        3.797123742449766        296.7395743492669
-0.1200000000000001       5.655858842883138        3.874532846238063        281.8824347442006
-0.1200000000000001       5.7200000000000015       3.8368587178137674       420.41725491179216
-0.12000000000000012      5.720000000000001        3.9142678216020643       435.2508091763513
-0.1200000000000001       5.591717685766272        3.679979663297468        384.99063508324275
-0.1200000000000001       5.655858842883136        3.7197146386614692       340.02144643474924
-0.1200000000000001       5.720000000000001        3.7594496140254705       450.85648907899883
-0.1200000000000001       5.655858842883136        3.6423055348731728       355.6286431397193
-0.1200000000000001       5.720000000000001        3.682040510237174        486.7823125360062
-0.1200000000000001       5.464050967644194        3.679040886735153        549.1476011106347
-0.1200000000000001       5.528192124761057        3.6413667583108578       497.65966293613405
-0.1200000000000001       5.592333281877922        3.6036926298865626       371.2726059090029
-0.1200000000000001       5.464666563755843        3.602753853324247        548.7727181179919
-0.1200000000000001       5.528807720872707        3.5650797248999515       508.00270802117996
-0.1200000000000001       5.465282159867492        3.5264668199133418       548.6048195174951
-0.12000000000000013      3.7115045079182853       0.13013736253530933      420.58074544577033
-0.1200000000000001       3.749623055099581        0.06760302190148197      338.9032629176841
-0.1200000000000001       3.6734102864303075       0.06760302190148199      367.7205184253397
-0.1200000000000001       3.711528833611604        0.005068681267654623     246.89304745020158
-0.1200000000000001       3.787741602280877        0.005068681267654619     247.80908360396108
-0.1200000000000001       3.7496473807929          -0.05746565936617273     232.49439814629943
-0.1200000000000001       3.825860149462173        -0.05746565936617273     231.61606137557771
-0.12000000000000008      3.7877659279741955       -0.12000000000000008     324.9792359396001
-0.12000000000000009      3.8639786966434686       -0.12000000000000009     276.01793767451176
-0.1200000000000001       3.63531606494233         0.005068681267654626     242.97775537916954
-0.12000000000000009      3.673434612123626        -0.057465659366172726    208.82212724794493
-0.12000000000000008      3.711553159304922        -0.12000000000000008     305.0310915907017
-0.12000000000000009      3.597221843454353        -0.05746565936617272     199.87208929431978
-0.12000000000000006      3.635340390635649        -0.12000000000000006     285.97432031854856
-0.12000000000000008      3.5591276219663754       -0.12000000000000008     320.35333850096157
-0.12000000000000013      4.629520315460139        0.12313640696124913      180.74936682560133
-0.12000000000000016      4.668191013912215        0.06235230522093681      149.08847843753495
-0.12000000000000013      4.591133646398854        0.06235230522093682      153.39664830618437
-0.12000000000000013      4.629804344850929        0.0015682034806245027    101.50531623657236
-0.12000000000000013      4.70686171236429         0.0015682034806244957    89.50343972565963
-0.12000000000000013      4.668475043303005        -0.059215898259687816    77.03814118219375
-0.12000000000000015      4.745532410816365        -0.05921589825968782     67.04059495604247
-0.12000000000000013      4.707145741755079        -0.12000000000000013     118.14684705372125
-0.12000000000000012      4.552746977337568        0.0015682034806245096    116.82107439523128
-0.12000000000000012      4.591417675789644        -0.0592158982596878      90.48314480952828
-0.12000000000000012      4.630088374241719        -0.12000000000000012     122.93127110888632
-0.12000000000000012      4.514360308276283        -0.0592158982596878      118.25322082716804
-0.12000000000000012      4.553031006728359        -0.12000000000000012     129.556472089755
-0.1200000000000001       4.475973639214998        -0.1200000000000001      178.26334773894595
-0.1200000000000001       4.861905545791941        0.12501143125850311      110.27500968288055
-0.1200000000000001       4.823114500800082        0.06360232141910613      95.2348113107215
-0.12000000000000013      4.784323455808224        0.002193211579709158     72.6841076959467
-0.12000000000000012      4.784443802348007        0.12438642315941845      130.4621581332917
-0.12000000000000013      4.745652757356149        0.06297731332002147      120.06309651112167
-0.12000000000000013      4.706982058904073        0.12376141506033378      151.40510411905575
-0.1200000000000001       4.0167482596210125       0.1307911657257472       349.40459883012846
-0.1200000000000001       4.054940650365398        0.06809337429431037      276.82170899323114
-0.1200000000000001       3.9785558688766263       0.06809337429431037      303.8774730778224
-0.1200000000000001       4.0167482596210125       0.005395582862873548     202.89910668034744
-0.1200000000000001       4.093133041109784        0.005395582862873546     202.46711150430147
-0.1200000000000001       4.054940650365397        -0.05730220856856327     192.19591489230507
-0.1200000000000001       4.131325431854171        -0.05730220856856328     191.76020364143812
-0.1200000000000001       4.093133041109784        -0.1200000000000001      269.0115392805288
-0.1200000000000001       4.169517822598556        -0.1200000000000001      228.06411335602533
-0.1200000000000001       3.9403634781322405       0.005395582862873553     204.89525347248713
-0.1200000000000001       3.9785558688766263       -0.05730220856856327     175.49904422118763
-0.1200000000000001       4.0167482596210125       -0.1200000000000001      253.40920810222266
-0.1200000000000001       3.9021710873878543       -0.057302208568563266    174.75767852078678
-0.1200000000000001       3.9403634781322405       -0.1200000000000001      238.27000536249747
-0.1200000000000001       3.940437321695331        0.13062771492813774      372.29473989517453
-0.1200000000000001       3.9022449309509444       0.0679299234967009       313.3822205151662
-0.1200000000000001       3.8640525402065586       0.005232132065264083     222.76430629060974
-0.12000000000000012      3.8641263837696487       0.13046426413052825      378.5859257294194
-0.1200000000000001       3.825933993025263        0.06776647269909143      312.058053038577
-0.12000000000000013      3.7878154458439672       0.1303008133329188       385.4160793746581
-0.12000000000000013      4.319740539324447        0.13325683596590887      269.109482584211
-0.12000000000000013      4.358798814297085        0.06994262697443163      209.33654621096636
-0.12000000000000013      4.282184860142974        0.06994262697443163      231.93059004950493
-0.1200000000000001       4.321243135115612        0.006628417982954382     152.25417197211482
-0.12000000000000012      4.397857089269722        0.006628417982954382     152.44769802591887
-0.1200000000000001       4.36030141008825         -0.05668579100852286     146.89613944987286
-0.12000000000000012      4.43691536424236         -0.05668579100852286     147.71676491934227
-0.1200000000000001       4.399359685060888        -0.1200000000000001      209.2069758163245
-0.12000000000000012      4.2446291809615015       0.006628417982954382     159.12683554961484
-0.1200000000000001       4.283687455934139        -0.05668579100852286     137.586709323721
-0.1200000000000001       4.322745730906777        -0.1200000000000001      198.90317211848202
-0.12000000000000012      4.2070735017800285       -0.05668579100852286     143.69125325566952
-0.1200000000000001       4.246131776752666        -0.1200000000000001      188.84055010338844
-0.12000000000000013      4.243992469398589        0.13264041840586846      294.8649291932029
-0.1200000000000001       4.206436790217116        0.06932620941439122      247.04581405346786
-0.1200000000000001       4.168881111035644        0.006012000422913968     179.59284233492198
-0.12000000000000012      4.16824439947273         0.13202400084582805      305.0523280933164
-0.1200000000000001       4.130688720291257        0.0687097918543508       251.6808985139529
-0.12000000000000012      4.092496329546871        0.1314075832857876       315.70468008342425
-0.12000000000000016      4.552075371426216        0.12566651421241404      195.87971908832515
-0.12000000000000013      4.51368870236493         0.06488241247210175      160.9986879929715
-0.1200000000000001       4.475302033303645        0.004098310731789442     132.0216346288283
-0.12000000000000013      4.474630427392293        0.128196621463579        214.47586397108168
-0.12000000000000013      4.436243758331008        0.06741251972326669      179.81732548890446
-0.12000000000000015      4.397185483358371        0.13072672871474392      233.21144907825914
-0.1200000000000001       4.4543399063093885       0.3861289925223602       172.15978227413288
-0.1200000000000001       4.4981350085970755       0.32038084613208245      159.8478891647825
-0.1200000000000001       4.420690064563153        0.32291095338324743      174.1017038377879
-0.1200000000000001       4.46448516685084         0.2571628069929696       170.58706568902727
-0.12000000000000012      4.541930110884763        0.2546326997418047       156.64215571379606
-0.12000000000000013      4.508280269138528        0.19141466060269186      173.5347606823651
-0.12000000000000013      4.585725213172451        0.18888455335152693      156.6382036988682
-0.12000000000000012      4.387040222816918        0.25969291424413454      187.89805039836594
-0.12000000000000013      4.4308353251046055       0.19394476785385678      191.00885658604693
-0.12000000000000013      4.353390381070682        0.1964748751050217       208.15897184193147
-0.12000000000000012      4.781806082235722        0.3793311047442122       144.243747443498
-0.1200000000000001       4.82119638398576         0.3159074383975561       128.35079160927202
-0.12000000000000013      4.743734640541826        0.3152824302984714       141.24028766141086
-0.12000000000000013      4.783124942291865        0.25185876395181533      123.575194247014
-0.1200000000000001       4.860586685735798        0.2524837720509          111.43619274560504
-0.1200000000000001       4.822515244041902        0.18843509760515922      107.31810744767523
-0.1200000000000001       4.899976987485837        0.1890601057042439       96.50826154214701
-0.12000000000000013      4.7056631988479305       0.25123375585273067      140.24261502355236
-0.12000000000000013      4.745053500597969        0.18781008950607456      121.45937772040438
-0.12000000000000015      4.667591757154035        0.1871850814069899       142.49851550086368
-0.1200000000000001       4.699939538254139        0.3810305766887492       147.38069025325655
-0.12000000000000013      4.6618680965602435       0.31698190224300843      147.47811307387337
-0.12000000000000013      4.623796654866347        0.2529332277972677       150.2928974898958
-0.1200000000000001       4.618072994272556        0.3827300486332862       153.09184688354833
-0.1200000000000001       4.5800015525786595       0.31868137418754544      154.28757609813007
-0.1200000000000001       4.5362064502909725       0.3844295205778232       159.48439196634882
-0.12000000000000012      5.079199128755046        0.35533101059734934      102.25861962151214
-0.1200000000000001       5.118633621376568        0.2931480260132273       83.44840273784159
-0.1200000000000001       5.044241168875253        0.297907367787409        96.35076024132135
-0.1200000000000001       5.083675661496775        0.23572438320328692      77.05168670815078
-0.1200000000000001       5.158068113998091        0.2309650414291053       64.90056792398099
-0.1200000000000001       5.123110154118298        0.17354139861916493      58.850910478463746
-0.1200000000000001       5.197502606619613        0.16878205684498326      47.77810953227181
-0.1200000000000001       5.009283208995461        0.24048372497746856      90.54560482505627
-0.1200000000000001       5.048717701616983        0.17830074039334654      70.85862785753599
-0.1200000000000001       4.974325249115668        0.1830600821675282       86.4221326399796
-0.12000000000000013      5.004850867125215        0.3613310341340651       112.91397149092127
-0.1200000000000001       4.969892907245423        0.3039073913241247       106.33952787327802
-0.1200000000000001       4.93493494736563         0.24648374851418428      101.46500816356871
-0.12000000000000012      4.930502605495384        0.3673310576707808       122.11012521240966
-0.1200000000000001       4.895544645615591        0.3099074148608404       116.90321876343276
-0.12000000000000013      4.856154343865553        0.37333108120749653      132.04422618196375
-0.12000000000000013      5.349137945624103        0.3559271518553164       57.28448858993046
-0.1200000000000001       5.298592832622607        0.2935454535185387       52.00330635099572
-0.1200000000000001       5.24804771962111         0.23116375518176102      48.74824833670473
-0.12000000000000012      5.2591583400010835       0.35572843810266075      68.66187487376621
-0.1200000000000001       5.208613226999587        0.293346739765883        66.33691530337795
-0.12000000000000013      5.169178734378065        0.35552972435000507      83.42913757316322
-0.12000000000000012      5.230100240535586        0.5965616860375276       117.54893787555193
-0.12000000000000013      5.286763982516683        0.6169051694444527       115.63285916071968
-0.12000000000000013      5.28235456821347         0.5364527309301387       100.06050893738393
-0.12000000000000013      5.339018310194566        0.5567962143370638       93.4825535445029
-0.12000000000000012      5.343427724497779        0.6372486528513779       112.36836305480463
-0.12000000000000013      5.395682052175664        0.577139697743989        89.26725025104312
-0.12000000000000013      5.400091466478877        0.657592136258303        111.70561766995488
-0.12000000000000012      5.334608895891353        0.47634377582274984      79.9911555816162
-0.12000000000000012      5.391272637872451        0.49668725922967494      72.29425371345444
-0.12000000000000013      5.386863223569238        0.416234820715361        62.767202798930086
-0.12000000000000013      5.116924406700181        0.41563867945739386      102.42661511519924
-0.12000000000000013      5.206904012323199        0.4158373932100496       86.68474173530795
-0.12000000000000012      5.154649684645316        0.47594634831743843      106.24185425054604
-0.12000000000000013      5.2446292902683345       0.47614506207009416      92.8871295917282
-0.12000000000000013      5.192374962590451        0.536254017177483        110.8281029221877
-0.12000000000000012      5.296883617946218        0.4160361069627053       74.82562445863492
-0.12000000000000013      5.461159090790906        2.5268748508702275       534.1766664656612
-0.12000000000000016      5.525869318093179        2.5652753217175657       501.1485291072304
-0.1200000000000001       5.525869318093179        2.4886124243259187       526.2366475522751
-0.1200000000000001       5.590579545395451        2.527012895173257        358.76438914857687
-0.12000000000000013      5.590579545395452        2.6036757925649043       360.43166194256594
-0.1200000000000001       5.655289772697726        2.565413366020595        334.20024603872093
-0.12000000000000013      5.655289772697725        2.6420762634122426       353.52207625654125
-0.1200000000000001       5.719999999999999        2.6038138368679333       474.2713801603786
-0.1200000000000001       5.590579545395451        2.4503499977816094       364.6311901035812
-0.1200000000000001       5.655289772697725        2.4887504686289477       291.336361424279
-0.1200000000000001       5.719999999999999        2.527150939476286        440.5533856738934
-0.12000000000000009      5.655289772697724        2.4120875712373007       276.0928342026867
-0.12000000000000009      5.719999999999999        2.4504880420846384       406.81985853032927
-0.12000000000000008      5.719999999999998        2.3738251446929914       420.6763399447314
-0.12000000000000013      5.46341963844769         2.757240589933507        542.8678963121579
-0.12000000000000013      5.527376349864369        2.7188524810930854       495.1767148308146
-0.12000000000000013      5.5913330612810475       2.680464372252664        338.04808865758986
-0.12000000000000013      5.462666122562096        2.680452010245747        541.9154713701284
-0.12000000000000013      5.526622833978774        2.6420639014053258       474.8816434551781
-0.12000000000000015      5.4619126066765          2.603663430557987        541.1656520064081
-0.12000000000000015      5.464109121844629        1.909687206231237        486.10072465837
-0.12000000000000013      5.528081841383472        1.9489041256143096       399.19706177013757
-0.12000000000000016      5.5280818413834725       1.871857516534814        396.56965430519307
-0.12000000000000013      5.592054560922314        1.9110744359178864       309.0042877537635
-0.12000000000000012      5.592054560922314        1.9881210449973823       293.50624634035734
-0.1200000000000001       5.656027280461157        1.9502913553009589       316.6563471254385
-0.1200000000000001       5.656027280461156        2.0273379643804548       290.0101547784931
-0.1200000000000001       5.720000000000001        1.9895082746840314       426.80551155109373
-0.12000000000000009      5.72                     2.0665548837635277       374.80242771756224
-0.12000000000000013      5.592054560922315        1.8340278268383905       287.33008236447614
-0.12000000000000012      5.656027280461158        1.873244746221463        308.58226901076813
-0.1200000000000001       5.720000000000001        1.9124616656045357       419.91124818760795
-0.12000000000000013      5.656027280461158        1.796198137141967        264.3606080627099
-0.1200000000000001       5.7200000000000015       1.8354150565250396       413.08950774540733
-0.12000000000000016      5.464079109390562        1.8327341156142785       467.51359642403577
-0.12000000000000013      5.5280518289294065       1.7949044259178555       382.91835766866785
-0.12000000000000013      5.592024548468249        1.757074736221432        266.31489152841596
-0.12000000000000013      5.464049096936497        1.7557810249973205       459.10017916245243
-0.12000000000000013      5.52802181647534         1.717951335300897        383.4297970155114
-0.12000000000000013      5.46401908448243         1.678827934380362        451.0765634343139
-0.1200000000000001       5.458250188787869        2.2147234380317182       511.02353211101064
-0.1200000000000001       5.523687641590901        2.254498864697037        479.8168975898975
-0.1200000000000001       5.523687641590902        2.177681299464671        496.95442672155104
-0.1200000000000001       5.589125094393934        2.217456726129989        344.24978490263226
-0.12000000000000009      5.589125094393934        2.294274291362355        348.68612279811396
-0.1200000000000001       5.654562547196966        2.2572321527953076       324.38083328828077
-0.12000000000000008      5.654562547196965        2.334049718027673        332.7631324613567
-0.12000000000000005      5.719999999999999        2.2970075794606255       454.0394827040142
-0.1200000000000001       5.589125094393935        2.140639160897623        319.32978132242044
-0.12000000000000009      5.654562547196967        2.1804145875629413       279.7060073398559
-0.12000000000000008      5.719999999999999        2.2201900142282596       418.13080516208464
-0.1200000000000001       5.654562547196967        2.1035970223305753       243.6843666380859
-0.12000000000000008      5.719999999999999        2.143372448995893        384.68576817063115
-0.12000000000000013      5.459714922052059        2.1384643800815977       504.0944374876813
-0.12000000000000013      5.525152374855091        2.1014222415145505       458.10546978940505
-0.1200000000000001       5.590589827658125        2.0643801029475024       296.68029408301174
-0.12000000000000013      5.461179655316249        2.0622053221314776       499.9206402348765
-0.12000000000000013      5.526617108119281        2.02516318356443         420.13464365428035
-0.12000000000000015      5.462644388580438        1.9859462641813572       495.83507478938714
-0.12000000000000013      5.460431865290147        2.4488369976606004       527.874721998329
-0.1200000000000001       5.52514209259242         2.410574571116291        496.0530221625207
-0.1200000000000001       5.589852319894693        2.372312144571982        352.0812014583119
-0.12000000000000012      5.459704639789388        2.370799144450973        525.4317949110884
-0.1200000000000001       5.524414867091661        2.332536717906664        467.4470678853693
-0.12000000000000012      5.458977414288629        2.2927612912413453       523.1895203683345
-0.1200000000000001       5.199755415747916        2.368198819238058        338.17681284492795
-0.1200000000000001       5.265106334508663        2.4078678271461          384.43993662910947
-0.1200000000000001       5.264379109007903        2.329829973936473        372.85429619321485
-0.1200000000000001       5.329730027768651        2.369498981844515        416.0615588267759
-0.12000000000000012      5.330457253269411        2.4475368350541427       423.30712647493465
-0.1200000000000001       5.395080946529399        2.4091679897525577       455.84505776039305
-0.12000000000000013      5.395808172030158        2.487205842962185        462.48829897231064
-0.1200000000000001       5.329002802267892        2.291461128634888        403.0477193315095
-0.1200000000000001       5.39435372102864         2.3311301365429307       451.0371765154358
-0.1200000000000001       5.393626495527881        2.253092283333303        433.7075157041353
-0.12000000000000012      5.204923640134289        1.4501711263345143       234.190651284182
-0.12000000000000013      5.269689998107808        1.4880970556917368       251.42401619574053
-0.12000000000000013      5.269198540120828        1.4100380854809762       238.87720970194638
-0.12000000000000013      5.333964898094348        1.4479640148381987       270.0771836827436
-0.12000000000000012      5.334456356081327        1.526022985048959        287.1474751783448
-0.12000000000000013      5.398731256067867        1.485889944195421        308.50008068151243
-0.12000000000000013      5.399222714054847        1.5639489144061813       326.952307949323
-0.12000000000000013      5.333473440107368        1.3699050446274383       251.8417169197056
-0.12000000000000013      5.398239798080887        1.4078309739846606       285.7498460046875
-0.12000000000000015      5.397748340093907        1.3297720037739003       267.4908557392513
-0.12000000000000013      5.205845131126393        1.143060127620688        193.195181297821
-0.12000000000000016      5.269889658364907        1.1797048364456066       202.91315335594453
-0.12000000000000016      5.2684979125738876       1.1013138683332933       185.4893383531306
-0.12000000000000013      5.332542439812401        1.137958577158212        206.39152829109256
-0.12000000000000013      5.33393418560342         1.2163495452705253       227.3080520480077
-0.12000000000000016      5.396586967050914        1.1746032859831306       235.4293119328592
-0.12000000000000015      5.397978712841933        1.252994254095444        257.0307274294212
-0.12000000000000013      5.331150694021382        1.0595676090458985       187.08951888666553
-0.12000000000000013      5.395195221259895        1.0962123178708172       213.12547692531857
-0.12000000000000013      5.393803475468875        1.017821349758504        191.78017525786055
-0.12000000000000013      5.205154012882314        1.3733933766560578       225.0913818977229
-0.12000000000000013      5.269428912868854        1.33326033580252         228.31145771812126
-0.12000000000000016      5.3337038128553935       1.2931272949489818       241.09702048874158
-0.12000000000000013      5.205384385630341        1.296615626977601        213.49291649409653
-0.12000000000000013      5.26965928561688         1.2564825861240632       215.13955660115917
-0.12000000000000015      5.205614758378367        1.2198378772991445       202.72076263703394
-0.12000000000000013      5.206393969534192        2.0617950386995245       313.07794643257733
-0.12000000000000013      5.2693580243476115       2.100027138532573        353.20432779693544
-0.12000000000000016      5.270822757611802        2.0237680805824527       340.305237669965
-0.12000000000000013      5.33378681242522         2.062000180415501        376.66454755930215
-0.12000000000000012      5.332322079161031        2.138259238365621        385.63840468053263
-0.1200000000000001       5.39675086723864         2.1002322802485494       412.34054676299763
-0.12000000000000012      5.395286133974451        2.1764913381986695       418.57942547557604
-0.12000000000000013      5.3352515456894105       1.985741122465381        369.1904041592425
-0.12000000000000013      5.39821560050283         2.0239732222984292       403.91907782558405
-0.12000000000000015      5.39968033376702         1.947714164348309        398.752021891559
-0.1200000000000001       5.201415054194485        2.291597874103424        330.09916124275475
-0.1200000000000001       5.266038747454473        2.2532290288018393       364.74588365326
-0.1200000000000001       5.330662440714462        2.2148601835002544       390.23387799534504
-0.12000000000000012      5.203074692641054        2.214996928968791        327.0482471723707
-0.12000000000000012      5.267698385901042        2.176628083667206        360.4505880248274
-0.12000000000000013      5.204734331087623        2.1383959838341577       324.2111062611184
-0.1200000000000001       5.2089970072081115       1.75216329020178         276.21357801829873
-0.12000000000000013      5.272775035867241        1.7915442692091443       303.6234888725834
-0.1200000000000001       5.272745023413174        1.714591178592186        294.2721963017896
-0.1200000000000001       5.3365230520723035       1.7539721575995504       330.061451816233
-0.12000000000000013      5.33655306452637         1.8309252482165086       344.9791184478453
-0.12000000000000013      5.400301080731433        1.7933531366069144       370.83641333342456
-0.12000000000000015      5.4003310931855          1.8703062272238729       388.50689567345864
-0.1200000000000001       5.336493039618238        1.677019066982592        314.4700736540557
-0.12000000000000012      5.400271068277368        1.7164000459899562       350.5855470027673
-0.1200000000000001       5.400241055823301        1.639446955372998        336.3821814025232
-0.1200000000000001       5.207978665439656        1.6766652492349636       264.73775575850516
-0.1200000000000001       5.2717266816447195       1.6390931376253697       279.24829164970544
-0.1200000000000001       5.335474697849783        1.6015210260157755       300.16759588258003
-0.1200000000000001       5.2069603236712005       1.6011672082681472       251.04758963810116
-0.1200000000000001       5.270708339876264        1.563595096658553        261.87574154720176
-0.1200000000000001       5.205941981902745        1.5256691673013307       238.2315165845515
-0.12000000000000013      5.207044728952672        1.9843871015750885       295.63559032164403
-0.12000000000000013      5.271473517030281        1.9463601434580167       324.41992122325075
-0.12000000000000013      5.33590230510789         1.9083331853409449       354.70368860485246
-0.12000000000000012      5.207695488371152        1.9069791644506524       285.3621808723619
-0.12000000000000013      5.272124276448761        1.8689522063335806       309.8156728003763
-0.12000000000000012      5.208346247789632        1.8295712273262161       275.48005201137744
-0.12000000000000013      4.957366145394598        1.5991694360823605       187.6415925671723
-0.12000000000000013      5.020273860847976        1.6374178996122153       196.91502608694043
-0.12000000000000016      5.019255519079521        1.561919858645399        197.77949011441655
-0.12000000000000013      5.082163234532899        1.6001683221752538       214.22189676304222
-0.12000000000000012      5.083181576301355        1.6756663631420703       221.29762386559423
-0.1200000000000001       5.145070949986278        1.6384167857051088       239.49925162884193
-0.12000000000000012      5.146089291754733        1.713914826671925        251.78800543286656
-0.12000000000000013      5.081144892764444        1.5246702812084374       210.57259587524044
-0.12000000000000012      5.144052608217822        1.5629187447382922       229.6578739570616
-0.12000000000000013      5.143034266449366        1.487420703771476        225.94083142028924
-0.1200000000000001       4.589354034656754        0.6461490903687057       179.2348177632042
-0.1200000000000001       4.637467046551496        0.5794445939625824       168.44120315877447
-0.1200000000000001       4.555600502569913        0.5811440659071192       174.27455098082018
-0.1200000000000001       4.603713514464656        0.5144395695009959       163.71316920137306
-0.1200000000000001       4.685580058446238        0.512740097556459        159.64885593460153
-0.1200000000000001       4.651826526359397        0.4477350730948726       154.6914754660315
-0.1200000000000001       4.73369307034098         0.44603560115033564      151.69012367219625
-0.1200000000000001       4.521846970483072        0.5161390414455329       172.60986217343924
-0.1200000000000001       4.569959982377814        0.44943454503940955      160.3862074992819
-0.1200000000000001       4.4880934383962305       0.45113401698394656      173.01265790157157
-0.12000000000000013      5.218791176347006        0.8457814197049034       157.92131153533253
-0.12000000000000016      5.278207446489347        0.8783548373964547       162.9967185852094
-0.12000000000000016      5.278282184375247        0.8038199696949846       143.87828670046727
-0.12000000000000013      5.3376984545175885       0.8363933873865361       148.10153452025128
-0.12000000000000013      5.337623716631688        0.9109282550880063       168.6444721958154
-0.12000000000000013      5.39711472465993         0.8689668050780875       152.33917035389445
-0.12000000000000013      5.397039986774029        0.9435016727795578       177.09043624203173
-0.12000000000000013      5.337773192403489        0.7618585196850658       131.01119320379564
-0.12000000000000013      5.39718946254583         0.7944319373766173       134.33939182283336
-0.12000000000000013      5.3972642004317315       0.719897069675147        120.98096705488426
-0.12000000000000016      5.221618442394151        0.7834764862880594       140.88851570383093
-0.12000000000000013      5.2811094504223925       0.7415150362781406       132.0774683400058
-0.12000000000000013      5.340600458450635        0.6995535862682218       122.37807388224725
-0.12000000000000013      5.224445708441296        0.7211715528712155       132.04413419803768
-0.12000000000000013      5.283936716469538        0.6792101028612967       122.99412739946021
-0.12000000000000013      5.227272974488441        0.6588666194543715       123.53221167537038
-0.12000000000000016      5.2090816424315465       1.0687404506417417       183.62364824469324
-0.12000000000000013      5.271734423879042        1.0269941913543472       178.76058556542802
-0.12000000000000016      5.334387205326535        0.9852479320669524       179.80213359800905
-0.12000000000000013      5.2123181537367          0.9944207736627957       175.0428001786749
-0.12000000000000013      5.274970935184194        0.952674514375401        170.20163679360954
-0.12000000000000015      5.215554665041853        0.9201010966838495       166.81454889613093
-0.1200000000000001       2.800000000000051        0.13001149036284168      494.24370225097056
-0.1200000000000001       2.8378708580439698       0.06750861777213124      413.1532625222799
-0.1200000000000001       2.7621291419561325       0.06750861777213124      413.07532389815856
-0.1200000000000001       2.800000000000051        0.005005745181420785     321.6092957734162
-0.1200000000000001       2.8757417160878886       0.005005745181420787     301.62867683652735
-0.1200000000000001       2.83787085804397         -0.05749712740928967     324.2712577597422
-0.1200000000000001       2.9136125741318075       -0.05749712740928966     282.3118367019388
-0.1200000000000001       2.875741716087889        -0.1200000000000001      433.1673236736074
-0.1200000000000001       2.9514834321757264       -0.1200000000000001      351.4416438828707
-0.1200000000000001       2.7242582839122136       0.00500574518142078      302.0853423954165
-0.1200000000000001       2.7621291419561325       -0.05749712740928967     325.0358605717779
-0.1200000000000001       2.8000000000000513       -0.1200000000000001      433.88034187377013
-0.1200000000000001       2.686387425868295        -0.057497127409289674    284.75710550203223
-0.1200000000000001       2.724258283912214        -0.1200000000000001      434.6044677022327
-0.12000000000000012      2.6485165678243763       -0.12000000000000012     357.1868117108222
-0.12000000000000012      3.407045335546938        0.13037452645462477      466.4825423025737
-0.1200000000000001       3.445065907151797        0.06778089484096857      386.8694999068698
-0.1200000000000001       3.369024763942079        0.06778089484096855      418.7740724886486
-0.1200000000000001       3.407045335546938        0.00518726322731234      280.81168379378136
-0.1200000000000001       3.4830864787566567       0.005187263227312347     281.7418821008297
-0.1200000000000001       3.4450659071517977       -0.05740636838634387     266.55546542797265
-0.12000000000000009      3.5211070503615156       -0.05740636838634386     263.8381785350587
-0.12000000000000008      3.4830864787566567       -0.12000000000000008     375.4530370143198
-0.1200000000000001       3.33100419233722         0.005187263227312333     273.8536316774519
-0.1200000000000001       3.3690247639420794       -0.05740636838634388     236.09806842932815
-0.12000000000000009      3.407045335546939        -0.12000000000000009     349.9091065093829
-0.1200000000000001       3.292983620732361        -0.05740636838634389     219.06691987343785
-0.12000000000000009      3.33100419233722         -0.12000000000000009     325.5846353511348
-0.1200000000000001       3.254963049127502        -0.1200000000000001      346.7169741536798
-0.12000000000000016      3.6353897148254477       0.1301966535151382       440.13362983120203
-0.1200000000000001       3.5972954933374703       0.06766231288131083      370.05040361893236
-0.1200000000000001       3.559201271849494        0.005127972247483487     256.1825338825794
-0.12000000000000013      3.5592749217326114       0.13025594449496705      441.62912222051955
-0.12000000000000012      3.521180700244634        0.0677216038611397       361.7566566481276
-0.12000000000000013      3.483160128639774        0.13031523547479593      443.7385154759795
-0.1200000000000001       3.1029064362161085       0.12808267775767535      486.357928623742
-0.1200000000000001       3.140920589443957        0.06606200831825648      415.9349418546489
-0.1200000000000001       3.0650506852060126       0.06606200831825648      447.8894204338802
-0.1200000000000001       3.1030648384338613       0.004041338878837619     303.62306797490334
-0.1200000000000001       3.1789347426718053       0.004041338878837619     303.6452172563793
-0.1200000000000001       3.1410789916617095       -0.057979330560581244    285.13774046165565
-0.1200000000000001       3.2169488958996535       -0.057979330560581244    282.602403615274
-0.1200000000000001       3.179093144889558        -0.1200000000000001      395.40146145591484
-0.1200000000000001       3.0271949341959177       0.004041338878837619     292.4277464876419
-0.1200000000000001       3.065209087423766        -0.057979330560581244    250.51981935603197
-0.1200000000000001       3.103223240651614        -0.1200000000000001      366.5203722542378
-0.1200000000000001       2.989339183185822        -0.057979330560581244    225.542583399602
-0.1200000000000001       3.02735333641367         -0.1200000000000001      339.0722641162897
-0.1200000000000001       3.027179827162094        0.12856488090896692      490.91377993503636
-0.1200000000000001       2.9893240761519992       0.06654421146954806      439.37391338214377
-0.1200000000000001       2.9514683251419034       0.0045235420301292       293.3589401626697
-0.1200000000000001       2.95145321810808         0.1290470840602585       492.9463872728555
-0.1200000000000001       2.9135974670979845       0.06702641462083964      418.7835632944582
-0.1200000000000001       2.875726609054065        0.1295292872115501       495.05156828993915
-0.1200000000000001       3.3310106107142303       0.12980156428038742      481.7815895146058
-0.1200000000000001       3.2929900391093714       0.0672079326667312       413.38839137221396
-0.1200000000000001       3.2549694675045124       0.004614301053074976     280.84044394354333
-0.1200000000000001       3.254975885881523        0.12922860210615006      487.2829280454574
-0.1200000000000001       3.2169553142766643       0.06663497049249384      396.4027378296098
-0.1200000000000001       3.1789411610488156       0.1286556399319127       483.6012480381139
-0.1200000000000001       2.7239819953048885       0.12979987008432084      502.0101227733071
-0.1200000000000001       2.686111137260969        0.0672969974936104       422.8363080019542
-0.1200000000000001       2.6482402792170507       0.004794124902899939     296.514714650238
-0.1200000000000001       2.6103694211731323       -0.05770874768781051     229.18128739292882
-0.1200000000000001       2.6479639906097256       0.1295882498058          498.7451572308318
-0.1200000000000001       2.610093132565807        0.06708537721508954      448.0815867444959
-0.1200000000000001       2.572222274521889        0.004582504624379098     299.2406196460651
-0.1200000000000001       2.5719459859145632       0.12937662952727919      495.5571290386534
-0.1200000000000001       2.534075127870645        0.06687375693656872      460.73797581800034
-0.1200000000000001       2.495927981219401        0.12916500924875832      492.5652670190887
-0.1200000000000001       2.4582052236327327       0.06687375693656872      426.9588282303122
-0.1200000000000001       2.4963523702839763       0.004582504624379105     311.5687795718202
-0.1200000000000001       2.5344995169352202       -0.05770874768781051     256.377026451171
-0.1200000000000001       2.5726466635864638       -0.1200000000000001      348.2628884554618
-0.1200000000000001       2.420482466046064        0.004582504624379105     311.3214103967541
-0.1200000000000001       2.458629612697308        -0.0577087476878105      292.69300268711686
-0.1200000000000001       2.4967767593485517       -0.1200000000000001      376.80765751147976
-0.1200000000000001       2.382759708459396        -0.0577087476878105      291.03718872622755
-0.1200000000000001       2.4209068551106396       -0.1200000000000001      406.8804830082847
-0.1200000000000001       2.3450369508727276       -0.1200000000000001      360.4874358975215
-0.1200000000000001       2.4201846520278587       0.12946738855023365      499.37988397754873
-0.1200000000000001       2.3824618944411906       0.06717613623804405      410.3635971748991
-0.1200000000000001       2.344739136854522        0.004884883925854459     290.5455655532392
-0.1200000000000001       2.307016379267854        -0.057406368386335144    227.05393204880835
-0.1200000000000001       2.3444413228363166       0.12976976785170902      495.81027674511233
-0.1200000000000001       2.3067185652496485       0.06747851553951942      432.6383061261903
-0.1200000000000001       2.2689958076629804       0.005187263227329819     287.39328200974455
-0.1200000000000001       2.268697993644775        0.13007214715318438      490.53018674297624
-0.1200000000000001       2.2309752360581063       0.06778089484099478      443.241053184296
-0.12000000000000012      2.1929546644532327       0.13037452645465974      481.1790039248378
-0.1200000000000001       2.154934092848359        0.06778089484099478      408.91322283468617
-0.1200000000000001       2.192954664453233        0.005187263227329821     295.6532942347895
-0.1200000000000001       2.2309752360581068       -0.057406368386335144    246.4169782527766
-0.1200000000000001       2.2689958076629804       -0.1200000000000001      342.47299676384733
-0.1200000000000001       2.116913521243486        0.005187263227329826     296.24729134549966
-0.1200000000000001       2.1549340928483596       -0.057406368386335144    279.4902878588539
-0.1200000000000001       2.192954664453233        -0.1200000000000001      368.4942399515613
-0.1200000000000001       2.0788929496386124       -0.05740636838633513     278.00011574677904
-0.1200000000000001       2.116913521243486        -0.1200000000000001      395.9238150093172
-0.12000000000000009      2.0408723780337388       -0.12000000000000009     342.6123845610179
-0.1200000000000001       1.888446840695208        0.13058261126568996      456.0638804220419
-0.1200000000000001       1.9265532250298407       0.06793695844926745      402.8587796728112
-0.1200000000000001       1.8503404563605752       0.06793695844926745      370.8920126861787
-0.1200000000000001       1.8884468406952077       0.005291305632844936     268.3998963204627
-0.1200000000000001       1.9646596093644733       0.005291305632844932     262.62264742596386
-0.1200000000000001       1.9265532250298407       -0.05735434718357757     224.08460540215438
-0.1200000000000001       2.0027659936991062       -0.05735434718357758     212.44639638853778
-0.12000000000000008      1.9646596093644733       -0.12000000000000008     310.7488598229328
-0.12000000000000009      1.8122340720259422       0.005291305632844939     268.937967490427
-0.12000000000000008      1.850340456360575        -0.05735434718357757     250.57249969416307
-0.12000000000000008      1.8884468406952077       -0.12000000000000008     331.41004096718234
-0.12000000000000008      1.7741276876913092       -0.05735434718357757     252.0265531784447
-0.12000000000000006      1.8122340720259422       -0.12000000000000006     353.1887568505695
-0.12000000000000008      1.7360213033566767       -0.12000000000000008     307.32664814457934
-0.1200000000000001       2.1168277085137266       0.1304265476574173       472.20662250216037
-0.1200000000000001       2.078807136908853        0.06783291604375233      385.65010757075055
-0.1200000000000001       2.0407865653039794       0.005239284430087376     271.86133037071374
-0.1200000000000001       2.0407007525742205       0.13047856886017484      474.09276395364134
-0.1200000000000001       2.002680180969347        0.06788493724650989      399.4921896757199
-0.1200000000000001       1.9645737966347143       0.13053059006293238      475.5814859565008
-0.12000000000000012      1.5832517403790776       0.1307911657257811       400.4921298112352
-0.1200000000000001       1.6214441311234773       0.0680933742943358       349.27542470984815
-0.12000000000000013      1.5450593496346772       0.06809337429433579      318.6852225172786
-0.1200000000000001       1.5832517403790773       0.005395582862890493     230.03108621428726
-0.1200000000000001       1.6596365218678772       0.005395582862890505     230.13864008071909
-0.1200000000000001       1.621444131123477        -0.05730220856855481     195.7668463600914
-0.12000000000000009      1.6978289126122768       -0.05730220856855478     192.53674617569652
-0.1200000000000001       1.6596365218678766       -0.1200000000000001      272.5156665040171
-0.12000000000000012      1.5068669588902774       0.005395582862890484     230.25038462676832
-0.1200000000000001       1.5450593496346772       -0.05730220856855481     216.27857090556213
-0.1200000000000001       1.583251740379077        -0.1200000000000001      290.1550367409145
-0.12000000000000013      1.4686745681458773       -0.05730220856855482     218.81195124712963
-0.1200000000000001       1.506866958890277        -0.1200000000000001      308.4864436549482
-0.1200000000000001       1.507163958981271        0.13165542381034143      365.64830588579014
-0.1200000000000001       1.4689715682368711       0.06895763237889613      293.0536243669447
-0.1200000000000001       1.4307791774924712       0.006259840947450825     207.17526229446656
-0.1200000000000001       1.4310761775834648       0.13251968189490176      358.2433692750948
-0.1200000000000001       1.3928837868390647       0.06982189046345647      293.60476685106806
-0.1200000000000001       1.3549883961856581       0.13338393997946213      351.36416746895895
-0.1200000000000001       1.8121480656161755       0.13063474988071272      425.3674946302028
-0.1200000000000001       1.7740416812815425       0.06798909706429022      345.06844344934433
-0.1200000000000001       1.7359352969469097       0.005343444247867719     244.55850030082937
-0.1200000000000001       1.7358492905371428       0.1306868884957355       422.7238126188237
-0.1200000000000001       1.69774290620251         0.068041235679313        352.45622284959387
-0.1200000000000001       1.6595505154581103       0.1307390271107583       420.66538826734603
-0.12000000000000013      1.4358534834670935       0.38521941251087566      211.2517464110183
-0.12000000000000016      1.4727030476950895       0.32161235081460204      231.25872368242526
-0.12000000000000013      1.396615266297283        0.32247660889916235      219.2558795731797
-0.12000000000000013      1.4334648305252795       0.2588695472028887       249.28206363208415
-0.12000000000000013      1.5095526119230855       0.2580052891183284       265.42033933596065
-0.1200000000000001       1.470314394753275        0.19526248550661507      287.70515619858526
-0.12000000000000013      1.5464021761510813       0.1943982274220547       302.8524038488271
-0.12000000000000012      1.3573770491274728       0.25973380528744905      234.68966835545706
-0.1200000000000001       1.3942266133554688       0.1961267435911754       268.7846562626729
-0.12000000000000012      1.3181388319576621       0.19699100167573574      252.41801319501047
-0.12000000000000009      0.3491315672572218       0.15986272442551785      72.7555910906123
-0.1200000000000001       0.3882795187389885       0.08989704331913835      63.69626788119192
-0.1200000000000001       0.3102973693784261       0.08989704331913836      66.77641785451414
-0.1200000000000001       0.3494453208601928       0.01993136221275886      45.07435140340432
-0.12000000000000012      0.4274274702207552       0.019931362212758853     49.360360523458894
-0.1200000000000001       0.3885932723419595       -0.050034318893620644    40.191209403045576
-0.12000000000000013      0.4665754217025219       -0.050034318893620644    53.05070464107768
-0.12000000000000016      0.4277412238237262       -0.12000000000000016     56.91078122441967
-0.12000000000000015      0.5057233731842886       -0.12000000000000015     79.88453637301558
-0.1200000000000001       0.2714631714996304       0.019931362212758874     37.69954031725341
-0.12000000000000012      0.3106111229813971       -0.05003431889362063     31.119158419760634
-0.12000000000000013      0.3497590744631638       -0.12000000000000013     51.05475476147237
-0.1200000000000001       0.2326289736208347       -0.050034318893620616    22.010621131759322
-0.12000000000000013      0.27177692510260143      -0.12000000000000013     46.878925613236774
-0.1200000000000001       0.1486419276564959       0.11623478150151799      31.219556108424708
-0.1200000000000001       0.1766376096446088       0.0608117480364718       28.57705679597697
-0.1200000000000001       0.21547180752340453      0.1307774291428513       46.28867600010542
-0.1200000000000001       0.24346748951151742      0.07535439567780508      47.01223003402319
-0.1200000000000001       0.28230168739031314      0.14532007678418457      61.82713323001739
-0.1200000000000001       0.20463329163272176      0.005388714571425587     22.18045996747706
-0.1200000000000001       0.28895224514759377      0.21132492849341042      54.97559429344055
-0.1200000000000001       0.22212236528068513      0.19678228085207713      43.013605951898505
-0.1200000000000001       0.1552924854137765       0.18223963321074382      31.47557532731781
-0.1200000000000001       0.22877292303796576      0.2627871325613029       52.082027137437734
-0.1200000000000001       0.16194304317105712      0.24824448491996964      39.88142973281379
-0.1200000000000001       0.16859360092833775      0.31424933662919546      50.118049950592734
-0.1200000000000001       0.9712959352014066       0.1345524359607837       240.68021883248903
-0.12000000000000013      1.0094785415973173       0.07091432697058773      205.62869634159574
-0.1200000000000001       0.9324211740839539       0.07091432697058775      206.19596317570154
-0.1200000000000001       0.9706037804798646       0.007276217980391781     138.23283811083778
-0.12000000000000013      1.047661147993228        0.007276217980391769     153.46838360164875
-0.12000000000000013      1.0087863868757754       -0.05636189100980418     124.54932469248617
-0.12000000000000016      1.0858437543891388       -0.056361891009804196    154.89227400539247
-0.12000000000000016      1.046968993271686        -0.12000000000000016     181.1426063538026
-0.1200000000000001       0.8935464129665012       0.00727621798039179      126.18627835964105
-0.12000000000000012      0.9317290193624119       -0.05636189100980417     108.30171456630644
-0.12000000000000013      0.9699116257583226       -0.12000000000000013     171.9166141260045
-0.1200000000000001       0.8546716518490485       -0.05636189100980417     97.87566397758312
-0.12000000000000013      0.8928542582449591       -0.12000000000000013     164.3864975769923
-0.12000000000000012      0.8157968907315958       -0.12000000000000012     144.13041854236178
-0.1200000000000001       1.2019994448912406       0.13432425753821275      286.9452409611039
-0.1200000000000001       1.16328088139054         0.07076220802220712      225.16711454364173
-0.12000000000000013      1.1245623178898394       0.007200158506201457     166.60904098715466
-0.1200000000000001       1.1250982749946292       0.13440031701240307      269.01948423849467
-0.12000000000000012      1.0863797114939286       0.07083826749639742      207.28884517049974
-0.1200000000000001       1.048197105098018        0.13447637648659339      251.2079905674647
-0.12000000000000012      0.6720114418830421       0.13528058814356847      151.20690316826816
-0.12000000000000013      0.7079578040951806       0.07146044110767633      130.54008858352336
-0.12000000000000013      0.6304394247083537       0.07146044110767631      131.7194748634241
-0.12000000000000013      0.6663857869204921       0.0076402940717841695    89.01939931375591
-0.12000000000000012      0.7439041663073189       0.007640294071784175     97.54925842797385
-0.12000000000000013      0.7023321491326305       -0.05617985296410798     79.75843018737406
-0.12000000000000013      0.7798505285194575       -0.056179852964107976    100.18045846761795
-0.12000000000000013      0.738278511344769        -0.12000000000000013     115.93499557596904
-0.12000000000000013      0.5888674075336653       0.007640294071784161     78.97392305907508
-0.12000000000000013      0.6248137697458037       -0.05617985296410799     66.34340316448208
-0.12000000000000013      0.6607601319579421       -0.12000000000000013     107.2947470091151
-0.12000000000000015      0.547295390358977        -0.05617985296410799     55.176509198155905
-0.12000000000000015      0.5832417525711153       -0.12000000000000015     100.3954670933665
-0.1200000000000001       0.5912914732265869       0.14142612221405582      127.10791213999107
-0.1200000000000001       0.5497194560518986       0.07760597517816367      102.84837386402374
-0.12000000000000013      0.5081474388772103       0.013785828142271507     59.57551319244826
-0.1200000000000001       0.5105715045701319       0.14757165628454316      105.91727552778787
-0.1200000000000001       0.46899948739544356      0.083751509248651        77.61100022191874
-0.1200000000000001       0.4298515359136768       0.1537171903550305       85.45944631898037
-0.1200000000000001       0.8964748118718153       0.13473447400647992      211.20134274394388
-0.1200000000000001       0.8576000507543629       0.07109636501628394      173.3447766120699
-0.1200000000000001       0.8187252896369099       0.007458256026087982     108.59336223472789
-0.1200000000000001       0.8216536885422243       0.13491651205217609      187.6694257697172
-0.1200000000000001       0.7827789274247716       0.07127840306198013      144.34526708111852
-0.1200000000000001       0.7468325652126331       0.13509855009787228      164.58747592729634
-0.12000000000000015      0.5825989144584084       0.36325162040231856      122.87501042121312
-0.12000000000000016      0.6049520463145668       0.30625886233763105      121.9167073925575
-0.12000000000000013      0.5242320776581119       0.3124043964081184       107.85948597980644
-0.12000000000000013      0.5465852095142703       0.2554116383434309       102.34747134694177
-0.12000000000000013      0.6273051781707253       0.24926610427294352      119.44858353328948
-0.1200000000000001       0.5689383413704286       0.19841888027874333      99.3600278369058
-0.12000000000000013      0.6496583100268837       0.19227334620825598      119.09185157034818
-0.12000000000000012      0.4658652408578151       0.2615571724139182       89.5927598643194
-0.1200000000000001       0.4882183727139735       0.20456441434923067      83.67460631522606
-0.1200000000000001       0.40749840405751847      0.21070994841971802      72.99921449057831
-0.12000000000000012      0.831658662491122        0.38232110591232055      152.89215640874923
-0.1200000000000001       0.8665679806686931       0.3203789384244364       160.31317277597816
-0.12000000000000013      0.791746857339102        0.3205609764701325       145.4951885745303
-0.1200000000000001       0.8266561755166733       0.2586188089822483       149.97426015513673
-0.1200000000000001       0.9014772988462643       0.25843677093655215      167.50058639960108
-0.1200000000000001       0.8615654936942443       0.1966766414943641       156.504947330151
-0.1200000000000001       0.9363866170238354       0.19649460344866793      177.46371610954415
-0.12000000000000012      0.751835052187082        0.2588008470279445       135.879614362847
-0.1200000000000001       0.7867443703646532       0.19685867954006028      141.46801147912046
-0.12000000000000013      0.711923247035062        0.19704071758575648      128.50999057268166
-0.12000000000000013      0.7693937254829435       0.37755373453482005      142.82971857086403
-0.12000000000000013      0.7294819203309235       0.31579360509263205      136.82809429683863
-0.12000000000000013      0.6895701151789037       0.254033475650444        128.23898008564325
-0.12000000000000013      0.7071287884747652       0.37278636315731956      135.4970738232497
-0.12000000000000013      0.6672169833227453       0.31102623371513155      128.87625934224823
-0.12000000000000015      0.6448638514665868       0.368018991779819        128.39971701569849
-0.12000000000000012      0.12761835842926894      0.6596241835689772       111.8703743609283
-0.12000000000000013      0.06571376882195168      0.623158216711928        91.26700036584927
-0.1200000000000001       0.06571376882195168      0.7015987931367862       98.1306617959342
-0.1200000000000001       0.0038091792146344172    0.6651328262797369       66.63627919853225
-0.12000000000000012      0.0038091792146344103    0.5866922498548786       55.63372951146894
-0.1200000000000001       -0.058095410392682845    0.6286668594226876       47.32106530553189
-0.12000000000000013      -0.05809541039268286     0.5502262829978293       39.354416033433246
-0.1200000000000001       -0.1200000000000001      0.5922008925656383       64.98466702459844
-0.1200000000000001       0.0038091792146344172    0.7435734027045953       80.70700829567838
-0.1200000000000001       -0.058095410392682845    0.707107435847546        57.70734936007822
-0.1200000000000001       -0.1200000000000001      0.6706414689904967       68.6574344127737
-0.1200000000000001       -0.058095410392682845    0.7855480122724042       80.38225034804364
-0.1200000000000001       -0.1200000000000001      0.7490820454153551       74.30191244472668
-0.1200000000000001       -0.1200000000000001      0.8275226218402133       109.4266641434723
-0.1200000000000001       0.11321529872134953      0.43918970141506036      63.86988321261758
-0.1200000000000001       0.056111729016672066     0.4762018952759833       52.77861808093393
-0.1200000000000001       -9.918406880053965E-4    0.5132140891369062       42.65106193522199
-0.1200000000000001       0.11801631862398933      0.5126678621330326       78.36124353741326
-0.1200000000000001       0.060912748919311865     0.5496800559939556       69.67282071607119
-0.1200000000000001       0.12281733852662914      0.5861460228510049       94.03283007426624
-0.1200000000000001       0.36240850562225657      0.4996531295573813       110.5610164983388
-0.1200000000000001       0.29890994892136985      0.4661677323423079       94.64087125507365
-0.1200000000000001       0.30371096882400966      0.5396458930602803       106.43794703422552
-0.1200000000000001       0.24021241212312294      0.506160495845207        90.37259998193063
-0.1200000000000001       0.23541139222048313      0.43268233512723464      79.28426577498627
-0.1200000000000001       0.17671385542223622      0.4726750986301336       74.99020764207857
-0.1200000000000001       0.1719128355195964       0.3991969379121613       64.5779631655101
-0.1200000000000001       0.24501343202576276      0.5796386565631793       102.44652670458927
-0.1200000000000001       0.18151487532487603      0.546153259348106        85.85348151626795
-0.1200000000000001       0.18631589522751585      0.6196314200660782       99.93644349007738
-0.1200000000000001       0.35245080184848043      0.2448103257084837       69.20938898043494
-0.1200000000000001       0.2922714797388525       0.2962725297763763       66.27428877311146
-0.1200000000000001       0.23209215762922444      0.3477347338442688       64.51061314744341
-0.1200000000000001       0.35577003643973915      0.32975792699144957      80.82260666731753
-0.1200000000000001       0.29559071433011114      0.3812201310593421       79.16736613438411
-0.1200000000000001       0.35908927103099786      0.4147055282744154       94.60754395812097
-0.12000000000000013      0.4174561078312945       0.46555275226861553      111.00070546657437
-0.1200000000000001       0.41413687324003584      0.3806051509856497       98.47259393356465
-0.12000000000000013      0.4725037100403325       0.4314523749798499       113.86125888202868
-0.12000000000000013      0.46918447544907377      0.3465047736968841       103.05932394732463
-0.12000000000000015      0.5275513122493705       0.3973519976910842       117.32636288505347
-0.1200000000000001       0.41081763864877713      0.2956575497026839       85.92547143625009
-0.12000000000000012      0.6563159835281566       0.6521127813721928       155.36650433744973
-0.12000000000000013      0.7001516532688978       0.5846648625072247       149.38774277538442
-0.12000000000000013      0.6378867162607196       0.5798974911297242       143.57411872304056
-0.12000000000000013      0.681722386001461        0.5124495722647561       140.3570744306105
-0.12000000000000012      0.7439873230096392       0.5172169436422567       148.080484330351
-0.12000000000000013      0.7255580557422022       0.4450016533997882       138.42551931640043
-0.12000000000000013      0.7878229927503806       0.44976902477728864      148.49961224243611
-0.12000000000000013      0.6194574489932825       0.5076822008872557       134.4372928963161
-0.12000000000000013      0.6632931187340239       0.44023428202228765      132.40526807190025
-0.12000000000000015      0.6010281817258454       0.43546691064478715      125.86909504382413
-0.12000000000000013      0.5459805795168075       0.46956728793355285      122.20681526058627
-0.1200000000000001       0.4909329773077696       0.5036676652223185       119.78472480870319
-0.1200000000000001       0.43588537509873165      0.5377680425110842       120.83741053257071
-0.12000000000000012      0.5644098467842446       0.5417825781760214       131.37386840671212
-0.1200000000000001       0.5093622445752066       0.5758829554647871       131.8990455057375
-0.1200000000000001       0.5828391140516817       0.6139978684184899       143.25562311359135
-0.1200000000000001       1.1317256124076158       0.38835378762113204      178.5969369074124
-0.1200000000000001       1.168519363002675        0.32482739023185464      192.45065595172724
-0.1200000000000001       1.0916181931060636       0.32490344970604496      177.3348931902117
-0.1200000000000001       1.1284119437011224       0.26137705231676756      198.62988708443143
-0.1200000000000001       1.2053131135977337       0.26130099284257724      216.26134423145282
-0.1200000000000001       1.1652056942961813       0.19785065492749015      228.52037649854867
-0.1200000000000001       1.2421068641927928       0.19777459545329984      244.7667976415725
-0.1200000000000001       1.051510773804511        0.26145311179095787      183.23147496102067
-0.1200000000000001       1.0883045243995702       0.19792671440168047      210.82443073421675
-0.1200000000000001       1.0114033545029588       0.19800277387587079      191.973540405185
-0.1200000000000001       1.0567088749284923       0.38684561719392924      168.1148991378882
-0.1200000000000001       1.0166014556269398       0.3233952792788421       173.35371562759565
-0.1200000000000001       0.9764940363253878       0.25994494136375507      177.14512596872896
-0.1200000000000001       0.9816921374493689       0.3853374467667263       162.02139940228193
-0.1200000000000001       0.9415847181478165       0.32188710885163924      166.728260171788
-0.1200000000000001       0.9066753999702455       0.38382927633952346      156.33579382722857
-0.12000000000000013      1.359821515702224        0.38600300628843975      206.78624297910187
-0.1200000000000001       1.3205832985324137       0.3232602026767264       213.71067606851028
-0.1200000000000001       1.2813450813626033       0.26051739906501314      227.5139573385685
-0.12000000000000012      1.2837895479373547       0.38678660006600385      197.42403846133712
-0.1200000000000001       1.2445513307675442       0.32404379645429054      204.07888357548606
-0.12000000000000012      1.2077575801724851       0.38757019384356795      188.81724955250274
-0.12000000000000013      0.9899232055896967       0.6411599054651452       164.86210099059812
-0.12000000000000013      1.0253738072941765       0.5779583760041419       163.11644753157677
-0.12000000000000016      0.950357069815053        0.576450205576939        158.73970351446465
-0.12000000000000013      0.9858076715195327       0.5132486761159357       157.33253955039874
-0.12000000000000012      1.0608244089986563       0.5147568465431387       166.14128107528455
-0.1200000000000001       1.0212582732240125       0.45004714665493256      159.8173301119765
-0.12000000000000012      1.096275010703136        0.45155531708213537      171.90255282886906
-0.12000000000000013      0.9107909340404093       0.5117405056887329       155.31517322102556
-0.12000000000000012      0.9462415357448891       0.4485389762277296       154.57385423292624
-0.12000000000000013      0.8712247982657657       0.44703080580052673      153.05018305776593
-0.12000000000000013      0.7397177890435417       0.6493745623954309       156.78375146786556
-0.12000000000000013      0.783553458784283        0.5819266435304629       153.28729259001483
-0.12000000000000013      0.8231195945589267       0.646636343418669        158.99919367905613
-0.12000000000000013      0.8669552642996681       0.579188424553701        156.69725811068886
-0.12000000000000015      0.9065214000743117       0.6438981244419072       161.56379104319979
-0.12000000000000013      0.8273891285250243       0.5144787246654947       153.73879073743657
-0.12000000000000016      0.962118084236207        0.6983251006942157       166.68691761981555
-0.12000000000000013      0.8787162787208219       0.7010633196709776       163.12251122640316
-0.12000000000000016      0.795314473205437        0.7038015386477394       161.57576699474959
-0.12000000000000013      0.7119126676900518       0.7065397576245013       162.11215552055438
-0.12000000000000013      0.9343129628827171       0.7554902959232861       167.63460324735
-0.12000000000000013      0.850911157367332        0.758228514900048        164.85283999756754
-0.12000000000000013      0.767509351851947        0.7609667338768098       165.10976560487006
-0.12000000000000015      0.9065078415292274       0.8126554911523565       169.34003046149667
-0.12000000000000015      0.8231060360138422       0.8153937101291183       168.42858761222385
-0.12000000000000013      0.8787027201757375       0.8698206863814268       173.2913670006023
-0.12000000000000013      0.1291697840106522       0.7381773874490531       117.83896343393295
-0.1200000000000001       0.06726519440333498      0.780151997016862        105.79145421635636
-0.1200000000000001       0.005360604796017715     0.8221266065846711       93.16852233040889
-0.1200000000000001       -0.05654398481129955     0.8641012161524799       99.2658198049175
-0.12000000000000012      0.13072120959203554      0.816730591329129        131.10847559070368
-0.1200000000000001       0.06881661998471827      0.8587052008969379       119.87135708770177
-0.1200000000000001       0.006912030377401013     0.9006798104647469       104.93316187741998
-0.12000000000000013      0.13227263517341883      0.8952837952092048       144.9036401119253
-0.1200000000000001       0.07036804556610157      0.9372584047770136       136.89829588486487
-0.12000000000000012      0.13382406075480213      0.9738369990892806       173.31532213409025
-0.12000000000000013      0.07036804556610157      1.0151838864090792       151.85489879136804
-0.1200000000000001       0.006912030377401011     0.9786052920968124       104.78268064066157
-0.1200000000000001       -0.05654398481129955     0.9420266977845456       97.5971490088818
-0.1200000000000001       -0.1200000000000001      0.9054481034722789       125.65194283535315
-0.12000000000000012      0.006912030377401006     1.0565307737288778       113.55827348268491
-0.1200000000000001       -0.05654398481129955     1.019952179416611        93.51966008114373
-0.1200000000000001       -0.1200000000000001      0.9833735851043444       119.253385731695
-0.12000000000000013      -0.05654398481129956     1.0978776610486765       102.72835153168793
-0.1200000000000001       -0.1200000000000001      1.0612990667364097       112.9852281838057
-0.12000000000000012      -0.12000000000000012     1.1392245483684753       144.16399359615738
-0.1200000000000001       5.219833821198462        5.470815691354787        144.16984195818418
-0.1200000000000001       5.286626390032574        5.511006828237067        157.12779497449992
-0.1200000000000001       5.277993692118717        5.431644353438242        176.54600036628875
-0.1200000000000001       5.344786260952831        5.471835490320521        191.06082608231725
-0.12000000000000012      5.353418958866689        5.551197965119345        173.40177723364968
-0.12000000000000013      5.4115788297869445       5.5120266272028          210.6489067576458
-0.12000000000000013      5.420211527700802        5.591389102001624        193.91405520226976
-0.12000000000000012      5.336153563038973        5.3924730155216976       207.85581350430812
-0.12000000000000013      5.402946131873087        5.4326641524039765       224.2312953737985
-0.12000000000000013      5.394313433959229        5.3533016776051525       241.31939036999657
-0.12000000000000013      5.438767925972122        5.864417124094564        142.7668680235679
-0.1200000000000001       5.411752869191556        5.925131850851097        152.2681860639226
-0.12000000000000012      5.367846541148282        5.85169315521526         119.89274498935009
-0.1200000000000001       5.340831484367716        5.912407881971793        133.4294106240653
-0.12000000000000013      5.296925156324441        5.838969186335957        101.64129872744884
-0.1200000000000001       5.269910099543877        5.89968391309249         112.31913003928807
-0.12000000000000012      5.226003771500601        5.826245217456652        96.69210158620042
-0.1200000000000001       5.384737812410991        5.985846577607631        169.89667997828928
-0.1200000000000001       5.313816427587151        5.9731226087283265       149.00662369765195
-0.1200000000000001       5.357722755630425        6.046561304364165        188.95033124981782
-0.12000000000000013      5.29125385275918         5.777578972813464        109.74999656957309
-0.12000000000000013      5.3621752375830205       5.790302941692769        126.46857815575999
-0.12000000000000013      5.433096622406861        5.803026910572074        151.6290289190149
-0.12000000000000013      5.356503934017759        5.728912728170277        135.36847597304535
-0.12000000000000013      5.4274253188416          5.741636697049581        155.75627484044114
-0.12000000000000015      5.421754015276338        5.680246483527089        167.97269410705772
-0.1200000000000001       5.2244612839250655       5.737387835931186        102.13847652215082
-0.12000000000000013      5.289711365183646        5.688721591287997        124.67127744308515
-0.12000000000000013      5.354961446442224        5.640055346644811        154.55997516096124
-0.1200000000000001       5.222918796349531        5.648530454405719        111.99669749132218
-0.1200000000000001       5.2881688776081095       5.599864209762532        139.18874786748603
-0.1200000000000001       5.221376308773996        5.559673072880253        124.05350486742803
-0.12000000000000013      5.189618541509839        5.899683913092489        102.09934274752783
-0.12000000000000013      5.233524869553115        5.9731226087283265       129.35339722360092
-0.12000000000000013      5.153233311519079        5.9731226087283265       114.26148070682652
-0.12000000000000013      5.197139639562355        6.046561304364163        153.05857410718852
-0.12000000000000015      5.116848081528319        6.046561304364165        128.8321431499323
-0.12000000000000013      5.160754409571594        6.120000000000001        178.18803128334815
-0.12000000000000013      5.0804628515375585       6.120000000000002        129.47593946817724
-0.1200000000000001       5.27743119759639         6.046561304364164        169.223183761065
-0.12000000000000012      5.241045967605629        6.120000000000001        194.17203953527664
-0.12000000000000012      5.321337525639665        6.120000000000001        213.33521158137233
-0.1200000000000001       5.160242781401063        5.503766078891093        131.88003284518265
-0.1200000000000001       5.1617852689765975       5.59262346041656         112.97498725506497
-0.1200000000000001       5.100651741603664        5.5367164664274          128.7072317035407
-0.1200000000000001       5.102194229179199        5.625573847952866        114.86864317288178
-0.1200000000000001       5.0410607018062645       5.569666853963707        131.5982705644223
-0.1200000000000001       5.0426031893818          5.658524235489172        130.76156127354795
-0.1200000000000001       4.981469662008866        5.602617241500012        147.91695257562327
-0.1200000000000001       5.163327756552132        5.681480841942026        105.7766457307714
-0.1200000000000001       5.103736716754733        5.714431229478333        119.48319538356508
-0.1200000000000001       5.164870244127667        5.770338223467492        111.27615268089052
-0.12000000000000013      4.886124566146727        5.839015605698818        142.05250165681306
-0.12000000000000016      4.934709137494435        5.909261704274114        119.34964360274472
-0.12000000000000016      4.971094367485195        5.835823008638276        126.96666206509673
-0.12000000000000013      5.019678938832904        5.906069107213573        113.35009842542036
-0.12000000000000013      4.983293708842143        5.97950780284941         110.74544793860667
-0.12000000000000016      5.068263510180611        5.976315205788868        111.71369561604826
-0.12000000000000015      5.031878280189851        6.0497539014247055       107.81894446558204
-0.12000000000000013      5.056064168823664        5.832630411577735        117.5674108364935
-0.12000000000000013      5.104648740171371        5.902876510153031        107.51468555211865
-0.12000000000000013      5.141033970162132        5.829437814517194        111.86046294417275
-0.1200000000000001       4.957633388043331        5.661716832549713        148.89559983005302
-0.1200000000000001       5.018766915416265        5.717623826538874        135.2902231006484
-0.12000000000000012      4.933797114077796        5.720816423599415        147.36609293163576
-0.1200000000000001       4.99493064145073         5.776723417588575        133.58254085392824
-0.12000000000000013      4.909960840112262        5.779916014649116        147.42657824365665
-0.12000000000000012      5.0799004427891985       5.773530820528034        124.63270350917307
-0.1200000000000001       5.2069696655946744       2.678276710326618        362.34329636277874
-0.1200000000000001       5.271270537779327        2.71721482515028         409.9372550506017
-0.1200000000000001       5.270517021893732        2.6404262454625202       401.74371875145096
-0.1200000000000001       5.334817894078385        2.6793643602861827       446.2185106834621
-0.1200000000000001       5.335571409963981        2.7561529399739424       450.2168989663079
-0.1200000000000001       5.399118766263038        2.718302475109845        485.8916796573672
-0.1200000000000001       5.399872282148634        2.795091054797605        490.7441781177506
-0.12000000000000012      5.334064378192791        2.6025757805984227       438.3530950664292
-0.12000000000000013      5.398365250377443        2.6415138954220847       484.24656591004936
-0.12000000000000013      5.397611734491848        2.564725315734325        475.13041940748224
-0.1200000000000001       5.205166103132985        2.600757237554478        351.7730350657124
-0.1200000000000001       5.268713459432043        2.5629067726903805       393.3692964783843
-0.1200000000000001       5.3322608157311          2.525056307826283        428.50925122658964
-0.1200000000000001       5.203362540671295        2.523237764782338        349.1011537486651
-0.1200000000000001       5.266909896970352        2.4853872999182403       390.23152726801953
-0.1200000000000001       5.201558978209605        2.4457182920101976       346.6267946681796
-0.12000000000000012      5.457460430085504        4.996050486860486        431.77248700302107
-0.1200000000000001       5.523095322564128        5.038840299122919        350.0927469107058
-0.1200000000000001       5.523095322564127        4.9599653918149755       381.7011116343168
-0.1200000000000001       5.588730215042752        5.00275520407741         252.7451571817637
-0.1200000000000001       5.588730215042752        5.081630111385353        254.6555393986012
-0.1200000000000001       5.654365107521375        5.045545016339842        231.21656724228276
-0.1200000000000001       5.654365107521375        5.124419923647787        245.38102323475363
-0.1200000000000001       5.719999999999999        5.088334828602276        328.03187440147525
-0.1200000000000001       5.588730215042751        4.923880296769465        251.5795368698429
-0.1200000000000001       5.654365107521375        4.966670109031898        216.0312230676095
-0.1200000000000001       5.719999999999999        5.009459921294331        314.4531707351569
-0.1200000000000001       5.6543651075213734       4.887795201723954        211.89052841243753
-0.1200000000000001       5.719999999999998        4.930585013986387        301.82939552068393
-0.12000000000000009      5.719999999999997        4.851710106678443        334.40539453588724
-0.12000000000000016      5.45372008618099         5.2346103764815775       353.61869077389053
-0.12000000000000013      5.520601759961119        5.197880225536981        295.12451643149245
-0.1200000000000001       5.587483433741247        5.161150074592384        232.73812796013357
-0.12000000000000013      5.4549668674824945       5.1550904132745465       368.81515518879894
-0.12000000000000012      5.521848541262623        5.11836026232995         308.66371675318743
-0.12000000000000013      5.456213648784           5.075570450067516        384.3371024966488
-0.1200000000000001       5.461349432546105        4.692090207604682        475.4942616324284
-0.1200000000000001       5.526012074409579        4.731995182373122        397.14191486239804
-0.1200000000000001       5.526012074409579        4.65349869434011         435.59289044575587
-0.1200000000000001       5.5906747162730515       4.69340366910855         290.30262011520875
-0.1200000000000001       5.5906747162730515       4.7719001571415625       285.0254426545381
-0.1200000000000001       5.655337358136524        4.73330864387699         267.796642655284
-0.1200000000000001       5.655337358136524        4.811805131910003        266.5569632327823
-0.1200000000000001       5.719999999999997        4.77321361864543         378.2427502522413
-0.1200000000000001       5.5906747162730515       4.614907181075538        285.8794226856099
-0.1200000000000001       5.655337358136524        4.654812155843978        243.6455745552298
-0.1200000000000001       5.719999999999998        4.6947171306124185       356.63627664628444
-0.1200000000000001       5.655337358136526        4.576315667810967        230.67100081217114
-0.1200000000000001       5.719999999999998        4.616220642579407        336.34510158448313
-0.1200000000000001       5.719999999999999        4.537724154546394        363.47156392665653
-0.1200000000000001       5.458432680700654        4.920060417046535        452.2068396101603
-0.1200000000000001       5.524067573179278        4.8839753220010245       378.81117242636566
-0.1200000000000001       5.589702465657901        4.8478902269555135       259.42480391022406
-0.1200000000000001       5.459404931315804        4.844070347232584        453.4584418330775
-0.1200000000000001       5.525039823794428        4.807985252187073        368.8676510272598
-0.1200000000000001       5.460377181930955        4.768080277418633        455.4749619591296
-0.12000000000000013      5.459561199812089        4.3805104600908145       511.8081311043259
-0.12000000000000013      5.524670899859068        4.419813883704709        428.3033946200576
-0.12000000000000016      5.524670899859068        4.341694296511392        437.49727896532863
-0.12000000000000013      5.589780599906044        4.380997720125286        331.42723638166615
-0.12000000000000012      5.589780599906044        4.459117307318604        309.6942296515575
-0.1200000000000001       5.654890299953022        4.420301143739182        331.97388545028764
-0.12000000000000012      5.654890299953022        4.4984207309325          290.69756461758027
-0.12000000000000013      5.72                     4.459604567353077        448.47587735986315
-0.12000000000000013      5.589780599906045        4.30287813293197         313.9204816659511
-0.12000000000000013      5.654890299953022        4.3421815565458655       337.15008832969505
-0.12000000000000013      5.72                     4.38148498015976         452.84937498811274
-0.12000000000000015      5.654890299953022        4.264061969352548        299.67529983477357
-0.12000000000000015      5.720000000000001        4.303365392966443        457.3014014302166
-0.12000000000000015      5.720000000000001        4.225245805773126        395.123794941763
-0.1200000000000001       5.4609023743626          4.614195270726215        489.5652750357733
-0.1200000000000001       5.525565016226075        4.575603757461643        433.229302150063
-0.1200000000000001       5.590227658089548        4.53701224419707         293.3560161442683
-0.12000000000000012      5.460455316179097        4.536300333847748        497.92395141597945
-0.12000000000000012      5.52511795804257         4.497708820583176        421.84430597754584
-0.12000000000000013      5.460008257995593        4.458405396969281        506.36539003980204
-0.12000000000000012      5.461265792234573        4.066823118009933        525.1470099916828
-0.12000000000000013      5.52594934417593         4.106428789950732        516.701374909528
-0.12000000000000013      5.52594934417593         4.028684293907966        501.0538164026548
-0.12000000000000013      5.590632896117286        4.068289965848765        355.8342226282051
-0.12000000000000013      5.590632896117286        4.14603446189153         352.19359114732015
-0.12000000000000013      5.6553164480586435       4.107895637789563        286.7824802055524
-0.12000000000000015      5.6553164480586435       4.185640133832328        257.84001107235645
-0.12000000000000016      5.7200000000000015       4.147501309730361        397.04348559683973
-0.12000000000000012      5.590632896117286        3.9905454698059986       359.3107041232431
-0.12000000000000013      5.6553164480586435       4.0301511417467974       330.5291307437339
-0.12000000000000013      5.720000000000001        4.0697568136875955       429.54488342673096
-0.12000000000000013      5.6553164480586435       3.952406645704032        336.01986752055063
-0.12000000000000013      5.7200000000000015       3.9920123176448303       465.6218162579327
-0.1200000000000001       5.461808187059066        3.9889493185439644       536.9378386940857
-0.1200000000000001       5.526491739000423        3.9508104944419973       485.71897117946907
-0.1200000000000001       5.59117529094178         3.91267167034003         362.29336303932564
-0.1200000000000001       5.462350581883559        3.911075519077996        537.4257032847945
-0.1200000000000001       5.527034133824916        3.872936694976029        507.4553029427677
-0.1200000000000001       5.462892976708051        3.8332017196120276       538.1414685381574
-0.12000000000000016      5.459987347917711        4.302088624570594        511.4733113179214
-0.12000000000000013      5.525097047964689        4.263272460991171        456.38195575779696
-0.12000000000000016      5.590206748011666        4.224456297411749        331.709313479683
-0.12000000000000013      5.460413496023332        4.223666789050373        514.8508553046956
-0.12000000000000013      5.525523196070309        4.184850625470951        486.3818180337723
-0.12000000000000013      5.460839644128953        4.1452449535301525       518.3200069190882
-0.12000000000000012      5.192441256440495        5.154138686142999        195.5179915982119
-0.12000000000000013      5.257449268550242        5.194136599529401        210.7833320427359
-0.12000000000000013      5.258696049851748        5.114616636322371        228.53275308656194
-0.12000000000000013      5.323704061961495        5.154614549708773        251.11415377006563
-0.12000000000000013      5.3224572806599895       5.234134512915803        233.476948378559
-0.12000000000000013      5.3887120740712415       5.194612463095175        279.2043113804678
-0.12000000000000015      5.387465292769737        5.274132426302206        258.85321200257033
-0.12000000000000012      5.324950843263           5.075094586501742        270.3465314210546
-0.12000000000000013      5.389958855372747        5.115092499888144        297.51301641680857
-0.12000000000000013      5.391205636674252        5.035572536681114        314.7057461796638
-0.1200000000000001       5.21298568000897         5.39164644005184         156.21850511304126
-0.1200000000000001       5.2711455509292255       5.352475102135296        189.6674627206293
-0.1200000000000001       5.32930542184948         5.31330376421875         222.05816867945316
-0.1200000000000001       5.206137538819478        5.312477188748893        167.5659661901359
-0.12000000000000012      5.264297409739734        5.273305850832348        201.97373116448213
-0.1200000000000001       5.199289397629986        5.233307937445947        179.1876640043571
-0.12000000000000013      5.201690213291192        4.832384926848519        256.5318914508627
-0.12000000000000016      5.26563276748977         4.873301316851512        275.3631757266389
-0.12000000000000013      5.26660501810492         4.797311247037561        286.8961685344315
-0.12000000000000013      5.330547572303497        4.838227637040552        315.23245075894624
-0.12000000000000013      5.329575321688348        4.914217706854503        300.11142786378963
-0.1200000000000001       5.394490126502077        4.879144027043544        341.4217102973275
-0.12000000000000013      5.393517875886926        4.955134096857494        326.7258652008982
-0.12000000000000012      5.331519822918649        4.762237567226601        329.350798585997
-0.1200000000000001       5.3954623771172265       4.8031539572295925       359.92899315583975
-0.12000000000000012      5.396434627732377        4.727163887415641        373.54489310632425
-0.12000000000000013      5.194753495653169        5.07370024631938         212.49370281777402
-0.12000000000000013      5.261008289064422        5.03417819649875         246.33835263329829
-0.12000000000000013      5.327263082475674        4.994656146678123        287.12306992712524
-0.12000000000000013      5.197065734865843        4.9932618064957595       227.43927939656658
-0.12000000000000013      5.263320528277095        4.953739756675131        262.331366072646
-0.12000000000000015      5.1993779740785175       4.912823366672139        242.91657689634627
-0.12000000000000012      4.915243243127135        5.305709343015861        163.22297504950407
-0.1200000000000001       4.991390887644966        5.346985930100592        146.4826727234227
-0.12000000000000013      4.984542746455475        5.2678166787976455       151.91627894981326
-0.1200000000000001       5.060690390973305        5.309093265882376        146.44586582385574
-0.1200000000000001       5.067538532162798        5.388262517185324        141.75875626492424
-0.1200000000000001       5.136838035491138        5.350369852967109        147.32265526839595
-0.1200000000000001       5.14368617668063         5.429539104270055        141.5660683242259
-0.12000000000000012      5.0538422497838145       5.22992401457943         160.38871884071847
-0.1200000000000001       5.129989894301646        5.2712006016641615       157.2288960260708
-0.12000000000000013      5.123141753112154        5.192031350361214        175.81755080115852
-0.1200000000000001       4.964913057288433        5.528390266878974        152.8313807294647
-0.1200000000000001       5.024504097085831        5.495439879342668        141.2850955799787
-0.1200000000000001       5.084095136883231        5.462489491806362        140.36857521005174
-0.1200000000000001       4.948356452568           5.454163292257936        156.12009573258862
-0.1200000000000001       5.0079474923654          5.42121290472163         145.60670272265511
-0.1200000000000001       4.931799847847568        5.379936317636898        159.67324523080853
-0.12000000000000009      4.936221388432535        4.9589618257157335       161.62604581862092
-0.1200000000000001       5.000276355434525        5.007756040822549        168.6338850431449
-0.1200000000000001       5.002588594647198        4.927317600998929        171.9212458923393
-0.1200000000000001       5.066643561649189        4.976111816105746        184.75082650873125
-0.1200000000000001       5.064331322436515        5.056550255929366        177.1910684810489
-0.1200000000000001       5.130698528651179        5.024906031212563        198.73978155325082
-0.1200000000000001       5.128386289438504        5.105344471036183        189.37439514551326
-0.1200000000000001       5.068955800861863        4.895673376282126        197.37215976565167
-0.12000000000000012      5.133010767863853        4.944467591388943        212.93762803729857
-0.12000000000000012      5.1353230070765274       4.8640291515653225       229.7183866416373
-0.1200000000000001       4.9204877794534845       5.21902246369083         157.47939873760885
-0.1200000000000001       4.989787282781824        5.181129799472614        159.52324138080556
-0.1200000000000001       5.059086786110165        5.143237135254398        173.08216448458623
-0.1200000000000001       4.925732315779834        5.132335584365798        159.5965060651235
-0.1200000000000001       4.995031819108174        5.094442920147582        165.5634843828628
-0.1200000000000001       4.930976852106184        5.045648705040765        162.8704534619095
-0.1200000000000001       4.649944568867049        5.060181481920692        184.26152357618912
-0.1200000000000001       4.71626923743207         5.121563447194484        177.79784223923332
-0.1200000000000001       4.721513773758421        5.0348765678694525       172.14658222722676
-0.1200000000000001       4.787838442323442        5.096258533143245        164.7659709481374
-0.1200000000000001       4.782593905997092        5.182945412468277        173.92167760064672
-0.1200000000000001       4.8541631108884635       5.157640498417037        162.04042655610385
-0.1200000000000001       4.848918574562113        5.244327377742069        170.7722297769547
-0.1200000000000001       4.793082978649792        5.009571653818213        166.16114480052818
-0.1200000000000001       4.859407647214813        5.0709536190920055       162.33181421104396
-0.1200000000000001       4.864652183541164        4.984266739766973        163.22863451265243
-0.1200000000000001       4.66319477892518         4.995843040053321        177.49864852087887
-0.1200000000000001       4.734763983816552        4.970538126002082        170.46117044902383
-0.1200000000000001       4.8063331887079235       4.945233211950843        163.84686263658185
-0.1200000000000001       4.877902393599294        4.919928297899602        159.22366731951007
-0.12000000000000012      4.676444988983311        4.931504598185951        171.38081343024538
-0.1200000000000001       4.748014193874683        4.9061996841347115       165.75623086352354
-0.1200000000000001       4.819583398766055        4.880894770083472        159.28466602628237
-0.12000000000000013      4.689695199041443        4.86716615631858         165.90105569431714
-0.12000000000000012      4.761264403932815        4.841861242267341        161.0866836326425
-0.12000000000000013      4.702945409099574        4.80282771445121         161.39474652387446
-0.1200000000000001       4.941054446890681        4.887362945864263        161.50304126246994
-0.1200000000000001       5.007421653105346        4.855718721147459        177.90555835115202
-0.1200000000000001       5.07378885932001         4.824074496430655        208.13997783976635
-0.12000000000000016      5.140156065534674        4.792430271713852        238.26013601353606
-0.1200000000000001       4.9458875053488285       4.815764066012791        167.17266827998696
-0.12000000000000012      5.012254711563493        4.784119841295988        187.43138113354988
-0.12000000000000013      5.078621917778157        4.752475616579184        214.78905452901427
-0.12000000000000012      4.950720563806975        4.74416518616132         174.03645206442724
-0.12000000000000015      5.0170877700216385       4.7125209614445165       193.9397474280822
-0.12000000000000013      4.955553622265121        4.672566306309848        178.08715306643316
-0.12000000000000016      4.76609746239096         4.7702623624158695       156.35626833665907
-0.1200000000000001       4.824416457224201        4.809295890232001        159.50007330665588
-0.1200000000000001       4.8827354520574415       4.848329418048132        161.51364311929618
-0.12000000000000013      4.829249515682347        4.737697010380529        159.48613391767168
-0.12000000000000012      4.887568510515588        4.77673053819666         165.4133200624177
-0.12000000000000015      4.892401568973734        4.705131658345189        169.9664812861197
-0.12000000000000013      5.201618074641508        4.228765566324218        318.2968157096123
-0.12000000000000016      5.266103855934153        4.266701789765866        366.3680560518101
-0.12000000000000016      5.266530004039774        4.188279954245647        376.9998279653496
-0.12000000000000013      5.33101578533242         4.226216177687295        404.1084835451056
-0.12000000000000013      5.330589637226799        4.304638013207516        397.16557301180444
-0.12000000000000016      5.395501566625065        4.2641524011289444       433.2611419212824
-0.12000000000000015      5.395075418519444        4.342574236649165        428.59129344886105
-0.12000000000000013      5.3314419334380405       4.147794342167075        410.56957283623336
-0.12000000000000013      5.395927714730686        4.185730565608724        440.2828624786316
-0.12000000000000013      5.396353862836307        4.107308730088505        444.51640220553185
-0.1200000000000001       5.203893233905232        4.532564654062126        297.5704523483918
-0.1200000000000001       5.26825728356545         4.5724460424477655       322.9989252043423
-0.1200000000000001       5.267810225381947        4.494551105569299        329.9434497461891
-0.1200000000000001       5.332174275042165        4.534432493954936        362.90663614448437
-0.1200000000000001       5.332621333225669        4.612327430833404        350.15972831364525
-0.1200000000000001       5.396538324702382        4.574313882340576        390.3016642754355
-0.1200000000000001       5.396985382885887        4.652208819219043        378.6374812997502
-0.12000000000000012      5.331727216858661        4.45653755707647         374.5891729336242
-0.12000000000000012      5.396091266518878        4.496418945462109        407.44778890562515
-0.12000000000000013      5.395644208335375        4.418524008583642        420.4709403519614
-0.1200000000000001       5.203324444089301        4.456614882127649        296.0353276274894
-0.1200000000000001       5.267241435566015        4.418601333634821        336.41124395883566
-0.12000000000000013      5.3311584270427295       4.3805877851419925       382.9518146729441
-0.12000000000000012      5.2027556542733695       4.380665110193172        304.4252765538141
-0.12000000000000013      5.266672645750084        4.342651561700344        350.4024919712811
-0.12000000000000013      5.202186864457438        4.304715338258696        312.9852025577569
-0.12000000000000013      5.202240968444702        4.75742985865192         262.52944288519967
-0.1200000000000001       5.26715577325843         4.722356178840961        296.75677048647105
-0.1200000000000001       5.332070578072159        4.687282499030003        339.5038720644618
-0.12000000000000012      5.202791723598212        4.6824747904553226       275.3611353687585
-0.1200000000000001       5.26770652841194         4.647401110644363        311.5178640413903
-0.12000000000000012      5.203342478751722        4.607519722258724        288.5518930524587
-0.12000000000000013      5.0176385251751485       4.637565893247918        194.14000442752015
-0.12000000000000013      5.079172672931666        4.677520548382585        219.85869658924807
-0.12000000000000013      5.140706820688184        4.717475203517253        243.23183042160332
-0.12000000000000012      5.079723428085177        4.602565480185987        228.1547538702157
-0.12000000000000012      5.141257575841694        4.642520135320655        254.56898278665076
-0.12000000000000012      5.141808330995204        4.567565067124057        266.43247412265526
-0.12000000000000013      4.950192806669901        4.376179751360138        191.48657544838613
-0.12000000000000013      5.013617913478734        4.415275977035636        220.6476932444785
-0.12000000000000016      5.013049123662802        4.339326205101158        220.84092026399344
-0.12000000000000013      5.076474230471635        4.378422430776655        247.56860610919236
-0.12000000000000012      5.077043020287567        4.4543722027111325       247.09100439133633
-0.1200000000000001       5.139899337280468        4.4175186564521525       273.6459945803201
-0.12000000000000012      5.140468127096399        4.493468428386629        274.8364347471443
-0.12000000000000013      5.0759054406557045       4.302472658842178        242.65000551844886
-0.12000000000000013      5.139330547464537        4.341568884517676        276.9293620160924
-0.12000000000000015      5.138761757648606        4.265619112583199        266.05074980979595
-0.12000000000000016      4.954213418366315        4.598469667572421        176.24690500584475
-0.12000000000000013      5.016298321276343        4.5634692545104905       199.56212352571953
-0.1200000000000001       5.078383224186371        4.52846884144856         237.5409223075349
-0.12000000000000013      4.952873214467511        4.524373028834994        181.96690258668096
-0.12000000000000013      5.014958117377539        4.489372615773063        210.42032173418775
-0.12000000000000015      4.951533010568706        4.450276390097566        188.19461363621002
-0.12000000000000013      5.208461755346457        2.9865998694511817       373.6731652498056
-0.12000000000000016      5.272468766709904        3.0253238453987104       421.1453103557918
-0.12000000000000016      5.2723896050931645       2.948457194493703        416.1640834706758
-0.12000000000000013      5.336396616456612        2.9871811704412314       461.78992254701774
-0.12000000000000013      5.3364757780733525       3.064047821346239        462.9522933824814
-0.12000000000000016      5.400403627820059        3.0259051463887605       504.12345129616085
-0.12000000000000015      5.400482789436801        3.1027717972937676       504.8713219950836
-0.12000000000000013      5.336317454839872        2.9103145195362243       456.1230786490099
-0.12000000000000013      5.400324466203319        2.949038495483753        501.19031994684474
-0.12000000000000013      5.400245304586579        2.8721718445787454       496.3127319587053
-0.12000000000000013      5.208088732908512        2.9095190796700408       368.1161675867411
-0.12000000000000013      5.272016582655218        2.871376404712562        412.14749709407624
-0.1200000000000001       5.335944432401926        2.8332337297550834       452.66324613176545
-0.12000000000000012      5.207715710470566        2.8324382898889          367.86615788289373
-0.1200000000000001       5.2716435602172735       2.7942956149314213       411.7636942697001
-0.12000000000000012      5.207342688032621        2.755357500107759        367.7742173420636
-0.1200000000000001       5.210393157199246        3.2961288343661987       379.1485199876169
-0.1200000000000001       5.27426930689422         3.334641572400258        420.77798923660043
-0.1200000000000001       5.273917318099496        3.2574705690849726       422.3381523788736
-0.1200000000000001       5.337793467794469        3.295983307119032        464.7759073774969
-0.1200000000000001       5.338145456589194        3.373154310434317        463.7090401717026
-0.1200000000000001       5.4016696174894445       3.3344960451530916       508.0878464342724
-0.1200000000000001       5.402021606284167        3.4116670484683764       506.74762815899976
-0.12000000000000012      5.337441478999747        3.2188123038037473       462.5574768470209
-0.12000000000000013      5.40131762869472         3.257325041837807        505.2197134383051
-0.12000000000000013      5.400965639899997        3.180154038522521        502.9753641572777
-0.1200000000000001       5.20991030673605         3.2187465931374444       381.79190143772314
-0.1200000000000001       5.273434467636299        3.1800883278562186       421.95690815608185
-0.12000000000000013      5.33695862853655         3.141430062574993        462.0136077675955
-0.12000000000000012      5.209427456272852        3.14136435190869         379.0735095533615
-0.12000000000000013      5.272951617173103        3.1027060866274647       420.8108867771228
-0.12000000000000013      5.208944605809655        3.0639821106799356       376.4417057797974
-0.12000000000000012      5.204990389774871        3.9156922530073612       354.67410488489736
-0.12000000000000013      5.269059240389797        3.953474969258005        390.22363277905623
-0.1200000000000001       5.269601635214288        3.875601169792036        400.06891650992327
-0.1200000000000001       5.333670485829215        3.913383886042679        435.38669787930075
-0.12000000000000012      5.333128091004722        3.9912576855086472       424.3030600334921
-0.1200000000000001       5.397739336444141        3.9511666022933216       474.4313069564085
-0.12000000000000013      5.397196941619647        4.029040401759291        458.7776666061719
-0.1200000000000001       5.334212880653707        3.83551008657671         438.94117517477116
-0.1200000000000001       5.398281731268633        3.873292802827353        475.7695047848807
-0.1200000000000001       5.398824126093126        3.795419003361385        478.07343707691564
-0.12000000000000016      5.202461153424848        4.150497237995004        333.14486879967126
-0.12000000000000013      5.267373082823116        4.1100116259164325       380.5798435463348
-0.12000000000000013      5.332285012221381        4.06952601383786         412.03009318919686
-0.12000000000000013      5.20330423220819         4.07222890966579         338.5231783330125
-0.12000000000000013      5.268216161606456        4.0317432975872185       382.8667256742964
-0.12000000000000013      5.20414731099153         3.9939605813365757       343.9959681231219
-0.12000000000000013      5.209787650237218        3.6058040301753302       373.6330169867793
-0.12000000000000013      5.273199580561049        3.6431850026680124       412.3463713241217
-0.12000000000000016      5.273815176672699        3.5668979692571066       419.1443209055115
-0.12000000000000013      5.337227106996531        3.6042789417497887       457.2192882722226
-0.12000000000000012      5.3366115108848815       3.6805659751606945       450.7470470631921
-0.1200000000000001       5.400639037320362        3.6416599142424713       497.6931730206901
-0.12000000000000012      5.400023441208713        3.7179469476533766       489.3315894834034
-0.12000000000000013      5.33784270310818         3.527991908338883        459.6685686364912
-0.12000000000000012      5.4012546334320115       3.565372880831565        497.12901300529717
-0.12000000000000013      5.40187022954366         3.489085847420659        500.3797328590765
-0.12000000000000013      5.209939026977725        3.528385231223047        377.3582305516068
-0.12000000000000013      5.2739665534132065       3.489479170304823        419.73322974607095
-0.1200000000000001       5.337994079848687        3.4505731093865997       460.91081251841524
-0.12000000000000012      5.210090403718232        3.4509664322707643       375.3270214187422
-0.1200000000000001       5.274117930153713        3.4120603713525406       418.2481250100388
-0.12000000000000012      5.210241780458739        3.3735476333184815       373.4192808733327
-0.12000000000000013      5.206189704890457        3.838220197299353        362.8552565694026
-0.12000000000000013      5.270800950329876        3.7981291140840274       404.42934152221255
-0.1200000000000001       5.335412195769294        3.758038030868702        442.024393251331
-0.12000000000000013      5.207389020006044        3.7607481415913457       363.87879209986653
-0.12000000000000013      5.272000265445463        3.72065705837602         405.7190666430703
-0.12000000000000015      5.208588335121631        3.683276085883338        365.03259479208975
-0.1200000000000001       4.953300773119973        1.9066143991690547       187.0281197857132
-0.1200000000000001       5.016574072223527        1.9454095590516718       217.47462468046047
-0.1200000000000001       5.017224831642007        1.8680016219272362       212.95011939330215
-0.1200000000000001       5.080498130745562        1.9067967818098535       235.7729153010708
-0.12000000000000012      5.079847371327082        1.9842047189342895       244.92421246832748
-0.1200000000000001       5.143771429849117        1.9455919416924707       264.94929842460334
-0.12000000000000013      5.143120670430637        2.022999878816907        274.41233627799687
-0.1200000000000001       5.081148890164043        1.8293888446854174       235.16263200657855
-0.1200000000000001       5.144422189267598        1.868184004568035        258.85575979719835
-0.1200000000000001       5.145072948686077        1.7907760674435989       258.9776433272094
-0.1200000000000001       4.95431711618863         1.829753158397381        188.85357290166365
-0.1200000000000001       5.018241174710663        1.7911403811555624       207.7149103665348
-0.1200000000000001       5.082165233232699        1.7525276039137438       229.4511580107102
-0.12000000000000012      4.955333459257286        1.7528919176257076       185.89652566050927
-0.12000000000000012      5.01925751777932         1.7142791403838888       199.68001265617923
-0.12000000000000013      4.956349802325942        1.676030676854034        183.66550852419581
-0.12000000000000013      4.702646135884874        1.751022365801573        161.886408330021
-0.12000000000000013      4.765309795193649        1.7899203741434437       160.75408676426042
-0.12000000000000016      4.766326138262304        1.7130591333717697       165.56638671535154
-0.12000000000000013      4.828989797571079        1.7519571417136404       168.48772450207295
-0.12000000000000012      4.827973454502423        1.828818382485314        164.79347335746033
-0.1200000000000001       4.891653456879855        1.7908551500555105       177.22170299923002
-0.12000000000000012      4.890637113811199        1.8677163908271845       171.32958597592557
-0.12000000000000013      4.830006140639735        1.6750959009419668       172.2272592594823
-0.12000000000000013      4.892669799948511        1.7139939092838372       178.01225435161248
-0.12000000000000015      4.893686143017167        1.6371326685121637       180.85057273782002
-0.12000000000000013      4.949947871503449        2.212354519184748        192.70186594673444
-0.12000000000000013      5.012399757564566        2.251315594198076        224.22042962689798
-0.12000000000000016      5.014059396011135        2.1747146490634424       217.1749358995611
-0.12000000000000013      5.076511282072252        2.2136757240767695       248.72852981662282
-0.12000000000000012      5.074851643625682        2.290276669211403        257.2591375141505
-0.1200000000000001       5.138963168133369        2.252636799090097        283.9540013389269
-0.12000000000000012      5.1373035296867995       2.3292377442247307       291.61605553139657
-0.12000000000000013      5.07817092051882         2.1370747789421363       247.89493421594477
-0.12000000000000013      5.1406228065799375       2.1760358539554634       282.5822535281503
-0.12000000000000015      5.142282445026506        2.0994349088208306       279.4341864219166
-0.12000000000000013      4.95078609690758         2.1359194891808246       188.76610217867298
-0.12000000000000013      5.014897621415266        2.098279619059519        219.80308374042679
-0.12000000000000013      5.079009145922951        2.060639748938213        248.14273249167198
-0.12000000000000012      4.9516243223117105       2.0594844591769013       188.37892525500442
-0.12000000000000012      5.015735846819396        2.021844589055595        220.47088213582197
-0.12000000000000012      4.952462547715841        1.9830494291729779       188.16448225093797
-0.12000000000000012      4.946014212735129        2.5191249564691014       195.35681245008732
-0.1200000000000001       5.011253075950015        2.5589128949334805       235.612267669669
-0.1200000000000001       5.009449513488326        2.4813934221613407       226.0740695159243
-0.1200000000000001       5.074688376703211        2.5211813606257194       265.26791950556407
-0.1200000000000001       5.076491939164901        2.5987008333978596       274.35528106476954
-0.1200000000000001       5.139927239918098        2.560969299090099        304.81835053237705
-0.1200000000000001       5.141730802379788        2.6384887718622387       313.8268374143486
-0.1200000000000001       5.072884814241522        2.4436618878535796       262.0825563582013
-0.1200000000000001       5.1381236774564085       2.4834498263179587       302.948144700547
-0.1200000000000001       5.136320114994719        2.405930353545819        298.4924685611849
-0.12000000000000013      4.946997627427209        2.4424323471480127       191.5045866573235
-0.12000000000000013      5.010432928180405        2.404700812840252        227.88563302498417
-0.1200000000000001       5.073868228933603        2.3669692785324914       262.48222977184275
-0.12000000000000013      4.947981042119289        2.3657397378269245       193.90640064270872
-0.12000000000000013      5.011416342872486        2.328008203519164        230.37222376893422
-0.12000000000000015      4.948964456811369        2.2890471285058362       196.53755880825983
-0.1200000000000001       4.95106125261674         2.833575200156848        201.64111880936943
-0.1200000000000001       5.01541137829917         2.8718313674804317       244.7801326888237
-0.1200000000000001       5.015038355861223        2.794750577699291        237.6629001411776
-0.1200000000000001       5.079388481543653        2.8330067450228746       281.0234810539304
-0.12000000000000012      5.079761503981599        2.910087534804015        286.3554437872268
-0.1200000000000001       5.143738607226083        2.8712629123464577       322.4529004223252
-0.12000000000000013      5.144111629664028        2.9483437021275987       328.33292408889974
-0.1200000000000001       5.079015459105707        2.7559259552417332       279.0362491603836
-0.1200000000000001       5.143365584788137        2.7941821225653163       322.63654027934416
-0.1200000000000001       5.142992562350191        2.7171013327841758       320.6465517094315
-0.1200000000000001       4.949799492646338        2.7549626392349116       195.87817171222412
-0.1200000000000001       5.01377659589082         2.716138016777354        237.8626676640629
-0.1200000000000001       5.077753699135305        2.6773133943197966       279.1424111735037
-0.1200000000000001       4.948537732675934        2.676350078312975        198.04707679458915
-0.1200000000000001       5.012514835920418        2.6375254558554175       240.57760156940353
-0.1200000000000001       4.9472759727055315       2.5977375173910384       200.4475085680167
-0.12000000000000013      4.472315948008152        0.9642449383965321       193.28533791194008
-0.12000000000000016      4.409070734928974        1.0051919210608564       192.42328933768707
-0.12000000000000013      4.461672375900978        1.0509209694344583       193.21957695634973
-0.12000000000000013      4.398427162821802        1.0918679520987824       193.5745303451235
-0.12000000000000013      4.3458255218497985       1.0461389037251805       192.22813637656844
-0.1200000000000001       4.335181949742625        1.1328149347631067       194.09638497647242
-0.12000000000000013      4.282580308770623        1.0870858863895045       192.4006124417519
-0.1200000000000001       4.2719367366634495       1.1737619174274305       192.89857223892406
-0.12000000000000012      4.219335095691446        1.1280328690538286       191.03860471116218
-0.12000000000000012      4.451028803793806        1.1375970004723843       192.79677450622074
-0.1200000000000001       4.38778359071463         1.1785439831367084       193.54574355517101
-0.1200000000000001       4.324538377635453        1.2194909658010324       192.1406459333054
-0.12000000000000012      4.4403852316866335       1.2242730315103103       192.65142848885745
-0.1200000000000001       4.377140018607458        1.2652200141746344       191.73035295280675
-0.1200000000000001       4.42974165957946         1.3109490625482363       192.23257298906128
-0.12000000000000013      4.521256413077505        0.6492064401698799       179.57002884356112
-0.12000000000000013      4.487502880990664        0.5842014157082935       175.99053502932085
-0.1200000000000001       4.4537493489038225       0.5191963912467071       177.01785087633772
-0.12000000000000013      4.419995816816981        0.45419136678512084      178.03219816824526
-0.12000000000000013      4.453158791498257        0.652263789971054        179.88204288490155
-0.12000000000000013      4.419405259411416        0.5872587655094677       176.8149035530162
-0.12000000000000013      4.385651727324575        0.5222537410478814       176.60342619766732
-0.12000000000000015      4.385061169919009        0.6553211397722283       180.3478350881413
-0.12000000000000015      4.351307637832168        0.5903161153106419       177.36671955366427
-0.12000000000000015      4.3169635483397615       0.6583784895734024       180.50003509147152
-0.12000000000000013      4.501575469670303        0.8847209763895756       188.06376991434234
-0.12000000000000016      4.433477848091054        0.8877783261907498       188.85274526540184
-0.12000000000000013      4.462737369753204        0.8082543641837932       185.9068436825843
-0.12000000000000012      4.530834991332453        0.8051970143826189       185.3867295370942
-0.1200000000000001       4.491996891415355        0.7287304021768365       183.31735474197254
-0.12000000000000012      4.5600945129946036       0.7256730523756624       183.17419960207704
-0.12000000000000013      4.394639748173956        0.8113117139849673       185.53893747691131
-0.12000000000000013      4.423899269836107        0.7317877519780107       183.16078398291864
-0.12000000000000015      4.355801648256859        0.7348451017791849       183.88470690636527
-0.12000000000000012      3.559128083423143        0.38095710078822415      253.1500506560252
-0.12000000000000013      3.5972221895469287       0.31825216622499547      275.33649466512736
-0.12000000000000013      3.5211073964540915       0.31831145720482434      280.76239897494804
-0.12000000000000013      3.559201502577877        0.25560652264159567      311.047698373997
-0.12000000000000013      3.635316295670714        0.25554723166176674      299.37662110860623
-0.12000000000000013      3.5972956087016623       0.1929015880783669       336.7624839356675
-0.12000000000000015      3.6734104017944995       0.19284229709853803      324.66425108126543
-0.12000000000000012      3.4830867094850406       0.2556658136214245       320.3683723580085
-0.12000000000000013      3.521180815608826        0.19296087905819576      353.0704796626461
-0.12000000000000013      3.4450660225159897       0.19302017003802463      361.570448448993
-0.12000000000000013      3.863687062348908        0.37885549567186955      227.94977562990184
-0.12000000000000013      3.9019523616669343       0.3168394131853389       239.1150753983251
-0.12000000000000016      3.825641423741252        0.3166759623877295       248.7696069172236
-0.12000000000000013      3.8639067230592783       0.2546598799011989       269.3356332971145
-0.12000000000000012      3.94021766098496         0.25482333069880836      255.96709061353954
-0.1200000000000001       3.9021720223773046       0.1926437974146683       288.9834233194564
-0.12000000000000012      3.978482960302986        0.1928072482122778       274.8134943889365
-0.12000000000000013      3.787595785133597        0.25449642910358944      283.17521646244097
-0.12000000000000013      3.8258610844516228       0.19248034661705885      307.2410130154264
-0.12000000000000015      3.749550146525941        0.1923168958194494       320.53535817690886
-0.12000000000000016      3.787547317617467        0.37938089695095817      230.39564705253056
-0.12000000000000013      3.749501679009811        0.3172013636668181       256.53118644989473
-0.12000000000000016      3.711456040402155        0.2550218303826781       291.2590046979695
-0.12000000000000013      3.711407572886025        0.37990629823004685      239.87798840200878
-0.12000000000000013      3.6733619342783697       0.3177267649459068       268.0953896674597
-0.12000000000000013      3.635267828154584        0.38043169950913547      249.9752853263147
-0.1200000000000001       4.1646565103340745       0.3897236186352815       197.67843897430646
-0.1200000000000001       4.203427517581668        0.3256069229679383       197.18163953663822
-0.1200000000000001       4.127679447655809        0.3249905054078979       209.3438706802046
-0.1200000000000001       4.166450454903403        0.26087380974055474      219.48580925723923
-0.12000000000000012      4.242198524829261        0.2614902273005952       205.01938816751738
-0.1200000000000001       4.205221462150996        0.19675711407321161      232.3510172017065
-0.12000000000000013      4.280969532076854        0.197373531633252        215.95827799058614
-0.1200000000000001       4.0907023849775435       0.26025739218051436      235.888697811462
-0.1200000000000001       4.129473392225137        0.1961406965131712       251.35776699211877
-0.1200000000000001       4.053725322299278        0.1955242789531308       267.521622989484
-0.1200000000000001       4.089414148337783        0.38700658789442843      202.83060631502204
-0.1200000000000001       4.052437085659517        0.3222734746670449       219.4887559377571
-0.1200000000000001       4.015460022981252        0.25754036143966136      246.9862544222697
-0.12000000000000012      4.014171786341491        0.3842895571535755       212.36878159106396
-0.12000000000000012      3.9771947236632252       0.3195564439261919       231.19693127930518
-0.12000000000000013      3.9389294243451993       0.3815725264127225       222.85178349458994
-0.1200000000000001       4.381919057315559        0.3870276490505905       180.1072161360982
-0.1200000000000001       4.348269215569324        0.32380960991147767      183.90742871767338
-0.1200000000000001       4.314619373823089        0.26059157077236483      198.4046801160262
-0.1200000000000001       4.309498208321731        0.38792630557882085      186.15186125642617
-0.1200000000000001       4.275848366575496        0.324708266439708        191.93623935977377
-0.1200000000000001       4.237077359327903        0.3888249621070512       193.02040067223032
-0.12000000000000016      4.2788867888383395       0.5912147718388722       176.80635492874865
-0.12000000000000013      4.313230878330747        0.5231523975761116       177.4067242726262
-0.1200000000000001       4.347574967823153        0.45509002331335113      179.52076102543225
-0.12000000000000013      4.240810029336918        0.5240510541043419       180.79593797133995
-0.12000000000000012      4.275154118829325        0.4559886798415814       184.5693899183556
-0.12000000000000013      4.202733269835496        0.4568873363698117       190.75880168192623
-0.12000000000000012      4.014599149903733        0.6175062744507437       175.23000319336185
-0.1200000000000001       4.052113490011318        0.5605606104968781       179.1066160965903
-0.12000000000000013      3.976871128015026        0.5578435797560253       177.96158899442872
-0.12000000000000013      4.014385468122612        0.5008979158021597       187.04432951562282
-0.1200000000000001       4.0896278301189035       0.5036149465430126       184.85974251556195
-0.1200000000000001       4.051899808230197        0.44395225184829407      196.34420173177475
-0.1200000000000001       4.127142170226489        0.44666928258914707      192.69756010093573
-0.12000000000000013      3.9391431061263202       0.49818088506130664      192.3029640373506
-0.12000000000000013      3.9766574462339053       0.44123522110744107      204.96168836843435
-0.12000000000000015      3.901415084237614        0.4385181903665881       212.6742916855867
-0.12000000000000016      4.241372448730755        0.6481604357927377       176.21827084405996
-0.12000000000000013      4.203295689229333        0.5809967180582075       176.86784712772155
-0.1200000000000001       4.165218929727912        0.5138330003236773       184.12744349797975
-0.12000000000000013      4.1657813491217475       0.6379423820120731       176.19909111354707
-0.12000000000000012      4.1277045896203255       0.5707786642775429       178.96624784737537
-0.12000000000000013      4.09019024951274         0.6277243282314084       177.23080875497055
-0.12000000000000013      4.153722968144418        0.874914406854048        181.52288898224108
-0.12000000000000016      4.194533113193253        0.8207804275338866       182.517502982208
-0.12000000000000016      4.118942013584247        0.810562373753222        176.17181749210744
-0.12000000000000013      4.159752158633083        0.7564283944330605       177.04995327321566
-0.12000000000000013      4.235343258242089        0.7666464482137252       181.42540184059231
-0.12000000000000016      4.200562303681918        0.7022944151128991       176.56413388425736
-0.12000000000000015      4.276153403290925        0.7125124688935638       181.04274025864737
-0.12000000000000013      4.084161059024075        0.7462103406523959       173.41157302439018
-0.12000000000000013      4.124971204072912        0.6920763613322345       175.94811304123272
-0.12000000000000013      4.0493801044639035       0.6818583075515698       174.39004027103348
-0.12000000000000016      4.392667703042218        0.9419123055109111       189.4242165743848
-0.12000000000000013      4.353829603125121        0.8654456933051287       186.26351556999956
-0.12000000000000016      4.314991503208022        0.7889790810993463       184.26856664375515
-0.12000000000000013      4.313019458076285        0.9195796726252901       186.92899468867319
-0.12000000000000013      4.274181358159187        0.8431130604195076       184.46085348023516
-0.12000000000000015      4.233371213110352        0.897247039739669        184.83540503623365
-0.12000000000000013      4.202932063804688        1.0647532535038835       185.9206721800016
-0.12000000000000013      4.266177276883864        1.0238062708395594       187.32589383453364
-0.12000000000000016      4.329422489963042        0.9828592881752354       188.02464623709727
-0.12000000000000013      4.186529031917932        1.0014736379539384       183.53660268470915
-0.12000000000000013      4.249774244997108        0.9605266552896142       185.5261701035654
-0.12000000000000015      4.170126000031175        0.9381940224039932       181.9870546944885
-0.12000000000000012      4.953499990437779        0.6746970867199171       159.03079323286192
-0.12000000000000013      4.984924775017095        0.5948555676892752       142.79676333495848
-0.12000000000000013      4.910576513387264        0.600855591225991        151.97368248925048
-0.12000000000000013      4.942001297966581        0.521014072195349        138.49699820986064
-0.12000000000000012      5.016349559596412        0.5150140486586332       128.9753081234847
-0.12000000000000013      4.973426082545899        0.441172553164707        125.56145762771224
-0.12000000000000013      5.047774344175728        0.43517252962799124      115.66612861319683
-0.12000000000000012      4.86765303633675         0.5270140957320647       147.96636862928392
-0.12000000000000012      4.899077820916068        0.44717257670142274      133.63935877999694
-0.12000000000000013      4.8247295592862365       0.45317260023813843      145.19514831471784
-0.12000000000000013      5.0198227869150855       0.7174681699661637       152.87837520496603
-0.12000000000000013      5.022650052962231        0.6551632365493197       144.90571029271243
-0.12000000000000013      5.088972849439538        0.6979343197955663       141.21122292693767
-0.12000000000000013      5.086145583392392        0.7602392532124103       151.92447365922828
-0.12000000000000013      5.155295645916844        0.7407054030418129       138.4669869864585
-0.12000000000000015      5.152468379869699        0.8030103364586567       152.93530990157484
-0.12000000000000012      5.0918001154866825       0.6356293863787223       133.72226472486818
-0.12000000000000013      5.158122911963989        0.6784004696249689       130.64583468897385
-0.12000000000000013      5.160950178011134        0.616095536208125        123.15133767731241
-0.1200000000000001       4.862463501492522        0.6675600876321143       164.80652604253692
-0.1200000000000001       4.8195400244420075       0.593718592138188        157.3109813628514
-0.1200000000000001       4.7766165473914945       0.5198770966442618       154.6958903717107
-0.1200000000000001       4.771427012547266        0.6604230885443114       168.57024322922962
-0.1200000000000001       4.728503535496753        0.5865815930503853       162.66700696834596
-0.1200000000000001       4.680390523602011        0.6532860894565086       173.08258393878077
-0.12000000000000013      5.123224900065999        0.5557878673480805       119.1679172294373
-0.12000000000000013      5.085499622120864        0.4954801984880359       115.82898491792791
-0.12000000000000012      5.054074837541547        0.5753217175186778       129.6987159795312
-0.1200000000000001       4.736585760030503        0.9055981018022895       185.59560218383527
-0.1200000000000001       4.7908143176323215       0.8478728480316964       177.91490971749624
-0.1200000000000001       4.699777828687067        0.8407358489438936       182.8124939154232
-0.1200000000000001       4.754006386288886        0.7830105951733004       176.94013335993387
-0.1200000000000001       4.845042875234141        0.7901475942611034       173.53609647411062
-0.1200000000000001       4.808234943890703        0.7252853414027074       172.50530130425088
-0.1200000000000001       4.89927143283596         0.7324223404905101       169.42050595405783
-0.1200000000000001       4.662969897343629        0.7758735960854977       181.5853582939609
-0.1200000000000001       4.717198454945448        0.7181483423149045       175.53465410059349
-0.1200000000000001       4.626161966000192        0.7110113432271017       180.76467804206118
-0.1200000000000001       4.670518307024916        0.9202598109508501       189.39324301366088
-0.1200000000000001       4.633710375681479        0.8553975580924542       184.42224130538406
-0.1200000000000001       4.596902444338041        0.7905353052340583       183.3428283473645
-0.12000000000000012      4.604450854019328        0.9349215200994108       190.3335881085996
-0.12000000000000012      4.567642922675891        0.8700592672410148       185.0246049950027
-0.12000000000000013      4.53838340101374         0.9495832292479714       191.4917844603542
-0.12000000000000013      4.961060460023605        0.9976968520185993       178.27145071782456
-0.12000000000000016      5.022256627799302        1.0340376709191215       174.96316954495765
-0.12000000000000016      5.025493139104455        0.9597179939401753       169.27925823405747
-0.12000000000000013      5.086689306880152        0.9960588128406974       169.77432831085636
-0.12000000000000013      5.083452795574999        1.0703784898196436       178.88619825352282
-0.12000000000000016      5.147885474655849        1.0323996317412196       176.13193230002406
-0.12000000000000015      5.144648963350696        1.1067193087201659       187.2893606718988
-0.12000000000000013      5.089925818185305        0.9217391358617513       165.42685318728752
-0.12000000000000013      5.1511219859610025       0.9580799547622735       168.54289257027955
-0.12000000000000015      5.154358497266156        0.8837602777833273       163.39541921759383
-0.12000000000000013      4.955390107834235        0.7554470280445877       163.12643291849832
-0.12000000000000013      5.021712904311543        0.7982181112908342       158.86690838059044
-0.12000000000000013      4.957280225230692        0.8361969693692581       167.2254255278679
-0.12000000000000016      5.0236030217079986       0.8789680526155047       164.33340631871636
-0.12000000000000015      4.959170342627148        0.9169469106939288       171.6057407708443
-0.12000000000000013      5.088035700788849        0.8409891945370808       160.8837169883842
-0.12000000000000013      4.904941785025329        0.9746721644645219       180.91532567461678
-0.12000000000000013      4.903051667628874        0.8939222231398513       174.32526662628229
-0.1200000000000001       4.901161550232416        0.8131722818151808       171.0980474981084
-0.12000000000000012      4.848823110027054        0.9516474769104444       181.1394774030196
-0.1200000000000001       4.846932992630597        0.8708975355857739       175.39378073234303
-0.12000000000000012      4.792704435028778        0.928622789356367        182.0619451546028
-0.1200000000000001       4.500885625361191        1.2744824228806726       191.739417013369
-0.1200000000000001       4.511529197468364        1.1878063918427466       190.26113029154962
-0.1200000000000001       4.572029591142922        1.238015783213109        190.1703642221376
-0.1200000000000001       4.582673163250095        1.151339752175183        189.28017617674377
-0.1200000000000001       4.643173556924653        1.2015491435455452       189.47073027101484
-0.12000000000000013      4.653817129031826        1.1148731125076192       189.68631470370372
-0.12000000000000012      4.714317522706384        1.1650825038779817       188.27012836050824
-0.12000000000000013      4.522172769575537        1.1011303608048206       190.85052145681033
-0.12000000000000013      4.593316735357268        1.064663721137257        191.18137916342312
-0.12000000000000015      4.53281634168271         1.0144543297668944       193.30116310438726
-0.1200000000000001       4.731018700699474        0.9704692023212124       188.19974101986
-0.1200000000000001       4.787137375697749        0.9934938898752899       184.17135989712935
-0.1200000000000001       4.725451641368444        1.0353403028401356       187.78571674983476
-0.1200000000000001       4.78157031636672         1.058364990394213        184.13485391825398
-0.1200000000000001       4.719884582037414        1.1002114033590584       187.42837983522293
-0.12000000000000013      4.77600325703569         1.123236090913136        184.7313453561655
-0.12000000000000013      4.843256050696024        1.0165185774293675       183.68858115183036
-0.12000000000000013      4.8376889913649945       1.0813896779482906       183.4144753079279
-0.12000000000000015      4.899374725694299        1.0395432649834448       182.7553322313217
-0.12000000000000013      4.659384188362856        1.0500020119886961       191.06590985143455
-0.1200000000000001       4.664951247693886        0.9851309114697732       191.94864741335223
-0.12000000000000013      4.598883794688298        0.9997926206183338       193.26012575848418
-0.12000000000000013      4.953291571342152        1.295602147473322        184.87931291944776
-0.12000000000000016      5.016199588540187        1.33424439218862         186.08700368750021
-0.12000000000000016      5.016429961288212        1.2574666425101635       183.577984905878
-0.12000000000000013      5.079337978486246        1.2961088872254616       192.40400695201703
-0.12000000000000013      5.079107605738221        1.372886636903918        199.76983070193086
-0.12000000000000016      5.142245995684281        1.3347511319407597       209.2051777768423
-0.12000000000000013      5.142015622936254        1.411528881619216        220.7119181117602
-0.12000000000000013      5.079568351234273        1.2193311375470048       187.0049703660589
-0.12000000000000013      5.142476368432307        1.257973382262303        199.70973208171426
-0.12000000000000015      5.1427067411803336       1.1811956325838464       192.92091511066522
-0.12000000000000016      4.955233793512516        1.2211258236096412       180.8469038327172
-0.12000000000000013      5.018372183458576        1.1829903186464827       181.18223478061356
-0.12000000000000016      5.081510573404636        1.1448548136833243       184.76749402734768
-0.12000000000000013      4.957176015682879        1.1466494997459606       179.7353129683719
-0.12000000000000013      5.020314405628939        1.1085139947828022       178.84743138790384
-0.12000000000000015      4.959118237853241        1.07217317588228         178.98821142416733
-0.12000000000000016      4.956347501881487        1.523277613930101        187.35000990935887
-0.12000000000000013      5.01823687556641         1.4860280364931395       193.7748453718551
-0.12000000000000016      5.080126249251332        1.4487784590561779       206.44526491928332
-0.12000000000000013      4.955328858368375        1.4473857917778412       185.01742945593134
-0.12000000000000013      5.017218232053298        1.4101362143408798       188.4080588775878
-0.12000000000000015      4.954310214855264        1.3714939696255817       183.6612499588784
-0.12000000000000013      4.774061034865326        1.1977124147768168       184.47676277323788
-0.12000000000000013      4.835746769194632        1.155866001811971        182.5500937966762
-0.12000000000000013      4.833804547024268        1.2303423256756518       183.37837529585624
-0.12000000000000016      4.895490281353574        1.1884959127108061       181.44579343738454
-0.12000000000000015      4.89354805918321         1.2629722365744867       184.77025927926428
-0.12000000000000013      4.8974325035239366       1.1140195888471256       181.32546383830902
-0.12000000000000012      4.705452340220869        1.456328392433239        180.04930381298232
-0.12000000000000013      4.768430791514302        1.4920386533455192       175.89229987384604
-0.12000000000000013      4.76741214800119         1.41614683119326         181.17053179678535
-0.12000000000000013      4.830390599294622        1.4518570921055403       180.2976894228952
-0.12000000000000013      4.831409242807734        1.5277489142577998       176.5769755134125
-0.12000000000000016      4.8933690505880545       1.4875673530178206       183.1054965513197
-0.12000000000000015      4.894387694101166        1.5634591751700802       182.3121087059264
-0.12000000000000013      4.829371955781511        1.3759652699532805       182.73494438694254
-0.12000000000000013      4.892350407074943        1.4116755308655609       183.35332032047523
-0.12000000000000015      4.891331763561832        1.3357837087133013       186.04570050370523
-0.12000000000000013      4.707668635842248        1.3835169202944249       182.73904835468818
-0.12000000000000013      4.769628443622569        1.3433353590544457       181.4612571411969
-0.12000000000000013      4.83158825140289         1.3031537978144663       183.69514248408368
-0.12000000000000012      4.709884931463627        1.3107054481556104       184.73904228472838
-0.12000000000000013      4.771844739243948        1.270523886915631        182.903089138023
-0.12000000000000013      4.712101227085006        1.237893976016796        186.92579781798963
-0.12000000000000016      4.703347686968873        1.6773488724594898       168.15853934200413
-0.12000000000000013      4.767027689346303        1.6393856400296867       169.12055365955575
-0.12000000000000016      4.8307076917237355       1.6014224075998835       173.92675081038496
-0.12000000000000013      4.704049238052871        1.603675379117406        170.98493080267048
-0.12000000000000013      4.767729240430302        1.565712146687603        170.60027317504512
-0.12000000000000013      4.70475078913687         1.5300018857753228       174.2004067211535
-0.1200000000000001       4.498669329739813        1.3472938950194873       188.42303980005565
-0.1200000000000001       4.569813295521543        1.3108272553519236       188.93687816566936
-0.1200000000000001       4.567596999900164        1.3836387274907378       184.23686911313757
-0.1200000000000001       4.638740965681896        1.3471720878231743       185.880357444393
-0.1200000000000001       4.636524670060517        1.4199835599619886       181.7289063093904
-0.1200000000000001       4.640957261303274        1.2743606156843597       188.19692968783306
-0.12000000000000013      4.687175536856229        2.681944104459201        87.77751754556307
-0.12000000000000013      4.753146965796357        2.7198518783836128       111.59278306963617
-0.12000000000000016      4.751885205825953        2.6412393174616757       109.10036103219132
-0.12000000000000013      4.817856634766082        2.679147091386088        134.44397106251054
-0.12000000000000012      4.819118394736485        2.7577596523080246       139.15224984379674
-0.1200000000000001       4.8838280637062095       2.7170548653104993       163.78589407482073
-0.12000000000000012      4.885089823676612        2.7956674262324364       168.82516162260774
-0.12000000000000013      4.816594874795679        2.6005345304641514       137.45549341127077
-0.12000000000000012      4.882566303735807        2.638442304388563        165.82502776581998
-0.12000000000000013      4.8813045437654035       2.5598297434666266       167.59752763115554
-0.12000000000000012      4.430003946934369        2.848241177169084        73.11743826304965
-0.12000000000000013      4.4942968444148335       2.806666908991613        62.15898900796679
-0.1200000000000001       4.429441451301321        2.7713430135081487       80.56714665444773
-0.12000000000000013      4.4937343487817865       2.7297687453306776       70.6611109866305
-0.12000000000000013      4.5585897418952985       2.7650926408141423       61.40155085698631
-0.12000000000000013      4.5580272462622515       2.688194477153207        71.52884091672803
-0.12000000000000015      4.622882639375764        2.723518372636671        72.02838014870915
-0.12000000000000013      4.622320143742717        2.6466202089757362       78.97361947586657
-0.1200000000000001       4.428878955668274        2.694444849847213        83.00876147211261
-0.1200000000000001       4.4931718531487395       2.652870581669742        74.11812473879657
-0.12000000000000012      4.5574647506292045       2.6112963134922715       75.96056980448643
-0.1200000000000001       4.4283164600352265       2.6175466861862775       86.08983912197283
-0.12000000000000012      4.492609357515692        2.575972418008807        79.31912506232595
-0.1200000000000001       4.4277539644021795       2.540648522525342        96.59754669286421
-0.12000000000000012      4.686081822187669        2.370014564199058        108.20414690120913
-0.12000000000000013      4.751064919824534        2.4072921622665686       123.44655067204008
-0.12000000000000013      4.752048334516614        2.330599552945481        125.16909354633381
-0.12000000000000013      4.817031432153478        2.3678771510129915       140.49619561229318
-0.12000000000000012      4.816048017461399        2.4445697603340797       143.62590425171177
-0.12000000000000013      4.882014529790344        2.405154749080502        163.38049330944324
-0.12000000000000013      4.881031115098264        2.4818473584015903       166.95527711190397
-0.12000000000000013      4.818014846845559        2.291184541691903        146.4378719570774
-0.12000000000000013      4.882997944482424        2.328462139759414        166.19199381127137
-0.12000000000000015      4.883981359174504        2.2517695304383256       170.22202070351085
-0.12000000000000016      4.686902108189089        2.603961719394165        90.38915287208755
-0.12000000000000013      4.751611777158813        2.5632569323966403       116.74071525266953
-0.12000000000000013      4.81632144612854         2.5225521453991155       143.83942700767594
-0.12000000000000013      4.686628679521949        2.5259793343291292       95.91263614523984
-0.12000000000000013      4.751338348491673        2.4852745473316045       123.26286934453191
-0.12000000000000013      4.686355250854809        2.4479969492640934       101.66676086218177
-0.1200000000000001       4.4923359288485525       2.497990032943771        91.15582009868073
-0.1200000000000001       4.557191321962065        2.5333139284272357       80.5313711268033
-0.1200000000000001       4.6220467150755775       2.5686378239107004       80.99424639453993
-0.1200000000000001       4.556917893294925        2.4553315433622          91.91631126708836
-0.12000000000000012      4.621773286408437        2.4906554388456645       86.30896867034708
-0.1200000000000001       4.621499857741297        2.4126730537806287       96.49956759822804
-0.12000000000000013      4.696758150301886        2.0605802929378703       137.55777353437847
-0.12000000000000016      4.760055580602276        2.09852384949959         145.9808544068862
-0.12000000000000013      4.7608938060064085       2.022088819495666        148.01116752129983
-0.12000000000000013      4.824191236306798        2.0600323760573858       155.25122213429563
-0.12000000000000013      4.823353010902667        2.136467406061309        158.22800375553967
-0.12000000000000013      4.887488666607189        2.097975932619105        168.54188264271738
-0.12000000000000015      4.886650441203058        2.1744109626230284       173.47969744307414
-0.12000000000000012      4.82502946171093         1.9835973460534624       155.83317104590134
-0.12000000000000012      4.88832689201132         2.0215409026151816       167.546811602951
-0.12000000000000012      4.889165117415452        1.9451058726112582       165.136758673266
-0.12000000000000016      4.698230146697632        1.983190811153796        147.6128636312087
-0.12000000000000013      4.762365802402154        1.9446993377115922       153.8640244338304
-0.1200000000000001       4.8265014581066765       1.906207864269388        159.36270222356467
-0.12000000000000013      4.699702143093379        1.9058013293697216       151.74694173911257
-0.12000000000000013      4.763837798797901        1.8673098559275179       157.30743478192747
-0.12000000000000015      4.701174139489126        1.8284118475856475       156.02699077352003
-0.12000000000000013      4.6887509042162225       2.2926559963837607       117.1707363191054
-0.12000000000000013      4.7547174165451676       2.2532409851301836       134.80427793668858
-0.12000000000000016      4.820683928874113        2.213825973876606        154.6577395718895
-0.12000000000000013      4.691419986244777        2.215297428568464        122.43715979062631
-0.12000000000000013      4.757386498573722        2.1758824173148863       140.9658086371403
-0.12000000000000015      4.694089068273332        2.137938860753167        127.84243548327777
-0.12000000000000013      4.422252248147342        2.228023004895801        127.15783890245132
-0.12000000000000016      4.488209641657424        2.263520894721615        114.14478679124342
-0.12000000000000016      4.490878723685977        2.186162326906318        121.46133757024401
-0.12000000000000013      4.55683611719606         2.221660216732132        113.4287382435847
-0.12000000000000013      4.554167035167506        2.2990187845474295       109.56281538739441
-0.12000000000000016      4.622793510706142        2.2571581065579465       112.77462736843414
-0.12000000000000013      4.620124428677587        2.3345166743732433       107.83484221139099
-0.12000000000000013      4.559505199224613        2.1443016489168354       122.24319359517294
-0.12000000000000013      4.625462592734696        2.1797995387426496       117.50535485553164
-0.12000000000000015      4.6281316747632495       2.102440970927353        125.67242173093317
-0.1200000000000001       4.42637853533847         2.4624921431179567       106.49314848794229
-0.1200000000000001       4.490960499784842        2.4198336535363856       102.59318319394463
-0.1200000000000001       4.555542464231215        2.377175163954815        103.84857587050526
-0.12000000000000012      4.425003106274761        2.3843357637105713       112.59377949250744
-0.12000000000000013      4.489585070721134        2.341677274129           108.93823734633341
-0.12000000000000013      4.423627677211051        2.306179384303186        118.86662313019205
-0.12000000000000012      4.12837404383571         2.4031774158641364       166.65779861555038
-0.1200000000000001       4.2032190239773275       2.437545192529438        145.08767768144514
-0.12000000000000013      4.201843594913618        2.3593888131220524       149.85406496554043
-0.12000000000000013      4.2766885750552355       2.3937565897873543       132.38444935402006
-0.1200000000000001       4.278064004118945        2.4719129691947392       130.92623276635578
-0.1200000000000001       4.351533555196852        2.4281243664526553       120.07739676882247
-0.1200000000000001       4.352908984260562        2.5062807458600407       117.68669601437361
-0.12000000000000013      4.275313145991526        2.3156002103799684       141.4835253524268
-0.12000000000000013      4.3501581261331435       2.34996798704527         125.69526497829304
-0.12000000000000015      4.348782697069435        2.2718116076378845       134.91684939640578
-0.1200000000000001       4.449697874290369        1.9025550041049786       155.07472071525046
-0.1200000000000001       4.511462943293248        1.9420613263132012       144.2159209003724
-0.1200000000000001       4.512934939688995        1.8646718445291273       153.36656675877362
-0.1200000000000001       4.574700008691874        1.9041781667373503       146.0646792710392
-0.12000000000000012      4.573228012296127        1.9815676485214244       139.7556059693598
-0.12000000000000013      4.636465077694753        1.9436844889455733       144.38542376006166
-0.12000000000000013      4.634993081299006        2.0210739707296472       137.44012301035832
-0.12000000000000012      4.576172005087621        1.826788684953276        154.1863740007211
-0.12000000000000013      4.6379370740905          1.8662950071614988       149.3643154854505
-0.12000000000000013      4.639409070486247        1.7889055253774244       156.59242537906752
-0.12000000000000013      4.429113654683098        2.1466560046980954       134.99125687347947
-0.12000000000000013      4.497740130221734        2.104795326708613        131.40143205616042
-0.12000000000000013      4.56636660576037         2.06293464871913         132.47237592182077
-0.12000000000000012      4.435975061218855        2.0652890045003898       140.40654012403792
-0.12000000000000012      4.504601536757491        2.023428326510907        137.3675257668956
-0.12000000000000012      4.442836467754612        1.9839220043026842       146.0319832181853
-0.1200000000000001       4.464615447448391        1.6109465792219109       176.365600038445
-0.1200000000000001       4.524123119557511        1.6459655258668264       168.8900042728646
-0.1200000000000001       4.52482467064151         1.572292032524743        175.22018592696497
-0.1200000000000001       4.584332342750631        1.6073109791696585       171.08946097250055
-0.12000000000000012      4.583630791666632        1.680984472511742        166.16970649755865
-0.1200000000000001       4.643840014859752        1.642329925814574        169.55403487487465
-0.12000000000000013      4.6431384637757525       1.7160034191566576       164.56763262304077
-0.1200000000000001       4.58503389383463         1.533637485827575        175.53011664432705
-0.12000000000000012      4.644541565943751        1.5686564324724905       172.80134983318686
-0.1200000000000001       4.645243117027748        1.494982939130407        176.76899455043164
-0.1200000000000001       4.4558970004811576       1.5359472000534924       181.4040717320754
-0.1200000000000001       4.516106223674277        1.4972926533563244       179.41502093834146
-0.1200000000000001       4.5763154468673966       1.4586381066591565       179.1257999862701
-0.1200000000000001       4.447178553513925        1.4609478208850737       184.54615915322717
-0.1200000000000001       4.507387776707045        1.4222932741879057       182.69884991616277
-0.1200000000000001       4.438460106546692        1.385948441716655        187.89864993701252
-0.1200000000000001       4.453427267579875        1.8296528978842115       161.23092929881662
-0.1200000000000001       4.516664332978501        1.7917697383083604       159.77030486863356
-0.1200000000000001       4.579901398377127        1.7538865787325089       160.72150686466614
-0.1200000000000001       4.45715666086938         1.7567507916634448       164.68708396919024
-0.1200000000000001       4.520393726268006        1.7188676320875933       163.52413173719611
-0.1200000000000001       4.460886054158886        1.683848685442678        168.33749013430918
-0.12000000000000013      4.240267945735122        1.765078676898496        179.4467638947995
-0.12000000000000013      4.292625427873933        1.7994477587001163       172.3757422606962
-0.12000000000000013      4.296354821163439        1.7265456524793497       178.40021612734418
-0.1200000000000001       4.348712303302251        1.7609147342809701       171.0403394296467
-0.12000000000000012      4.344982910012745        1.8338168405017372       167.46807676883094
-0.1200000000000001       4.401069785441063        1.7952838160825908       166.42773786077447
-0.12000000000000012      4.397340392151557        1.868185922303358        163.06516628335822
-0.12000000000000012      4.352441696591756        1.6880126280602035       177.47157615923578
-0.1200000000000001       4.404799178730568        1.7223817098618242       169.76901850029427
-0.12000000000000012      4.408528572020073        1.6494796036410573       177.3203199511894
-0.1200000000000001       4.249611794459577        1.5331701634072927       186.73405972506708
-0.1200000000000001       4.30336270770678         1.552614267360947        182.30158529743704
-0.1200000000000001       4.294644260739548        1.4776148881925286       187.67850496222005
-0.1200000000000001       4.34839517398675         1.4970589921461832       183.39595769155696
-0.1200000000000001       4.357113620953983        1.572058371314602        181.57368593240815
-0.1200000000000001       4.402146087233954        1.5165030960998378       182.5811629426415
-0.1200000000000001       4.4108645342011865       1.5915024752682563       181.16465138396737
-0.1200000000000001       4.339676727019519        1.4220596129777645       188.11638267427517
-0.1200000000000001       4.393427640266722        1.441503716931419        185.3502119598706
-0.1200000000000001       4.38470919329949         1.3665043377630004       189.22725242793848
-0.12000000000000013      4.242603907916235        1.707101548525695        181.9128720527587
-0.1200000000000001       4.2986907833445525       1.668568524106549        180.90477015381245
-0.1200000000000001       4.3547776587728695       1.6300354996874025       181.374985492939
-0.12000000000000012      4.244939870097349        1.6491244201528943       182.85805183170544
-0.1200000000000001       4.301026745525666        1.610591395733748        181.63044540365556
-0.12000000000000012      4.247275832278463        1.5911472917800935       184.06538134333204
-0.12000000000000012      1.7360196494457518       0.38145714558558497      241.66137535327508
-0.1200000000000001       1.774126447258116        0.3187385120056112       268.1914192467674
-0.12000000000000013      1.6978276721790833       0.318790650620634        260.19925531309866
-0.1200000000000001       1.7359344699914472       0.25607201704066024      295.2124951972019
-0.1200000000000001       1.81223324507048         0.25601987842563745      307.266152110072
-0.1200000000000001       1.7740412678038113       0.19335338346068648      337.0437536865002
-0.1200000000000001       1.850340042882844        0.19330124484566372      348.1874585590444
-0.12000000000000012      1.6596356949124147       0.25612415565568303      283.35028356128146
-0.1200000000000001       1.6977424927247786       0.19340552207570927      320.31567334643466
-0.12000000000000013      1.6214437176457461       0.19345766069073206      308.001067967478
-0.12000000000000013      1.6609781079510872       0.38239771231690767      237.28688446937036
-0.12000000000000013      1.6227861306844187       0.31973121735195664      252.98393878044106
-0.12000000000000013      1.58459415341775         0.25706472238700573      275.37384512111566
-0.12000000000000013      1.5859365664564227       0.3833382790482303       226.37977965900276
-0.12000000000000013      1.547744589189754        0.32067178408327934      241.2616494305306
-0.12000000000000015      1.510895024961758        0.38427884577955296      216.06299418147015
-0.12000000000000012      2.040449729829753        0.3811703305205034       265.9621325950327
-0.12000000000000013      2.0785759634856227       0.31847137950404253      296.7829946702373
-0.1200000000000001       2.002449007546116        0.3185234007068          293.353867132094
-0.1200000000000001       2.0405752412019864       0.25582444969033913      331.2876311339143
-0.12000000000000012      2.1167021971414925       0.2557724284875816       338.36429357194254
-0.1200000000000001       2.0787014748578563       0.19312549867387818      375.05072862665844
-0.12000000000000013      2.1548284307973624       0.1930734774711207       380.8454442857118
-0.1200000000000001       1.9644482852624803       0.2558764708930967       321.6386623464487
-0.1200000000000001       2.00257451891835         0.19317751987663576      360.7774407998584
-0.1200000000000001       1.926447562978844        0.1932295410793933       350.7964309285404
-0.12000000000000013      1.9643422097337528       0.3812420342867738       263.6396442998707
-0.1200000000000001       1.9263414874501166       0.31859510447307043      286.7300772151668
-0.1200000000000001       1.8883407651664799       0.25594817465936703      314.26670354964233
-0.12000000000000012      1.8882346896377524       0.3813137380530442       253.32873684818284
-0.1200000000000001       1.8502339673541162       0.3186668082393408       275.38875608761083
-0.12000000000000013      1.8121271695417522       0.38138544181931455      243.44537866088407
-0.1200000000000001       2.9513903505222703       0.3791941936118336       291.94775314821834
-0.1200000000000001       2.9892693719457295       0.316416314648294        324.02385172435595
-0.1200000000000001       2.913542762891715        0.3168985177995856       326.8148146554529
-0.1200000000000001       2.951421784315175        0.2541206388360461       357.46261307724023
-0.1200000000000001       3.027148393369189        0.25363843568475447      355.3949882378348
-0.1200000000000001       2.9893008057386345       0.19134275987250648      389.5937721729626
-0.1200000000000001       3.065027414792649        0.19086055672121488      386.8927469624243
-0.1200000000000001       2.8756951752611606       0.2546028419873376       361.77608484946455
-0.1200000000000001       2.9135741966846203       0.19182496302379806      393.7997533997636
-0.1200000000000001       2.8378475876306055       0.19230716617508964      396.73941643135356
-0.12000000000000009      3.2541499778725695       0.3783119018567103       275.1636629236115
-0.1200000000000001       3.2923738172911614       0.31632755800618895      304.9831851844027
-0.1200000000000001       3.2163390924584543       0.3157545958319516       306.2387163001416
-0.1200000000000001       3.254562931877046        0.25377025198143016      342.83655686894684
-0.1200000000000001       3.3305976567097537       0.2543432141556675       333.74396889344496
-0.1200000000000001       3.2927867712956385       0.1917859081309088       372.87481525195636
-0.1200000000000001       3.368821496128346        0.19235887030514615      363.1143358369997
-0.1200000000000001       3.178528207044339        0.2531972898071928       347.39184663746505
-0.1200000000000001       3.216752046462931        0.19121294595667143      386.32200814325074
-0.1200000000000001       3.1407173216302238       0.19063998378243407      389.1838679723711
-0.1200000000000001       3.1784600710349946       0.3785324747954912       271.9403343470369
-0.1200000000000001       3.140649185620879        0.3159751687707324       307.8932330202567
-0.1200000000000001       3.102838300206764        0.2534178627459736       347.72529794691735
-0.1200000000000001       3.1027701641974197       0.378753047734272        279.4644243634135
-0.1200000000000001       3.0649592787833044       0.31619574170951326      317.27756445681405
-0.1200000000000001       3.027080257359845        0.3789736206730528       287.31348367985163
-0.1200000000000001       3.4828835570354992       0.38029580105534566      252.98415268940718
-0.1200000000000001       3.4448628700664488       0.3176501574719458       286.0129141636276
-0.1200000000000001       3.4068421830973974       0.255004513888546        325.4872801078897
-0.1200000000000001       3.406639030647856        0.37963450132246723      262.71400478355855
-0.1200000000000001       3.368618343678805        0.3169888577390674       297.86676731275827
-0.1200000000000001       3.3303945042602128       0.37897320158958875      272.91944913628066
-0.12000000000000015      3.1020779205199203       0.6270919757971386       154.65029143048488
-0.12000000000000013      3.1400959348580826       0.5648969573120315       184.65864669091457
-0.12000000000000016      3.064406028020507        0.5651175302508123       178.7569433851584
-0.12000000000000013      3.10242404235867         0.5029225117657053       212.2185044851227
-0.12000000000000012      3.178113949196245        0.5027019388269245       214.1137912591816
-0.1200000000000001       3.140442056696832        0.4407274932805982       243.17648652434954
-0.1200000000000001       3.2161319635344072       0.4405069203418174       244.6511999252557
-0.12000000000000013      3.026734135521095        0.5031430847044861       215.5481699269349
-0.12000000000000012      3.0647521498592574       0.44094806621937904      249.1955069808497
-0.12000000000000013      2.9890622430216824       0.4411686391581598       254.27840915997976
-0.1200000000000001       2.647938009530241        0.3791971110270268       291.1341488602264
-0.1200000000000001       2.6859535071476937       0.3169007058609805       323.682708196664
-0.1200000000000001       2.6099355024525313       0.31668908558245973      327.3257821430374
-0.1200000000000001       2.647951000069983        0.25439268041641344      362.6407121884673
-0.1200000000000001       2.723969004765146        0.2546043006949342       362.42104978743225
-0.1200000000000001       2.685966497687436        0.19209627525036707      403.3590231479026
-0.1200000000000001       2.7619845023825986       0.19230789552888794      401.13527407986214
-0.1200000000000001       2.571932995374821        0.25418106013789254      359.88393859049575
-0.1200000000000001       2.6099484929922734       0.19188465497184626      396.8239850308323
-0.1200000000000001       2.533930488297111        0.19167303469332542      392.56130309948526
-0.1200000000000001       2.8755272652742634       0.3791949229656319       286.97874818307764
-0.1200000000000001       2.8376796776437083       0.31689924715338397      324.88050659387636
-0.1200000000000001       2.7998320900131533       0.2546035713411359       358.5377586448789
-0.1200000000000001       2.7996641800262556       0.3791956523194302       285.2886211773795
-0.1200000000000001       2.761816592395701        0.3168999765071822       321.74593317180626
-0.1200000000000001       2.7238010947782483       0.3791963816732285       283.7575953833284
-0.12000000000000012      2.3442561118403997       0.37903279223550823      283.4759883634509
-0.1200000000000001       2.38217407918515         0.31656584648882075      315.7453971857538
-0.12000000000000013      2.306430749993608        0.3168682257902961       316.8712305384888
-0.1200000000000001       2.3443487173383586       0.2544012800436087       355.10910904516766
-0.1200000000000001       2.4200920465299003       0.25409890074213326      356.80317429298486
-0.1200000000000001       2.3822666846831084       0.19193433429692114      398.7394263135207
-0.1200000000000001       2.4580100138746506       0.19163195499544577      398.14479154051645
-0.12000000000000012      2.268605388146816        0.254703659345084        348.3858063161397
-0.1200000000000001       2.3065233554915663       0.1922367135983965       387.8665228380192
-0.12000000000000013      2.2307800263000246       0.19253909289987187      380.29732900442787
-0.12000000000000013      2.268304516337738        0.379567176806757        282.8414622372034
-0.12000000000000013      2.230479154490946        0.3174026103615449       311.2886574360653
-0.12000000000000013      2.1926537926441543       0.25523804391633276      341.57127961483025
-0.12000000000000012      2.1923529208350763       0.3801015613780058       273.54311836387944
-0.12000000000000012      2.1545275589882844       0.3179369949327937       300.78277026209975
-0.12000000000000013      2.1164013253324145       0.3806359459492546       264.58227108126084
-0.1200000000000001       2.572017535107781        0.37915603132914716      292.680693519056
-0.1200000000000001       2.534015028030071        0.31664800588458003      324.47887802520427
-0.1200000000000001       2.4960125209523607       0.2541399804400129       355.3658817033117
-0.1200000000000001       2.4960970606853206       0.3791149516312675       285.8631968564817
-0.1200000000000001       2.4580945536076104       0.3166069261867004       316.39686240694334
-0.1200000000000001       2.42017658626286         0.3790738719333879       279.2974489106532
-0.12000000000000013      2.7980232064686885       0.6285420950724706       156.33735040792337
-0.12000000000000013      2.836364992482084        0.5662051197073114       187.42012804747128
-0.12000000000000013      2.7605019072340773       0.5662058490611096       187.99389933631613
-0.1200000000000001       2.798843693247472        0.5038688736959503       215.59572720505946
-0.12000000000000012      2.8747067784954794       0.5038681443421521       220.59549694040658
-0.1200000000000001       2.8371854792608677       0.44153189833079115      248.9302126401631
-0.12000000000000012      2.913048564508875        0.4415311689769928       254.36011183658064
-0.12000000000000012      2.7229806079994647       0.5038696030497487       220.964181324607
-0.1200000000000001       2.7613223940128604       0.44153262768458945      248.7909017289649
-0.12000000000000012      2.685459308764853        0.44153335703838775      254.62275473815004
-0.12000000000000016      3.0260642420071124       0.6274545056159716       147.21860093264985
-0.12000000000000013      2.9883923495077          0.5654800600696455       180.20914948544115
-0.12000000000000013      2.9507204570082872       0.5035056145233192       219.03924980346216
-0.12000000000000013      2.9500505634943046       0.6278170354348046       149.15616216308575
-0.12000000000000013      2.912378670994892        0.5658425898884784       185.67962248079243
-0.12000000000000015      2.8740368849814963       0.6281795652536375       151.64329045618067
-0.1200000000000001       2.495195981587593        0.627790204838987        151.9207029724898
-0.1200000000000001       2.533381488573255        0.5656419313859969       177.99852805528076
-0.1200000000000001       2.4574610141507947       0.5656008516881172       184.1638167933522
-0.1200000000000001       2.4956465211364565       0.5034525782351273       213.4754560918955
-0.1200000000000001       2.571566995558917        0.5034936579330069       216.34372671918152
-0.1200000000000001       2.5338320281221183       0.44130430478213717      252.1319460275192
-0.1200000000000001       2.6097525025445787       0.4413453844800169       255.8589105091329
-0.1200000000000001       2.419726046713996        0.5034114985372475       216.36310437658454
-0.1200000000000001       2.4579115536996583       0.4412632250842575       246.81207130520986
-0.1200000000000001       2.381991079277198        0.44122214538637783      249.3568882221549
-0.12000000000000013      2.722316400248415        0.6283541225140997       155.03987776106197
-0.1200000000000001       2.684795101013803        0.5660178765027388       186.73325999929443
-0.1200000000000001       2.647273801779191        0.5036816304913778       220.06824394024162
-0.12000000000000012      2.6466095940281407       0.6281661499557287       150.50520848362646
-0.1200000000000001       2.609088294793529        0.5658299039443678       180.70786616753887
-0.12000000000000012      2.570902787807867        0.6279781773973578       146.47257908002018
-0.12000000000000012      2.191855235104409        0.63032308959401         151.51092695344656
-0.12000000000000013      2.2299554542884064       0.5675005152543845       174.2082475956388
-0.12000000000000013      2.154003858785745        0.5680348998256333       179.33129685079646
-0.12000000000000013      2.1921040779697427       0.5052123254860078       206.9964986800376
-0.12000000000000012      2.2680556734724044       0.504677940914759        211.2152900270879
-0.12000000000000013      2.2302042971537404       0.44238975114638246      244.77234767713932
-0.12000000000000013      2.306155892656402        0.4418553665751336       250.6490927840614
-0.12000000000000012      2.116152482467081        0.5057467100572567       207.35770008654305
-0.12000000000000012      2.1542527016510786       0.44292413571763123      236.9661172158324
-0.12000000000000013      2.078301106148417        0.44345852028888         236.73104843246375
-0.1200000000000001       2.419360794966797        0.6284234260277427       155.38619537644684
-0.1200000000000001       2.3816258275299984       0.5662340728768729       184.24836234594588
-0.1200000000000001       2.3438908600932002       0.5040447197260033       215.90797854041375
-0.1200000000000001       2.3435256083460008       0.6290566472164985       150.07502397752546
-0.1200000000000001       2.3057906409092026       0.5668672940656287       176.86449756225
-0.1200000000000001       2.267690421725205        0.6296898684052542       145.4835754128418
-0.12000000000000012      3.404632029158957        0.628353034731214        158.37460298140624
-0.12000000000000013      3.4432560427250034       0.5665040512454664       181.30988624652355
-0.1200000000000001       3.3670115163373597       0.5658427515125881       176.50440447907488
-0.1200000000000001       3.4056355299034062       0.5039937680268406       204.77555098398818
-0.12000000000000012      3.48188005629105         0.504655067759719        204.38408192016664
-0.1200000000000001       3.4442595434694527       0.4421447845410931       230.35655421136138
-0.12000000000000013      3.520504069857096        0.44280608427397156      229.21786353710664
-0.1200000000000001       3.329391003515763        0.5033324682939622       209.03678019706098
-0.1200000000000001       3.3680150170818095       0.4414834848082147       238.54330149200754
-0.1200000000000001       3.2917704906941663       0.4408221850753362       245.2273829879216
-0.12000000000000013      3.328993501999197        0.6280377699976952       151.65269467890042
-0.12000000000000013      3.2913729891776007       0.5655274867790693       177.90892287579794
-0.1200000000000001       3.2537524763560035       0.5030172035604433       213.29927899831148
-0.12000000000000013      3.2533549748394384       0.6277225052641763       154.734563981098
-0.12000000000000013      3.2157344620178416       0.5652122220455504       184.498988558647
-0.12000000000000015      3.177716447679679        0.6274072405306574       158.69878586221446
-0.12000000000000012      3.7090593237601546       0.6302824118278972       165.10211126371243
-0.12000000000000013      3.747716258407343        0.5674256827888904       179.00830960457205
-0.12000000000000013      3.671576513675902        0.5679510840679789       175.77088654171797
-0.12000000000000013      3.71023344832309         0.505094355028972        195.76795202268207
-0.12000000000000013      3.7863731930545312       0.5045689537498834       194.06707900273642
-0.12000000000000013      3.7488903829702775       0.44223762598996513      214.46938400640565
-0.12000000000000015      3.8250301277017194       0.44171222471087646      211.5759723803231
-0.12000000000000012      3.634093703591649        0.5056197563080607       199.9430981384229
-0.12000000000000013      3.672750638238837        0.44276302726905375      222.64508269616587
-0.12000000000000013      3.596610893507396        0.4432884285481424       229.54481225031878
-0.12000000000000013      3.6329525001098557       0.6298000675537263       159.04074430836727
-0.12000000000000013      3.595469690025602        0.5674687397938081       176.1530092054585
-0.12000000000000013      3.557986879941349        0.5051374120338898       203.5996825228405
-0.12000000000000012      3.556845676459556        0.6293177232795556       160.626202229734
-0.12000000000000012      3.519362866375303        0.5669863955196373       181.31803387491297
-0.12000000000000013      3.4807388528092567       0.6288353790053847       163.2317072110631
-0.12000000000000013      3.938214193367838        0.620700308795032        169.9717626730099
-0.12000000000000013      3.9004861714791317       0.5610376141003135       177.46733342148474
-0.12000000000000013      3.862758149590426        0.501374919405595        194.17528466357697
-0.12000000000000012      3.8618292368319436       0.6238943431393205       169.66551752667507
-0.12000000000000013      3.824101214943237        0.5642316484446019       179.84514938674744
-0.12000000000000013      3.785444280296049        0.6270883774836089       170.08588688314342
-0.12000000000000013      2.6423593023013083       0.8755867905163924       72.01306868651533
-0.12000000000000016      2.6812752783431533       0.813825616655412        84.05998919890921
-0.12000000000000013      2.6055684721228793       0.813637644097041        88.2640067032026
-0.12000000000000013      2.6444844481647243       0.7518764702360606       103.45776066515404
-0.12000000000000013      2.720191254384998        0.7520644427944315       104.66552315232803
-0.12000000000000013      2.683400424206569        0.6901152963750802       128.16620368888962
-0.12000000000000015      2.759107230426843        0.690303268933451        130.16578880665855
-0.12000000000000012      2.5687776419444504       0.7516884976776896       106.77043858023427
-0.12000000000000012      2.6076936179862953       0.6899273238167092       125.45900132401431
-0.12000000000000012      2.5319868117660214       0.6897393512583382       128.72636058760642
-0.12000000000000013      2.946715701560517        0.8785796290092943       78.39001696240966
-0.12000000000000016      2.985556256300367        0.8157077157062554       96.1810622253212
-0.12000000000000016      2.9095425777875596       0.8160702455250884       92.12900630234657
-0.12000000000000013      2.9483831325274106       0.7531983322220495       108.04721830135574
-0.12000000000000013      3.0243968110402184       0.7528358024032165       113.11129354663626
-0.12000000000000016      2.9872236872672615       0.6903264189190106       128.12033866301417
-0.12000000000000015      3.063237365780069        0.6899638891001776       133.1502636927441
-0.12000000000000013      2.8723694540146028       0.7535608620408825       109.53535030844841
-0.12000000000000013      2.9112100087544537       0.6906889487378436       127.53053519798985
-0.12000000000000015      2.8351963302416454       0.6910514785566766       130.57132584312342
-0.12000000000000016      2.870626601745715        0.8778314193860689       71.26580024612433
-0.12000000000000013      2.833453477972758        0.815322035901863        88.53460653295167
-0.12000000000000016      2.7962803541998005       0.752812652417657        107.17101585172513
-0.12000000000000013      2.794537501930913        0.8770832097628434       69.34908737939779
-0.12000000000000013      2.7573643781579555       0.8145738262786375       85.00021274339568
-0.12000000000000015      2.7184484021161106       0.8763350001396178       68.70185840704372
-0.1200000000000001       3.2521420181076612       0.8750397691096188       102.93138305791628
-0.1200000000000001       3.290264520870485        0.8133680855150176       115.37223802995007
-0.12000000000000013      3.214625993710726        0.8130528207814989       106.77405824326789
-0.12000000000000013      3.2527484964735494       0.7513811371868976       122.26323366451143
-0.1200000000000001       3.328387023633309        0.7516964019204164       126.42857557641415
-0.1200000000000001       3.2908709992363736       0.6897094535922964       137.46276266437062
-0.1200000000000001       3.3665095263961327       0.6900247183258152       141.06729720158194
-0.12000000000000013      3.1771099693137907       0.7510658724533787       118.27526706050459
-0.12000000000000013      3.2152324720766146       0.6893941888587776       138.42766682047792
-0.12000000000000015      3.1395939449168555       0.6890789241252587       137.29614810123013
-0.1200000000000001       3.175785438970875        0.8759247340845376       93.57562828056933
-0.12000000000000013      3.1382694145739394       0.8139377857564175       100.05491534013241
-0.12000000000000013      3.100753390177004        0.7519508374282975       114.9619101110057
-0.12000000000000012      3.099428859834089        0.8768096990594565       88.94517755639217
-0.12000000000000013      3.0619128354371536       0.8148227507313365       98.87431967036039
-0.12000000000000013      3.0230722806973027       0.8776946640343755       85.5330442935485
-0.12000000000000012      3.10857140619601         1.1266464522871875       108.91846854849128
-0.1200000000000001       3.144464059173923        1.0637447814927952       102.27578956472266
-0.12000000000000013      3.068107480037137        1.0646297464677144       99.49646969672048
-0.12000000000000013      3.1040001330150493       1.001728075673322        93.79548658525628
-0.1200000000000001       3.180356712151836        1.000843110698403        96.25795008829442
-0.1200000000000001       3.1398927859929624       0.9388264048789297       90.02522587738214
-0.1200000000000001       3.2162493651297486       0.9379414399040109       94.37233791506327
-0.12000000000000013      3.0276435538782636       1.002613040648241        84.7264967107465
-0.12000000000000013      3.0635362068561762       0.9397113698538487       84.84577903887308
-0.12000000000000015      2.9871796277193905       0.9405963348287677       76.35529886986915
-0.12000000000000012      3.5549862829006593       0.8748600910912153       131.60907944017063
-0.12000000000000013      3.593504543115533        0.8137156712753857       139.56811946413444
-0.12000000000000013      3.5173977194652335       0.8132333270012149       130.8456639040718
-0.12000000000000013      3.5559159796801074       0.7520889071853855       141.20587044584914
-0.12000000000000012      3.6320228033304067       0.7525712514595563       145.1696955379607
-0.12000000000000013      3.5944342398949813       0.6909444873695558       150.35452024478062
-0.12000000000000013      3.67054106354528         0.6914268316437266       153.6561142727119
-0.12000000000000012      3.479809156029808        0.7516065629112146       135.34815265434858
-0.12000000000000012      3.518327416244682        0.6904621430953851       150.0903126228479
-0.12000000000000013      3.4422205925943823       0.6899797988212142       147.2120619641095
-0.1200000000000001       3.47927521670241         0.8749050105958162       121.71156414740763
-0.1200000000000001       3.4416866532669843       0.8132782465058159       122.21093770164002
-0.1200000000000001       3.4040980898315585       0.7516514824158155       129.72727317733776
-0.1200000000000001       3.4035641505041605       0.8749499301004171       115.82370707926347
-0.1200000000000001       3.3659755870687347       0.8133231660104168       119.07240106358208
-0.1200000000000001       3.327853084305911        0.8749948496050179       110.76345297556668
-0.12000000000000013      3.852998494533141        0.8666861812806775       159.27868077645832
-0.12000000000000016      3.893398658375789        0.8043912045731941       163.6483640682544
-0.12000000000000016      3.8170137018398944       0.8075852389174825       155.89588422834157
-0.12000000000000013      3.8574138656825423       0.745290262209999        161.70369897718822
-0.12000000000000013      3.933798822218437        0.7420962278657106       165.560294965466
-0.12000000000000013      3.89781402952519         0.6829952855025155       165.97378007209826
-0.12000000000000013      3.9741989860610847       0.6798012511582272       169.46863794604403
-0.12000000000000013      3.781028909146648        0.7484842965542874       155.52061395893205
-0.12000000000000013      3.8214290729892957       0.6861893198468039       164.40074540989437
-0.12000000000000013      3.745044116453401        0.6893833541910923       160.27917492221502
-0.12000000000000016      3.77849544162502         0.868729658733312        150.20246173477716
-0.12000000000000013      3.742510648931774        0.8096287163701169       147.39370053747132
-0.12000000000000013      3.7065258562385277       0.7505277740069217       148.91217588358307
-0.12000000000000013      3.7039923887169          0.8707731361859464       144.47848041990233
-0.12000000000000013      3.6680075960236533       0.8116721938227514       143.25336029678343
-0.12000000000000013      3.6294893358087794       0.8728166136385809       139.19559937265018
-0.12000000000000016      4.078541849741599        0.8728573504607055       174.14170953431545
-0.12000000000000013      4.043760895181428        0.8085053173598793       169.95752718861755
-0.12000000000000016      4.0089799406212565       0.7441532842590532       168.54781180110427
-0.12000000000000013      4.00336073133878         0.8708002940673627       169.63267342598448
-0.12000000000000013      3.968579776778608        0.8064482609665367       166.4547196081975
-0.12000000000000015      3.92817961293596         0.8687432376740202       165.4631862068432
-0.1200000000000001       4.352698206337538        1.318582562948981        189.46565044780937
-0.1200000000000001       4.300096565365535        1.272853514575379        189.3705172596006
-0.1200000000000001       4.247494924393531        1.227124466201777        190.33981039748227
-0.1200000000000001       4.194893283421528        1.1813954178281751       190.95070801137643
-0.1200000000000001       4.275654753095617        1.3262160633497255       189.56599622825746
-0.1200000000000001       4.223053112123614        1.2804870149761236       190.20027295133198
-0.1200000000000001       4.17045147115161         1.2347579666025217       191.76113365268577
-0.1200000000000001       4.198611299853695        1.3338495637504701       190.7040027519264
-0.1200000000000001       4.146009658881692        1.2881205153768682       192.9409551421985
-0.1200000000000001       4.121567846611774        1.3414830641512148       190.8768978625078
-0.1200000000000001       4.153578833573724        1.3894048389652343       188.55523096803864
-0.1200000000000001       4.230622286815646        1.3817713385644896       190.75392856573157
-0.1200000000000001       4.185589820535675        1.4373266137792537       188.71283082143367
-0.1200000000000001       4.262633273777597        1.4296931133785091       190.65515461964094
-0.1200000000000001       4.217600807497626        1.4852483885932732       189.02729261903585
-0.1200000000000001       4.307665740057568        1.374137838163745        189.96735833623467
-0.12000000000000013      3.9819359745589216       1.105944952923263        178.41625342724362
-0.12000000000000016      4.0248827229552955       1.0481873164059594       180.36965287436584
-0.12000000000000016      3.9497016045524767       1.0461302600126168       173.1344071917417
-0.12000000000000013      3.9926483529488515       0.988372623495313        174.77275371017768
-0.12000000000000013      4.06782947135167         0.9904296798886555       179.21066885966607
-0.12000000000000016      4.0355951013452245       0.9306149869780092       173.66716603982633
-0.12000000000000015      4.110776219748044        0.9326720433713518       178.7312664430617
-0.12000000000000013      3.9174672345460313       0.9863155671019703       166.2638015271952
-0.12000000000000013      3.9604139829424057       0.9285579305846665       168.9038302767059
-0.12000000000000015      3.885232864539586        0.926500874191324        161.0686930452369
-0.12000000000000013      4.159985315408315        1.122510890021187        186.06173590774677
-0.12000000000000013      4.143582283521558        1.0592312744712422       182.61284516863694
-0.12000000000000016      4.127179251634801        0.9959516589212969       180.23578649692055
-0.12000000000000013      4.100635535125184        1.1169889109885458       183.6216555013288
-0.12000000000000013      4.084232503238427        1.0537092954386007       180.50819286196014
-0.12000000000000015      4.041285754842052        1.1114669319559043       181.33358352703095
-0.1200000000000001       4.08665987859856         1.282598536344227        188.03797865306086
-0.1200000000000001       4.1111016908684785       1.2292359875698804       189.18720365676677
-0.1200000000000001       4.135543503138397        1.1758734387955339       187.51687444070052
-0.12000000000000012      4.051751910585348        1.2237140085372389       183.5534211240123
-0.12000000000000013      4.076193722855265        1.1703514597628923       185.02815561210338
-0.12000000000000013      4.016843942572134        1.164829480730251        179.5208376052687
-0.1200000000000001       3.983106746145955        1.6166594926303968       194.24049156047542
-0.1200000000000001       4.047397046043247        1.6537642886974215       190.3223685296329
-0.1200000000000001       4.0497330082243606       1.5957871603246208       188.48025445909587
-0.1200000000000001       4.114023308121653        1.6328919563916455       189.34188724341004
-0.12000000000000012      4.111687345940538        1.6908690847644463       187.21264023889267
-0.1200000000000001       4.178313608018944        1.66999675245867         185.99952957958467
-0.12000000000000013      4.17597764583783         1.727973880831471        184.31878084878636
-0.1200000000000001       4.116359270302766        1.5749148280188447       187.62826647290842
-0.1200000000000001       4.180649570200058        1.6120196240858695       187.3435999587541
-0.1200000000000001       4.1829855323811715       1.5540424957130687       187.25945223011638
-0.1200000000000001       4.15097454541922         1.5061207208990492       184.76751639569687
-0.1200000000000001       4.11896355845727         1.4581989460850298       184.11167597241905
-0.1200000000000001       4.086952571495319        1.4102771712710103       187.72670884077172
-0.1200000000000001       4.084348283340815        1.5269930532048253       183.92549807781216
-0.1200000000000001       4.052337296378864        1.4790712783908058       189.03491339456713
-0.1200000000000001       4.01772202126241         1.5478653855106013       190.76326739334633
-0.12000000000000012      3.405046982037353        1.120019134033863        131.48911904025695
-0.12000000000000013      3.442531807253179        1.058729373298201        129.46766240578003
-0.1200000000000001       3.3668207410549296       1.0587742928028017       122.7051394600112
-0.1200000000000001       3.4043055662707564       0.99748453206714         121.13151080403908
-0.12000000000000012      3.480016632469006        0.9974396125625391       125.85257343204
-0.1200000000000001       3.4417903914865833       0.9361947713314781       119.05004114852983
-0.12000000000000013      3.517501457684833        0.9361498518268772       124.67329212742023
-0.1200000000000001       3.328594500072507        0.9975294515717409       110.49572127182248
-0.1200000000000001       3.3660793252883336       0.936239690836079        112.6255551359476
-0.1200000000000001       3.290368259090084        0.9362846103406798       102.76272866308632
-0.12000000000000013      3.3309280880770173       1.121675963597194        124.45352703511392
-0.1200000000000001       3.292701847094594        1.060431122366133        111.32206399447583
-0.1200000000000001       3.2544756061121713       0.9991862811350719       99.33033594676958
-0.12000000000000012      3.2568091941166815       1.1233327931605253       117.22037185071557
-0.1200000000000001       3.2185829531342587       1.0620879519294641       103.59459569573166
-0.12000000000000013      3.182690300156346        1.1249896227238563       110.40868904843587
-0.12000000000000013      3.694884160643302        1.117514438100161        157.0972277552746
-0.12000000000000016      3.7344127441157617       1.0548073738952901       157.27100802334877
-0.12000000000000016      3.6599096912076408       1.0568508513479247       149.8193605753754
-0.12000000000000013      3.699438274680101        0.9941437871430537       150.07466516849686
-0.12000000000000013      3.773941327588221        0.9921003096904193       154.86998978489248
-0.12000000000000016      3.7389668581525606       0.9314367229381829       148.64576063490617
-0.12000000000000015      3.8134699110606807       0.9293932454855484       154.0476814602181
-0.12000000000000013      3.6249352217719806       0.9961872645956882       139.9701534749151
-0.12000000000000013      3.6644638052444405       0.9334802003908174       142.53556701339454
-0.12000000000000013      3.58996075233632         0.9355236778434517       132.97783538532454
-0.12000000000000016      3.6224248659918152       1.1181406120835864       149.57351063327565
-0.12000000000000013      3.587450396556154        1.0574770253313501       139.100646925035
-0.12000000000000013      3.5524759271204935       0.9968134385791135       129.59105489490588
-0.12000000000000013      3.5499655713403273       1.1187667860670119       142.67717363013884
-0.12000000000000013      3.5149911019046667       1.0581031993147754       132.1217089960472
-0.12000000000000013      3.4775062766888403       1.1193929600504373       136.01495173802255
-0.12000000000000016      3.9101730210800167       1.1088373242174876       171.7706178267763
-0.12000000000000013      3.877938651073572        1.0490226313068411       164.33470014204042
-0.12000000000000016      3.845704281067126        0.9892079383961949       157.78320506834922
-0.12000000000000013      3.838410067601112        1.111729695511712        166.62327619927188
-0.12000000000000013      3.8061756975946666       1.0519150026010657       159.26677356194918
-0.12000000000000015      3.7666471141222067       1.1146220668059366       161.64802032912326
-0.12000000000000012      3.8248500949269655       1.3510835729282782       183.14384099226723
-0.12000000000000013      3.8641215648349547       1.2897989179270244       181.8129743098858
-0.12000000000000013      3.79235861135605         1.292691289221249        178.8875574541486
-0.12000000000000013      3.831630081264039        1.231406634219995        177.31698175967597
-0.12000000000000013      3.9033930347429435       1.2285142629257706       178.67040935050792
-0.12000000000000016      3.8709015511720275       1.1701219792187414       173.76990248716288
-0.12000000000000015      3.9426645046509323       1.1672296079245168       176.2462704414499
-0.12000000000000013      3.7598671277851334       1.2342990055142196       169.69270645429205
-0.12000000000000013      3.7991385976931227       1.1730143505129658       168.8778481598497
-0.12000000000000015      3.7273756442142174       1.1759067218071904       161.16924169253588
-0.1200000000000001       4.047388408690572        1.3438831913454807       187.01413344321065
-0.1200000000000001       4.012480440677359        1.2849986635384927       182.0570086066302
-0.1200000000000001       3.9775724726641455       1.2261141357315046       177.6163686603153
-0.1200000000000001       3.97320897076937         1.3462833185397465       184.67476648617156
-0.12000000000000012      3.9383010027561567       1.2873987907327584       179.53589491840123
-0.1200000000000001       3.8990295328481674       1.3486834457340124       182.57535443688366
-0.1200000000000001       3.943542583341207        1.550265512704867        193.37019436452516
-0.1200000000000001       3.978157858457662        1.4814714055850715       192.89696598548943
-0.1200000000000001       4.012773133574117        1.412677298465276        189.72637776415553
-0.1200000000000001       3.9039784205364603       1.4838715327793375       188.29547273109995
-0.1200000000000001       3.938593695652915        1.415077425659542        187.86722529793346
-0.1200000000000001       3.8644142577317124       1.4174775528538077       183.450371628366
-0.1200000000000001       3.9079293240796673       1.606335708935614        195.65645767248898
-0.1200000000000001       3.8683651612749204       1.5399417290100847       188.49079025418578
-0.1200000000000001       3.8288009984701734       1.473547749084555        183.568044701253
-0.12000000000000013      3.7892368356654256       1.4071537691590252       182.8682145349836
-0.1200000000000001       3.8327519020133805       1.5960119252408314       194.18660867513145
-0.1200000000000001       3.793187739208633        1.5296179453153018       187.0307985926052
-0.12000000000000012      3.7536235764038857       1.4632239653897723       186.18304382256008
-0.1200000000000001       3.7575744799470927       1.5856881415460486       192.90874116169013
-0.12000000000000013      3.7180103171423458       1.5192941616205191       189.98635954627372
-0.12000000000000012      3.6823970578808063       1.5753643578512662       194.79617761876975
-0.1200000000000001       3.784449725363954        1.8012052844380064       204.321980326159
-0.1200000000000001       3.8341139805594544       1.755068836486104        201.51128903798212
-0.1200000000000001       3.7589365584931667       1.7447450527913213       200.73700397849785
-0.1200000000000001       3.8086008136886678       1.698608604839419        199.5954073396901
-0.1200000000000001       3.8837782357549546       1.7089323885342016       199.1651412390999
-0.1200000000000001       3.858265068884167        1.6524721568875165       198.44410204518056
-0.1200000000000001       3.933442490950455        1.6627959405822992       197.21587004266846
-0.1200000000000001       3.73342339162238         1.6882848211446362       197.84792732199602
-0.1200000000000001       3.7830876468178802       1.6421483731927338       197.17003734167284
-0.1200000000000001       3.7079102247515925       1.631824589497951        195.04219355167749
-0.12000000000000013      3.5435784154870476       1.3576432960664009       170.5094489444773
-0.12000000000000016      3.5814048517761115       1.2976110815748407       165.50028004464605
-0.12000000000000016      3.508945557124624        1.2982372555582666       162.48217950071842
-0.12000000000000013      3.5467719934136874       1.2382050410667065       157.8190742814913
-0.12000000000000013      3.6192312880651745       1.2375788670832808       160.17722065616127
-0.12000000000000016      3.584598429702751        1.1781728265751463       152.31528774103083
-0.12000000000000015      3.657057724354238        1.1775466525917209       155.79959889255912
-0.12000000000000013      3.4743126987622004       1.238831215050132        149.8690026490984
-0.12000000000000013      3.512139135051264        1.178799000558572        146.1322452303614
-0.12000000000000013      3.4396798403997764       1.1794251745419975       138.00202535405458
-0.12000000000000013      3.754532175066986        1.352723503712809        180.2120705088313
-0.12000000000000013      3.72204069149607         1.2943312200057795       170.81313123441225
-0.12000000000000016      3.689549207925154        1.2359389362987503       161.49104361984305
-0.12000000000000013      3.6842142552070065       1.3543634344973396       175.67474101922727
-0.12000000000000013      3.6517227716360905       1.2959711507903102       165.69570105760263
-0.12000000000000015      3.613896335347027        1.3560033652818704       171.32866378903614
-0.12000000000000013      3.6476923972823663       1.5209340924050498       189.8589048576686
-0.12000000000000013      3.683305656543906        1.464863896174303        186.61128267393545
-0.12000000000000013      3.718918915805446        1.408793699943556        182.91180690093495
-0.12000000000000013      3.6129877366839267       1.4665038269588335       182.14019681977913
-0.12000000000000013      3.6486009959454666       1.4104336307280865       179.18458805375099
-0.12000000000000015      3.578283076085487        1.4120735615126172       174.56843318504662
-0.12000000000000012      2.800175100788042        1.1332092189002856       90.91600563618147
-0.12000000000000013      2.836810250981161        1.0695518214275377       76.20319812037471
-0.12000000000000013      2.7607211511663587       1.0688036118043123       75.08827676776156
-0.12000000000000013      2.7973563013594775       1.0051462143315646       69.97850214436866
-0.12000000000000013      2.87344540117428         1.00589442395479         68.82291669720271
-0.12000000000000016      2.8339914515525964       0.9414888168588167       65.43042916095995
-0.12000000000000015      2.9100805513673986       0.9422370264820422       66.94471982211516
-0.12000000000000013      2.7212672015446753       1.004398004708339        67.11354992265214
-0.12000000000000013      2.757902351737794        0.9407406072355912       65.02797625063337
-0.12000000000000015      2.681813251922992        0.9399923976123657       64.62139265027884
-0.12000000000000013      3.0314723298440183       1.128287143940462        105.20217967969347
-0.12000000000000013      2.9910084036851448       1.0662704381209889       87.92711021493366
-0.12000000000000013      2.9505444775262717       1.0042537323015155       73.38016816319517
-0.12000000000000012      2.954373253492026        1.1299278355937366       98.4888220632306
-0.12000000000000013      2.913909327333153        1.0679111297742634       79.75839807054162
-0.12000000000000013      2.877274177140034        1.131568527247011        92.31839582675835
-0.12000000000000012      1.2941481354043096       0.643062484665767        163.7398281492015
-0.12000000000000013      1.3295744724200056       0.5786017166270442       165.69623159168322
-0.1200000000000001       1.253542504655136        0.5793853104046082       165.8116288008115
-0.12000000000000013      1.288968841670832        0.5149245423658854       172.45232841853775
-0.12000000000000013      1.3650008094357016       0.5141409485883213       178.16733040397176
-0.12000000000000013      1.324395178686528        0.45046377432716256      189.06104424122307
-0.12000000000000015      1.4004271464513973       0.44968018054959846      197.04470772374293
-0.1200000000000001       1.2129368739059627       0.5157081361434495       170.20812914315343
-0.1200000000000001       1.2483632109216587       0.45124736810472665      180.80428359324893
-0.1200000000000001       1.1723312431567892       0.45203096188229075      177.00445510214192
-0.12000000000000013      1.2180919029506563       0.6425868398656115       165.48039671811415
-0.12000000000000013      1.177486272201483        0.5789096656044527       167.01948342475075
-0.1200000000000001       1.1368806414523094       0.5152324913432941       171.68224651986773
-0.12000000000000013      1.1420356704970032       0.6421111950654561       164.9450773355684
-0.12000000000000013      1.1014300397478296       0.5784340208042974       166.04437287290204
-0.12000000000000015      1.06597943804335         0.6416355502653006       164.72924831777777
-0.12000000000000012      1.888104032178254        0.6312784074200791       154.41883218352044
-0.12000000000000013      1.9261904565911285       0.5687513881951852       171.069572867214
-0.12000000000000013      1.8500829364951286       0.5688230919614556       174.4946787028403
-0.12000000000000013      1.8881693609080035       0.5062960727365616       197.37173044149367
-0.12000000000000012      1.9642768810040034       0.5062243689702912       202.36820987599225
-0.12000000000000013      1.926255785320878        0.4437690535116677       230.77414886457822
-0.12000000000000013      2.002363305416878        0.4436973497453973       237.75536900279064
-0.12000000000000012      1.812061840812003        0.506367776502832        195.85863169842455
-0.12000000000000012      1.8501482652248777       0.44384075727793815      221.84141763744398
-0.12000000000000013      1.7740407451288773       0.4439124610442085       219.35674614269175
-0.12000000000000013      2.11591743437287         0.6305619190505273       156.10669455121064
-0.12000000000000013      2.078066058054206        0.5682737292821506       179.34839025708007
-0.12000000000000013      2.0402146817355424       0.505985539513774        206.68177088846633
-0.12000000000000012      2.0399796336413316       0.6308007485070446       151.8805138153362
-0.12000000000000012      2.0021282573226675       0.5685125587386679       172.82864362696913
-0.12000000000000013      1.9640418329097926       0.6310395779635618       148.53428537434303
-0.12000000000000012      1.5947031424536935       0.6320217780637866       159.09393618020982
-0.12000000000000013      1.6300322692017082       0.5693806199442363       168.50121667191132
-0.12000000000000013      1.5549907277070434       0.5703211866755588       170.08073418399616
-0.12000000000000013      1.5903198544550579       0.5076800285560085       185.4826889004702
-0.12000000000000012      1.6653613959497227       0.5067394618246858       191.38470057523892
-0.12000000000000013      1.6256489812030728       0.44503887043645807      211.71271359517564
-0.12000000000000013      1.7006905226977371       0.44409830370513537      219.82652291487648
-0.12000000000000013      1.5152783129603935       0.5086205952873311       182.66029054907608
-0.12000000000000013      1.5506074397084082       0.44597943716778066      202.1081318876096
-0.12000000000000015      1.4755658982137434       0.44692000389910336      197.7827575513047
-0.12000000000000013      1.5195643906913476       0.6347819547142818       162.19844720030844
-0.12000000000000013      1.4798519759446975       0.573081363326054        170.17893429495365
-0.12000000000000013      1.4401395611980474       0.5113807719378262       181.90312927362282
-0.12000000000000012      1.4444256389290016       0.6375421313647768       160.58976262972052
-0.12000000000000013      1.4047132241823514       0.5758415399765491       166.8935724155727
-0.12000000000000013      1.3692868871666557       0.6403023080152719       159.8938906370663
-0.12000000000000013      1.8147538097471136       0.631464250081006        158.86893414265438
-0.12000000000000013      1.7767327140639884       0.5690089346223824       174.50174622063832
-0.12000000000000013      1.7387116183808626       0.5065536191637589       195.08635147450218
-0.12000000000000012      1.7414035873159737       0.6316500927419328       155.99502283472845
-0.12000000000000012      1.7033824916328482       0.5691947772833093       169.5647583268951
-0.12000000000000013      1.6680533648848335       0.6318359354028598       153.99215271374578
-0.12000000000000012      1.1448335964297507       0.914543726307297        172.15488839648302
-0.12000000000000013      1.1821622311733904       0.8466734158969146       167.0738790232994
-0.12000000000000013      1.1061059987197372       0.8461977710967591       170.21386766982442
-0.12000000000000013      1.143434633463377        0.7783274606863765       166.68952122732634
-0.12000000000000012      1.21949086591703         0.778803105486532        164.26133906522676
-0.12000000000000013      1.1807632682070166       0.710457150275994        165.19311691256422
-0.12000000000000013      1.25681950066067         0.7109327950761495       164.2719347985466
-0.12000000000000013      1.0673784010097238       0.7778518158862211       168.21029209386705
-0.12000000000000013      1.1047070357533635       0.7099815054758386       165.58559382168855
-0.12000000000000015      1.0286508032997104       0.7095058606756832       167.17615131906703
-0.12000000000000016      0.9452354392392408       0.8810014463628942       174.35288698091597
-0.12000000000000013      0.9730405605927307       0.8238362511338239       169.8571736137269
-0.12000000000000013      1.011768158302744        0.8921822063443619       174.2471506400961
-0.12000000000000016      1.0395732796562338       0.8350170111152915       169.6173210959847
-0.12000000000000013      1.0783008773662472       0.9033629663258294       174.20147624213493
-0.12000000000000013      1.0008456819462204       0.7666710559047536       168.48000826779193
-0.12000000000000012      1.4520678735704786       0.8861100656693396       155.9022797755131
-0.12000000000000013      1.487726690791282        0.8225879937679513       151.45919704396886
-0.12000000000000013      1.4125879390289366       0.8253481704184465       158.31614155276736
-0.12000000000000013      1.4482467562497399       0.7618260985170582       154.85133282492566
-0.12000000000000012      1.523385508012086        0.7590659218665631       150.30177675770094
-0.12000000000000013      1.4839055734705437       0.69830402661567         156.51756618588095
-0.12000000000000013      1.5590443252328896       0.6955438499651747       154.5389348986654
-0.12000000000000012      1.3731080044873942       0.7645862751675533       158.53273567278592
-0.12000000000000012      1.408766821708198        0.701064203266165        156.94141295435665
-0.12000000000000013      1.333628069945852        0.7038243799166601       160.3731739489914
-0.12000000000000013      1.3752593042852965       0.8932184808288288       160.0552285884271
-0.12000000000000013      1.3357793697437543       0.8324565855779357       160.22499786618175
-0.12000000000000013      1.2962994352022121       0.7716946903270425       161.12860618556914
-0.12000000000000012      1.2984507350001147       0.9003268959883183       162.76610736032126
-0.12000000000000012      1.2589708004585725       0.8395650007374251       162.5559826781391
-0.12000000000000013      1.2216421657149326       0.9074353111478075       165.83771490002965
-0.1200000000000001       1.0912573095299383       0.9702109236888924       174.6903084094712
-0.12000000000000013      1.024724590466435        0.9590301637074249       177.05404968071642
-0.12000000000000013      0.9581918714029318       0.9478494037259574       176.97634015454463
-0.12000000000000013      0.8916591523394284       0.9366686437444899       175.29214661770007
-0.1200000000000001       1.0376810226301258       1.025878121070488        175.57321454257692
-0.1200000000000001       0.9711483035666225       1.0146973610890204       177.5072037590231
-0.12000000000000012      0.9046155845031192       1.003516601107553        175.75054041262047
-0.1200000000000001       0.9841047357303134       1.0815453184520836       176.70319350907238
-0.12000000000000012      0.91757201666681         1.070364558470616        176.39918025580133
-0.1200000000000001       0.930528448830501        1.137212515833679        178.05956918697166
-0.12000000000000012      1.1362222935073583       1.1440102177630722       177.38604851611132
-0.12000000000000013      1.1383751192379565       1.0866435948991284       174.41842874802987
-0.1200000000000001       1.0847988323381441       1.1423107922807236       175.90666299951647
-0.1200000000000001       1.0869516580687422       1.08494416941678         173.76625298421516
-0.12000000000000012      1.1405279449685546       1.0292769720351846       173.24937330162066
-0.1200000000000001       1.0891044837993404       1.027577546552836        172.84333594096591
-0.12000000000000013      1.1426807706991526       0.9719103491712409       172.31731414573164
-0.1200000000000001       1.0333753711689297       1.1406113667983755       175.93042759912936
-0.1200000000000001       1.0355281968995278       1.0832447439344317       174.38277779417905
-0.1200000000000001       0.9819519099997154       1.1389119413160271       176.11404862334714
-0.12000000000000012      2.3427100069377964       0.8776448470228165       83.18561851328407
-0.1200000000000001       2.3808315006002454       0.8151811864768591       90.4787280949555
-0.12000000000000013      2.3049963139794496       0.815814407665615        97.85504576183777
-0.1200000000000001       2.3431178076418986       0.7533507471196575       108.96138505361515
-0.1200000000000001       2.4189529942626944       0.7527175259309018       107.49303135609617
-0.1200000000000001       2.3812393013043476       0.6908870865737001       130.68668589870117
-0.1200000000000001       2.4570744879251434       0.6902538653849444       131.5597633279295
-0.12000000000000012      2.267282621021103        0.7539839683084133       112.50595996302016
-0.1200000000000001       2.3054041146835518       0.6915203077624559       127.92390756735314
-0.12000000000000013      2.229568928062756        0.6921535289512116       130.9686785154011
-0.12000000000000016      2.5674469784604304       0.8761013046429985       73.80889439861802
-0.12000000000000013      2.5306561482820014       0.8141521582236471       89.14436256972381
-0.1200000000000001       2.4938653181035724       0.7522030118042957       107.48870514483465
-0.12000000000000013      2.4925346546195524       0.8766158187696045       74.03327332450067
-0.12000000000000012      2.4557438244411234       0.8146666723502531       87.208753285651
-0.12000000000000013      2.4176223307786744       0.8771303328962106       75.87775867800501
-0.12000000000000012      1.7477965545995937       0.8739660919596337       132.64605696047056
-0.12000000000000013      1.7828734239942587       0.8132941708247451       131.0964821904408
-0.12000000000000013      1.7095232015631183       0.8134800134856719       138.88426997006843
-0.12000000000000013      1.7446000709577836       0.7528080923507833       139.51661724138177
-0.12000000000000012      1.817950293388924        0.7526222496898565       134.53544619303403
-0.12000000000000013      1.7796769403524488       0.6921361712158945       147.31128903997427
-0.12000000000000013      1.8530271627835893       0.6919503285549677       144.94782115164082
-0.12000000000000012      1.6712498485266436       0.7529939350117101       142.8746803062761
-0.12000000000000012      1.7063267179213086       0.6923220138768215       146.8230321210365
-0.12000000000000013      1.6329764954901684       0.6925078565377483       149.6765144049025
-0.12000000000000013      1.6738643843423149       0.8770020853870601       138.9773469945684
-0.12000000000000013      1.63559103130584         0.8165160069130983       141.45406393729738
-0.12000000000000013      1.597317678269365        0.7560299284391365       145.5415288081652
-0.12000000000000012      1.5999322140850363       0.8800380788144866       143.1229598446609
-0.12000000000000012      1.561658861048561        0.8195520003405248       144.46325380377644
-0.12000000000000013      1.5260000438277572       0.883074072241913        147.80371093592092
-0.12000000000000013      1.6220047741216306       1.1247208510957547       156.19792211194905
-0.12000000000000016      1.6534527192411215       1.0620321613117243       150.0350801843328
-0.12000000000000016      1.5795205489838424       1.065068154739151        156.65454574784138
-0.12000000000000013      1.6109684941033335       1.0023794649551208       149.7296932527057
-0.12000000000000013      1.6849006643606121       0.9993434715276942       140.5232651437177
-0.12000000000000013      1.6424164392228242       0.9396907751710905       142.3137841009022
-0.12000000000000013      1.7163486094801028       0.9366547817436639       133.88575667723867
-0.12000000000000013      1.5370363238460545       1.0054154583825472       153.87670303547435
-0.12000000000000013      1.5684842689655454       0.9427267685985169       147.38694956135134
-0.12000000000000013      1.4945520987082666       0.9457627620259434       152.35004860754955
-0.12000000000000012      2.0410708843376875       0.8819981076737864       106.31242330336299
-0.12000000000000013      2.0787669720293676       0.8190793531538422       108.18684723546446
-0.12000000000000013      2.002829171297829        0.8193181826103596       116.56400801383032
-0.12000000000000013      2.0405252589895095       0.7563994280904155       122.04229149516594
-0.12000000000000012      2.116463059721048        0.7561605986338982       117.92736116628632
-0.12000000000000013      2.0782213466811896       0.6934806735704714       137.088159623553
-0.12000000000000013      2.1541591474127286       0.693241844113954        135.94481565490628
-0.12000000000000012      1.9645874582579708       0.7566382575469328       125.59705231829821
-0.12000000000000012      2.002283545949651        0.6937195030269887       135.63190788233922
-0.12000000000000013      1.9263457452181125       0.6939583324835059       138.46089066031607
-0.12000000000000013      1.967752301903164        0.8799901037452482       113.8220945037142
-0.12000000000000013      1.9295105888633055       0.8173101786818214       119.9673173441154
-0.12000000000000013      1.891268875823447        0.7546302536183946       128.8997658091599
-0.12000000000000012      1.8944337194686405       0.87798209981671         118.42227137628304
-0.12000000000000012      1.8561920064287822       0.8153021747532833       122.99874758221279
-0.12000000000000013      1.8211151370341172       0.8759740958881719       123.64993595320647
-0.12000000000000013      2.267300226287769        0.8787331621855591       89.24693674735445
-0.12000000000000013      2.2295865333294222       0.8169027228283573       100.46875006455005
-0.12000000000000013      2.1918728403710754       0.7550722834711557       114.7178672694131
-0.12000000000000012      2.1918904456377417       0.8798214773483015       92.5496696653125
-0.12000000000000012      2.154176752679395        0.8179910379910998       101.40861518731664
-0.12000000000000013      2.116480664987715        0.880909792511044        97.05392061273433
-0.12000000000000012      1.899937854908742        1.1199698379078844       134.54640457460206
-0.12000000000000013      1.9352211122659784       1.0604769053493601       126.86355438350648
-0.12000000000000013      1.861902529831455        1.0584689014208215       132.78045808022654
-0.12000000000000013      1.8971857871886912       0.9989759688622972       124.86328126325496
-0.12000000000000012      1.9705043696232147       1.0009839727908354       114.89260346513831
-0.12000000000000013      1.9324690445459274       0.9394830363037725       116.40478946638024
-0.12000000000000013      2.0057876269804513       0.9414910402323109       106.97933317316787
-0.12000000000000012      1.8238672047541677       0.996967964933759        128.65843544017986
-0.12000000000000012      1.8591504621114041       0.9374750323752346       122.17745797562806
-0.12000000000000013      1.7858318796768806       0.9354670284466963       126.8253394562258
-0.12000000000000013      1.8304545847119642       1.121157591204852        138.24740140494163
-0.12000000000000013      1.792419259634677        1.0596566547177892       134.3496801917356
-0.12000000000000013      1.7543839345573897       0.9981557182307267       131.20064089360062
-0.12000000000000013      1.7609713145151864       1.1223453445018197       144.03559475499904
-0.12000000000000013      1.7229359894378993       1.060844408014757        140.32853590650842
-0.12000000000000015      1.6914880443184084       1.1235330977987872       150.02941883110472
-0.1200000000000001       2.4927691187837584       1.1224502467494695       94.77694071805892
-0.1200000000000001       2.530166664663146        1.0607343826912004       85.99515852465242
-0.1200000000000001       2.455254340822268        1.0612488968178062       84.74136728922235
-0.1200000000000001       2.4926518867016556       0.9995330327595369       76.54313760488009
-0.12000000000000012      2.5675642105425336       0.999018518632931        72.15510400174969
-0.1200000000000001       2.530049432581043        0.9378171687012677       69.31642985552531
-0.12000000000000013      2.604961756421921        0.9373026545746618       66.4626416785309
-0.1200000000000001       2.4177395628607776       1.000047546886143        77.02761239074356
-0.12000000000000012      2.455137108740165        0.9383316828278737       71.85482352497966
-0.1200000000000001       2.380224784899287        0.9388461969544797       74.40817611784658
-0.1200000000000001       2.7233236052869714       1.1305194758625814       87.54334137524229
-0.12000000000000013      2.683869655665288        1.066113868766608        74.01154446812502
-0.12000000000000013      2.6444157060436044       1.001708261670635        66.49539570779407
-0.1200000000000001       2.6464721097859005       1.1278297328248774       91.0960038699852
-0.1200000000000001       2.607018160164217        1.063424125728904        79.12582846105083
-0.1200000000000001       2.5696206142848297       1.1251399897871734       95.41363443529995
-0.12000000000000012      2.641751446007382        1.380345348146364        143.89192175618203
-0.12000000000000013      2.681357359702547        1.3185613158348446       131.86610624074535
-0.1200000000000001       2.604505864201476        1.3158715727971404       125.21439830487493
-0.1200000000000001       2.644111777896641        1.2540875404856207       117.05034407581948
-0.12000000000000012      2.720963273397712        1.2567772835233249       120.28578762420219
-0.1200000000000001       2.683717691591806        1.1923035081741011       102.95450365232132
-0.12000000000000013      2.7605691870928775       1.1949932512118053       109.22632648333385
-0.1200000000000001       2.56726028239557         1.2513977974479167       113.08551318989656
-0.1200000000000001       2.6068661960907353       1.189613765136397        104.75127806573715
-0.1200000000000001       2.530014700589664        1.1869240220986932       101.64867145541626
-0.12000000000000013      2.566769119342634        1.3779250597203259       141.26628745319954
-0.1200000000000001       2.5295235375367278       1.3134512843711021       125.56285867620568
-0.1200000000000001       2.492277955730822        1.2489775090218787       114.0916914263241
-0.1200000000000001       2.455032373924916        1.184503733672655        104.2736711535661
-0.12000000000000012      2.4917867926778863       1.3755047712942876       146.2045355509085
-0.1200000000000001       2.45454121087198         1.311030995945064        132.6939154730611
-0.1200000000000001       2.417295629066074        1.2465572205958404       122.03917705114921
-0.12000000000000013      2.4168044660131383       1.3730844828682496       151.4828865216884
-0.1200000000000001       2.379558884207232        1.3086107075190259       140.46752440227607
-0.12000000000000012      2.3418221393483902       1.3706641944422113       150.7798050255674
-0.12000000000000012      2.19327152893397         1.126947089266212        112.05803930905681
-0.12000000000000013      2.230631148434927        1.064621528705363        102.39753005912915
-0.12000000000000013      2.155221367784899        1.0657098438681056       106.61807227087274
-0.12000000000000013      2.1925809872858557       1.0033842833072568       97.62223342545387
-0.12000000000000012      2.267990767935883        1.0022959681445143       88.46054518595255
-0.12000000000000013      2.2299406067868124       0.9410587227464079       88.83627722653918
-0.12000000000000013      2.3053503874368397       0.9399704075836655       80.86774373713496
-0.12000000000000012      2.117171206635829        1.0044725984699991       100.95493638833713
-0.12000000000000012      2.154530826136785        0.9421470379091503       94.16353954421896
-0.12000000000000013      2.079121045486758        0.9432353530718928       98.69090273635535
-0.12000000000000013      2.119938110427663        1.12520277642663         114.76102632030731
-0.12000000000000013      2.0818879492785927       1.0639655310285236       108.40384876447388
-0.12000000000000013      2.0438377881295215       1.0027282856304174       104.109202342441
-0.12000000000000012      2.046604691921356        1.1234584635870482       121.51372693519238
-0.12000000000000012      2.0085545307722854       1.0622212181889417       115.83595964930004
-0.12000000000000013      1.973271273415049        1.1217141507474664       128.61391663896882
-0.1200000000000001       2.4178947213213116       1.123574457378655        93.98331658384805
-0.1200000000000001       2.380379943359821        1.0623731074469918       84.86759883767354
-0.1200000000000001       2.3428651653983303       1.0011717575153287       78.71896604923451
-0.1200000000000001       2.3430203238588643       1.1246986680078406       100.35890510490322
-0.1200000000000001       2.3055055458973737       1.0634973180761773       92.0677373555324
-0.1200000000000001       2.268145926396417        1.1258228786370261       107.37099716367872
-0.12000000000000013      2.3046844867447853       1.3097349181482114       137.49760399445995
-0.1200000000000001       2.3424212316036273       1.247681431225026        127.68377002163382
-0.1200000000000001       2.380157976462469        1.1856279443018405       109.96414840156376
-0.12000000000000012      2.2675468341411804       1.2488056418542115       126.44315858675799
-0.1200000000000001       2.3052835790000223       1.186752154931026        115.49525068970641
-0.12000000000000013      2.230409181537575        1.1878763655602116       116.28835304024047
-0.12000000000000013      2.049864586365153        1.3687622729326478       159.67155411127877
-0.12000000000000016      2.0857163220073573       1.3083084770160391       150.42453849605567
-0.12000000000000016      2.0123829035010496       1.306564164176457        150.53034416594005
-0.12000000000000013      2.0482346391432547       1.246110368259848        142.38123561409407
-0.12000000000000013      2.1215680576495615       1.24785468109943         134.8782126848311
-0.12000000000000013      2.0840863747854588       1.185656572343239        127.79751747871471
-0.12000000000000013      2.1574197932917656       1.187400885182821        120.00066275067157
-0.12000000000000013      1.9749012206369474       1.244366055420266        142.25512740191812
-0.12000000000000013      2.010752956279152        1.183912259503657        133.66334838203585
-0.12000000000000013      1.9374195377728445       1.1821679466640753       135.05284132212591
-0.12000000000000013      2.2688327511025808       1.3701887140648206       147.51067236155745
-0.12000000000000013      2.231695098498976        1.3092594377708207       135.25498005310183
-0.12000000000000013      2.194557445895371        1.2483301614768207       126.02178251494702
-0.12000000000000013      2.1958433628567713       1.3697132336874296       152.21744006194174
-0.12000000000000013      2.1587057102531664       1.30878395739343         141.82170787107157
-0.12000000000000015      2.122853974610962        1.3692377533100388       157.26189087233345
-0.1200000000000001       0.3878251684660665       0.8106394501666333       145.3486874389769
-0.1200000000000001       0.3227734659568671       0.7728856335172193       130.5466376762427
-0.1200000000000001       0.32432489153825045      0.8514388373972952       142.29996346748493
-0.1200000000000001       0.259273189029051        0.8136850207478812       128.63652782947443
-0.1200000000000001       0.25772176344766773      0.7351318168678053       118.35856986491692
-0.1200000000000001       0.19422148651985166      0.7759312040984672       116.44260629022392
-0.1200000000000001       0.19267006093846833      0.6973780002183911       107.69965528340589
-0.1200000000000001       0.2608246146104343       0.892238224627957        142.59002168823844
-0.1200000000000001       0.19577291210123493      0.854484407978543        128.14208919054857
-0.1200000000000001       0.19732433768261826      0.9330376118586188       145.64633428284458
-0.1200000000000001       0.36876267133320906      0.5773997097096943       119.02689247871776
-0.1200000000000001       0.3100651345349622       0.6173924732125933       113.87197317211238
-0.1200000000000001       0.25136759773671524      0.6573852367154923       110.85724657474245
-0.1200000000000001       0.37511683704416154      0.6551462898620073       126.18357959416264
-0.1200000000000001       0.31641930024591464      0.6951390533649062       121.53514676503207
-0.1200000000000001       0.38147100275511403      0.7328928700143202       133.88077099554374
-0.1200000000000001       0.5891932797626341       0.691744448570803        151.63121530981863
-0.1200000000000001       0.5157164102861592       0.6536295356171          140.73270928688808
-0.1200000000000001       0.4422395408096841       0.6155146226633972       130.08014073271988
-0.1200000000000001       0.5220705759971116       0.731376115769413        148.89662854729687
-0.1200000000000001       0.44859370652063657      0.6932612028157101       136.98907060422832
-0.1200000000000001       0.45494787223158906      0.7710077829680232       147.01556105647268
-0.1200000000000001       0.6546144619183095       0.7362093512147149       159.40646804904017
-0.1200000000000001       0.587491758152787        0.7758410184133249       154.3419140907018
-0.1200000000000001       0.5203690543872646       0.8154726856119351       152.91664518223607
-0.1200000000000001       0.4532463506217419       0.8551043528105452       152.35906763832728
-0.1200000000000001       0.6529129403084624       0.820305921057237        161.52839257872802
-0.1200000000000001       0.5857902365429398       0.8599375882558471       157.06161299112676
-0.1200000000000001       0.5186675327774173       0.8995692554544572       156.49328049990157
-0.1200000000000001       0.6512114186986152       0.9044024908997591       163.97719147847496
-0.1200000000000001       0.5840887149330927       0.9440341580983692       161.51314326376996
-0.1200000000000001       0.649509897088768        0.9884990607422812       169.05643374868706
-0.12000000000000013      0.8214045144039952       0.8994902799716402       171.59862931438965
-0.12000000000000013      0.7658078302421          0.8450633037193319       168.07381244893097
-0.1200000000000001       0.7102111460802047       0.7906363274670234       165.01508594437425
-0.12000000000000012      0.7641063086322528       0.929159873561854        170.46004605697533
-0.1200000000000001       0.7085096244703576       0.8747328973095455       166.90257905683245
-0.12000000000000012      0.7068081028605104       0.9588294671520675       169.68760232431265
-0.1200000000000001       0.834360946567686        0.9663382373347035       172.12279294066047
-0.1200000000000001       0.7770627407959436       0.9960078309249171       171.02543826389584
-0.1200000000000001       0.7197645350242012       1.0256774245151306       171.7570275036624
-0.1200000000000001       0.8473173787313768       1.0331861946977665       172.54572796970675
-0.1200000000000001       0.7900191729596345       1.06285578828798         173.69631151999147
-0.1200000000000001       0.8602738108950678       1.1000341520608297       176.22285327788705
-0.1200000000000001       0.3869252492081031       0.888682358520784        149.18691136588134
-0.1200000000000001       0.323424972280287        0.929481745751446        146.29694178887104
-0.1200000000000001       0.2599246953524709       0.9702811329821076       149.50945277636546
-0.12000000000000013      0.19642441842465486      1.0110805202127695       154.1060094990356
-0.1200000000000001       0.3860253299501398       0.9667252668749347       152.66888526039133
-0.1200000000000001       0.3225250530223237       1.0075246541055964       150.33589318661026
-0.12000000000000012      0.2590247760945076       1.0483240413362584       152.58926049074336
-0.1200000000000001       0.38512541069217643      1.0447681752290854       156.56882249190235
-0.12000000000000013      0.3216251337643603       1.0855675624597474       153.68381388352213
-0.12000000000000012      0.38422549143421303      1.1228110835832361       161.0425928128915
-0.1200000000000001       0.5831887956751293       1.0220770664525198       164.34547454565822
-0.1200000000000001       0.5177676135194539       0.977612163808608        158.7435823178114
-0.1200000000000001       0.4523464313637785       0.9331472611646959       154.72125807217517
-0.1200000000000001       0.5168676942614905       1.0556550721627587       161.5247538390705
-0.1200000000000001       0.4514465121058151       1.0111901695188465       157.70794211229722
-0.1200000000000001       0.45054659284785176      1.0892330778729975       161.70314777170807
-0.12000000000000013      0.13240422216033754      1.052104458769989        195.94659049069378
-0.12000000000000013      0.06894820697163698      1.0934513460897874       168.39247741288574
-0.12000000000000013      0.0054921917829364245    1.1347982334095863       132.40769405772753
-0.12000000000000013      -0.05796382340576414     1.1761451207293852       135.39559487591507
-0.12000000000000013      0.13098438356587297      1.1303719184506973       205.4685470110421
-0.12000000000000013      0.06752836837717241      1.171718805770496        175.7525043185857
-0.12000000000000013      0.004072353188471843     1.2130656930902948       147.89488492591383
-0.12000000000000015      0.1295645449714084       1.2086393781314055       215.43734270698394
-0.12000000000000015      0.06610852978270783      1.2499862654512044       192.90393565577864
-0.12000000000000013      0.1281447063769438       1.286906837812114        237.7749885701745
-0.12000000000000013      0.32020529516989565      1.1638350221404554       162.51550839691208
-0.12000000000000013      0.257604937500043        1.1265915010169665       162.17426051091542
-0.12000000000000013      0.19500457983019026      1.089347979893478        165.097946232581
-0.12000000000000013      0.2561850989055784       1.204858960697675        173.62172904708768
-0.12000000000000013      0.19358474123572567      1.167615439574186        178.39088746244752
-0.12000000000000015      0.1921649026412611       1.2458828992548945       190.47913806306462
-0.12000000000000013      0.06610852978270783      1.3274961388595636       210.23708716537072
-0.12000000000000013      0.00407235318847185      1.290575566498654        148.34581626343027
-0.1200000000000001       -0.05796382340576413     1.2536549941377444       134.18179350685577
-0.1200000000000001       -0.1200000000000001      1.2167344217768348       169.1543915162709
-0.12000000000000012      0.00407235318847185      1.3680854399070135       153.56198786150185
-0.1200000000000001       -0.05796382340576413     1.3311648675461036       125.65400048033621
-0.1200000000000001       -0.1200000000000001      1.294244295185194        159.00060521048772
-0.12000000000000012      -0.05796382340576413     1.408674740954463        129.76084841070187
-0.1200000000000001       -0.1200000000000001      1.3717541685935535       148.9510208380277
-0.1200000000000001       -0.1200000000000001      1.449264042001913        181.02558357365433
-0.12000000000000016      0.12920765339310616      1.3641038389830002       255.1073563003938
-0.12000000000000013      0.0671714767988702       1.4046931400304496       222.0128954180581
-0.1200000000000001       0.005135300204634208     1.4452824410778995       169.76753865527394
-0.1200000000000001       -0.05690087638960177     1.4858717421253493       169.77379972212202
-0.12000000000000013      0.13027060040926852      1.4413008401538863       262.63764871727403
-0.12000000000000012      0.06823442381503254      1.4818901412013359       225.91383455838718
-0.1200000000000001       0.0061982472207965655    1.5224794422487857       187.04652444559616
-0.12000000000000013      0.13133354742543088      1.5184978413247725       270.56095350488914
-0.1200000000000001       0.0692973708311949       1.5590871423722221       244.04904102309024
-0.12000000000000012      0.13239649444159324      1.5956948424956585       293.4555662557595
-0.12000000000000013      0.06929737083119489      1.6363634510496021       260.60648174024544
-0.12000000000000013      0.006198247220796559     1.599755750926166        186.09550469797824
-0.1200000000000001       -0.056900876389601784    1.5631480508027293       170.8091036628509
-0.1200000000000001       -0.1200000000000001      1.5265403506792932       218.01169611568736
-0.12000000000000013      0.006198247220796552     1.6770320596035457       185.30177850295496
-0.12000000000000013      -0.056900876389601784    1.6404243594801093       155.96272740514715
-0.12000000000000012      -0.12000000000000012     1.603816659356673        203.01835099816114
-0.12000000000000015      -0.0569008763896018      1.7177006681574893       151.2392939594182
-0.12000000000000013      -0.12000000000000013     1.6810929680340532       188.18613424209957
-0.12000000000000013      -0.12000000000000013     1.758369276711433        209.69474147521666
-0.1200000000000001       0.64647220439886         1.060027140657012        169.23259281549343
-0.1200000000000001       0.5801511029852213       1.093605146367251        164.16704001470586
-0.1200000000000001       0.5138300015715827       1.1271831520774895       162.28613927164858
-0.12000000000000013      0.4475089001579438       1.1607611577877284       162.45590040838027
-0.1200000000000001       0.643434511708952        1.131555220571743        168.17840652138688
-0.1200000000000001       0.5771134102953133       1.1651332262819816       163.77716348665592
-0.12000000000000012      0.5107923088816746       1.1987112319922204       162.66250550156178
-0.1200000000000001       0.6403968190190441       1.2030833004864738       167.403456412856
-0.12000000000000013      0.5740757176054053       1.2366613061967127       164.5074904167494
-0.12000000000000012      0.637359126329136        1.2746113804012047       166.9710604738266
-0.1200000000000001       0.8572361182051598       1.1715622319755605       175.36288801208013
-0.1200000000000001       0.7869814802697266       1.134383868202711        174.0907144313864
-0.1200000000000001       0.7167268423342934       1.0972055044298616       171.63644222705148
-0.1200000000000001       0.7839437875798185       1.2059119481174418       171.19915408830346
-0.1200000000000001       0.7136891496443853       1.1687335843445923       170.35840423389564
-0.1200000000000001       0.7106514569544773       1.2402616642593234       168.58694404662015
-0.1200000000000001       0.3809393707278941       1.4411238075255404       175.53447264521188
-0.1200000000000001       0.3177407046401565       1.402569565097184        178.7988517030965
-0.1200000000000001       0.31880365165631885      1.4797665662680697       185.39583793171633
-0.1200000000000001       0.25560498556858124      1.4412123238397132       196.31195098488038
-0.12000000000000012      0.25454203855241897      1.3640153226688272       185.88728084569195
-0.1200000000000001       0.19240631948084375      1.4026580814113567       206.35028657074244
-0.12000000000000013      0.1913433724646814       1.3254610802404705       195.38166535207836
-0.1200000000000001       0.25666793258474363      1.5184093250105994       205.17204172608712
-0.12000000000000012      0.19346926649700608      1.479855082582243        219.7875003471164
-0.1200000000000001       0.19453221351316843      1.5570520837531288       229.33053528750997
-0.1200000000000001       0.3834039612576333       1.2023892645688121       163.71633953418586
-0.12000000000000013      0.3193837649933159       1.2434132031260317       167.7163135745155
-0.12000000000000013      0.2553635687289987       1.2844371416832512       180.16177367803488
-0.1200000000000001       0.38258243108105355      1.2819674455543884       167.38919242167066
-0.1200000000000001       0.3185622348167363       1.3229913841116079       173.5934687489415
-0.1200000000000001       0.3817609009044738       1.3615456265399644       171.90061129521354
-0.1200000000000001       0.5732541874288255       1.3162394871822884       162.71905609300686
-0.1200000000000001       0.5099707787050948       1.2782894129777962       163.1589524469985
-0.1200000000000001       0.44668736998136405      1.2403393387733044       163.61930465417458
-0.1200000000000001       0.5091492485285151       1.3578675939633724       163.31834008669165
-0.1200000000000001       0.44586583980478434      1.3199175197588804       166.26447781017836
-0.1200000000000001       0.4450443096282046       1.3994957007444562       169.19366696930211
-0.1200000000000001       0.9182128854381882       1.2116808464228377       175.36510250662536
-0.1200000000000001       0.8449205548128469       1.2460305625647192       171.31485354633455
-0.1200000000000001       0.7716282241875058       1.2803802787066005       168.14323986818306
-0.12000000000000013      0.6983358935621645       1.3147299948484819       166.4931806127812
-0.1200000000000001       0.9058973220458754       1.2861491770119962       173.0907483558688
-0.1200000000000001       0.8326049914205341       1.3204988931538777       169.3182615058978
-0.12000000000000012      0.7593126607951929       1.354848609295759        167.40227703356413
-0.1200000000000001       0.8935817586535626       1.3606175076011549       171.0814007552507
-0.12000000000000013      0.8202894280282214       1.394967223743036        169.27872039884807
-0.12000000000000012      0.8812661952612497       1.4350858381903133       169.4522812145484
-0.12000000000000013      0.6361634416677743       1.3517366830592223       162.6775429187386
-0.12000000000000013      0.5720585027674638       1.3933647898403063       159.75573455272024
-0.1200000000000001       0.5079535638671534       1.43499289662139         162.7632357199524
-0.1200000000000001       0.44384862496684285      1.476621003402474        169.4901574698181
-0.12000000000000013      0.6349677570064126       1.4288619857172402       160.44246417364178
-0.12000000000000013      0.5708628181061022       1.470490092498324        159.29108482931994
-0.12000000000000012      0.5067578792057916       1.512118199279408        163.33355486115397
-0.12000000000000015      0.6337720723450508       1.5059872883752576       158.69599815547514
-0.12000000000000013      0.5696671334447404       1.5476153951563416       159.69069122346073
-0.12000000000000013      0.6325763876836892       1.5831125910332755       156.10726781340938
-0.12000000000000013      0.8190937433668596       1.472092526401054        164.49244855623948
-0.12000000000000013      0.7581169761338312       1.4319739119537769       164.61472046652614
-0.12000000000000013      0.6971402089008029       1.3918552975064997       163.293392629447
-0.12000000000000013      0.7569212914724694       1.5090992146117945       158.88568254165318
-0.12000000000000013      0.6959445242394411       1.4689806001645174       160.55708246433323
-0.12000000000000015      0.6947488395780793       1.5461059028225352       155.83284459869685
-0.1200000000000001       0.38319199474300736      1.5189485052089369       175.5388824356284
-0.1200000000000001       0.32105627567143213      1.5575912639514664       188.1162860905633
-0.1200000000000001       0.25892055659985697      1.596234022693996        209.38479742901202
-0.12000000000000013      0.1967848375282818       1.6348767814365255       232.2435007475284
-0.1200000000000001       0.3854446187581207       1.5967732028923334       179.52782117162013
-0.1200000000000001       0.3233088996865455       1.635415961634863        195.13225817940065
-0.12000000000000012      0.2611731806149703       1.6740587203773925       215.64363445297147
-0.1200000000000001       0.38769724277323403      1.6745979005757299       184.28144884050434
-0.12000000000000013      0.3255615237016588       1.7132406593182594       200.44108581473066
-0.12000000000000012      0.3899498667883473       1.7524225982591266       189.03428226135705
-0.12000000000000016      0.5719197574598537       1.6254400928397383       155.77602313950553
-0.12000000000000013      0.5090105032209049       1.5899428969628047       163.0045208435898
-0.1200000000000001       0.44610124898195613      1.5544457010858705       169.60069925393452
-0.12000000000000013      0.5112631272360182       1.6677675946462012       161.62135144859124
-0.12000000000000012      0.4483538729970694       1.6322703987692673       171.86453205713232
-0.12000000000000013      0.45060649701218275      1.710095096452664        173.61612611392064
-0.12000000000000012      0.13073376674562853      1.905656350558297        324.5244506814572
-0.12000000000000013      0.06805032505922136      1.868834582096581        276.4689078466378
-0.1200000000000001       0.06805032505922137      1.9458811097047555       277.61170880997327
-0.12000000000000013      0.005366883372814206     1.9090593412430397       220.3146933811153
-0.12000000000000013      0.005366883372814199     1.832012813634865        209.57135300219636
-0.12000000000000013      -0.05731655831359296     1.8722375727813234       212.43385261615418
-0.12000000000000015      -0.057316558313592975    1.795191045173149        189.26548274145682
-0.12000000000000013      -0.12000000000000013     1.8354158043196076       266.8107416752925
-0.1200000000000001       0.005366883372814213     1.986105868851214        211.21723766653741
-0.1200000000000001       -0.057316558313592954    1.949284100389498        217.2371750487482
-0.12000000000000012      -0.12000000000000012     1.912462331927782        271.1831699247211
-0.1200000000000001       -0.05731655831359295     2.0263306279976723       196.77016507681518
-0.12000000000000012      -0.12000000000000012     1.9895088595359567       275.5743800276509
-0.1200000000000001       -0.1200000000000001      2.066555387144131        233.31213330400195
-0.12000000000000013      0.13198081251760208      1.673185219511318        306.9348036672214
-0.12000000000000013      0.06888168890720373      1.7138538280652618       268.2779296047981
-0.12000000000000013      0.005782565296805375     1.7545224366192052       197.8646881095833
-0.12000000000000012      0.13156513059361089      1.7506755965269778       310.66286534660867
-0.12000000000000013      0.06846600698321254      1.7913442050809214       268.84491355574335
-0.12000000000000013      0.13114944866961972      1.8281659735426372       314.67014220773734
-0.12000000000000013      0.3251458417776676       1.7907310363339193       209.6466653101637
-0.12000000000000013      0.26075749869097914      1.7515490973930519       222.29241694484892
-0.12000000000000013      0.19636915560429058      1.7123671584521851       238.92912416915246
-0.12000000000000012      0.2603418167669879       1.8290394744087117       231.96736337605094
-0.12000000000000012      0.19595347368029942      1.7898575354678448       248.23857709919906
-0.12000000000000013      0.1955377917563082       1.8673479124835044       255.75133084017307
-0.1200000000000001       0.38955451439696787      1.8317768427111982       191.49544918635672
-0.1200000000000001       0.3247504893862882       1.870085280785991        215.66057435554416
-0.1200000000000001       0.2599464643756085       1.9083937188607831       236.2693114852118
-0.1200000000000001       0.1951424393649288       1.9467021569355762       263.87613612404806
-0.1200000000000001       0.3891591620055885       1.9111310871632696       193.7374159832412
-0.1200000000000001       0.3243551369949088       1.9494395252380623       219.19936879138314
-0.1200000000000001       0.2595511119842291       1.987747963312855        242.83954185303713
-0.1200000000000001       0.38876380961420903      1.9904853316153412       196.24173160020555
-0.1200000000000001       0.32395978460352937      2.028793769690134        222.47285361425864
-0.1200000000000001       0.38836845722282964      2.069839576067413        202.41768808917377
-0.1200000000000001       0.13111714411543612      1.9832346365597464       343.24392707119375
-0.1200000000000001       0.06843370242902894      2.023459395706205        295.2983747797753
-0.1200000000000001       0.005750260742621777     2.063684154852663        216.81362269351717
-0.1200000000000001       -0.05693318094378538     2.103908913999122        169.26931724147929
-0.1200000000000001       0.13150052148524366      2.0608129225611957       359.21228992923307
-0.1200000000000001       0.0688170797988365       2.101037681707654        321.75404719121497
-0.1200000000000001       0.00613363811242934      2.1412624408541125       229.7114211989929
-0.1200000000000001       0.13188389885505122      2.138391208562645        375.4070109145113
-0.1200000000000001       0.06920045716864406      2.1786159677091037       341.20280745384116
-0.1200000000000001       0.1322672762248588       2.2159694945640944       378.5914271693986
-0.1200000000000001       0.32434316197333696      2.106372055691583        230.31133148760574
-0.1200000000000001       0.2599344893540367       2.065326249314304        248.95981874774216
-0.1200000000000001       0.19552581673473635      2.0242804429370254       273.074362158985
-0.1200000000000001       0.2603178667238442       2.1429045353157536       255.3780637159993
-0.1200000000000001       0.19590919410454394      2.101858728938475        276.63288427866877
-0.1200000000000001       0.19629257147435153      2.179437014939924        281.29194884312517
-0.1200000000000001       0.06920045716864406      2.2554333975019607       320.1231938988851
-0.1200000000000001       0.006133638112429342     2.21807987064697         240.7082809801198
-0.1200000000000001       -0.05693318094378538     2.1807263437919793       191.5301186069498
-0.1200000000000001       -0.1200000000000001      2.1433728169369886       235.67645912569486
-0.1200000000000001       0.006133638112429347     2.2948973004398274       241.068914200897
-0.1200000000000001       -0.05693318094378538     2.2575437735848367       219.58099341702862
-0.1200000000000001       -0.1200000000000001      2.220190246729846        260.60508152577177
-0.1200000000000001       -0.05693318094378537     2.334361203377694        221.98709041017838
-0.1200000000000001       -0.1200000000000001      2.2970076765227034       286.27558027340103
-0.12000000000000009      -0.12000000000000009     2.373825106315561        261.0016073412822
-0.1200000000000001       4.8537126147476615       5.9092617042741145       121.68415133515302
-0.1200000000000001       4.9022971860953675       5.979507802849409        104.6362902372202
-0.1200000000000001       4.821300663348595        5.979507802849409        109.65258656656547
-0.1200000000000001       4.869885234696302        6.049753901424705        94.21636543764312
-0.1200000000000001       4.788888711949529        6.049753901424705        99.91116908419559
-0.1200000000000001       4.837473283297236        6.12                     85.90682353556655
-0.12000000000000009      4.756476760550462        6.12                     87.55244689038325
-0.12000000000000012      4.950881757443076        6.0497539014247055       94.34495266536423
-0.1200000000000001       4.91846980604401         6.120000000000001        86.53028906927881
-0.12000000000000012      4.999466328790785        6.120000000000001        90.790358778836
-0.12000000000000012      4.691757305601821        2.9899654827863302       74.36893256511834
-0.1200000000000001       4.75658329235555         2.95086791212896         104.04846937501506
-0.12000000000000013      4.690611863415422        2.9129601382045482       75.1480235708255
-0.12000000000000013      4.7554378501691525       2.8738625675471776       108.2938629015484
-0.1200000000000001       4.821409279109281        2.9117703414715894       137.5199379598967
-0.1200000000000001       4.820263836922882        2.834764996889807        141.3147400841921
-0.1200000000000001       4.886235265863011        2.8726727708142192       172.0603168288197
-0.12000000000000013      4.6894664212290245       2.835954793622766        80.10588042049268
-0.12000000000000013      4.754292407982755        2.796857222965395        113.40708771120852
-0.12000000000000015      4.688320979042627        2.7589494490409834       85.50312314035415
-0.12000000000000013      4.495442286601233        2.8836722535733954       52.29233347395616
-0.12000000000000013      4.559735184081696        2.8420979853959243       50.0664711163888
-0.12000000000000012      4.560880626268095        2.919103329977707        48.45075665791416
-0.12000000000000013      4.625173523748559        2.8775290618002365       56.50624857205928
-0.12000000000000013      4.626318965934958        2.9545344063820185       57.44225087783468
-0.12000000000000013      4.6240280815621615       2.800523717218454        62.15031525441712
-0.12000000000000012      4.951804128657089        3.145907704067377        202.63833012025233
-0.1200000000000001       5.016451385792628        3.1834629866420823       243.15676433517802
-0.12000000000000013      5.015968535329431        3.1060807454133283       246.51228639308044
-0.12000000000000013      5.080615792464971        3.1436360279880335       287.61075731220757
-0.1200000000000001       5.0810986429281675       3.221018269216788        289.60639767677645
-0.1200000000000001       5.14526304960051         3.1811913105627387       334.4521735037115
-0.1200000000000001       5.145745900063707        3.2585735517914935       336.4028285774523
-0.12000000000000013      5.080132942001773        3.0662537867592796       288.46946518620064
-0.12000000000000013      5.144780199137313        3.103809069333985        330.2951175850818
-0.12000000000000015      5.144297348674115        3.026426828105231        330.66232352327734
-0.1200000000000001       4.951618409647002        3.067824578089745        205.94230609799325
-0.12000000000000013      5.015782816319344        3.0279976194356966       251.14471167385003
-0.12000000000000013      5.079947222991686        2.988170660781648        292.6095067612155
-0.1200000000000001       4.951432690636914        2.9897414521121126       206.64808807635012
-0.1200000000000001       5.015597097309257        2.949914493458064        250.5341958193128
-0.1200000000000001       4.951246971626828        2.9116583261344804       207.52202512141974
-0.12000000000000013      4.756769011365638        3.0289510381065923       107.07414411217074
-0.1200000000000001       4.821594998119368        2.989853467449222        135.93294827876224
-0.12000000000000012      4.821780717129455        3.067936593426854        138.82053675864904
-0.1200000000000001       4.886606703883185        3.0288390227694832       168.58344171984342
-0.12000000000000013      4.886792422893272        3.106922148747116        171.71987994792812
-0.1200000000000001       4.886420984873098        2.950755896791851        170.73306073303573
-0.12000000000000013      4.954088547727267        3.46091372940453         207.88743683413182
-0.12000000000000016      5.018013323354754        3.49713630459723         243.07143759742962
-0.12000000000000013      5.0181647000952605       3.4197175056449467       250.093694373388
-0.12000000000000013      5.082089475722749        3.455940080837647        287.0679595637804
-0.12000000000000013      5.081938098982242        3.53335887978993         287.1047407562032
-0.12000000000000013      5.146014251350237        3.492162656030347        331.4711456148027
-0.12000000000000015      5.14586287460973         3.56958145498263         331.34388771517564
-0.12000000000000012      5.082240852463256        3.378521281885364        291.4213405472001
-0.12000000000000012      5.146165628090744        3.414743857078064        328.9239673848041
-0.12000000000000012      5.146317004831252        3.3373250581257814       333.0314577319999
-0.12000000000000016      4.953517442959722        3.382162223070242        211.54030593897897
-0.12000000000000013      5.0175935953277175       3.340965999310659        251.792698089847
-0.1200000000000001       5.081669747695711        3.299769775551076        292.82702428123423
-0.12000000000000013      4.952946338192177        3.3034107167359537       206.72062372353264
-0.12000000000000012      5.017022490560173        3.262214492976371        246.35790599218467
-0.12000000000000013      4.9523752334246325       3.2246592104016654       202.12068508046002
-0.12000000000000013      4.9520728469203465       3.7630399887778148       205.06053396163406
-0.12000000000000016      5.015302232633978        3.801203054835201        236.20771237610114
-0.12000000000000016      5.016501547749565        3.7237309991271936       245.51309435362262
-0.12000000000000013      5.079730933463195        3.76189406518458         277.8044032209047
-0.12000000000000013      5.078531618347609        3.839366120892588        274.78079291995317
-0.12000000000000016      5.142960319176827        3.800057131241967        318.0655613334331
-0.12000000000000013      5.14176100406124         3.8775291869499746       313.72322211917174
-0.12000000000000013      5.080930248578783        3.6844220094765725       285.5999677100768
-0.12000000000000013      5.144159634292413        3.722585075533959        318.8620765186551
-0.12000000000000015      5.145358949408001        3.6451130198259514       326.2120121997398
-0.12000000000000016      4.952576772122077        3.687508423934493        209.82132771792885
-0.12000000000000013      5.017005472951295        3.648199434283872        248.94492048546513
-0.12000000000000016      5.081434173780512        3.608890444633251        288.53479419058834
-0.12000000000000013      4.953080697323807        3.6119768590911723       206.30781731435894
-0.12000000000000013      5.017509398153024        3.572667869440551        244.70204433609692
-0.12000000000000015      4.953584622525537        3.536445294247851        202.95985714055055
-0.12000000000000013      4.689772956140791        3.3070403773822576       75.51201821061322
-0.12000000000000016      4.7558518540374095       3.345508715387825        103.64106089886289
-0.12000000000000016      4.755280749269866        3.2667572090535377       106.93378799466927
-0.12000000000000013      4.821359647166485        3.3052255470591057       136.84900044497482
-0.12000000000000013      4.821930751934029        3.3839770533933935       139.7007608091424
-0.12000000000000016      4.8874385450631035       3.3436938850646736       174.13995573120894
-0.12000000000000015      4.888009649830647        3.4224453913989614       176.90914599753074
-0.12000000000000013      4.82078854239894         3.2264740407248174       138.7803926571361
-0.12000000000000013      4.886867440295559        3.2649423787303853       170.0504082856976
-0.12000000000000013      4.886296335528014        3.1861908723960974       171.71302913604595
-0.12000000000000016      4.690269043506048        3.2277716537332752       79.25769938746888
-0.12000000000000013      4.755776836635124        3.1874884854045553       112.46506356629449
-0.12000000000000013      4.821284629764198        3.1472053170758354       144.12083663300726
-0.12000000000000013      4.690765130871306        3.1485029300842937       77.18218759455868
-0.12000000000000013      4.75627292400038         3.108219761755574        112.11210524222734
-0.12000000000000013      4.691261218236563        3.0692342064353118       75.7756043250579
-0.12000000000000012      4.942561863002909        4.075643767646841        196.90383409332796
-0.12000000000000013      5.007325915912559        4.1139242173161845       228.04042372237768
-0.12000000000000013      5.008168994695899        4.0356558889869705       241.74126674081685
-0.12000000000000013      5.072933047605549        4.073936338656315        265.42129425731935
-0.12000000000000013      5.072089968822208        4.152204666985529        247.45979042289923
-0.12000000000000013      5.137697100515199        4.112216788325659        290.6168772363504
-0.12000000000000015      5.136854021731859        4.190485116654873        267.94057546777816
-0.12000000000000012      5.073776126388889        3.995668010327101        275.3348147136883
-0.12000000000000013      5.1385401792985395       4.033948459996445        299.14236555082886
-0.12000000000000013      5.13938325808188         3.955680131667231        309.9884536922275
-0.12000000000000013      4.944939608982269        3.997492822929584        198.4461330067524
-0.12000000000000013      5.010546740675259        3.9575049442697146       239.82332026401588
-0.12000000000000013      5.076153872368249        3.9175170656098444       274.53488321492756
-0.12000000000000013      4.947317354961628        3.919341878212328        198.43110043085693
-0.12000000000000013      5.012924486654619        3.8793539995524577       237.3853194580061
-0.12000000000000015      4.949695100940987        3.841190933495071        198.5361151850023
-0.12000000000000016      4.948285070753153        4.301045755431814        200.4211856998398
-0.12000000000000013      5.011141387746055        4.264192209172834        220.40080111848852
-0.12000000000000016      5.073997704738956        4.227338662913854        236.11580910571323
-0.12000000000000013      4.946377334836405        4.225911759503489        201.77533309643596
-0.12000000000000013      5.009233651829307        4.189058213244509        221.62651961942328
-0.12000000000000013      4.944469598919657        4.1507777635751655       203.29548515093376
-0.12000000000000013      4.684922240076418        4.228083201691469        126.57436491797573
-0.12000000000000016      4.751239881724787        4.265107339108635        136.46884305140412
-0.12000000000000016      4.74933214580804         4.189973343180313        135.9410517256104
-0.12000000000000013      4.815649787456412        4.226997480597479        153.5160501858586
-0.12000000000000013      4.817557523373159        4.302131476525803        148.11529944654555
-0.12000000000000016      4.881967429104781        4.264021618014647        172.59963408674534
-0.12000000000000015      4.88387516502153         4.339155613942971        162.3280203767186
-0.12000000000000013      4.813742051539663        4.151863484669155        147.9730802763784
-0.12000000000000013      4.880059693188034        4.188887622086322        174.19219279863688
-0.12000000000000013      4.878151957271285        4.1137536261579974       163.7003306802319
-0.12000000000000013      4.683669287739125        3.9305488758222165       105.78787246925287
-0.12000000000000016      4.748392431555071        3.966822598778372        124.49591163905346
-0.12000000000000016      4.750770177534431        3.8886716540611155       128.32909678611293
-0.12000000000000013      4.815493321350376        3.9249453770172713       145.63525828810216
-0.12000000000000013      4.813115575371016        4.003096321734528        139.91030523212936
-0.12000000000000016      4.880216465166322        3.961219099973427        167.4468967512708
-0.12000000000000013      4.877838719186963        4.039370044690684        157.2797039801457
-0.12000000000000013      4.817871067329736        3.8467944323000154       151.1637367362577
-0.12000000000000013      4.8825942111456815       3.8830681552561717       169.83943318059738
-0.12000000000000015      4.884971957125041        3.804917210538915        176.5235056675104
-0.12000000000000016      4.684609001992095        4.153699620224155        123.00681479341421
-0.12000000000000013      4.749018907723718        4.115589761712998        130.8560530068786
-0.12000000000000016      4.8134288134553405       4.077479903201842        138.56003667826758
-0.12000000000000013      4.684295763907771        4.079316038756843        118.63223604726858
-0.12000000000000013      4.748705669639394        4.041206180245686        127.54249483704226
-0.12000000000000015      4.683982525823448        4.004932457289529        114.49015054636152
-0.12000000000000013      4.709941087607079        3.6186574654132313       94.93023035518229
-0.12000000000000016      4.770474027435396        3.654753096254377        115.43008731325153
-0.12000000000000016      4.770977952637125        3.579221531411056        119.01710940569993
-0.12000000000000013      4.831510892465443        3.615317162252202        143.2843977992762
-0.12000000000000013      4.831006967263713        3.6908487270955233       145.94956336951063
-0.12000000000000016      4.89204383229376         3.651412793093347        176.19911300132546
-0.12000000000000015      4.89153990709203         3.726944357936669        177.719790007754
-0.12000000000000013      4.832014817667172        3.5397855974088808       147.3670810926463
-0.12000000000000013      4.892547757495489        3.5758812282500267       173.44491883922134
-0.12000000000000015      4.8930516826972195       3.5003496634067055       177.13547589790807
-0.12000000000000016      4.704899054740507        3.5407531934054877       92.62228731863247
-0.12000000000000013      4.765935919770554        3.5013172594033124       118.35844267290831
-0.12000000000000016      4.8269727848006          3.461881325401137        146.21261231014788
-0.12000000000000013      4.699857021873935        3.4628489213977445       84.60408958620673
-0.12000000000000013      4.7608938869039825       3.4234129873955688       110.23173514267039
-0.12000000000000015      4.694814989007363        3.384944649390001        76.96531696539296
-0.12000000000000016      4.690237237706113        3.8525760232199704       100.08117755634493
-0.12000000000000013      4.757338127501418        3.81069880145887         125.70354765656747
-0.12000000000000016      4.824439017296724        3.7688215796977693       149.91492367785418
-0.12000000000000013      4.696805187673101        3.774603170617724        96.5159700256275
-0.12000000000000013      4.763906077468407        3.732725948856624        120.7351609219266
-0.12000000000000015      4.7033731376400905       3.696630318015478        93.25384563153547
-0.12000000000000012      4.429616927950949        3.148572200290004        63.89249725939476
-0.12000000000000013      4.49465593499841         3.188189244563067        42.776461264954406
-0.12000000000000013      4.495152022363668        3.108920520914085        43.99762700310956
-0.12000000000000013      4.560191029411128        3.148537565187149        35.85670907393346
-0.12000000000000013      4.55969494204587         3.2278062888361307       39.2535414589814
-0.12000000000000013      4.625230036458588        3.188154609460212        51.08414931773237
-0.12000000000000015      4.624733949093331        3.267423333109194        54.9693678199649
-0.12000000000000012      4.560687116776386        3.0692688415381673       42.08544617777386
-0.12000000000000013      4.625726123823846        3.1088858858112305       48.482223693012074
-0.12000000000000013      4.626222211189104        3.0296171621622485       54.535030149332705
-0.12000000000000013      4.429713682696804        3.073489444509774        61.45324249753864
-0.12000000000000013      4.495248777109523        3.033837765133856        47.61809812504087
-0.12000000000000013      4.560783871522241        2.994186085757937        49.772462841365304
-0.12000000000000012      4.42981043744266         2.9984066887295437       62.54605412195656
-0.12000000000000012      4.495345531855378        2.9587550093536255       49.8953329596585
-0.12000000000000013      4.429907192188514        2.9233239329493137       64.39378610309187
-0.12000000000000012      4.446208132492682        3.4526155233084856       66.67422683076678
-0.12000000000000013      4.512141371271281        3.4941260088346717       55.52617164959237
-0.12000000000000013      4.50709933840471         3.4162217368269285       48.06840879796232
-0.12000000000000013      4.573032577183308        3.457732222353115        48.63982873424471
-0.12000000000000013      4.57807461004988         3.5356364943608583       59.160938161103566
-0.12000000000000016      4.638965815961908        3.4992427078793016       66.82159061513437
-0.12000000000000015      4.64400784882848         3.5771469798870448       76.6698610408849
-0.12000000000000013      4.567990544316737        3.379827950345372        46.68018643238092
-0.12000000000000013      4.6339237830953355       3.421338435871558        59.15281990839082
-0.12000000000000015      4.628881750228764        3.3434341638638148       56.88849430113743
-0.12000000000000013      4.442060331357249        3.376604692553865        60.07485955947392
-0.12000000000000013      4.502951537269276        3.340210906072308        45.895956378519365
-0.12000000000000013      4.563842743181304        3.303817119590751        45.06758982470427
-0.12000000000000012      4.437912530221816        3.3005938617992445       60.63438584790098
-0.12000000000000013      4.498803736133842        3.264200075317688        44.77541327573324
-0.12000000000000013      4.433764729086382        3.224583031044624        62.536529540406185
-0.12000000000000012      4.170709343406892        2.710067821721857        143.33524532921453
-0.12000000000000013      4.235532994288762        2.744611160583664        119.95974454135924
-0.1200000000000001       4.234970498655714        2.667712996922728        129.02624624349446
-0.1200000000000001       4.2997941495375835       2.702256335784535        108.63164789574692
-0.12000000000000012      4.3003566451706305       2.7791544994454704       105.07883613751945
-0.1200000000000001       4.3646178004194525       2.7367996746463414       94.40973766196888
-0.12000000000000013      4.3651802960525          2.8136978383072773       91.07299001239556
-0.1200000000000001       4.299231653904536        2.6253581721235992       117.77671119690262
-0.1200000000000001       4.364055304786405        2.659901510985406        97.60580752958337
-0.1200000000000001       4.3634928091533585       2.5830033473244707       108.22865383649629
-0.12000000000000013      4.1601255185140955       2.633345220257427        153.11652596942992
-0.1200000000000001       4.224386673762918        2.590990395458298        139.0483968710869
-0.1200000000000001       4.288647829011739        2.5486355706591692       129.15349870498335
-0.12000000000000012      4.149541693621301        2.5566226187929963       157.6421586725591
-0.1200000000000001       4.213802848870123        2.514267793993868        143.86659383471797
-0.12000000000000013      4.138957868728506        2.4799000173285664       162.41109369876915
-0.1200000000000001       4.178660103763056        3.004432583981814        138.1887781165537
-0.1200000000000001       4.2413993098100295       3.0404674880588614       114.51183854133026
-0.1200000000000001       4.241496064555884        2.965384732278632        118.59939964150345
-0.1200000000000001       4.304235270602857        3.001419636355679        97.45439571601517
-0.1200000000000001       4.3041385158570025       3.076502392135909        97.67035118706964
-0.1200000000000001       4.366974476649831        3.037454540432727        80.50901645400172
-0.1200000000000001       4.366877721903975        3.1125372962129565       81.77911941774624
-0.1200000000000001       4.304332025348712        2.926336880575449        101.39529185899124
-0.1200000000000001       4.367071231395686        2.9623717846524964       80.63203152686314
-0.1200000000000001       4.36716798614154         2.887289028872267        86.07995883772136
-0.1200000000000001       4.176672413674015        2.9308413934168245       139.54412423480042
-0.1200000000000001       4.239508374466843        2.8917935417136422       120.50159440067284
-0.1200000000000001       4.302344335259671        2.85274569001046         104.47009500541824
-0.1200000000000001       4.174684723584974        2.8572502028518354       138.62465678186896
-0.1200000000000001       4.237520684377802        2.8182023511486527       119.19717876882277
-0.1200000000000001       4.172697033495933        2.7836590122868463       138.03813355933863
-0.1200000000000001       4.4499734475258945       3.768353216779899        88.85225089494106
-0.1200000000000001       4.508397407579203        3.8089021315404787       82.07968422661955
-0.1200000000000001       4.51496535754619         3.7309292789382327       72.58024572520196
-0.1200000000000001       4.573389317599498        3.7714781936988113       74.43952445862558
-0.12000000000000012      4.56682136763251         3.849451046301058        82.93538235336203
-0.12000000000000013      4.631813277652806        3.812027108459391        82.43290963288862
-0.12000000000000013      4.625245327685818        3.889999961061637        88.23951783001317
-0.12000000000000012      4.579957267566487        3.6935053410965653       73.43729683929945
-0.12000000000000013      4.638381227619794        3.734054255857145        80.00280399296133
-0.12000000000000013      4.644949177586783        3.6560814032548983       82.04917981793952
-0.1200000000000001       4.449032118767592        3.6894187934120457       77.96016727720522
-0.1200000000000001       4.514024028787887        3.6519948555703787       67.43926211332506
-0.1200000000000001       4.579015938808183        3.6145709177287118       68.82310668406973
-0.1200000000000001       4.448090790009289        3.610484370044192        75.20846471640179
-0.12000000000000012      4.513082700029584        3.5730604322025252       63.49893268043279
-0.1200000000000001       4.447149461250985        3.5315499466763387       73.31952336957033
-0.12000000000000012      4.193134962373484        3.597592403849249        139.10129912196575
-0.1200000000000001       4.257344583661586        3.640282607081911        120.79403768516255
-0.12000000000000013      4.256403254903283        3.561348183714058        112.73350668834354
-0.1200000000000001       4.320612876191387        3.6040383869467205       101.34647841552352
-0.1200000000000001       4.321554204949689        3.682972810314574        109.87485947506248
-0.1200000000000001       4.3848224974794885       3.6467285901793836       89.54388516221972
-0.1200000000000001       4.385763826237792        3.7256630135472366       100.91911768260296
-0.12000000000000012      4.319671547433083        3.525103963578867        97.47597566216972
-0.1200000000000001       4.383881168721186        3.5677941668115296       86.80681754326622
-0.12000000000000013      4.382939839962883        3.488859743443676        83.3281021015686
-0.1200000000000001       4.722818077050285        5.577606164971214        190.40597354203487
-0.1200000000000001       4.763644699324395        5.642958525153114        177.45152727061156
-0.1200000000000001       4.787480973289931        5.583858934103413        175.57970652510232
-0.1200000000000001       4.828307595564041        5.6492112942853145       164.91155022454842
-0.12000000000000012      4.8044713215985055       5.708310885335016        168.13441114516132
-0.1200000000000001       4.869134217838152        5.714563654467215        156.2561054216852
-0.12000000000000013      4.845297943872616        5.773663245516916        159.43670647982813
-0.1200000000000001       4.852143869529575        5.590111703235613        167.30908466190505
-0.1200000000000001       4.892970491803686        5.655464063417514        156.38557126160435
-0.1200000000000001       4.916806765769221        5.596364472367812        159.81462589342055
-0.1200000000000001       4.867136951607922        5.373683548504698        172.10249117995338
-0.1200000000000001       4.883693556328355        5.447910523125737        166.10308058168098
-0.1200000000000001       4.81903066008871         5.441657753993537        175.08820736986405
-0.1200000000000001       4.835587264809142        5.515884728614575        170.46709440967211
-0.1200000000000001       4.770924368569497        5.509631959482375        180.17007158054818
-0.1200000000000001       4.900250161048788        5.522137497746774        163.59616366157434
-0.12000000000000013      4.5804214144321955       5.851729368177161        152.69706650927577
-0.12000000000000016      4.542932427151882        5.918797026132871        130.02064861292968
-0.1200000000000001       4.6244352509617626       5.918797026132871        128.7921362494918
-0.1200000000000001       4.586946263681448        5.985864684088581        110.36683617704992
-0.12000000000000013      4.505443439871569        5.985864684088581        110.66276958857262
-0.1200000000000001       4.549457276401136        6.052932342044291        91.63362397318193
-0.12000000000000013      4.467954452591256        6.05293234204429         97.36995807652109
-0.1200000000000001       4.511968289120822        6.12                     81.12080042498633
-0.12000000000000012      4.4304654653109425       6.12                     96.99784456440455
-0.1200000000000001       4.668449087491329        5.985864684088581        113.23970370184122
-0.1200000000000001       4.6309601002110155       6.05293234204429         91.87696459007933
-0.1200000000000001       4.593471112930702        6.12                     76.04297628454962
-0.1200000000000001       4.712462924020896        6.05293234204429         99.09614515314877
-0.1200000000000001       4.674973936740582        6.119999999999999        74.39432243650613
-0.12000000000000016      4.6568472023608285       5.848550927557575        143.6857409640686
-0.1200000000000001       4.7008610388903955       5.915618585513285        123.35136204612783
-0.1200000000000001       4.744874875419962        5.982686243468995        111.6226086963206
-0.12000000000000013      4.7332729902894615       5.84537248693799         143.52092180102346
-0.12000000000000012      4.777286826819028        5.912440144893699        123.2573748793098
-0.12000000000000015      4.809698778218095        5.842194046318404        143.8083178077796
-0.1200000000000001       4.687218911395762        5.646136965772701        183.51910572942867
-0.1200000000000001       4.728045533669873        5.711489325954602        170.38061090603375
-0.12000000000000012      4.65161974574124         5.714667766574188        174.2172170720554
-0.12000000000000013      4.692446368015351        5.780020126756089        160.1783177613091
-0.12000000000000013      4.616020580086717        5.783198567375674        165.6739583171584
-0.12000000000000013      4.768872155943983        5.776841686136503        160.2430668938591
-0.12000000000000012      4.4122382898869805       5.581102510021636        204.8988885003221
-0.12000000000000013      4.4542840710232845       5.648759224560518        192.17012800425783
-0.1200000000000001       4.489883236677807        5.58022842375903         200.77757986045305
-0.12000000000000013      4.53192901781411         5.647885138297912        188.98881017915272
-0.12000000000000013      4.4963298521595885       5.716415939099399        181.34351633750413
-0.12000000000000013      4.573974798950414        5.715541852836793        179.50800513330512
-0.12000000000000015      4.538375633295892        5.78407265363828         170.81126443753158
-0.1200000000000001       4.5675281834686325       5.579354337496425        199.24103092150057
-0.1200000000000001       4.609573964604936        5.647011052035307        187.60756880074422
-0.1200000000000001       4.645173130259459        5.5784802512338185       197.89255197343715
-0.12000000000000012      4.553730578729978        5.328121567315868        206.36644925745736
-0.12000000000000013      4.518357506519229        5.3913668029923105       208.48933790303687
-0.1200000000000001       4.596002453310056        5.390492716729705        201.12166925193785
-0.1200000000000001       4.5606293810993055       5.453737952406147        204.8371587832226
-0.12000000000000012      4.482984434308479        5.454612038668753        207.07418441753148
-0.1200000000000001       4.525256308888555        5.516983188082589        203.5886264237484
-0.12000000000000013      4.44761136209773         5.517857274345195        205.92384230938484
-0.1200000000000001       4.638274327890132        5.452863866143542        198.46979411225107
-0.1200000000000001       4.602901255679383        5.516109101819984        201.98261430387686
-0.1200000000000001       4.680546202470208        5.515235015557378        195.83100156806034
-0.12000000000000013      4.824865077027845        5.311312399090863        179.36399283038247
-0.1200000000000001       4.776758785508632        5.379286604579701        179.6895374985152
-0.12000000000000012      4.734486910928556        5.316915455165865        184.85855412058618
-0.1200000000000001       4.686380619409344        5.384889660654703        186.62787635332495
-0.12000000000000013      4.644108744829267        5.322518511240866        192.22682653367326
-0.1200000000000001       4.72865249398942         5.447260810068539        184.27962617058157
-0.1200000000000001       4.577784076264247        5.261136545967074        199.46434087388747
-0.1200000000000001       4.668162242363535        5.255533489892072        191.43855995992988
-0.1200000000000001       4.758540408462824        5.24993043381707         184.41154738438536
-0.1200000000000001       4.601837573798514        5.19415152461828         195.1205140225157
-0.1200000000000001       4.692215739897803        5.188548468543278        187.82532209262115
-0.1200000000000001       4.625891071332782        5.1271665032694855       191.20427586133462
-0.1200000000000001       4.586050905168693        5.063755897614163        189.95032446462392
-0.1200000000000001       4.5619974076344265       5.130740918962956        195.41710961352715
-0.1200000000000001       4.522157241470337        5.067330313307633        194.7931477966348
-0.1200000000000001       4.49810374393607         5.134315334656427        201.03162773408476
-0.1200000000000001       4.458263577771982        5.070904729001104        200.70092755523314
-0.1200000000000001       4.4342100802377145       5.137889750349898        208.47116131942983
-0.1200000000000001       4.394369914073626        5.074479144694575        206.50048604597472
-0.1200000000000001       4.537943910100158        5.19772594031175         200.08973389082905
-0.1200000000000001       4.474050246401802        5.201300356005222        208.05631653634487
-0.1200000000000001       4.513890412565891        5.264710961660545        207.79413512211335
-0.12000000000000013      4.501075242138065        4.893458872822593        185.33096515582625
-0.12000000000000013      4.5382925738203115       4.935139525097117        185.3619276298491
-0.12000000000000016      4.551542783878442        4.870801083229747        176.3847126871661
-0.12000000000000013      4.588760115560688        4.912481735504272        176.28449885599318
-0.12000000000000012      4.575509905502557        4.976820177371643        184.6177641302384
-0.1200000000000001       4.625977447242934        4.954162387778797        175.83703965766176
-0.12000000000000012      4.612727237184803        5.018500829646167        184.21575508071987
-0.12000000000000013      4.60201032561882         4.848143293636902        168.83356964855398
-0.12000000000000013      4.639227657301065        4.889823945911426        168.97144245675526
-0.12000000000000015      4.652477867359197        4.825485504044056        163.2893642282121
-0.1200000000000001       4.421046246089736        5.029224076726579        199.40533689333287
-0.1200000000000001       4.484939909788092        5.025649661033109        194.32901541414535
-0.1200000000000001       4.548833573486447        5.022075245339638        189.09457244471764
-0.12000000000000012      4.447722578105846        4.983969008758583        194.52409630532017
-0.12000000000000012      4.511616241804202        4.980394593065113        189.77148001764397
-0.12000000000000013      4.4743989101219555       4.9387139407905885       190.02446362016735
-0.12000000000000013      4.703828849403294        4.5271572516443745       146.15149897449737
-0.12000000000000016      4.766760042618751        4.563509515310743        150.84525981749147
-0.12000000000000016      4.765419838719945        4.489412876573315        147.3287237405708
-0.12000000000000013      4.8283510319354015       4.525765140239684        158.24579973113947
-0.12000000000000013      4.829691235834208        4.599861778977111        159.57949295967796
-0.12000000000000016      4.891282225150858        4.562117403906052        170.50023872424012
-0.12000000000000015      4.8926224290496645       4.63621404264348         171.2426267432772
-0.12000000000000013      4.827010828036597        4.451668501502256        154.85582678041885
-0.12000000000000013      4.889942021252054        4.488020765168625        172.7390281061984
-0.12000000000000015      4.8886018173532495       4.413924126431198        165.68697449499453
-0.12000000000000016      4.703607989327364        4.596074867346083        152.74084818575284
-0.12000000000000013      4.766539182542821        4.632427131012451        152.47455548440345
-0.12000000000000013      4.703387129251434        4.664992483047792        154.44786532293244
-0.12000000000000016      4.766318322466891        4.7013447467141605       152.01827604743252
-0.12000000000000015      4.7031662691755045       4.733910098749501        156.76844552504423
-0.12000000000000013      4.8294703757582775       4.66877939467882         159.22265358884658
-0.12000000000000016      4.699102197071575        4.452388739156148        141.69497477212838
-0.12000000000000013      4.760693186388227        4.414644364085089        142.3869852450897
-0.12000000000000016      4.822284175704878        4.37689998901403         146.5255137506122
-0.12000000000000013      4.694375544739856        4.377620226667922        137.6522174111559
-0.12000000000000013      4.755966534056507        4.3398758515968625       138.82828726351903
-0.12000000000000015      4.689648892408137        4.302851714179695        133.84376025919136
-0.12000000000000012      4.442965026531942        4.392997115951285        146.6648207532288
-0.12000000000000013      4.50818098224978         4.426537149874558        141.7435805255306
-0.12000000000000013      4.5034543299180605       4.351768637386331        134.81633087297365
-0.12000000000000013      4.568670285635899        4.385308671309604        134.94692230968232
-0.12000000000000013      4.573396937967618        4.46007718379783         139.97368041300064
-0.12000000000000016      4.633886241353737        4.418848705232876        136.99002971061935
-0.12000000000000015      4.638612893685456        4.493617217721102        140.44870092348924
-0.12000000000000013      4.56394363330418         4.310540158821377        128.3304040908814
-0.12000000000000013      4.629159589022018        4.3440801927446495       132.67801366304187
-0.12000000000000015      4.624432936690298        4.269311680256423        124.65343432338955
-0.1200000000000001       4.476739167923168        4.68196364099421         170.52196592999033
-0.1200000000000001       4.53329072821727         4.71217965935846         165.84449433947233
-0.1200000000000001       4.5335115882932          4.643262043656751        159.78324089058043
-0.1200000000000001       4.590063148587301        4.673478062021           159.63520678844802
-0.12000000000000012      4.589842288511371        4.74239567772271         162.9460539759884
-0.12000000000000013      4.646614708881403        4.703694080385251        159.02992646540608
-0.12000000000000013      4.646393848805474        4.77261169608696         161.6698100182906
-0.12000000000000012      4.590284008663231        4.604560446319292        153.53086085331904
-0.12000000000000013      4.646835568957332        4.634776464683542        156.29167898446644
-0.12000000000000013      4.647056429033262        4.565858848981833        149.20812316723962
-0.1200000000000001       4.468295632575361        4.6097220097334795       163.16694170382758
-0.1200000000000001       4.525068052945393        4.5710204123960185       152.3811635979988
-0.1200000000000001       4.581840473315425        4.532318815058561        145.3188728440735
-0.1200000000000001       4.4598520972275555       4.537480378472748        157.97472829604868
-0.12000000000000012      4.516624517597586        4.4987787811352895       147.35736371065806
-0.1200000000000001       4.451408561879749        4.465238747212016        153.0191819124896
-0.12000000000000013      4.494991223584341        4.840585064865497        181.26513048492376
-0.12000000000000013      4.545458765324718        4.817927275272652        172.28733667340086
-0.12000000000000013      4.5959263070650955       4.795269485679806        165.61773356139292
-0.12000000000000012      4.488907205030617        4.787711256908402        178.53926877212376
-0.12000000000000012      4.539374746770994        4.765053467315556        169.09593620954416
-0.12000000000000012      4.482823186476892        4.734837448951306        175.91654585415847
-0.12000000000000013      4.443753746398121        4.881288157672394        187.7752370849621
-0.1200000000000001       4.417077414382011        4.926543225640389        193.59726871019038
-0.12000000000000012      4.386432250658177        4.869117442522194        192.49323962131007
-0.1200000000000001       4.359755918642066        4.914372510490189        199.2034861432194
-0.12000000000000012      4.329110754918233        4.856946727371995        198.53810270220706
-0.1200000000000001       4.302434422902123        4.902201795339991        205.23158624542833
-0.1200000000000001       4.271789259178289        4.844776012221796        202.7860637826253
-0.1200000000000001       4.390401082365901        4.971798293608384        198.5432744808368
-0.1200000000000001       4.333079586625957        4.959627578458186        204.6210021205078
-0.1200000000000001       4.3637247503497925       5.01705336157638         204.2856112789226
-0.1200000000000001       4.3230267363645085       4.8040729194148994       192.95838016454982
-0.1200000000000001       4.380348232104453        4.816243634565099        189.52738866534182
-0.1200000000000001       4.437669727844396        4.828414349715298        184.7573921761996
-0.1200000000000001       4.374264213550728        4.763369826608003        185.55324300078468
-0.1200000000000001       4.4315857092906725       4.775540541758202        183.12101735510015
-0.1200000000000001       4.425501690736949        4.722666733801107        178.77969809182238
-0.1200000000000001       4.233734758727573        4.598416041285085        188.13415730233757
-0.1200000000000001       4.294485861026472        4.619302941212366        182.28528577083307
-0.1200000000000001       4.2860423256786655       4.547061309951635        176.56665112213295
-0.1200000000000001       4.346793427977564        4.5679482098789155       173.5295154835157
-0.1200000000000001       4.355236963325371        4.640189841139648        177.63409734403365
-0.1200000000000001       4.407544530276463        4.5888351098061975       169.16493787770503
-0.1200000000000001       4.41598806562427         4.661076741066929        173.65838426875283
-0.1200000000000001       4.338349892629758        4.495706578618185        165.76165958768973
-0.1200000000000001       4.399100994928657        4.516593478545467        163.892685945356
-0.1200000000000001       4.39065745958085         4.444351847284735        155.9764269292951
-0.1200000000000001       4.2622756340656105       4.783186019487618        197.6006219046639
-0.1200000000000001       4.31351311125183         4.742482926680722        186.8977381112019
-0.1200000000000001       4.36475058843805         4.701779833873826        179.63077405017702
-0.1200000000000001       4.252762008952931        4.72159602675344         194.49446777631255
-0.1200000000000001       4.303999486139151        4.680892933946544        183.63086382882753
-0.1200000000000001       4.243248383840252        4.660006034019263        191.51627603262096
-0.12000000000000013      4.191910813547846        2.0673615629659086       168.24788614610193
-0.12000000000000016      4.24949617219772         2.107526923448382        155.7696615107912
-0.12000000000000013      4.256357578733477        2.026159923250676        162.39179390380787
-0.12000000000000013      4.31394293738335         2.066325283733149        152.39869714109204
-0.12000000000000013      4.307081530847594        2.147692283930855        147.49064897689968
-0.12000000000000013      4.371528296033224        2.1064906442156226       144.60180026621984
-0.12000000000000015      4.364666889497467        2.187857644413328        139.79827553209654
-0.12000000000000012      4.320804343919107        1.9849582835354436       159.07136870972568
-0.12000000000000012      4.378389702568981        2.025123644017917        149.515512201111
-0.12000000000000012      4.385251109104738        1.943756643820211        157.13184674725733
-0.12000000000000016      4.2040000965946644       1.9917908414490555       171.1029684127971
-0.12000000000000013      4.268446861780296        1.950589201733823        165.91409520722613
-0.1200000000000001       4.332893626965926        1.9093875620185907       163.87510657260387
-0.12000000000000013      4.216089379641484        1.9162201199322024       172.49153631517794
-0.12000000000000013      4.280536144827114        1.8750184802169698       168.45982958898728
-0.12000000000000015      4.228178662688302        1.8406493984153494       174.32302431000352
-0.12000000000000013      4.1442582362637435       2.319223452639579        167.73836509719877
-0.12000000000000013      4.217727787341651        2.2754348498974952       153.58424815808502
-0.12000000000000016      4.291197338419559        2.231646247155412        145.85316482756102
-0.12000000000000013      4.160142428691778        2.2352694894150225       166.3378372669576
-0.12000000000000013      4.233611979769686        2.191480886672939        153.73597368843534
-0.12000000000000015      4.176026621119812        2.1513155261904657       165.5972107902012
-0.12000000000000012      3.968632275603052        1.9006949930167478       196.121398528792
-0.12000000000000013      4.024451910089251        1.942361635504038        189.23783425867094
-0.12000000000000013      4.0365411931360695       1.8667909139871852       190.58760725204016
-0.12000000000000013      4.092360827622268        1.908457556474475        184.70015143957184
-0.12000000000000013      4.080271544575449        1.984028277991328        183.3940462792737
-0.12000000000000016      4.148180462108466        1.9501241989617653       178.85403756993833
-0.12000000000000015      4.136091179061648        2.0256949204786183       177.7078464814623
-0.12000000000000013      4.104450110669086        1.832886834957622        185.81123571681837
-0.12000000000000013      4.160269745155285        1.8745534774449122       179.41503347276225
-0.12000000000000015      4.172359028202104        1.7989827559280591       182.0496076285906
-0.1200000000000001       3.9794881285102295       1.6876683677269846       192.52617892560625
-0.1200000000000001       4.0437784284075216       1.7247731637940096       188.87780508937703
-0.1200000000000001       3.9758695108745035       1.7586772428235724       193.66229623662758
-0.1200000000000001       4.040159810771795        1.7957820388905972       189.46292127640393
-0.1200000000000001       3.972250893238778        1.82968611792016         195.10138324020937
-0.12000000000000013      4.108068728304812        1.7618779598610341       186.1385922285884
-0.1200000000000001       3.9225866380432777       1.8758225658720626       199.23802803591428
-0.1200000000000001       3.926205255679003        1.8048136907754746       197.9558711141864
-0.1200000000000001       3.929823873314729        1.733804815678887        196.1107390059522
-0.1200000000000001       3.876541000483503        1.8509501387273772       200.90235979141497
-0.1200000000000001       3.8801596181192286       1.7799412636307894       199.4061577294892
-0.1200000000000001       3.8304953629237284       1.8260777115826918       202.6208698427369
-0.1200000000000001       3.772209556097741        1.855277597064536        207.61473429008333
-0.1200000000000001       3.818255193657516        1.8801500242092215       204.96823836486325
-0.12000000000000012      3.7599693868315285       1.9093499096910655       210.7451660699893
-0.1200000000000001       3.806015024391303        1.9342223368357507       208.0727079571065
-0.12000000000000013      3.7477292175653156       1.963422222317595        214.12452082782667
-0.12000000000000016      3.7937748551250903       1.9882946494622804       211.89618595981287
-0.12000000000000013      3.735489048299103        2.0174945349441247       218.04452888047945
-0.12000000000000012      3.8643008312172906       1.9050224513539067       203.00053617778386
-0.12000000000000013      3.8520606619510778       1.9590947639804361       206.1828337524662
-0.12000000000000013      3.9103464687770644       1.929894878498592        200.97458346804405
-0.12000000000000012      3.91997101993052         2.1743439902477535       198.19911872696073
-0.12000000000000013      3.972071775906818        2.231552346651849        187.16364028676588
-0.12000000000000013      3.987955968334852        2.147598383427292        189.40324738958796
-0.12000000000000013      4.04005672431115         2.2048067398313878       182.70888052728898
-0.12000000000000012      4.024172531883115        2.288760703055945        182.27263765075807
-0.12000000000000013      4.092157480287446        2.2620150962354835       177.76926531578818
-0.12000000000000013      4.076273287859413        2.3459690594600406       177.4166674915192
-0.12000000000000013      4.055940916739183        2.120852776606831        182.06776228999678
-0.12000000000000013      4.10804167271548         2.1780611330109267       175.5205898829639
-0.12000000000000015      4.123925865143514        2.09410716978637         175.58166518250803
-0.12000000000000013      3.932136333848654        2.105931740940002        199.63908941039438
-0.12000000000000013      4.000121282252985        2.0791861341195403       189.40882359200873
-0.12000000000000013      4.068106230657317        2.0524405272990793       182.6121657040997
-0.12000000000000012      3.9443016477667863       2.0375194916322505       197.46177954121816
-0.12000000000000013      4.012286596171117        2.0107738848117895       188.1552382258416
-0.12000000000000013      3.956466961684919        1.9691072423244993       195.72011429296714
-0.12000000000000016      3.781609541206957        2.056706898770032        214.636636858825
-0.12000000000000013      3.8398953480329445       2.0275070132881874       208.99622713065898
-0.12000000000000013      3.8277300341148117       2.095919262595939        211.3783127433611
-0.12000000000000013      3.8860158409407988       2.0667193771140946       205.66197040825222
-0.12000000000000013      3.873850527022666        2.1351316264218463       208.12973344868237
-0.12000000000000013      3.898181154858932        1.9983071278063433       203.05620288293161
-0.1200000000000001       3.677457497672718        2.2710579887030575       232.01369941876715
-0.1200000000000001       3.738085878237169        2.2468794890892316       221.9460766125543
-0.1200000000000001       3.6919653853293144       2.2076671252633244       228.25640455083885
-0.1200000000000001       3.752593765893765        2.1834886256494985       219.66897978547684
-0.1200000000000001       3.798714258801619        2.2227009894754053       214.3912878662294
-0.1200000000000001       3.8132221464582154       2.159310126035672        213.4809848096864
-0.1200000000000001       3.8593426393660697       2.1985224898615794       207.15601163216962
-0.12000000000000012      3.7064732729859107       2.144276261823591        224.5364644663705
-0.12000000000000013      3.767101653550361        2.120097762209765        216.6126122958646
-0.12000000000000013      3.720981160642507        2.0808853983838578       221.08037578360896
-0.12000000000000013      3.839631416645486        2.3946577497711705       209.6567844791261
-0.12000000000000016      3.9118170734430424       2.3967876662944123       197.48334442145432
-0.12000000000000016      3.859716317466744        2.3395793098903166       204.15301167206627
-0.12000000000000013      3.9319019742643          2.3417092264135584       192.3022783047533
-0.12000000000000013      3.984002730240598        2.3989175828176537       187.37745890801318
-0.12000000000000013      4.004087631061856        2.3438391429367997       182.99135960132548
-0.12000000000000013      4.056188387038155        2.401047499340895        177.61799967110164
-0.12000000000000013      3.8798012182880033       2.2845008700094622       199.82592153169912
-0.12000000000000013      3.9519868750855593       2.2866307865327036       187.72946899255814
-0.12000000000000013      3.899886119109262        2.229422430128608        195.838938210558
-0.1200000000000001       3.7180009774159104       2.3019579289700856       225.47728032486242
-0.1200000000000001       3.7786293579803614       2.27777942935626         216.05280789923842
-0.12000000000000012      3.7585444571591022       2.332857869237114        220.91518727350848
-0.1200000000000001       3.8191728377235528       2.308679369623288        211.19396881199475
-0.12000000000000013      3.799087936902294        2.3637578095041425       216.34276183778317
-0.12000000000000012      3.839257738544811        2.2536009297424338       207.4287337358628
-0.12000000000000013      3.9152976998152935       2.6197674392068375       201.12429779631586
-0.12000000000000016      3.9791506107131935       2.6423425348355924       182.262131224395
-0.12000000000000016      3.9685667858203977       2.5656199333711625       190.11924253326194
-0.12000000000000013      4.032419696718297        2.588195028999917        177.1564430246332
-0.12000000000000013      4.043003521611093        2.6649176304643474       171.55346720610362
-0.12000000000000013      4.096272607616196        2.610770124628672        166.61137321571724
-0.12000000000000013      4.106856432508993        2.687492726093102        161.00141727383533
-0.12000000000000013      4.021835871825502        2.511472427535487        182.4991322845291
-0.12000000000000013      4.085688782723402        2.534047523164242        171.08620561994627
-0.12000000000000013      4.075104957830606        2.4573249216998114       175.3997147287344
-0.12000000000000016      3.858547987437938        2.4509351721300874       207.20715583366493
-0.12000000000000013      3.930733644235494        2.4530650886533287       195.91330013643534
-0.12000000000000013      3.8774645582303897       2.507212594489004        205.70448128990887
-0.12000000000000016      3.949650215027946        2.5093425110122456       194.15875801524064
-0.12000000000000015      3.8963811290228416       2.5634900168479207       204.2515387937805
-0.12000000000000013      4.0029193010330495       2.45519500517657         185.29218067098364
-0.1200000000000001       3.6114100957330293       1.5821813130290185       195.6538577039425
-0.12000000000000013      3.5767054351345897       1.5277510475828024       186.2388875095244
-0.12000000000000013      3.5420007745361506       1.473320782136586        178.3788053303851
-0.12000000000000013      3.5072961139377106       1.4188905166903694       174.21629480957887
-0.1200000000000001       3.5404231335852527       1.5889982682067707       193.80317451225395
-0.1200000000000001       3.505718472986813        1.5345680027605544       183.84021817087057
-0.12000000000000012      3.4710138123883736       1.480137737314338        180.37443777485183
-0.1200000000000001       3.4694361714374757       1.5958152233845229       192.25818441792777
-0.12000000000000012      3.434731510839036        1.5413849579383063       187.08887659468587
-0.1200000000000001       3.398449209289699        1.602632178562275        196.37955609436483
-0.1200000000000001       3.549600778133422        1.8250723819124577       218.52117271865632
-0.1200000000000001       3.582799848070268        1.76264537589716         210.5403005643958
-0.1200000000000001       3.5118128859224913       1.7694623310749118       212.9491066779487
-0.1200000000000001       3.5450119558593376       1.7070353250596142       206.8204419479292
-0.1200000000000001       3.615998918007114        1.700218369881862        204.79577272660916
-0.1200000000000001       3.578211025796184        1.6446083190443166       201.7244484047194
-0.1200000000000001       3.6491979879439604       1.6377913638665642       199.557975321593
-0.1200000000000001       3.4740249937115606       1.7138522802373664       206.82082683331697
-0.1200000000000001       3.5072240636484064       1.6514252742220685       200.74237387730597
-0.1200000000000001       3.43623710150063         1.6582422293998205       200.71029553693222
-0.1200000000000001       3.7257374885563217       1.8071720588066194       207.1071810074123
-0.1200000000000001       3.700224321685534        1.750711827159934        202.66086070197358
-0.1200000000000001       3.6747111548147466       1.694251595513249        199.34250785549762
-0.1200000000000001       3.6670252517486883       1.813138833175232        209.96403344715844
-0.1200000000000001       3.6415120848779012       1.756678601528547        205.2665038360071
-0.1200000000000001       3.6083130149410554       1.8191056075438448       213.0839744452241
-0.12000000000000013      3.689016980757683        1.969388996686208        218.0746659669722
-0.1200000000000001       3.701257150023896        1.9153166840596783       214.56562190818065
-0.1200000000000001       3.713497319290109        1.861244371433149        211.24378954257313
-0.12000000000000012      3.6425449132162626       1.9212834584282912       217.99837008452164
-0.1200000000000001       3.6547850824824755       1.8672111458017615       214.49502034870764
-0.12000000000000012      3.596072845674842        1.8731779201703744       217.92638178604685
-0.12000000000000009      3.2491655889859477       1.3679709060588978       158.83263979280343
-0.1200000000000001       3.2881359372487995       1.3059829630526394       149.34444923742615
-0.1200000000000001       3.214017043288463        1.30763979261597         149.07872870970482
-0.1200000000000001       3.2529873915513146       1.2456518496097113       139.60505848848075
-0.1200000000000001       3.3271062855116504       1.2439950200463805       140.48744532119758
-0.1200000000000001       3.291957739814166        1.1836639066034527       129.94630868901604
-0.1200000000000001       3.366076633774502        1.1820070770401219       132.85338121063768
-0.1200000000000001       3.1788684975909787       1.2473086791730426       132.92494748194508
-0.1200000000000001       3.21783884585383         1.185320736166784        124.25029453551771
-0.1200000000000001       3.143719951893494        1.186977565730115        117.35079794871258
-0.1200000000000001       3.469975208861773        1.360225198564525        167.40359789578395
-0.1200000000000001       3.435342350499349        1.3008191580563908       154.53979573313853
-0.1200000000000001       3.400709492136926        1.2414131175482561       141.6762551442512
-0.1200000000000001       3.3963720022364976       1.3628071010626495       162.41462552767337
-0.1200000000000001       3.361739143874074        1.303401060554515        148.69504167453863
-0.1200000000000001       3.322768795611223        1.3653890035607734       157.72989918338624
-0.1200000000000001       3.3611283042137616       1.5439668604364307       188.90367124400132
-0.1200000000000001       3.397410605763099        1.4827196398124625       181.11875922476162
-0.1200000000000001       3.4336929073124356       1.4214724191884938       173.66269008935447
-0.1200000000000001       3.3238073991378236       1.4853015423105864       177.50474314397854
-0.1200000000000001       3.3600897006871606       1.424054321686618        169.887225326051
-0.1200000000000001       3.2864864940618856       1.4266362241847421       166.16738939038805
-0.12000000000000015      2.9472873696601845       1.3826009787539117       147.1424282157632
-0.12000000000000016      2.9876083787941408       1.3186123471372306       130.98032300469316
-0.12000000000000016      2.910509302442149        1.3202530387905052       134.62836531324558
-0.12000000000000013      2.950830311576105        1.256264407173824        122.20939528054568
-0.12000000000000013      3.027929387928097        1.2546237155205495       121.10067921850111
-0.12000000000000013      2.9911513207100615       1.1922757755571431       112.15030597536304
-0.12000000000000013      3.0682503970620534       1.1906350839038686       112.16011083713644
-0.12000000000000013      2.8737312352241133       1.2579050988270986       122.76834647997052
-0.12000000000000013      2.9140522443580696       1.1939164672104177       108.21645506996276
-0.12000000000000013      2.8369531680060778       1.195557158863692        111.24166091237026
-0.12000000000000016      2.8709033887469837       1.382037071102025        145.8612755826234
-0.12000000000000013      2.8341253215289477       1.3196891311386185       134.8268335072029
-0.12000000000000013      2.797347254310912        1.2573411911752117       125.56578942134303
-0.12000000000000013      2.794519407833783        1.3814731634501378       145.05185633262502
-0.12000000000000013      2.7577413406157474       1.3191252234867314       134.05298822281267
-0.12000000000000013      2.7181354269205826       1.380909255798251        144.723418294975
-0.1200000000000001       3.173696034154507        1.3716284242326513       156.6233660229027
-0.1200000000000001       3.1385474884570224       1.3112973107897237       139.94719736364016
-0.1200000000000001       3.103398942759538        1.250966197346796        123.58706661618895
-0.12000000000000012      3.098226479323066        1.3752859424064048       151.17480498966196
-0.12000000000000013      3.0630779336255816       1.3149548289634772       132.54610431473822
-0.12000000000000013      3.022756924491625        1.378943460580158        146.0468961698911
-0.1200000000000001       3.1051580572038358       1.6263099222586834       193.87687402630897
-0.1200000000000001       3.1411599401493637       1.5617251682087372       182.59800158041372
-0.12000000000000013      3.065690385317923        1.5653826863824907       184.36930610418503
-0.12000000000000013      3.101692268263451        1.5007979323325442       174.96731433428727
-0.1200000000000001       3.1771618230948917       1.4971404141587907       173.81658755438295
-0.1200000000000001       3.137694151208979        1.4362131782825978       165.55589696511194
-0.1200000000000001       3.2131637060404197       1.4325556601088443       165.42771419548478
-0.12000000000000013      3.02622271343201         1.5044554505062977       173.77045612206558
-0.12000000000000013      3.062224596377538        1.4398706964563512       162.38190159525462
-0.12000000000000015      2.9867550415460977       1.443528214630105        163.20404788730264
-0.1200000000000001       3.3251264212682337       1.6085516144863774       197.22148503807793
-0.1200000000000001       3.2878055161922957       1.549886296360533        184.7473389823634
-0.1200000000000001       3.2504846111163577       1.4912209782346888       173.25390951889875
-0.1200000000000001       3.2518036332467677       1.6144710504104793       194.4774885812052
-0.1200000000000001       3.2144827281708297       1.555805732284635        181.06289378874757
-0.1200000000000001       3.1784808452253017       1.6203904863345815       191.9849925205839
-0.1200000000000001       3.255715772964575        1.8623306392806815       228.93634456515932
-0.1200000000000001       3.2913991320458567       1.7974060241010803       218.21036950755956
-0.1200000000000001       3.2180763440243902       1.8033254600251822       222.9704365017417
-0.1200000000000001       3.253759703105671        1.7384008448455806       213.82991298134948
-0.1200000000000001       3.327082491127137        1.7324814089214784       211.11755390945495
-0.1200000000000001       3.289443062186952        1.6734762296659789       205.85770133348876
-0.1200000000000001       3.3627658502084183       1.667556793741877        204.29524297970306
-0.1200000000000001       3.180436915084205        1.7443202807696825       213.61725879634105
-0.1200000000000001       3.2161202741654864       1.6793956655900808       204.28653970545614
-0.1200000000000001       3.142797486144021        1.685315101514183        204.24390345993004
-0.1200000000000001       3.4761295268412105       1.8343869462545137       221.09007825752803
-0.1200000000000001       3.4383416346302798       1.7787768954169678       213.16812516230274
-0.1200000000000001       3.4005537424193486       1.7231668445794224       207.0397645133228
-0.1200000000000001       3.4026582755489985       1.8437015105965697       221.44468301112454
-0.1200000000000001       3.3648703833380678       1.788091459759024        213.0087959623758
-0.1200000000000001       3.329187024256787        1.8530160749386257       222.0108509765587
-0.12000000000000013      2.8007246087694417       1.632814555132914        195.84297379882113
-0.12000000000000016      2.837365298992127        1.5702611610381636       185.09467528649185
-0.12000000000000016      2.7609813180789264       1.5696972533862767       184.7888806814518
-0.12000000000000013      2.7976220083016123       1.5071438592915258       171.99154829424012
-0.12000000000000013      2.874005989214813        1.507707766943413        174.25744508905478
-0.12000000000000016      2.834262698524298        1.4445904651967754       159.48650158961726
-0.12000000000000015      2.9106466794374986       1.4451543728486624       163.67967828926615
-0.12000000000000013      2.721238027388412        1.506579951639639        173.39735987429236
-0.12000000000000013      2.7578787176110975       1.4440265575448885       159.09726345700204
-0.12000000000000013      2.6814947366978967       1.4434626498930017       162.16390977067218
-0.1200000000000001       3.029049695095237        1.627936080477241        194.51653509900922
-0.12000000000000013      2.989582023209324        1.5670088446010482       184.01306708128047
-0.12000000000000013      2.9501143513234114       1.5060816087248554       175.50473662515438
-0.12000000000000012      2.9529413329866387       1.6295622386957986       194.31268491851642
-0.12000000000000013      2.913473661100726        1.5686350028196059       184.40011100582376
-0.12000000000000013      2.8768329708780405       1.6311883969143564       194.44447289780004
-0.12000000000000016      3.658784261008732        2.0465453272104          224.37939962419517
-0.12000000000000013      3.612312193467312        1.9984397889524834       223.4633220640474
-0.1200000000000001       3.5658401259258916       1.950334250694567        223.41107788268354
-0.1200000000000001       3.519368058384471        1.9022287124366504       225.58174878759942
-0.12000000000000013      3.582079473718361        2.075596119476676        230.72399453165397
-0.12000000000000013      3.5356074061769407       2.0274905812187596       229.30211822708438
-0.12000000000000012      3.4891353386355206       1.9793850429608426       231.46836310983406
-0.12000000000000015      3.50537468642799         2.104646911742952        237.4802510711517
-0.12000000000000013      3.45890261888657         2.056541373485035        237.65625294243955
-0.12000000000000013      3.428669899137619        2.1336977040092275       247.14565019940164
-0.12000000000000013      3.385431367594358        2.065855937827091        242.56699065960984
-0.1200000000000001       3.4156640873433086       1.9886996073028986       234.81666111623224
-0.1200000000000001       3.4458968070922595       1.9115432767787062       228.70119352003152
-0.12000000000000012      3.342192836051097        1.9980141716449547       237.70805575837008
-0.1200000000000001       3.3724255558000475       1.9208578411207622       229.80806763115635
-0.12000000000000012      3.298954304507836        1.9301724054628182       232.80977218874716
-0.12000000000000013      3.490866798771394        2.168037775182685        243.2373201569099
-0.12000000000000013      3.567571586061765        2.138986982916409        236.4172247235562
-0.12000000000000012      3.5530636984051687       2.2023778463561428       240.03028614425153
-0.1200000000000001       3.6297684856955397       2.173327054089867        233.39119646293057
-0.12000000000000012      3.6152605980389434       2.2367179175296004       236.81577392310322
-0.12000000000000013      3.644276373352136        2.1099361906501333       229.18432138953006
-0.12000000000000013      2.9528946816078743       1.8772810253406704       231.7716198041176
-0.12000000000000013      2.990960525506865        1.8145382495701738       220.0265717921878
-0.12000000000000016      2.914852163398266        1.8161644077887313       225.10942250366833
-0.12000000000000013      2.952918007297256        1.7534216320182345       215.32505520249757
-0.12000000000000012      3.0290263694058552       1.7517954737996768       212.15417570056803
-0.1200000000000001       2.9909838511962468       1.690678856247738        205.8297617205822
-0.12000000000000012      3.0670922133048455       1.6890526980291802       204.43571417772176
-0.12000000000000013      2.876809645188658        1.7550477902367922       215.55990374364222
-0.12000000000000013      2.914875489087648        1.6923050144662954       205.33474572729992
-0.12000000000000015      2.8387671269790493       1.6939311726848532       206.0231127643399
-0.1200000000000001       3.1800105001254          1.8660682357956786       231.11504230553527
-0.1200000000000001       3.142371071185215        1.8070630565401793       220.64286069314963
-0.1200000000000001       3.1047316422450306       1.7480578772846798       211.45648644510857
-0.12000000000000012      3.1043052272862246       1.8698058323106759       229.00208346207444
-0.12000000000000012      3.06666579834604         1.8108006530551763       217.58535594702033
-0.12000000000000013      3.028599954447049        1.8735434288256732       227.0468582103382
-0.12000000000000016      3.350556437450543        2.1248999234228707       249.55818943242727
-0.12000000000000013      3.3073179059072824       2.0570581572407343       243.84992371737255
-0.1200000000000001       3.264079374364021        1.9892163910585978       239.11741442916087
-0.1200000000000001       3.22084084282076         1.9213746248764614       237.16341202816864
-0.12000000000000013      3.272442975763467        2.1161021428365134       250.1779907888357
-0.12000000000000012      3.229204444220206        2.048260376654377        243.84709901766968
-0.1200000000000001       3.185965912676945        1.9804186104722405       242.69942463859923
-0.12000000000000013      3.194329514076391        2.107304362250156        250.86178240905434
-0.1200000000000001       3.1510909825331304       2.03946259606802         248.32785538666297
-0.12000000000000012      3.1162160523893156       2.0985065816637993       256.27671144773126
-0.12000000000000013      3.0753857096939554       2.0432001925830168       251.8397400851512
-0.12000000000000013      3.1102606398377706       1.9841562069872378       245.25646048945234
-0.1200000000000001       3.1451355699815853       1.9251122213914582       238.80281632964545
-0.12000000000000013      3.034555366998595        1.9878938035022349       245.12015815355727
-0.12000000000000013      3.06943029714241         1.9288498179064555       237.74072986520773
-0.12000000000000015      2.9937250243032345       1.9325874144214525       238.37159916215955
-0.1200000000000001       3.2321542172646534       2.3196381945133333       271.52833542631845
-0.1200000000000001       3.281283137732894        2.2731530718873065       266.2868682579971
-0.1200000000000001       3.203169676045819        2.26435529130095         268.5460052529132
-0.1200000000000001       3.2522985965140605       2.2178701686749234       262.2138236634137
-0.12000000000000012      3.3304120582011363       2.22666794926128         260.78519975287986
-0.1200000000000001       3.3014275169823017       2.171385046048897        256.3279800146493
-0.12000000000000013      3.3795409786693775       2.180182826635254        255.41249439731823
-0.1200000000000001       3.1741851348269847       2.2090723880885665       264.64524610849116
-0.12000000000000012      3.223314055295226        2.16258726546254         257.64057666225455
-0.1200000000000001       3.14520059360815         2.153789484876183        260.70346330133975
-0.12000000000000012      3.4185028458108664       2.4157632041182713       263.4156241142693
-0.12000000000000013      3.421044609142554        2.3452468290910105       258.86748662790365
-0.1200000000000001       3.371915688674313        2.3917319517170363       264.7029595986728
-0.12000000000000013      3.3744574520060016       2.3212155766897755       261.0448053098058
-0.12000000000000013      3.423586372474243        2.274730454063749        255.2486867338898
-0.12000000000000013      3.3769992153376895       2.2506992016625147       258.36631420228144
-0.12000000000000015      3.426128135805931        2.2042140790364884       251.71958715110227
-0.1200000000000001       3.32532853153776         2.3677006993158023       266.76556695050346
-0.1200000000000001       3.327870294869448        2.2971843242885415       263.44180071980406
-0.1200000000000001       3.278741374401206        2.343669446914568        268.79820737292937
-0.12000000000000013      3.488325035439705        2.2385541502099464       246.69255621358164
-0.1200000000000001       3.4857832721080175       2.309070525237207        251.1089175850493
-0.1200000000000001       3.483241508776329        2.379586900264468        255.43399163736052
-0.1200000000000001       3.5505219350734807       2.2728942213834036       243.3267919714522
-0.1200000000000001       3.5479801717417923       2.3434105964106644       247.99494236470622
-0.1200000000000001       3.6127188347072554       2.3072342925568607       240.77204750917866
-0.12000000000000016      3.8463449025509346       2.5983353011330244       215.49539619068028
-0.12000000000000013      3.827428331758483        2.5420578787741075       213.70028042340556
-0.12000000000000016      3.808511760966031        2.4857804564151906       214.94782393796882
-0.12000000000000016      3.7895951901735794       2.429503034056274        218.39160652518154
-0.12000000000000013      3.7773921052865753       2.5769031630592107       223.7394404436991
-0.12000000000000013      3.7584755344941234       2.520625740700294        222.47096574226708
-0.12000000000000013      3.7395589637016715       2.4643483183413775       225.90785007255917
-0.12000000000000013      3.708439308022216        2.5554710249853976       232.0225762367927
-0.12000000000000013      3.6895227372297645       2.4991936026264807       233.61697034229422
-0.12000000000000012      3.639486510757857        2.534038886911584        241.57783527439446
-0.12000000000000013      3.473748762047614        2.4453321248166          257.88119528000004
-0.1200000000000001       3.538487425013077        2.409155820962796        251.0140556545118
-0.12000000000000012      3.528994678284362        2.474901045514928        253.20825339066965
-0.1200000000000001       3.5937333412498242       2.438724741661124        246.78196694904457
-0.12000000000000013      3.584240594521109        2.504469966213256        248.51176720152185
-0.1200000000000001       3.6489792574865723       2.4682936623594522       241.37308613511328
-0.1200000000000001       3.60322608797854         2.3729795171089925       244.12156162838565
-0.1200000000000001       3.6584720042152874       2.4025484378073205       238.30678574416822
-0.1200000000000001       3.667964750944003        2.336803213255189        235.39708751309928
-0.12000000000000013      3.6990154839584797       2.433448378074349        232.41938723473154
-0.12000000000000013      3.749051710430386        2.3986030937892457       224.821733082773
-0.1200000000000001       3.708508230687195        2.3677031535222173       229.0931532882136
-0.12000000000000013      3.643508114162302        2.5934524429901717       241.95642902451635
-0.12000000000000013      3.712460911426661        2.6148845810639854       234.79246079844023
-0.12000000000000012      3.647529717566747        2.6528659990687595       244.54865758699742
-0.12000000000000013      3.7164825148311054       2.6742981371425723       235.75848703496237
-0.12000000000000013      3.6515513209711914       2.7122795551473473       247.20666030926648
-0.12000000000000013      3.72050411823555         2.733711693221161        234.04188711395113
-0.12000000000000012      3.6555729243756363       2.771693111225935        247.61732827804315
-0.12000000000000013      3.7814137086910202       2.6363167191377985       227.03279753377296
-0.12000000000000013      3.7854353120954647       2.6957302752163863       225.01627116666867
-0.12000000000000015      3.8503665059553787       2.6577488572116117       216.13876527605515
-0.12000000000000013      3.583407703180944        2.7465485280809947       260.21637235742224
-0.12000000000000013      3.5793860997764995       2.6871349720024065       257.2568793463252
-0.12000000000000013      3.575364496372054        2.627721415923819        252.94321555289366
-0.12000000000000013      3.5713428929676097       2.5683078598452314       250.3947424796324
-0.12000000000000013      3.511242481986252        2.7214039449360543       267.18426337915747
-0.12000000000000013      3.507220878581807        2.6619903888574665       264.7069368111544
-0.12000000000000013      3.503199275177362        2.6025768327788787       261.1611929929303
-0.12000000000000015      3.43907726079156         2.696259361791114        274.0933064370581
-0.12000000000000015      3.4350556573871147       2.636845805712526        272.0879226828194
-0.12000000000000013      3.3669120395968672       2.6711147786461735       279.047211866154
-0.12000000000000016      3.379809741150367        2.607276885014198        275.44846613363165
-0.12000000000000013      3.4479533589406146       2.5730079120805507       267.1884100713835
-0.12000000000000013      3.516096976730862        2.5387389391469033       257.2391989454876
-0.12000000000000013      3.392707442703867        2.5434389913822226       271.7715819871368
-0.12000000000000013      3.4608510604941145       2.5091700184485752       262.3836299905961
-0.12000000000000013      3.4056051442573665       2.4796010977502467       268.1427081052333
-0.12000000000000016      3.385945469259635        2.7347425734462525       278.77831598532043
-0.12000000000000013      3.4581106904543275       2.759887156591193        270.7032775276446
-0.12000000000000013      3.404978898922403        2.7983703682463315       277.80244619036705
-0.12000000000000013      3.4771441201170954       2.823514951391272        269.85133528160304
-0.12000000000000013      3.424012328585171        2.8619981630464104       276.8217114924862
-0.12000000000000013      3.4961775497798633       2.887142746191351        267.9474558842928
-0.12000000000000012      3.443045758247939        2.92562595784649         276.95211961047374
-0.12000000000000013      3.53027591164902         2.7850317397361333       264.30232563991024
-0.12000000000000012      3.5493093413117878       2.8486595345362122       262.2444541344943
-0.12000000000000013      3.602441132843712        2.810176322881073        256.56226629389823
-0.12000000000000013      3.2497047482946066       2.8718103065346887       294.1612408716129
-0.12000000000000016      3.2980400007829394       2.885264219362639        289.3204905099391
-0.12000000000000016      3.2790065711201715       2.8216364245625596       290.1553268899313
-0.12000000000000013      3.3273418236085046       2.83509033739051         285.61917870140866
-0.12000000000000013      3.3463752532712725       2.8987181321905893       285.95639898931853
-0.12000000000000016      3.3756770760968378       2.84854425021846         281.9340260248131
-0.12000000000000013      3.3947105057596056       2.912172045018539        282.5558172584294
-0.12000000000000013      3.3083083939457367       2.771462542590431        286.29461214832793
-0.12000000000000013      3.35664364643407         2.784916455418381        283.06696008793904
-0.12000000000000015      3.337610216771302        2.7212886606183018       282.440118335469
-0.12000000000000016      3.2487528387849594       2.9162195191121554       294.937501443365
-0.12000000000000013      3.2970880912732916       2.929673431940106        290.89317471466677
-0.12000000000000013      3.2478009292753116       2.9606287316896225       295.4559046109525
-0.12000000000000016      3.2961361817636448       2.9740826445175728       291.3186667565288
-0.12000000000000015      3.246849019765664        3.005037944267089        295.96497614503255
-0.12000000000000016      3.295184272253997        3.01849185709504         291.4896821314349
-0.12000000000000013      3.2458971102560166       3.0494471568445563       297.49706859533313
-0.12000000000000013      3.345423343761625        2.9431273447680564       287.8384137798892
-0.12000000000000013      3.344471434251978        2.987536557345523        287.8808205513352
-0.12000000000000013      3.393758596249958        2.9565812575960067       284.23621387367575
-0.12000000000000012      3.119385713873173        2.9345394427709848       304.468660975199
-0.12000000000000013      3.151013562968884        2.9632663712893774       303.39272409472795
-0.12000000000000013      3.151965472478531        2.9188571587119108       298.91665028906414
-0.12000000000000013      3.1835933215742416       2.947584087230304        300.10683029371427
-0.12000000000000013      3.1826414120645947       2.9919932998077705       301.90103753693563
-0.12000000000000016      3.215221170669953        2.9763110157486965       298.64736680145097
-0.12000000000000015      3.2142692611603056       3.020720228326163        300.38387625033005
-0.12000000000000013      3.1845452310838898       2.9031748746528367       297.50918964346124
-0.12000000000000013      3.2161730801796007       2.93190180317123         298.0458962948832
-0.12000000000000015      3.217124989689248        2.8874925905937623       296.0865636437966
-0.12000000000000013      3.0962846724286375       2.979010754380588        308.4942099626808
-0.12000000000000013      3.1279125215243484       3.00773768289898         305.65433464722366
-0.12000000000000012      3.0731836309841025       3.0234820659901906       308.9331246231466
-0.12000000000000013      3.1048114800798134       3.0522089945085833       306.635115369847
-0.12000000000000013      3.050082589539567        3.0679533775997934       309.33313135638537
-0.12000000000000013      3.0817104386352785       3.096680306118186        307.27456787889594
-0.12000000000000012      3.026981548095032        3.112424689209396        309.85419390004154
-0.12000000000000013      3.1595403706200598       3.0364646114173732       304.1141542382775
-0.12000000000000013      3.1364393291755244       3.080935923026976        304.8025644330801
-0.12000000000000015      3.1911682197157707       3.065191539935766        302.2670342952731
-0.12000000000000013      0.8825049062654317       1.509040378215854        164.6662770673509
-0.12000000000000013      0.8203324543710416       1.5460470664265946       157.72198356745608
-0.12000000000000016      0.7581600024766514       1.583053754637335        152.7998747116092
-0.12000000000000016      0.6959875505822614       1.6200604428480756       151.06303248903464
-0.12000000000000013      0.8837436172696138       1.5829949182413947       160.49380190225088
-0.12000000000000013      0.8215711653752237       1.6200016064521352       153.76163746553868
-0.12000000000000013      0.7593987134808335       1.6570082946628757       149.56376292466388
-0.12000000000000015      0.8849823282737957       1.6569494582669355       156.5234916287804
-0.12000000000000015      0.8228098763794057       1.6939561464776758       149.66299730063906
-0.12000000000000013      0.8862210392779779       1.730903998292476        150.60237751412384
-0.12000000000000016      2.877393852356635        1.877608903160285        235.2440256712002
-0.12000000000000013      2.839351334147027        1.8164922856083459       224.8539564705048
-0.12000000000000016      2.8013088159374187       1.7553756680564068       215.72759306080698
-0.12000000000000016      2.7632662977278106       1.6942590505044677       205.90677158308918
-0.12000000000000013      2.801893023105396        1.8779367809798995       234.97125263290098
-0.12000000000000013      2.763850504895788        1.8168201634279604       224.6007612342827
-0.12000000000000013      2.7258079866861795       1.7557035458760213       215.57090380916793
-0.12000000000000013      2.7263921938541564       1.878264658799514        234.86541031663052
-0.12000000000000013      2.6883496756445484       1.817148041247575        225.29666279684142
-0.12000000000000012      2.6508913646029177       1.8785925366191283       234.62335374666495
-0.12000000000000013      2.4960654137779064       1.6199508505999283       190.55421152688692
-0.12000000000000016      2.5324869218352752       1.5600494749865372       180.39277981732704
-0.12000000000000016      2.4575045951705277       1.557629186560499        175.75913709487355
-0.12000000000000013      2.493926103227896        1.497727810947108        170.0000370138023
-0.12000000000000013      2.568908429892644        1.500148099373146        169.8327137164107
-0.12000000000000013      2.5303476112852654       1.4378264353337167       157.44714099184094
-0.12000000000000013      2.605329937950013        1.440246723759755        159.345910901168
-0.12000000000000013      2.4189437765631485       1.49530752252107         166.89968124444465
-0.12000000000000013      2.4553652846205174       1.4354061469076789       160.50956205980017
-0.12000000000000013      2.3803829579557694       1.4329858584816404       158.25068118396365
-0.12000000000000016      2.724559810021558        1.6295986289996678       193.6866266859212
-0.12000000000000013      2.6848165193310436       1.56648132725303         183.2509526863384
-0.12000000000000016      2.645073228640528        1.5033640255063925       173.54494543774155
-0.12000000000000013      2.6483950112736743       1.626382702866421        192.80471720443052
-0.12000000000000013      2.6086517205831594       1.5632654011197835       182.01210808239443
-0.12000000000000015      2.57223021252579         1.6231667767331748       192.23916655772223
-0.12000000000000013      2.6121848768966647       1.8139321151143282       225.30597101741992
-0.12000000000000013      2.649643187938296        1.7524876197427748       215.26703206234026
-0.12000000000000016      2.687101498979927        1.6910431243712212       204.73220749922575
-0.12000000000000013      2.573478389190412        1.7492716936095283       215.60818070475304
-0.12000000000000013      2.610936700232043        1.6878271982379747       204.54069945583373
-0.12000000000000015      2.5347719014841594       1.6846112721047282       205.98807192405445
-0.1200000000000001       2.195843681945616        1.6216835425423952       195.97636961901514
-0.1200000000000001       2.232338296296309        1.5589287055173493       186.9005999108726
-0.1200000000000001       2.1593489080505          1.5584532251399585       182.78080064964917
-0.1200000000000001       2.1958435224011934       1.4956983881149124       176.49754000067068
-0.1200000000000001       2.268832910647003        1.4961738684923032       173.2268270800043
-0.1200000000000001       2.232338136751887        1.4329435510898665       163.1253482799468
-0.1200000000000001       2.3053275249976966       1.4334190314672575       159.59415735432412
-0.12000000000000012      2.1228541341553844       1.4952229077375216       174.05889436532345
-0.12000000000000013      2.159348748506078        1.4324680707124755       166.22500570892302
-0.12000000000000013      2.0863593602602686       1.431992590335085        165.74718750063505
-0.12000000000000013      2.421009980819834        1.620384023585545        187.59676026542667
-0.12000000000000013      2.382449162212455        1.5580623595461156       174.569516020984
-0.1200000000000001       2.343888343605076        1.4957406955066865       166.5416190108673
-0.12000000000000012      2.345954547861761        1.6208171965711617       191.23739844214197
-0.1200000000000001       2.307393729254382        1.5584955325317325       180.47607270640455
-0.12000000000000012      2.2708991149036883       1.6212503695567786       195.1010033836419
-0.12000000000000009      2.33871799054923         1.8659798281440119       229.47124380793807
-0.1200000000000001       2.3780548463563993       1.804472583757991        219.57757080375353
-0.1200000000000001       2.3029994133983265       1.8049057567436075       222.119535483532
-0.1200000000000001       2.342336269205496        1.7433985123575866       211.98469830831297
-0.1200000000000001       2.4173917021635685       1.74296533937197         211.36097111213206
-0.1200000000000001       2.381673125012665        1.6818912679715659       202.19538953688922
-0.12000000000000012      2.456728557970737        1.681458094985949        203.12521547769043
-0.1200000000000001       2.267280836247423        1.7438316853432037       214.4037229048716
-0.1200000000000001       2.306617692054592        1.6823244409571827       203.7909734982775
-0.1200000000000001       2.231562259096519        1.6827576139427995       206.86707779410855
-0.1200000000000001       2.2788101004450247       1.8581344443600172       226.43029980703022
-0.1200000000000001       2.2430915232941206       1.7970603729596133       218.8068310230212
-0.1200000000000001       2.2073729461432174       1.735986301559209        211.7513808267411
-0.1200000000000001       2.171654368992314        1.6749122301588049       202.32841574502987
-0.1200000000000001       2.2189022103408194       1.8502890605760227       223.08705330788206
-0.1200000000000001       2.1831836331899157       1.7892149891756186       215.33095227023296
-0.1200000000000001       2.147465056039012        1.7281409177752143       207.7698781145716
-0.1200000000000001       2.158994320236614        1.8424436767920283       219.97615267622334
-0.1200000000000001       2.1232757430857103       1.781369605391624        213.21579116362307
-0.1200000000000001       2.0990864301324086       1.8345982930080336       218.6161871771432
-0.1200000000000001       2.5728480210894955       1.8754393595003493       232.22214045628778
-0.1200000000000001       2.534141533383243        1.8107789379955495       222.58879800223167
-0.1200000000000001       2.4954350456769903       1.7461185164907493       213.98365498622087
-0.1200000000000001       2.4948046775760737       1.8722861823815702       230.6963031029287
-0.1200000000000001       2.456098189869821        1.80762576087677         220.61238731276106
-0.1200000000000001       2.416761334062652        1.869133005262791        229.35871760421986
-0.1200000000000001       3.2218858900564635       2.3711855380621047       274.31074169997225
-0.1200000000000001       3.268473047193017        2.3952167904633397       272.41684859207726
-0.1200000000000001       3.2116175628482733       2.4227328816108766       277.7255944051008
-0.1200000000000001       3.2582047199848265       2.446764134012111        275.879959615917
-0.1200000000000001       3.201349235640083        2.4742802251596485       281.1512356487491
-0.12000000000000013      3.2479363927766363       2.498311477560883        279.32255155235225
-0.12000000000000012      3.1910809084318927       2.5258275687084204       285.0399084482298
-0.1200000000000001       3.31506020432957         2.4192480428645737       270.7456833689588
-0.12000000000000012      3.30479187712138         2.4707953864133456       274.58905720221526
-0.12000000000000013      3.3616473614661233       2.4432792952658087       269.8655428066692
-0.12000000000000013      3.235038691223136        2.562149371192859        282.65869691454907
-0.12000000000000013      3.29189417556788         2.5346332800453215       277.43897757022097
-0.12000000000000013      3.27899647401438         2.598471173677297        280.48487739167854
-0.12000000000000013      3.3358519583591235       2.5709550825297596       275.54966224632733
-0.12000000000000015      3.322954256805623        2.6347929761617355       278.2661712949149
-0.12000000000000013      3.3487496599126234       2.507117188897784        273.1099055690148
-0.1200000000000001       2.9881244740062316       3.0558417018846242       310.49090150749976
-0.1200000000000001       3.011225515450767        3.0113703902750215       310.6478706430093
-0.1200000000000001       3.0343265568953024       2.9668990786654192       310.7742460009229
-0.1200000000000001       3.057427598339838        2.9224277670558165       309.04583587139575
-0.1200000000000001       2.9492673999174315       2.9992587145598533       311.2526392187706
-0.1200000000000001       2.972368441361967        2.9547874029502506       311.64615478327676
-0.1200000000000001       2.9954694828065023       2.910316091340648        310.2277578245853
-0.1200000000000001       2.9104103258286314       2.9426757272350814       311.938900984936
-0.1200000000000001       2.9335113672731667       2.8982044156254796       311.33443609798917
-0.1200000000000001       2.8715532517398312       2.8860927399103105       311.13847146435
-0.12000000000000013      3.115584305077426        2.8830675323082326       301.227255922725
-0.12000000000000013      3.053626189544091        2.8709558565930644       306.32601738795876
-0.12000000000000013      3.11178289628168         2.8315956218454805       301.05384058116715
-0.12000000000000013      3.0498247807483443       2.819483946130312        305.39072200673087
-0.12000000000000015      3.107981487485933        2.7801237113827284       300.8480422643514
-0.12000000000000013      3.0460233719525975       2.76801203566756         303.74208514728974
-0.12000000000000013      3.1041800786901868       2.7286518009199763       301.25350987941357
-0.1200000000000001       2.9916680740107555       2.8588441808778957       307.77981935770777
-0.12000000000000012      2.9878666652150088       2.8073722704151436       305.91156305227594
-0.12000000000000012      2.92970995847742         2.846732505162727        308.00059391894274
-0.12000000000000013      3.148164063682785        2.867385248249158        296.89262943999825
-0.12000000000000016      3.180743822288143        2.8517029641900846       296.12151719227046
-0.12000000000000016      3.2133235808935017       2.8360206801310106       296.59734874082756
-0.12000000000000013      3.144362654887038        2.8159133377864065       297.46469158334156
-0.12000000000000013      3.1769424134923967       2.8002310537273325       298.07686455059195
-0.12000000000000015      3.140561246091292        2.7644414273236544       299.5160871123406
-0.12000000000000013      3.2426254037190665       2.7858467981588815       292.679823215811
-0.12000000000000016      3.2719272265446318       2.735672916186753        287.5023682920824
-0.12000000000000016      3.3012290493701966       2.685499034214624        282.5390266896445
-0.12000000000000013      3.2062442363179615       2.750057171755204        294.2833005249443
-0.12000000000000013      3.2355460591435268       2.6998832897830747       289.31356136085776
-0.12000000000000015      3.1698630689168565       2.7142675453515253       296.047710914759
-0.12000000000000016      3.1259052861256134       2.677945742867087        297.5112861516229
-0.12000000000000013      3.1915882763522836       2.6635614872986366       292.028306913738
-0.12000000000000016      3.2572712665789534       2.649177231730186        285.2971271490433
-0.12000000000000013      3.1476304935610395       2.6272396848141986       293.65269174262096
-0.12000000000000013      3.2133134837877098       2.612855429245748        287.7935939856941
-0.12000000000000013      3.1693557009964666       2.5765336267613095       289.7787599752078
-0.1200000000000001       2.8867414612967397       2.8127763860316444       308.36531946606914
-0.1200000000000001       2.9448981680343285       2.773416151284061        305.5865246569641
-0.1200000000000001       3.0030548747719172       2.734055916536477        303.68526771590734
-0.12000000000000016      3.061211581509506        2.6946956817888936       300.7559328606293
-0.1200000000000001       2.901929670853648        2.7394600321529783       306.58682608294095
-0.12000000000000012      2.960086377591237        2.700099797405395        304.2623508116843
-0.12000000000000013      3.0182430843288257       2.660739562657811        301.0534978818514
-0.1200000000000001       2.917117880410557        2.666143678274312        304.7321546390388
-0.12000000000000013      2.975274587148145        2.626783443526728        301.30259791844185
-0.12000000000000012      2.932306089967465        2.5928273243956457       300.71657364351523
-0.12000000000000013      2.996999794583572        2.5760773854738392       296.33916421455285
-0.12000000000000013      3.039968291764252        2.610033504604922        296.3009775234562
-0.12000000000000013      3.0829367889449326       2.6439896237360045       296.3292700122137
-0.12000000000000012      3.061693499199679        2.5593274465520333       292.8531519872521
-0.12000000000000013      3.1046619963803592       2.593283565683116        292.8264993951827
-0.12000000000000013      3.126387203815786        2.542577507630227        289.3216464192874
-0.12000000000000013      2.721265252359965        2.6282916006615222       303.0087355412928
-0.12000000000000016      2.6909393194748183       2.6737148886203475       305.5803697817306
-0.12000000000000013      2.7588372522049314       2.692741885473719        305.2314520255501
-0.12000000000000013      2.728511319319784        2.7381651734325443       307.61591211064905
-0.12000000000000013      2.660613386589671        2.7191381765791727       306.70585068228
-0.1200000000000001       2.6981853864346377       2.7835884613913695       309.0527227425059
-0.12000000000000013      2.630287453704524        2.764561464537998        307.78534796125086
-0.1200000000000001       2.6678594535494904       2.8290117493501947       310.6565386181976
-0.12000000000000012      2.5999615208193774       2.809984752496823        308.6159406600178
-0.12000000000000012      2.796409252049898        2.7571921702859163       307.6314915529385
-0.1200000000000001       2.766083319164751        2.8026154582447416       309.9063330311996
-0.1200000000000001       2.7357573862796043       2.848038746203567        310.73300187633583
-0.12000000000000012      2.8339812518948646       2.821642455098113        309.94078041142836
-0.1200000000000001       2.8036553190097173       2.8670657430569384       310.7100670739982
-0.1200000000000001       2.849169461451773        2.748326101219447        306.95098293889595
-0.1200000000000001       2.864357671008681        2.675009747340781        304.6013113725164
-0.12000000000000013      2.8795458805655896       2.6016933934621145       301.4485734757092
-0.12000000000000013      2.8115974616068065       2.68387581640725         304.48625994820736
-0.12000000000000013      2.826785671163715        2.6105594625285837       301.33979957428176
-0.12000000000000015      2.77402546176184         2.619425531595053        301.1829660693477
-0.12000000000000012      2.14355755874415         2.0946027258445747       247.90344502792047
-0.1200000000000001       2.19234766669542         2.0374470014194337       246.48405507035113
-0.1200000000000001       2.1324397765912146       2.0296016176354392       237.61031273265488
-0.1200000000000001       2.1812298845424847       1.9724458932102988       236.4784629368074
-0.1200000000000001       2.24113777464669         1.9802912769942933       241.06359088263716
-0.1200000000000001       2.2300199924937547       1.9152901687851578       231.63361624498603
-0.1200000000000001       2.28992788259796         1.9231355525691525       235.6364060737008
-0.1200000000000001       2.1213219944382793       1.9646005094263042       231.24708899707386
-0.1200000000000001       2.1701121023895493       1.9074447850011635       228.7099921438929
-0.1200000000000001       2.110204212285344        1.8995994012171689       224.95719713398637
-0.1200000000000001       2.954641036647725        2.5357254113316765       295.6111722498399
-0.1200000000000001       3.0193347412638323       2.5189754724098705       292.87348233895045
-0.1200000000000001       3.084028445879939        2.5022255334880636       289.32392225332285
-0.1200000000000001       3.148722150496046        2.4854755945662577       285.19550531410107
-0.1200000000000001       2.9769759833279847       2.478623498267707        292.0499570084444
-0.1200000000000001       3.0416696879440916       2.461873559345901        289.26165631679015
-0.1200000000000001       3.1063633925601986       2.4451236204240945       285.18079373213584
-0.1200000000000001       2.999310930008244        2.4215215852037377       288.4539526086589
-0.1200000000000001       3.0640046346243515       2.4047716462819313       285.1217070324111
-0.1200000000000001       3.021645876688504        2.3644196721397686       282.5530438323142
-0.1200000000000001       3.158990477704236        2.4339282510174858       281.28584149444555
-0.1200000000000001       3.169258804912426        2.382380907468714        277.907597364057
-0.1200000000000001       3.179527132120616        2.3308335639199425       273.5615171026548
-0.1200000000000001       3.116631719768389        2.393576276875323        281.25983074177765
-0.1200000000000001       3.1269000469765786       2.342028933326551        275.5197105498601
-0.1200000000000001       3.0742729618325413       2.35322430273316         277.49166399205376
-0.1200000000000001       3.1505425909017823       2.275550660707559        269.4172522458795
-0.1200000000000001       3.1215580496829474       2.2202677574951757       266.2001212576789
-0.1200000000000001       3.092573508464113        2.1649848542827916       263.6255565446501
-0.1200000000000001       3.0979155057577445       2.2867460301141675       269.9931892735418
-0.1200000000000001       3.06893096453891         2.231463126901784        268.5591695843278
-0.1200000000000001       3.0452884206137067       2.2979413995207763       273.497620413287
-0.1200000000000001       2.9675675215603063       2.3178902022796417       281.0313395620185
-0.1200000000000001       2.99121006548551         2.2514119296606494       274.36403129880944
-0.1200000000000001       3.0148526094107124       2.184933657041657        268.2550041589447
-0.12000000000000013      3.0384951533359152       2.118455384422665        261.76351248277354
-0.12000000000000012      2.9134891664321088       2.271360732419515        278.67385928854446
-0.12000000000000013      2.9371317103573116       2.2048824598005226       272.30323842197754
-0.12000000000000013      2.960774254282515        2.1384041871815302       265.565021461563
-0.12000000000000013      2.8594108113039107       2.224831262559388        276.2837132103004
-0.12000000000000015      2.883053355229114        2.1583529899403957       269.4638218517688
-0.12000000000000013      2.8053324561757136       2.178301792699261        272.66727863305886
-0.12000000000000013      2.9976648106405555       2.0631489953418822       255.46903983022054
-0.12000000000000016      2.9568344679451948       2.0078426062611006       249.54069769630243
-0.12000000000000016      2.916004125249834        1.952536217180318        244.50263146014595
-0.12000000000000013      2.919943911587154        2.083097798100748        259.12998825500483
-0.12000000000000013      2.879113568891794        2.027791409019966        253.6081664977585
-0.12000000000000015      2.8422230125337533       2.1030466008596136       262.71033467725965
-0.12000000000000016      2.7667221832825146       2.103374478679228        262.4926158968908
-0.12000000000000013      2.803612739640555        2.0281192868395803       253.7871379746674
-0.12000000000000016      2.840503295998595        1.9528640949999325       245.14162189800138
-0.12000000000000013      2.7281119103893157       2.0284471646591946       253.32083606863347
-0.12000000000000013      2.765002466747356        1.953191972819547        245.00868944796534
-0.12000000000000013      2.6895016374961163       1.9535198506391613       244.11171933035192
-0.1200000000000001       2.97162198214766         2.383587143181149        286.2744188603025
-0.1200000000000001       2.9492870354674006       2.4406890562451182       289.8101491540541
-0.1200000000000001       2.9215980876068164       2.4027546142225296       288.32281194283667
-0.1200000000000001       2.8992631409265566       2.4598565272864987       291.84290126826755
-0.1200000000000001       2.871574193065973        2.42192208526391         290.34870847464975
-0.1200000000000001       2.8492392463857135       2.4790239983278792       295.3165599124351
-0.1200000000000001       2.8215502985251293       2.4410895563052906       294.32516081995124
-0.1200000000000001       2.926952088787141        2.4977909693090874       293.36452006477344
-0.1200000000000001       2.876928194246297        2.516958440350468        296.7643447589135
-0.1200000000000001       2.9046171421068814       2.554892882373057        298.1819782730651
-0.12000000000000013      2.851856932705006        2.563758951439526        299.38991196231063
-0.1200000000000001       2.824167984844422        2.5258245094169367       298.0251563944126
-0.1200000000000001       2.7964790369838384       2.4878900673943485       297.7883362482703
-0.12000000000000013      2.799096723303131        2.572625020505995        299.2440169943588
-0.12000000000000012      2.7714077754425475       2.5346905784834064       299.0049671838247
-0.12000000000000013      2.7463365139012565       2.5814910895724643       300.1859216008059
-0.1200000000000001       2.8174958379377752       2.375392615403783        287.9683224389238
-0.1200000000000001       2.8675197324786192       2.3562251443624027       285.6808670175582
-0.1200000000000001       2.917543627019463        2.337057673321022        283.6461830473371
-0.12000000000000012      2.813441377350421        2.309695674502276        282.76695718363516
-0.12000000000000012      2.8634652718912648       2.2905282034608954       280.9155361409493
-0.12000000000000013      2.809386916763067        2.2439987336007685       277.5232213478744
-0.12000000000000016      2.7224822700866254       2.1634348107118404       270.250708755402
-0.12000000000000013      2.6838719971934264       2.088507496691807        259.8836805161943
-0.12000000000000016      2.6452617243002274       2.013580182671774        250.25299662104936
-0.12000000000000013      2.6066514514070285       1.9386528686517408       240.95889320456328
-0.12000000000000013      2.6396320839975376       2.1485678287244196       267.46585037680256
-0.12000000000000013      2.6010218111043386       2.0736405147043864       257.2791595840365
-0.12000000000000013      2.5624115382111396       1.998713200684353        248.0338877640076
-0.12000000000000015      2.55678189790845         2.133700846736999        264.73222679647586
-0.12000000000000015      2.518171625015251        2.058773532716965        255.1021326834529
-0.12000000000000013      2.4739317118193616       2.1188338647495777       258.82383825504286
-0.1200000000000001       2.440128281501829        2.0556203555981862       248.46701332275626
-0.12000000000000016      2.391338173550559        2.1127760800233273       251.77880491401993
-0.1200000000000001       2.357534743233026        2.049562570871936        244.29371648158462
-0.1200000000000001       2.406324851184296        1.9924068464467948       242.470810291511
-0.1200000000000001       2.323731312915493        1.9863490617205444       240.3412276544709
-0.1200000000000001       2.372521420866763        1.9291933372954035       236.52881421589325
-0.12000000000000013      2.308744635281756        2.1067182952970764       252.1881018245225
-0.12000000000000012      2.274941204964223        2.043504786145685        246.39478665055745
-0.12000000000000013      2.226151097012953        2.1006605105708256       252.69673271704343
-0.1200000000000001       2.484368194697718        1.995560023565574        247.4513051516036
-0.1200000000000001       2.5286081078936067       1.9354996915329619       240.30650305111016
-0.1200000000000001       2.450564764380185        1.9323465144141825       239.45545660751193
-0.12000000000000016      2.651576062821311        2.6236557760904535       302.41977785663084
-0.12000000000000013      2.621250129936164        2.6690790640492783       303.31205030542674
-0.12000000000000013      2.581886873282657        2.6190199515193844       299.8181591663042
-0.12000000000000013      2.5515609403975104       2.664443239478209        300.6272300103626
-0.12000000000000013      2.512197683744003        2.6143841269483152       297.14890002415933
-0.12000000000000013      2.481871750858856        2.6598074149071405       299.28559326798535
-0.12000000000000012      2.442508494205349        2.6097483023772465       295.35015144375666
-0.12000000000000013      2.590924197051017        2.714502352008104        304.075130018358
-0.12000000000000012      2.521235007512363        2.709866527437035        301.69391076050454
-0.12000000000000013      2.56059826416587         2.759925639966929        304.0581584136459
-0.12000000000000013      2.2171756137646814       2.549388354300429        280.8039474957602
-0.12000000000000016      2.2188641592719422       2.6021060077204705       285.09635698926115
-0.12000000000000016      2.273508833874849        2.5644783413196333       286.56482465240117
-0.12000000000000013      2.275197379382109        2.6171959947396752       289.05628011491154
-0.12000000000000013      2.2205527047792026       2.6548236611405125       285.7830281695465
-0.12000000000000013      2.2768859248893696       2.669913648159717        289.38637721263126
-0.12000000000000013      2.2222412502864635       2.7075413145605545       286.44517112972767
-0.12000000000000013      2.2785744703966304       2.722631301579759        289.91244399664276
-0.12000000000000012      2.2239297957937243       2.7602589679805964       288.35625176991147
-0.12000000000000013      2.3298420539850153       2.579568328338838        289.07187679558984
-0.12000000000000013      2.331530599492276        2.63228598175888         290.2454564416583
-0.12000000000000012      2.3332191449995365       2.6850036351789215       291.33246837081293
-0.12000000000000013      2.3861752740951827       2.5946583153580423       291.55074082819544
-0.12000000000000013      2.387863819602443        2.647375968778084        292.67484225377996
-0.12000000000000013      2.4823505366062344       2.5551212913995625       293.19092514920885
-0.12000000000000013      2.552039726144888        2.559757115970631        295.50174184468125
-0.12000000000000016      2.6217289156835424       2.5643929405417          298.07521532316724
-0.12000000000000016      2.691418105222196        2.5690287651127686       299.56725815191896
-0.12000000000000013      2.522192579007119        2.5004942804218775       291.28430835278385
-0.12000000000000013      2.591881768545773        2.505130104992946        293.76442732584445
-0.12000000000000013      2.661570958084427        2.509765929564015        295.44921097942813
-0.12000000000000015      2.5620346214080043       2.445867269444193        289.3088209380694
-0.12000000000000015      2.6317238109466583       2.4505030940152612       291.284294999973
-0.12000000000000013      2.6018766638088895       2.391240258466508        286.70336278705605
-0.12000000000000013      2.7164893667634873       2.522228254023711        297.393182832281
-0.1200000000000001       2.7415606283047786       2.4754277429346527       296.1942284704494
-0.1200000000000001       2.766631889846069        2.428627231845595        293.594032468072
-0.12000000000000013      2.6866422196257185       2.462965418474957        293.4155813475044
-0.12000000000000012      2.7117134811670094       2.416164907385899        291.3884836855461
-0.12000000000000013      2.6567950724879497       2.4037025829262033       289.15554671305506
-0.1200000000000001       2.762577429258715        2.3629302909440875       286.6177271799166
-0.12000000000000013      2.758522968671362        2.29723335004258         280.9573077292217
-0.12000000000000016      2.754468508084008        2.2315364091410728       276.11059370709324
-0.12000000000000013      2.707659020579656        2.3504679664843917       284.95921658610973
-0.12000000000000013      2.7036045599923018       2.2847710255828844       279.58000356319087
-0.12000000000000015      2.6527406119005956       2.338005642024696        283.0151998339293
-0.12000000000000016      2.5698904258115074       2.323138660037275        280.2378529112792
-0.12000000000000013      2.620754373903213        2.269904043595463        276.9336101838451
-0.12000000000000016      2.6716183219949197       2.216669427153652        273.9988992309013
-0.12000000000000013      2.5379041878141253       2.255037061608043        274.48109825166864
-0.12000000000000013      2.5887681359058314       2.2018024451662312       271.07473216007537
-0.12000000000000015      2.5059179498167437       2.18693546317881         268.6818896797694
-0.12000000000000012      2.3303796896763482       2.3545708047784744       275.8752164550353
-0.12000000000000013      2.3020786706984318       2.403275192158963        275.28496464245507
-0.12000000000000013      2.3584118908085987       2.418365179178167        280.0405428743629
-0.12000000000000013      2.3301108718306818       2.4670695665586555       281.1152015910245
-0.12000000000000013      2.273777651720515        2.4519795795394517       276.3668879679244
-0.12000000000000013      2.301809852852765        2.515773953939145        282.79410933645516
-0.12000000000000015      2.245476632742598        2.50068396691994         277.40850639769775
-0.12000000000000012      2.3864440919408487       2.4821595535778602       285.2812086815465
-0.12000000000000013      2.358143072962932        2.530863940958349        286.60210641695176
-0.12000000000000013      2.4144762930730987       2.5459539279775534       290.50454734862046
-0.12000000000000013      2.4543183354739835       2.4913269169998684       288.5413827625598
-0.12000000000000013      2.494160377874869        2.4366999060221843       286.38781089486974
-0.12000000000000016      2.5340024202757543       2.3820728950444994       284.0629755726534
-0.12000000000000013      2.426286134341734        2.4275325426001757       283.5449862091256
-0.12000000000000013      2.466128176742619        2.372905531622491        281.48187798730703
-0.12000000000000013      2.3982539332094834       2.3637381682004825       278.87618241039286
-0.12000000000000016      2.1765048207544857       2.509785584787197        274.07891029336963
-0.12000000000000013      2.2048058397324026       2.461081197406709        272.5943349652624
-0.12000000000000016      2.233106858710319        2.41237681002622         272.15638881617144
-0.12000000000000013      2.2614078776882356       2.3636724226457315       272.260540223538
-0.12000000000000013      2.13583402774429         2.470182815273965        270.82287459123324
-0.12000000000000013      2.1641350467222065       2.4214784278934767       269.3311968104999
-0.12000000000000013      2.1924360657001234       2.3727740405129882       268.7905290615655
-0.12000000000000015      2.0951632347340947       2.4305800457607334       267.56942590973176
-0.12000000000000015      2.1234642537120108       2.381875658380245        265.31037978143377
-0.12000000000000013      2.0544924417238986       2.3909772762475017       261.5304299176236
-0.12000000000000013      2.502016182278372        2.313971296615267        278.29508197032294
-0.12000000000000016      2.47002994428099         2.245869698186034        272.5794814709591
-0.12000000000000016      2.438043706283608        2.177768099756802        264.302631827501
-0.12000000000000013      2.434141938745237        2.3048039331932584       275.9302723967558
-0.12000000000000013      2.402155700747855        2.236702334764026        268.63729624739335
-0.12000000000000013      2.366267695212102        2.2956365697712506       272.9125256283478
-0.12000000000000013      2.283674156943299        2.289578785045           270.30404400117936
-0.12000000000000013      2.2147023449551866       2.298680402912257        265.5903745823846
-0.12000000000000012      2.236968624210249        2.2245867653115248       263.47598761005645
-0.12000000000000013      2.1679968122221367       2.2336883831787815       258.4233635774135
-0.12000000000000013      2.1902630914771994       2.1595947455780498       256.73720291262913
-0.12000000000000013      2.1212912794890872       2.1686963634453065       250.6545518611451
-0.12000000000000013      2.145730532967074        2.307782020779513        261.5135678879087
-0.12000000000000013      2.0990250002340245       2.242790001046038        253.37195324233744
-0.12000000000000015      2.0767587209789617       2.31688363864677         256.04408654134204
-0.12000000000000013      2.319562162479052        2.2306445500377756       265.76208986371
-0.12000000000000013      2.3554501680148054       2.1717103150305515       260.5255671810217
-0.12000000000000013      2.2728566297460024       2.1656525303043006       259.3207884392992
-0.12000000000000016      2.008970799871596        2.343123954854823        252.9264600444445
-0.12000000000000013      2.031237079126659        2.2690303172540913       249.31475784536738
-0.12000000000000013      2.0535033583817217       2.1949366796533596       247.0126941165302
-0.12000000000000013      2.0757696376367845       2.120843042052628        243.54133677984714
-0.12000000000000013      1.9634491580192934       2.295270633462145        247.73674395435467
-0.12000000000000013      1.9857154372743562       2.221176995861413        244.0851752988398
-0.12000000000000012      2.007981716529419        2.1470833582606814       240.89255415115144
-0.12000000000000013      1.9179275161669909       2.2474173120694667       242.63380601178443
-0.12000000000000013      1.9401937954220534       2.173323674468735        238.25989614537883
-0.12000000000000012      1.872405874314688        2.199563990676788        235.85017365492263
-0.12000000000000012      1.6413792733459918       2.0386354770218267       206.07336440957866
-0.12000000000000013      1.596324605210001        2.0712537949896133       202.31262277453993
-0.12000000000000013      1.6416748018239078       2.0981059058115026       207.11952622391755
-0.12000000000000013      1.5966201336879169       2.130724223779289        204.00114477509075
-0.12000000000000012      1.5512699370740104       2.1038721129574003       199.66988065179777
-0.12000000000000013      1.5515654655519262       2.1633425417470757       201.3485617460366
-0.12000000000000013      1.5062152689380195       2.136490430925187        197.0425667670719
-0.12000000000000013      1.5065107974159355       2.1959608597148628       197.5786930215982
-0.12000000000000012      1.4611606008020288       2.169108748892974        192.4683413565628
-0.12000000000000013      1.6419703303018238       2.1575763346011785       209.39287829007375
-0.12000000000000013      1.596915662165833        2.190194652568965        205.76818629945302
-0.12000000000000013      1.5518609940298422       2.2228129705367516       201.78064585568075
-0.12000000000000015      1.6422658587797399       2.2170467633908544       211.78474360713437
-0.12000000000000015      1.597211190643749        2.249665081358641        206.15663788740468
-0.12000000000000013      1.6425613872576557       2.27651719218053         211.5936505716868
-0.12000000000000013      1.5790974739324657       2.0169872181609483       199.62390278956946
-0.12000000000000013      1.5340428057964752       2.0496055361287353       198.2175130624382
-0.12000000000000013      1.5168156745189396       1.9953389593000703       195.24875167229013
-0.12000000000000013      1.4717610063829492       2.0279572772678574       194.3737556510236
-0.12000000000000015      1.4545338751054135       1.973690700439192        191.13486174513412
-0.12000000000000016      1.409479206969423        2.006309018406979        188.94055942514214
-0.12000000000000013      1.3922520756918877       1.9520424415783142       185.5142057493256
-0.12000000000000013      1.4889881376604843       2.0822238540965223       195.6058513452765
-0.12000000000000013      1.4267063382469582       2.060575595235644        189.87652740312257
-0.12000000000000013      1.4439334695244934       2.114842172064309        190.96777674262546
-0.12000000000000013      1.8146492240725138       2.1593318622630475       227.91428594819854
-0.12000000000000013      1.8149447525504299       2.218802291052723        229.67920094781707
-0.12000000000000013      1.7571881023082558       2.1785701626389833       223.07513761200244
-0.12000000000000012      1.7568925738303398       2.1190997338493074       220.40041068817197
-0.12000000000000013      1.6994314520660818       2.1383380342252427       215.0966219536036
-0.12000000000000013      1.6991359235881656       2.0788676054355673       213.32521709877267
-0.12000000000000013      1.7574836307861719       2.2380405914286587       224.5467445876697
-0.12000000000000013      1.6997269805439978       2.1978084630149186       218.10225733313882
-0.12000000000000015      1.7000225090219137       2.257278891804594        219.48283603146885
-0.1200000000000001       1.8966476907025425       1.9432759566766307       221.5537955585879
-0.1200000000000001       1.9583751577129447       1.9811076489686164       229.08105288259407
-0.1200000000000001       1.9472573755600089       1.916106540759481        221.59134442669432
-0.1200000000000001       2.0089848425704107       1.9539382330514672       226.2123749566323
-0.1200000000000001       2.0201026247233465       2.0189393412606025       233.1743808929129
-0.1200000000000001       2.070712309580813        1.9917699253434533       229.93488926654533
-0.1200000000000001       2.0818300917337482       2.0567710335525886       237.44764494157084
-0.1200000000000001       1.9978670604174755       1.8889371248423321       220.54230701407934
-0.1200000000000001       2.0595945274278775       1.926768817134318        225.02364713593593
-0.1200000000000001       2.048476745274942        1.8617677089251827       219.54384712252704
-0.1200000000000001       1.8328305863634051       1.9671158367629298       217.78374456052012
-0.1200000000000001       1.890587236605579        2.0073479651766704       226.86168514369055
[truncated: 31,598,146 more chars]
