# Supplementary material for: Numerical Methods for the Analysis of Power Transformer Tank Deformation and Rupture Due to Internal Arcing Faults
Source: PLoS One. 2015 Jul 31;10(7):e0133851. doi: 10.1371/journal.pone.0133851 (PMC4521797; doi:10.1371/journal.pone.0133851)
Supplement: S9 Text — (ZIP) [file pone.0133851.s009.zip › Example_2 Von-mises distribution 20ms.txt]

% X                       Y                        Z                        Color
-0.12000000000000012      5.500003284032248        0.08152162750138402      1.1688210974119173
-0.12000000000000012      5.72                     -0.12000000000000012     0.47929523463451384
-0.12000000000000012      5.406205224257974        -0.12000000000000012     0.8709828753228829
-0.1200000000000001       5.719999999999999        0.19792379838922233      0.9950710691106716
-0.12000000000000012      5.509689310795962        5.8771410929738686       1.871292617590069
-0.12000000000000005      5.72                     6.120000000000001        1.6884507172858572
-0.12000000000000013      5.7200000000000015       5.801461886415111        1.7386002502888829
-0.1200000000000001       5.4016290836737          6.120000000000001        2.075180504831414
-0.1200000000000001       5.236937099241136        0.10659907226086125      2.228754275746793
-0.1200000000000001       5.094276626815731        -0.1200000000000001      1.7311755108877487
-0.12000000000000012      5.463989072028365        1.6018748437634036       6.63762369488445
-0.12000000000000012      5.720000000000001        1.7583684474455437       5.068149845780098
-0.12000000000000012      5.72                     1.449263104015738        4.679502136584039
-0.1200000000000001       4.939367289235875        0.12563643935758778      3.389824510686365
-0.12000000000000013      4.78420310926844         -0.12000000000000013     2.6693267109492385
-0.12000000000000012      5.439117551247121        0.3561258656079721       2.462238752298885
-0.12000000000000012      5.719999999999999        0.513759893159983        1.980718833857041
-0.12000000000000012      5.456755208459973        0.6779356196652282       3.5857648289598365
-0.1200000000000001       5.72                     0.8275219935923452       3.360019709474687
-0.12000000000000012      5.456456256916369        0.9760750904711093       4.568661668910932
-0.12000000000000008      5.719999999999998        1.1392237189419185       3.958264183503729
-0.12000000000000015      5.462023240080447        1.2896389629203624       5.7028743069638095
-0.12000000000000013      5.487004096534917        5.6315802388839025       2.7548432022097473
-0.12000000000000012      5.720000000000001        5.483866060866021        2.5561877126060377
-0.12000000000000013      5.452473304879485        5.314130339688608        3.9252591052809156
-0.1200000000000001       5.72                     5.1672097359102205       3.626134592536863
-0.1200000000000001       5.219833821198462        5.470815691354787        2.543789300442111
-0.12000000000000012      5.226003771500601        5.826245217456652        1.9539465380903014
-0.12000000000000013      5.0804628515375585       6.120000000000002        1.3630277011301146
-0.12000000000000013      4.886124566146727        5.839015605698818        2.3769678283092937
-0.1200000000000001       4.981469662008866        5.602617241500012        2.763591169049965
-0.12000000000000012      5.464173154333286        2.834029169621267        8.237115070501444
-0.12000000000000013      5.72                     2.9877572885965007       6.690769863998891
-0.12000000000000012      5.719999999999999        2.6804767342595808       6.036759303304272
-0.12000000000000013      5.464489800800248        3.1414957732412963       8.129692283497787
-0.12000000000000012      5.72                     3.2958082022234687       6.012010759543865
-0.12000000000000012      5.465897755979141        3.4501797865024355       7.880847357420191
-0.1200000000000001       5.72                     3.604631406448877        5.640170990537501
-0.1200000000000001       5.463435371532545        3.7553279201460588       7.4117323913038815
-0.12000000000000012      5.720000000000001        3.9142678216020643       5.15109770241621
-0.12000000000000013      4.629520315460139        0.12313640696124913      4.411418804481964
-0.1200000000000001       4.475973639214998        -0.1200000000000001      3.9760491258135056
-0.12000000000000013      4.319740539324447        0.13325683596590887      5.275864149508924
-0.1200000000000001       4.169517822598556        -0.1200000000000001      4.3081619853005
-0.1200000000000001       4.4543399063093885       0.3861289925223602       3.3074320746193915
-0.12000000000000012      4.781806082235722        0.3793311047442122       3.415375809645909
-0.12000000000000012      5.079199128755046        0.35533101059734934      3.177328517512134
-0.12000000000000012      5.230100240535586        0.5965616860375276       3.2795173746406157
-0.12000000000000013      5.461159090790906        2.5268748508702275       8.054477061610765
-0.12000000000000008      5.719999999999998        2.3738251446929914       5.80555690418718
-0.12000000000000015      5.464109121844629        1.909687206231237        6.951568977904564
-0.12000000000000009      5.72                     2.0665548837635277       5.453297886480423
-0.1200000000000001       5.458250188787869        2.2147234380317182       7.719030249744985
-0.1200000000000001       5.199755415747916        2.368198819238058        3.8387916656308008
-0.12000000000000012      5.204923640134289        1.4501711263345143       3.409935243732132
-0.12000000000000013      5.205845131126393        1.143060127620688        3.365878106675606
-0.12000000000000013      5.206393969534192        2.0617950386995245       3.8411491115275975
-0.1200000000000001       5.2089970072081115       1.75216329020178         3.6027344172670763
-0.12000000000000013      4.957366145394598        1.5991694360823605       2.8531119205536712
-0.1200000000000001       4.589354034656754        0.6461490903687057       3.523263996730426
-0.12000000000000013      5.218791176347006        0.8457814197049034       3.4096702021296803
-0.1200000000000001       4.0167482596210125       0.1307911657257472       5.971642178425537
-0.12000000000000009      3.8639786966434686       -0.12000000000000009     4.627858208943302
-0.12000000000000013      3.7115045079182853       0.13013736253530933      6.52213146818739
-0.12000000000000008      3.5591276219663754       -0.12000000000000008     4.917220104897486
-0.12000000000000012      3.407045335546938        0.13037452645462477      6.907164025470709
-0.1200000000000001       3.254963049127502        -0.1200000000000001      5.0042197775492125
-0.1200000000000001       3.1029064362161085       0.12808267775767535      7.020750321323845
-0.1200000000000001       2.9514834321757264       -0.1200000000000001      4.830136815478995
-0.12000000000000012      0.08181204778958727      0.1016921338601847       0.8373887378898207
-0.12000000000000012      -0.12000000000000012     -0.12000000000000012     0.415699141208576
-0.12000000000000013      -0.12000000000000013     0.19792401196931522      0.7961159642899504
-0.1200000000000001       0.19379477574203902      -0.1200000000000001      0.709793842614025
-0.1200000000000001       0.10841427881870971      0.36571154069708794      1.533502089659805
-0.12000000000000012      -0.12000000000000012     0.51376031614078         1.4633391896890713
-0.12000000000000009      4.756476760550462        6.12                     1.6076024402699225
-0.1200000000000001       5.2069696655946744       2.678276710326618        3.956030387450531
-0.12000000000000012      5.457460430085504        4.996050486860486        4.787694224974127
-0.12000000000000009      5.719999999999997        4.851710106678443        3.8895731914741076
-0.1200000000000001       5.461349432546105        4.692090207604682        5.488412737231111
-0.1200000000000001       5.719999999999999        4.537724154546394        4.218644201196719
-0.12000000000000013      5.459561199812089        4.3805104600908145       5.859092037848416
-0.12000000000000015      5.720000000000001        4.225245805773126        4.570701459220435
-0.12000000000000012      5.461265792234573        4.066823118009933        6.7756725490228975
-0.12000000000000012      5.192441256440495        5.154138686142999        2.8881418994515613
-0.12000000000000013      5.201690213291192        4.832384926848519        3.1598063910910668
-0.12000000000000012      4.915243243127135        5.305709343015861        3.018182301577851
-0.12000000000000009      4.936221388432535        4.9589618257157335       2.97139527531942
-0.12000000000000013      4.955553622265121        4.672566306309848        2.857775543851325
-0.12000000000000013      4.702945409099574        4.80282771445121         3.157067626129628
-0.1200000000000001       5.203893233905232        4.532564654062126        3.357988838094055
-0.12000000000000013      5.201618074641508        4.228765566324218        3.4815590457398997
-0.1200000000000001       4.722818077050285        5.577606164971214        2.9857343267130863
-0.12000000000000013      4.5804214144321955       5.851729368177161        2.5244219843452944
-0.12000000000000012      4.4304654653109425       6.12                     2.227882804752356
-0.1200000000000001       4.259248302761442        5.845732691669758        2.874417782474602
-0.1200000000000001       4.649944568867049        5.060181481920692        3.2837834041873717
-0.12000000000000013      4.501075242138065        4.893458872822593        3.346646126237662
-0.12000000000000012      4.553730578729978        5.328121567315868        3.241430868855589
-0.1200000000000001       4.394369914073626        5.074479144694575        3.3469675201012543
-0.1200000000000001       4.25122491922365         5.315374664651762        3.02096833025017
-0.12000000000000013      4.09976465084364         5.054658001353998        3.1238298963997946
-0.12000000000000012      4.4122382898869805       5.581102510021636        2.862980602472602
-0.12000000000000013      4.950192806669901        4.376179751360138        2.721055332978086
-0.12000000000000013      4.703828849403294        4.5271572516443745       2.9480420221689223
-0.1200000000000001       4.476739167923168        4.68196364099421         3.316843461785417
-0.1200000000000001       4.271789259178289        4.844776012221796        3.4131018403196323
-0.1200000000000001       4.233734758727573        4.598416041285085        3.418765310493655
-0.1200000000000001       4.953300773119973        1.9066143991690547       2.4507287632041486
-0.12000000000000013      4.702646135884874        1.751022365801573        2.8923089973431915
-0.12000000000000013      4.949947871503449        2.212354519184748        2.0959344992253452
-0.12000000000000012      4.946014212735129        2.5191249564691014       1.8066435331810071
-0.12000000000000013      5.208461755346457        2.9865998694511817       3.9214430806761444
-0.1200000000000001       5.210393157199246        3.2961288343661987       3.907548189006229
-0.12000000000000012      5.204990389774871        3.9156922530073612       3.7104181691167795
-0.12000000000000013      5.209787650237218        3.6058040301753302       3.837567846000572
-0.12000000000000012      4.442965026531942        4.392997115951285        3.1138663397838044
-0.12000000000000012      4.942561863002909        4.075643767646841        2.464478656410112
-0.12000000000000013      4.684922240076418        4.228083201691469        2.613565331650233
-0.12000000000000013      4.954088547727267        3.46091372940453         1.8986869103267143
-0.12000000000000013      4.9520728469203465       3.7630399887778148       2.1760480203542136
-0.12000000000000013      4.683669287739125        3.9305488758222165       2.1745688186617844
-0.12000000000000013      4.709941087607079        3.6186574654132313       1.7484818007897702
-0.12000000000000012      4.951804128657089        3.145907704067377        1.6867505356868397
-0.1200000000000001       4.95106125261674         2.833575200156848        1.6962998933326423
-0.1200000000000001       4.4499734475258945       3.768353216779899        2.5326527374665706
-0.12000000000000013      4.689772956140791        3.3070403773822576       1.4222206415643805
-0.12000000000000012      4.446208132492682        3.4526155233084856       2.320621124235539
-0.12000000000000012      4.193134962373484        3.597592403849249        3.119722960256075
-0.12000000000000012      4.429616927950949        3.148572200290004        2.2543797775307053
-0.12000000000000015      4.3169635483397615       0.6583784895734024       3.261384442840725
-0.12000000000000013      4.472315948008152        0.9642449383965321       3.708445140749474
-0.12000000000000013      3.863687062348908        0.37885549567186955      3.2147350204107976
-0.1200000000000001       4.1646565103340745       0.3897236186352815       3.167147366714311
-0.12000000000000012      4.014599149903733        0.6175062744507437       2.74877200578077
-0.12000000000000013      4.153722968144418        0.874914406854048        3.377343785238637
-0.12000000000000012      4.953499990437779        0.6746970867199171       3.6260530458255817
-0.1200000000000001       4.736585760030503        0.9055981018022895       3.6796092899700916
-0.12000000000000013      4.961060460023605        0.9976968520185993       3.538629877083469
-0.12000000000000012      4.714317522706384        1.1650825038779817       3.619057762340302
-0.12000000000000013      4.953291571342152        1.295602147473322        3.2720246827199033
-0.12000000000000012      4.705452340220869        1.456328392433239        3.366726354258619
-0.1200000000000001       4.42974165957946         1.3109490625482363       3.7229829498452567
-0.12000000000000012      4.219335095691446        1.1280328690538286       3.7172579699366857
-0.12000000000000012      4.691757305601821        2.9899654827863302       1.2581600602452543
-0.12000000000000013      4.687175536856229        2.681944104459201        1.3973884297991395
-0.12000000000000012      4.430003946934369        2.848241177169084        2.2064595859810927
-0.1200000000000001       4.178660103763056        3.004432583981814        3.0931874770225267
-0.12000000000000012      4.170709343406892        2.710067821721857        3.108882510267531
-0.1200000000000001       4.4277539644021795       2.540648522525342        2.375865846857366
-0.12000000000000012      4.686081822187669        2.370014564199058        1.877648347514171
-0.12000000000000012      4.12837404383571         2.4031774158641364       3.514262276019152
-0.12000000000000013      4.696758150301886        2.0605802929378703       2.3497826145774834
-0.12000000000000013      4.422252248147342        2.228023004895801        2.819187467694181
-0.1200000000000001       4.449697874290369        1.9025550041049786       3.2036037856974873
-0.1200000000000001       4.121567846611774        1.3414830641512148       3.804193538040373
-0.1200000000000001       4.464615447448391        1.6109465792219109       3.4692175134536853
-0.1200000000000001       4.249611794459577        1.5331701634072927       3.728661230136763
-0.12000000000000012      3.559128083423143        0.38095710078822415      3.332268134532928
-0.12000000000000009      3.2541499778725695       0.3783119018567103       3.5125245516581
-0.1200000000000001       2.800000000000051        0.13001149036284168      6.61764093112082
-0.12000000000000012      2.6485165678243763       -0.12000000000000012     4.715507653546553
-0.1200000000000001       2.495927981219401        0.12916500924875832      6.687798465098446
-0.1200000000000001       2.3450369508727276       -0.1200000000000001      4.6668444865355765
-0.1200000000000001       2.9513903505222703       0.3791941936118336       3.647083516901928
-0.1200000000000001       1.888446840695208        0.13058261126568996      5.803186144191565
-0.12000000000000009      2.0408723780337388       -0.12000000000000009     4.431384214671082
-0.12000000000000008      1.7360213033566767       -0.12000000000000008     4.057733435104292
-0.12000000000000012      2.1929546644532327       0.13037452645465974      6.3284965558319435
-0.12000000000000009      0.3491315672572218       0.15986272442551785      1.6653581824035786
-0.12000000000000015      0.5057233731842886       -0.12000000000000015     1.3729417984932217
-0.12000000000000012      0.6720114418830421       0.13528058814356847      2.6348054280020117
-0.12000000000000012      0.8157968907315958       -0.12000000000000012     2.229510980284417
-0.12000000000000012      1.5832517403790776       0.1307911657257811       5.217574616397691
-0.12000000000000012      1.4304821774014773       -0.12000000000000012     3.692252287518633
-0.12000000000000012      1.7360196494457518       0.38145714558558497      3.036551366241739
-0.1200000000000001       1.2789006147878519       0.13424819806402247      4.514346866751551
-0.12000000000000016      1.1240263607850494       -0.12000000000000016     3.3316762299742613
-0.12000000000000013      1.4358534834670935       0.38521941251087566      2.8650818122783472
-0.1200000000000001       0.9712959352014066       0.1345524359607837       3.6691851756638516
-0.1200000000000001       1.1317256124076158       0.38835378762113204      2.720208229905314
-0.12000000000000012      0.831658662491122        0.38232110591232055      2.590554936930994
-0.12000000000000015      0.5825989144584084       0.36325162040231856      2.3160750449884717
-0.12000000000000012      0.12761835842926894      0.6596241835689772       2.255664275077119
-0.1200000000000001       -0.1200000000000001      0.8275226218402133       2.17079484734
-0.1200000000000001       0.36240850562225657      0.4996531295573813       2.1519243422034715
-0.12000000000000012      0.13382406075480213      0.9738369990892806       2.787619437956175
-0.12000000000000012      -0.12000000000000012     1.1392245483684753       2.2787282486257863
-0.12000000000000012      2.040449729829753        0.3811703305205034       3.2122164585325224
-0.12000000000000012      2.3442561118403997       0.37903279223550823      3.386504211233886
-0.1200000000000001       2.647938009530241        0.3791971110270268       3.526236623202607
-0.12000000000000013      2.7980232064686885       0.6285420950724706       1.7521502977701156
-0.1200000000000001       2.495195981587593        0.627790204838987        1.8409988605420535
-0.12000000000000012      2.191855235104409        0.63032308959401         1.9909701034298786
-0.12000000000000015      3.1020779205199203       0.6270919757971386       1.7322959461392615
-0.12000000000000013      2.946715701560517        0.8785796290092943       1.265194949819769
-0.12000000000000012      3.404632029158957        0.628353034731214        1.9168525740368023
-0.12000000000000012      3.7090593237601546       0.6302824118278972       2.2737539775978135
-0.1200000000000001       3.2521420181076612       0.8750397691096188       1.63115598622122
-0.12000000000000012      3.5549862829006593       0.8748600910912153       2.218058994158508
-0.12000000000000013      3.852998494533141        0.8666861812806775       2.847063376370395
-0.12000000000000013      3.9819359745589216       1.105944952923263        3.4994891451648917
-0.12000000000000013      3.694884160643302        1.117514438100161        3.080940395160399
-0.12000000000000012      3.8248500949269655       1.3510835729282782       3.68172462961807
-0.12000000000000013      3.5435784154870476       1.3576432960664009       3.428770752585196
-0.12000000000000013      4.240267945735122        1.765078676898496        3.6798827380806416
-0.1200000000000001       3.983106746145955        1.6166594926303968       3.8986117280060424
-0.12000000000000012      3.6823970578808063       1.5753643578512662       3.924689182883636
-0.1200000000000001       3.784449725363954        1.8012052844380064       4.1200372400201415
-0.12000000000000012      3.405046982037353        1.120019134033863        2.5723486981941113
-0.12000000000000009      3.2491655889859477       1.3679709060588978       3.2132853958693786
-0.12000000000000012      3.10857140619601         1.1266464522871875       2.2782520760141267
-0.12000000000000008      4.104372372248752        6.12                     2.7504783071640815
-0.12000000000000013      4.0970318090694695       5.570907333208039        2.5944862758025407
-0.12000000000000013      3.936032149565083        5.302895523164702        2.6100428325523812
-0.1200000000000001       3.7848942358060826       5.035941134567637        2.7769076314879437
-0.1200000000000001       3.611205910491484        5.299506621706022        2.1536794925371843
-0.1200000000000001       3.93526911294395         5.8451190277694325       3.243003565733194
-0.1200000000000001       3.778279279186564        6.120000000000003        3.01345872969576
-0.12000000000000013      3.77221409871691         5.573592794771565        2.36816249410983
-0.1200000000000001       3.4400826607498223       5.565008581229942        2.1878613012880144
-0.1200000000000001       3.6145192564898876       5.8460895931738985       3.7571781832074964
-0.12000000000000013      3.2823180774014586       5.84013209268419         4.042271470674328
-0.1200000000000001       3.1211862626985005       5.57121640680454         2.209510031210247
-0.12000000000000013      2.957785909498176        5.84522851376788         4.164957626201196
-0.1200000000000001       3.2921347379043233       5.301014867539152        1.7281497918412543
-0.1200000000000001       2.9624003686255476       5.299059197688182        1.5422614829862393
-0.12000000000000009      3.462387822848328        5.039834614201396        2.4168178714266966
-0.12000000000000012      3.131946795996268        5.031592445496534        2.0690182946763382
-0.1200000000000001       3.304571318615661        4.764594675170714        2.9944913103446935
-0.12000000000000013      3.642188702225991        4.783390442154367        3.108717528121108
-0.12000000000000013      3.456020211109533        4.512683772796352        3.6354799185203093
-0.12000000000000012      3.9772348884351496       4.761015370652982        3.3133640903597024
-0.12000000000000012      3.761821079365335        4.528607505906527        3.4726924358344937
-0.12000000000000008      3.1260930930621837       6.12                     3.575381464477891
-0.1200000000000001       3.452186186124374        6.120000000000003        3.3376449413963534
-0.1200000000000001       3.1253134156658433       4.497088972241252        3.639186599417672
-0.1200000000000001       4.021518643420952        4.486173639583999        3.573732231728492
-0.12000000000000013      3.899913666475232        4.255113845283011        3.636602020621667
-0.1200000000000001       4.396718471750134        4.0903394841736          2.9379056198454134
-0.1200000000000001       4.191226041228412        4.317371426827252        3.3745857607086633
-0.12000000000000012      4.180233401478742        3.882049606364621        3.2259522650173746
-0.12000000000000013      3.9503934168135384       3.753439479628514        3.6761150881589546
-0.1200000000000001       3.9367684228730155       3.9776271086265464       3.630015817062462
-0.12000000000000012      4.112723353121405        4.09728965019744         3.436208262778183
-0.1200000000000001       3.7338434579014628       4.077675473608008        3.878341200374892
-0.12000000000000015      3.2828751230434623       4.249191204019441        4.138164774396626
-0.12000000000000013      3.602217009624938        4.277542794062069        4.018594857221815
-0.1200000000000001       3.7363133469902454       3.869965773151311        4.081108338194795
-0.1200000000000001       3.4697257261719336       3.9885351057585683       4.402385185704676
-0.12000000000000013      3.5385189574901323       3.7190855441015542       4.42768316664975
-0.1200000000000001       3.7609719076600614       3.6807699580172093       4.1761860420942085
-0.12000000000000013      3.665508098558414        3.5355659941564634       4.347106324649038
-0.1200000000000001       3.398449209289699        1.602632178562275        3.909276309634418
-0.12000000000000013      3.9152976998152935       2.6197674392068375       3.905466396213612
-0.12000000000000013      4.191910813547846        2.0673615629659086       3.5920330112861287
-0.12000000000000012      3.968632275603052        1.9006949930167478       4.035315323350034
-0.12000000000000013      3.735489048299103        2.0174945349441247       4.353471118053625
-0.12000000000000012      3.91997101993052         2.1743439902477535       4.043981457326983
-0.1200000000000001       3.677457497672718        2.2710579887030575       4.452799573312471
-0.12000000000000013      3.839631416645486        2.3946577497711705       4.121664384565525
-0.1200000000000001       3.9078386527801348       3.4806414472835954       3.8150733907065866
-0.12000000000000013      4.176274520168164        3.307813550111864        3.141851486212977
-0.12000000000000013      3.6707370780522197       3.305978245614118        4.341775217503499
-0.1200000000000001       3.936911149180372        2.8765718043505335       3.834085811487577
-0.1200000000000001       3.9304624430991764       3.165197723800645        3.800583181379555
-0.12000000000000015      3.6808212481966462       3.0337633142681417       4.4115171940519415
-0.1200000000000001       3.410424020246806        3.456136675992275        4.836734930954928
-0.1200000000000001       3.4385500135584697       3.1752517721501454       4.824225988960223
-0.12000000000000012      3.443045758247939        2.92562595784649         4.8282074132031285
-0.1200000000000001       3.549600778133422        1.8250723819124577       4.30264768223439
-0.1200000000000001       3.255715772964575        1.8623306392806815       4.324374712499499
-0.12000000000000013      3.2458971102560166       3.0494471568445563       5.081496560783686
-0.12000000000000012      2.932306089967465        2.5928273243956457       4.8689656683817075
-0.1200000000000001       2.8215502985251293       2.4410895563052906       4.706430929093733
-0.12000000000000013      2.721265252359965        2.6282916006615222       4.7695602861777155
-0.12000000000000013      3.428669899137619        2.1336977040092275       4.578146794828576
-0.12000000000000012      3.1162160523893156       2.0985065816637993       4.52337572212405
-0.12000000000000013      3.2497047482946066       2.8718103065346887       5.0152350916761606
-0.1200000000000001       3.2321542172646534       2.3196381945133333       4.702728273403861
-0.1200000000000001       3.021645876688504        2.3644196721397686       4.704866465674413
-0.12000000000000012      3.6555729243756363       2.771693111225935        4.477657600716468
-0.12000000000000012      3.1910809084318927       2.5258275687084204       4.8258479825446425
-0.12000000000000013      3.1041800786901868       2.7286518009199763       4.9918896917034585
-0.12000000000000013      3.3669120395968672       2.6711147786461735       4.834934170716964
-0.12000000000000012      3.4185028458108664       2.4157632041182713       4.6839527779680346
-0.12000000000000012      3.639486510757857        2.534038886911584        4.4553830307774485
-0.12000000000000013      2.6423593023013083       0.8755867905163924       1.4123886620984647
-0.12000000000000012      2.800175100788042        1.1332092189002856       2.0870618361618805
-0.12000000000000012      2.3427100069377964       0.8776448470228165       1.6486758947559474
-0.1200000000000001       2.4927691187837584       1.1224502467494695       2.1016943255702656
-0.12000000000000012      2.0410708843376875       0.8819981076737864       1.9231439002675588
-0.12000000000000012      1.5947031424536935       0.6320217780637866       2.3045768178215806
-0.12000000000000012      1.888104032178254        0.6312784074200791       2.140997811035543
-0.12000000000000012      1.7477965545995937       0.8739660919596337       2.2068083924172393
-0.12000000000000012      1.2941481354043096       0.643062484665767        2.4974910181092924
-0.12000000000000012      1.4520678735704786       0.8861100656693396       2.489632873848144
-0.12000000000000013      0.9899232055896967       0.6411599054651452       2.61897518985961
-0.12000000000000012      0.6563159835281566       0.6521127813721928       2.6148820661085432
-0.1200000000000001       0.3878251684660665       0.8106394501666333       2.443869259036306
-0.12000000000000013      0.1281447063769438       1.286906837812114        3.360644117129936
-0.1200000000000001       -0.1200000000000001      1.449264042001913        2.5601358130245555
-0.12000000000000012      0.38422549143421303      1.1228110835832361       2.542318513216838
-0.1200000000000001       0.3809393707278941       1.4411238075255404       2.610749251855619
-0.12000000000000012      1.1448335964297507       0.914543726307297        2.6928423809839237
-0.12000000000000013      0.8787027201757375       0.8698206863814268       2.7357212663408896
-0.1200000000000001       0.649509897088768        0.9884990607422812       2.68403074220082
-0.1200000000000001       0.930528448830501        1.137212515833679        2.733427370733456
-0.12000000000000012      1.1362222935073583       1.1440102177630722       2.73140809614814
-0.12000000000000012      0.637359126329136        1.2746113804012047       2.575829652427505
-0.12000000000000012      0.8812661952612497       1.4350858381903133       2.527061692048238
-0.12000000000000012      1.1246004030601968       1.5847900728881266       2.5700400875626914
-0.12000000000000013      0.8862210392779779       1.730903998292476        2.200685997776985
-0.12000000000000013      1.1416264094706325       1.8650719890083045       2.331091835599694
-0.12000000000000013      0.6325763876836892       1.5831125910332755       2.3270416914769574
-0.12000000000000012      2.19327152893397         1.126947089266212        2.18276871078409
-0.12000000000000012      2.3418221393483902       1.3706641944422113       2.7213645055804854
-0.12000000000000012      1.899937854908742        1.1199698379078844       2.365282294653836
-0.12000000000000013      2.049864586365153        1.3687622729326478       2.662434478928102
-0.12000000000000013      1.6220047741216306       1.1247208510957547       2.5768903374862364
-0.1200000000000001       1.7607373120036411       1.3498462962178208       2.7150090190964646
-0.12000000000000012      1.3714715469790373       1.7080835021439635       2.6479218370357245
-0.12000000000000009      1.3404772081473195       1.151927370788807        2.7266312950280214
-0.12000000000000012      1.129935832320632        1.323162165578238        2.7222292579636878
-0.12000000000000013      1.3458922819621846       1.437446181648012        2.736830406686255
-0.12000000000000012      1.535852589937402        1.3308292555259476       2.7651539352796517
-0.12000000000000015      2.9472873696601845       1.3826009787539117       3.033551438099623
-0.1200000000000001       3.1051580572038358       1.6263099222586834       3.812311709121424
-0.12000000000000012      2.641751446007382        1.380345348146364        2.844157594729335
-0.1200000000000001       2.195843681945616        1.6216835425423952       3.1037146946871133
-0.12000000000000013      2.9528946816078743       1.8772810253406704       4.239267779528208
-0.12000000000000013      2.8007246087694417       1.632814555132914        3.7164047832038314
-0.12000000000000013      2.4960654137779064       1.6199508505999283       3.3338569074166546
-0.12000000000000009      2.33871799054923         1.8659798281440119       3.6373938193138398
-0.1200000000000001       2.0990864301324086       1.8345982930080336       3.2127236362109803
-0.12000000000000013      2.8053324561757136       2.178301792699261        4.538048849187562
-0.12000000000000013      2.6018766638088895       2.391240258466508        4.449316175190015
-0.12000000000000012      2.6508913646029177       1.8785925366191283       4.0600363852649055
-0.1200000000000001       2.8715532517398312       2.8860927399103105       5.059284494164257
-0.12000000000000012      3.119385713873173        2.9345394427709848       5.109231702240225
-0.12000000000000012      3.026981548095032        3.112424689209396        5.207229914547867
-0.12000000000000012      2.5999615208193774       2.809984752496823        4.758651786681087
-0.12000000000000013      2.4739317118193616       2.1188338647495777       4.037688631408087
-0.12000000000000012      2.442508494205349        2.6097483023772465       4.362373722389521
-0.12000000000000012      2.3303796896763482       2.3545708047784744       4.027441286099701
-0.12000000000000013      1.8889949197228995       1.6374223726801018       2.893821788999221
-0.12000000000000012      1.584022492930203        1.5549602220283205       2.7819209567532255
-0.12000000000000012      2.14355755874415         2.0946027258445747       3.5257205728724847
-0.1200000000000001       0.11112191507525787      5.915908084716616        1.1164829991410727
-0.12000000000000013      -0.12000000000000013     5.801461673488231        1.0621857761880706
-0.12000000000000005      -0.12000000000000005     6.120000000000001        0.6310545768563615
-0.1200000000000001       0.19837091632628828      6.12                     0.7612465658523359
-0.12000000000000013      0.16654449402889282      5.634311730821866        1.679402962210127
-0.12000000000000012      -0.12000000000000012     5.483865636897814        1.4610283104524546
-0.12000000000000013      0.3594563656152333       5.888694409852517        1.4060643757095759
-0.12000000000000012      2.796465820990523        5.572121519097947        2.3043475884468303
-0.12000000000000012      0.5195371484624323       6.120000000000001        1.1533337136455621
-0.1200000000000001       2.7999999999999936       6.120000000000001        3.844138652676488
-0.1200000000000001       2.6339491135415383       5.845045460868779        4.213539246804778
-0.12000000000000013      2.4739069069378035       6.120000000000002        3.34921587024766
-0.12000000000000013      2.471549097028796        5.571875987663482        2.42835277407398
-0.1200000000000001       2.3095531748035985       5.846130587583603        4.068187158348597
-0.12000000000000012      2.7974689482720985       5.027310085704332        1.9711376576654909
-0.12000000000000013      2.6327223945430775       5.2983741243446145       1.707694240445414
-0.1200000000000001       2.9584377320736595       4.255139312884393        4.165588260642608
-0.1200000000000001       2.960897917445873        4.760551710821359        2.8307080201741344
-0.1200000000000001       2.799521594511977        4.510600736186797        3.5416512310637223
-0.1200000000000001       2.6324464548906956       4.76982730998846         2.7640214332117616
-0.1200000000000001       2.4699313031042873       5.036544726709967        2.0822910496914275
-0.12000000000000013      2.4657051365594036       4.507252614161361        3.397821954400112
-0.1200000000000001       2.30543025566667         4.769937530115555        2.734614708693823
-0.12000000000000012      0.13568482303714136      4.065277596963443        3.67418076893018
-0.12000000000000012      -0.12000000000000012     3.9142663721504656       2.632300243799305
-0.12000000000000013      -0.12000000000000013     4.225244556064012        2.21396467499516
-0.1200000000000001       0.1352226707112429       3.7564936766330157       4.139034680843271
-0.12000000000000009      -0.12000000000000009     3.604629820482633        2.9687565103974545
-0.1200000000000001       0.5112896045588831       5.598208174446928        1.9266005195870692
-0.12000000000000012      0.380422806613982        5.378412035740566        2.0630197777851995
-0.12000000000000012      0.14042916421184007      5.2902513615860185       2.023373760888447
-0.12000000000000012      -0.12000000000000012     5.167209102776774        1.6761389271468718
-0.1200000000000001       1.6741387142491102       4.7721717123415335       2.869255167227767
-0.1200000000000001       1.8291347147765822       5.030018402329449        2.588437539490484
-0.12000000000000012      1.9811527226037575       4.776027203866811        2.796789901906326
-0.1200000000000001       0.13350348597378503      3.448441803294521        4.524140296400175
-0.1200000000000001       0.3879632859338054       3.598882189756806        2.510674736613954
-0.12000000000000012      -0.12000000000000012     3.2958066894684768       3.2980538758199054
-0.1200000000000001       0.13290843592625706      3.1413217058920813       4.778132049818459
-0.12000000000000015      -0.12000000000000015     2.987756064838996        3.783510360209256
-0.1200000000000001       0.1348341502663916       2.5225501925548275       4.943344450915327
-0.12000000000000009      -0.12000000000000009     2.373825106315561        3.387713747623954
-0.12000000000000013      -0.12000000000000013     2.6804760142063877       3.5062323874834376
-0.12000000000000012      0.13584078247816606      2.83225624657682         4.937430421587266
-0.12000000000000013      1.3922520756918877       1.9520424415783142       2.567303377964366
-0.12000000000000012      1.870204280491885        2.578057851154376        3.4111285598059524
-0.12000000000000013      1.6363106351337602       2.5214949545870775       2.985932405314608
-0.12000000000000015      1.6580650953557838       2.7404316211987276       3.139717461124975
-0.1200000000000001       1.8093597270431627       2.3919768905057057       3.1942736168207073
-0.12000000000000013      1.1967288370170905       2.177192017868497        2.2761957734851657
-0.12000000000000012      1.4611606008020288       2.169108748892974        2.647813334803086
-0.12000000000000015      1.4029502516921284       2.388465858275686        2.5575589696743948
-0.1200000000000001       0.9068688319665827       2.032611342888623        1.919439911151924
-0.1200000000000001       0.1322672762248588       2.2159694945640944       4.734334071877018
-0.1200000000000001       -0.1200000000000001      2.066555387144131        3.0974512434946013
-0.12000000000000012      0.3880272111292912       2.3769420311285523       2.5901334475780846
-0.12000000000000015      0.6468987644224089       1.8926572693386576       2.003694427318089
-0.12000000000000012      0.6467849990986512       2.2051215058229987       1.7164026376033494
-0.1200000000000001       0.38836845722282964      2.069839576067413        2.617865249975706
-0.12000000000000012      0.3899498667883473       1.7524225982591266       2.618633454667958
-0.12000000000000012      0.13073376674562853      1.905656350558297        4.177031286660194
-0.12000000000000013      -0.12000000000000013     1.758369276711433        2.8308703104090456
-0.12000000000000012      0.13239649444159324      1.5956948424956585       3.902310810854812
-0.12000000000000012      1.518203413714031        5.0364974301908          2.760893052677968
-0.12000000000000013      1.6550427766089293       5.2960808727153585       2.461446410639516
-0.12000000000000012      0.13411219972167865      4.992487408521154        2.298517791111733
-0.12000000000000006      -0.12000000000000006     4.851709265390372        1.66955041096257
-0.1200000000000001       0.136931656295484        4.3774896201392615       3.1224742249436743
-0.12000000000000009      -0.12000000000000009     4.537723107550438        1.9246146793399805
-0.12000000000000013      0.13577824239321398      4.68891930214327         2.6824438971469067
-0.12000000000000013      2.0544924417238986       2.3909772762475017       3.5650769715325983
-0.12000000000000013      2.2171756137646814       2.549388354300429        3.9596462443913056
-0.12000000000000012      2.2239297957937243       2.7602589679805964       4.0892294187343765
-0.1200000000000001       2.0708069876224315       2.6161516869910484       3.7151717631117647
-0.1200000000000001       1.9677354815437405       2.8276906969248135       3.6857155857669497
-0.12000000000000012      2.407354056031793        2.878455543171543        4.505481125608038
-0.12000000000000013      2.1837988733924227       2.986595843190996        4.215019911770282
-0.1200000000000001       2.611771188094555        3.0378357270260135       4.9313411705034795
-0.1200000000000001       2.3828417672005364       3.138413890863451        4.708013234611038
-0.1200000000000001       3.138484565535826        4.000133181898888        4.66715383762256
-0.12000000000000012      3.2069465211500985       3.273328723749874        5.108992632530904
-0.1200000000000001       2.7893564186067183       3.1810038809768493       5.223748017729996
-0.12000000000000013      2.9955746153165563       3.3114972627438983       5.246991022856857
-0.12000000000000013      3.269741741030547        3.7453519401760014       4.806682785845196
-0.1200000000000001       3.089579805254549        3.5085135097131834       5.1195462504577725
-0.1200000000000001       2.7934887764050376       3.9903212690469614       4.653349096288943
-0.12000000000000012      2.623099608046303        4.253918133664119        4.069109576274425
-0.12000000000000013      2.5865708162086074       3.2817483300581247       5.109676639471717
-0.12000000000000012      2.8100000277755415       3.4773958379302594       5.241801504933668
-0.12000000000000012      2.9596215657382348       3.739368961908376        5.02678293059981
-0.12000000000000013      2.136631685564021        4.516784684004459        3.1416780577950156
-0.12000000000000012      2.6444128252688475       3.730753275575727        4.992419150264622
-0.12000000000000013      2.448037627208699        3.9853404902884915       4.48066464240223
-0.12000000000000013      2.284858829241502        4.240910296006962        3.78790471896912
-0.12000000000000013      2.1001883616607313       3.95584448315737         4.0046199681445795
-0.12000000000000013      1.6811011589139617       2.9740763736111626       3.237326385554935
-0.12000000000000012      1.9282521131778716       3.1172240765169357       3.8546578833144967
-0.12000000000000012      1.4828441040916112       3.109107760731296        2.800576518850399
-0.1200000000000001       1.6762890847427272       3.250896956431191        3.3632285555515042
-0.12000000000000012      2.5456993551604947       3.5155684077997007       5.092097198952624
-0.12000000000000013      2.1443888711887347       3.248276673310981        4.392659217429097
-0.12000000000000012      2.3439705077908632       3.4102197915808543       4.847026625559124
-0.12000000000000013      2.3297473247497185       3.717270210694708        4.733083905297229
-0.12000000000000012      2.0533314827008255       3.698020393124663        4.226416003046811
-0.1200000000000001       1.8983533878295087       3.374490678616491        3.9724070252499697
-0.1200000000000001       2.133318980931049        3.4915535360180883       4.489114798505053
-0.1200000000000001       1.930670398327719        3.580875640754649        4.020459225212635
-0.12000000000000012      1.8349695773569406       3.7966527185541805       3.747644683359719
-0.12000000000000012      1.8099028894132196       4.015233068011654        3.5391428943438674
-0.12000000000000013      1.6425613872576557       2.27651719218053         2.8734825374987096
-0.12000000000000012      1.872405874314688        2.199563990676788        3.1826814353012653
-0.12000000000000013      1.6390129841236254       1.8009244800259059       2.7761184666105803
-0.1200000000000001       1.8966476907025425       1.9432759566766307       3.035603320991282
-0.12000000000000012      1.6413792733459918       2.0386354770218267       2.7781737539627875
-0.12000000000000012      0.9002223949918587       2.342755414641574        1.6832468189211385
-0.1200000000000001       1.1441510260912353       2.4950158509417966       2.057670205961763
-0.12000000000000012      0.892279685108186        2.6503639186804264       1.518723704076104
-0.12000000000000012      1.4102457739008947       2.8890064847364965       2.625637784329379
-0.12000000000000012      1.3998386402274487       2.6503374138635434       2.583989140796318
-0.12000000000000012      1.1584269432195193       2.797079000258119        2.0224065020343738
-0.1200000000000001       1.330914629247023        5.305081082480116        2.551159916905588
-0.12000000000000013      1.81823563249557         5.567836379502884        2.4915225676670247
-0.12000000000000013      1.656033302744108        5.847021228085831        3.1519059872361894
-0.12000000000000012      1.9844842111406238       5.845133288072663        3.6656762876379787
-0.1200000000000001       1.48641309222424         5.573766217660821        2.354786785036933
-0.12000000000000013      1.1623774441182602       5.572883758097372        2.2109152479025433
-0.12000000000000013      0.6747872999177384       5.842410778686836        1.8723352171858718
-0.1200000000000001       0.8361339738660083       5.562537539445865        2.1174094594085635
-0.12000000000000012      0.843523239449521        6.120000000000003        1.773520977990555
-0.12000000000000012      1.3300181255176518       5.845115626410882        2.737573294424443
-0.12000000000000009      1.4956276277512308       6.120000000000001        2.4273485872676392
-0.12000000000000013      1.1695345346890387       6.120000000000003        2.164480525204519
-0.12000000000000013      1.0061481294561572       5.841147568175245        2.2453464565019297
-0.12000000000000012      1.0004491729344123       5.296579570828951        2.5198948780635595
-0.12000000000000013      2.147927541721785        5.572849770930649        2.4980453445758113
-0.1200000000000001       2.309920691799502        5.302334251595859        1.9273778849083456
-0.12000000000000012      2.1424000391307345       5.031924604844525        2.330713464941335
-0.1200000000000001       1.9808421533749265       5.296428828879735        2.210772020679089
-0.12000000000000008      2.1478138138756133       6.119999999999999        2.9079700064408662
-0.12000000000000009      1.821720720813422        6.12                     2.541442072843637
-0.12000000000000012      1.923774297648273        4.2467669269484585       3.3472233267268305
-0.12000000000000013      1.6523086316795887       4.16045755743357         3.2079937043530244
-0.12000000000000012      1.8220537237026329       4.530435738298728        3.0017115949545605
-0.12000000000000012      1.5564666679203198       4.554818000574009        2.9209598945867783
-0.12000000000000013      1.6660415297381233       4.366149481859697        3.0315300719107374
-0.1200000000000001       1.4303554671111556       4.310837155267607        2.958954606894828
-0.12000000000000013      1.1684504620293825       5.020973286901303        2.8018252237744306
-0.1200000000000001       1.3973899970694015       4.754152166972393        2.8898541102138253
-0.12000000000000013      1.3413595530445122       4.543789970071389        2.8748806500383988
-0.12000000000000012      1.16235707696446         4.400983762578581        2.852648070342207
-0.12000000000000013      1.1428408122646754       4.671341209628578        2.8344935800413413
-0.12000000000000013      0.9018788267368514       4.515268495993571        2.739965199594264
-0.1200000000000001       1.6120358651241524       3.9405315048397807       3.239448283327604
-0.12000000000000013      1.2268038466870281       4.18268472450919         2.795303052982793
-0.12000000000000013      1.405042055102239        4.052216865583976        3.006497812291751
-0.12000000000000013      1.152001992326815        3.9685449637013073       2.6334667569404466
-0.12000000000000013      1.3944808583588992       3.8499429198539183       2.886876649206122
-0.12000000000000013      1.6664290824852177       3.5380412494601736       3.4956215555141883
-0.12000000000000013      1.4131823943761315       3.346225074503714        2.7060806348135813
-0.1200000000000001       1.3897190252688472       3.5966503442299134       2.782056688517184
-0.12000000000000013      1.5640075969828384       3.7495218212408856       3.238681493421552
-0.12000000000000012      1.1399971095921373       3.723641998192947        2.3965056002657406
-0.12000000000000012      1.2029189716607145       3.1135973700754116       2.068771827023821
-0.1200000000000001       1.1491839822417447       3.433891145631912        2.101209171079176
-0.12000000000000013      0.8957219524378377       3.5828290026534644       1.8959715932975951
-0.12000000000000013      0.3966282525109356       4.215913699114213        2.474315203828258
-0.12000000000000013      0.39050930772113607      3.9038757610729085       2.478467104997988
-0.12000000000000013      0.6422352581889079       3.7393211687465584       2.0112632068368175
-0.12000000000000013      0.6423262451009599       3.432425149553981        1.7223418022507653
-0.12000000000000013      0.8942996603038709       3.8701671960673565       2.2681966650001475
-0.12000000000000013      0.6518905893171097       4.0423975507311285       2.283542063881732
-0.1200000000000001       0.9499748291030394       4.190586477438621        2.616478265328046
-0.12000000000000013      0.6475738523267305       4.347997011862758        2.508194059449795
-0.1200000000000001       0.6415110289963801       4.658211671259704        2.58735693185008
-0.12000000000000013      0.38648359613336264      4.829361947926421        2.370925156340062
-0.1200000000000001       0.39192240808846446      4.520386554835267        2.448978949579916
-0.1200000000000001       0.6737731211829776       5.306126149596933        2.359936817551859
-0.12000000000000013      0.3979938161512554       5.130600893457786        2.2411448642790686
-0.12000000000000009      0.8770800343128435       5.080054898405777        2.6462599581232142
-0.12000000000000013      0.9051305647506988       4.826151042396733        2.756740124065159
-0.1200000000000001       0.6431903623766431       4.979049949336927        2.5371192682132704
-0.12000000000000013      0.3854550537438103       3.2900918406823982       2.5425381208239375
-0.12000000000000013      0.9096519872337437       3.276625160677561        1.5526996064414333
-0.12000000000000012      0.6501432935433067       3.126096109172954        1.483052340430923
-0.12000000000000012      0.9141433889518439       2.965122250738124        1.4368664439016696
-0.12000000000000013      0.39328179537397234      2.9815547575570553       2.557295599281785
-0.12000000000000013      0.642969327060984        2.5148334739293303       1.5315366132740416
-0.12000000000000013      0.3911409189176014       2.6765122736799762       2.551298405853046
-0.12000000000000015      0.647070935657805        2.8209544868933127       1.4310408546520403
13.633253711424361        -0.12000000000000012     0.17038020875017051      11.179536639725702
13.472651517405458        -0.12000000000000012     -0.12000000000000012     8.764252695321916
13.796948182864103        -0.12000000000000012     -0.12000000000000012     4.4839095673785065
13.891142228368995        -0.12000000000000012     0.36087105839448635      10.129395615112422
14.120000000000003        -0.12000000000000013     0.19791861463561655      3.9696635722560702
14.120000000000003        -0.12000000000000015     0.5137496270866336       8.439415408078972
13.916740945179848        -0.12000000000000012     0.10299165561893514      5.018118035084056
14.120000000000001        -0.12000000000000012     -0.12000000000000012     2.4144469628481913
13.870017452508543        -0.12000000000000012     4.998939124177765        33.4384647328164
14.119999999999997        -0.12000000000000008     4.851730525395265        25.545231670143114
14.12                     -0.1200000000000001      5.167225102553979        25.32634904697508
13.866102120465147        -0.1200000000000001      3.4526817076351977       38.30167082870746
14.12                     -0.1200000000000001      3.295844918672499        28.98920290587391
14.120000000000001        -0.12000000000000009     3.6046698994294037       28.223736918015792
13.86181460756137         -0.1200000000000001      0.6733300173547218       16.845365002857232
14.12                     -0.1200000000000001      0.8275067455244749       15.081640532885165
13.862753627180329        -0.12000000000000013     0.9851072972660417       22.728305904638585
14.12                     -0.1200000000000001      1.1392035881063758       18.155870146542775
13.284399651594066        -0.12000000000000013     0.15010797210550614      16.674958903145328
13.1471052067239          -0.12000000000000012     -0.12000000000000012     15.566595408345913
13.60111504317378         -0.12000000000000012     0.5260722726643374       14.643450801735014
13.379482969517198        -0.12000000000000012     0.3871508784147628       15.073349356089176
13.87963534295129         -0.1200000000000001      2.5273891229506615       36.614118174402265
14.120000000000001        -0.1200000000000001      2.3738260764792907       25.49574113263267
14.120000000000003        -0.1200000000000001      2.6804942113258314       26.702606150237454
13.88526377621058         -0.12000000000000013     2.215694782803276        35.157892871574546
14.120000000000003        -0.1200000000000001      2.066542666246974        23.725141989359816
12.96156010458153         -0.12000000000000013     0.14721586435618492      21.7577839378273
12.82030870065189         -0.1200000000000001      -0.1200000000000001      18.41492657055274
13.891266225729131        -0.12000000000000013     1.282732009322515        28.273012746569197
14.120000000000005        -0.12000000000000013     1.449240338213651        20.66474890791277
13.87519027681994         -0.12000000000000012     1.9062834363409427       31.774090774534397
14.120000000000005        -0.12000000000000013     1.7583483203088595       21.98294761576823
13.889493430541878        -0.12000000000000012     1.5922567043011793       31.632084726064193
13.653532738795342        -0.12000000000000013     1.1226662259924698       14.50838126973659
13.590831872930998        -0.12000000000000013     0.8250960739051436       14.945756451485886
13.416215761727033        -0.12000000000000013     0.9878681903358948       14.530443366331786
13.140214693413492        -0.12000000000000012     0.41530124683361624      15.03887329508396
13.871527490567022        -0.12000000000000012     4.378648897643897        35.78737910171571
14.120000000000001        -0.1200000000000001      4.2252761371937915       26.84896296244465
14.120000000000001        -0.12000000000000012     4.537749565956693        26.63748703399817
13.876881830148868        -0.12000000000000013     4.691377120252078        36.37911082248291
13.630580935401367        -0.1200000000000001      4.84021873270166         15.161263748200753
13.628532644617923        -0.12000000000000013     5.133435630943757        15.625447395046711
13.631013327635332        -0.1200000000000001      4.536960593254684        15.64009585686681
13.394390814085055        -0.1200000000000001      4.695473133768647        5.968404262931201
13.885206600683198        -0.1200000000000001      3.7594047514245457       39.0293536601374
14.120000000000003        -0.12000000000000012     3.9143030009328132       27.28433482901653
13.882051115159786        -0.12000000000000013     4.065269850550861        38.539784004895445
13.63411483839078         -0.12000000000000012     3.5997392159746098       18.18850366913138
13.632931787030682        -0.12000000000000013     4.228081229181596        16.923758171972278
13.648527468180736        -0.1200000000000001      3.9200902402152895       18.235204793819012
13.407176559585347        -0.1200000000000001      4.097960595513754        4.488529432928953
13.172609682124316        -0.12000000000000013     4.261917997599343        10.722952522236191
13.185656308361938        -0.12000000000000013     3.972235115632338        8.1075049466346
13.396251521527665        -0.12000000000000013     4.3955350359505685       3.786443991327752
13.859203341486431        -0.12000000000000013     5.2888817162649335       27.902651622735466
14.120000000000003        -0.12000000000000015     5.483876350905955        20.323125990450446
13.616862283178097        -0.1200000000000001      5.350893947756196        16.100366592622983
13.813682498803859        -0.12000000000000012     5.619637411521855        19.614965109779735
14.120000000000003        -0.12000000000000013     5.801467054315594        14.42251055032522
13.86978728779223         -0.12000000000000012     5.913469665313861        13.30190880678803
14.119999999999997        -0.12000000000000005     6.120000000000001        12.090952642654361
13.795896416703116        -0.12000000000000013     6.120000000000001        14.325283197855834
13.614713521928227        -0.12000000000000012     5.893266711169985        14.094331599142139
13.473208554920177        -0.12000000000000012     6.120000000000002        10.934035902444542
13.3966155585739          -0.12000000000000012     5.272196784800817        15.652499334678609
13.401636234252937        -0.12000000000000012     4.982258809043887        10.524552693199043
13.448595213495015        -0.12000000000000012     5.576110875836736        18.469197548432614
13.205446539769788        -0.12000000000000012     5.394749844880744        21.312301457374193
13.29809202063551         -0.12000000000000012     5.855338899542108        18.59254870409501
13.151930230617742        -0.12000000000000012     6.120000000000001        14.38272945477181
12.97532720829475         -0.12000000000000013     5.8235295166827665       17.95003535826004
13.1839655426248          -0.1200000000000001      5.629134604165882        20.808358395739276
12.97120873945024         -0.1200000000000001      5.506152206711741        22.753875885758806
13.169207519767184        -0.12000000000000012     5.125112337017047        20.214056405101406
13.175748830409008        -0.12000000000000013     4.84316726424461         15.620167197331066
13.167247777117982        -0.1200000000000001      4.55191209470069         13.286637598825648
12.944346524619693        -0.1200000000000001      4.981510915006108        31.858806351285992
12.945422575614339        -0.12000000000000013     4.413891463821143        21.778279248629943
12.94715642840678         -0.1200000000000001      4.698893218899847        26.021447538162562
13.415227821215105        -0.12000000000000012     3.7984247172884045       5.192191167527313
13.411283232704891        -0.1200000000000001      3.5179779216322284       5.331142503780373
13.598078880133395        -0.12000000000000012     3.2976071757081735       15.963450816712212
13.862658142269282        -0.1200000000000001      3.134700975103843        37.728067053550774
14.120000000000003        -0.12000000000000013     2.9877869910348926       30.52802409487209
13.887201959197439        -0.12000000000000013     2.8340697192742006       37.91093865364061
13.341056322879595        -0.12000000000000013     3.2966099624232195       2.7778244741661795
13.296000066747412        -0.1200000000000001      0.7244688880957698       16.649421741858156
13.211758269730566        -0.12000000000000012     0.9592305278062043       17.002313913686315
13.228601635989495        -0.12000000000000013     1.1790071848523431       16.76598148470302
13.081723793487797        -0.12000000000000012     0.856324227220036        19.37191168951119
13.66259689613786         -0.12000000000000012     1.4298780179629134       14.460228105493393
13.634947857787651        -0.12000000000000012     1.750016483438003        13.83688223979592
13.438187869649088        -0.12000000000000013     1.2933783811401716       9.957477064788526
13.414086991292844        -0.12000000000000012     1.6051566699866107       5.79447993195901
13.036967019747784        -0.1200000000000001      1.0598226314027255       23.302883967852143
13.000562057594253        -0.12000000000000013     1.3241376679389376       28.197668891970952
13.197936729392291        -0.12000000000000013     1.461209537893462        14.07550416293023
12.977000060187658        -0.12000000000000012     1.6022126144673043       24.462268866166905
13.191478049288708        -0.12000000000000012     1.7507514176916077       11.980677702373924
12.97521240120368         -0.1200000000000001      1.8882535328026813       20.41638798925963
13.64206500863036         -0.1200000000000001      2.054381363502886        15.681085071460414
13.41027921748011         -0.12000000000000013     1.901792407963301        4.192123565762661
13.642678726533168        -0.12000000000000012     2.358969761141147        16.718098314697453
13.417323770085392        -0.12000000000000013     2.1980631080737916       4.427549889683028
13.191386533645897        -0.12000000000000013     2.039516031580615        9.904967487256021
13.192532114560398        -0.12000000000000013     2.3314213118982527       7.949891883334189
13.646314847211297        -0.12000000000000012     2.9907309979109957       18.45209053697565
13.644040643909262        -0.12000000000000012     2.6694584453355086       17.771966926399397
13.412168461320844        -0.1200000000000001      2.495637289884176        5.00838649224847
13.186253121450635        -0.1200000000000001      2.620988753725533        6.617443978992452
13.415773793039728        -0.1200000000000001      2.796095916877483        5.76212072194006
13.41378622102005         -0.12000000000000012     3.078265811309517        5.599223440261711
13.186833317144602        -0.1200000000000001      2.9022093832328446       5.72008368945911
12.971256955583765        -0.12000000000000013     2.1725328502131314       17.116066174601297
13.168182312456919        -0.12000000000000012     3.171551902727554        5.451440672453665
13.185151369496227        -0.1200000000000001      3.6891236235140914       6.666288196969123
13.1700739070648          -0.12000000000000013     3.4217288901454705       5.816894041917063
12.95648848029247         -0.12000000000000013     3.2969114734900966       12.535883183890299
12.960802450243374        -0.12000000000000012     3.0218887549824487       12.717519747877972
12.968892075797186        -0.12000000000000013     2.4577138326260686       14.779704276922509
12.969776684061095        -0.12000000000000013     2.7372362212150554       13.434398125318323
12.639162454409101        -0.1200000000000001      0.14161676052110206      24.661538817845166
12.494101416960822        -0.12000000000000009     -0.12000000000000009     19.92866679820617
12.818099941201           -0.12000000000000013     0.41140224385977175      12.692209935876141
12.33619915994898         -0.1200000000000001      0.15295618099523567      24.044554748134207
12.169990410509376        -0.1200000000000001      -0.1200000000000001      21.093982065035586
12.497711497843497        -0.12000000000000013     0.45858631464409016      8.542109485705684
12.721932399881663        -0.12000000000000012     0.6684243830921619       13.566359681832663
13.016242439685158        -0.1200000000000001      0.6539198144927678       16.377592729166462
12.8704722810901          -0.12000000000000013     0.8683783485417108       21.91503636372637
12.727142857142859        -0.11999999999999997     4.557142857142859        31.415349923084648
12.730714285714287        -0.11999999999999997     4.275714285714287        23.40110423096441
12.748571428571429        -0.11999999999999995     2.868571428571429        14.921289628840036
12.745000000000001        -0.11999999999999997     3.150000000000001        14.205642385293524
12.953483281468605        -0.1200000000000001      4.130841267369283        17.861704558219788
12.741428571428573        -0.11999999999999998     3.431428571428572        14.742815055341898
12.9589762005583          -0.12000000000000012     3.5692046474247308       13.607397586770356
12.961730531836727        -0.12000000000000013     3.8518371738635366       15.11920456003259
12.734285714285713        -0.11999999999999997     3.994285714285715        18.949865608781064
12.737857142857141        -0.11999999999999997     3.712857142857143        16.148789865355813
12.830359537216946        -0.12000000000000012     6.120000000000002        16.98917764605956
12.72357142857143         -0.11999999999999998     4.838571428571429        44.63570949054742
12.973099110897822        -0.12000000000000012     5.246969550461729        30.06396344272879
12.719999999999999        -0.11999999999999998     5.12                     62.5783610702897
12.800831276699247        -0.12000000000000012     5.372774943628972        27.99950782857119
12.723140597403091        -0.1200000000000001      5.595570567234115        16.790151984362346
12.635967097399535        -0.12000000000000013     5.85291704562614         14.727976859238462
12.505242886168485        -0.12000000000000012     6.120000000000002        16.894861212067397
12.578481296660824        -0.12000000000000013     5.368148557297148        32.64653565219552
12.45153846153846         -0.11999999999999995     5.119999999999999        48.08985349179975
12.31081591566944         -0.1200000000000001      5.3676402780623444       26.948546537377528
12.752142857142857        -0.11999999999999997     2.587142857142857        16.23419907466462
12.770000000000001        -0.11999999999999998     1.18                     49.83998760948996
12.622079448413137        -0.12000000000000012     0.9341719194814362       24.431788302202108
12.495911013041331        -0.1200000000000001      0.7389584386133636       14.82299144848084
12.497692307692308        -0.11999999999999994     1.1799999999999997       40.4421313888929
12.755714285714287        -0.11999999999999998     2.305714285714286        18.412653913669985
12.759285714285715        -0.11999999999999995     2.0242857142857145       22.22349329066247
12.762857142857143        -0.11999999999999997     1.742857142857143        28.08364646891448
12.766428571428573        -0.11999999999999998     1.4614285714285713       40.92265508419461
12.251819452282096        -0.12000000000000012     0.6618829472812354       8.666138020564372
12.16762489950912         -0.12000000000000013     0.4108455142853418       9.645321986699003
12.016647937123883        -0.1200000000000001      0.14508552494642502      27.59979661496074
11.847962210175073        -0.1200000000000001      -0.1200000000000001      22.176959669083995
11.690729899754029        -0.12000000000000012     0.13926471901968263      28.46499537420516
11.528003431403784        -0.1200000000000001      -0.1200000000000001      23.063034183369854
11.365901931516854        -0.1200000000000001      0.14576220044526655      28.57533601448846
11.21006144892877         -0.12000000000000013     -0.12000000000000013     25.08554775736337
11.848371967306722        -0.12000000000000012     0.4059910999505869       9.17768682445685
11.96471488626531         -0.12000000000000013     0.6490472452877885       6.051568712759155
11.515858223294483        -0.1200000000000001      0.4086129121015606       9.768309452787994
11.679366115907104        -0.12000000000000013     0.6615120313580962       5.219907205246819
11.39407498336797         -0.12000000000000012     0.6460455340955339       3.7504041382601834
12.345687228652295        -0.12000000000000013     0.9373731287494531       21.664622717510138
12.225384615384614        -0.11999999999999995     1.18                     28.758212039293372
12.084690873893003        -0.12000000000000012     0.9173508574346627       18.550866918687458
11.815464402585846        -0.12000000000000013     0.9161303081718384       15.258231653280577
11.045739928906473        -0.12000000000000013     0.13932773734594253      28.64606359062306
10.89385054101558         -0.12000000000000013     -0.12000000000000013     22.60812796269524
10.730115299512947        -0.12000000000000013     0.138819326483746        28.510478338710342
10.57931177920367         -0.12000000000000012     -0.12000000000000012     22.41420945815534
10.414791846871944        -0.1200000000000001      0.14013639588184384      28.75946361364663
10.266436321063773        -0.1200000000000001      -0.1200000000000001      22.36637912440021
12.453350927049852        -0.1200000000000001      5.61222050810604         14.444896147473685
12.168405296782366        -0.12000000000000013     5.614877068818281        11.589218683740356
12.041564494164598        -0.12000000000000012     5.374096011571458        22.59790644207297
12.306151108641318        -0.12000000000000013     5.863529215974101        11.901485408345962
11.978691493236232        -0.12000000000000012     5.860225699897176        9.85731895058988
12.176461673250703        -0.12000000000000012     6.120000000000003        15.390729786849073
11.87460153118006         -0.1200000000000001      5.613283942821244        10.341587066286808
11.790121604677031        -0.12000000000000013     5.353453548789024        20.416643978102407
12.183076923076925        -0.11999999999999998     5.120000000000003        32.01585748534533
11.914615384615384        -0.12                    5.120000000000002        22.789785826147554
11.646153846153846        -0.12000000000000001     5.12                     19.63066544599595
10.117822432789222        -0.12000000000000013     0.14279035079604582      28.942836747148657
9.95521537092604          -0.12000000000000015     -0.12000000000000015     22.112102214502883
11.653437363858911        -0.1200000000000001      5.81409852224263         7.501211721775809
11.543360910960908        -0.12000000000000012     0.9110200722754951       12.813365760643807
10.88314293530297         -0.1200000000000001      0.4000897827114478       10.970916454606526
11.204201616261903        -0.1200000000000001      0.4066761745556049       10.288930317572794
11.103512778378951        -0.12000000000000013     0.6328944899454048       3.1142756203508672
11.264834755827925        -0.12000000000000013     0.9070940513352906       11.158888296154705
11.953076923076923        -0.11999999999999997     1.1799999999999997       21.49231275975377
11.680769230769231        -0.11999999999999997     1.1800000000000002       16.091449664183973
10.583362414298138        -0.12000000000000012     0.39924774761106596      10.020163700016985
10.862673474120918        -0.12000000000000013     0.6875559042504503       4.265506599013498
10.727256557963734        -0.12000000000000012     0.5484709838854688       2.3127138993858267
10.577250919039           -0.12000000000000012     0.693966028485447        4.594124435459435
10.383398308472287        -0.1200000000000001      0.5705388514296673       1.8318377292541843
10.27604360206914         -0.12000000000000013     0.3764807590904953       11.335928164314659
10.199123449841569        -0.12000000000000012     0.5743898278274281       2.6063524284018533
9.973863131650146         -0.1200000000000001      0.41903355531239916      8.891814640368155
10.30705964276787         -0.12000000000000013     0.7640337122943627       8.57461461406015
11.408461538461538        -0.11999999999999995     1.18                     13.419304542995098
10.726427127862433        -0.1200000000000001      0.9389837945550086       11.386575576001709
11.004455491275278        -0.12000000000000012     0.935418249415086        11.31753628338477
11.843976275018415        -0.1200000000000001      6.120000000000002        13.888405371109814
11.509738585944175        -0.12000000000000009     6.120000000000001        12.938229342248937
11.65164352448672         -0.1200000000000001      5.543019132489652        11.717751694009234
11.420218071423122        -0.12000000000000013     5.615694480853397        9.779510518121034
11.513669434735112        -0.12000000000000013     5.350843082231848        18.5328472852922
11.377692307692307        -0.11999999999999997     5.119999999999999        18.649678533112695
11.247069616329275        -0.12000000000000012     5.374957476652713        16.986204141624142
10.446617040651397        -0.12000000000000013     0.9527924672940995       13.265276115976414
9.798689457085098         -0.1200000000000001      0.14282933492380476      27.88531726201578
9.644991782268356         -0.12000000000000012     -0.12000000000000012     22.463985206256954
9.486307236468635         -0.12000000000000013     0.14728372548823473      29.317091631565102
9.334767584506642         -0.1200000000000001      -0.1200000000000001      23.2644472285485
9.648461705268677         -0.1200000000000001      0.4086178549501105       10.136094831281724
11.33063331867625         -0.1200000000000001      5.860274852049299        7.907629034797659
11.175500896869941        -0.1200000000000001      6.12                     12.185400445861925
11.1256012138294          -0.12000000000000013     5.6172350353812215       9.282948588497725
11.005164955551336        -0.1200000000000001      5.863009268549201        7.724706469330706
10.84126320779571         -0.12000000000000012     6.120000000000001        11.366508342680136
11.136153846153848        -0.11999999999999998     1.1800000000000002       13.206538552696545
10.863846153846156        -0.12                    1.1800000000000002       12.160999719655164
10.046088362627229        -0.12000000000000012     0.70461694012274         7.336253719338413
9.894718854478029         -0.1200000000000001      0.938943335544056        19.709387918928368
9.77311291847447          -0.1200000000000001      0.6620781273469836       7.473303925515187
10.181212257019736        -0.12000000000000013     0.9536190966742287       15.857459606599207
10.591538461538462        -0.11999999999999995     1.18                     13.360878586565418
10.31923076923077         -0.11999999999999997     1.18                     16.297624457715624
11.109230769230768        -0.11999999999999997     5.120000000000001        18.49485650799069
10.970553602522362        -0.12000000000000013     5.374078143420064        16.492095891694923
10.83257471832125         -0.1200000000000001      5.603511981598087        9.410645103359343
10.840769230769233        -0.11999999999999998     5.120000000000001        18.9671581865764
10.70012775247118         -0.12000000000000012     5.377560563797157        16.561641863656885
10.662102664566241        -0.12000000000000012     5.863903774144665        7.284734689774734
10.046923076923079        -0.12                    1.18                     22.0461915501605
9.15520229350779          -0.12000000000000013     0.15961011366546451      27.798704378998526
9.024531979354927         -0.12000000000000009     -0.12000000000000009     22.761233039566548
8.854084089610879         -0.12000000000000013     0.16094646048006078      26.083385594422783
8.714284966425346         -0.1200000000000001      -0.1200000000000001      21.60863840366282
9.005388681770524         -0.12000000000000013     0.4672804816226313       7.536413632144077
9.322356530241484         -0.12000000000000015     0.42394031356915113      9.310029927084868
9.49799063624946          -0.12000000000000013     0.6680088922832941       9.22249382764653
9.217498992301644         -0.12000000000000013     0.6767155879085807       11.316898091791794
8.997431599906365         -0.12000000000000013     0.7457379602966053       15.94990658718616
9.125642913455518         -0.12000000000000013     0.931910921889122        24.258050017876855
9.366151691407028         -0.1200000000000001      0.9250111805648742       24.49151550504739
9.631197615190228         -0.12000000000000012     0.9323557880880728       23.06370592897257
9.774615384615384         -0.12                    1.1800000000000002       29.879508428435923
9.502307692307694         -0.11999999999999997     1.1800000000000002       41.765654096774774
9.23                      -0.11999999999999998     1.18                     43.03916926185959
8.864788249726644         -0.1200000000000001      0.9298047359017341       23.936409388147997
8.997623210541864         -0.1200000000000001      1.1072410637203314       28.62125452034701
10.507025518721473        -0.12000000000000012     6.120000000000001        10.725283974135834
10.345018212548778        -0.12000000000000013     5.858750260935045        6.953030477030644
10.172787829647238        -0.1200000000000001      6.120000000000001        10.520611594332749
10.03078842953249         -0.12000000000000012     5.816050211515449        6.067913004964412
9.789918672355277         -0.12000000000000012     5.602474039227033        11.935349599957961
9.673775593433469         -0.12000000000000012     5.854906589867685        6.829261390325237
10.528431859761008        -0.12000000000000013     5.62323526423185         8.90691471575341
10.254606147425934        -0.12000000000000012     5.620761207482699        9.23535678661348
10.042175044295288        -0.12000000000000012     5.542868081222463        12.168386160865307
10.57230769230769         -0.11999999999999997     5.119999999999999        17.577303506658854
9.915847194802353         -0.12000000000000013     5.348554058335251        21.033435639100993
10.424227988955725        -0.12000000000000012     5.382504859109392        16.63042408185249
10.30384615384615         -0.11999999999999994     5.119999999999998        17.533062579118226
10.185278497014409        -0.12000000000000013     5.357626542559532        18.366763466170834
10.035384615384615        -0.11999999999999997     5.12                     21.410934766412883
9.766923076923078         -0.11999999999999997     5.120000000000001        29.142566952216594
9.641041890766587         -0.12000000000000012     5.3651671575075115       25.722654767969313
9.498461538461537         -0.11999999999999995     5.120000000000001        45.7817848522192
9.490353356945697         -0.12000000000000013     5.609231405046912        13.8830312584116
9.838550140573            -0.1200000000000001      6.120000000000001        10.955804762250073
9.504312451498764         -0.12000000000000008     6.12                     11.757820260708671
8.548820112571025         -0.12000000000000012     0.15202402751047156      24.29220004836461
8.404026283744223         -0.12000000000000009     -0.12000000000000009     21.35524294807088
8.689108301245826         -0.12000000000000012     0.4291273815719101       7.547254510038678
8.227338011723335         -0.12000000000000013     0.14721302843771975      22.540661998168456
8.093747516940837         -0.12000000000000008     -0.12000000000000008     17.410163238428172
8.37324988974296          -0.12000000000000013     0.41542249317033764      7.128167366812792
8.77                      -0.11999999999999998     1.18                     30.62614167021355
8.766148598186355         -0.1200000000000001      0.6671082018653183       11.441618842995217
8.616941455227064         -0.1200000000000001      0.9279304165845059       23.90999994132689
8.502238111434854         -0.12000000000000013     0.6530931789945272       9.123630259536705
8.213452510957483         -0.1200000000000001      0.669147487380332        7.199909517867552
8.356695989254206         -0.12000000000000013     0.9196473043150865       19.12926214950588
7.905326496818439         -0.12000000000000013     0.13539855227609443      20.456818365824557
7.783444645646957         -0.1200000000000001      -0.1200000000000001      15.100378826409214
7.606573860260448         -0.12000000000000013     0.13311308929902327      18.07246049559882
7.473117667995206         -0.12000000000000012     -0.12000000000000012     13.094296483536928
7.002066090190191         -0.12000000000000012     0.1368490963231636       13.07209810003305
6.852390659790561         -0.12000000000000013     -0.12000000000000013     9.739278460229462
7.162766582105568         -0.12000000000000012     -0.12000000000000012     11.199389050396094
6.688100857160508         -0.1200000000000001      0.14303023174556645      11.946408032372931
6.541986289902955         -0.12000000000000013     -0.12000000000000013     8.814290640576884
6.393245786697759         -0.12000000000000012     0.1389591339486097       10.543889084309972
6.231553014590093         -0.12000000000000013     -0.12000000000000013     7.87730361370447
8.99878371615517          -0.1200000000000001      1.3331184270823362       17.960155840631376
9.229999999999999         -0.11999999999999997     1.4614285714285709       22.801879529167326
8.998050811711371         -0.12000000000000012     1.60475436512636         11.374024377009013
9.229999999999999         -0.11999999999999998     1.7428571428571427       15.107296743745684
8.995676364852175         -0.12000000000000012     1.882740753359044        6.432799462177236
9.23                      -0.11999999999999997     2.024285714285714        9.970957296145057
8.766428571428573         -0.11999999999999997     1.4614285714285713       8.526008332117248
8.762857142857143         -0.12                    1.742857142857143        5.617548940098236
8.993282559078986         -0.12000000000000012     2.1631700470132222       4.543599222258638
9.230000000000002         -0.11999999999999998     2.3057142857142856       5.909064916218932
8.991461668814075         -0.12000000000000013     2.443718941969349        2.7658443688267096
9.230000000000004         -0.12                    2.587142857142858        3.3939852771494525
8.759285714285715         -0.11999999999999998     2.0242857142857145       4.59905165089624
9.29701900465566          -0.12000000000000012     5.8577685146153335       7.460579070747246
9.17007476242453          -0.12000000000000012     6.120000000000001        11.068923701096784
9.36318160812534          -0.12000000000000013     5.401405370253955        27.19691026361068
9.23                      -0.11999999999999998     5.12                     45.68139400530051
9.203594622432242         -0.1200000000000001      5.639405651703335        11.312685757263205
8.979191374070053         -0.1200000000000001      5.823806138329083        6.628453330356388
8.995468072124611         -0.1200000000000001      5.577558897426071        12.507189812715074
8.835837073350294         -0.12000000000000009     6.12                     9.617779450317434
8.989967873393354         -0.12000000000000012     2.7248313558079453       2.5179772709639567
9.230000000000002         -0.11999999999999997     2.8685714285714283       2.373704630266087
8.987317991457825         -0.12000000000000013     3.006403359681434        2.7198757030540612
9.23                      -0.11999999999999997     3.1499999999999995       2.8511000113535796
8.986516957726005         -0.1200000000000001      3.2907142857142846       3.180099447908098
9.23                      -0.11999999999999998     3.431428571428572        3.9893086046239326
8.986516957726005         -0.12000000000000012     3.572142857142859        3.6290388613395126
9.230000000000002         -0.11999999999999997     3.7128571428571435       5.552046929163406
8.981237656560136         -0.12000000000000013     3.8528514261775957       4.137045792196669
9.23                      -0.11999999999999995     3.9942857142857138       7.422131939632645
8.977251373587908         -0.12000000000000012     4.134418696040436        5.201039529420221
9.229999999999999         -0.11999999999999997     4.275714285714285        10.230059628804034
8.974257769512553         -0.1200000000000001      4.415583080081655        6.498140646300506
9.229999999999999         -0.11999999999999995     4.557142857142856        13.885501802927251
8.969951164218552         -0.12000000000000013     4.696339792285468        9.618434787310289
9.230000000000002         -0.11999999999999998     4.838571428571429        18.693380155970143
8.964917567704621         -0.1200000000000001      4.975689962483605        18.202273296707776
8.719999999999999         -0.11999999999999998     5.12                     23.25963351364059
8.72357142857143          -0.11999999999999998     4.83857142857143         4.062507592478815
8.954260304730411         -0.1200000000000001      5.2339723701692495       25.964887998963174
9.108468254010939         -0.12000000000000012     5.407484485146655        22.353597498836198
8.92736062330294          -0.1200000000000001      5.435159906464276        18.97323726069012
8.094027784857502         -0.12000000000000013     0.9324498363560667       14.79798775022116
8.033782900604168         -0.12000000000000013     0.4229348473088158       6.13768022840319
7.953076923076925         -0.12000000000000012     0.6957848033924612       5.327062694037848
7.806902337952303         -0.1200000000000001      0.555071272511138        2.672421936113746
7.699328551412032         -0.12000000000000013     0.7295677071299528       4.857126381069009
7.828950417483238         -0.12000000000000012     0.9356851073644024       11.398614389236073
7.748154962503068         -0.12000000000000013     0.3498484027880879       8.343051391929095
7.644042083738135         -0.12000000000000012     0.5550901030904798       3.098085415007767
7.461077313845786         -0.1200000000000001      0.40772038937802935      6.940316976429807
7.305324469148122         -0.1200000000000001      0.13474520887432562      15.427322470361917
7.155872734092381         -0.12000000000000012     0.40993821460689517      6.387512071353524
7.300852774907303         -0.1200000000000001      0.5609944656479791       2.8040743921526348
7.436263013265015         -0.12000000000000012     0.7001977360539735       4.406541581562804
7.562476194526639         -0.12000000000000013     0.9417771533985915       8.847304477673298
8.497692307692306         -0.11999999999999997     1.18                     36.658374912902836
8.225384615384613         -0.11999999999999997     1.1800000000000002       22.37730604656798
6.855026838572893         -0.12000000000000012     0.3982654915969001       5.884271460939954
7.000738539365183         -0.1200000000000001      0.5538659026751888       2.958935989048661
7.147495572995299         -0.12000000000000012     0.7100100437419246       3.8279122164336292
7.273722328909505         -0.12000000000000012     0.9390117975101135       6.601319296947508
5.766222962429964         -0.12000000000000012     0.14353709764790218      7.824489611628458
5.610599736920963         -0.12000000000000015     -0.12000000000000015     6.52521668770121
5.921090831160233         -0.12000000000000013     -0.12000000000000013     6.973431797645508
6.076262021909492         -0.12000000000000013     0.14422945580669752      9.049544619487593
6.995077105114368         -0.12000000000000013     0.9461022523054039       5.732762497876281
6.84958885873023          -0.12000000000000013     0.695435045913968        3.0895607733286856
6.551313750725779         -0.12000000000000012     0.3748804407165203       5.414355616115247
6.656939513042453         -0.12000000000000012     0.563328576857266        2.8937671997250507
6.235091447769905         -0.12000000000000012     0.4147191337994121       4.569968302998373
5.917700619589813         -0.12000000000000012     0.3986483034721058       4.549125353453633
5.606446930788531         -0.12000000000000013     0.40517472919608677      4.485839847500562
6.467194924112935         -0.12000000000000012     0.5767495711812625       2.8007719888077034
6.574353998134211         -0.12000000000000013     0.7485199442644539       3.145413563906572
6.046291823833135         -0.12000000000000012     0.667815127848578        2.7262920434313753
6.310761894554337         -0.1200000000000001      0.7149926255208368       2.893336791218673
0.10355210134025904       -0.12000000000000012     0.08347642086608344      0.39493709151714185
-0.12000000000000012      -0.12000000000000012     -0.12000000000000012     0.3428315590680323
0.2030518171358261        -0.12000000000000015     -0.12000000000000015     0.36192046261471233
-0.12000000000000013      -0.12000000000000013     0.19792401196931522      0.8849549508557839
8.755714285714284         -0.11999999999999997     2.305714285714286        4.172726536999497
8.752142857142854         -0.11999999999999994     2.5871428571428567       4.462352162424418
7.953076923076924         -0.11999999999999998     1.18                     15.644914451249333
7.680769230769233         -0.11999999999999997     1.1800000000000002       10.958310063770023
8.745                     -0.11999999999999997     3.150000000000001        4.321712213967856
8.748571428571429         -0.11999999999999995     2.868571428571429        4.381344503925092
8.741428571428571         -0.11999999999999998     3.431428571428572        4.158196362565995
8.737857142857141         -0.11999999999999997     3.7128571428571426       3.738300287661206
8.783864293405495         -0.12000000000000012     5.352814362942208        19.90005786550308
8.653219353861894         -0.12000000000000012     5.861915762978711        7.05220979911929
8.75367152707876          -0.1200000000000001      5.602616269936194        10.81191272421502
8.57567629435863          -0.1200000000000001      5.369049274034598        18.867951227945678
8.460403746020544         -0.12000000000000013     5.609946068763673        9.54985421778461
8.309312239526701         -0.12000000000000012     5.864729549403287        6.477202501215569
8.501599384276059         -0.12000000000000009     6.119999999999999        8.398663665798884
8.167361695201826         -0.1200000000000001      6.12                     7.300964965730654
8.31619907784001          -0.12000000000000013     5.370201046073955        15.777900699549413
8.175561863736384         -0.12000000000000013     5.611647697417643        8.54547909394286
7.969080070767459         -0.12000000000000013     5.861152114213228        5.520884571147941
7.833124006127595         -0.1200000000000001      6.120000000000001        6.198198079192616
7.646976197600499         -0.12000000000000012     5.814123258034318        4.8998368931476675
7.873808183631343         -0.12000000000000013     5.615732369933513        7.557630628928888
8.04264254601152          -0.12000000000000013     5.3752982948774575       13.279006303367723
8.734285714285713         -0.11999999999999997     3.9942857142857147       3.0477136463222094
8.730714285714285         -0.11999999999999997     4.275714285714287        2.2725539796214087
8.727142857142857         -0.11999999999999997     4.557142857142859        2.3917633140882693
8.45153846153846          -0.11999999999999993     5.119999999999998        24.415161763463757
7.646684178943662         -0.12000000000000012     5.544707695323991        7.851293350940291
7.78614737090817          -0.12000000000000012     5.353705745990975        12.008290334104233
7.5098434114582275        -0.12000000000000013     5.351363079249075        10.817422086473357
8.183076923076925         -0.11999999999999998     5.12                     17.80320036369957
7.408461538461539         -0.11999999999999997     1.1800000000000002       8.923948418181354
7.136153846153848         -0.12                    1.18                     8.23983131310523
5.451308802822649         -0.1200000000000001      0.1466234604007881       6.569383225806635
5.300002739285706         -0.1200000000000001      -0.1200000000000001      4.981827931188701
5.126858255146518         -0.1200000000000001      0.1507687778945006       5.095128872314278
4.989128805297756         -0.1200000000000001      -0.1200000000000001      3.8088397984039664
5.299390802876733         -0.12000000000000015     0.41336407362612304      4.411847500250916
6.716877349706498         -0.1200000000000001      0.9502997104998541       5.15772767076314
6.863846153846154         -0.12                    1.1800000000000002       6.7595946695068285
6.591538461538462         -0.11999999999999997     1.1800000000000002       5.872698492226564
5.483558013318262         -0.12000000000000012     0.6489895678399815       3.5439848503962676
5.769572444615439         -0.1200000000000001      0.6573220348997795       2.8989637694903387
5.632468437722332         -0.1200000000000001      0.9155168718302018       3.4637056922754668
5.9027647575493125        -0.12000000000000012     0.9263953239719583       4.114029694369887
6.451907257947733         -0.1200000000000001      0.9515169438179871       4.783136781998434
6.319230769230771         -0.12000000000000001     1.18                     5.85016507107683
6.166041620432198         -0.12000000000000012     0.9324422638192031       4.471866729600611
0.37195898091373514       -0.12000000000000013     0.1087989786311819       0.4330853252425679
0.5273484825944336        -0.12000000000000012     -0.12000000000000012     0.43056307065550176
0.16759250719013113       -0.12000000000000012     0.3679452553384324       0.7572786341208972
-0.12000000000000012      -0.12000000000000012     0.51376031614078         1.5396475560212293
0.15064216004918163       -0.12000000000000013     0.7082478830193314       1.6475340412255584
-0.1200000000000001       -0.1200000000000001      0.8275226218402133       2.1979407850705877
6.640589281706296         -0.1200000000000001      5.861035563621548        4.00023981704855
6.496173249830655         -0.12000000000000013     6.120000000000002        3.4823314858563506
6.323831205633901         -0.12000000000000012     5.8223207187480135       4.44033901056922
7.416167006745984         -0.1200000000000001      5.614500659412075        6.5440029110888025
7.24252841487503          -0.12000000000000013     5.3732957888956285       9.075264396327892
7.118082942143018         -0.12000000000000013     5.615853617071547        5.865330865292537
7.32280685587307          -0.1200000000000001      5.863747728349626        4.267293159404532
7.498886317053358         -0.1200000000000001      6.12                     4.959047584577763
6.978820484821218         -0.1200000000000001      5.864396544977039        3.9120532689561056
7.1646486279791235        -0.12000000000000009     6.120000000000001        4.112544016193053
6.830410938904889         -0.12000000000000012     6.119999999999999        3.6455484931694335
7.914615384615382         -0.11999999999999994     5.119999999999999        14.766292289607037
7.646153846153844         -0.11999999999999994     5.119999999999999        12.960953381724844
7.377692307692306         -0.11999999999999997     5.119999999999999        10.459201665741716
6.830421042203664         -0.12000000000000013     5.618250025382139        5.310586411323045
7.109230769230768         -0.11999999999999997     5.12                     7.876425932443818
6.975738576580665         -0.12000000000000013     5.373555749813599        7.30823865577315
0.6828367757618776        -0.1200000000000001      0.11821297597065737      0.6611307228749348
0.852894793276046         -0.12000000000000013     -0.12000000000000013     0.997447434370435
0.1268949931025192        -0.12000000000000012     0.9836161247072274       2.5465379736768177
-0.12000000000000012      -0.12000000000000012     1.1392245483684753       2.3830356389293996
4.181363709537756         -0.1200000000000001      0.12826889432950084      2.536324707309711
4.0548007643389035        -0.12000000000000012     -0.12000000000000012     2.152351421021208
4.366530428966937         -0.12000000000000009     -0.12000000000000009     2.3700185824765474
4.497778270778876         -0.12000000000000012     0.14107965163251845      2.833990553183831
4.677971454652875         -0.12000000000000008     -0.12000000000000008     2.935684491921593
4.824435938202288         -0.12000000000000013     0.16040486142200083      3.6568102469326416
4.987987078856163         -0.12000000000000012     0.4647164229470727       3.484956938741653
4.660672375234269         -0.12000000000000012     0.4254940929404565       1.91902838720092
4.304232204518722         -0.12000000000000013     0.4183379988762969       1.5578112082314515
5.2082606255737           -0.12000000000000012     0.6655080457114435       4.251515483328963
5.366542255021762         -0.12000000000000012     0.9175061361152582       3.7372816559820508
4.98824398669207          -0.1200000000000001      0.7415696227773656       4.246654954749931
5.124439628802942         -0.12000000000000012     0.9293571487796086       5.1161486711896424
5.23                      -0.11999999999999998     1.18                     4.5985340157008725
4.8616257219212144        -0.12000000000000013     0.9303228163016857       5.41032538194283
4.997188741783267         -0.12000000000000013     1.1083523002504996       6.084547866291713
0.10929110411345369       -0.12000000000000012     5.6348862550131855       1.4002813995220802
-0.12000000000000013      -0.12000000000000013     5.801461673488231        1.1211143701333892
-0.12000000000000012      -0.12000000000000012     5.483865636897814        1.5686180513022372
3.2469234811956644        -0.12000000000000012     0.11568138141283628      2.6562018230100954
3.111583068279553         -0.1200000000000001      -0.1200000000000001      2.2643826163528264
3.4276121304078804        -0.1200000000000001      -0.1200000000000001      2.2834967958399943
3.576327053547894         -0.12000000000000013     0.11144791347748602      2.710176299913067
3.7420152406170035        -0.12000000000000009     -0.12000000000000009     2.208375167159403
3.8761503042275383        -0.12000000000000012     0.10139341743949778      2.7030022578037047
3.705392208008675         -0.12000000000000013     0.32023824471662254      1.8816302004246932
3.4132498417917985        -0.12000000000000012     0.3731431275029504       1.6434524085018032
6.046923076923078         -0.12                    1.1799999999999997       6.1443204535316225
5.774615384615385         -0.11999999999999997     1.18                     6.553517107762635
5.502307692307692         -0.11999999999999994     1.1800000000000002       5.72091955078109
0.511733857885431         -0.12000000000000012     0.3758741974269716       0.908608058040973
0.4329743475537238        -0.12000000000000012     0.8649849260054313       0.90012490808079
0.38071284365344255       -0.12000000000000012     0.5956544991828758       0.7903288190454651
0.09155287314669125       -0.1200000000000001      1.2916327748121323       3.3029607840795023
-0.1200000000000001       -0.1200000000000001      1.449264042001913        2.575695153188192
0.08424957212460579       -0.1200000000000001      5.898822514083715        0.9987721656186084
-0.12000000000000005      -0.12000000000000005     6.120000000000001        0.5422582984211891
0.2038709053957503        -0.12000000000000016     6.120000000000004        0.7038496439765715
6.5492777425344615        -0.12000000000000012     5.624532220982231        5.009957732577331
6.33851204546943          -0.12000000000000012     5.56190620442671         5.111903192259473
6.169031604048244         -0.12000000000000012     5.625710879192791        5.213811131738803
6.702496534719648         -0.12000000000000013     5.377140535940871        5.851453275588185
6.16467232450582          -0.12000000000000012     5.386134204135801        4.998020701531866
6.456427763437528         -0.12000000000000013     5.364945164928014        5.227620375758533
6.161935560756414         -0.12000000000000012     6.119999999999999        3.720261440932117
5.996076980376037         -0.12000000000000015     5.83118309390289         4.789933445534294
5.827697871682178         -0.1200000000000001      6.120000000000001        3.8866020543684847
5.994302837577858         -0.12000000000000013     5.558018815600144        5.394460687718952
5.66185267753817          -0.1200000000000001      5.861368030583581        4.72731217951647
5.768425216520259         -0.1200000000000001      5.618573011744359        5.437334593202454
5.493460182607938         -0.12000000000000009     6.119999999999999        3.9846577375131793
6.303846153846156         -0.11999999999999998     5.120000000000001        3.741117533061317
6.572307692307692         -0.11999999999999997     5.120000000000001        5.183869648926856
6.840769230769229         -0.11999999999999994     5.12                     6.6645200047561035
0.09746185708465464       -0.1200000000000001      3.1270469121772786       4.952333162679661
-0.12000000000000012      -0.12000000000000012     3.2958066894684768       3.323409487417994
-0.12000000000000015      -0.12000000000000015     2.987756064838996        3.7055284670614506
0.1032207560583564        -0.12000000000000013     2.5106852254530323       5.102131107420685
-0.12000000000000013      -0.12000000000000013     2.6804760142063877       3.5959516391964486
-0.12000000000000009      -0.12000000000000009     2.373825106315561        3.511033430608258
0.09705355164475116       -0.1200000000000001      2.82279596302072         5.147809310602764
1.0291322669903005        -0.12000000000000015     0.15902929254166343      1.0259391075565545
1.179691782156723         -0.12000000000000013     -0.12000000000000013     1.469951275992211
0.875794927770709         -0.12000000000000012     0.4001174181524042       1.1763262053175525
1.3504733287604154        -0.1200000000000001      0.1420716316122987       1.5197016823290614
1.5060764989405027        -0.12000000000000016     -0.12000000000000016     1.7414420342194703
2.943540907796235         -0.12000000000000012     0.10169197477360886      2.590031483617785
2.793919645537668         -0.1200000000000001      -0.1200000000000001      2.370604560294639
2.644278337877788         -0.12000000000000013     0.12758850241712905      2.516034341797189
2.4745928492750653        -0.12000000000000009     -0.12000000000000009     2.2062735965053015
2.8012225233100736        -0.12000000000000012     0.3290671438476078       1.4594638788098864
3.121629207544104         -0.12000000000000012     0.32640573969388187      1.5717689314651186
2.325336964923137         -0.12000000000000012     0.14957892924037042      2.3508391814080736
2.1535173576491977        -0.1200000000000001      -0.1200000000000001      2.114577625567209
1.6781332349197309        -0.12000000000000012     0.14454696029910769      1.8307365663499109
1.8306817903393902        -0.12000000000000013     -0.12000000000000013     1.896041963000892
2.003199463326228         -0.12000000000000012     0.13985402551039522      2.1176281462155098
2.516775338850106         -0.12000000000000012     0.4128155990427722       1.1359604637795475
2.191886889390892         -0.1200000000000001      0.4039057033109438       1.012364200967365
0.10539992370309043       -0.12000000000000012     1.6024785601542098       3.8906307609325856
-0.12000000000000013      -0.12000000000000013     1.758369276711433        2.8812943938823548
0.10265691057706555       -0.12000000000000012     1.9065011928626463       4.232285191608669
-0.1200000000000001       -0.1200000000000001      2.066555387144131        3.246835520503558
0.10050751385527255       -0.12000000000000012     2.210052639965197        4.844181952472308
0.3182848644084545        -0.12000000000000012     1.1482484162529372       1.6325286975795192
0.5570543166519717        -0.12000000000000012     1.0980310648632825       0.8279848776355585
0.31753270483361773       -0.12000000000000013     1.452266916425666        2.047809795525293
0.32311446476726974       -0.12000000000000012     1.7514378893437352       2.3317809207286135
0.5308626278147008        -0.12000000000000012     1.3269881509609576       1.057460254988274
0.5495012591387616        -0.1200000000000001      1.6050682297954415       1.1498270649358415
0.6784289114068289        -0.12000000000000012     0.6676846185322312       1.1250970602253563
0.9749565868362353        -0.1200000000000001      0.6618691387321526       1.3440728260403738
0.8822184997711837        -0.12000000000000012     0.8531286275515275       1.2198673841475594
0.7481113538629731        -0.1200000000000001      1.1887678331789169       0.7747111953860392
0.699880021158501         -0.12000000000000013     0.9496032934621919       0.932778190735696
0.9249725947070168        -0.12000000000000012     1.0663522193628772       1.0850107076871014
1.0973425543655855        -0.12000000000000013     0.8887241098635182       1.2626623746610015
1.851006924160162         -0.12000000000000013     0.4126055126172766       0.8804172581350307
1.5345528013245446        -0.12000000000000012     0.4169152775246559       0.8840367075173462
4.0246093800280445        -0.12000000000000013     0.3337979531665196       1.8239573798249415
4.0643130714571685        -0.1200000000000001      0.5469828839612082       1.2284386056718628
4.22552818429596          -0.12000000000000013     0.7000290758109802       0.9638730382564148
3.9748901731710897        -0.12000000000000013     0.7327809422820977       0.9336810541272641
4.753275167428077         -0.12000000000000012     0.6696361610039271       2.820547951764104
4.48103439306237          -0.12000000000000012     0.6719670996333313       1.324254592745928
4.616933770472184         -0.12000000000000013     0.9328918326130011       3.4805018426556273
4.9989194666171946        -0.12000000000000013     1.3336534125503863       6.737271715427036
5.23                      -0.11999999999999997     1.4614285714285713       2.515383989044896
4.77                      -0.11999999999999998     1.18                     9.49423706362916
0.972783900106684         -0.12000000000000012     1.3334217308692693       1.0009512629520756
0.10284824961247872       -0.12000000000000012     4.70363825996936         2.278442066226195
-0.12000000000000006      -0.12000000000000006     4.851709265390372        1.7085843262175737
-0.12000000000000009      -0.12000000000000009     4.537723107550438        1.9870305339043022
0.11323710860335928       -0.12000000000000012     5.322262822777874        1.5578224564984338
-0.12000000000000012      -0.12000000000000012     5.167209102776774        1.6799574401846353
0.1090130176849544        -0.12000000000000012     5.008482894189903        1.7594606994498179
0.3636248369162759        -0.1200000000000001      5.835760623527448        0.8925739758746853
0.34454676240596255       -0.12000000000000012     5.4853824914791875       0.8999540849694392
0.5258576480686799        -0.12000000000000013     6.120000000000001        0.8797536258078248
0.5856833474853745        -0.12000000000000009     5.609416731600736        0.85409696287562
5.299930317143243         -0.1200000000000001      5.864988597099211        4.071204648335448
5.159222493533703         -0.1200000000000001      6.120000000000001        3.760822823271536
2.982283082688892         -0.12000000000000012     0.5325569980358806       1.0719040229443009
3.845324334509514         -0.12000000000000013     0.5320653440206442       1.3664769902760208
3.620493481538386         -0.12000000000000012     0.5341626725002034       1.3084976399328152
3.406377778856252         -0.12000000000000012     0.6922479299182028       0.9306629450639371
3.194449769080306         -0.12000000000000012     0.5361003516953713       1.1876779256940788
0.11730171971744685       -0.1200000000000001      4.385725092078741        2.954394675683611
-0.12000000000000013      -0.12000000000000013     4.225244556064012        2.3306337408795414
0.11482489570228906       -0.12000000000000013     3.4538178049565684       4.642081423227582
-0.12000000000000009      -0.12000000000000009     3.604629820482633        3.080175779313421
0.3751444839381608        -0.12000000000000013     3.2935560646590822       2.700064642648621
0.11103657154034727       -0.12000000000000013     4.072828968369965        3.511115325099372
-0.12000000000000012      -0.12000000000000012     3.9142663721504656       2.7321040427842704
0.09997245546199436       -0.1200000000000001      3.7618319298885656       4.221949194570308
0.3258323731379791        -0.12000000000000013     3.6224535638932016       2.8161439695535098
0.3466477614761685        -0.12000000000000012     3.924674046502764        2.397008692390703
0.3429633726408795        -0.12000000000000012     4.237423928236503        1.9904068141290943
0.3485010084723644        -0.12000000000000012     4.54467985550351         1.4318618908992946
5.8782585057532195        -0.12000000000000012     5.358412564212275        4.996371174651895
5.631441088990771         -0.12000000000000015     5.371651379627245        5.189706028091852
5.47824808599845          -0.1200000000000001      5.619041640519093        4.729519658931816
5.360795298188791         -0.12000000000000012     5.400869339223926        4.498689640901726
6.035384615384615         -0.11999999999999997     5.119999999999999        3.2419160072827373
5.766923076923078         -0.11999999999999998     5.120000000000002        3.8021158806219026
5.498461538461539         -0.11999999999999997     5.120000000000002        4.319672968730932
5.205029183789811         -0.1200000000000001      5.646025498933324        3.2076123674377257
4.99746434593343          -0.12000000000000012     1.6057266171590898       5.687496853856196
5.23                      -0.11999999999999998     1.7428571428571429       1.374466713598471
0.3209134180046487        -0.12000000000000013     2.047114138087695        2.595229975212128
0.3168137365401986        -0.12000000000000012     2.3461864554412393       2.7696858951485694
0.311733753889359         -0.12000000000000012     2.9587609210227086       3.096564540332164
0.5681350683904983        -0.12000000000000012     3.055487841384698        1.6833360591884492
0.33626292229123256       -0.12000000000000012     2.6549547599065737       2.7953800593646405
0.5538668971230158        -0.12000000000000013     2.478192846798511        1.5022274516908578
0.5509998426885896        -0.12000000000000013     2.769640918030939        1.537230563723411
1.2134036962688781        -0.12000000000000012     0.45667621794348856      1.1209038210045785
1.4345087537693642        -0.12000000000000012     0.6604224839047771       1.207280078280305
1.2103906863894933        -0.12000000000000015     0.7283063549357375       1.2924566175283805
2.7584054527401594        -0.12000000000000012     0.5433158598155506       0.9375354713416828
1.7283195478779356        -0.12000000000000012     0.6571432191473261       1.0281108678477338
2.0357117869266212        -0.12000000000000012     0.6700068900698227       0.8632009057111624
2.5898753985129623        -0.12000000000000013     0.7006495207027531       0.6610494296729675
2.3218336004370355        -0.12000000000000012     0.6606768718707877       0.6925983579240161
0.7630806949865625        -0.12000000000000012     1.4650072023341603       0.6508062881927913
0.7678654581861013        -0.12000000000000013     1.739263252357848        0.5751536372232886
0.9865169577260057        -0.1200000000000001      1.6021428571428573       0.8369650660979309
0.545091758964444         -0.12000000000000012     2.182058444375568        1.3712482585773451
0.5457131197467866        -0.12000000000000012     1.8918700406397073       1.2733422900356262
0.768231087326001         -0.1200000000000001      2.0246358420327724       0.5510835490301795
1.23                      -0.11999999999999998     1.18                     1.2151545998525575
1.3558297823298215        -0.12000000000000012     0.935643281100211        1.228523780119345
1.6091583042941011        -0.12000000000000013     0.9086343737019056       1.2546704124014119
3.1320928923869684        -0.12000000000000012     0.735385807015561        0.8271794985658804
3.6803744708479416        -0.12000000000000012     0.7296814041043566       0.9131042399283413
3.819608079929019         -0.12000000000000012     0.9593267843997682       0.5838520641447262
3.541908037584103         -0.12000000000000012     0.9392653118411247       0.6928463512156741
3.2694760347582523        -0.12000000000000012     0.939733278064924        0.7520503344720192
4.362144948633947         -0.12000000000000012     0.9353655192584942       1.4280625115704335
4.098404260866035         -0.12000000000000012     0.9380285830257629       0.6472827345714939
4.995553436783801         -0.12000000000000009     1.8827264542490594       4.865855350575066
5.23                      -0.11999999999999997     2.024285714285714        1.8039436207185318
4.993630292984757         -0.1200000000000001      2.164553051360122        4.585677545686444
5.230000000000001         -0.12                    2.305714285714286        2.804108014454284
1.900135665319175         -0.1200000000000001      0.9120430325877303       1.1049078338235905
2.181058038278704         -0.12000000000000013     0.9242187148147784       0.9634835517912363
2.441912490660271         -0.12000000000000013     0.9335238885862904       0.8542174755721358
4.225384615384615         -0.11999999999999995     1.18                     1.1086965703822476
4.497692307692305         -0.11999999999999998     1.18                     3.139964786094499
4.76642857142857          -0.11999999999999997     1.4614285714285713       10.320183000309553
0.7799557897232695        -0.1200000000000001      2.314485729336764        0.5693311715418824
0.7787971082258944        -0.12000000000000013     2.5990189490050875       0.7027595427019522
1.2299999999999995        -0.11999999999999997     1.4614285714285713       1.5859011444019764
1.5023076923076921        -0.11999999999999994     1.1800000000000002       1.5013051325410682
0.9865169577260039        -0.12000000000000012     1.8835714285714278       0.5807877646083809
1.7746153846153845        -0.11999999999999997     1.1800000000000002       1.421723490069483
0.6413192817916382        -0.12000000000000015     3.2864912839250207       1.617318834207173
0.5767410843112883        -0.12000000000000015     3.523862291549269        1.8057198427724954
0.8068196151985635        -0.12000000000000013     3.160316446765451        0.9204888339569001
0.3482259666851144        -0.12000000000000015     5.170037884404119        0.7130443358763904
0.3282944316331148        -0.1200000000000001      4.861613873433562        0.9164358189703234
0.570653029322868         -0.12000000000000013     3.8035971658252024       1.739381495699152
0.5778878436743236        -0.1200000000000001      4.1028080548210895       1.5671009989866913
0.570272248634395         -0.12000000000000015     4.401497209981522        1.4289292113066743
0.5849928251654283        -0.1200000000000001      4.7045723889348          1.2007468977551758
0.5579191960580486        -0.12000000000000013     5.010658141037259        0.8845990671314171
0.7075017213635507        -0.12000000000000013     5.845502690288674        1.1661081010559224
0.6400544646688784        -0.12000000000000012     5.335592887556458        0.913911608162903
0.8459711893898837        -0.12000000000000013     6.120000000000002        1.146260279338094
1.0112029993588667        -0.12000000000000013     5.8495732218509655       1.252346813058525
1.1662350857816581        -0.12000000000000013     6.120000000000002        1.1759261326042474
0.8663730757537133        -0.12000000000000012     5.557725337871066        0.859173691020251
0.8837690361452695        -0.12000000000000012     5.307668456643067        1.2342040974423487
4.982330086515172         -0.12000000000000013     5.836406257883936        3.113598360654848
4.824984804459464         -0.1200000000000001      6.12                     3.093799233778969
4.995390911195735         -0.12000000000000012     5.58387042912423         1.9995537191137778
4.649404556619905         -0.1200000000000001      5.863646495714457        2.4514068803651106
4.490747115385227         -0.12000000000000012     6.120000000000001        2.5115195882024772
2.842687718818113         -0.12000000000000012     0.7331677376687571       0.7434075298063124
2.7205571445043026        -0.12000000000000012     0.9379178056830495       0.7997539553776688
2.9954235992058673        -0.12000000000000013     0.9562071561850319       0.787355729310249
1.005119270871321         -0.12000000000000012     2.163108296578109        0.4085943757040165
5.113414236049328         -0.12000000000000013     5.404594163752979        2.940102699998844
5.23                      -0.11999999999999998     5.12                     6.69717132359106
4.9180962898530876        -0.12000000000000012     5.4362715783690385       2.429999222223187
4.762857142857142         -0.12                    1.742857142857143        6.956939928763608
4.759285714285713         -0.11999999999999995     2.0242857142857145       6.168295959581006
4.992693194011891         -0.12000000000000012     2.4454332045547322       4.571269388142889
5.23                      -0.11999999999999998     2.587142857142857        3.592090803273102
4.990063800182736         -0.12000000000000012     2.7266469021307826       4.7292586650201525
5.23                      -0.11999999999999997     2.8685714285714283       4.320666118568692
4.7557142857142845        -0.11999999999999998     2.305714285714286        4.985670257637339
0.7764690207380369        -0.12000000000000013     2.8836557657269877       0.9061653671071439
1.23                      -0.11999999999999998     1.7428571428571429       1.1689168851799776
3.9530769230769214        -0.11999999999999994     1.1799999999999997       0.46168323013487944
3.680769230769229         -0.11999999999999998     1.1800000000000002       0.6093511182344123
3.4084615384615375        -0.12000000000000001     1.1800000000000004       0.8815454207688097
3.1361538461538454        -0.12000000000000001     1.1800000000000004       1.0348402361363256
2.046923076923077         -0.12000000000000001     1.18                     1.385617676826896
2.319230769230769         -0.11999999999999997     1.1800000000000002       1.4122841701479907
2.8638461538461533        -0.11999999999999998     1.1800000000000002       1.2712899577558154
2.591538461538461         -0.11999999999999998     1.1799999999999997       1.3771452065224505
1.0065928059866769        -0.12000000000000013     2.4434662180547835       0.2988752572752144
0.9980340161380821        -0.12000000000000012     2.7242965397592105       0.31318673960052323
1.23                      -0.11999999999999997     2.024285714285714        0.8474116851590617
0.8055775294981957        -0.12000000000000013     3.3971334442226624       1.0688187335745887
0.7909596160686541        -0.12000000000000012     3.690816656092613        1.2451243753460175
1.0125292989581298        -0.12000000000000012     3.015179595450057        0.32590216548644707
1.0201904042698555        -0.1200000000000001      3.2879439128989034       0.49046947491501286
0.8000980186981873        -0.12000000000000013     3.9703393086452508       1.321639354346924
0.7958175730536048        -0.12000000000000012     4.2600770687683545       1.4349103737946658
0.8034327354648825        -0.12000000000000013     4.549718294853931        1.5668717779509171
0.7978317512127826        -0.12000000000000012     4.839724490875574        1.6348031857997416
0.8108882245188709        -0.12000000000000012     5.114356155127449        1.4502902496431584
1.330927737956887         -0.12000000000000013     5.844896429512933        1.1983369856774693
1.4904333353486767        -0.12000000000000016     6.120000000000002        1.1765847027908267
1.1707736505462871        -0.12000000000000012     5.600835561742276        0.7537334412592979
0.99191432005598          -0.12000000000000012     5.171471780333506        2.057195498656099
1.086196466727278         -0.12000000000000015     5.364645045047589        1.4454851866355636
4.311018005936494         -0.12000000000000013     5.864646390065081        2.018169429875541
4.1565094263109925        -0.12000000000000009     6.12                     1.9687236722788493
4.738308059944503         -0.12000000000000009     5.608342291452625        1.682955569336094
4.452536146124449         -0.1200000000000001      5.619287079821424        1.136045854640816
1.23                      -0.11999999999999997     2.3057142857142856       0.5980458180728662
4.9492372207453394        -0.12000000000000013     5.232579305715045        3.81012817965264
4.962431405806189         -0.12000000000000012     4.975418645183368        3.6893731901852114
5.23                      -0.11999999999999997     4.838571428571429        7.674865807248466
4.774724795005762         -0.12000000000000013     5.355264011452432        3.314640667401231
4.968657471204591         -0.1200000000000001      4.695033490485225        4.789406802690595
5.230000000000001         -0.11999999999999998     4.557142857142859        7.229751051254946
4.973372663598124         -0.12000000000000013     4.415183086983327        5.387539362637643
5.230000000000001         -0.11999999999999997     4.275714285714285        6.490751787318491
4.976595480331921         -0.12000000000000012     4.134344576717806        5.424805935925481
5.230000000000002         -0.11999999999999997     3.9942857142857147       6.10922013500895
3.9675154886537536        -0.1200000000000001      5.862059621336723        1.6185374352190405
3.8222717372367585        -0.12000000000000009     6.12                     1.7147881774206184
4.980365864729082         -0.1200000000000001      3.8525959750547445       5.176808782597386
5.230000000000001         -0.11999999999999998     3.7128571428571444       5.850790209665138
4.986516957726006         -0.1200000000000001      3.5721428571428584       5.141382762410696
5.23                      -0.11999999999999997     3.4314285714285715       5.446623106636122
4.986516957726007         -0.1200000000000001      3.2907142857142846       5.088074085799229
5.230000000000001         -0.11999999999999997     3.15                     4.917145362691695
4.987530869267468         -0.12000000000000012     3.007503215963754        4.913317296916077
4.752142857142855         -0.11999999999999997     2.587142857142857        4.459521633419905
4.748571428571426         -0.11999999999999995     2.8685714285714283       4.065375935430667
1.23                      -0.11999999999999997     2.5871428571428576       0.3916535934692949
1.23                      -0.11999999999999997     2.8685714285714283       0.21747772294005432
1.019423628602739         -0.12000000000000012     3.5639439198628997       0.7200311513059693
1.0126927701525827        -0.12000000000000012     3.8462799472745828       0.9607965494266204
1.23                      -0.11999999999999997     3.15                     0.1701673970811214
1.23                      -0.11999999999999997     3.4314285714285715       0.4161108370007572
1.0160139617478259        -0.12000000000000012     4.126381063610665        1.1676970395983122
1.0170249087765162        -0.12000000000000012     4.411474784970483        1.457178221167604
1.018451901694914         -0.12000000000000013     4.695304455674634        1.9152672095234025
1.0028126250173786        -0.12000000000000012     4.9643134613889845       2.471099194984016
1.6576606950766424        -0.12000000000000013     5.859383272190221        1.2052077489154776
1.818701078148024         -0.12000000000000015     6.120000000000002        1.1830789345822508
1.477719390043715         -0.1200000000000001      5.606108126281762        0.8481068775798458
1.3486024753031263        -0.12000000000000013     5.373675884716495        1.8259861389419587
1.23                      -0.11999999999999998     5.12                     4.799731813721435
4.170050582349395         -0.1200000000000001      5.6137686099535715       0.7643187938316931
4.575414841754206         -0.1200000000000001      5.365463625420523        3.1267381740271625
4.3129895995636645        -0.1200000000000001      5.3680203586926          2.0254620172680995
1.9803804253996207        -0.12000000000000012     5.860070042080062        1.1178525656117932
2.151083291865596         -0.12000000000000012     6.120000000000001        1.2565067877197504
3.6507113035402567        -0.12000000000000012     5.817081603706369        1.1844126864803404
3.4880340481625245        -0.12000000000000008     6.119999999999999        1.5957442172063152
4.734285714285714         -0.11999999999999997     3.9942857142857147       3.715285080002373
4.723571428571429         -0.11999999999999998     4.83857142857143         1.9111363410636795
4.72                      -0.11999999999999998     5.12                     5.917600031844166
4.730714285714286         -0.11999999999999998     4.275714285714286        3.410455513666341
4.727142857142858         -0.11999999999999997     4.557142857142859        3.161466647838726
3.8726095709245656        -0.12000000000000013     5.618271683155642        0.647916651256195
3.6498064647675172        -0.1200000000000001      5.545937718443912        0.3793872940652904
3.324957857500553         -0.12000000000000013     5.859977330938586        1.085868145579184
3.1537963590882923        -0.12000000000000009     6.12                     1.4927073932323571
2.9784169884097103        -0.12000000000000012     5.86261101723112         0.9783088665792924
2.819558670014061         -0.12000000000000012     6.120000000000002        1.3967086082904518
2.630295622407286         -0.12000000000000012     5.862824702363612        0.9161930528191427
2.4853209809398282        -0.1200000000000001      6.120000000000001        1.3073634658067714
2.3070305583690676        -0.12000000000000012     5.820920826915772        0.9023382871840442
4.737857142857142         -0.11999999999999997     3.7128571428571426       3.697207602220723
4.741428571428571         -0.11999999999999997     3.4314285714285715       3.7242755771668
4.744999999999999         -0.11999999999999997     3.1500000000000004       3.8704003635490287
1.2300000000000002        -0.11999999999999998     3.7128571428571444       0.6825719342017456
1.2300000000000002        -0.11999999999999997     3.9942857142857147       0.8529580847708185
1.23                      -0.11999999999999997     4.275714285714285        1.017886829215776
1.2300000000000002        -0.12                    4.557142857142858        1.5367016691805606
1.2300000000000004        -0.11999999999999997     4.838571428571429        2.6340357655926767
1.7727727896560297        -0.12000000000000013     5.620567064230477        0.9361725415950662
1.6289776231436266        -0.1200000000000001      5.371435172346383        1.940454102348922
1.4984615384615383        -0.11999999999999995     5.12                     3.9450244963896357
4.0453839512989305        -0.12000000000000012     5.378208461425718        1.2704600588254513
4.451538461538462         -0.11999999999999995     5.119999999999999        5.023338780639601
4.183076923076923         -0.11999999999999997     5.12                     2.912809584431874
2.0704899633075904        -0.12000000000000012     5.616624937485989        0.8245360767897286
3.414851573096946         -0.12000000000000015     5.616622180936093        0.45764314603886186
3.5128330049887007        -0.12000000000000013     5.351507026737701        0.6690344288673081
3.7905140703154743        -0.12000000000000013     5.355426955583982        0.9154199601758309
2.3093316855843544        -0.1200000000000001      5.546632409538911        0.6599855938223786
3.117827069847131         -0.12000000000000013     5.615709339774647        0.34562862773772646
2.8310194344791846        -0.12000000000000012     5.615074047815414        0.29012637740649866
2.535203876026941         -0.1200000000000001      5.620170118323875        0.4226111550972742
1.90028191193295          -0.12000000000000013     5.37201500170918         1.7380071122565368
1.7669230769230766        -0.11999999999999997     5.12                     2.868066619796807
3.9146153846153853        -0.12                    5.120000000000003        2.0000401357845177
2.1730827627882316        -0.1200000000000001      5.352124382172656        1.4595796568064923
3.2435113697528806        -0.12000000000000012     5.374860329923241        0.5281423625747371
3.377692307692307         -0.11999999999999997     5.119999999999999        1.3672891502859617
3.6461538461538465        -0.11999999999999997     5.12                     1.5833493923103703
2.450281419493376         -0.12000000000000013     5.35762471016952         1.1338386344433125
2.971587979506058         -0.12000000000000012     5.372227458867364        0.618178531076531
2.7032132084313893        -0.12000000000000013     5.377656088169829        0.7918700117497774
2.035384615384615         -0.11999999999999998     5.12                     2.343020573522384
2.3038461538461537        -0.11999999999999997     5.119999999999999        2.005786639836287
3.1092307692307686        -0.11999999999999995     5.119999999999999        1.3718065885380337
2.5723076923076933        -0.11999999999999998     5.120000000000001        1.66626591843841
2.8407692307692303        -0.11999999999999997     5.119999999999998        1.3545374333219549
13.918142466604339        5.50246493896263         -0.12000000000000012     0.7410359505640455
14.120000000000001        5.72                     -0.12000000000000012     0.5500144840821501
14.120000000000005        5.40594330565496         -0.12000000000000013     0.8728244068968788
13.796850567698348        5.719999999999999        -0.12000000000000012     1.9816697527702072
13.891931721250343        5.243322014471925        -0.12000000000000013     1.2746074622088417
14.120000000000005        5.093757434261714        -0.12000000000000012     1.8990908935823387
13.824482375553266        0.36885048624918293      -0.12000000000000012     3.5374335095529426
14.120000000000003        0.5062425657382814       -0.12000000000000015     2.627296659855359
14.120000000000003        0.1940566943450347       -0.12000000000000013     2.2783874906900485
13.607925060932493        0.10526388402062165      -0.12000000000000012     6.825266538923041
13.796948182864103        -0.12000000000000012     -0.12000000000000012     5.370216846093584
13.472651517405458        -0.12000000000000012     -0.12000000000000012     9.891568047810926
13.877833994399932        0.0843978698099265       -0.12000000000000012     2.8186958516393794
14.120000000000001        -0.12000000000000012     -0.12000000000000012     1.9372415927357105
13.306506814872776        0.13245833521232658      -0.12000000000000012     14.048391428710607
13.1471052067239          -0.12000000000000012     -0.12000000000000012     15.366912538441989
13.834336540990959        0.6894469658177665       -0.12000000000000015     6.727940274947954
14.120000000000003        0.816568758595904        -0.12000000000000013     5.966989026338555
13.850164527815092        0.9745057360144495       -0.1200000000000001      10.760094686026102
14.120000000000003        1.125046350947317        -0.12000000000000013     11.033331801442626
13.885552224038944        4.944126900731745        -0.12000000000000012     3.9775115564722756
14.120000000000003        4.783431241404091        -0.1200000000000001      4.410297266215297
13.630999637190763        5.43423642659387         -0.1200000000000001      2.3913356703354824
13.472554261108353        5.72                     -0.12000000000000013     3.8889812029130915
13.297963971488768        5.447725724921698        -0.12000000000000013     5.7554335608609
13.14710700991304         5.72                     -0.12000000000000012     6.757178597090671
13.663650081812987        5.1122063734918575       -0.12000000000000013     3.5670468953404355
13.433684402261857        5.216629053366718        -0.12000000000000013     4.162020985151668
13.61088136104483         4.8051135823030595       -0.12000000000000012     5.347922127209274
12.65788251132962         5.460454218852623        -0.1200000000000001      12.584089834003256
12.494398758081823        5.719999999999999        -0.12000000000000009     9.977959674028753
12.820508388619102        5.719999999999997        -0.12000000000000009     8.687902916232327
12.98396983802559         5.445782361073446        -0.12000000000000013     9.205232343226777
13.852037774332317        1.2782309300655061       -0.1200000000000001      15.252939570795752
14.120000000000001        1.431720679361692        -0.12000000000000012     13.88031546078136
13.590233297030972        1.1279212916199277       -0.12000000000000013     9.850094850424354
13.482008255838394        0.3775543239101071       -0.12000000000000012     7.356552055196553
13.585392659582737        0.8376718276972736       -0.12000000000000013     9.50992129560032
13.614339159853818        0.598819946586143        -0.12000000000000012     8.08663948748391
13.303846098362593        0.6716920759942436       -0.12000000000000012     9.956948548607285
12.980720749819358        0.15053091796424714      -0.12000000000000015     20.601091959050517
12.82030870065189         -0.1200000000000001      -0.1200000000000001      18.45616317967927
13.149680171412417        0.4147450919340903       -0.12000000000000012     9.853900630718337
12.824076161723177        0.4065233224666339       -0.12000000000000012     11.75826522242429
13.330654019261473        0.9865952055685865       -0.12000000000000015     10.523733911491918
13.322790229894473        1.2859297746962248       -0.12000000000000013     9.864688264061838
13.855033762719104        1.5858137367631184       -0.12000000000000012     19.317006379613407
14.12                     1.7373118298497903       -0.1200000000000001      16.054237282306477
13.862866508682309        1.891009416486398        -0.12000000000000012     22.21184393241471
14.12                     2.0420271311432825       -0.12000000000000008     17.24402868904794
13.8554139680058          2.193948112320266        -0.12000000000000013     23.67033128872022
14.12                     2.3458690934972464       -0.12000000000000006     17.79298938807831
13.860783837803423        4.016217985954443        -0.12000000000000013     14.514389585512575
14.120000000000003        4.168279320638253        -0.12000000000000009     9.71046685686961
14.120000000000005        3.8626881701501334       -0.12000000000000009     11.943090750383732
13.858276017160517        4.630632985086314        -0.12000000000000013     7.646579678252684
14.120000000000001        4.474953649052678        -0.12000000000000013     7.72674237104379
13.863501369203092        4.32065336603509         -0.1200000000000001      11.153946685676411
13.593816278808577        4.47986192142372         -0.1200000000000001      6.4346125504744665
13.398891115101012        4.9599012036904195       -0.1200000000000001      5.517358546000161
13.15772529147744         5.151393202969634        -0.12000000000000012     5.485896034065436
13.175973714971207        4.879230521251603        -0.12000000000000013     6.024117528820582
12.337110878759638        5.4594020339467635       -0.12000000000000012     14.43043460110121
12.170128295197225        5.719999999999999        -0.12000000000000013     11.264216926631185
13.33468371244282         4.658998012031138        -0.1200000000000001      6.428335040805266
13.606366655040267        4.166345282262714        -0.1200000000000001      7.666156327840642
13.342792842808883        4.336273968999248        -0.12000000000000012     6.74969986626015
13.3474519789184          4.018511999267325        -0.12000000000000013     6.625352154062866
12.015270823506757        5.4557266773445745       -0.1200000000000001      16.229105652133267
11.84768662757108         5.72                     -0.1200000000000001      12.700858210212715
11.688112064347841        5.450090142476914        -0.12000000000000013     17.183267760141824
11.527063441306552        5.720000000000001        -0.12000000000000012     12.80236166049517
11.043133253800987        5.459301687599314        -0.1200000000000001      17.3289946925582
10.891097877824244        5.720000000000001        -0.12000000000000012     12.097122165154374
11.208239076369152        5.720000000000001        -0.12000000000000012     13.60456005767641
11.362177644207279        5.4565822767503          -0.1200000000000001      17.410510034795006
12.817831579452568        5.19127670546467         -0.12000000000000012     6.222989391487244
12.491898114764053        5.197775991976453        -0.12000000000000013     7.469666340481467
13.863771778497533        2.495938188164357        -0.12000000000000013     24.256376176655593
14.120000000000003        2.6488402199725614       -0.1200000000000001      17.061014218494776
13.862121964712276        3.7090578931875844       -0.12000000000000012     17.60697299695997
14.120000000000001        3.5579728688567394       -0.12000000000000008     13.819177858474243
13.855426071280451        3.4060518876797907       -0.12000000000000012     20.09298129300876
14.12                     3.2541309065028377       -0.1200000000000001      15.420704350656885
13.86297145198289         2.798883949369946        -0.12000000000000012     22.499812963952852
14.119999999999997        2.951159780027523        -0.12000000000000012     16.16082470661058
13.864687937627505        3.1034952358521766       -0.1200000000000001      22.267073906391435
13.588915460936468        1.4348754370350167       -0.12000000000000012     9.95963396950819
13.599456411345376        1.7397034568617782       -0.12000000000000013     10.364462009106393
13.333907521656446        1.5884997791909732       -0.1200000000000001      8.328895872610357
13.068221748817926        1.4474953507163018       -0.12000000000000013     9.749900168878634
13.08925287863365         1.7407417813430037       -0.12000000000000012     8.134958136844975
12.840817795096141        1.6110099892143164       -0.1200000000000001      9.908143919904385
13.347986102912365        1.890835449198627        -0.1200000000000001      6.697022012391405
13.604379394787136        2.0423414830510254       -0.12000000000000012     10.749998256582531
13.604487648809233        2.345972205959704        -0.1200000000000001      11.517380760162256
13.350905831775927        2.1955298659945486       -0.12000000000000013     5.360082876484726
13.083857584855647        1.1482948744304529       -0.12000000000000012     10.552331071674207
13.106142323846397        0.8924190639846901       -0.12000000000000013     10.41095894202201
12.968403170304045        0.6704717753311062       -0.1200000000000001      9.603816975192492
12.803560187108967        0.9718532354274206       -0.12000000000000013     9.632811868434686
12.65443249026385         0.1401066882837993       -0.12000000000000012     26.03347947558346
12.494101416960822        -0.12000000000000009     -0.12000000000000009     20.230453804906222
12.334664650764319        0.14028060430997327      -0.12000000000000013     27.65041691140002
12.169990410509376        -0.1200000000000001      -0.1200000000000001      21.390565152794267
12.498108979551482        0.39766904513424217      -0.12000000000000013     13.617620917440687
12.660311941183796        0.6712620436257444       -0.12000000000000012     8.340352770820678
12.762876854998964        1.3102259799654068       -0.12000000000000012     10.23540059822657
12.556708760510897        1.1492273484701685       -0.1200000000000001      9.017786502691747
12.609629128839536        1.5517937356972806       -0.12000000000000012     10.639359839717589
12.344476125005151        0.6586543160445197       -0.12000000000000012     7.502204931326784
12.489962682393443        0.9153427151010093       -0.1200000000000001      7.4355413586610135
12.460921237852352        1.376083061685641        -0.12000000000000013     9.716641325435285
12.3107782873841          1.1365783827678235       -0.12000000000000012     7.668828651120738
12.18138177508849         0.9229991665700787       -0.1200000000000001      5.568479687412855
12.335051389732728        1.6609959738810562       -0.12000000000000013     11.06199049093602
13.606179590890765        3.255070668691405        -0.1200000000000001      10.789967008803117
13.607977204745701        2.9514499654761366       -0.12000000000000012     11.441598933647962
13.352503393951984        3.1010087006887224       -0.12000000000000013     5.488286230212825
13.602834406196656        3.5574889595948904       -0.12000000000000013     9.910027529044166
13.602056534211464        3.8625272119613796       -0.1200000000000001      8.739622514524259
13.342705701989733        3.7107182887389807       -0.1200000000000001      6.313063538809618
13.353642605081983        3.4044531419881214       -0.12000000000000012     5.911438254976685
13.07091189709664         4.711766051248086        -0.12000000000000013     6.518236206051261
12.63796502060377         4.9266406435190735       -0.12000000000000012     5.413372438555505
12.313817407303555        4.932497118980241        -0.1200000000000001      5.220653226720699
12.918526265684775        4.933192828216517        -0.1200000000000001      5.824413800382569
10.730732921816617        5.461154440666162        -0.1200000000000001      16.634711913285663
10.575607475019456        5.72                     -0.12000000000000012     11.369436455878974
12.167919217665004        5.19681457729061         -0.12000000000000012     8.56843422973591
11.201841485549085        5.195758059482148        -0.1200000000000001      10.549265473330367
11.520482554488503        5.18654206519452         -0.1200000000000001      10.03268721546812
11.844004738666069        5.184429737473253        -0.12000000000000013     9.134187827510468
11.997487025571733        4.926020577318766        -0.1200000000000001      5.338470799266353
12.154437613153359        4.670426728003142        -0.1200000000000001      4.086959345083106
11.360611628350583        4.915962748009767        -0.12000000000000012     6.3826492164643325
11.67200976807388         4.9095242473069245       -0.12000000000000013     5.582249317133823
11.830780397194392        4.656229732528269        -0.12000000000000013     3.3479137210381595
12.004809876123915        4.411003406209585        -0.1200000000000001      3.7312801466188907
11.500940595458571        4.610368068043171        -0.1200000000000001      2.9094566093317455
10.892203732209305        5.2051076626896355       -0.12000000000000012     10.827765024119534
10.102929199800661        5.456269989017831        -0.12000000000000013     15.42094633624815
9.949544730212033         5.72                     -0.12000000000000012     10.461376451392363
10.26175927516834         5.720000000000001        -0.12000000000000012     10.852721001683863
10.569295490285885        5.203520160071963        -0.1200000000000001      10.762463005504392
10.416294450250888        5.4616402920902525       -0.12000000000000013     15.909735324251107
10.247650849498505        5.189531653570137        -0.12000000000000013     10.403506392694693
12.293697455142322        4.419635900818158        -0.1200000000000001      5.048043637776133
12.465487243498677        4.6649573398527515       -0.12000000000000012     5.162534875330562
12.794479872637906        4.614950448081508        -0.12000000000000013     6.3456610901158825
12.569056976504887        4.387095612975101        -0.1200000000000001      6.199780870326592
13.085297909455711        4.460929026633888        -0.1200000000000001      6.9115011117161345
12.840940729570923        4.293608392811867        -0.12000000000000012     7.072896739752818
12.599827783357526        4.11649970324762         -0.1200000000000001      6.9940625452540734
12.399768789688721        4.215531651450558        -0.12000000000000013     6.346795853005335
13.08584857189109         4.157306438694582        -0.12000000000000013     6.985039765416456
12.841164426619539        3.9941067221548185       -0.1200000000000001      7.170303803076767
13.092149878787922        3.854803311115618        -0.12000000000000013     6.566945090064876
13.608048377707858        2.647838490071931        -0.12000000000000012     11.48737107189575
13.352939405211803        2.8000637270899738       -0.12000000000000012     5.433259036784338
13.103201284042344        2.948642666796309        -0.1200000000000001      4.150713655477975
13.102428473353594        2.6505023174041966       -0.12000000000000013     3.4869633240446922
13.355382807731369        2.498622823583102        -0.1200000000000001      5.3828323041444746
12.856722482091135        2.796193957578021        -0.12000000000000012     6.238859532672904
13.103670726176247        2.3566070692003653       -0.1200000000000001      4.298287490871213
12.617950227288294        1.7814848005259543       -0.12000000000000013     10.640336887244018
13.095159524442517        2.050521210653453        -0.1200000000000001      6.00026086303621
12.83706585602667         1.895760264958817        -0.12000000000000012     9.016849812458299
12.844003783669919        2.1897048997164372       -0.1200000000000001      7.939850393802778
12.848822385573937        2.5031910751259887       -0.1200000000000001      6.642211591792017
13.090722062138985        3.5526166876831344       -0.12000000000000012     5.7954725712358135
13.100239473906345        3.2474476018987803       -0.12000000000000013     5.101138822642068
12.596166269577994        3.832872746907283        -0.1200000000000001      7.353530053654853
12.837553034518846        3.6998855941117865       -0.12000000000000013     7.169002133919204
12.854520959859316        3.0963362210021947       -0.1200000000000001      6.570681139814847
12.83966659261306         3.4022942720771936       -0.1200000000000001      6.952114521706647
12.589004788693911        3.5607049435675093       -0.12000000000000012     7.634655859387943
12.32894794828861         3.7089944953972314       -0.1200000000000001      7.492460601959585
12.366367593510944        3.9854923187540856       -0.12000000000000013     6.886243331575713
11.730802932016616        4.392877907074398        -0.12000000000000013     2.6587030532679097
12.172349488310788        4.176982462318905        -0.12000000000000012     5.447684068391401
12.059578476331694        3.873940446363129        -0.1200000000000001      5.979053077596052
11.89127124688482         4.142609798192146        -0.1200000000000001      4.1427477841884714
12.123710355825734        3.573203804833862        -0.1200000000000001      7.30068791372786
11.887793662229882        3.681760685806865        -0.1200000000000001      6.012042746330861
11.8762545733606          3.4704551823579552       -0.12000000000000013     6.602853477951228
11.6315609740564          3.6126326250505794       -0.1200000000000001      5.567845188451337
11.67299565013404         3.377561851725408        -0.12000000000000012     6.689516203100361
11.763976829339423        3.8835559572244494       -0.1200000000000001      4.6684469097728405
11.469802016493414        3.873594865202088        -0.12000000000000012     3.8050986769268764
11.640116262822982        4.121386701291865        -0.1200000000000001      3.1602557508086524
12.601361262547988        2.9412749442937955       -0.12000000000000012     8.49824230881608
11.808361257401579        3.2693368955257283       -0.1200000000000001      7.567346217673496
11.596354939528442        3.164213981073978        -0.12000000000000013     7.566131349877968
12.594827424978448        3.2555256582351513       -0.12000000000000015     8.20238765826599
12.056675418948094        3.2544825721172184       -0.1200000000000001      8.072317131840622
12.343850328237318        3.418430634472756        -0.1200000000000001      8.093929479149681
12.330596892859006        3.0934719690324903       -0.12000000000000013     8.892445324016402
12.429030509661239        1.9221735731912009       -0.12000000000000012     11.184530140679989
12.604468019959874        2.056576050510672        -0.1200000000000001      9.946096192987234
12.616393278256279        2.637082146284641        -0.1200000000000001      8.889505477848376
12.591772456444193        2.3502089448453294       -0.12000000000000012     9.628624313731274
12.337926478483457        2.180291177571307        -0.1200000000000001      11.344953927482198
12.177936367519482        0.40244633710629835      -0.1200000000000001      14.838600618625202
12.014750911113534        0.14276010553381352      -0.12000000000000013     30.161441967020235
11.847962210175073        -0.1200000000000001      -0.1200000000000001      22.304705880784784
11.378128728608337        0.15028544327172527      -0.12000000000000012     30.96368963820171
11.528003431403784        -0.1200000000000001      -0.1200000000000001      23.067051218443698
11.21006144892877         -0.12000000000000013     -0.12000000000000013     25.45118261950525
11.698306350614091        0.14918347966406936      -0.1200000000000001      30.388640452490126
12.026608520162796        0.6724621817695591       -0.12000000000000013     6.884350180420583
11.86339616667774         0.41411413186636187      -0.12000000000000013     14.619134651622092
11.54778018515499         0.41827149509080463      -0.12000000000000012     14.733949817691695
11.72023462586754         0.6871760404771224       -0.12000000000000012     6.222500960474254
11.234724512802302        0.41882086489845566      -0.1200000000000001      15.232621196075568
12.189984254159494        1.4218747737574697       -0.12000000000000013     9.669116364040296
12.03897887968617         1.1793805258049792       -0.12000000000000012     7.525350232780613
11.893190312628784        0.9268954869869228       -0.12000000000000013     4.136583755405501
11.780640934977857        1.1922438252482128       -0.12000000000000012     6.560011269891074
11.626761730392756        0.9358613463076446       -0.12000000000000013     3.0384954258820933
11.917792127114883        1.4690473134068185       -0.12000000000000012     9.500235910544966
12.072225355249648        1.7011247781113434       -0.1200000000000001      11.083208678904795
11.774192822244437        1.7545503753004101       -0.12000000000000012     11.400024346474838
12.216589367867154        1.9271066953305231       -0.1200000000000001      11.713826898481337
11.85212366250062         3.056931105222344        -0.12000000000000012     8.719297903983822
12.111742017709187        2.9435753007162053       -0.12000000000000013     9.399845923903618
12.37674408540207         2.4832406752834055       -0.12000000000000012     10.497643651489085
12.368788391020955        2.7905176396070535       -0.12000000000000012     9.876731885868688
12.14178160069687         2.3746219538491635       -0.12000000000000012     11.327339847382696
12.134219300061215        2.661531891194216        -0.1200000000000001      10.885940515823293
11.971333769014482        1.9650961694620706       -0.12000000000000012     11.958320095343312
12.111831392010519        2.1368313156137657       -0.1200000000000001      11.75045661078857
11.875388813090456        2.7933179999546147       -0.12000000000000012     10.046553622710341
11.897252269593096        2.5160792179699976       -0.1200000000000001      10.847186382715961
11.048464111242179        0.13894689668546506      -0.12000000000000012     30.98826665047173
10.89385054101558         -0.12000000000000013     -0.12000000000000013     22.8437722254194
10.734364125648517        0.13636975226206793      -0.12000000000000013     31.003488041962328
10.57931177920367         -0.12000000000000012     -0.12000000000000012     22.45232940413145
11.62013815472852         2.9051103193057544       -0.12000000000000013     8.634366833736808
11.438416596148032        2.98089500860545         -0.1200000000000001      8.052244265096551
11.321981362981933        3.1606746734057216       -0.12000000000000013     7.048429710191733
11.770883727225872        2.0240033132437145       -0.12000000000000013     12.027791471989852
11.566167443425622        1.948041781823125        -0.1200000000000001      11.885881639481525
11.415438063324913        2.789695147359606        -0.12000000000000012     9.170289936804261
11.20210278643745         2.911693643815942        -0.1200000000000001      8.047758199140807
11.04216153441283         3.130525289317953        -0.12000000000000012     6.876012151046618
10.992149978967012        2.900622864557984        -0.12000000000000013     7.7640864734511625
10.847836138967388        2.994269707038411        -0.12000000000000013     7.289320659534975
11.500029921209673        4.31957500467511         -0.1200000000000001      1.7857984850317579
11.345307306864465        4.110742794999894        -0.12000000000000012     1.8598980199149555
11.278821032039502        4.396127662815493        -0.12000000000000013     1.5419861278115723
11.127833106484172        4.164052031250955        -0.12000000000000013     0.7435381358093593
11.04281818021661         4.948645739277161        -0.12000000000000013     7.291631817747258
10.71874905567134         4.944370512948764        -0.12000000000000012     7.398603914235533
11.178590702258115        4.677614337563081        -0.12000000000000013     3.9591421511713016
11.009507248395984        4.429914996636005        -0.12000000000000013     2.0595695049428406
10.865526271058235        4.688941479224871        -0.12000000000000013     4.4507951726048605
10.70546994341435         4.429909931820584        -0.1200000000000001      2.5057104623461224
10.844234750611722        4.1875369650854735       -0.12000000000000012     1.0176360937408628
10.595315551164475        4.162381445553269        -0.1200000000000001      1.2720902441608553
10.44810946137342         4.4206460685603925       -0.1200000000000001      2.5946621087602897
9.788100467610672         5.460540483468515        -0.12000000000000012     14.587821684412939
9.638381943693563         5.719999999999998        -0.12000000000000012     10.200772550616986
9.172079446613854         5.45981356691279         -0.12000000000000013     14.645392222974785
9.016717220768511         5.72                     -0.1200000000000001      10.097904534528139
9.327441672459194         5.719999999999999        -0.12000000000000009     10.22808349971642
9.482771408406773         5.4623192235952445       -0.1200000000000001      15.050405222308202
9.324204651988378         5.201573160429958        -0.1200000000000001      9.53428097969705
10.548987752259217        4.674633590894391        -0.1200000000000001      4.603102116423314
10.390983766346867        4.926724750022675        -0.12000000000000013     7.213546093197789
10.225196027286483        4.631378157319274        -0.12000000000000013     4.055584895583018
10.217893343975424        4.350682813653542        -0.1200000000000001      1.9935165824771475
10.086270320976142        4.928574574533391        -0.1200000000000001      6.892248334915377
9.937067969002355         5.194223701486755        -0.1200000000000001      10.322580927702509
9.633961078690085         5.206847995343367        -0.1200000000000001      9.998179025520683
9.781601915818909         4.947424023030397        -0.1200000000000001      6.754289100084282
10.952685433044243        3.9830486904406466       -0.1200000000000001      1.1433485982610294
11.453053680090367        3.3965507486618156       -0.12000000000000013     5.9848975070830015
11.168015309619353        3.86839650870321         -0.1200000000000001      2.637961144241175
11.19261919999413         3.3450332933411744       -0.12000000000000009     6.002104607096764
10.979636068589484        3.353089667036086        -0.12000000000000013     5.680864007945407
11.323076925416174        3.61540923313859         -0.12000000000000012     4.461754361481883
11.063013868050286        3.5750777624926395       -0.12000000000000013     3.980079516175447
10.764607351630541        3.214140913366702        -0.1200000000000001      6.156981765249875
10.811890394563944        3.481915373256089        -0.1200000000000001      4.654213083801456
10.617170452794552        3.3897672209464043       -0.12000000000000012     5.1093331031381695
10.497142568019145        3.16774085123921         -0.12000000000000012     6.284104436010652
10.107799870242946        0.1341774096875299       -0.12000000000000015     31.517604072975498
10.266436321063773        -0.1200000000000001      -0.1200000000000001      22.413446131644445
9.95521537092604          -0.12000000000000015     -0.12000000000000015     22.32516378278152
10.41990637451315         0.13984173944604367      -0.12000000000000013     30.882586220607525
10.580749562858301        0.3963001977026729       -0.12000000000000012     16.887271472761768
10.265645242132328        0.40252903656304695      -0.1200000000000001      17.222249850047092
10.414952013174027        0.665098055041394        -0.12000000000000013     7.493892304505374
11.396206049028818        0.7254047185481496       -0.12000000000000012     5.587287162730402
11.391894166125624        1.0093977821266698       -0.12000000000000012     3.805287792512677
11.150614052211244        0.9235671529373074       -0.12000000000000013     2.4054183484667897
10.90476366578493         0.393946039219303        -0.1200000000000001      16.303038010796655
10.744623562678777        0.6550757563389656       -0.12000000000000012     7.743775538498586
11.068112889791795        0.661047784321595        -0.1200000000000001      7.533060230071485
10.873125577227013        0.8997332829157714       -0.12000000000000013     1.9381739314222954
11.490625415582485        1.689142558741215        -0.12000000000000012     10.982937234109597
11.347526635562627        1.9114056236644883       -0.12000000000000012     11.75548432530558
11.6568087552481          1.4622131139166226       -0.12000000000000013     9.178684547990159
11.529181444485689        1.2084591912108102       -0.12000000000000012     6.72991647601328
11.362617558159842        1.4493928752648746       -0.12000000000000012     8.73082822811487
11.25409208397255         1.6672570685826058       -0.12000000000000012     10.702835579630682
11.132304331920846        1.8919423397580655       -0.12000000000000013     11.56425557494921
11.041753624678226        1.71131915522797         -0.12000000000000009     10.903841979803218
11.241290140576568        1.2015034419113413       -0.1200000000000001      5.935086166240296
11.06652886870179         1.4482480133577225       -0.1200000000000001      8.829626666456361
10.993972537273724        1.1661528138333053       -0.1200000000000001      5.56109099581792
10.830041959753258        1.3568873005440312       -0.1200000000000001      7.760779253132048
10.705444731219165        1.1573115635707103       -0.1200000000000001      4.958977624476089
11.426039819912566        2.1632936688814324       -0.12000000000000013     11.856877162236296
11.900612420856607        2.2382274714814447       -0.1200000000000001      11.9149762540644
11.633195000176487        2.193200462973322        -0.12000000000000013     11.919098074896832
11.644106596667113        2.645463188144544        -0.12000000000000013     10.101442903101676
11.376713292814497        2.573838912801667        -0.12000000000000013     10.241559752875192
11.717838135845525        2.3989629319075263       -0.12000000000000013     11.403755230304455
11.50480886438498         2.4067886460515338       -0.12000000000000009     11.17022295033181
10.57478930913509         0.9254620495257039       -0.12000000000000012     1.5669626534114915
11.208505088040454        2.1265790229201547       -0.12000000000000012     11.631780302971828
10.94325818182287         2.0689062077698592       -0.12000000000000012     11.555447587075689
10.931970673464024        1.8494470278809063       -0.12000000000000013     11.316345424318651
10.682861323032032        1.9370923049906743       -0.12000000000000013     11.438646082257451
11.285401239011112        2.3537603944002097       -0.12000000000000013     10.895526726520865
11.164147416834329        2.529741717385667        -0.12000000000000009     9.960089049533025
11.242379851516928        2.702737119299576        -0.1200000000000001      8.998100466993431
11.052601067526211        2.3079387578791835       -0.1200000000000001      10.960129442380937
11.052882358956216        2.7189401915393923       -0.12000000000000012     8.81388991288056
10.626072233798608        2.9774565337149377       -0.12000000000000013     7.298442061494806
10.797080836363307        2.758054473326152        -0.1200000000000001      8.409305265287571
10.51480647037104         2.70977601385173         -0.12000000000000013     8.566849868442675
10.758655395424167        2.2526441601731158       -0.12000000000000013     10.899966017916752
10.502521327230138        2.213939695897096        -0.12000000000000009     10.852201652305384
10.919396341177418        2.508613339546111        -0.1200000000000001      9.833739029383226
10.639098230089342        2.481628531994056        -0.12000000000000013     9.825792047651246
10.277954806882455        0.9634356374384582       -0.12000000000000012     2.0394381798848857
10.12073139873058         0.6663898812808992       -0.1200000000000001      7.560734579068139
9.95138803657346          0.9124016148559387       -0.12000000000000012     1.9754730873796895
9.79819465515068          0.134673879600725        -0.12000000000000013     30.91528693286678
9.644991782268356         -0.12000000000000012     -0.12000000000000012     22.82347919545687
9.95156089049021          0.3890117831073756       -0.12000000000000013     17.770714055398752
9.797221752174243         0.6390485027443817       -0.12000000000000013     8.815890791971524
9.638672794564755         0.8978737158814268       -0.1200000000000001      2.3494084042288605
9.645685321121741         0.38867164060483933      -0.1200000000000001      18.19711643359387
9.491038539333765         0.1360391043850186       -0.12000000000000013     32.924771693076295
9.334767584506642         -0.1200000000000001      -0.1200000000000001      23.67634681025628
9.487570676156544         0.6471611807493519       -0.12000000000000013     8.100264379631385
10.49424578325236         1.178910190963809        -0.12000000000000013     5.1656619921707305
10.271435088192261        1.2535977753851293       -0.12000000000000009     6.230043037916127
10.036371814042838        1.1748434650109194       -0.12000000000000012     4.857388122367825
10.127723770864748        1.4498897861412225       -0.12000000000000013     8.502927322925785
8.859239106526472         5.457157668199223        -0.12000000000000012     14.122403679300797
8.706208438823186         5.719999999999998        -0.12000000000000008     9.818021638153759
7.6200578004653075        5.455404997637729        -0.12000000000000013     11.126506711603788
7.465279080857798         5.719999999999999        -0.1200000000000001      7.461618565652398
7.775478788925278         5.72                     -0.1200000000000001      8.18893906012009
8.54873743271195          5.460485408135688        -0.12000000000000013     13.54256677257892
8.395910976810754         5.719999999999999        -0.12000000000000013     10.098580918411475
10.585514079121472        3.6513308650132057       -0.12000000000000013     3.527369004916537
10.902714351777673        3.750376719256992        -0.12000000000000013     2.918585059580362
10.722206211193955        3.9465421422881186       -0.1200000000000001      1.5826198502694593
10.452092954707231        3.914274706959398        -0.12000000000000013     1.8543544640115375
10.354934966181641        4.1522126593529505       -0.1200000000000001      1.2996011231824998
10.402977725210068        3.4286308113987918       -0.12000000000000012     4.832012030642443
10.384505752460798        2.9081190689342926       -0.12000000000000012     7.696767058378986
10.28152585426931         3.1732843106497293       -0.1200000000000001      6.337170536996758
10.176000532384444        3.4182262201707867       -0.12000000000000012     5.037098224956812
10.160738119049908        2.938808009792625        -0.12000000000000012     7.558882605950772
10.055231632839266        3.174382942695143        -0.1200000000000001      6.2153590799690965
9.919002798761339         2.9517934575690283       -0.12000000000000012     7.441799972010107
10.011016941378035        2.7802763480867867       -0.1200000000000001      8.385155758993632
9.916792890648932         4.6852857474458895       -0.12000000000000012     4.340043730057552
9.616894240366948         4.688441991632679        -0.12000000000000013     4.260747159636153
9.471534914208815         4.945828635930343        -0.12000000000000012     6.273019065165582
9.742138613804729         4.44988570292696         -0.12000000000000013     2.403968646889092
10.057762697345767        4.138493913527504        -0.12000000000000013     1.0531157781788008
10.002517997305295        4.4259623955194565       -0.12000000000000013     2.445896682877672
9.013463308665596         5.199054367582142        -0.12000000000000013     9.160575867544145
9.165215693994927         4.940567872690908        -0.12000000000000013     6.142965979885473
10.289629237997772        3.65645072765788         -0.12000000000000012     3.391350293547984
10.17316210401697         3.9170751989907147       -0.12000000000000013     1.6790504546247453
9.934557434645118         3.3832919375897785       -0.1200000000000001      5.168234409915367
10.032668781763787        3.6536316545420986       -0.12000000000000012     3.3675759207675617
9.789835639761835         3.624521106577732        -0.12000000000000013     3.635827554679468
9.892399480788544         3.8964931547670503       -0.12000000000000013     1.6222905228887983
9.845314742106149         4.183642621225493        -0.1200000000000001      0.7102542652712933
9.636112388938232         3.783318253565489        -0.12000000000000013     2.4458536795591197
9.67644083066548          4.007392474612715        -0.12000000000000012     1.1023004389290871
10.20673233731614         2.668278651915576        -0.12000000000000009     8.890032631401672
10.356199648157329        2.4509714650763343       -0.1200000000000001      9.985005438359298
10.242802823881025        2.188007764361119        -0.1200000000000001      10.787814666242049
10.382774451997497        1.938490469103119        -0.12000000000000013     11.110256239634
10.138738843621756        1.924704037574357        -0.12000000000000012     10.978559125468541
10.276050253466197        1.6707030917090997       -0.12000000000000013     10.328811080690008
10.022963417030509        1.661042592190189        -0.12000000000000013     10.214097335851912
10.797020687337344        1.6336232546544223       -0.12000000000000012     10.331622761238508
10.411257552494789        1.4454804265353538       -0.12000000000000013     8.748091158074955
10.622457383903988        1.40910280614509         -0.1200000000000001      8.4780561354557
10.543980496772672        1.67909561157637         -0.12000000000000013     10.568712990246729
9.948723330290022         2.576016615969628        -0.12000000000000012     9.199168399538994
9.859035647913407         2.772696265942902        -0.12000000000000012     8.705898576255105
9.69213723798843          2.8970578631739077       -0.12000000000000013     8.007592802625645
10.080296140266892        2.3962478424739473       -0.1200000000000001      10.17897119424486
9.985599588668196         2.1610819265231074       -0.1200000000000001      10.73293981199894
9.91417125368567          1.9131402037019523       -0.12000000000000012     10.837564104786942
9.782254821779095         2.35216332767133         -0.1200000000000001      10.138967783833893
9.78003352461502          2.0915016602529053       -0.1200000000000001      10.790475387339267
9.650223900130992         1.8941052633790514       -0.12000000000000012     10.803313234447478
9.556725114672052         2.1606667618238022       -0.1200000000000001      10.614805440804487
9.452302999290811         2.473392047450778        -0.1200000000000001      9.81596230021683
9.279049202048064         2.181290343865253        -0.1200000000000001      10.321250029683634
9.69553007248598          2.6440361236184264       -0.12000000000000013     9.114887005531967
9.180338674235278         0.13731174011909927      -0.12000000000000012     32.41362224229531
9.024531979354927         -0.12000000000000009     -0.12000000000000009     23.176557766166344
9.333378128742153         0.3937205297062326       -0.12000000000000012     17.882413986566814
9.0195873293546           0.39687468756808136      -0.12000000000000015     17.222426883017462
8.87055260904026          0.14113137346685709      -0.12000000000000012     30.674739117198058
8.714284966425346         -0.1200000000000001      -0.1200000000000001      21.931206030729516
8.559474516221298         0.14020957757717678      -0.12000000000000015     28.272620958255768
8.404026283744223         -0.12000000000000009     -0.12000000000000009     21.468978699858564
9.458396783398038         2.8127504560392858       -0.1200000000000001      8.603527992653133
0.11796661666900353       5.516197613122525        -0.12000000000000012     0.4633030846098548
-0.12000000000000012      5.406205224257974        -0.12000000000000012     1.0196718546333559
-0.12000000000000012      5.72                     -0.12000000000000012     0.2922998298643331
0.20314943230170973       5.720000000000001        -0.12000000000000012     0.5059970720892779
0.3702481143064743        5.4903078174454185       -0.1200000000000001      0.43949260258577416
0.5274457388916687        5.720000000000001        -0.12000000000000012     0.8013501257153851
0.6772719255078359        5.4595027278174175       -0.12000000000000012     1.4625402502386253
0.8528929900870252        5.720000000000001        -0.12000000000000013     1.758829304359366
9.754700014958653         1.155144454957345        -0.12000000000000015     4.392095244636891
9.825451420682557         1.4479269074262957       -0.12000000000000012     8.22903834708211
9.8020245982421           1.7098797209833343       -0.12000000000000012     10.276026518346118
9.469168861695028         1.1437258777941948       -0.1200000000000001      3.8400374592446647
9.181755391449634         0.6576451434510237       -0.1200000000000001      8.52904851786865
9.339991704520383         0.9042926733904386       -0.12000000000000009     2.834893968753525
9.18990295912102          1.152488545854327        -0.1200000000000001      4.175121921155925
8.710194463244346         0.4006813822203399       -0.1200000000000001      16.080937016773373
9.041694796581826         0.9164432797028053       -0.12000000000000013     3.3919592040558473
8.865587468381065         0.6555428201785934       -0.12000000000000009     8.662726112319797
9.56086102357591          1.6184227057350444       -0.12000000000000012     9.433029185837611
9.590056169270369         1.3476796103845372       -0.12000000000000013     7.129718818725276
9.351464675150426         1.3998472917384295       -0.12000000000000013     7.333086692861733
9.064904284710922         1.4304939398057726       -0.1200000000000001      7.418520632964728
8.76294978853669          2.1571538865996334       -0.12000000000000013     9.512635457686981
8.901154401216733         1.9390807531138583       -0.12000000000000012     9.702509847827328
8.629018678484886         1.9280306076550806       -0.1200000000000001      9.109073317124247
9.025199743768935         2.176246585245321        -0.12000000000000012     9.979511807788274
8.762465898454721         1.7482571866175132       -0.1200000000000001      9.094760800587599
8.989218966042218         1.6712542903403045       -0.12000000000000013     9.041201860238765
9.246066144044777         1.6483433750234522       -0.1200000000000001      9.363462978732846
9.138071773895122         1.9183823898811487       -0.12000000000000013     10.232608688381154
9.399339584660938         1.8902187626926867       -0.12000000000000012     10.47777072483087
9.023716314010937         2.950362039884267        -0.12000000000000013     8.153661644532152
8.872483161224173         3.1469125807184204       -0.1200000000000001      7.160962731271215
9.139123450942643         3.2013582819847817       -0.12000000000000012     6.859940254418024
8.236403650354264         5.460149944852512        -0.1200000000000001      12.827295734492528
8.085689420782142         5.719999999999998        -0.1200000000000001      8.856895408423151
7.9297255592512865        5.459219756239821        -0.12000000000000013     12.018069179567588
8.079529961604926         5.202594711410525        -0.12000000000000013     7.791295388153505
8.391776333465714         5.200220934056419        -0.1200000000000001      8.171527435980272
8.704032860676246         5.199803791175772        -0.12000000000000012     8.761283607715983
8.544941732691083         4.946000560081294        -0.12000000000000013     5.67115786028198
8.855913416986516         4.943310623416712        -0.12000000000000013     5.944228145400604
9.00394815904479          4.678670487847766        -0.1200000000000001      3.54571310953609
9.000727242803231         3.4190964361142058       -0.12000000000000013     5.340633105982723
9.248018482669902         3.454438711574236        -0.1200000000000001      4.944066765400117
9.12845814351133          3.6729380949217085       -0.12000000000000012     3.682138418440688
9.36681342156431          3.7037041955567926       -0.12000000000000013     3.1772222919404434
8.709578204359044         3.3548360723153787       -0.12000000000000012     5.75756571654538
8.696007281502157         4.690129991314413        -0.1200000000000001      3.4810208499490165
8.845481236723108         4.419244970457474        -0.12000000000000013     1.843498598387912
8.681889113584491         4.17702012866277         -0.1200000000000001      1.7193085194419229
8.986833226440755         4.126626587862228        -0.1200000000000001      1.4979743097257643
6.063099922582349         5.454534281714958        -0.1200000000000001      7.569187908064971
5.914310579272113         5.719999999999999        -0.1200000000000001      5.3106087261580175
6.224521211125112         5.720000000000001        -0.12000000000000013     5.544341705601933
6.376020984311394         5.45524152244579         -0.12000000000000012     8.03171469734726
6.534720919190585         5.719999999999999        -0.12000000000000012     5.84029340011962
7.306083111108588         5.4554239977623995       -0.12000000000000012     10.190876708297111
6.68805704760945          5.4561608907447665       -0.1200000000000001      8.66252863783153
7.155090296208001         5.72                     -0.12000000000000013     6.673241894725105
6.99732663511444          5.458969073347594        -0.12000000000000013     8.839173192760574
6.844909703852223         5.719999999999999        -0.12000000000000012     6.093201463116974
7.152145589885046         5.1973082497486995       -0.1200000000000001      6.268154443552551
7.770708587512112         5.1959696898031          -0.1200000000000001      7.13145228974228
7.462749923098878         5.191863542127214        -0.12000000000000012     6.638195340959647
7.917931731682394         4.945766520508252        -0.12000000000000012     5.080963280459149
7.2957527630439065        4.936046135823308        -0.1200000000000001      4.684675701423402
7.605956955905674         4.931927925407456        -0.12000000000000013     4.8759242123495845
6.2204203976618535        5.191395076996167        -0.1200000000000001      4.748690131286504
9.278502900318177         3.0133831282575607       -0.12000000000000013     7.74194218054609
9.798551353228294         3.139152823108493        -0.12000000000000013     6.532173920765996
9.537051877651411         3.0869083027979514       -0.1200000000000001      7.093207107630143
9.675934669922949         3.3383579096304814       -0.1200000000000001      5.392599841126338
9.517573282096384         3.530171275554657        -0.1200000000000001      4.341284720820857
9.393123880170481         3.272575190551378        -0.1200000000000001      6.0768926881081065
9.199425769349212         3.9285481179629667       -0.1200000000000001      1.9742369996565312
9.46113115941192          3.9745649217508756       -0.1200000000000001      1.4157147526917433
9.14308838187657          4.422467047183774        -0.1200000000000001      1.8473651962643196
9.308656695640744         4.68658716798217         -0.1200000000000001      3.9103962134944807
9.30841009496016          4.185595575101512        -0.1200000000000001      0.9017215512021952
9.575412540077856         4.203176383878854        -0.12000000000000013     0.66116530878744
9.4489143309436           4.440008932663878        -0.12000000000000012     1.955624788155131
8.768306810460738         3.9217817386743237       -0.12000000000000013     2.4100908068057403
8.986493234000607         3.8542138334527527       -0.12000000000000013     2.740750141435675
8.854309856639222         3.647257580822908        -0.1200000000000001      3.966063768139394
8.62418044387842          3.667236030955481        -0.1200000000000001      3.8651947752590075
9.20538068756298          2.711004045023038        -0.12000000000000013     9.09305639596254
8.855904777962083         2.4138919949338957       -0.1200000000000001      9.369341034256433
8.6184622634647           2.3837514456650877       -0.12000000000000012     9.070419753976935
9.125362731414295         2.4326890156963334       -0.12000000000000013     9.742490555633475
8.653191617219736         3.0947944489851684       -0.1200000000000001      7.328508884905155
8.782400517412038         2.9010856195928008       -0.12000000000000013     8.349885732266577
8.952475896003847         2.675431935270817        -0.12000000000000012     9.017220364982906
8.700473183015736         2.6416859986444376       -0.1200000000000001      8.854520873927502
8.727204678164071         0.9127365403468466       -0.12000000000000012     4.216580047945084
8.555081691029025         0.6520207021383739       -0.1200000000000001      8.47136770645875
8.248641453615646         0.14406132957338952      -0.12000000000000013     25.344964385274295
8.093747516940837         -0.12000000000000008     -0.12000000000000008     17.561229110313445
8.403543201853227         0.3998010307143944       -0.12000000000000012     14.648872159345096
8.24787023900025          0.6554287920049929       -0.12000000000000013     7.740919766764118
8.09397389199471          0.4043359351027069       -0.12000000000000013     13.196718213225445
7.938596081293897         0.14732833211240634      -0.12000000000000013     22.160148145513332
7.783444645646957         -0.1200000000000001      -0.1200000000000001      15.085433273946386
7.628281156821082         0.14734869445909496      -0.12000000000000012     19.33652595620139
7.473117667995206         -0.12000000000000012     -0.12000000000000012     13.145431950900017
7.3151903737160975        0.1417978054823374       -0.1200000000000001      16.941183365737082
7.162766582105568         -0.12000000000000012     -0.12000000000000012     11.308917938064617
7.001438410419696         0.1399336366797918       -0.12000000000000013     14.133192118146804
6.852390659790561         -0.12000000000000013     -0.12000000000000013     9.877787338780001
7.778935480525214         0.4060156205393494       -0.12000000000000013     11.659421198572199
7.464777863428143         0.40607819685812         -0.12000000000000012     10.19851802887166
7.946368627491536         0.6630454398581657       -0.1200000000000001      7.179107447642193
7.629164222656907         0.6691870781803313       -0.12000000000000012     6.614952719703439
6.696975034262442         0.14570658634384373      -0.12000000000000012     12.668426717768249
6.541986289902955         -0.12000000000000013     -0.12000000000000013     8.899532471571598
6.386769652246524         0.14666327016223463      -0.12000000000000012     10.770799874618389
6.231553014590093         -0.12000000000000013     -0.12000000000000013     7.945478110891595
8.525661946141435         1.6734556458225904       -0.12000000000000013     8.146689869965869
8.75554154153465          1.47532946167426         -0.12000000000000013     7.387465147327506
8.894739716377533         1.1795906790545196       -0.1200000000000001      4.781153001992117
7.791545407033258         0.9270405658962264       -0.12000000000000013     5.10830622859477
7.48573825516479          0.9245120716088586       -0.1200000000000001      4.99045879821725
8.434422990351374         1.42262375686911         -0.12000000000000012     6.567461336783183
8.101904998307676         0.9093594822788938       -0.12000000000000012     5.029476702788389
7.949903618112203         1.1745088582489809       -0.12000000000000012     5.595450508992329
8.41798165249775          0.9090684524440193       -0.12000000000000012     4.803081792337459
8.267993236403992         1.1611675677690396       -0.12000000000000012     5.440085030470949
8.585968586675182         1.1852492367728862       -0.1200000000000001      5.100101473090271
8.443350827883505         2.5650209148107233       -0.12000000000000013     8.484930935903721
8.422327212671593         2.337065710785195        -0.12000000000000013     8.600556776161278
8.121049455791628         1.4248045405250107       -0.12000000000000013     6.5125689308603745
8.534158458273527         2.1524865587925377       -0.12000000000000012     8.82776218888216
8.253718007231079         1.6600391849781952       -0.1200000000000001      7.901554905069528
8.389518284440262         1.9237411396905852       -0.12000000000000013     8.547738963411438
8.269397595143058         2.157166049392042        -0.12000000000000013     8.127151945027938
8.126704336331034         1.9317019801355921       -0.12000000000000012     7.80553471418969
7.826537231357811         1.4455199805072443       -0.1200000000000001      6.397562044582596
7.97538880983295          1.6902078074718372       -0.1200000000000001      7.200259486440594
7.724357243141453         1.7111640184987735       -0.1200000000000001      6.663768383240032
7.887604837931509         1.9589035661217935       -0.12000000000000013     7.170169120489604
7.635849021425053         1.9708056349563654       -0.1200000000000001      6.479708608775339
7.50356211838047          1.770660625122431        -0.12000000000000012     6.154644356063648
8.218853086868775         2.4243671197140175       -0.1200000000000001      7.974045696515903
8.200727063792703         2.7346826125099195       -0.12000000000000015     7.828155681358747
8.047413393854873         2.1866910043408474       -0.1200000000000001      7.5062067716364
7.763885887355692         2.24039309950534         -0.1200000000000001      6.559482943671069
7.969784493484099         2.3945404841438362       -0.1200000000000001      7.018623396379499
5.75362080958675          5.459540741536259        -0.12000000000000012     7.258278065822238
5.604089023245232         5.72                     -0.1200000000000001      5.480797355194331
5.91115425709835          5.196035009580526        -0.1200000000000001      4.6167437189088
6.056254014408353         4.93856871867376         -0.1200000000000001      3.3873826160650573
6.364351667652231         4.9328368157039435       -0.12000000000000012     3.590516128151743
5.74605076755986          4.943391942303909        -0.12000000000000012     3.124589772506171
5.899997600796372         4.688169927578762        -0.12000000000000012     2.3368406190781723
0.17204689503419673       5.234930888581891        -0.1200000000000001      0.9767568347355732
-0.1200000000000001       5.094276626815731        -0.1200000000000001      1.8200873209370296
0.1562696824891584        4.911382860375491        -0.1200000000000001      2.3124281773065487
-0.12000000000000013      4.78420310926844         -0.12000000000000013     2.761764739334019
0.5144129183272325        5.21805036735425         -0.12000000000000012     1.246592049231616
0.37800392351411427       4.997257273007634        -0.12000000000000013     1.2994895634568995
0.8415037628466511        5.184093788561377        -0.12000000000000013     1.62848092388104
1.0129316055817734        5.457441662121456        -0.12000000000000012     2.6214381683875
1.1794916113809326        5.720000000000001        -0.12000000000000012     2.608704629442238
1.3391882999436695        5.46075478379985         -0.12000000000000013     3.760886419625613
1.5056012419187779        5.7200000000000015       -0.12000000000000013     3.2581097568168715
1.657730206064023         5.457833001266889        -0.12000000000000012     4.578816983763946
1.8298717048049535        5.720000000000001        -0.12000000000000013     3.626583497395154
1.9759810280577026        5.4524638944934          -0.1200000000000001      4.9812793951734555
2.1523133724337185        5.7200000000000015       -0.12000000000000013     4.139924250260261
8.499751144341175         2.8724501096511545       -0.12000000000000013     8.180393101522581
8.517651264061982         3.2535834691759895       -0.12000000000000013     6.43512114009949
8.452052100575505         3.1004387106574556       -0.12000000000000012     7.2443673589117905
8.470122099083397         3.4467828659328816       -0.1200000000000001      5.18753065552747
8.363487096433975         3.685992592501999        -0.12000000000000012     3.603187432356662
8.51284264064012          3.9433684889243614       -0.1200000000000001      2.409994122048673
8.540062614903531         4.43794761460743         -0.1200000000000001      2.1251710987869945
8.230834740503708         3.939865358336882        -0.12000000000000013     2.302556044013411
8.38577388042133          4.18717201711817         -0.1200000000000001      1.7800224546374828
8.230021647113606         4.436559388031452        -0.1200000000000001      2.26309763448867
8.0837871114603           4.184340625188073        -0.12000000000000013     1.82441547990998
7.910209887773165         4.433375534185133        -0.12000000000000012     2.431126770429897
7.9574404562325896        3.9258666133683864       -0.1200000000000001      2.181814797227688
8.089216125335664         3.677538264833184        -0.1200000000000001      3.5068019942833
8.258392717629848         3.009331801637079        -0.1200000000000001      7.377234387735847
8.208080511237716         3.4499873330254873       -0.12000000000000013     5.069187114229336
8.32480571409487          3.2520881189789805       -0.12000000000000009     6.3433287674179715
8.092267289551916         3.22017122149209         -0.12000000000000013     6.285723609897372
7.9504729157947125        3.4395643861651655       -0.12000000000000012     4.994364008863216
7.838692902852673         3.671627109068062        -0.1200000000000001      3.557328722977479
8.381289896260258         4.693377000546072        -0.1200000000000001      3.489239986156294
8.236762380555414         4.94613375612349         -0.1200000000000001      5.369794592369202
8.067790205842847         4.694445248385436        -0.12000000000000013     3.5572857221755094
7.712170611898717         3.9097029632360627       -0.12000000000000013     2.3492646414080203
6.843142353443914         5.196204805885232        -0.12000000000000013     5.765198010028974
6.989280139779552         4.9404778314361995       -0.1200000000000001      4.379680175828882
6.677390738234632         4.933680412812247        -0.12000000000000013     3.962363060578948
6.533632900600004         5.190801104468029        -0.12000000000000012     5.192851127652578
7.124199356341842         4.683742566985459        -0.1200000000000001      3.3537870436050583
6.8195503664973245        4.676647068971181        -0.12000000000000012     3.1437458923718307
7.747588938828663         4.679492812704483        -0.12000000000000013     3.4658505970278024
7.432403835578542         4.6778833406274085       -0.12000000000000013     3.4032312085896943
7.802751801072279         4.1727766096434          -0.12000000000000013     1.8170441999793985
7.573422062093934         4.104603955272167        -0.12000000000000012     1.833213884263835
7.4372415248606085        3.910405468925156        -0.1200000000000001      2.2814395057974393
7.581765758356038         4.382301468006172        -0.12000000000000013     2.3003696798770963
7.43959410132492          2.2247539948946953       -0.12000000000000013     5.7024579644336955
7.262595970174952         4.416049889598595        -0.1200000000000001      2.484407466234888
7.3586275276841775        4.178202482391797        -0.1200000000000001      1.8984627040131397
6.9823814613989           4.411264667119787        -0.1200000000000001      2.4830172985707932
7.1075520960518705        4.165647954364789        -0.1200000000000001      1.998099445887443
6.211537486829287         4.675212453770818        -0.12000000000000013     2.5234344708342826
6.0602167564485           4.422781279709918        -0.12000000000000012     1.8162053460144933
6.687899752458895         4.366894251919028        -0.1200000000000001      2.3043825743897215
6.528286885950915         4.669618127287144        -0.1200000000000001      2.827312373126642
6.370917967919577         4.413212665073468        -0.1200000000000001      2.0853948595585265
6.8833164643335           4.150743774345647        -0.12000000000000013     2.096137565562984
6.451750586717543         4.173396264725149        -0.12000000000000012     2.0238340959569388
8.009828416785693         2.5620585432504845       -0.12000000000000012     7.386851244502763
7.7917683576946315        2.5258292352775196       -0.12000000000000012     6.565795549392231
7.571990133386214         2.4746789422940085       -0.12000000000000013     5.895717109902493
7.918778452871034         2.756794096680707        -0.12000000000000013     7.070712749073828
8.027053396755646         2.9635707204227617       -0.1200000000000001      7.146563320544927
7.842376767234246         3.1805695761839954       -0.12000000000000013     6.095653421864028
7.641468391199675         2.7243278223941867       -0.1200000000000001      6.2804053219543645
7.748855557651687         2.9640302417019373       -0.12000000000000013     6.556248626436378
7.5840748880136           3.1801969518559643       -0.12000000000000012     5.939220209066171
7.569100108395434         3.6692089698873387       -0.1200000000000001      3.340456111229022
7.703242915808017         3.431150834829878        -0.12000000000000013     4.80761743755542
7.436993601200118         3.42337677103325         -0.1200000000000001      4.749473859246965
7.3265970192480765        3.6728984515580057       -0.1200000000000001      3.4110616518743666
7.2016437651067795        3.4279223649477357       -0.12000000000000012     4.3775850996511
6.99833958419441          3.909995967418602        -0.12000000000000012     2.3476337619088703
7.211034790564933         3.9227289441597253       -0.1200000000000001      2.301523406740854
6.670643847144225         4.093911743891569        -0.12000000000000013     2.1055038864796356
6.791994941925363         3.9053517342292126       -0.12000000000000012     2.3963091879230185
7.103852413700698         3.677275448643209        -0.12000000000000013     3.264770098010668
6.879584188422425         3.6801052104773353       -0.12000000000000013     3.113954740808842
5.455806467068313         0.14601020881864168      -0.12000000000000013     6.274727255516005
5.610599736920963         -0.12000000000000015     -0.12000000000000015     6.59550659419351
5.300002739285706         -0.1200000000000001      -0.1200000000000001      5.136580455259539
5.7625114783411           0.14485593385509243      -0.12000000000000013     7.581945418148112
5.921090831160233         -0.12000000000000013     -0.12000000000000013     7.084769668794571
6.073847075714733         0.14642137290252452      -0.12000000000000012     9.149598259458259
4.511559061448359         5.463661856547165        -0.12000000000000012     6.796299490700203
4.361618056342907         5.72                     -0.12000000000000012     4.716144095409323
4.672558327581053         5.720000000000001        -0.1200000000000001      4.873960061435508
5.444022358400294         5.460438156743628        -0.12000000000000013     6.983897597178068
5.293791561223019         5.719999999999999        -0.1200000000000001      4.960492645958303
5.5990722565462265        5.19998461799986         -0.1200000000000001      4.452474634373321
5.285818708296277         5.198438081881357        -0.12000000000000012     4.2380480879625475
4.820595933229866         5.459768976762           -0.12000000000000013     6.798390571008965
4.98328277927547          5.719999999999999        -0.12000000000000009     4.906484781528403
5.133409054390563         5.457978691797652        -0.12000000000000013     6.836697332334019
4.975281230816729         5.1961774862447445       -0.12000000000000012     4.039761219039424
3.261596906208342         5.4603565543368155       -0.1200000000000001      6.225311840915562
3.1089021221932485        5.720000000000001        -0.12000000000000013     4.601254921317245
3.4243925250027893        5.72                     -0.12000000000000013     4.610589699242564
5.588512939500285         4.6923943530513474       -0.12000000000000012     2.080288174024853
5.4382771269859385        4.943588669884483        -0.12000000000000012     2.9260333661775335
6.232381352942497         0.40543825969914393      -0.12000000000000012     5.47878813684753
7.31688707278435          0.6596204278185002       -0.12000000000000013     6.3021291294250785
7.153657791012535         0.4003678138561159       -0.12000000000000013     8.766906463896033
6.846099501592162         0.3955244029737082       -0.12000000000000012     7.5356247017473725
6.539072634600068         0.4030205506419651       -0.12000000000000012     6.491954273771147
7.158209053395448         0.9126727844374274       -0.1200000000000001      4.753819234429169
7.004787087735333         0.6526110073184708       -0.1200000000000001      5.616469547634949
6.855793681579689         0.9126728550733961       -0.12000000000000013     4.243020151274339
7.65268758762684          1.1809617810095263       -0.1200000000000001      5.540967032029073
7.344781929436394         1.1894384264785713       -0.1200000000000001      5.328179415348538
7.516655859769616         1.4933596063856305       -0.1200000000000001      6.07771654723914
7.011266620216519         1.1605719479872565       -0.12000000000000013     4.924979797494339
6.690308357694558         0.6575106305682094       -0.12000000000000012     4.885551531932461
6.379823091517696         0.6584847664912166       -0.12000000000000013     4.004322177805567
6.711139366482719         1.1812216789242114       -0.12000000000000012     4.390845888264747
6.5396019753505135        0.9163079915773461       -0.12000000000000013     3.6370898479124203
5.9227158635940995        0.401529010248426        -0.1200000000000001      4.707033008897997
7.184631171790811         1.4357989060889318       -0.1200000000000001      5.453475091734547
7.284004581839714         1.6740837680081628       -0.12000000000000015     5.681406208968166
7.087660065417946         1.6333799898917265       -0.12000000000000012     5.278095510130104
7.366830342902235         1.945758046020757        -0.1200000000000001      5.704850165055397
7.214644286117102         2.1201604984602596       -0.12000000000000012     5.243013312253782
7.182232861199163         2.336602089590445        -0.12000000000000013     5.120333071512078
7.109223043308418         1.8782042419529001       -0.1200000000000001      5.026408000597654
6.997482898802485         2.1450186351006293       -0.12000000000000012     4.803591062594604
7.322779262452771         3.17635019714957         -0.12000000000000013     5.402526861991035
7.354143233214442         2.4657145809007393       -0.1200000000000001      5.433944974110899
7.47920350434924          2.9430101765447954       -0.1200000000000001      5.948790942054445
7.227817410526219         2.9109304710170876       -0.1200000000000001      5.432139090494412
7.407483622482329         2.6881696935079056       -0.1200000000000001      5.671468972698482
5.74038488709599          4.439958548822875        -0.12000000000000013     1.4417577866440185
5.420055816843788         4.427754528762499        -0.1200000000000001      1.0489065015216983
6.167351062845749         4.180089993376155        -0.12000000000000013     1.9049373824979483
5.885015987120638         4.181078243135163        -0.1200000000000001      1.5900258586921021
6.276055526589727         3.9226909347587773       -0.12000000000000012     2.3085496489369213
6.525114008495839         3.9013692721420825       -0.1200000000000001      2.401392659583081
0.14146120214532          4.627959063072352        -0.1200000000000001      3.647837847170775
-0.1200000000000001       4.475973639214998        -0.1200000000000001      3.9579218543771097
0.4021875224842202        4.760988725307599        -0.12000000000000012     1.5287329012251194
0.6871217577236883        4.920911640303965        -0.12000000000000013     1.6561870766784794
2.9493527028754385        5.459171302173852        -0.12000000000000012     6.140958012782831
2.7917609236436913        5.720000000000001        -0.12000000000000013     5.024303730445654
2.6131902727054053        5.4468624797621565       -0.1200000000000001      5.976764197739904
2.4729365587018246        5.720000000000001        -0.12000000000000013     4.500597724315781
2.2967250469722047        5.451647839239769        -0.1200000000000001      5.6566965336283035
2.757177792308742         5.181086912361619        -0.1200000000000001      2.8618643848280403
2.454667252671151         5.178900459864205        -0.12000000000000013     2.5737276779074465
1.023628932146427         4.922133033291236        -0.12000000000000012     1.7773795990777685
0.8862360987893008        4.698990007787773        -0.12000000000000013     1.7471434504051686
1.1707037483175327        5.184961107773483        -0.12000000000000013     1.7095817148077943
1.3256645729588958        4.923776168961076        -0.12000000000000012     1.5967420353366355
2.1314524033918936        5.180842034597696        -0.12000000000000012     2.4012735962776843
1.8201045196560954        5.1935820853885515       -0.12000000000000012     2.297610336314773
1.5003679026857832        5.202238595949508        -0.1200000000000001      1.951981311713647
2.2873520302980666        4.913542180083997        -0.12000000000000012     0.8670019879984104
1.9744477825858344        4.929363828672728        -0.1200000000000001      0.991809572115844
3.5746282076786238        5.457927311069655        -0.12000000000000012     6.291031221977618
3.738240724858715         5.72                     -0.1200000000000001      4.678779167833181
3.408211100343289         5.203896292460585        -0.12000000000000013     3.3588573540491304
4.205345381130138         5.465170314421901        -0.12000000000000013     6.374153113771897
4.050455269819897         5.720000000000001        -0.12000000000000013     4.610600718929128
2.6032507618283662        4.871944999591828        -0.12000000000000012     0.7780948536338774
2.3767466912717805        4.662528331083645        -0.12000000000000013     0.7332740411719799
2.6055254952666           4.59138288023451         -0.1200000000000001      0.8318406445786088
2.926817141948863         4.926273022714985        -0.1200000000000001      1.307022899617474
3.093719771336744         5.201105320492413        -0.12000000000000012     3.145153259783687
0.14834720492176556       4.322745730906777        -0.12000000000000013     4.807938493150804
-0.1200000000000001       4.169517822598556        -0.1200000000000001      4.313813703254842
0.13387661613207097       4.014205995851339        -0.12000000000000012     5.893478088774137
-0.12000000000000009      3.8639786966434686       -0.12000000000000009     4.608875176655634
0.13459880058323442       3.7108407926713034       -0.12000000000000012     6.453049059343943
-0.12000000000000008      3.5591276219663754       -0.12000000000000008     4.848485788614698
0.14493074024240543       3.4070453355469392       -0.12000000000000013     6.733304047615331
-0.1200000000000001       3.254963049127502        -0.1200000000000001      4.980563537100019
0.13329588471594972       3.1035603481709186       -0.12000000000000013     6.933693190651993
-0.1200000000000001       2.9514834321757264       -0.1200000000000001      4.810860377234165
0.08535163387421424       0.09860255423944375      -0.1200000000000001      0.46213976033527154
-0.12000000000000012      -0.12000000000000012     -0.12000000000000012     0.28099168215662007
-0.1200000000000001       0.19379477574203902      -0.1200000000000001      0.8335270772924366
0.2030518171358261        -0.12000000000000015     -0.12000000000000015     0.3357317415191327
7.109854607627435         2.620390679847746        -0.1200000000000001      5.174200467086671
6.9888883919553315        2.891175195486487        -0.12000000000000012     5.0115840293220515
6.799743209464255         2.7221229341721163       -0.1200000000000001      4.852531269240822
6.9554624168492225        3.453878422839171        -0.12000000000000013     3.9928398444639126
7.052018593235964         3.163951968080685        -0.12000000000000012     4.803439054829542
6.7789658281070615        3.0192716877659045       -0.12000000000000013     4.533794013672744
6.58907482583502          2.893406135787058        -0.12000000000000013     4.409741324790673
6.516870798345497         3.1576815842855117       -0.12000000000000013     4.024725053146811
6.638254029323646         3.677182464576764        -0.1200000000000001      3.0768011467614045
6.407637729322197         3.6634006836048556       -0.12000000000000012     3.0277071446843764
6.560363123635151         3.4418328015671618       -0.1200000000000001      3.6019424504311526
6.314736772974863         3.391525351033115        -0.12000000000000009     3.5558250845081267
6.767865996185439         3.2950461624056557       -0.1200000000000001      4.0817787188214965
6.763447147394286         3.512326641283346        -0.1200000000000001      3.6126323071799007
6.222706199538693         3.1624011687165408       -0.12000000000000012     3.666852544637999
6.361019513070307         2.907301363136346        -0.12000000000000013     4.105013669233595
6.134175749740823         2.897823045344147        -0.12000000000000012     3.8355144318263386
5.143622139815958         0.1440769031325984       -0.12000000000000012     5.00432466461219
4.989128805297756         -0.1200000000000001      -0.1200000000000001      3.965402147341953
4.833550129975316         0.14733108702089157      -0.12000000000000012     3.9520604657008316
4.677971454652875         -0.12000000000000008     -0.12000000000000008     2.9811749794862448
5.6106941725151795        0.39909414514644875      -0.12000000000000012     3.9901231745427115
5.300718207113247         0.4023213722022668       -0.12000000000000015     3.392526693364568
4.987231237823372         0.4027877411779945       -0.12000000000000013     2.938503554203509
6.9231855732190795        2.4325167304927966       -0.12000000000000012     4.864107944875465
6.764906635726989         2.17906396696606         -0.1200000000000001      4.487007406566627
6.675889422046032         2.4376226747328102       -0.1200000000000001      4.62328881959461
6.552998475346449         2.2001350803818447       -0.1200000000000001      4.217396982220964
6.389515865916028         2.435064768180138        -0.1200000000000001      4.258792278065555
6.507873819951861         2.6774828232104344       -0.12000000000000013     4.511458874049551
6.257762569134707         2.6688308412813933       -0.1200000000000001      4.160681692627217
6.138951638137401         2.4297198646712137       -0.12000000000000012     3.8692329046783063
5.984311089761965         2.667914592754221        -0.1200000000000001      3.7984671311519542
6.041060833284256         2.1729078940428117       -0.1200000000000001      3.427050825451444
5.90957063879763          2.3967303779102234       -0.12000000000000013     3.4087588552089176
5.771842805860992         2.563874082668184        -0.12000000000000012     3.34889315539134
6.071299984819017         0.6542898503170187       -0.12000000000000012     3.4093167043143127
5.454179843573253         0.653482277214615        -0.12000000000000012     2.817612040222834
5.761749896810114         0.6539395680820828       -0.1200000000000001      3.011526792218595
5.916301800257457         0.9035835630027007       -0.12000000000000012     2.934315774054717
6.226640091775369         0.905195307331035        -0.12000000000000012     3.238813671015111
6.390897116661451         1.1726970269095707       -0.12000000000000013     3.8038918576201888
6.845142070360513         1.9279965537162949       -0.12000000000000013     4.569788102664879
6.885301398673851         1.463836271624777        -0.12000000000000013     4.926138855802643
6.930309572340295         1.7219724629838136       -0.12000000000000013     4.748316894514703
6.626335793581003         1.9351463710171597       -0.12000000000000013     4.173233030834535
6.274884100513397         2.197807283751388        -0.12000000000000012     3.8800560804036905
6.413859368840411         2.007784681671322        -0.1200000000000001      3.9531487603990554
6.5516293082099395        1.4356404464532802       -0.12000000000000013     4.3097747882168305
6.698278718184701         1.695406574505383        -0.12000000000000013     4.464561225806379
6.249790736192899         1.4346035875834982       -0.12000000000000012     3.790185161161506
6.412678649910349         1.734439957954426        -0.12000000000000013     3.9900614607344886
6.175448882070579         1.9304450327865403       -0.12000000000000013     3.5920636927509926
6.087085105052543         1.670189401206436        -0.1200000000000001      3.5331489342154705
5.774190910897289         2.152504570123608        -0.1200000000000001      2.92299001989228
5.610788823090258         0.9049948612392738       -0.12000000000000012     2.754227562355205
6.075210996815803         1.1593274386379924       -0.12000000000000012     3.352792177000961
5.767363907679986         1.1516847145158913       -0.1200000000000001      3.050386984791914
5.458952178775791         1.1642724316936899       -0.1200000000000001      2.6903812877365905
5.925362893000335         1.4031222400082268       -0.12000000000000013     3.3201414709679757
5.909466723975253         1.9064094830467602       -0.12000000000000013     3.1347735605245632
5.621060788190775         1.9207079069143542       -0.12000000000000012     2.5965269108118707
5.7697997354934465        1.6512468819509536       -0.12000000000000013     3.0204625086929404
5.568819487332609         4.180932590120978        -0.12000000000000012     1.070221329707
5.253105632276148         4.129362858839844        -0.12000000000000012     0.8412149601706883
5.466764628232814         3.9268873159240667       -0.12000000000000012     1.5842347403197985
5.249732015481671         3.8545384109590226       -0.12000000000000012     1.6781961489006634
4.354730231220541         5.210904806022197        -0.1200000000000001      3.784939106278722
4.663551178175195         5.204189369975621        -0.1200000000000001      3.8881905886464225
4.823432044399922         4.943540814792428        -0.1200000000000001      2.3931063176966787
5.130527520423341         4.942793309194987        -0.12000000000000013     2.615283836959603
5.279129994202129         4.678523735282212        -0.12000000000000012     1.6309694916596982
4.964885709680444         4.689806901326307        -0.1200000000000001      1.3459772500314404
5.1068766006922175        4.419196765899789        -0.12000000000000013     0.5485982043419021
4.804814147189451         4.441489231925383        -0.12000000000000009     0.31741089736215794
4.947593220304671         4.169947508739244        -0.12000000000000013     0.8132506567549308
5.385808822239135         3.6669423271873742       -0.1200000000000001      2.1703548374606507
5.140647740682112         3.1768590157481618       -0.12000000000000013     2.6408255345903737
4.978959499174225         3.415169336993982        -0.1200000000000001      2.5536226609404284
5.261169594997758         3.4020463234923697       -0.1200000000000001      2.529321811073962
4.868283578308573         3.1650998252476787       -0.12000000000000013     2.6858665142354936
5.108975025368455         3.659350352102479        -0.12000000000000013     2.1656839830574635
4.646044723111206         4.197795064682341        -0.1200000000000001      1.0606356512128794
4.7245065217916276        3.4227983875637396       -0.1200000000000001      2.646334526154343
5.024960416542196         3.926727983069187        -0.1200000000000001      1.5874852669650388
4.866132381935131         3.6817369220347524       -0.1200000000000001      2.2760187467155837
4.748401574445591         3.9538424748586216       -0.1200000000000001      1.7430841102027637
4.607842128793866         3.710855671181768        -0.12000000000000013     2.36856577725111
4.454357699812725         3.440719905038856        -0.12000000000000012     2.7635365655654005
4.5277959325808474        4.451199741612541        -0.12000000000000013     0.5258202914342476
4.659353731494274         4.691322791914799        -0.1200000000000001      1.08506050068695
4.510021841014106         4.951062460432804        -0.1200000000000001      2.1391464844836237
3.894494479296271         5.46280307184079         -0.12000000000000013     6.475089494251773
3.7267018771929963        5.192988046742613        -0.1200000000000001      3.467454056128141
3.2510510872114042        4.943508041850251        -0.12000000000000012     1.4954396549741216
3.5801790190633955        4.932336685976241        -0.1200000000000001      1.5339408373010237
3.4177161644872003        4.669195906095657        -0.12000000000000013     0.4538789809965562
4.358861625741064         4.700752209196827        -0.12000000000000013     0.8727900871510547
4.240829837961577         4.444014808553898        -0.12000000000000013     0.7917579229022316
4.04574275479424          5.207254125038122        -0.12000000000000013     3.645146949999812
3.7238162208116306        4.631640550480198        -0.12000000000000012     0.5540949703932824
4.2007212447524145        4.956535572116743        -0.12000000000000012     2.000630942213191
3.877001499002624         4.931839698941249        -0.1200000000000001      1.6728866965694291
4.0462204081902025        4.6848820776510305       -0.12000000000000012     0.6763893267072585
3.960949003970255         4.4171046806303025       -0.12000000000000013     0.9620590031541115
3.116760954116713         4.683428014463251        -0.12000000000000012     0.42963826029705304
2.831509714638632         4.66883978114023         -0.12000000000000013     0.4965837689758262
4.181057125842853         4.147351495114886        -0.12000000000000013     1.602544497245342
4.43886496896978          3.9764284025567713       -0.1200000000000001      1.8547260729189887
4.408255945082368         4.249258793179838        -0.1200000000000001      1.1926664883123672
4.353140673762985         3.703071508475512        -0.12000000000000013     2.54196414983729
4.2050290166741755        3.8861776080348753       -0.12000000000000013     2.2283656391740765
6.0279026298601455        3.916831356802986        -0.12000000000000013     2.1796970280941124
5.749294958742487         3.9326668907642097       -0.1200000000000001      1.9078750060535488
5.6148484269192895        3.70142049358391         -0.1200000000000001      2.3328133636199033
6.162230009653931         3.648591265847692        -0.12000000000000012     2.924827097851527
6.010660392806851         3.3782532756266437       -0.1200000000000001      3.269816886618893
5.909338535364731         3.667623618654146        -0.12000000000000013     2.7292351043867646
5.756083740135656         3.48253005459414         -0.12000000000000013     2.882080965188176
5.522715976744721         3.4177040273366863       -0.12000000000000013     2.656771058750961
5.427341357801546         3.175623867333303        -0.12000000000000013     2.7349818559397185
5.735114521933357         3.1896406406821636       -0.1200000000000001      3.116087414735918
5.998103427908186         3.1003963654684377       -0.12000000000000012     3.5313241499217467
5.859104940135954         2.911667532718637        -0.12000000000000013     3.493395516496402
5.754121731576905         2.7327001795452017       -0.12000000000000009     3.3905460744818994
5.586809479921607         2.9086670420508867       -0.12000000000000013     3.0340047346980206
5.293307175761442         2.948378300242648        -0.1200000000000001      2.737516991906625
5.487388863021115         2.1925722360569915       -0.1200000000000001      2.527235812345385
5.652791070489294         2.3990132118901104       -0.1200000000000001      2.9482809922387605
5.5738864087244036        2.6399332643323237       -0.12000000000000012     3.060256043964676
5.36300098065615          2.4773021912834583       -0.1200000000000001      2.6829755189971327
5.397458186986103         2.7331896251149805       -0.12000000000000012     2.753577248931853
5.174420465656539         2.695895329122262        -0.12000000000000015     2.56631853967354
5.105807371701466         2.455071396783752        -0.12000000000000009     2.4746055969353393
5.233680587410547         2.195538410476769        -0.12000000000000013     2.33138376869659
4.994616784957649         2.2069318327469754       -0.12000000000000013     2.234030592252049
4.824311492116334         2.440529955589351        -0.12000000000000012     2.235338576866275
4.719066055247911         2.190611182386357        -0.12000000000000013     2.075789433759695
5.029066975933283         2.94222048323171         -0.1200000000000001      2.602703018783475
4.774351326036285         2.930457831499461        -0.12000000000000012     2.467214086562292
4.927596675617833         2.673818994188272        -0.12000000000000013     2.415355242038399
0.6506357618440868        4.598458016098792        -0.1200000000000001      1.52912509291892
0.4007245407966821        4.466199658861999        -0.1200000000000001      1.9038532408931965
0.6504395617169687        4.304971153210022        -0.12000000000000012     1.2877970342299
0.3989010030846244        4.16576388262893         -0.1200000000000001      2.3155808647874925
0.6452753387304678        4.005613185456448        -0.12000000000000012     1.1096809337545142
2.0998116991065316        4.678710361702413        -0.1200000000000001      0.955498932370197
2.46135248098624          4.389592087644269        -0.1200000000000001      1.4394441029924916
2.212120485180582         4.407107588759306        -0.12000000000000013     1.4864524242061616
2.337690826116745         4.141357541896801        -0.1200000000000001      1.5995249269544631
0.9077513934115037        4.446769603156748        -0.12000000000000013     1.626938228629326
0.9138821842467328        4.148634968165417        -0.12000000000000013     1.259286361388302
1.643358555433954         4.940203975167039        -0.12000000000000013     1.24660478714144
1.7961749554124624        4.675927191538854        -0.12000000000000013     1.2558637488474556
1.4929335436344446        4.683531066989286        -0.12000000000000012     1.6212085793636888
1.175885077898473         4.621481259945918        -0.12000000000000013     1.8303935525405808
1.4268111213764665        4.442096502980811        -0.12000000000000013     1.7925738590624296
1.2158235635441432        4.278186018021969        -0.1200000000000001      1.751598326363651
1.1260762533670694        3.9753616435425636       -0.12000000000000012     1.4110604246236829
1.3648638952034196        4.038601691515262        -0.1200000000000001      1.7551500385660468
1.664977429999191         4.456177363436097        -0.12000000000000013     1.6292361797567672
1.5199014188595632        4.21422316826089         -0.1200000000000001      1.784566504290798
1.9519202843980223        4.417019503133983        -0.1200000000000001      1.6096164307988037
2.6414015907979023        4.1600780316935015       -0.12000000000000012     1.6267726384818733
2.748864486802741         4.395851544977782        -0.12000000000000013     1.3184907679944287
3.004169333921892         4.436087329362107        -0.1200000000000001      1.052617205324305
2.9584090977784174        4.148985720334371        -0.1200000000000001      1.5814581775648962
2.747281107242279         3.9341265774365675       -0.1200000000000001      1.7003245295761698
2.971358805330762         3.8930633883302828       -0.1200000000000001      1.7595138165289756
0.8789202334433115        3.8555646850302976       -0.12000000000000012     0.7379822476060315
1.357718273720841         3.8149163772646744       -0.12000000000000012     1.664026318188359
1.1296750743177575        3.6902283797315625       -0.1200000000000001      1.1969474349663707
0.3868154660882409        3.85989976030361         -0.12000000000000013     2.8900976883942757
0.63953628947926          3.7119265091058367       -0.1200000000000001      1.1997512739923721
0.3937066062967726        3.557630104220319        -0.12000000000000013     3.037893813206761
0.6455703007685224        3.4070886211212543       -0.1200000000000001      1.2659020921867516
0.3925446825823751        3.2554248045130327       -0.1200000000000001      3.297016680445296
0.6447895334842123        3.1001758763480387       -0.1200000000000001      1.4912024431567383
0.13452590330639597       2.7997079233781195       -0.12000000000000013     6.493480939787574
-0.12000000000000012      2.6485165678243763       -0.12000000000000012     4.695341078230708
0.13346633841722239       2.495333181551275        -0.12000000000000012     6.576201384161877
-0.1200000000000001       2.3450369508727276       -0.1200000000000001      4.647413737318563
0.38855830102805067       2.9511336857688977       -0.12000000000000012     3.288894381148234
0.38870250894039715       2.6447810417985766       -0.1200000000000001      3.3605249109912876
0.6475016318870683        2.799998965617026        -0.12000000000000012     1.539682109148222
0.13835142743914233       1.582576094436516        -0.12000000000000012     5.09989295775328
-0.12000000000000012      1.4304821774014773       -0.12000000000000012     3.6757382770192937
-0.12000000000000008      1.7360213033566767       -0.12000000000000008     4.047250203098962
0.14493076763779977       2.192954664453233        -0.1200000000000001      6.167483512756205
-0.12000000000000009      2.0408723780337388       -0.12000000000000009     4.359133273647219
0.13354206228328908       1.8884660358088567       -0.12000000000000013     5.743828703620383
0.639124769226252         2.498778155164824        -0.1200000000000001      1.5195640181643828
0.3922965910735302        2.344512944061557        -0.12000000000000012     3.2125429892263604
0.3942383807818851        1.7353775474923308       -0.1200000000000001      2.671973690807763
0.3933681093528029        2.04428205724512         -0.12000000000000009     2.874277399715518
0.6540988555409853        1.8868487375867633       -0.12000000000000012     1.428624840733524
0.11190650182729163       0.3567618735007404       -0.12000000000000012     1.1483191068401404
0.1364176810911587        0.6625116603983183       -0.12000000000000013     2.1970799369476226
-0.12000000000000015      0.5057233731842886       -0.12000000000000015     1.5475649401172769
-0.12000000000000012      0.8157968907315958       -0.12000000000000012     2.3081743489093167
0.3643512396496965        0.1606675507175743       -0.12000000000000012     0.6486110833793092
0.5273484825944336        -0.12000000000000012     -0.12000000000000012     0.3876649873142139
0.14834742341757176       1.2772542690932633       -0.12000000000000012     4.242774415504397
-0.12000000000000016      1.1240263607850494       -0.12000000000000016     3.3228295214599695
0.14432841901468335       0.9715030757256976       -0.12000000000000013     3.273579406945912
0.4015235964687817        0.8188555958421189       -0.12000000000000012     1.5737698386108547
2.496155651909053         3.9161043015328905       -0.1200000000000001      1.546347368114212
2.449674620313203         3.150855764435935        -0.12000000000000013     1.2832966876621679
2.170507831452406         3.0757039203390963       -0.12000000000000013     1.3008633088779702
2.2078397326714834        3.381390529258793        -0.1200000000000001      1.3365259952742456
2.646078374133703         3.6460735179428103       -0.12000000000000012     1.5512033763707063
2.3770588490045887        3.64074721883528         -0.12000000000000013     1.4055586143127308
2.882240567988738         3.7049363148042196       -0.12000000000000013     1.7700013621066752
3.069621569039818         3.7539284565314426       -0.12000000000000012     1.9365740975464263
3.0621433417674986        3.582110994776933        -0.12000000000000013     1.9727577504823302
3.3021285914499847        3.6477083069501637       -0.1200000000000001      2.2106215576021606
2.5541334984009074        3.414851539677744        -0.12000000000000012     1.4657756040610206
2.8657807313285915        3.4227591538543187       -0.1200000000000001      1.764439039557985
2.702380392310366         3.2027796025694504       -0.1200000000000001      1.5015039216370694
3.18308002341318          3.34080616218168         -0.1200000000000001      2.0467755895847017
2.923225629935481         3.189826230284909        -0.12000000000000013     1.7279508913522623
0.6950003340578426        0.1436836451557647       -0.12000000000000013     0.9495530829911908
0.852894793276046         -0.12000000000000013     -0.12000000000000013     0.9828952561278265
0.3862564016276859        0.517517201852978        -0.12000000000000013     1.1982500786124708
0.6136061733839712        0.37483306294317265      -0.1200000000000001      1.2541218781748777
1.002005606772667         0.1517383261575526       -0.12000000000000013     1.3384108237391785
1.179691782156723         -0.12000000000000013     -0.12000000000000013     1.4110319719985114
0.6943305543182472        0.6555494482461662       -0.12000000000000012     1.5206129502418189
0.8799944388073576        0.38254700960730853      -0.12000000000000012     1.3561838426572475
2.4010382453850654        2.9207981467769017       -0.12000000000000012     1.3100149992126615
2.150448477018198         2.8111192519944868       -0.1200000000000001      1.430042247629113
0.6642253746580831        0.9768719379841653       -0.12000000000000012     1.5226067658997955
0.40713407193747275       1.1279118242774575       -0.1200000000000001      1.8391759545794146
0.39892167782490395       1.4325148006345896       -0.1200000000000001      2.277713017548398
0.648827207628071         1.5868876368490936       -0.12000000000000012     1.3698442826205437
0.658981049319763         1.2814206541753728       -0.12000000000000012     1.433995072529333
0.9014877182266672        1.7414200540161038       -0.1200000000000001      1.1746422468414195
0.9096339913944896        1.443105984676658        -0.12000000000000012     1.487390389958701
1.1542213472632779        1.6015817313351783       -0.12000000000000013     1.7341070191339283
0.9192498703611064        1.1383677523445441       -0.12000000000000013     1.6575835907883512
0.8953135123724878        0.8804875601356874       -0.12000000000000012     1.636242344379489
1.1770895064386535        0.40215535620941595      -0.12000000000000012     1.2894904060130534
1.331386394577352         0.1364630739991059       -0.1200000000000001      1.813522090215157
1.4953451353591845        0.3971501889237882       -0.12000000000000012     1.1570335398690659
1.6552432270119763        0.13963836654335576      -0.12000000000000012     2.073774271705437
1.5060764989405027        -0.12000000000000016     -0.12000000000000016     1.7398611228214473
2.307279027091497         0.14688427133826235      -0.1200000000000001      2.323559569165989
2.4745928492750653        -0.12000000000000009     -0.12000000000000009     2.2234231618212434
2.1535173576491977        -0.1200000000000001      -0.1200000000000001      2.0827768363380867
1.980274710794727         0.14358173238824073      -0.12000000000000013     2.146905138984455
1.8306817903393902        -0.12000000000000013     -0.12000000000000013     1.8949949421326213
4.520977674052424         0.14585109790375272      -0.12000000000000012     3.1862698188250946
4.366530428966937         -0.12000000000000009     -0.12000000000000009     2.329943624411755
4.210885149833626         0.14701167114544572      -0.1200000000000001      2.6876725414737597
4.0548007643389035        -0.12000000000000012     -0.12000000000000012     2.1483175798221397
4.675721821809123         0.4021739643892557       -0.12000000000000012     2.476500249432735
4.364433779055238         0.40017437261636757      -0.12000000000000013     2.0996771125589118
3.091208880962885         3.0624970289458098       -0.12000000000000013     1.6965777079617326
3.331870064375405         3.1119486304831114       -0.12000000000000012     1.8446891779565615
3.2104578253066673        2.8878729597959336       -0.1200000000000001      1.579246401593699
3.464212051231065         2.853561239722472        -0.12000000000000012     1.5870722797428911
2.6411242510635655        2.955151919756009        -0.12000000000000012     1.4522642733418258
2.8506125897266004        2.99727906032042         -0.12000000000000012     1.6060134057931863
3.0080604986140114        2.8776882148895733       -0.1200000000000001      1.6011949244402945
2.7857991604934473        2.719825460517125        -0.12000000000000012     1.5447458962657288
3.278380775590959         2.707554526585057        -0.1200000000000001      1.4666565943659655
3.4407351817731677        2.59549159516203         -0.12000000000000012     1.2399690387412197
3.0690565765653197        2.6900983239708895       -0.12000000000000013     1.4273264342308403
3.2112956994451385        2.521518488771404        -0.12000000000000013     1.229229047300005
2.94857957419191          2.4751928774365504       -0.12000000000000012     1.2791680002492878
3.5747711380181926        2.4039633602227353       -0.12000000000000012     0.9657932467674758
3.328230730666278         2.3590865633259552       -0.1200000000000001      0.9869509593773018
3.0631426500164283        2.290753403520332        -0.1200000000000001      0.9715943999017126
3.4415854215054202        2.1311831459240405       -0.12000000000000013     0.8109693653457611
3.587132656723579         1.9420258054948811       -0.1200000000000001      0.9487101944591307
3.292062854580686         1.9138263662557597       -0.1200000000000001      0.8144034357303775
3.235148094287295         2.147387234695877        -0.12000000000000012     0.8217629146793959
3.4713038728798846        1.685994214460053        -0.12000000000000012     1.0499647522298217
3.8983143114217307        0.1441124381431688       -0.12000000000000012     2.5024955652244083
3.7420152406170035        -0.12000000000000009     -0.12000000000000009     2.2073354050865657
3.581107338938087         0.14168502302946784      -0.12000000000000013     2.3980280453827034
3.4276121304078804        -0.1200000000000001      -0.1200000000000001      2.291556722976917
3.740363303737421         0.40320908354170637      -0.12000000000000012     1.533278078200975
3.2636936866896145        0.13925207836028752      -0.1200000000000001      2.3980553475196364
3.111583068279553         -0.1200000000000001      -0.1200000000000001      2.2869775836199455
5.3507407363843145        1.927866278698841        -0.1200000000000001      2.296099183190045
5.081490332367468         1.941419348210669        -0.12000000000000012     2.2635407835237036
5.465715986970932         1.6688458520168068       -0.1200000000000001      2.533036523616717
5.621726404758228         1.406028916125393        -0.12000000000000012     2.8937582389965555
4.514843633992157         0.6557901078441599       -0.12000000000000013     2.001952780572554
5.140365055033472         0.6642789096588122       -0.12000000000000013     2.596050884658565
4.828295613266841         0.6598484219001077       -0.1200000000000001      2.2962927650602745
5.299666611841617         0.9162042856818974       -0.12000000000000012     2.5913860863284754
5.14831327594394          1.1783684440345281       -0.12000000000000013     2.4250414240148506
4.988501613040687         0.9188579487487647       -0.12000000000000012     2.394825317680745
5.313794772950375         1.4282032479558753       -0.12000000000000013     2.5090653060494925
5.173387835156912         1.691151665029131        -0.12000000000000012     2.2996645638894258
5.008409018222649         1.436833635188267        -0.12000000000000009     2.3289447742092553
4.674089990297943         0.9114120630896361       -0.12000000000000013     2.1670332255132583
4.367202554852104         0.9046474627656157       -0.1200000000000001      2.0294995632369295
4.52633071790237          1.1569854166675873       -0.12000000000000012     2.2075199867209947
4.840255369377228         1.1719978306063257       -0.12000000000000012     2.286952863880998
4.863993209713671         1.733859305897848        -0.12000000000000012     2.289427343420154
4.859546772485986         2.010989514800653        -0.1200000000000001      2.2136752217589786
4.626271066161195         1.9292641242290627       -0.12000000000000013     2.127460942760383
4.69939666541951          1.433947437246122        -0.12000000000000012     2.2833898313329146
4.3740723830592785        1.4035605746258162       -0.1200000000000001      2.144698562765866
4.539944178272886         1.6729785369939938       -0.12000000000000012     2.190828618057612
3.4685813368451486        3.3773488505417575       -0.12000000000000012     2.2947551202748357
3.62530016556643          3.1439434096451464       -0.1200000000000001      2.065198148465359
3.738906879292229         3.3946404231651104       -0.12000000000000013     2.5194735252603815
4.087408653554392         3.6857026433499107       -0.12000000000000013     2.6030143479655172
4.22707290393104          3.508948304551862        -0.1200000000000001      2.819912462271547
4.00258899591456          3.428773099757349        -0.12000000000000013     2.7805027189868183
3.936233968812777         3.1842082844516892       -0.12000000000000012     2.5033010044069868
3.794652875666272         2.9277326685476734       -0.1200000000000001      1.8273940288416035
3.6878589232219072        2.6558225851002857       -0.12000000000000012     1.3264548880991296
3.962174758045175         2.714021546672275        -0.12000000000000013     1.4425431411178165
3.84257364960483          2.4605914600351637       -0.12000000000000012     1.0546368588270294
4.583414539896722         3.142938874555412        -0.1200000000000001      2.6000697918882745
4.561462434363708         2.89536364717322         -0.1200000000000001      2.2688174969359687
4.09183156355609          2.972928132562536        -0.12000000000000013     2.0825534657307005
4.238057658582357         3.2441280102333394       -0.1200000000000001      2.670074650240069
4.357834448909946         2.968936320073794        -0.12000000000000012     2.2018410064334257
3.8456701911970192        3.6733788318971166       -0.12000000000000013     2.5874344543575276
3.9763306353724612        3.934867168227702        -0.1200000000000001      2.215305023170202
3.871512489212818         4.147969911431518        -0.1200000000000001      1.7312599900180665
3.585880224988867         3.6539883742525476       -0.1200000000000001      2.4386302552648473
3.7069080269991597        3.927136436584463        -0.12000000000000012     2.1464594101146655
3.2861931399255604        4.431129033506564        -0.12000000000000013     0.9510212506219392
3.5110584741880615        4.413070107327383        -0.12000000000000013     0.9980787412116805
3.7277382381308612        4.3398814491182724       -0.12000000000000013     1.260698783826582
3.1738905796929355        4.244075999506168        -0.12000000000000012     1.3898370764632593
3.2109302965514805        3.952804315067202        -0.1200000000000001      1.8088625578147277
3.590576567551361         4.147999879176937        -0.12000000000000015     1.6556901729396962
3.38296290012243          4.191260215297439        -0.12000000000000012     1.5061496140220259
3.4487428906605224        3.9195116866936925       -0.12000000000000013     2.051289274898717
4.660131625759762         2.6792456781529417       -0.1200000000000001      2.1049042229352097
4.438024241514938         2.7742568972488018       -0.12000000000000012     1.9586050560947332
4.230975943691636         2.7469938298567347       -0.1200000000000001      1.6967882571339656
3.6114421474759864        1.5050822067868836       -0.12000000000000015     1.3784466531294004
3.8365760872615153        1.4368845013902372       -0.12000000000000013     1.7035389544785453
3.6149592743449666        1.2288634210755407       -0.12000000000000012     1.5836977373930818
3.71321263531075          2.2199756785239986       -0.12000000000000012     0.852657439765645
3.7443280625310864        1.709026789445639        -0.12000000000000013     1.3266793599085902
4.246164734590526         1.667839568103487        -0.12000000000000012     1.9412189625244087
4.090921754522111         1.4142578046381844       -0.12000000000000012     1.957573219263186
3.982672149904444         1.691608059684567        -0.12000000000000012     1.6241812052578226
3.8845804536058908        2.000502150474943        -0.12000000000000012     1.0840767498830213
4.585983553025359         2.3998552607156136       -0.12000000000000012     1.8022050413753163
3.9483236856154855        2.2704142170099013       -0.12000000000000012     1.0184113035295606
4.092525785165535         2.1110612985419603       -0.12000000000000013     1.2273531798727952
4.139665716160375         1.9119891831493323       -0.1200000000000001      1.5272223181972908
4.487971895657781         2.1462013078863693       -0.12000000000000013     1.7915076630911508
4.401874280816676         1.9145457372995411       -0.12000000000000013     1.9033543855678914
4.28027044512128          2.1030236946546297       -0.1200000000000001      1.4852515512323485
4.411045161307033         2.567911551575389        -0.12000000000000013     1.6041823715218368
4.130871157299086         2.4743419529039974       -0.1200000000000001      1.2887418796459513
4.336928259536009         2.3274611575956947       -0.1200000000000001      1.444102495772734
4.163644487835057         2.2508272923498556       -0.12000000000000013     1.2211408278587599
0.8887440407149034        3.556013683245063        -0.12000000000000013     0.4485462094196655
0.8979899519359629        3.2534474772408792       -0.12000000000000013     0.4340682397227809
1.1432702833976784        3.397239242964555        -0.12000000000000013     1.1656586139323692
1.1470116904779897        3.1003772463450554       -0.12000000000000012     1.0983333166288047
1.368887523687157         3.5298356583919612       -0.12000000000000013     1.5460939310779327
1.9078432619364272        2.9574786327698925       -0.12000000000000013     1.5897672624789412
1.3966836068430244        3.2474325298902493       -0.12000000000000012     1.662374754438897
1.9191551388769241        3.2417145167644357       -0.12000000000000013     1.4802002464038957
1.6579811738220063        3.1068173607741065       -0.1200000000000001      1.7302545581146005
2.086270351421884         4.141731690629158        -0.12000000000000015     1.5936571981087877
1.8054911300861145        4.162577726160462        -0.12000000000000013     1.695394054089076
2.2282693326724177        3.880197785650781        -0.12000000000000013     1.4031509302804979
2.141328868642925         3.6644870009808623       -0.12000000000000013     1.2964795277438914
1.6554045965745923        3.4308456496281985       -0.1200000000000001      1.770747502084398
1.553294043913593         3.6790084241697443       -0.12000000000000012     1.7494619978889396
1.632477836202404         3.9174499909793297       -0.12000000000000012     1.759671843800753
1.9293060766740027        3.840562988386446        -0.12000000000000013     1.4600636872881236
1.744898420210002         3.682161591327988        -0.12000000000000012     1.6645763008535526
1.947478551492758         3.543193105339927        -0.12000000000000013     1.412930125242254
0.8950883456950631        2.6496656795705125       -0.12000000000000012     0.5763285556271541
0.8955368118907021        2.9514393490152737       -0.12000000000000012     0.45142290229330323
1.1459926623391408        2.801225955400226        -0.1200000000000001      1.1002825824706137
1.1414420396148006        2.5050707810131674       -0.1200000000000001      1.174624400476795
1.152263134386891         1.8969578914857186       -0.12000000000000012     1.5179029323812394
0.9073122833307721        2.0370023055330893       -0.12000000000000012     0.8941803300363782
1.1543057831204908        2.198223201322013        -0.12000000000000013     1.359730172277737
0.8930170172916677        2.3479359620509768       -0.12000000000000013     0.7157509922261914
0.6457520797119499        2.1949675804158963       -0.12000000000000012     1.4908252534160031
1.3949443586432742        2.9464762876256874       -0.1200000000000001      1.6425808906222912
1.3905518861328916        2.6475941200028608       -0.12000000000000012     1.6211503060361274
1.6394239713311851        2.7990786211949414       -0.12000000000000012     1.7837401091056602
1.887096116100284         2.6555150168002415       -0.1200000000000001      1.6468245026366912
1.6484120585551036        2.4945405546326946       -0.12000000000000012     1.7908049869045655
2.6944784838810927        2.4379132970493935       -0.12000000000000013     1.353076983189757
2.5575583381975755        2.606760607944132        -0.1200000000000001      1.463849394848618
2.5381520107930386        2.779146276571277        -0.12000000000000012     1.4508430026060908
1.0287512248775503        0.6526131861607295       -0.12000000000000013     1.5668716954269017
2.997965684668828         2.003496235259401        -0.12000000000000012     0.7951184961540346
3.0814305397714508        1.7721008475940188       -0.12000000000000012     0.7666667053435479
2.8279079676889265        2.2397538194200486       -0.12000000000000012     1.0536944356674802
2.5549881696842327        2.1950326886262737       -0.12000000000000012     1.219791276406479
2.415221305568481         2.4282843017633784       -0.12000000000000013     1.4323853714493961
2.343878130797898         2.68268125989973         -0.12000000000000013     1.3948661277040195
2.149418501056062         2.539749328583674        -0.12000000000000012     1.5771951249896174
2.6785084515277644        1.9725412935736113       -0.12000000000000013     0.9168823718943199
2.1910789126849957        2.326093686267601        -0.12000000000000012     1.546112463383464
1.3977915222417348        2.342011983109517        -0.1200000000000001      1.747287988884727
1.4053137814566983        2.0351702619375702       -0.12000000000000012     1.9059332916907976
1.9350671567923305        2.3400661679198422       -0.1200000000000001      1.7862558929618284
1.6351630893647862        2.1772354787355463       -0.12000000000000012     1.9740902713352657
1.6568308266599436        1.8697309055984002       -0.12000000000000013     2.101989944364672
1.879071549860492         2.0167498587958623       -0.12000000000000013     1.919835809818631
1.339773757057085         0.6538608030283706       -0.12000000000000013     1.461719600227801
1.8221719279341109        0.40397614865592296      -0.12000000000000012     1.0819175481315335
1.6652395909062045        0.6627525868577958       -0.12000000000000013     1.2492073399978034
1.391794536740448         1.7586866458432027       -0.12000000000000012     1.9668330890668841
1.638563878429241         1.6143890020936231       -0.12000000000000012     2.039912400464638
1.163731819467133         1.302111114202016        -0.12000000000000012     1.8483170319743623
1.3986025693218649        1.4874412341192276       -0.1200000000000001      1.971416176111525
2.1246908184227498        2.1264254409448564       -0.12000000000000012     1.570045232248258
2.335289476778035         2.2158710153258268       -0.12000000000000013     1.3810629782519661
2.3710660862612505        1.9860109213244226       -0.1200000000000001      1.2306565929366136
1.951220404465077         1.7223946192417552       -0.12000000000000012     1.6599957132351812
2.11711736431032          1.9135697167637222       -0.1200000000000001      1.4884148031629123
2.5070862017114495        1.7190984355060726       -0.1200000000000001      1.001437506079416
2.2437576365858263        1.7173590089052915       -0.12000000000000012     1.185418266583495
1.1759328747312814        0.9424258755354692       -0.12000000000000013     1.7386888119475152
2.0966944503434357        1.4662592319716863       -0.12000000000000013     1.3216637824698418
1.8205953007154425        1.4219635654697744       -0.1200000000000001      1.7124270516504427
1.6034158725598584        1.3864326502205835       -0.12000000000000013     1.9313199948600297
1.4248397943282944        1.2056166582789047       -0.12000000000000013     1.8667872712885796
1.5345751494900912        0.9154425335330882       -0.12000000000000012     1.6195911160089267
1.7092351852322267        1.1814523952137561       -0.12000000000000012     1.753134269776222
1.8458347832651212        0.9262294480167279       -0.1200000000000001      1.486391524827197
2.6340644404952034        0.14318703539683353      -0.12000000000000013     2.4008739303942916
2.793919645537668         -0.1200000000000001      -0.1200000000000001      2.419078579340186
2.950197492948948         0.1381395784643522       -0.12000000000000012     2.3922004125121563
3.4220486317786905        0.40242069100000866      -0.12000000000000012     1.3563121261321536
3.588154741608737         0.6641433100072252       -0.12000000000000012     1.3888630638411767
3.1075182984957683        0.3955986257736015       -0.1200000000000001      1.2784568956432125
2.7954878409366577        0.39921182615632883      -0.12000000000000012     1.2472636239400723
2.4779999599499183        0.41427925097046114      -0.12000000000000012     1.1340753594461968
2.1469222183564076        0.4152761572814462       -0.12000000000000012     1.0588467457482933
1.9962184537025247        0.6724346781152323       -0.12000000000000012     1.1392401838272248
1.9730851900966793        1.1774001532657392       -0.1200000000000001      1.5122436585410617
2.348233345968037         1.482182000522351        -0.1200000000000001      1.1437212202886673
2.3248976676507014        0.6915029066394892       -0.12000000000000012     1.1840235562473582
2.1634295120241984        0.9400635963071035       -0.12000000000000012     1.3980804063193188
2.2498430876207154        1.2018626911869477       -0.12000000000000013     1.403876603960783
2.6373040296716193        0.6848729573052305       -0.12000000000000012     1.3102503614016037
4.221649407247574         1.1582150849153021       -0.12000000000000013     2.0351389971976523
3.921035010075854         1.1845370635810202       -0.12000000000000012     1.8751975745096006
4.0558227402622515        0.40393599407734615      -0.12000000000000012     1.8185441179161952
4.207037343013626         0.6551488617291478       -0.12000000000000012     1.7493294613706158
4.065429772710856         0.9192553269693131       -0.12000000000000012     1.8335409888541108
3.894887629599137         0.6615893619277293       -0.12000000000000013     1.5070792130908623
3.7506581363902027        0.9227657472441555       -0.12000000000000012     1.6431443472719944
2.498401299052881         1.279426422360285        -0.12000000000000013     1.2698889418532453
2.819309299543206         1.7413614800355997       -0.12000000000000012     0.7870687627381565
2.6381091177768563        1.4837225607791695       -0.12000000000000012     0.9808919151139989
2.4987838447920634        0.9916248382592241       -0.12000000000000012     1.4874859048137725
3.2553326941472815        1.631636558546347        -0.12000000000000013     0.9113635565999658
3.3883519653000493        1.4260468732779825       -0.1200000000000001      1.2035651026443779
3.0379186675240093        1.5932898458582418       -0.12000000000000013     0.8483773627066261
3.4479481634464504        0.9297186682131455       -0.12000000000000012     1.55757091083503
3.273206898690677         0.6564487786731963       -0.12000000000000013     1.2973225387916114
2.957674974208437         0.6515706925781148       -0.1200000000000001      1.2733464283680906
3.1247482286246795        1.409543136355357        -0.12000000000000012     1.0494538353889389
3.286935151604307         1.1656497559675287       -0.12000000000000013     1.4148911412942609
3.1257773278595122        0.9028216283833549       -0.12000000000000012     1.4472567029354202
2.817957936272784         0.9263008136156877       -0.12000000000000012     1.4634695271641316
2.9814229471402687        1.1718865865257515       -0.12000000000000012     1.2863166864476334
2.7150996482230565        1.203994290673892        -0.1200000000000001      1.3223504685658736
2.8606989093151762        1.4360421143972244       -0.12000000000000013     1.020454791271958
-0.12000000000000005      5.72                     6.120000000000001        1.7121550099421379
-0.1200000000000001       5.4016290836737          6.120000000000001        2.163933153099475
0.04017034474968724       5.559829655250313        6.360255517124532        1.9834000763214965
-0.12000000000000013      5.0804628515375585       6.120000000000002        1.2102228683783778
0.0478489062055243        5.227832521865856        6.371773359308287        1.6771117640961524
0.206663294623818         5.393336705376182        6.609994941935728        1.5010452466651707
0.37972842975298343       5.220271570247017        6.869592644629476        1.3085423025733391
0.21351101368087233       5.017856894173044        6.620266520521309        1.2987130290389695
0.03317510374700372       4.901717100083675        6.3497626556205065       0.8390388659647078
-0.12000000000000009      4.756476760550462        6.12                     1.2336540921936607
-0.12000000000000012      4.4304654653109425       6.12                     1.6593423422387275
0.0360438118348646        4.589281938623637        6.354065717752298        0.9050189255401371
0.8799999999999998        4.395133059160614        7.619999999999998        0.8052051797014742
0.88                      4.72                     7.619999999999999        0.39914005654798923
0.7240826391368385        4.539694531470458        7.386123958705256        0.6648848594964513
0.7197718376899258        4.880228162310074        7.379657756534887        0.7135186076923553
0.8799999999999999        3.431209541609041        7.620000000000001        1.4446329698062363
0.8799999999999997        3.750504357429313        7.619999999999998        1.1913964035423596
0.742330171052915         3.583874341330305        7.413495256579372        0.9586301899437765
0.8799999999999999        4.071969527419835        7.619999999999998        0.9490452589023889
0.7370012066321118        3.90887242651218         7.405501809948166        0.7133873846161759
0.1484785397907615        4.734253207895528        6.522717809686142        0.6308009859854508
0.5530993015169348        5.046900698483065        7.129648952275401        1.012056555177926
0.398747884161616         4.878524553490491        6.8981218262424235       1.159003061690234
0.2746620688838239        4.7204734632985295       6.711993103325735        0.49786432976821154
0.5645159936425479        4.701878810915377        7.146773990463821        0.8626249484693963
0.7277245603606521        4.214742954760425        7.3915868405409775       0.4996442422078789
0.577895914478653         4.371922568205607        7.16684387171798         0.33820826165278733
0.5946752594861239        3.7358485431414037       7.192012889229185        0.49276924690908275
0.594528671887091         4.062166398015035        7.191793007830636        0.3422705446501417
0.4049253913551177        4.5230264794955195       6.907388087032676        0.3083588331191199
0.4548328534636337        4.18621539613282         6.98224928019545         0.2929977234874575
0.45284603938832446       3.859971618834228        6.979269059082486        0.26249686291934543
0.8800000000000001        2.800000000000004        7.619999999999999        1.6396530789771837
0.8799999999999999        3.1143811062863103       7.62                     1.5832134091134467
0.7415438716989536        2.9398494972053184       7.4123158075484294       1.276899188682512
0.8800000000000001        2.1687904583909616       7.620000000000001        1.6382614322630313
0.8800000000000001        2.485618893713707        7.619999999999999        1.6405849772033705
0.7349324062614132        2.3227489389606255       7.402398609392118        1.3718746566659847
0.30425560331053786       4.230551497131195        6.756383404965806        0.4248646356561965
0.20252996189952144       4.450673168193503        6.603794942849282        0.5484701124391582
0.32155476999764926       3.9703533668691144       6.782332154996474        0.35776161846923565
0.03749893513387391       4.284689162704283        6.356248402700812        1.1692431701487518
0.17493221757604846       4.1314728819083335       6.5623983263640735       0.6751989478820533
0.02711631032389418       3.950142235117731        6.340674465485842        1.465134045122306
-0.12000000000000008      4.104372372248752        6.12                     2.2006670271633655
-0.1200000000000001       3.778279279186564        6.120000000000003        2.5925561693185855
0.45479902646819503       3.521135307636979        6.982198539702292        0.40277554782006236
0.7367044613699395        3.262170998493224        7.405056692054908        1.1405741623116181
0.5982904232428767        3.084640097184544        7.1974356348643145       0.920371317908563
0.5974488782280262        3.3952672232854835       7.196173317342038        0.7345572931543186
0.45685035016180675       3.200497205980717        6.9852755252427094       0.5854860209703587
0.4954809016074727        2.9524955468447165       7.043221352411209        0.8037204507291167
0.6090640259008708        2.8099947652847885       7.213596038851305        1.0622884188173962
0.740470639951645         2.641322272712374        7.4107059599274665       1.3444542394121324
0.5937500013843082        2.4971749219051675       7.190625002076461        1.1107690603736338
0.45202513889188917       2.6789389678853635       6.978037708337833        0.8782053407160672
0.17861530236176915       3.7928293733623586       6.567922953542654        0.76816803304175
0.3166692883756124        3.643206328949006        6.775003932563418        0.39438016541681
-0.1200000000000001       3.452186186124374        6.120000000000003        2.794915342219911
0.027093851360086255      3.604658938839459        6.3406407770401305       1.690786298189555
-0.12000000000000008      3.1260930930621837       6.12                     2.7655946981917103
0.030131819025199014      3.288306787908816        6.345197728537799        1.8394826809196534
0.16516519511247435       3.462556474168034        6.547747792668712        0.9399251942911565
0.31209188943699984       3.29952543353899         6.7681378341555          0.5681213265420978
0.17908143724634595       3.142067344413697        6.568622155869519        0.9952967017857898
-0.1200000000000001       0.19837091632628828      6.12                     0.8604526558897087
-0.12000000000000005      -0.12000000000000005     6.120000000000001        0.47244245767981075
0.04017034474968736       0.04017034474968736      6.360255517124531        0.6589958964925098
0.20666329462381788       0.20666329462381788      6.609994941935726        0.5396863985562611
0.05182644757213767       0.36089161091828886      6.377739671358207        0.6459205609657984
0.719771837689927         0.719771837689927        7.379657756534889        0.09971926287700088
0.88                      0.88                     7.619999999999999        0.19930049179309203
0.72840692851542          1.0439659969760062       7.392610392773129        0.6080057365443606
0.8799999999999999        1.2048669408393367       7.6199999999999966       1.0558749505605272
0.8799999999999999        1.5280304725801805       7.619999999999999        1.4732898721741936
0.7321215552576037        1.3698268431553968       7.398182332886405        0.9877883130033521
0.018080412332075635      2.9518823232528812       6.327120618498115        2.0235018920976056
0.5652363017395131        0.8851566056236853       7.14785445260927         0.3866666182051743
0.37972842975298343       0.37972842975298343      6.869592644629476        0.37700694272164365
0.5530993015169345        0.5530993015169345       7.129648952275399        0.21964278948228785
0.39911002241489557       0.7180894726951736       6.898665033622343        0.2085142021709443
-0.12000000000000012      0.5195371484624323       6.120000000000001        1.0619741074958216
0.580883259354625         1.2164209396534078       7.171324889031936        0.5531205392467253
0.21863840540837012       0.5838009633116316       6.627957608112557        0.3133211013240799
0.273755850798691         0.8727958022067753       6.710633776198035        0.2600454796547144
0.1518809444910698        0.8610461811032609       6.5278214167366055       0.5502066467074995
0.3403850723427899        2.9606939744589176       6.810577608514185        0.6981579849449726
0.025929508134224413      2.617469686803658        6.338894262201337        1.9964702348632344
0.1677373942144894        2.7759034534800806       6.551606091321735        1.1980937566924765
0.3037586910768094        2.598113877822983        6.755638036615213        0.8915472342632015
0.4023921697895543        1.0686694884575587       6.9035882546843315       0.276408777549932
0.20430634476454443       1.1449966475125484       6.606459517146817        0.5923671393464777
0.3086340293341748        1.3545263518386261       6.762951044001262        0.5388370162451621
0.444566554984945         2.3684705545283444       6.966849832477417        0.9498947838042774
0.5899857121890903        2.1754410411689347       7.1849785682836345       1.1180371191139449
0.5861392667966919        1.5454605135093171       7.179208900195038        0.8554094880356153
0.4460787662059258        1.4003872958491466       6.969118149308889        0.5615103778263185
0.45131703664968403       2.0426324666198994       6.9769755549745245       0.9548297904634532
0.45518070090808366       1.7156563405103495       6.982771051362126        0.8168333592765881
0.32417368281204617       1.6035435854320494       6.78626052421807         0.7263465034839203
0.17976300807976384       1.4556356322319324       6.5696445121196465       0.9118361523034881
-0.1200000000000001       2.7999999999999936       6.120000000000001        2.5762334167713896
-0.12000000000000013      2.4739069069378035       6.120000000000002        2.6160020718095196
0.88                      1.8494956425706928       7.62                     1.595016480063985
0.7367086210454037        1.6972457532711647       7.4050629315681045       1.2698040488357578
0.5967484120248472        1.8576901495036975       7.195122618037271        1.051566279231363
0.7358051452214132        2.0024124762512363       7.403707717832119        1.3378545761389757
0.03379052347687658       0.6872114434592351       6.350685785215315        0.822042987122932
0.036427125635841454      1.2949294792603363       6.354640688453763        1.3440052031877785
0.03709219453313224       1.005556654836258        6.355638291799698        1.0920269600676165
-0.12000000000000012      0.843523239449521        6.120000000000003        1.3412487149126857
-0.12000000000000009      1.4956276277512308       6.120000000000001        2.0262849348956924
-0.12000000000000013      1.1695345346890387       6.120000000000003        1.6228429940825244
-0.12000000000000008      2.1478138138756133       6.119999999999999        2.5463870218087927
0.021782698914233067      2.2960791474600146       6.33267404837135         1.9454784519222066
0.3089151271149516        2.247003603502603        6.763372690672426        0.9757268604955329
0.1634787494746126        2.4492543216781417       6.545218124211919        1.2579579366565854
0.028226542818759488      1.6359691872194524       6.34233981422814         1.5917004970411552
-0.12000000000000009      1.821720720813422        6.12                     2.3250286114996404
0.3164552438229675        1.9229037699612739       6.7746828657344516       0.9280506614098402
0.17681625482499613       1.7858814441647393       6.565224382237494        1.1418189902748954
0.026887256783604277      1.975618074616176        6.340330885175407        1.7826072199922915
0.17146829465349875       2.1167330881659843       6.557202441980248        1.2571572748287412
13.795896416703116        -0.12000000000000013     6.120000000000001        14.688928166020915
14.119999999999997        -0.12000000000000005     6.120000000000001        11.956425138856535
13.959893485519382        0.04010651448061643      6.360159771720926        12.961842169945987
13.473208554920177        -0.12000000000000012     6.120000000000002        9.93833008424546
13.625063599746289        0.04117309895447431      6.361759648431713        13.204368221959001
13.793358130559634        0.2066418694403638       6.6099628041605465       10.292717239028638
13.151930230617742        -0.12000000000000012     6.120000000000001        11.521730188509338
13.295265366982727        0.030971467449859125     6.346457201174789        9.231566583794908
13.620135794532032        0.3798642054679633       6.869796308201945        9.197090171629918
13.412641336213888        0.2103064877304839       6.615459731595726        11.012600102579345
12.830359537216946        -0.12000000000000012     6.120000000000002        13.314353506596092
12.98352424000582         0.02953867093547624      6.344308006403215        9.31948086047998
12.505242886168485        -0.12000000000000012     6.120000000000002        14.013993021416754
12.675318740585137        0.035332745469928664     6.3529991182048935       9.476071923910853
13.44675996352274         0.5532400364772514       7.129860054715875        7.4859119347537515
13.277302956646007        0.395049142234373        6.89257371335156         8.169361604983974
13.12526596256917         0.14641331873109276      6.519619978096639        8.029265893405954
13.120560234083179        0.26886260673717777      6.703293910105767        7.1880759609386775
13.280135266068145        0.7198647339318508       7.379797100897775        5.249811668687422
13.111860233048265        0.5567518331642233       7.135127749746335        5.881748410178442
13.12                     0.88                     7.619999999999999        2.236908589739082
12.957333325695323        0.7192707484181526       7.378906122627228        3.7579647137735495
12.805213699023133        0.8799999999999998       7.619999999999997        3.0967066940770493
12.923881678456674        0.3947590828586461       6.892138624287968        5.39421793803338
12.847602108732753        0.19429649677036298      6.5914447451555445       6.589123939699789
12.538227046008068        0.17844778137951628      6.567671672069274        6.739707931390382
12.633436056023559        0.3006252416725178       6.750937862508776        5.368001107136836
12.592026029619172        0.4337825548604686       6.950673832290702        4.552366211783721
12.783644261309252        0.5689635782467418       7.153445367370112        4.221647781863427
12.638292674961498        0.7241009385045836       7.386151407756874        4.089814006545979
12.460379726567893        0.5841379724573814       7.1762069586860715       4.295046607635639
12.320977536878608        0.7263899107551035       7.389584866132654        5.376208244275197
12.493978682792372        0.8799999999999998       7.619999999999997        5.441864147329827
12.186254887228364        0.88                     7.619999999999999        7.759900926098776
12.351947866231521        0.3171981621901079       6.775797243285162        5.270448939176101
12.345697736278888        0.033144606727311135     6.349716910090967        9.902989653554085
12.176461673250703        -0.12000000000000012     6.120000000000003        13.301710868533121
12.197235960431765        0.18471911658391257      6.577078674875869        6.966358742834406
11.879914183833144        0.8800000000000001       7.62                     10.346148247909657
12.020673245318388        0.7301494771934437       7.395224215790164        7.199706186645479
11.715723730474654        0.735946910941798        7.403920366412696        8.311145703821468
11.567772269628898        0.8800000000000001       7.619999999999999        11.159805077029679
12.163949277673717        0.5958840008635158       7.193826001295273        4.992669261176142
12.268626631266628        0.4506238344851577       6.975935751727736        4.643120519011972
12.016813046742016        0.3449244998470714       6.817386749770607        5.346120672950291
11.893015635208773        0.5995137667275576       7.199270650091336        5.746359638625179
12.025383666653193        0.49147934527370546      7.037219017910557        4.921261857538218
12.007862469879639        0.02748358411398444      6.341225376170977        9.991730803863144
11.509738585944175        -0.12000000000000009     6.120000000000001        11.386476443376912
11.843976275018415        -0.1200000000000001      6.120000000000002        12.265895968249724
11.676805006091069        0.03946536552388162      6.3591980482858235       9.53961169570578
11.342862898150745        0.03926656583953844      6.358899848759307        9.180559570564936
11.175500896869941        -0.1200000000000001      6.12                     11.079983654506956
11.755679052418381        0.45801057914546306      6.987015868718194        5.317070167105675
11.832753193863063        0.18624525674784642      6.57936788512177         7.113478456915672
11.674002898078232        0.3240062850387351       6.786009427558103        5.714789345700503
11.487388892182983        0.17906276910558683      6.568594153658379        7.132677879177169
11.566699226862347        0.5896409290347744       7.184461393552161        6.483760623207869
11.436713481527885        0.45287286296304147      6.979309294444562        5.61963317465636
11.24900758774314         0.5871746085566625       7.180761912834993        7.059919903411308
11.39050437225264         0.7269151294098966       7.390372694114844        9.424942751360074
11.081409451553743        0.7210770542715244       7.381615581407286        10.244017380241122
11.249113318410373        0.8799999999999999       7.619999999999998        12.221293234323548
10.923801264594855        0.88                     7.619999999999999        13.05013809881837
10.592427758620985        0.8799999999999996       7.6199999999999966       13.621509903768862
10.751667654014685        0.7180390555182842       7.377058583277425        10.829211410638203
10.933354044804942        0.5809161436535512       7.171374215480325        7.495462610064823
11.101504472769868        0.45409415436125344      6.98114123154188         5.840459900617653
10.42667780268819         0.7179383175080933       7.376907476262139        11.2857949838551
10.260072413662469        0.8799999999999999       7.619999999999998        13.79785339457601
9.927717068703947         0.8799999999999999       7.619999999999997        15.144846698306075
10.094139501787414        0.7179701683177206       7.376955252476579        11.23345477488222
11.32729193021752         0.31801821714026424      6.777027325710397        5.742937246651387
11.149377456711651        0.17632244759124327      6.564483671386865        6.96567412716871
10.84126320779571         -0.12000000000000012     6.120000000000001        10.728572618976443
11.008171029536218        0.03934774675465126      6.359021620131977        8.822695009818966
9.595361723745425         0.8799999999999999       7.619999999999999        13.450242744679917
9.760454396292271         0.7179755870096439       7.376963380514465        11.247974654973047
10.6093765451107          0.5807009236090257       7.171051385413538        7.891370897400002
10.793259830894943        0.44700734461708475      6.970511016925626        5.938531728552332
10.978804702626682        0.31457021294802706      6.77185531942204         5.7602324106058305
10.814973166725672        0.17798716285394134      6.566980744280912        6.7372042168648685
10.6463311708337          0.314180452444597        6.771270678666895        5.6734800317009695
10.67400393788621         0.03945145277459565      6.359177179161895        8.424405774600137
10.483231435149811        0.17730843959206205      6.565962659388093        6.451263069268435
10.507025518721473        -0.12000000000000012     6.120000000000001        10.138316836897916
10.277750451099266        0.5811800882047921       7.171770132307188        8.186909021197907
10.46193085085718         0.44721896253383925      6.970828443800759        6.112148079758376
9.94352650615116          0.5830353262144797       7.174552989321719        8.303651210159904
10.129111271177667        0.4471553498818321       6.9707330248227475       6.286115467133862
10.313167196665411        0.31485726997772123      6.772285904966581        5.599847506247532
9.979110276426347         0.31319860731690374      6.769797910975356        5.548140770681679
10.172787829647238        -0.1200000000000001      6.120000000000001        9.390727761648437
10.339911386066484        0.03879127184307282      6.358186907764609        7.943683128059663
10.0055667198792          0.03935044305558526      6.359025664583379        7.451944576162343
10.162345914345025        0.18058524769205658      6.570877871538085        6.070106831485091
9.826645876494872         0.1777687754604163       6.566653163190624        5.743905063735508
9.429324319617066         0.717732327087486        7.376598490631228        11.195922029470575
9.263006378786903         0.88                     7.62                     12.963921425013233
8.930651033828381         0.8799999999999999       7.619999999999999        12.383708168917778
9.09708408787174          0.7178855328399558       7.376828299259934        10.819687519020961
9.274190562787929         0.5826545680477424       7.173981852071612        8.217356015016124
8.598295688869861         0.8799999999999999       7.62                     11.832942280102055
8.764545721003767         0.7179356779622277       7.37690351694334         10.480015556714067
8.946054828956024         0.5813530117776324       7.172029517666447        7.983363152936522
9.838550140573            -0.1200000000000001      6.120000000000001        8.785131034797473
9.671249578529132         0.03940073466152673      6.35910110199229         7.113143202113403
9.795007583582919         0.4462960610643992       6.969444091596599        6.458328665691969
9.644705418265135         0.31252893982499674      6.768793409737495        5.448297670244508
9.606662818751875         0.5811483848864146       7.1717225773296205       8.333769848916491
9.46208204502401          0.4467560013894229       6.970134002084134        6.329587938691488
9.504312451498764         -0.12000000000000008     6.12                     8.564739175099655
9.493089709542094         0.1789508793080821       6.568426318962123        5.492850685932638
9.17007476242453          -0.12000000000000012     6.120000000000001        8.492297387819525
9.337245621041301         0.03950169562729229      6.359252543440939        6.819168357067329
8.613339462390318         0.5819058125439998       7.172858718816           7.66026159531819
9.128391454960093         0.4468117678655766       6.9702176517983645       6.2055097932636825
9.311091877872915         0.31273272293382487      6.769099084400737        5.360779818327799
8.79529559326797          0.44757180033608074      6.971357700504122        6.017704081830403
9.002928485337526         0.0393680912782053       6.359052136917309        6.539071267441194
8.977253978730094         0.3131733988481986       6.769760098272297        5.209654734897556
9.15855231661148          0.1781753503666722       6.567263025550008        5.292853256088465
8.835837073350294         -0.12000000000000009     6.12                     8.112481685505685
8.432007382325896         0.7178480902415069       7.376772135362258        9.958451104215461
8.265940343911335         0.8799999999999998       7.619999999999998        11.631165071795214
7.933584998952816         0.8799999999999998       7.619999999999998        10.3024936397783
8.099835060238606         0.7177300972687974       7.376595145903194        9.19978818955433
8.280543618918081         0.5823416056431819       7.173512408464772        7.299799517138716
7.601229653994297         0.8799999999999999       7.619999999999998        9.37149118016734
7.767544146190543         0.7178519486503244       7.376777922975485        8.61226139940669
7.946930178188693         0.5810965684399376       7.171644852659906        6.846075502478993
7.268874309035779         0.8799999999999999       7.62                     8.51500088545651
7.435005768280409         0.7178915507187028       7.3768373260780535       7.828724834047858
6.936518964077258         0.8800000000000001       7.619999999999999        7.839222414261807
6.604163619118737         0.8800000000000001       7.62                     7.421687107085899
6.77051406438283          0.7177356679478206       7.376603501921729        6.497315478774191
6.271808274160217         0.8800000000000001       7.62                     6.372779057349149
6.437975418677958         0.7178806121104732       7.376820918165708        5.752818547424283
6.1054370976534384        0.7178875920392535       7.37683138805888         5.259354612261576
5.939452929201694         0.88                     7.619999999999999        5.748876908209303
8.461589794541478         0.4473667319270504       6.971050097890575        5.784946022676945
8.824263873445844         0.17798672679687866      6.566980090195319        5.196578178553518
8.64359958978839          0.3136798026283324       6.770519703942499        5.0166061889838645
8.668611467590777         0.03934706191904898      6.359020592878574        6.143207252387183
8.487927400527004         0.18141220257356327      6.572118303860345        4.880753167656305
8.33429423024282          0.03943844354036602      6.3591576653105495       5.632756315273993
8.501599384276059         -0.12000000000000009     6.119999999999999        7.236614099778341
6.614936156697317         0.5811337344370712       7.171700601655606        4.480816545866447
8.309979542655618         0.31447687483045017      6.771715312245675        4.777068007021053
8.156795238349735         0.17961160196797815      6.569417402951967        4.484855388303202
8.128489975453817         0.44810233343780015      6.9721535001567          5.514946832850977
7.795453898186287         0.4489060390136427       6.9733590585204634       5.110148277756601
7.614546673561824         0.5824279377041991       7.173641906556298        6.186958959841462
8.167361695201826         -0.1200000000000001      6.12                     6.118942091368274
8.000320565272421         0.039461583673086956     6.359192375509631        5.003425714107915
7.833124006127595         -0.1200000000000001      6.120000000000001        5.447908749804093
7.461924754865699         0.4490885399375432       6.973632809906315        4.515245226846893
6.794549048808626         0.4483106010071084       6.972465901510662        3.470415848741453
6.640249054178836         0.3141195509061715       6.771179326359258        2.500772802050935
6.974186371631241         0.31421398006999424      6.771320970104991        2.941446247934566
6.8203424099914045        0.1798555040903363       6.569783256135505        2.578607847842215
7.153842822379481         0.1787104911082013       6.568065736662303        2.990250260360265
7.308409869690197         0.3146862895857666       6.77202943437865         3.492508569978662
7.822364674541793         0.17894242541383124      6.568413638120746        4.022991265867408
7.976104629265086         0.3143444640626933       6.771516696094039        4.371427274963487
7.642292083308326         0.3145841932335119       6.771876289850268        3.9659806713477814
7.485384354522913         0.178932932134381        6.5683993982015725       3.4882695131880177
7.666003427302881         0.03937339169614641      6.35906008754422         4.406868282675252
7.102467178641433         0.7177933086190506       7.376689962928575        7.185454731983139
6.9482829615217145        0.5821141921006701       7.1731712881510035       5.027551785674554
7.2815999181004525        0.5828820198868122       7.174323029830218        5.615141443119843
7.128113942645703         0.44853981529880876      6.972809722948212        3.997150132027375
5.6071653599832345        0.88                     7.620000000000001        5.126844425542937
5.772944059042922         0.7177699039608005       7.376654855941199        4.722957792487867
6.281046608608085         0.5790391577198158       7.168558736579723        3.9126978882771937
6.460607480221565         0.4474497023366076       6.971174553504911        3.002899770189804
5.948333338459047         0.5798196101929425       7.169729415289413        3.4227731274541977
6.12666790241186          0.44689247134522375      6.970338707017834        2.5137237462674054
5.276734784043856         0.88                     7.62                     4.544532100535862
4.948922296225355         0.88                     7.620000000000001        4.0613650372249355
5.113192020194309         0.7199788434514347       7.379968265177151        3.639146659812511
5.442212539147172         0.7185275770421531       7.377791365563228        4.143715418304982
6.4853556275594535        0.17838357310352834      6.567575359655293        2.1894022175136
6.305924251506319         0.3135615744463368       6.770342361669506        1.996990622936676
7.498886317053358         -0.1200000000000001      6.12                     4.813924872318781
7.331686351525784         0.03939767574413301      6.3590965136162          3.835568358446091
7.1646486279791235        -0.12000000000000009     6.120000000000001        4.412540629359505
6.997520000559952         0.03947978614465597      6.359219679216984        3.336960348223028
6.6633794087902425        0.03940111753629649      6.359101676304445        3.058719470907185
6.496173249830655         -0.12000000000000013     6.120000000000002        3.8991590681164947
6.830410938904889         -0.12000000000000012     6.119999999999999        4.144832078295188
0.88                      0.88                     7.619999999999999        0.23718589689042752
0.719771837689927         0.719771837689927        7.379657756534889        0.10411638560905528
1.0315008261121656        0.7251740941999992       7.387761141299999        0.7831587724906669
1.195737166078728         0.8799999999999999       7.619999999999999        0.9022955466528075
0.04017034474968736       0.04017034474968736      6.360255517124531        0.5646924766409884
-0.12000000000000005      -0.12000000000000005     6.120000000000001        0.5840141257316186
0.2038709053957503        -0.12000000000000016     6.120000000000004        0.7221654156692705
0.20666329462381788       0.20666329462381788      6.609994941935726        0.5359366038314518
0.36837998341901157       0.04641845160036785      6.369627677400553        0.5152229107890077
0.37972842975298343       0.37972842975298343      6.869592644629476        0.37283276722360686
0.5810466581586675        0.21175020003533135      6.617625300052997        0.25806712900988604
0.5530993015169345        0.5530993015169345       7.129648952275399        0.22381108335261926
0.725315305845463         0.3955337919142055       6.8933006878713075       0.34773835282850857
0.8772582129594393        0.2704709871196552       6.705706480679483        0.3785407202873508
0.883102893002782         0.5562549060427152       7.134382359064072        0.6550542183756217
1.0773617674940148        0.3954377506937199       6.89315662604058         0.6122009918950228
1.204024094214417         0.5700650592605112       7.155097588890767        0.8630101276081367
1.5096719062063673        0.8799999999999999       7.619999999999999        1.354585542942529
1.3555211706051393        0.7246727500029687       7.387009125004451        1.0304042292416362
1.670214301223513         0.7266675798776353       7.390001369816452        1.1093888704782993
1.8218145097617664        0.88                     7.619999999999999        1.6009815558041403
2.1320943601061013        0.88                     7.619999999999998        1.7330728479679423
1.9770641529875896        0.7275706200559723       7.391355930083957        1.1035606249534409
1.8344647646686485        0.5982875892852678       7.197431383927901        0.9631307017017501
1.5164793114307438        0.5855406030811388       7.178310904621707        1.0382919093852678
1.3982190726164179        0.44448313489068486      6.966724702336027        0.8891420827218609
2.271882593488236         0.7346685338795345       7.4020028008193          1.2260804240832601
2.440658430215936         0.88                     7.619999999999998        1.8092060947951192
2.7475407265787752        0.8799999999999999       7.619999999999999        2.0318637641327437
2.584913039409241         0.7323635237307664       7.398545285596149        1.3560091153819853
6.329062327232823         0.03937200243068155      6.359058003646023        2.9457365981536987
6.161935560756414         -0.12000000000000012     6.119999999999999        3.809613699989996
5.616186282929342         0.5803536019770479       7.170530402965572        2.997760393899926
5.28595647752694          0.5814454129894726       7.172168119484207        2.6061253832478615
5.461158190747371         0.4479229004014746       6.9718843506022115       1.745396517797493
5.129472657814901         0.44754189027328434      6.971312835409925        1.4950861246348504
6.152590759452924         0.1808592166371476       6.5712888249557215       1.9263077947311007
5.827697871682178         -0.1200000000000001      6.120000000000001        3.9786854895465766
5.994745201906298         0.03945535434418125      6.359183031516273        2.889207968541298
5.793518617755255         0.44728893539453535      6.970933403091803        2.0568818046434907
5.97222191584572          0.31366493234934223      6.7704973985240136       1.6267612981399997
5.817234443346702         0.17888059031723808      6.568320885475858        1.7002789420107438
5.638366736915065         0.3136574351258444       6.7704861526887665       1.281470956236512
5.306256584894124         0.3155333029049346       6.773299954357402        1.066855203870101
5.483032533859827         0.1786539493875418       6.567980924081313        1.4867860109810638
5.660767644462973         0.0394448862176669       6.3591673293265005       2.7378045165589384
4.623707152728823         0.8799999999999999       7.62                     4.18020208105984
4.301136472859612         0.8799999999999998       7.62                     3.2506835896501602
4.4611276149856405        0.722513529900528        7.383770294850791        2.850368391890111
4.956831597127845         0.5828367132723735       7.17425506990856         2.27497457904312
4.786517248948562         0.7212580039743152       7.381887005961471        3.1671002178358223
4.799563923917591         0.44829135262868053      6.972437028943021        1.353773476676104
5.151366317991561         0.18325006880563383      6.574875103208451        1.278696186688109
4.974022887315966         0.31604173535952473      6.774062603039287        0.9453561717181923
5.493460182607938         -0.12000000000000009     6.119999999999999        4.004886336752874
5.327714875679859         0.039300461660173466     6.358950692490261        2.415969537398332
4.992133370246809         0.0393627523772328       6.35904412856585         2.066893500204604
0.5258576480686799        -0.12000000000000013     6.120000000000001        0.8380193839429205
5.159222493533703         -0.1200000000000001      6.120000000000001        3.479507950738112
3.982566522812604         0.8799999999999999       7.619999999999999        2.97844359455187
4.138377954538396         0.7242179329264794       7.386326899389719        2.5658591849102805
3.6683614791125967        0.8799999999999998       7.619999999999999        2.7426167781591797
3.824879141780533         0.7262401741362347       7.3893602612043505       2.3200108901576804
3.9810649097885027        0.5894579718667042       7.184186957800057        1.5463987803045551
4.302145113193922         0.5864659953626471       7.17969899304397         1.762775082123052
4.817855690173008         0.18351782897564445      6.575276743463467        1.1746566372465432
4.628849573653363         0.5864975976756526       7.179746396513479        2.0102067352229973
4.469793887165779         0.45007496741887065      6.975112451128304        1.2187979157235134
4.642667653554673         0.31612663952530984      6.774189959287964        0.9041667398615424
4.484866419872329         0.1838527263791302       6.575779089568696        1.0952191057658578
1.3418651984228012        0.3107568875728729       6.766135331359308        0.7098630514036365
0.7002862620196005        0.03308640523245095      6.3496296078486765       0.7125822746829366
1.136913447916507         0.1962369192030358       6.594355378804554        0.6043369155991108
0.8656560089482216        0.14503126891241483      6.517546903368624        0.5054794500648807
3.3584615357188388        0.8799999999999999       7.619999999999999        2.5151076235858025
3.510483271313375         0.7317738342996145       7.39766075144942         2.0872601227608407
3.0527504154042164        0.88                     7.619999999999999        2.2802431677283366
2.8975490578691545        0.7301625723598822       7.395243858539823        1.5796846616387377
2.724254526101879         0.5890972334158774       7.183645850123816        0.7790822024649127
3.205867529339932         0.7302395119078622       7.395359267861792        1.8409757725844447
1.4482897047954755        0.18061546233557602      6.570923193503365        0.7063260600695104
3.6636724375524365        0.5889252361622526       7.183387854243377        1.3411435913477032
3.8137987497170034        0.4526812586118792       6.979021887917819        0.9604579722120258
2.4118328483043188        0.5899256254414249       7.184888438162137        0.6817868674424105
2.1019579969926667        0.5996386238457057       7.199457935768557        0.7909943822269886
1.970511734110063         0.49247419247935253      7.038711288719028        0.8412057802873616
1.723077119270096         0.45281931779169343      6.97922897668754         0.9797171744430458
1.636183078722596         0.32100685492003256      6.781510282380049        0.869278100982576
3.346879319540104         0.5924637031727733       7.188695554759159        1.1651496593982118
2.2134525746422264        0.4589432147368867       6.98841482210533         0.6587158545555535
3.037505593261902         0.5939083438465257       7.190862515769789        0.9779130266156694
2.5287065910785924        0.46226101563513144      6.993391523452697        0.5465447439716183
2.8401790465384864        0.45869058514826727      6.988035877722401        0.6094536006418414
3.4973195218976794        0.45296417675480294      6.9794462651322045       0.8475318383395809
3.6578801046838594        0.319126266650097        6.778689399975146        0.8551896220341613
4.323845020899549         0.03940005997833322      6.359100089967501        1.4938131748296948
4.657816247543034         0.039490441149245395     6.359235661723869        1.726297717704875
4.824984804459464         -0.1200000000000001      6.12                     2.6549166275595195
1.0108326415123348        0.033307372303010827     6.349961058454517        0.758084879791631
0.8459711893898837        -0.12000000000000013     6.120000000000002        0.8975547435446041
1.1662350857816581        -0.12000000000000013     6.120000000000002        0.9017090230356954
3.9895278472582683        0.039343320942636        6.359014981413954        1.3544635870118047
4.152141924189968         0.18424387865666136      6.576365817984993        1.0416437497614595
3.820752406863526         0.18465710055172552      6.576985650827588        1.0301810600942023
4.140137015965413         0.45302149566403366      6.979532243496049        1.0763194779250773
4.3125855950392324        0.31679347394503415      6.775190210917552        0.8964991191064643
3.9818584620755466        0.31764725675747746      6.7764708851362165       0.8826754829422819
4.490747115385227         -0.12000000000000012     6.120000000000001        1.9997403112218748
1.3020073605305726        0.03494088239764183      6.352411323596463        0.7522329244127524
1.628380975682798         0.03655926262525397      6.354838893937883        0.8270045166564124
1.783627602126983         0.1864027031082818       6.579604054662422        0.8735943089308887
1.9724916985424912        0.34657938046008807      6.819869070690132        0.8683808445423458
2.3052942872772473        0.3252680906051293       6.787902135907695        0.7698430385115081
3.175542798662268         0.45129385311183273      6.976940779667748        0.7229851361515314
3.326990466683034         0.31825725635942703      6.7773858845391395       0.8140324293890843
2.149369151982382         0.18711727676266354      6.5806759151439955       0.9498606335000646
2.4851570760115673        0.18308629039186802      6.574629435587802        1.0096272664552841
2.6593594852871885        0.3206230391528031       6.780934558729205        0.7610654175336382
2.991215153242139         0.31911831944410507      6.7786774791661575       0.7664909960598217
3.154447520463191         0.18360887677668516      6.5754133151650285       1.018432233545716
2.8282671761133575        0.18711928374060532      6.580678925610908        1.012402365273294
4.1565094263109925        -0.12000000000000009     6.12                     1.690954379035393
3.4897996350950704        0.18322847257757124      6.574842708866358        1.0311878154765852
3.655210865616656         0.03939895726218308      6.3590984358932765       1.303646154148614
3.321035644329909         0.039461424451000995     6.359192136676501        1.2876663546991052
2.9869092226829603        0.03934390393013294      6.3590158558951995       1.2643581629051774
2.6525921993439585        0.03934245960689475      6.359013689410343        1.2407989981242171
2.31934882755439          0.03943112362729559      6.359146685440943        1.1844713546669563
1.4904333353486767        -0.12000000000000016     6.120000000000002        0.9906751966013759
3.8222717372367585        -0.12000000000000009     6.12                     1.5821327744434825
1.9731241506432162        0.029085379716346463     6.34362806957452         1.0267668215781869
1.818701078148024         -0.12000000000000015     6.120000000000002        1.1208508337270724
3.4880340481625245        -0.12000000000000008     6.119999999999999        1.5360094685842025
3.1537963590882923        -0.12000000000000009     6.12                     1.4795843923868144
2.819558670014061         -0.12000000000000012     6.120000000000002        1.377685708272188
2.151083291865596         -0.12000000000000012     6.120000000000001        1.2267007977925288
2.4853209809398282        -0.1200000000000001      6.120000000000001        1.2927166229780143
14.120000000000001        5.72                     -0.12000000000000012     0.7551599517734897
13.796850567698348        5.719999999999999        -0.12000000000000012     1.6800780099743013
13.917746347298664        5.72                     0.1007801520186713       1.6557059240137928
14.120000000000005        5.72                     0.19818713828680729      1.5777263365140206
14.12                     5.719999999999999        0.5142814157126461       3.571723136999765
13.894266449384082        5.72                     0.3641619019623441       3.995980891170735
13.472554261108353        5.72                     -0.12000000000000013     3.5964898326829595
13.637796035722879        5.72                     0.1691003742836492       4.355249541525779
13.14710700991304         5.72                     -0.12000000000000012     6.769108345070002
13.302152151670992        5.72                     0.1553877945871842       7.10825975046605
13.436919284284288        5.72                     0.3903840824913307       6.788984862026109
14.12                     5.719999999999999        0.8282965979709327       6.950989173874999
13.891529919980101        5.72                     0.6618345031923449       7.433318371510095
13.676526113370203        5.72                     0.496335278402619        6.047801069196905
14.120000000000003        5.72                     1.1402463602118413       9.687493563188633
13.869193021095269        5.72                     0.9670124163210422       11.059090614346985
12.820508388619102        5.719999999999997        -0.12000000000000009     8.575118661527204
12.996767279797615        5.720000000000001        0.1568954421546014       9.724712785984847
13.410386743958378        5.719999999999999        0.6475329673613417       7.888531310139483
13.1629269259753          5.72                     0.4497769121570161       7.76722934300591
14.120000000000005        5.72                     1.4504192454300375       12.315548915159276
13.853660326059781        5.72                     1.2953328028209417       15.15474483110017
13.869435447922328        5.72                     1.6039410390500253       18.918124153172233
14.120000000000003        5.720000000000001        1.7593903919750562       13.959167076658517
13.610295578496201        5.720000000000001        1.454754919766022        9.857327889282434
14.120000000000005        5.720000000000001        2.0671753412589564       16.239683563570654
13.865899192367559        5.719999999999999        1.9128899843534102       20.674605798730827
13.614478066119236        5.72                     1.7619965926126921       11.401702158644254
14.120000000000005        5.72                     2.3737786473121223       18.179057531557792
13.867599609811768        5.72                     2.222384847870142        24.516522636784
14.120000000000001        5.720000000000001        3.2939447624984637       21.187357923215604
14.120000000000001        5.72                     2.9862506333614127       22.603407851007262
13.868555633648967        5.720000000000001        3.140097697929938        29.200587111349293
14.120000000000003        5.72                     3.6026768114781027       20.671567741661335
13.868241030916197        5.719999999999999        3.4483107869882828       29.35967858033987
14.119999999999997        5.72                     6.120000000000001        6.684437352986797
14.120000000000001        5.720000000000001        5.801199352574458        7.088151893272486
13.890027734824272        5.720000000000001        5.9176156295054          6.7511027061723325
14.120000000000003        5.720000000000002        5.483343319831899        9.959020750221327
13.832203456055751        5.720000000000001        5.626562699128997        9.213473168393039
14.12                     5.72                     5.166429102854325        13.598500038297862
13.86343690608914         5.72                     5.304330942123107        14.85431325741372
14.119999999999997        5.719999999999998        4.850672821585228        15.095923422037222
13.861850380238575        5.72                     5.0056362626803805       18.859503761034937
14.120000000000003        5.72                     3.9124807194795865       19.724652406829247
13.865668657469783        5.72                     3.75881797770719         28.657172089887112
14.120000000000005        5.7200000000000015       4.2237049670431          18.01894961906393
13.869709504959822        5.72                     4.0681917277784          27.261709952545967
14.120000000000001        5.72                     4.536433244939731        16.634678505388887
13.865863965162028        5.72                     4.378947121713354        23.913618760386314
13.862162822840071        5.72                     4.693553033262477        22.16219002158444
13.629640229268503        5.72                     5.88982630235488         5.188672910079153
13.616423312282844        5.719999999999999        0.8090990532544802       7.772519103346799
13.59851968802899         5.72                     1.1395617996815468       8.688955814803997
13.176689153747821        5.72                     0.7213494111635487       8.443191125193502
13.338455399167037        5.719999999999999        1.2921115614640142       8.089008899955552
11.84768662757108         5.72                     -0.1200000000000001      12.395670888756966
11.527063441306552        5.720000000000001        -0.12000000000000012     12.870450265841418
11.69423058580023         5.720000000000001        0.1406756412605823       17.065574016680884
11.208239076369152        5.720000000000001        -0.12000000000000012     13.609659348625167
11.37384314187844         5.720000000000001        0.13556554303765322      17.267461415178868
10.891097877824244        5.720000000000001        -0.12000000000000012     12.002081402977248
11.056417020735136        5.72                     0.1367847790838037       16.830772994578492
12.494398758081823        5.719999999999999        -0.12000000000000009     10.170994945885498
12.665724413699131        5.72                     0.1356485736776074       12.753362109920316
12.170128295197225        5.719999999999999        -0.12000000000000013     11.107432597183845
12.02211756393436         5.720000000000001        0.14538707598483835      15.468771234554936
12.345296327284371        5.72                     0.13610129077827837      14.731505186910193
11.53352237745091         5.720000000000001        0.3938886450499246       8.85568991258699
11.857060747426736        5.719999999999999        0.406573953750208        8.332016626519342
12.839581718755367        5.72                     0.4076809914526574       7.866458093078009
12.944449032152754        5.72                     0.6719373665581725       8.23856210546116
12.174071770844439        5.72                     0.4003988306631081       8.031467061450652
12.504011848145938        5.72                     0.3949707251804395       7.997060725656944
12.653547199175247        5.72                     0.6618471368933663       7.422321940986428
12.80730897915543         5.72                     0.9409790757406777       8.41137188160114
13.329165766638448        5.72                     0.9626137886408239       8.508752260888011
13.05479255020131         5.72                     0.8814473391355633       8.67505557574318
13.046063273541671        5.72                     1.1339751375176794       8.678906947328402
12.827456646511358        5.72                     1.1528769220017687       8.57894534633145
12.845170371229932        5.72                     1.339794057088945        8.663490546328967
13.119921676230543        5.72                     1.45683450851812         7.990211331892232
13.376295943779322        5.720000000000001        1.5995566270302155       7.590310064227015
13.105500964975931        5.719999999999999        1.7685708454086608       6.818451331778245
13.353860205392245        5.72                     1.9156786433974804       6.893095474085285
13.613900377070399        5.72                     2.0713686201010617       12.598589086502804
14.120000000000001        5.719999999999998        2.6795909347057747       19.741225983406128
13.86886917872534         5.72                     2.8329207840335933       28.373802096614195
13.86929203566872         5.719999999999999        2.52696440732022         26.72451855399412
13.368165173063263        5.72                     2.2223668227809696       7.064106100717563
13.617612510803465        5.72                     2.375137050169004        13.83679845957878
13.619477948257094        5.719999999999999        2.6811371736052605       14.81592072991264
13.36778298347635         5.720000000000001        2.5295179064161952       7.183464091428122
13.617424894777262        5.72                     2.98625274396525         15.32853160031695
13.61679674696812         5.72                     3.2939474248575253       15.635197054746854
13.36887933792768         5.719999999999999        2.8363626403258633       7.366359144731095
13.116746639093792        5.72                     2.6865600083774086       2.9692588735534593
13.112115548600675        5.72                     2.3766162691915014       4.083288405473344
13.113360837332337        5.72                     2.0694233171805476       5.469741029632325
12.870519192285752        5.72                     1.9289737453647322       7.1551418599201755
13.613472425213411        5.72                     3.598262279021071        15.385947930245253
13.608162109396332        5.719999999999999        3.9051886532278557       14.657687141652241
13.356298020470486        5.72                     3.751834300486294        7.571187317284483
13.11851666975082         5.72                     2.987200264217397        2.335554507865067
13.364074623583255        5.72                     3.1395864888509326       7.214469065674328
13.36673939069478         5.72                     3.4439765739433663       7.569155234619842
13.111034869566952        5.72                     3.5902592198935475       3.8291043345141147
13.113225628973925        5.719999999999999        3.2887414409172604       2.6715598125425775
13.799278175139968        5.72                     6.120000000000001        7.994991848897637
13.324868267755303        5.72                     5.861912603237204        7.6342097375722915
13.497073488352612        5.719999999999999        5.606906414359745        8.070414684897493
13.636975282943434        5.72                     5.390762669278776        8.290431008731314
13.614768284802453        5.72                     5.143855042906908        9.543927816133884
13.606890125890612        5.72                     4.8505950349259574       11.136566729331804
13.356431746127246        5.72                     4.988990461331082        9.082791992136315
13.35073583969546         5.72                     4.062636939031369        7.962903974425763
13.612797748218384        5.72                     4.223339498868175        13.485004846984737
13.60350179232743         5.72                     4.539165785312571        12.52226533470676
13.34952063569361         5.720000000000001        4.38705412207516         8.377624659897938
13.078896180960461        5.720000000000001        4.220711105950483        6.964690703051446
13.350532222469749        5.72                     4.69723656439861         8.65883191646911
13.323587622498325        5.72                     5.311920589561246        9.589550038139354
13.155367002886813        5.72                     5.568076614533574        10.512049907571233
13.148242046440997        5.720000000000001        6.120000000000002        5.133236590054846
13.475360177487504        5.72                     6.120000000000002        4.093083887051659
12.61928370217037         5.72                     1.1737590057615965       8.484771140895184
12.863173500109005        5.72                     1.6320044227352501       8.218390581133912
12.619694932903322        5.72                     1.494446161305278        8.851981307909382
12.400601019528942        5.72                     1.371740997107312        8.457394602489071
12.16625395773527         5.719999999999999        1.3911471011229186       8.246566683957818
12.340938768787252        5.72                     1.6259702279367365       9.11669752207414
12.340399177172106        5.720000000000001        0.6562026624122383       6.280955759588533
12.489415484474517        5.72                     0.9112906573571111       7.309367517785307
12.315569386626239        5.72                     1.1611417668142492       7.580961808643636
10.575607475019456        5.72                     -0.12000000000000012     11.25438509452365
10.742034285563463        5.72                     0.13915603160558643      16.2805999843865
10.26175927516834         5.720000000000001        -0.12000000000000012     10.776200023299834
10.427627619210023        5.719999999999999        0.14219772536414155      15.685416505430808
10.585305324960315        5.72                     0.4001813023882206       9.268735511449995
12.017663917817181        5.72                     0.6530737587705988       5.292536984163365
11.698940659483148        5.719999999999999        0.6615923137054484       4.359058716394327
12.16464534203981         5.72                     0.9086527042733068       5.744583605953438
11.994551849383239        5.72                     1.1724429774677279       6.2965174449072485
11.211772787681607        5.720000000000001        0.3942966598804336       9.050841875652596
10.898332970941333        5.719999999999999        0.39405784293854307      9.308406769389174
11.872262016358153        5.72                     1.4408934078089297       7.2746993627275245
11.633586458364334        5.72                     1.509782805805624        7.015695494140152
11.765591556142347        5.72                     1.7026985444301102       8.458625405845842
11.836498554816432        5.719999999999999        0.9243587794613619       4.247801969939285
11.642376752420585        5.72                     1.222251316450179        5.275631612799785
11.504886697613701        5.72                     0.9221604136581174       2.8752548716090494
11.05292879085754         5.72                     0.6482548519191091       4.644699825824804
11.368973319945862        5.72                     0.655304920283061        4.3206673608073585
11.197867147674465        5.72                     0.9137415682140397       2.03939930948702
12.632742618425032        5.719999999999999        1.7934715941122747       8.702271683897886
12.624149424864624        5.72                     2.0859752285652315       8.273901799305564
12.865467156316228        5.72                     2.231367726450573        6.057804900246559
12.861031696221684        5.72                     2.532193438117183        5.035356979410923
12.614103185558445        5.720000000000001        2.384659365956468        7.748752108820395
12.380345101942616        5.720000000000001        2.2433666811838577       9.375539218747125
12.39883315723321         5.72                     1.952585291401309        9.191379358915528
12.017473065136834        5.72                     1.6679988101312295       8.894727181604473
12.153898859553275        5.719999999999999        1.8634377673688862       9.495699453091117
12.371882327578048        5.72                     2.5391869485775818       9.33472235326471
12.872088979398015        5.720000000000001        2.838358873474661        4.361101904372407
12.616600551067954        5.72                     2.687240326152975        7.345621196300406
12.36737756064124         5.719999999999999        2.8402933606142264       9.388991884192226
12.62059457710287         5.72                     2.9889644199439873       7.450169855290713
12.377020107562803        5.720000000000001        3.134935281392908        9.646731867477927
12.364964284043554        5.72                     3.424002972041014        9.985008174433801
12.121008920961675        5.720000000000001        3.2766762291303806       11.085531459525859
13.089429053391706        5.72                     3.900490019641468        5.246895114320769
12.848207602545262        5.719999999999999        3.7203736334624806       6.174069303662143
12.789571721986817        5.720000000000001        4.049347077173094        8.225597665926738
12.86634371925624         5.72                     3.1377448449231786       4.681733479815254
12.616570260884787        5.72                     3.285618054460819        7.806711821583129
12.860250005870522        5.719999999999999        3.434207036533177        5.316414439151601
12.606964607795224        5.720000000000001        3.5638579423892516       8.316289025248352
12.833652818114468        5.72                     4.3816249748862175       9.141992051809474
12.995113443003236        5.72                     5.313582308299923        11.158178430718676
13.124386184351634        5.719999999999999        5.091410684746215        10.321462027832183
13.097984018416335        5.720000000000001        4.542924198639184        8.495457503473094
13.092982273351097        5.72                     4.838737342682771        9.823213419010171
12.87284253320759         5.720000000000001        4.680360617688042        10.11593702382627
12.649882283748592        5.72                     4.534482875668987        10.47894209912661
12.825348881723516        5.72                     5.029546677229041        11.27885820307734
12.829179236241371        5.72                     5.571353757302762        10.512999779651212
12.993193186918006        5.72                     5.838547759729945        8.587138119871986
12.819902301182047        5.719999999999998        6.120000000000001        6.970811278154858
12.491562555923101        5.719999999999997        6.119999999999999        8.557497157807354
12.661542346147622        5.720000000000001        5.851024809817294        9.002668776281558
12.669324141568191        5.719999999999999        5.3150524783863595       10.92269571671543
12.333758204857137        5.719999999999999        5.852159807727275        9.905328594818387
12.496580746606842        5.720000000000001        5.5817503772966495       8.983294414523288
12.163222810664157        5.719999999999999        6.120000000000001        9.419293005605965
11.834883065405212        5.719999999999999        6.120000000000001        11.08872148511013
12.00690170032336         5.719999999999999        5.844913337122241        11.404448914893683
9.949544730212033         5.72                     -0.12000000000000012     10.237610398409574
10.112376736159836        5.72                     0.14148915556444708      15.137355013608984
10.271440924426745        5.720000000000001        0.4063228674866779       9.07226008158064
9.7939633369528           5.72                     0.14822662630180128      13.82138516279838
9.638381943693563         5.719999999999998        -0.12000000000000012     10.093450004447945
9.482911808076379         5.719999999999999        0.14804133745978731      14.111123480130205
9.327441672459194         5.719999999999999        -0.12000000000000009     10.164591879107212
9.172079446613852         5.72                     0.14785836490987947      13.728163358208262
9.016717220768511         5.72                     -0.1200000000000001      10.049301323911264
11.887783193438976        5.72                     1.9501237435419565       9.718127110831166
12.147607263469032        5.72                     2.1092129235176222       10.002589441090484
12.13260430707034         5.72                     2.401182808482303        10.326538637017327
12.118327641354028        5.72                     2.6998054395632014       10.5651507343439
12.132229935691564        5.72                     2.992128202801916        10.735410031155707
11.897041445215772        5.72                     2.2742766497210765       10.392023409227855
11.890596792153865        5.72                     2.852338242271845        11.189539557473525
11.676482288257958        5.72                     2.15207736230012         9.969117922509525
11.588938501143739        5.72                     1.9463622753968295       9.08573433525308
11.458985719886474        5.72                     2.1773893517933347       9.722649934174035
9.95118742215042          5.720000000000001        0.40805854415903875      8.535663574570401
10.11313888698173         5.719999999999999        0.6703057191599321       5.180322664349046
10.893513507319827        5.72                     0.9058726005040869       2.022542406756895
10.428495665257703        5.72                     0.6613555677741044       5.151120775472512
10.740080405592488        5.72                     0.65273329123792         5.019057162244313
10.584751427167966        5.72                     0.9113025163081465       2.313487808499169
11.48830252819339         5.72                     1.7020519872408162       7.733217759808277
11.357849493477602        5.72                     1.9543221882600958       8.62887965786249
11.422684521971798        5.719999999999999        1.432248192448689        5.960720016549594
11.272453544065382        5.72                     1.6772918424297298       7.156774161253089
11.330324156162858        5.720000000000001        1.170909411500871        3.7696421572813357
11.171647557378257        5.72                     1.4103750089150975       5.133472655929079
11.036413537805414        5.72                     1.1606924733903887       2.8505969409786
10.26856196664524         5.72                     0.9298069024273237       2.5568366809327805
10.733380051936711        5.720000000000001        1.159458307504531        2.4106243735008763
12.165389200085203        5.72                     5.581645627839908        7.144035678246515
12.330960011335769        5.719999999999999        5.316600957046966        9.177871953808244
12.584424091203575        5.719999999999999        4.771555072169348        11.177623270241781
12.433155620014848        5.720000000000001        4.547003487691089        11.089200513053038
12.472736379663672        5.720000000000001        5.04993344415566         10.886015655038904
12.161066817876167        5.72                     5.0658512814205725       9.487176347057767
12.32010634014806         5.719999999999999        4.81226141679833         10.932072828979202
12.18219929879692         5.72                     4.567488288739898        11.14148775151886
12.036665408641637        5.72                     4.834069270794723        10.050810459156578
12.010895064628368        5.72                     5.325604002802477        6.712267188624786
11.85833561828734         5.72                     5.062348614487475        7.779791974521743
11.507326919149381        5.72                     6.120000000000002        12.348756452481114
11.681626118785337        5.72                     5.850394703907124        12.25697065523085
11.849912227570409        5.72                     5.584199293255465        5.832071524622511
11.685225245353651        5.72                     5.316193142414768        5.276531201746984
11.52135135561022         5.72                     5.579436521720972        5.8147653068300285
11.353294519719771        5.720000000000001        5.852729784597521        13.299013426864194
11.199113626317398        5.719999999999999        5.597592534404483        7.28913455633598
11.036505211255198        5.720000000000001        5.859321001368628        14.691648835293988
11.531015505999282        5.72                     5.018135432634872        6.950969999881612
12.546111092326964        5.72                     4.279766186951686        10.354928450539024
12.29465827829293         5.72                     4.37849971629143         11.176331216756616
12.589856661206984        5.72                     3.798357004293166        9.0550031751873
12.272941300139445        5.72                     4.138631130950467        11.385948122514066
12.492530412992776        5.72                     4.021845702966           10.221176546529879
12.111263625393445        5.72                     3.5479929602964493       11.43761871095258
12.35961941644507         5.72                     3.64789348839296         10.447425922450678
12.341611913953459        5.72                     3.8889893967386775       10.971339121497715
12.189647659673561        5.719999999999999        3.7700942194596068       11.42529329510489
11.776756421561057        5.719999999999999        4.813829272934647        9.45366525669077
11.536757678097882        5.72                     4.7402927098269885       8.562147457023464
12.077459995218895        5.72                     4.33574919338464         11.450141062652419
11.91694252961223         5.720000000000001        4.551874557713937        10.77959715007527
12.118720079716882        5.72                     3.9448275172907956       11.72464193176304
12.027288442618199        5.720000000000001        4.126049222411217        11.800455556629085
11.673998398498723        5.72                     4.5347955696805435       10.272114911705549
11.81481809359911         5.720000000000001        4.24796333616295         11.54817549129544
11.873990976346548        5.7200000000000015       3.98570690844932         11.910697014310552
12.002164192182438        5.72                     3.7732228770161136       11.962783746391715
11.889365652937226        5.72                     3.6223296302058383       11.99541909398381
11.879872367239537        5.72                     3.4058348653092576       11.826631175473047
11.883958322743155        5.7200000000000015       3.133135762705635        11.44524250830417
11.646328235223118        5.72                     2.9943787013973253       11.338690435657119
11.61860690575381         5.72                     2.417083334973774        10.676171832050334
11.883465250236087        5.72                     2.5711331603955374       10.920744625550435
11.66582142250187         5.719999999999999        2.7160447695666687       11.106594645733713
11.655296270697423        5.720000000000001        3.264782857624378        11.676301706471799
11.410159541876503        5.72                     3.11610561349235         11.120748631627277
11.388170539472084        5.720000000000001        3.368317318397768        11.372287702172805
11.767737311402465        5.720000000000001        3.794184497951494        12.112563963693916
11.635029731249983        5.719999999999999        3.5533316140369746       11.863433110483516
11.647463043353689        5.72                     4.021340616609961        11.870350501606515
11.19307661858209         5.719999999999999        6.119999999999999        13.668944228383149
10.883584912171344        5.72                     6.120000000000003        11.715800085948365
10.882323442859489        5.7200000000000015       5.600926741013996        7.546119856192259
10.721911450239844        5.72                     5.857468577416197        13.756643154645689
7.775478788925278         5.72                     -0.1200000000000001      8.220501404561466
7.465279080857798         5.719999999999999        -0.1200000000000001      7.5538931490121035
7.619922312080145         5.720000000000001        0.13851510776459364      10.788635365232428
10.56631035024416         5.72                     5.586491139276945        6.32205215759721
10.72843169700527         5.72                     5.339563066996723        3.639484828896052
10.41274197556436         5.72                     5.323373559686985        2.8367328307945043
9.637762016580014         5.719999999999999        0.4059339518835583       8.111429845125153
8.706208438823186         5.719999999999998        -0.12000000000000008     9.779500745096295
8.395910976810754         5.719999999999999        -0.12000000000000013     10.04583741895592
8.551121028874146         5.72                     0.13912892141627164      12.828607261993563
8.861462829795848         5.72                     0.14767575733801674      13.296853872989026
9.33049806602488          5.72                     0.4072096449519522       8.046903269109313
9.019550008937474         5.72                     0.40492745605552294      7.754198785759737
9.955354776061661         5.72                     0.926430276472971        2.8702912972219345
10.106083443642074        5.72                     1.1866558663880031       2.5780513121151754
9.800083750959134         5.720000000000001        0.6644270219214725       5.289859987525306
9.490921861905495         5.72                     0.6634465733095087       4.908693829355104
9.645003730420314         5.72                     0.9181119657551435       3.0183518062405845
9.791600665759201         5.719999999999999        1.179706539196558        2.6736036126617346
9.473717115889706         5.72                     1.1736881623531898       2.713186924652142
11.420997151995248        5.72                     2.863355230625599        11.007302310120515
11.164150689859559        5.720000000000001        2.9981801794339957       10.497601460040187
11.441921597360828        5.720000000000001        2.6203039488730706       10.775902142882924
11.326299137745186        5.72                     2.423924225156081        10.114238009326458
11.187364442110415        5.72                     2.6819894948380156       10.35369325380154
10.960748544626659        5.72                     2.8403664105357977       9.941094213433194
10.41778991470084         5.72                     1.189122823623285        2.4670843606389705
10.24946546969996         5.72                     1.4818776665263171       4.2566858846563695
10.581157078956162        5.72                     1.4244832209202922       4.140121838716754
10.479912641944756        5.719999999999998        1.6870341287975943       5.588899377046213
10.884436530651332        5.72                     1.4113128439143585       4.48460531678388
11.023477859562206        5.720000000000001        1.65684015317806         6.449466007496032
10.735888858708396        5.720000000000001        1.670428825886288        5.9176516993273625
11.138099019124184        5.72                     1.9138322146155233       8.005191044310479
10.86906029067591         5.719999999999999        1.89935062187701         7.447018772326257
10.623414184653285        5.72                     1.9239863341884273       7.035694207033305
10.76124285796065         5.719999999999999        2.1247190435208156       8.096017573109856
11.178469557034989        5.72                     2.185456780061831        9.099583324012494
11.100886387723705        5.719999999999999        2.4407520761965165       9.663290617938454
10.935027672213403        5.72                     2.3198872010819245       9.056794221666584
10.971251743213477        5.72                     2.086814718092876        8.435619745025924
10.527861373372799        5.72                     2.1660523949318358       7.9399627976471585
10.883547029382576        5.72                     2.593415549561341        9.407243759144817
10.685610653485103        5.72                     2.3847391231275044       8.71486624418636
10.3926472473024          5.72                     1.9547173991361886       6.9582056433116435
10.263088738402649        5.720000000000001        2.1960451354776165       7.461719723550501
10.248690638946643        5.72                     1.7638845572888604       5.620177118761072
10.110104448546155        5.72                     1.958386363264555        6.509750902185718
9.9372380522986           5.72                     1.441541212783743        3.7913202123966694
10.02945735043359         5.72                     1.6925212823586775       5.179523494026583
9.875082754217871         5.719999999999999        1.9410327535609715       6.028105945476785
9.628116221914965         5.72                     1.43359275538609         3.6395959714132577
9.768953808854512         5.72                     1.6817206030036402       4.870182575356266
9.621057549848324         5.720000000000001        1.935561959207833        5.636603223574519
10.398920635252393        5.720000000000001        5.8528071167682425       12.363452832666985
10.560987793425184        5.720000000000001        6.120000000000001        10.846178783484845
10.233542432988152        5.72                     6.120000000000002        9.96762156666014
10.240015413637032        5.72                     5.585957879364872        5.7458190449309186
10.077053052634257        5.72                     5.309269398539499        2.690283149711797
9.905202687729206         5.72                     6.119999999999999        8.994991459842309
10.071428826237815        5.72                     5.854904173709797        11.135521027498564
9.902479045307295         5.720000000000001        5.576601111074825        5.524010391514736
9.576862942470264         5.72                     6.12                     8.609829039612057
9.736581380294643         5.72                     5.8426301126681865       10.955928939407572
9.248523197211316         5.719999999999998        6.12                     8.56510415626133
9.414991312046244         5.72                     5.840688234461961        10.114272436372781
9.577974323131247         5.720000000000001        5.583474475948804        5.501972337584005
9.749450724811208         5.719999999999999        5.320640959972584        3.0561922161890167
9.923828200764518         5.72                     5.045229739064093        4.200193450394772
9.588903275530818         5.720000000000001        5.060960316127082        4.178256485866
9.760691781043848         5.719999999999999        4.79275047615233         6.091672814910967
9.418072533773303         5.720000000000001        5.320319028312448        3.2066803698929807
9.253584661552107         5.719999999999999        5.0595271147680485       4.051307360928941
9.98732885666874          5.719999999999999        2.207790925736698        6.953488131404953
10.410301556959649        5.72                     2.410952066758375        8.21799151766124
10.585494161539863        5.719999999999999        2.6350717951248566       8.881682719611652
10.137551454266704        5.719999999999999        2.4477355558832725       7.653911609384611
10.290515550695087        5.72                     2.6678029688119347       8.22325058290547
10.251644577465578        5.719999999999999        5.046671969586444        4.136274069727108
11.045212466790161        5.72                     5.348065349302692        4.34952712626757
10.889535919934678        5.72                     5.089785822103858        4.9410042478960134
11.206525423675293        5.719999999999999        5.075087133900844        5.69284049384519
11.372582076987943        5.719999999999999        5.319480166459673        4.598189865756655
10.436560126657367        5.72                     2.8975973142619056       8.760057580678339
10.724287824961143        5.72                     2.8391041698490165       9.271069881921948
10.640698927182743        5.72                     3.0599036474521735       9.351142080217217
10.89539052502661         5.719999999999998        3.038243372093067        9.90649194373135
11.424413547323837        5.720000000000001        4.549264942290106        9.705259160638965
11.537532470913387        5.720000000000001        4.317473523223928        10.866636412466242
11.326504331535313        5.720000000000001        4.361823139929439        10.25974126063922
11.30690364455885         5.72                     4.802663264676616        7.975863240923
11.046013521605136        5.72                     4.824033520170753        7.2735860906999
11.151209625544766        5.719999999999999        4.540953795626108        9.190776094593762
10.974621182956557        5.72                     4.394351819481079        9.635807376235851
11.149169783494786        5.72                     4.2781151122320615       10.35431465975367
11.349792156089492        5.72                     4.108882109418047        11.12664404990735
11.48747199906418         5.72                     3.83229817343866         11.70297403404384
11.309090620339122        5.720000000000001        3.6084057006280936       11.336519006145268
11.227413927127685        5.72                     3.855764633673401        11.24088047621293
10.9994057943632          5.72                     3.6296641910957854       10.614213531659804
11.121319585900041        5.72                     4.072920250198395        10.717782904081478
10.941136377142207        5.72                     4.177923949289813        10.289578417154216
10.681126606329622        5.719999999999998        4.049278644147016        10.013536159889236
10.96900099184285         5.719999999999999        3.925893400832848        10.560420313050086
10.787385872393783        5.72                     3.7756972214905167       10.286818705422258
11.151183836691057        5.72                     3.4116515451939513       10.75818677426872
11.02312647059429         5.72                     3.2174923936671185       10.348021968488952
11.225446681817488        5.72                     3.2337930635071235       10.850099151561457
10.721681053223756        5.720000000000001        3.5161483492645456       9.85575314059022
10.791823438104673        5.72                     3.254630237793143        9.841803126522615
10.559680772807788        5.72                     3.2928038155243033       9.357012335644272
10.947924111292863        5.719999999999999        3.391627325216017        10.32859363865649
10.884773326705298        5.72                     4.599966663211322        8.41865101181046
10.765455044018518        5.72                     4.3670355524839435       9.290558509586518
10.571648733661391        5.719999999999999        5.077498523009009        4.376785350576456
10.743330926776576        5.720000000000001        4.83192326243595         6.556498348958891
10.607033478736035        5.72                     4.576324229104457        8.043939338020962
10.420508508369391        5.719999999999999        4.806686895926014        6.271457081421926
10.349426850493371        5.720000000000001        4.543903212020567        7.815438834483707
0.20314943230170973       5.720000000000001        -0.12000000000000012     0.4630857413362455
-0.12000000000000012      5.72                     -0.12000000000000012     0.2898682140710391
0.12499137113186443       5.72                     0.09148756696653004      0.530302013364631
-0.1200000000000001       5.719999999999999        0.19792379838922233      1.1333639667132671
0.5274457388916687        5.720000000000001        -0.12000000000000012     0.7477199797728876
0.38879806623539714       5.72                     0.11547091958733091      1.0553050529269843
8.708197166439025         5.720000000000001        0.40531800921231254      7.336780199062946
8.085689420782142         5.719999999999998        -0.1200000000000001      8.807644376841846
7.933025528308525         5.720000000000001        0.14178236032126534      11.554048835270999
8.24350618080489          5.72                     0.13966242439313836      12.291066639592948
7.774497621258876         5.719999999999999        0.3998446745720807       6.064430578913942
8.08251254117539          5.72                     0.39930888954607546      6.489133008488202
8.392958555207185         5.720000000000001        0.398320866690924        6.965484417458408
8.238889994377654         5.72                     0.6520606888859533       3.740075438758151
7.931270851406438         5.72                     0.6508819985246324       3.442849465139893
8.082880874841893         5.719999999999999        0.9046218978740548       2.042402116572758
6.224521211125112         5.720000000000001        -0.12000000000000013     5.605205208112758
5.914310579272113         5.719999999999999        -0.1200000000000001      5.369774160672482
6.0749741949333576        5.72                     0.13796736447064584      7.571331188682578
6.386267400041284         5.719999999999999        0.13730916888830924      8.02193782597214
6.534720919190585         5.719999999999999        -0.12000000000000012     5.889375322986364
7.309310309147021         5.719999999999999        0.13558313758153417      9.951559611249076
6.6963943058243816        5.72                     0.13623517558337106      8.569411578576068
7.155090296208001         5.72                     -0.12000000000000013     6.7352844181956515
7.000785634543613         5.720000000000001        0.13569722530973483      8.676492861034621
6.844909703852223         5.719999999999999        -0.12000000000000012     6.12257886907517
7.623836797408073         5.719999999999999        0.6498593170234823       3.227024156885624
7.4665511061432035        5.720000000000001        0.3928147807943807       5.715017938475465
7.155594856230552         5.72                     0.3924509299435992       5.326870374044144
6.845933997348539         5.72                     0.3884370429022552       5.044071748744083
10.099054011237234        5.719999999999999        4.7431416989564745       6.586106309665041
9.861543783500863         5.72                     4.523488162040179        7.515807823557293
10.502350818944393        5.72                     4.302291984746396        9.11784913466799
10.265031788627985        5.720000000000001        4.261147786842225        8.832454664637961
10.111890619215782        5.719999999999999        4.451488444770406        7.948219700301283
10.556869997217724        5.72                     3.7658260193576707       9.69908908174349
10.44084645133162         5.719999999999999        3.5206485537488206       9.237954176054691
10.418890516916946        5.719999999999999        4.023895410558408        9.41240872372101
10.161108765720453        5.72                     4.01063218582646         8.95235097700291
10.437533176609154        5.720000000000001        3.12546938801362         8.870787095069172
10.027944950475186        5.72                     2.705959813715986        7.6909248734801166
10.19588563908723         5.72                     2.8663605539384087       8.18970608169936
10.318188697083189        5.720000000000001        3.29264299835495         8.75518937457566
10.2977914384116          5.719999999999999        3.762967770692149        9.097648661778448
10.189405646930942        5.720000000000001        3.5167788803091535       8.659407254126963
9.420754035368164         5.720000000000001        4.800695970823219        5.8014599726209966
9.089040486670523         5.720000000000001        4.801281821681285        5.5040965223764
9.562425722204585         5.719999999999999        4.538729826709882        7.189996647802803
9.981641185993574         5.72                     4.256217739422722        8.492222535760577
9.707671090188821         5.72                     4.259332376652588        8.082575787246471
9.867684033423895         5.72                     4.012426349268827        8.499231631895567
9.569063799076721         5.72                     4.015284759925057        8.035431594251163
9.397204208988084         5.72                     4.279757934318164        7.629794223375998
9.254915126103699         5.72                     4.0295319436435495       7.537255699459158
9.400503430477707         5.72                     3.767336474457519        7.605989358892496
9.105309090444443         5.72                     3.776580524965552        7.15176414282179
9.329211490167987         5.72                     0.917021971108356        2.874754885387416
9.182771951936346         5.72                     0.6652575800399156       4.59883107001779
8.545881475273859         5.720000000000001        0.6595229266946374       4.048200682214049
9.010314242469441         5.720000000000001        0.9339682327433311       2.583184148051061
8.862819866437004         5.720000000000001        0.6727837149239306       4.263032539440421
9.151543136346012         5.720000000000001        1.1902889986483052       2.666981135134064
9.304414491095901         5.72                     1.4346283434808802       3.511425744522727
8.967451485837925         5.720000000000001        1.4851867625792736       3.4426331056069643
9.48407559885979          5.72                     1.689865499804748        4.585103689801713
9.358493161219286         5.72                     1.9508254222372248       5.305734981818191
9.198930372257339         5.719999999999999        1.6972693536361732       4.306910950205297
9.09834411938467          5.72                     1.9637113806060782       5.043312468881981
8.957743537027278         5.72                     1.765928377735419        4.243340207424113
9.488918184646586         5.719999999999999        2.207824545277898        6.126248449999028
9.87725541142             5.719999999999999        2.4667168051419885       7.167441245020171
9.742555701412886         5.720000000000001        2.206456850052435        6.525230412896295
9.623512143897663         5.719999999999999        2.483960779523647        6.785034533185406
9.224756851411534         5.720000000000001        2.201237789236892        5.777040889679507
9.337310504580174         5.72                     2.452638686000107        6.376779199948957
9.063014402804544         5.720000000000001        2.447345081332969        6.057889606342432
9.183288041363983         5.72                     2.6713667326837633       6.50712342999265
9.726372034092645         5.719999999999999        3.715918497311474        8.081129790707738
10.046244061368895        5.720000000000001        3.75285013693075         8.598604903796891
9.99784052303594          5.720000000000001        2.9788294688707566       7.90644807337092
10.238520501425484        5.720000000000001        3.0642897733570087       8.352886494333815
9.959485201719659         5.720000000000001        3.5068863982101903       8.335702306580362
10.093670489248016        5.720000000000001        3.261011806905234        8.326836752014904
9.234459254145062         5.719999999999999        3.529801804477593        7.208300302197138
9.503881760990884         5.720000000000001        3.4907195491074967       7.5487715950683985
9.732199942145682         5.72                     3.4299583812504304       7.871669289812083
9.870416271901401         5.72                     3.238759821996604        7.8786795622010475
9.759381020672029         5.72                     3.0259275406190183       7.619785495153839
9.610853248473187         5.719999999999999        3.2131707670404612       7.503519141316539
9.347521499683994         5.72                     3.283476584808751        7.258466761959309
9.101137263528354         5.719999999999999        3.292786610421187        7.015056734140242
9.214755781078608         5.72                     3.089191059185405        6.99019961127257
9.78091019561192          5.72                     2.7517589473575654       7.334995874938668
9.3986631033215           5.72                     3.0794566842038353       7.209041681000905
9.477011192032647         5.72                     2.6949211139262035       6.873529331671743
9.55862276979115          5.719999999999999        2.9423441703054247       7.298906386095072
9.327928499225905         5.719999999999999        2.900688385927319        6.9456481909776215
8.931511726045409         5.719999999999999        5.056151568961923        3.950539845264398
8.920183451952374         5.719999999999999        6.120000000000001        7.179093642249005
9.087957116488838         5.72                     5.845295724896005        9.480554942790727
8.591843706693426         5.719999999999999        6.12                     6.457075922043624
8.760147234729502         5.72                     5.843195047402626        8.968190918157628
9.085050418550317         5.72                     5.314844973495941        3.151897302670719
9.253179796883323         5.720000000000001        5.582128452298943        5.308545459162853
8.921791891919653         5.72                     5.578355201916489        4.950480500680219
8.438279406946988         5.72                     5.851850266530149        8.556120490674877
8.753210033851614         5.72                     5.313856224885765        3.159110960241531
8.59731800504633          5.719999999999999        5.583227196992417        4.5207668839689505
8.265816003250826         5.719999999999999        5.577196277679333        4.375203095924398
8.416004951782941         5.72                     5.316105908600056        3.1075504207645697
8.601316442546501         5.719999999999999        5.051089047504374        3.9193609370957905
8.763842692825547         5.72                     4.796708802616471        5.287254377545959
8.439873316599282         5.72                     4.796454896622264        5.062265710705322
9.243822002072104         5.72                     4.543575501958541        6.799750657273403
9.085454770167651         5.720000000000001        4.28546793335808         7.162303741170728
8.916149713135153         5.72                     4.545862147501786        6.413554030970057
5.604089023245232         5.72                     -0.1200000000000001      5.501933123164356
5.763677683629988         5.72                     0.13969614291543087      7.25069828879149
5.293791561223019         5.719999999999999        -0.1200000000000001      4.959775750499806
5.451795858078872         5.72                     0.133229121984356        7.078671672812163
5.915067139798948         5.72                     0.3962662222837272       4.297733381236159
6.227849057819835         5.719999999999999        0.3957535124082536       4.425134475488405
6.538428382105841         5.719999999999999        0.3921592528174678       4.661497230681522
6.383856263442095         5.719999999999999        0.6488917761815354       2.542177180426758
8.107510040095512         5.720000000000001        5.848072341335579        7.622806054340412
8.263503961434482         5.719999999999998        6.119999999999999        6.21775567311802
7.935164216175539         5.719999999999999        6.12                     6.2153623470968915
7.606824470916594         5.719999999999999        6.120000000000001        6.052843736400671
7.785418609164333         5.72                     5.856602174978398        7.6591891585935805
7.47391431580909          5.720000000000001        5.858538123321867        7.288592109749971
7.942347152939584         5.72                     5.5802438378867985       4.432646470485575
7.620985467154929         5.719999999999999        5.573623489264555        4.309806009409001
-0.12000000000000013      5.7200000000000015       5.801461886415111        1.784307603308765
-0.12000000000000005      5.72                     6.120000000000001        1.552629123444973
0.08497025527976021       5.72                     5.896375344063026        1.7724830324569907
0.2007218258444227        5.720000000000001        6.120000000000001        2.1393423335786004
-0.12000000000000012      5.72                     1.449263104015738        4.659095669958941
-0.12000000000000012      5.720000000000001        1.7583684474455437       5.0958095392893545
0.14092595408518438       5.720000000000001        1.6038405253240842       6.96127420888277
-0.12000000000000012      5.719999999999999        0.513759893159983        2.1097818483211435
0.1683394048457192        5.72                     0.36833821063633376      1.5230896030802614
0.8528929900870252        5.720000000000001        -0.12000000000000013     1.766293127302199
0.6944724556662054        5.72                     0.13553359957582867      1.9710426083282198
-0.12000000000000008      5.719999999999998        1.1392237189419185       4.034698789946527
0.12796500980723557       5.72                     1.2847580010608586       5.960859261326163
-0.1200000000000001       5.72                     0.8275219935923452       3.3739993147725458
0.1459213458363937        5.72                     0.6890645662578048       3.095832240295429
0.14011415677813321       5.719999999999999        0.989723052682645        4.649112038662
0.5154825061416863        5.72                     0.3754051360858628       1.9334730317925335
0.3700148388700608        5.72                     0.6029857616291818       2.021765143535967
1.0159935678607583        5.719999999999999        0.14110287789023346      2.8878513597808637
1.1794916113809326        5.720000000000001        -0.12000000000000012     2.5763545661524776
0.8456609477645829        5.72                     0.4191267782406407       2.4074069145679773
4.672558327581053         5.720000000000001        -0.1200000000000001      4.795610368321211
4.361618056342907         5.72                     -0.12000000000000012     4.637185037640071
4.523150797614068         5.72                     0.14255746842801598      6.601215354841234
2.1523133724337185        5.7200000000000015       -0.12000000000000013     4.202093915331941
1.8298717048049535        5.720000000000001        -0.12000000000000013     3.615784314839837
1.9933263814656907        5.72                     0.14090523682268463      5.266335859494393
2.4729365587018246        5.720000000000001        -0.12000000000000013     4.523827011596609
2.3159237933607795        5.719999999999999        0.14013302573300734      5.799695257859216
2.7917609236436913        5.720000000000001        -0.12000000000000013     5.027743094072602
2.6316092707446312        5.72                     0.14146389049044572      6.092911741861509
3.1089021221932485        5.720000000000001        -0.12000000000000013     4.602260881034591
2.947155593706915         5.72                     0.13653439906923248      6.21500499208893
7.284878793903842         5.719999999999998        6.12                     5.948590847828761
7.32491945850405          5.72                     5.592731792652276        4.495906474392814
6.999997866713467         5.72                     6.120000000000001        5.2975538248457115
7.153619388012735         5.72                     5.863266431892118        7.1732222321048225
6.695004567397579         5.72                     0.6464204692188873       2.6662857017942394
7.313397384661657         5.72                     0.646851257298561        3.0402718466778818
7.770993038556171         5.720000000000001        0.9068926262192406       1.862317040398012
7.464291618921317         5.72                     0.9032641469834624       1.776322021068821
7.004399715021797         5.719999999999999        0.6500802272889197       2.6887039045781815
6.850075074335281         5.719999999999999        0.90203645161708         1.5130234723502316
8.834159201318444         5.72                     1.1862442274612102       2.4888466646949334
8.388248724901297         5.72                     0.9073143962535659       2.2758458954629153
8.695272679560533         5.719999999999999        0.9240855003089004       2.4451141336391724
7.923999172846603         5.720000000000001        1.1627102649220182       1.8818428088922083
8.228781340420824         5.72                     1.1573444164060542       2.053646627874469
8.529162545711241         5.72                     1.1680637560981468       2.2907641874264066
8.661852549340981         5.72                     1.4305482793984083       3.029445851458013
6.5388530538921845        5.719999999999999        0.9041363828553344       1.3546204374327624
8.062909900799664         5.720000000000001        1.4141323090499127       2.607224820657964
8.363255088169328         5.719999999999999        1.4070930944836273       2.74533687294449
8.488613789167745         5.719999999999999        1.6558650278667466       3.548854245795885
8.742888230212726         5.720000000000001        1.6894346925563806       3.884508036502952
8.812246995148657         5.719999999999999        1.9639258989707717       4.751521852667865
8.945466910636116         5.72                     2.2044519181334183       5.4952025764919545
8.201422230917819         5.719999999999999        1.6623134161591233       3.36933651428834
7.898834279918466         5.720000000000001        1.676885328854029        3.236574174361891
8.049248085117283         5.72                     1.9115055897669961       3.9778034142800878
8.324004851616882         5.719999999999999        1.9011912175540289       4.093206542875974
7.732787212570635         5.72                     1.9679422693570199       4.0608253625318715
7.9557377873513735        5.719999999999999        2.168092336737707        4.632845011119749
8.97423445400505          5.719999999999999        3.5275264850329853       6.893792548125373
9.052267583359791         5.719999999999999        2.8898761424578954       6.646032020590471
8.859944558632046         5.719999999999999        3.272765914313005        6.744566504698274
9.015758971672494         5.719999999999999        3.116703240393434        6.805551535989466
8.589721785811783         5.719999999999999        4.525615078884307        6.06778198747989
8.950571704309159         5.719999999999999        4.031737722157034        7.035040702859734
8.754485480196932         5.72                     4.282960548210396        6.676919533563717
8.828076317798736         5.72                     3.7583120628349027       6.734118474986641
8.735718253827667         5.72                     3.515862582694159        6.616520114722005
8.645708555164914         5.720000000000001        3.25828727189287         6.480441149693246
8.41207281127336          5.72                     4.226392805660256        6.136234827813823
8.659801247585307         5.719999999999999        4.009044746611486        6.5495832716750355
8.53115791212929          5.720000000000001        3.7217504290914776       6.332508819033883
8.517881562736724         5.719999999999999        3.4533951493537716       6.36581764143026
8.405214109343287         5.72                     3.9487653380454244       6.138987400260289
8.765688681272835         5.72                     2.9890082766627906       6.449893806953171
8.90040386611217          5.72                     2.6914461507277005       6.203227482026745
8.78653518265573          5.72                     2.453948845582519        5.784122918520672
8.65130274924758          5.72                     2.7063057541529822       5.91482944330557
8.520591833061722         5.720000000000001        2.896741152811427        6.021949438104455
8.645440119333935         5.719999999999999        2.2223221540163838       5.2645873730177675
8.584751285378424         5.720000000000001        1.9302022575690676       4.468736333634554
8.198952216399608         5.72                     2.119894878548845        4.690121281433995
8.412112558023326         5.719999999999999        2.0920318272043827       4.7721773528700355
7.536837233234402         5.72                     2.176744967816279        4.424482214320144
7.288780335435062         5.72                     2.167496639047792        4.2563623110181235
7.379576536894109         5.72                     2.349472271690106        4.537365710777008
7.733173036378428         5.720000000000001        2.2415058379163817       4.664952042740463
7.5792129180106595        5.720000000000001        2.445577249534521        4.854963340870199
7.863919479640083         5.720000000000001        2.426051423728601        5.040469050942242
7.748381290273571         5.72                     2.672129734349779        5.104824341282887
8.108410315049493         5.72                     2.3856366838032415       5.147253295268193
8.368328596809757         5.72                     2.3170081687012747       5.264085268349121
8.522192065732874         5.72                     2.4958796854212135       5.577416897794567
8.379947343148356         5.719999999999999        2.737950597941696        5.715165835835144
7.994880827849816         5.72                     2.6253225896612786       5.295107623918784
8.248308428575344         5.720000000000001        2.557860370471542        5.4831017588796085
7.878596044112985         5.720000000000001        2.863723954038393        5.2915323823461105
8.134836273824796         5.720000000000001        2.7971683924386355       5.524100455415152
8.51860313481173          5.720000000000001        3.0786539227415832       6.217224912259427
8.3834082538573           5.719999999999999        3.2751983877137185       6.220122407915053
8.297943673310906         5.72                     3.0035010489039733       5.8894380024557265
8.024650319568401         5.72                     3.0483139286172194       5.575582470996387
8.17081333505346          5.719999999999999        3.266193004912639        5.887915522202469
8.281535445287913         5.72                     3.532343203511214        6.090469937166902
8.290286987015325         5.72                     3.796987988452835        6.02255435249389
8.050484910865364         5.719999999999999        3.469192922041648        5.784330809329644
7.912188464064052         5.720000000000001        3.302368397527893        5.529992346845783
6.356799042847619         5.719999999999999        1.667272957085308        3.0872648007092285
6.021134743452591         5.72                     1.720529687363146        3.114087055165584
6.242046811407127         5.72                     1.9294443366412342       3.4827489440740993
6.485372540052111         5.72                     1.9172656479072598       3.538281980572567
6.01537019005979          5.72                     1.9984542691070604       3.3442045220851746
6.375425817219423         5.72                     2.1382987551480053       3.6708232103565037
6.15082840975166          5.720000000000001        2.1849939977561554       3.455489485511036
5.879798102147679         5.72                     2.1954575929379856       3.204618331064234
6.277181937366131         5.719999999999999        2.392202634723584        3.4375876223004163
6.422687110508155         5.720000000000001        2.580497023679983        3.483137793949725
6.290346958778434         5.72                     2.8302504994869624       3.1419568988824302
6.565128684992493         5.719999999999999        2.747604764029054        3.6289266183170192
6.129217432401886         5.72                     2.6584560902359646       3.0474457408984175
6.004911671064467         5.72                     2.432749592356515        3.1103199786630467
5.867275916694286         5.72                     2.6789608830661296       2.7434181155179576
6.011421498544311         5.719999999999999        2.947531861374644        2.7357788097148963
6.273243267702957         5.72                     3.0567312648842364       3.119422359594592
6.49419154819458          5.72                     2.9728158143477845       3.4477382700237755
6.748418980331086         5.720000000000001        2.9214062539849444       3.8674300216414204
6.663927236205113         5.720000000000001        3.1281733073163385       3.7193698665998163
6.931472638801047         5.719999999999999        3.1030547686731698       4.095112096500588
6.463405127988457         5.719999999999999        3.1579003736580904       3.454985516133789
6.54768676286214          5.720000000000001        3.330514229708757        3.5930993320031384
6.223796446821084         5.720000000000001        5.849183426102231        4.526039028958329
6.5486976425530745        5.72                     5.85668075640517         5.301943292621453
6.389884910118198         5.72                     5.582290065140825        2.846070536272933
6.85755761341146          5.72                     5.868152502963411        6.376979072307797
6.703161993743768         5.720000000000001        5.599972234166522        3.6207733546450562
7.006189071423767         5.72                     5.620617894827223        4.367444055300708
7.156780426689796         5.720000000000001        5.339019419433029        3.3019237045274537
8.083758175639783         5.720000000000001        5.321084923136532        3.191299019313997
8.277932413363517         5.719999999999999        5.068456621956692        3.878547222650591
7.764523863163103         5.720000000000001        5.321393812568728        3.377644112711972
8.169530457979006         5.720000000000001        4.017471980934635        5.81739258007524
8.05533278905872          5.72                     3.7362077231949304       5.755159392178698
7.836985349936361         5.72                     3.547641942875684        5.50484114302698
7.675336931183077         5.72                     3.3399199315997805       5.227498388946429
7.6092890475996615        5.72                     3.6035723884506785       5.170318415340356
7.755753675999524         5.72                     3.8007461586005338       5.362930392395689
7.913104620817835         5.72                     4.0185959270044975       5.486638164580763
6.860515183537078         5.719999999999999        5.352402455026155        2.943123517446624
6.981133387718616         5.72                     5.143921801614711        3.061856428694653
6.751103816914095         5.719999999999999        5.09366995088198         2.8703369067212385
8.077941932738682         5.72                     4.275281953328361        5.661199933014276
8.26998972238611          5.720000000000001        4.53051570543279         5.6547933274503945
7.968510980084078         5.719999999999999        5.090134797014282        3.778495510781338
8.135987480195443         5.72                     4.820232408174968        4.770305251236928
7.978654236290209         5.72                     4.551967381188467        5.256413473637275
7.825555645532601         5.72                     4.302757297232584        5.303170936126679
7.667575737135553         5.72                     4.063984796812959        5.197101842856319
7.5022733583321735        5.72                     3.8623291765714187       5.042070662931597
7.4355274951394374        5.72                     4.128185509218284        4.956972155618698
7.267561708310138         5.719999999999999        3.9309208790054457       4.78850402212602
7.431244161823525         5.720000000000001        5.28527901570473         3.402943216508543
7.206812538689642         5.72                     5.044593900971343        3.5012851905072324
7.226522490080754         5.719999999999999        4.181688658638044        4.678561955609837
7.090096822751185         5.719999999999999        4.009298958930426        4.6082621033087605
6.884046647734012         5.72                     3.990887367366784        4.38370305944886
7.0201547965169535        5.72                     4.162366282196608        4.498313775357379
6.95329270448878          5.719999999999999        4.881447063896958        3.5392381934627672
7.167760546955174         5.72                     4.799006621241166        3.8131115841082006
7.063255385019522         5.72                     4.66688110514143         4.009968235041619
7.689831148937772         5.72                     5.081877285233793        3.744040334083113
7.850847287927729         5.72                     4.818845226230474        4.547815810994329
7.365307250667788         5.719999999999999        4.822284894594571        3.999704129239058
7.451201614735458         5.72                     5.002935647784616        3.769028515052722
7.591323049902838         5.72                     4.811921407368683        4.2959430833730705
7.717389895357757         5.72                     4.568158729721691        4.904384644726037
7.5853202463916976        5.72                     4.3250810038337635       5.007598032540966
7.065245114837781         5.720000000000001        4.40302465166098         4.38557400477332
7.258080859735263         5.72                     4.598186090307306        4.306904152851685
7.348422049631693         5.72                     4.364102380950373        4.6907216890516565
7.478669418939733         5.72                     4.581278294356331        4.561462805405203
4.98328277927547          5.719999999999999        -0.12000000000000009     4.87479121434696
4.835743282833396         5.72                     0.13997135442269215      6.801144435462191
5.144977616686737         5.72                     0.1358121484918695       6.951104780520107
5.602639815694784         5.72                     0.3917496554419637       4.270224814023436
5.300387889904947         5.72                     0.38738797408381886      4.242746439933647
3.4243925250027893        5.72                     -0.12000000000000013     4.633992343230555
3.26024612852566          5.72                     0.13912041680622922      6.31110545143903
4.99283009266495          5.72                     0.39516513452919577      4.05135611957892
4.681013290525952         5.720000000000001        0.4029729886051494       3.794451072916336
6.2278325349406005        5.720000000000001        0.9044942772630278       1.3014388419220888
6.377908783877306         5.720000000000001        1.1627643119227686       1.6000046720533352
6.072475151789316         5.72                     0.6515786334935849       2.4449893957846665
5.757923328597561         5.72                     0.6522459430306617       2.362692316293701
5.913900874243547         5.72                     0.9110717517303613       1.2021512015700289
5.60896776829982          5.72                     0.8966504661314052       1.1313594063140813
6.199633993178515         5.72                     1.4285968791031425       2.546548537298066
6.066485550736635         5.72                     1.1657683569371349       1.6365983642500763
5.762517396745015         5.72                     1.1543898979178073       1.5539807404501156
5.453245906341585         5.72                     1.142500486204876        1.4351337662259693
5.892249233649566         5.72                     1.4196941239180654       2.4525125874481053
5.600997005155515         5.72                     1.4020344967782812       2.2896033330924395
5.30423174622877          5.719999999999999        1.387195179158756        2.09614548977512
5.445592387344887         5.72                     1.64728626445208         2.730097514686685
5.8043476155957014        5.72                     1.9253961906527437       3.2134333439956055
5.720386682733958         5.720000000000001        1.6675472388159305       2.890606723695399
5.581066028002513         5.720000000000001        1.900975671033363        3.0708442872597588
5.315326166359303         5.719999999999999        1.887563550284244        2.9379690690252276
6.064832270007619         5.72                     6.12                     3.6227568805183457
6.3931720152665665        5.719999999999999        6.120000000000001        4.570774539328574
6.715117360109453         5.72                     6.120000000000001        5.5607218774818215
-0.1200000000000001       5.72                     5.1672097359102205       3.64489749163325
-0.12000000000000012      5.720000000000001        5.483866060866021        2.648812509768698
0.142055234780063         5.72                     5.325002911873296        3.7242047897310955
0.11292873605595943       5.72                     5.636192465537363        2.589229553887375
0.3626342580237898        5.72                     5.838801762943495        1.0291257397765579
0.5246398264762042        5.720000000000001        6.120000000000001        1.1974507019541858
0.7095654112107583        5.72                     5.850907055621284        1.5473614083177631
-0.12000000000000012      5.719999999999999        2.6804767342595808       6.148997622551448
-0.12000000000000013      5.72                     2.9877572885965007       6.733152570227767
0.13131900815188668       5.719999999999999        2.8341170114280403       8.856291221431338
-0.12000000000000015      5.720000000000001        4.225245805773126        4.700195957641359
-0.1200000000000001       5.719999999999999        4.537724154546394        4.242546301219372
0.13808235722533535       5.719999999999999        4.381393743689383        6.155679922354071
0.13245539708934384       5.720000000000001        4.070242456329479        7.218103499720438
-0.12000000000000012      5.720000000000001        3.9142678216020643       5.280169340900051
0.13534674006317715       5.720000000000001        3.7602600604769068       7.924373301831484
-0.12000000000000012      5.72                     3.2958082022234687       6.074121523646842
-0.1200000000000001       5.72                     3.604631406448877        5.706157884374721
0.13178659904928924       5.720000000000001        3.4502198043361734       8.44175466047819
0.677518112982666         5.72                     0.6830987665973018       2.3965475670671386
1.0010120355423986        5.72                     0.7105249945603038       2.6556648176473123
-0.12000000000000008      5.719999999999998        2.3738251446929914       5.951045093796364
0.1300614118088479        5.72                     2.5271530530793553       8.704230253761862
-0.12000000000000009      5.72                     2.0665548837635277       5.5367879195800995
0.1351613079183247        5.720000000000001        1.9148392567555725       7.299688583034997
0.39502616950653735       5.72                     1.7641931383006835       4.099463348083862
0.38121147039550785       5.72                     2.0661478507740263       4.622290554761223
0.38421119547332516       5.72                     2.376070903466416        4.956404799767478
0.6430461491351087        5.72                     2.223450989306877        2.478641926417301
0.1325892867562839        5.719999999999999        2.220790843585009        8.309164562306163
0.8284698235919992        5.719999999999999        0.9037626884110788       2.477804645193055
0.9968731871919188        5.72                     0.9721021814425512       2.5906367895814664
0.3960114868529656        5.72                     1.4445533213891388       3.386186269873424
0.3929418961011715        5.720000000000001        0.8465336117694808       2.3271922386118424
0.3722822651526112        5.72                     1.1264727994504935       2.917077552661683
0.6000264648973213        5.72                     0.9799041035002589       2.2837463380294465
0.891517803354672         5.719999999999999        2.0665079138512588       1.2477456254457244
0.8877833594454936        5.720000000000001        2.37755102793804         1.0585352461010518
0.8336691599747867        5.72                     1.1328644423026786       2.262775188051663
1.103916636529993         5.719999999999999        1.177842599700531        2.5418982567984747
0.635982476148973         5.72                     1.2879535822613817       2.085112985637162
0.9280037877616305        5.72                     1.4206838007517892       1.9911520515387067
1.189276359761572         5.72                     1.3932551324332048       2.4129299413397205
0.6325289975191           5.72                     1.907213386990022        2.227094299184253
0.8854956127685369        5.72                     1.7445245634347835       1.5229627405963047
0.6590621876008926        5.719999999999999        1.6055720479499063       2.0187534709214066
1.1723971103980757        5.719999999999999        0.4203466871545376       2.4118386448795355
1.5056012419187779        5.7200000000000015       -0.12000000000000013     3.1947643822644047
1.6679694654208141        5.72                     0.13976891834576222      4.529099816526455
1.3429555649509783        5.72                     0.1457750006289209       3.834711727182192
1.4919088692270233        5.72                     0.4036879528156905       2.3574679582261235
1.8268185215184802        5.72                     0.4013305648136303       2.439151116400746
1.6573054494076853        5.72                     0.664726796360473        2.0512217143942
2.1549863361680988        5.72                     0.40606743391056765      2.6806632949259352
2.4795388263509244        5.72                     0.39605390114919237      2.9622024038241186
3.1055877455403857        5.720000000000001        0.39432964346956245      3.3754646415082235
2.7938748566526943        5.72                     0.39354735820329223      3.1886145059158078
2.9482488063747736        5.72                     0.6460621168225384       1.4966070609995328
3.2597742194796515        5.720000000000001        0.6533492711386546       1.621039145512771
2.311452452194845         5.72                     0.6706818000144481       1.4707811017249905
2.6346625351689665        5.72                     0.6480319943423778       1.4261053433986817
4.050455269819897         5.720000000000001        -0.12000000000000013     4.588612238798643
4.208543250987076         5.720000000000001        0.141046719917588        6.116180580138561
3.738240724858715         5.72                     -0.1200000000000001      4.683894833689199
3.8920485562783824        5.72                     0.14356025810427164      6.4013792316075255
3.574942290729436         5.720000000000001        0.14214290735051005      6.364861066029259
3.4203414223327604        5.72                     0.3997609084482274       3.400401022175996
3.740472554416244         5.72                     0.4051575191230872       3.3137437020825575
3.5765654261521815        5.72                     0.6626594854515497       1.5983522484614732
3.4128821159979887        5.72                     0.9148540704490147       0.3252979445265318
4.371545908005202         5.720000000000001        0.4047450879151478       3.5405662936129585
4.05517065894662          5.72                     0.40408707440831426      3.2153508513828086
4.528968041413695         5.72                     0.6606122067894309       1.9315154625302995
4.216723185070547         5.720000000000001        0.6653909242095346       1.7101367643905956
3.8964254020512445        5.720000000000001        0.6668970428357759       1.5800825679597814
4.052171097597633         5.72                     0.9253810727299419       0.6728948729388201
5.744584611181366         5.72                     2.8693758056475507       2.499429812750676
6.093520501508156         5.719999999999999        4.017922332050598        3.812644294946248
6.215335560784752         5.72                     4.275315068309697        3.85503478187063
6.356306370233353         5.720000000000001        4.027161355569236        4.006162205552441
5.935498165931554         5.720000000000001        4.287959019871636        3.6713776117885044
6.566007716016417         5.719999999999999        5.322075738619817        2.4877183465455937
6.063339494516002         5.719999999999999        4.527724966980459        3.5007555681076727
6.439838047747225         5.719999999999999        5.015633594397285        2.7310077960937984
5.912927080167051         5.72                     4.787455924846148        2.970591137878945
6.216506465996941         5.720000000000001        4.78971050746792         3.1098720178356807
6.063629167036787         5.719999999999999        5.581550568102946        2.4594954713739696
6.102183569039266         5.719999999999999        5.0514835613133044       2.4486378103257205
6.249059290551821         5.72                     5.308909811977445        2.1131759180375
5.916824600612744         5.719999999999999        5.312981239502127        1.9934994237980241
5.759156534855923         5.72                     5.042385183099839        2.3566979576890827
5.754244557584359         5.72                     4.522750139885228        3.3532875507841435
5.412366850374234         5.720000000000001        5.044831841733734        2.226616793813365
5.5871317120299           5.72                     4.775883149427436        2.8531621380472973
5.428176544287504         5.72                     4.4830320946850915       3.112031284275456
5.574919726325749         5.720000000000001        5.307104001859348        1.8985849505027212
5.734256485838575         5.72                     5.5844715347305165       2.2807594656287877
5.736492524748672         5.719999999999999        6.120000000000001        3.114947710212603
5.899665961245621         5.72                     5.852159331494897        3.9728954845786895
5.408152779489725         5.72                     6.120000000000001        2.890191065727167
5.576292208841324         5.719999999999999        5.8538370197351925       3.7525592303324213
5.2598033018684305        5.720000000000001        4.790546387320519        2.6167797607401333
7.613576153431331         5.719999999999999        1.1584527852759687       1.7796188944122455
7.755908999108017         5.719999999999999        1.4189541433647501       2.4493266010245702
7.607264042979212         5.72                     1.6644161594036706       3.1506727867013686
7.440699308578678         5.72                     1.9248843945144818       3.866260849755309
7.1794471264883475        5.72                     1.9370991169870506       3.8062606091473334
7.159372590181983         5.72                     0.9019246530205574       1.7000922634581073
7.310551068612275         5.72                     1.1528745278275117       1.6852478852825528
7.305449034750037         5.720000000000001        1.6556089047537856       3.1455009690097118
7.447239687646709         5.72                     1.401962304098733        2.3344209640528315
6.5193940076414485        5.72                     1.410193824455897        2.442374810427436
6.691057916199828         5.719999999999999        1.1563940678618052       1.5721917546917012
6.661040746674669         5.719999999999999        1.6741792387516226       3.1593224949038543
6.760109122015537         5.72                     1.9289749657253639       3.6472172437367463
6.968016434117258         5.72                     1.7186952770843025       3.253864960791957
6.9601344335441375        5.719999999999999        2.0008089250245136       3.8563211151563785
6.99992885101571          5.719999999999999        1.1574652786253434       1.6232949135226746
6.831281229032628         5.719999999999999        1.4120657333782722       2.409386239643369
7.134589326972842         5.72                     1.418684417328599        2.4003099169600324
6.531834817216334         5.72                     2.3480101803796813       3.7315212332024825
6.580784020277057         5.719999999999999        2.1084488160801342       3.798164631026686
6.783891534677249         5.720000000000001        2.2169615632929167       3.947779834807942
7.029071260502102         5.72                     2.8741217272147193       4.264519488657911
6.701155518602366         5.72                     2.505039238086566        3.92344478322152
6.84905247313889          5.72                     2.6896889888858118       4.058419361049846
7.080529848546352         5.719999999999999        2.1913932550411674       4.103424101008323
7.115906719027789         5.719999999999999        2.6450873514812185       4.400734915682218
6.956993015587239         5.72                     2.4219262154201093       4.164306431184
7.190015092386182         5.720000000000001        2.3803200260653967       4.3545601341485805
7.343716183988828         5.72                     2.5705734627952816       4.682117087569857
7.520057083042499         5.720000000000001        2.687719927009236        4.8606951601406205
7.326027693335458         5.72                     2.8420773405891646       4.6602428021514735
7.759562973026734         5.719999999999999        3.111902822185412        5.265963466342288
7.604718010643448         5.720000000000001        2.9051333805693575       4.995656760820437
7.472251707325171         5.72                     3.13746005006756         4.889562749078332
7.1938694805514425        5.719999999999999        3.075159684061839        4.476250429236142
5.723826142754757         5.720000000000001        2.470712301497751        2.8419994382143154
5.601828825482563         5.720000000000001        2.710786113686283        2.4965665448318077
5.482622764459388         5.720000000000001        2.548753070976618        2.5894588438272232
5.65302013200364          5.719999999999999        2.1619972385091426       3.067209557915504
5.482664852901384         5.72                     2.3498831429950284       2.8186505324267266
5.441193284020165         5.72                     2.1259226810088134       2.997955846369908
5.31543931576529          5.720000000000001        2.4912735488980133       2.503083158604031
5.36323180117251          5.72                     2.7120463108279624       2.295466333862741
5.758717500754876         5.719999999999999        3.061999636134557        2.477381691229984
5.902151835159295         5.719999999999999        3.225180332001096        2.682774562631595
5.631112999447834         5.72                     3.259642374654844        2.4523145772210624
5.8006299405991335        5.72                     3.488681422007109        2.8434676443920246
5.5408804690868365        5.72                     3.5284348672031425       2.642628506159061
5.0916335861080695        5.72                     3.6044898482955343       2.5362866598640386
5.20333214369062          5.720000000000001        3.789732036667277        2.7847441705813556
5.302471872912332         5.720000000000001        3.5599768905126865       2.5450275524854695
5.2891755790743895        5.72                     4.013521038566074        3.038599052172284
5.445332837852303         5.719999999999999        3.793328249636769        2.9321267123417236
5.668641490946617         5.72                     4.275845524081372        3.497619052583246
5.428231800459533         5.720000000000001        4.201368791063519        3.29857299188278
5.8244969217815505        5.72                     4.013028386488684        3.5994807179349912
5.939700646867175         5.719999999999999        3.749664384131137        3.384028547797584
5.691188409878051         5.719999999999999        3.7548578083853026       3.1390421838184213
5.572550506987958         5.719999999999999        3.9965883082607903       3.331894568251167
6.788820429898204         5.719999999999999        3.318895647032857        3.9236617547135033
7.447259207264985         5.7200000000000015       3.4146607005714706       4.927764732169425
7.351092945660904         5.72                     3.678815357213031        4.827773834519978
7.041325179064986         5.72                     3.288661502708311        4.292287864126457
7.262561744839456         5.720000000000001        3.288013259798463        4.603921373697185
6.775234723553796         5.719999999999999        3.7870070208158224       4.192245199673846
7.055840901060694         5.72                     3.77752196963535         4.49041226055472
6.9175913426560935        5.719999999999999        3.536848166195062        4.223747876452021
7.197734555412481         5.719999999999999        3.4981002311564007       4.585018202897232
6.0778121771923095        5.72                     3.4634798369338693       3.1024918317671717
6.321837717421889         5.72                     3.2957896666463506       3.2840257356244487
6.120690245437107         5.72                     3.193419945080448        2.974059541879738
6.23497956982307          5.720000000000001        3.7637714752074407       3.6702559362107103
6.384392509973331         5.720000000000001        3.5393615667092604       3.5155635468764417
6.658945081983079         5.719999999999999        3.552356053265597        3.88473841706883
6.524837565493582         5.720000000000001        3.785819084799183        3.9629286589413915
6.803019782530734         5.719999999999999        4.2556508321653075       4.297424782523797
6.6585757030872035        5.719999999999999        4.018673393887007        4.208359499606984
6.322595235963796         5.72                     4.526359033975618        3.653827518230243
6.480119949743321         5.72                     4.2731572241630165       4.0418691957608734
6.456024300676666         5.72                     4.7288599194191825       3.407021247607113
6.598168975084032         5.720000000000001        4.538151919377706        3.8243974874559736
6.850030337036249         5.72                     4.61225422365864         3.9608895531983994
6.675859412771823         5.720000000000001        4.815230614946951        3.442040079722716
5.450921694742823         5.72                     0.6382186003767121       2.3761506332151985
5.149255366972877         5.72                     0.645474861148021        2.256180027078608
4.837113490690746         5.72                     0.656371078020122        2.0839606667173656
4.680724587185629         5.719999999999999        1.431521063080913        1.8922770961917104
4.353884901088056         5.719999999999999        1.4298702647705581       1.8221953687251424
4.522209059672223         5.720000000000001        1.700820835542625        2.4332324112211317
4.924361996061324         5.72                     2.8622096430251167       1.957689168607322
4.792786780150768         5.72                     2.691137536489764        2.031618607904203
4.6499309661964965        5.719999999999999        2.9205006617831257       1.8564417988140198
5.07393713313677          5.72                     2.6406280570747347       2.2038818920609917
4.892651904516221         5.719999999999999        2.41347515929575         2.412075533641371
4.992644715470951         5.72                     2.1718299298500576       2.741359693748356
4.722280268894319         5.72                     2.20158340195913         2.628446432011889
5.200034958556624         5.72                     2.1340862507375924       2.8729058521262942
5.127536766103574         5.72                     2.3558255856961132       2.5766438333515467
5.315003966277895         5.72                     2.2954208705171717       2.7822711338347546
4.369701746084094         5.72                     0.9176613703332537       0.8700103769606881
4.192227568058026         5.72                     1.1864908224586115       1.1198727568681235
4.684637467117513         5.719999999999999        0.9141741590981303       0.9213609574252954
4.515082058509405         5.72                     1.168954403581845        1.1971820409813798
4.831598371848552         5.72                     1.7244769031263631       2.559148992803801
4.627912582727862         5.72                     1.9429486156460118       2.713176428295021
4.987574186692547         5.72                     1.426045124181273        2.0196013585882877
5.05659256050991          5.72                     1.912688914211719        2.8289847591121533
5.1453446763015975        5.719999999999999        1.6542344161105618       2.5711571630696937
4.844819832361921         5.72                     1.9982632997334235       2.7744671379002948
4.8429151949791045        5.72                     1.16996998164324         1.2841168856535765
4.996361115592391         5.720000000000001        0.9090514242431538       0.9478495766162575
5.303334606429988         5.720000000000001        0.8900628798353658       1.0168643685440342
5.150024152446235         5.72                     1.151861487234211        1.3351113204050915
2.9646293110553428        5.720000000000001        5.856543480190544        3.156930972040325
3.1164144814559487        5.720000000000001        6.120000000000003        2.4329612615326455
3.2763306832872585        5.72                     5.848109692313718        3.060730911199297
4.2685564357262535        5.72                     5.853500107376785        3.076176729325699
4.592216796641392         5.72                     5.85277879874088         3.1427456055286807
4.425727858116447         5.72                     5.590107501367024        1.7025439539935272
3.9408813478413656        5.720000000000001        5.847546879403374        2.7895049216283554
4.094793798453941         5.720000000000001        6.120000000000001        2.5017671126930323
3.7664540531949933        5.719999999999999        6.120000000000001        2.473492159751684
3.6087199216838384        5.720000000000001        5.85141692590555         2.9652104702794717
3.439009128299118         5.720000000000001        6.120000000000002        2.3465435846272586
4.423133543712886         5.719999999999999        6.120000000000001        2.6002651762279467
4.751473288971834         5.719999999999999        6.12                     2.842869379093754
3.127046579990738         5.72                     5.597728185887411        1.9486780298495423
0.8517579617547486        5.720000000000001        6.12                     0.9879974567432392
1.023702413076351         5.72                     5.844224290977641        1.8244007098280404
0.8821168246270217        5.72                     5.59304352075603         2.1282793454406
0.6345683615891984        5.72                     2.5293557726494003       2.772386376315638
0.38218302697003015       5.720000000000001        2.684833137036042        5.203071172709045
0.13155251090221398       5.72                     3.1417827454099845       8.75316838045975
0.6350106679971237        5.72                     2.836044590026493        2.9517332018171722
0.8869903450123733        5.720000000000001        2.6858012539489984       1.08452546787922
0.3805543138268659        5.719999999999999        5.478559531835497        1.4048948288222511
0.6199043184168485        5.72                     5.612190842671255        1.6021105835835574
0.6864177250275807        5.72                     5.320891182660137        1.8164015108392704
0.4084391588631817        5.719999999999999        5.16096020770984         2.0375726169597113
0.6521471578696181        5.720000000000001        5.001941515462488        1.9259625483635958
-0.12000000000000009      5.719999999999997        4.851710106678443        3.885157401364524
0.13826963756948807       5.72                     5.008706921218412        4.797088909299601
0.13695702351096184       5.720000000000001        4.696822028582315        5.659575488118674
0.3920198706845577        5.72                     4.853576167307157        2.918611460336041
0.4047723037577535        5.72                     4.544143319703798        3.5657237168182796
0.390344931167129         5.719999999999999        3.9108557425860884       4.761329214507956
0.6513855505850064        5.72                     4.699093734220815        2.3032054759295417
0.9088178256258281        5.719999999999999        4.847307695486949        2.0793973088822337
0.3894544864436318        5.719999999999999        4.2289522192617275       4.138967282371881
0.6619860062573073        5.719999999999999        4.391525466983598        2.706322618495298
0.6510276205064081        5.72                     4.062173678430566        2.999054857316427
0.9275088694405182        5.72                     4.241180609309836        2.028454885681002
1.1943856623965559        5.72                     5.581015589732887        2.392793441690727
1.0214439615114488        5.720000000000001        5.32704295531663         2.3353706373302474
1.3542725750099347        5.720000000000001        5.301364823592131        2.57486791038529
0.88417350535107          5.72                     5.099409724990191        2.1058135845076444
2.8143489898994956        5.72                     5.5952898067927554       2.0525789789421673
2.806923389356244         5.720000000000001        6.120000000000001        2.983633096477149
1.1800977070136962        5.720000000000001        6.12                     1.1931366545144926
1.524239485295551         5.72                     5.576735442711704        2.2711139138026932
1.6863678058513987        5.72                     5.322344313034879        2.496169510336281
1.348149132119235         5.72                     5.850352600995567        1.8592395136815008
1.5084374522726438        5.720000000000001        6.12                     1.5113546663377004
2.329662359731155         5.72                     5.329231364496502        2.094889736972862
2.6573041773041606        5.719999999999999        5.331902462283263        1.9155630928025509
2.5141771313050265        5.719999999999999        5.0683700296582685       2.275991455839087
2.1833795768557174        5.719999999999999        5.063970360690165        2.423834419781944
2.0109585677408077        5.72                     5.329053986857719        2.2581369070830672
1.8456480351032072        5.72                     5.064450248671353        2.581644612334522
2.6442926851418216        5.720000000000001        5.859149235695955        2.886845092878982
2.48874505957697          5.720000000000001        5.592779573569063        1.9383224491728344
2.4926730440276255        5.72                     6.12                     2.734864334943295
1.8506561692749548        5.72                     5.58097786583483         2.02207542790924
2.324720198892333         5.72                     5.846518750847801        2.385182110692984
2.170648910169369         5.720000000000001        5.582523084934552        1.87076338855802
1.6744182074445746        5.72                     5.844283789185874        1.8544067254741705
1.999570527986796         5.72                     5.840990530212362        2.031320509280815
2.1651169427905392        5.720000000000001        6.12                     2.1906088425181283
1.836777197531593         5.72                     6.119999999999999        1.7452080649402149
0.3828714734980725        5.72                     2.9877590514134083       5.257134078652287
0.3833390643954733        5.72                     3.2958102704284755       5.2487856528749495
0.6468305987227261        5.72                     3.746783022861891        3.151541289904046
0.38750784081103173       5.720000000000001        3.6008591435462725       5.075723656143513
0.6357305625981198        5.72                     3.4470592508548146       3.204803599731685
4.532663864602111         5.719999999999999        2.7614498666270064       1.883022646553237
4.609735999224887         5.720000000000001        2.4922602624352406       2.2420860866037646
4.0098357256432235        5.72                     1.4870136602069302       1.868931201263903
4.485726808802532         5.72                     2.206127598534342        2.5543815978329225
4.24278745583736          5.720000000000001        1.6994143767125574       2.3523896469540895
4.375188376744683         5.720000000000001        1.9456563405423712       2.6362560415241156
4.391481532238418         5.720000000000001        2.6139420412597687       2.0237482800086766
4.346338134344812         5.72                     2.4249347357119384       2.240579784057368
4.2494612675299175        5.72                     2.190040415346489        2.472348814247974
3.730546176184017         5.72                     0.9281141303700884       0.46741984043837803
3.865201012883131         5.72                     1.189796794052648        1.0151358674715834
3.701465139035692         5.720000000000001        1.448693323637055        1.7070888858968896
3.556216606378353         5.72                     1.1814899116769877       1.0066221064820389
3.4021275339137818        5.72                     1.419336632973184        1.6864311552216427
3.526032689572543         5.72                     1.6702740392836          2.089385915388139
3.7832563899258247        5.72                     1.6924644060664034       2.157021731583617
4.137487047832562         5.719999999999999        1.9627879325537574       2.532261293097273
4.002274803127598         5.720000000000001        1.770726501020126        2.326975957032867
3.857872061402408         5.719999999999999        1.9603920170961358       2.4168942748150832
3.109397494895413         5.720000000000001        1.4065972670870543       1.8340145633882532
3.263886556077674         5.719999999999999        1.6533957423508583       2.1302905872716664
3.3715907232050597        5.719999999999999        1.9124408329551694       2.2691630914688248
4.326117281129298         5.72                     2.7651205604194358       1.8461355659369498
4.211721426251213         5.720000000000001        2.6143693705426774       1.9550686996434365
4.138585887326229         5.720000000000001        2.847762234776599        1.79626622169238
3.986474999704967         5.72                     2.1999998830063623       2.341872039167386
4.102935185865989         5.72                     2.423387457605294        2.127609389040608
1.3276968201267323        5.72                     0.6617588884442767       2.4346422426361216
1.2266340272076173        5.719999999999999        0.9201346264747392       2.6631344528768754
1.984987404754067         5.72                     0.664334119060721        1.7427251522499454
2.1557826371667597        5.720000000000001        0.9274465212139722       1.7538503671673868
1.385196365198066         5.72                     1.2201700789894985       2.6720177404354586
1.5268007740006455        5.72                     0.9157502273976048       2.448337893633871
1.8420764961092848        5.720000000000001        0.9242380815945093       2.1250821753159097
1.6864957607143607        5.72                     1.1746136186764011       2.5655676542393593
1.591222518601139         5.72                     1.398130562596084        2.6250810110143576
1.9909548831615282        5.719999999999999        1.1745177759852559       2.363328393862567
1.8274644790764745        5.719999999999999        1.4226710920191405       2.684076340092893
2.4625496706112395        5.72                     0.9274452123554981       1.4016393483818161
2.3001508861038245        5.72                     1.2240153426037388       2.24413940359407
2.626736850210367         5.720000000000001        1.167676607030463        1.7400461216009633
2.5371317628579497        5.719999999999999        1.4279362683457268       2.4189826041265152
2.812327500189463         5.72                     1.4051393859471881       2.1146652667451433
2.3023440666977573        5.72                     1.5078606193316282       2.596506288788858
2.0936719784879143        5.72                     1.4381447975139214       2.6925272329438794
1.9519060764188136        5.719999999999999        1.6687775540325474       2.704767891048783
2.971956136362074         5.720000000000001        1.6496485824403044       2.3313342766939855
3.142456875571816         5.72                     1.8557875071160848       2.3408535933376955
2.7094168698270575        5.72                     1.689818253119026        2.622082517699939
1.1368915029317437        5.719999999999999        1.934058489307017        1.3784584849939738
1.1434426937727107        5.72                     2.2313018382932643       0.9567574950838957
1.383121921073787         5.719999999999999        2.0946859050084283       1.6057881700532615
2.0219242066581007        5.719999999999999        4.800848768063339        2.5648081751003136
2.380434618974534         5.72                     4.761493915192454        2.5003580186575762
2.1658273422261747        5.72                     4.530319607209092        2.5486259272621563
2.394320920313133         5.720000000000001        4.479010455306882        2.5946725809677202
2.5923899645201054        5.72                     4.554392789441106        2.556645858771384
1.7190936471509835        5.720000000000001        4.247566373537362        2.30871003000361
2.0478827426651875        5.72                     4.266738445110639        2.516947308484781
1.9442475417762584        5.72                     4.033829586025282        2.380347850524019
2.2903909190084706        5.72                     4.282767133523642        2.6097685631155527
2.236803271920648         5.72                     4.064466619374098        2.571126589769354
2.113192273457618         5.720000000000001        3.851911799723985        2.4947306896360946
2.1713888251050824        5.720000000000001        1.6894666880858176       2.8221510447842224
1.8341657817564645        5.72                     1.8739879290343815       2.5258949865047393
2.046283063513277         5.72                     1.9203688810728754       2.708069076529107
2.4472657330188348        5.72                     1.702648976981588        2.8198384734239537
3.166757699581            5.72                     2.1364863346114102       2.3581697140793314
2.9034544692843287        5.72                     1.9473614674702726       2.558096408092813
2.302004772310175         5.72                     1.9456438275237575       2.902230482410302
2.5922136618573264        5.72                     1.935808996969767        2.8278971132712214
2.915354077567777         5.72                     2.2110812964177153       2.571773145010476
3.0323836361395413        5.720000000000001        2.4067533771462877       2.46320940141163
2.819058044642399         5.72                     2.4020458157867814       2.5975450313059403
2.885230704585342         5.720000000000001        2.657471266234235        2.575349181920344
2.689963193642096         5.720000000000001        2.568501096073078        2.614298946096455
2.140211763220516         5.72                     2.242627081499615        2.644677706133823
2.433625442320852         5.720000000000001        2.185928864300189        2.8104928366849826
2.695449236327198         5.72                     2.1583658341277956       2.708153247750428
2.577065005677155         5.72                     2.403848665407101        2.6825859605615263
2.6375062378555407        5.720000000000001        2.8218160935919863       2.599307219431055
2.520711066952905         5.72                     2.596247487435118        2.6172194578328565
1.6247560945332449        5.719999999999999        1.959965608287627        2.1059783404165557
1.8552459677461384        5.72                     2.1070906119067665       2.3385778812300093
1.139127450057031         5.719999999999999        2.53282182787939         0.722526111702511
1.1383966884749253        5.720000000000001        2.836882687178027        0.7265593354678362
1.626594276276177         5.720000000000001        2.241653015382362        1.859108508879699
1.3888309734054705        5.720000000000001        2.69336068572073         1.3139816533567255
1.3880375999007226        5.72                     2.38892591642609         1.3450139896722824
2.3586919686487535        5.720000000000001        2.7352992174959683       2.552277842293447
2.337155984473081         5.719999999999999        2.4716503533341188       2.5894194848966836
1.6371793207743899        5.72                     2.542862366534317        1.75541198644272
1.8769458286083855        5.72                     2.4056716639626163       2.1705120472605883
2.1160667580561885        5.720000000000001        2.5583252288255527       2.378177678059483
1.3855202301910747        5.719999999999999        1.801771454053521        2.00639526558758
1.1372767873309657        5.72                     1.633527639205067        1.942465400082357
1.6504948851116419        5.720000000000001        1.6683029203070476       2.5679587600231106
1.3936396845401884        5.72                     1.516075052687417        2.4975174861582516
2.9403077038472354        5.72                     1.1455332808267795       1.3147180396448979
2.7860080900710047        5.72                     0.8998496779976675       0.8060250511693631
3.094894010798022         5.72                     0.8999846996592793       0.40566601687806725
3.251839137207834         5.719999999999999        1.1625167494885278       1.050089765326345
4.937664116241979         5.720000000000001        3.7842192545999387       2.656352967125573
5.061306715078503         5.72                     4.023286598902279        2.852140776707124
2.3434539064471407        5.720000000000001        3.79431829066146         2.625788682691255
2.5330431838105207        5.72                     4.281054527387464        2.642910761494091
2.4602112103198923        5.719999999999999        4.072516075433075        2.648463176081799
2.7073858865468416        5.719999999999999        4.0617548792814215       2.63107524868501
2.6032705696463534        5.72                     3.8108514805942733       2.6640850660998403
2.841105170142791         5.72                     3.8122131351089985       2.601821866417535
3.105588101547535         5.720000000000001        2.657249671404178        2.427361171866371
2.728737385380941         5.720000000000001        3.608349115310655        2.6505205353028347
2.998551858127245         5.719999999999999        3.586354373997128        2.508603578224161
2.835767637916799         5.72                     3.3091965044272245       2.6429069350936545
2.933100317854093         5.72                     2.8583605229333626       2.5812154744902993
3.1636113361847595        5.72                     2.8849373822171804       2.3637537811183447
2.8172385817049896        5.72                     3.0483334732189746       2.6442648508249595
3.124836120133401         5.72                     3.3277720967199045       2.457461499308615
3.0310706335802964        5.720000000000001        3.1040953813371397       2.52667735352915
3.986111115015121         5.719999999999999        2.6393801666885404       1.8722664544468535
3.86086396989287          5.720000000000001        2.428973515007741        2.0252522372798127
3.292681784380969         5.719999999999999        2.741399775246161        2.176397623890905
3.744803735748776         5.720000000000001        2.656917653006982        1.8533731501379336
4.374497611124713         5.72                     3.000217761706655        1.8037215646684315
4.606718000092771         5.720000000000001        3.1243096470355978       1.8883198674815695
3.2701747365489986        5.720000000000001        3.11405775013574         2.3339747085731886
3.3911955620528715        5.72                     2.9018098907511227       2.1704950831802
3.4998021176395726        5.72                     2.68755620250676         2.012178477827676
3.6346559808890895        5.72                     2.8758976255391357       1.924802696622063
4.062399010519247         5.720000000000001        3.0662415601273114       1.8493490837746718
3.8860914429929254        5.720000000000001        2.864762614752266        1.8144563555622497
2.9372642263507327        5.72                     4.009408778228925        2.5431404210070228
3.518469193411912         5.720000000000001        3.101523571278224        2.1058779561599352
3.3927219795934382        5.72                     3.322271329678157        2.260095234295953
4.174446300244798         5.720000000000001        3.260132427146737        1.9862691368261212
4.874086997663186         5.72                     3.5048681038635485       2.3503824691935415
4.819526571860057         5.72                     3.076871920485222        1.9209591892539324
5.014757897343222         5.72                     3.035787762050321        1.98353069752302
4.703190657865802         5.72                     3.302356981954925        2.071112326794046
5.491998972973942         5.719999999999999        2.9833546692574346       2.2505656229992117
5.171921484732411         5.72                     2.8881761694496912       2.086910785031274
5.376594950330183         5.72                     3.3014866283043567       2.3142100538826296
5.122541017306698         5.72                     3.3716406455968957       2.2808920666634784
5.190780092146337         5.720000000000001        3.1376043630366373       2.098014748013967
[truncated: 1,876,896 more chars]
