# Supplementary material for: Numerical Methods for the Analysis of Power Transformer Tank Deformation and Rupture Due to Internal Arcing Faults
Source: PLoS One. 2015 Jul 31;10(7):e0133851. doi: 10.1371/journal.pone.0133851 (PMC4521797; doi:10.1371/journal.pone.0133851)
Supplement: S10 Text — (ZIP) [file pone.0133851.s010.zip]

Archive with 1 entries (1 files):
- Example_2 Von-mises distribution 40ms.txt
