# Supplementary material for: Numerical Methods for the Analysis of Power Transformer Tank Deformation and Rupture Due to Internal Arcing Faults
Source: PLoS One. 2015 Jul 31;10(7):e0133851. doi: 10.1371/journal.pone.0133851 (PMC4521797; doi:10.1371/journal.pone.0133851)
Supplement: S10 Text — (ZIP) [file pone.0133851.s010.zip › Example_2 Von-mises distribution 40ms.txt]

% X                       Y                        Z                        Color
-0.12000000000000012      5.500003284032248        0.08152162750138402      4.332850419572076
-0.12000000000000012      5.72                     -0.12000000000000012     1.8438797605112691
-0.12000000000000012      5.406205224257974        -0.12000000000000012     3.5023390735644973
-0.1200000000000001       5.719999999999999        0.19792379838922233      3.8237121717497735
-0.12000000000000012      5.509689310795962        5.8771410929738686       12.982846329531005
-0.12000000000000005      5.72                     6.120000000000001        12.854018024855336
-0.12000000000000013      5.7200000000000015       5.801461886415111        12.357009755110596
-0.1200000000000001       5.4016290836737          6.120000000000001        15.902484091093228
-0.1200000000000001       5.236937099241136        0.10659907226086125      8.717024206383135
-0.1200000000000001       5.094276626815731        -0.1200000000000001      7.006865469845508
-0.12000000000000012      5.463989072028365        1.6018748437634036       32.11236957768739
-0.12000000000000012      5.720000000000001        1.7583684474455437       23.622349523507392
-0.12000000000000012      5.72                     1.449263104015738        20.693579535887654
-0.1200000000000001       4.939367289235875        0.12563643935758778      14.203706002578906
-0.12000000000000013      4.78420310926844         -0.12000000000000013     10.987562283646474
-0.12000000000000012      5.439117551247121        0.3561258656079721       9.696059456162745
-0.12000000000000012      5.719999999999999        0.513759893159983        7.661899837883735
-0.12000000000000012      5.456755208459973        0.6779356196652282       15.091905273469836
-0.1200000000000001       5.72                     0.8275219935923452       13.327590259351725
-0.12000000000000012      5.456456256916369        0.9760750904711093       20.2939557706287
-0.12000000000000008      5.719999999999998        1.1392237189419185       16.519019903948198
-0.12000000000000015      5.462023240080447        1.2896389629203624       26.4623977370285
-0.12000000000000013      5.487004096534917        5.6315802388839025       17.91874957622898
-0.12000000000000012      5.720000000000001        5.483866060866021        16.40948198037106
-0.12000000000000013      5.452473304879485        5.314130339688608        24.819910850758465
-0.1200000000000001       5.72                     5.1672097359102205       22.34675500029776
-0.1200000000000001       5.219833821198462        5.470815691354787        14.298723154296354
-0.12000000000000012      5.226003771500601        5.826245217456652        10.63375151232175
-0.12000000000000013      5.0804628515375585       6.120000000000002        8.892731360502516
-0.12000000000000013      4.886124566146727        5.839015605698818        13.710343476555908
-0.1200000000000001       4.981469662008866        5.602617241500012        16.03924963796689
-0.12000000000000012      5.464173154333286        2.834029169621267        45.304021553659204
-0.12000000000000013      5.72                     2.9877572885965007       35.81376506740985
-0.12000000000000012      5.719999999999999        2.6804767342595808       31.676271018455832
-0.12000000000000013      5.464489800800248        3.1414957732412963       45.913492936678125
-0.12000000000000012      5.72                     3.2958082022234687       32.987172671648516
-0.12000000000000012      5.465897755979141        3.4501797865024355       45.74260669924854
-0.1200000000000001       5.72                     3.604631406448877        31.912980266521103
-0.1200000000000001       5.463435371532545        3.7553279201460588       44.30313138901485
-0.12000000000000012      5.720000000000001        3.9142678216020643       30.198093556367244
-0.12000000000000013      4.629520315460139        0.12313640696124913      19.71421648884168
-0.1200000000000001       4.475973639214998        -0.1200000000000001      17.172821249372323
-0.12000000000000013      4.319740539324447        0.13325683596590887      25.05927838865432
-0.1200000000000001       4.169517822598556        -0.1200000000000001      19.854848930770533
-0.1200000000000001       4.4543399063093885       0.3861289925223602       17.717126764031665
-0.12000000000000012      4.781806082235722        0.3793311047442122       16.410161692869
-0.12000000000000012      5.079199128755046        0.35533101059734934      13.809349402864257
-0.12000000000000012      5.230100240535586        0.5965616860375276       14.644556504816185
-0.12000000000000013      5.461159090790906        2.5268748508702275       43.2221546655751
-0.12000000000000008      5.719999999999998        2.3738251446929914       29.654278621646853
-0.12000000000000015      5.464109121844629        1.909687206231237        35.10040429743147
-0.12000000000000009      5.72                     2.0665548837635277       26.87716369085258
-0.1200000000000001       5.458250188787869        2.2147234380317182       40.22415281553432
-0.1200000000000001       5.199755415747916        2.368198819238058        23.127413436774578
-0.12000000000000012      5.204923640134289        1.4501711263345143       19.37963674516003
-0.12000000000000013      5.205845131126393        1.143060127620688        17.98877769192892
-0.12000000000000013      5.206393969534192        2.0617950386995245       22.485860939864608
-0.1200000000000001       5.2089970072081115       1.75216329020178         20.88073045998303
-0.12000000000000013      4.957366145394598        1.5991694360823605       16.612230671128852
-0.1200000000000001       4.589354034656754        0.6461490903687057       18.371548755962493
-0.12000000000000013      5.218791176347006        0.8457814197049034       16.639612032545823
-0.1200000000000001       4.0167482596210125       0.1307911657257472       29.9953698615705
-0.12000000000000009      3.8639786966434686       -0.12000000000000009     22.774910952259358
-0.12000000000000013      3.7115045079182853       0.13013736253530933      34.43315751041387
-0.12000000000000008      3.5591276219663754       -0.12000000000000008     25.624696500572792
-0.12000000000000012      3.407045335546938        0.13037452645462477      38.02163904316763
-0.1200000000000001       3.254963049127502        -0.1200000000000001      27.28054352473572
-0.1200000000000001       3.1029064362161085       0.12808267775767535      40.1471394132704
-0.1200000000000001       2.9514834321757264       -0.1200000000000001      27.494325222562324
-0.12000000000000012      0.08181204778958727      0.1016921338601847       5.664655598659881
-0.12000000000000012      -0.12000000000000012     -0.12000000000000012     2.8356171726147483
-0.12000000000000013      -0.12000000000000013     0.19792401196931522      5.5073728550643155
-0.1200000000000001       0.19379477574203902      -0.1200000000000001      4.823084212415173
-0.1200000000000001       0.10841427881870971      0.36571154069708794      9.529111877695632
-0.12000000000000012      -0.12000000000000012     0.51376031614078         8.616991927471622
-0.12000000000000009      4.756476760550462        6.12                     8.47215105234965
-0.1200000000000001       5.2069696655946744       2.678276710326618        24.229348034988703
-0.12000000000000012      5.457460430085504        4.996050486860486        30.330664879921198
-0.12000000000000009      5.719999999999997        4.851710106678443        23.75033714650147
-0.1200000000000001       5.461349432546105        4.692090207604682        34.80661008759635
-0.1200000000000001       5.719999999999999        4.537724154546394        25.823427939984068
-0.12000000000000013      5.459561199812089        4.3805104600908145       36.89724309348724
-0.12000000000000015      5.720000000000001        4.225245805773126        27.609382144131075
-0.12000000000000012      5.461265792234573        4.066823118009933        41.75423682362403
-0.12000000000000012      5.192441256440495        5.154138686142999        17.280676628318933
-0.12000000000000013      5.201690213291192        4.832384926848519        20.10446744812757
-0.12000000000000012      4.915243243127135        5.305709343015861        17.7502068431608
-0.12000000000000009      4.936221388432535        4.9589618257157335       17.356545347051984
-0.12000000000000013      4.955553622265121        4.672566306309848        16.874315152545957
-0.12000000000000013      4.702945409099574        4.80282771445121         17.933188373892364
-0.1200000000000001       5.203893233905232        4.532564654062126        21.797991299158667
-0.12000000000000013      5.201618074641508        4.228765566324218        22.522690132864174
-0.1200000000000001       4.722818077050285        5.577606164971214        18.506882167064443
-0.12000000000000013      4.5804214144321955       5.851729368177161        14.893050388893323
-0.12000000000000012      4.4304654653109425       6.12                     11.69813448598179
-0.1200000000000001       4.259248302761442        5.845732691669758        16.909462721881066
-0.1200000000000001       4.649944568867049        5.060181481920692        19.421656344999224
-0.12000000000000013      4.501075242138065        4.893458872822593        19.457570966807026
-0.12000000000000012      4.553730578729978        5.328121567315868        20.16319051311695
-0.1200000000000001       4.394369914073626        5.074479144694575        20.366711406336183
-0.1200000000000001       4.25122491922365         5.315374664651762        19.901034853465312
-0.12000000000000013      4.09976465084364         5.054658001353998        20.078486186276187
-0.12000000000000012      4.4122382898869805       5.581102510021636        18.925604160635316
-0.12000000000000013      4.950192806669901        4.376179751360138        16.261048130843665
-0.12000000000000013      4.703828849403294        4.5271572516443745       16.40817428982132
-0.1200000000000001       4.476739167923168        4.68196364099421         18.720096416987225
-0.1200000000000001       4.271789259178289        4.844776012221796        20.300717123846567
-0.1200000000000001       4.233734758727573        4.598416041285085        19.697676437229397
-0.1200000000000001       4.953300773119973        1.9066143991690547       15.17730535179213
-0.12000000000000013      4.702646135884874        1.751022365801573        15.437685394100008
-0.12000000000000013      4.949947871503449        2.212354519184748        13.969262860238087
-0.12000000000000012      4.946014212735129        2.5191249564691014       12.918550495675381
-0.12000000000000013      5.208461755346457        2.9865998694511817       24.66591806766111
-0.1200000000000001       5.210393157199246        3.2961288343661987       25.066926155172535
-0.12000000000000012      5.204990389774871        3.9156922530073612       23.99302890401061
-0.12000000000000013      5.209787650237218        3.6058040301753302       24.847117557083113
-0.12000000000000012      4.442965026531942        4.392997115951285        17.180687729080073
-0.12000000000000012      4.942561863002909        4.075643767646841        15.138813591588722
-0.12000000000000013      4.684922240076418        4.228083201691469        14.375583667616048
-0.12000000000000013      4.954088547727267        3.46091372940453         13.35706238527728
-0.12000000000000013      4.9520728469203465       3.7630399887778148       14.22127190833915
-0.12000000000000013      4.683669287739125        3.9305488758222165       11.814708015255405
-0.12000000000000013      4.709941087607079        3.6186574654132313       9.42263439056698
-0.12000000000000012      4.951804128657089        3.145907704067377        12.482563228769736
-0.1200000000000001       4.95106125261674         2.833575200156848        12.60054185995296
-0.1200000000000001       4.4499734475258945       3.768353216779899        12.782447813924911
-0.12000000000000013      4.689772956140791        3.3070403773822576       7.223039342966686
-0.12000000000000012      4.446208132492682        3.4526155233084856       11.031054582847135
-0.12000000000000012      4.193134962373484        3.597592403849249        16.275805125854088
-0.12000000000000012      4.429616927950949        3.148572200290004        10.431286806816631
-0.12000000000000015      4.3169635483397615       0.6583784895734024       17.986622314978263
-0.12000000000000013      4.472315948008152        0.9642449383965321       19.284509732601695
-0.12000000000000013      3.863687062348908        0.37885549567186955      19.81139927536899
-0.1200000000000001       4.1646565103340745       0.3897236186352815       18.626848347107934
-0.12000000000000012      4.014599149903733        0.6175062744507437       16.720948677121974
-0.12000000000000013      4.153722968144418        0.874914406854048        17.957038034430358
-0.12000000000000012      4.953499990437779        0.6746970867199171       17.456668369321324
-0.1200000000000001       4.736585760030503        0.9055981018022895       18.88280379861481
-0.12000000000000013      4.961060460023605        0.9976968520185993       18.220708674263648
-0.12000000000000012      4.714317522706384        1.1650825038779817       18.811064251628277
-0.12000000000000013      4.953291571342152        1.295602147473322        17.772483513459232
-0.12000000000000012      4.705452340220869        1.456328392433239        17.630633296450284
-0.1200000000000001       4.42974165957946         1.3109490625482363       19.08017231792948
-0.12000000000000012      4.219335095691446        1.1280328690538286       19.045186827107102
-0.12000000000000012      4.691757305601821        2.9899654827863302       6.476768238410496
-0.12000000000000013      4.687175536856229        2.681944104459201        7.58811059483984
-0.12000000000000012      4.430003946934369        2.848241177169084        10.338856971946703
-0.1200000000000001       4.178660103763056        3.004432583981814        15.61487190263007
-0.12000000000000012      4.170709343406892        2.710067821721857        15.656849912236106
-0.1200000000000001       4.4277539644021795       2.540648522525342        11.422277889153806
-0.12000000000000012      4.686081822187669        2.370014564199058        9.989312666829997
-0.12000000000000012      4.12837404383571         2.4031774158641364       17.389136989813093
-0.12000000000000013      4.696758150301886        2.0605802929378703       12.693426770613433
-0.12000000000000013      4.422252248147342        2.228023004895801        13.585635467569508
-0.1200000000000001       4.449697874290369        1.9025550041049786       15.74891068852373
-0.1200000000000001       4.121567846611774        1.3414830641512148       19.241325336036684
-0.1200000000000001       4.464615447448391        1.6109465792219109       17.569867764424327
-0.1200000000000001       4.249611794459577        1.5331701634072927       18.804028238632664
-0.12000000000000012      3.559128083423143        0.38095710078822415      20.776791793873333
-0.12000000000000009      3.2541499778725695       0.3783119018567103       21.766202577279756
-0.1200000000000001       2.800000000000051        0.13001149036284168      39.33754441095355
-0.12000000000000012      2.6485165678243763       -0.12000000000000012     28.127543057740894
-0.1200000000000001       2.495927981219401        0.12916500924875832      41.33985630008042
-0.1200000000000001       2.3450369508727276       -0.1200000000000001      28.728734055648147
-0.1200000000000001       2.9513903505222703       0.3791941936118336       22.74424272491917
-0.1200000000000001       1.888446840695208        0.13058261126568996      37.7040270763595
-0.12000000000000009      2.0408723780337388       -0.12000000000000009     27.79605076887769
-0.12000000000000008      1.7360213033566767       -0.12000000000000008     25.575166302106073
-0.12000000000000012      2.1929546644532327       0.13037452645465974      40.385854145567286
-0.12000000000000009      0.3491315672572218       0.15986272442551785      10.45466046952379
-0.12000000000000015      0.5057233731842886       -0.12000000000000015     9.117841377188077
-0.12000000000000012      0.6720114418830421       0.13528058814356847      16.912729815144218
-0.12000000000000012      0.8157968907315958       -0.12000000000000012     14.336115714074921
-0.12000000000000012      1.5832517403790776       0.1307911657257811       33.972574437370724
-0.12000000000000012      1.4304821774014773       -0.12000000000000012     23.17907370734966
-0.12000000000000012      1.7360196494457518       0.38145714558558497      20.861627800362715
-0.1200000000000001       1.2789006147878519       0.13424819806402247      29.19509116739916
-0.12000000000000016      1.1240263607850494       -0.12000000000000016     20.9542171367936
-0.12000000000000013      1.4358534834670935       0.38521941251087566      19.42196561274834
-0.1200000000000001       0.9712959352014066       0.1345524359607837       23.51302573579085
-0.1200000000000001       1.1317256124076158       0.38835378762113204      17.721167016180576
-0.12000000000000012      0.831658662491122        0.38232110591232055      16.233158960174645
-0.12000000000000015      0.5825989144584084       0.36325162040231856      14.309687811939067
-0.12000000000000012      0.12761835842926894      0.6596241835689772       13.305658930723729
-0.1200000000000001       -0.1200000000000001      0.8275226218402133       12.197756745017033
-0.1200000000000001       0.36240850562225657      0.4996531295573813       13.649715703389164
-0.12000000000000012      0.13382406075480213      0.9738369990892806       16.615162163845305
-0.12000000000000012      -0.12000000000000012     1.1392245483684753       13.310725069712475
-0.12000000000000012      2.040449729829753        0.3811703305205034       21.840225151625052
-0.12000000000000012      2.3442561118403997       0.37903279223550823      22.44747213306557
-0.1200000000000001       2.647938009530241        0.3791971110270268       22.627910865070827
-0.12000000000000013      2.7980232064686885       0.6285420950724706       11.993249491970863
-0.1200000000000001       2.495195981587593        0.627790204838987        11.942049194975851
-0.12000000000000012      2.191855235104409        0.63032308959401         12.710585352889685
-0.12000000000000015      3.1020779205199203       0.6270919757971386       12.228842286071488
-0.12000000000000013      2.946715701560517        0.8785796290092943       7.631843008949737
-0.12000000000000012      3.404632029158957        0.628353034731214        13.34883836268285
-0.12000000000000012      3.7090593237601546       0.6302824118278972       14.94762356174538
-0.1200000000000001       3.2521420181076612       0.8750397691096188       10.114976498530021
-0.12000000000000012      3.5549862829006593       0.8748600910912153       12.97697908566144
-0.12000000000000013      3.852998494533141        0.8666861812806775       15.717201900235459
-0.12000000000000013      3.9819359745589216       1.105944952923263        17.917500774019782
-0.12000000000000013      3.694884160643302        1.117514438100161        16.139187297309444
-0.12000000000000012      3.8248500949269655       1.3510835729282782       18.769502933095552
-0.12000000000000013      3.5435784154870476       1.3576432960664009       17.82164740650849
-0.12000000000000013      4.240267945735122        1.765078676898496        18.19958803566483
-0.1200000000000001       3.983106746145955        1.6166594926303968       19.74833915103842
-0.12000000000000012      3.6823970578808063       1.5753643578512662       20.101699574376944
-0.1200000000000001       3.784449725363954        1.8012052844380064       20.87254227003684
-0.12000000000000012      3.405046982037353        1.120019134033863        13.943435756967363
-0.12000000000000009      3.2491655889859477       1.3679709060588978       16.833236974582974
-0.12000000000000012      3.10857140619601         1.1266464522871875       12.113468233958281
-0.12000000000000008      4.104372372248752        6.12                     15.258140913809045
-0.12000000000000013      4.0970318090694695       5.570907333208039        17.745639453603108
-0.12000000000000013      3.936032149565083        5.302895523164702        18.043239621832996
-0.1200000000000001       3.7848942358060826       5.035941134567637        18.623725224654102
-0.1200000000000001       3.611205910491484        5.299506621706022        14.95948496594704
-0.1200000000000001       3.93526911294395         5.8451190277694325       19.26898719169864
-0.1200000000000001       3.778279279186564        6.120000000000003        17.34787304759098
-0.12000000000000013      3.77221409871691         5.573592794771565        15.961644579251098
-0.1200000000000001       3.4400826607498223       5.565008581229942        14.095679231506402
-0.1200000000000001       3.6145192564898876       5.8460895931738985       22.705181021303805
-0.12000000000000013      3.2823180774014586       5.84013209268419         24.885196000773703
-0.1200000000000001       3.1211862626985005       5.57121640680454         13.23640348219236
-0.12000000000000013      2.957785909498176        5.84522851376788         25.92818762772467
-0.1200000000000001       3.2921347379043233       5.301014867539152        11.84451969630294
-0.1200000000000001       2.9624003686255476       5.299059197688182        9.792559305409705
-0.12000000000000009      3.462387822848328        5.039834614201396        16.320854995939104
-0.12000000000000012      3.131946795996268        5.031592445496534        14.264872404743494
-0.1200000000000001       3.304571318615661        4.764594675170714        19.08480164372101
-0.12000000000000013      3.642188702225991        4.783390442154367        19.876018830295383
-0.12000000000000013      3.456020211109533        4.512683772796352        21.946196288882323
-0.12000000000000012      3.9772348884351496       4.761015370652982        20.495560159811898
-0.12000000000000012      3.761821079365335        4.528607505906527        21.049512863997784
-0.12000000000000008      3.1260930930621837       6.12                     22.428972744381714
-0.1200000000000001       3.452186186124374        6.120000000000003        20.060428987534866
-0.1200000000000001       3.1253134156658433       4.497088972241252        22.158255794789095
-0.1200000000000001       4.021518643420952        4.486173639583999        20.926183450178918
-0.12000000000000013      3.899913666475232        4.255113845283011        21.082801632169645
-0.1200000000000001       4.396718471750134        4.0903394841736          15.728640080618339
-0.1200000000000001       4.191226041228412        4.317371426827252        19.007263074701346
-0.12000000000000012      4.180233401478742        3.882049606364621        17.34847269642818
-0.12000000000000013      3.9503934168135384       3.753439479628514        20.365342711320523
-0.1200000000000001       3.9367684228730155       3.9776271086265464       20.42672447059817
-0.12000000000000012      4.112723353121405        4.09728965019744         19.16773696640181
-0.1200000000000001       3.7338434579014628       4.077675473608008        22.288743376133947
-0.12000000000000015      3.2828751230434623       4.249191204019441        24.247617812531573
-0.12000000000000013      3.602217009624938        4.277542794062069        23.412735082727767
-0.1200000000000001       3.7363133469902454       3.869965773151311        23.1582104155422
-0.1200000000000001       3.4697257261719336       3.9885351057585683       25.098663815429404
-0.12000000000000013      3.5385189574901323       3.7190855441015542       25.108855816567115
-0.1200000000000001       3.7609719076600614       3.6807699580172093       23.535903408672283
-0.12000000000000013      3.665508098558414        3.5355659941564634       24.456685419160767
-0.1200000000000001       3.398449209289699        1.602632178562275        20.33114135168979
-0.12000000000000013      3.9152976998152935       2.6197674392068375       20.23120148555054
-0.12000000000000013      4.191910813547846        2.0673615629659086       17.33553702843804
-0.12000000000000012      3.968632275603052        1.9006949930167478       19.952909407972104
-0.12000000000000013      3.735489048299103        2.0174945349441247       22.008256464644205
-0.12000000000000012      3.91997101993052         2.1743439902477535       20.049824291527226
-0.1200000000000001       3.677457497672718        2.2710579887030575       23.016040526358452
-0.12000000000000013      3.839631416645486        2.3946577497711705       21.017814980751297
-0.1200000000000001       3.9078386527801348       3.4806414472835954       20.878657678289475
-0.12000000000000013      4.176274520168164        3.307813550111864        16.080321041909354
-0.12000000000000013      3.6707370780522197       3.305978245614118        23.972433153648364
-0.1200000000000001       3.936911149180372        2.8765718043505335       20.167943195919822
-0.1200000000000001       3.9304624430991764       3.165197723800645        20.23614226279766
-0.12000000000000015      3.6808212481966462       3.0337633142681417       23.906130062377603
-0.1200000000000001       3.410424020246806        3.456136675992275        27.289657666097128
-0.1200000000000001       3.4385500135584697       3.1752517721501454       26.802418525743747
-0.12000000000000012      3.443045758247939        2.92562595784649         26.6429051389316
-0.1200000000000001       3.549600778133422        1.8250723819124577       22.263179700017528
-0.1200000000000001       3.255715772964575        1.8623306392806815       23.219856175774066
-0.12000000000000013      3.2458971102560166       3.0494471568445563       28.643059785779617
-0.12000000000000012      2.932306089967465        2.5928273243956457       29.399172844584754
-0.1200000000000001       2.8215502985251293       2.4410895563052906       29.07089155204334
-0.12000000000000013      2.721265252359965        2.6282916006615222       29.905577806858002
-0.12000000000000013      3.428669899137619        2.1336977040092275       24.589875682248966
-0.12000000000000012      3.1162160523893156       2.0985065816637993       25.55704771878857
-0.12000000000000013      3.2497047482946066       2.8718103065346887       28.28487355867648
-0.1200000000000001       3.2321542172646534       2.3196381945133333       26.6305615904704
-0.1200000000000001       3.021645876688504        2.3644196721397686       27.78652056598455
-0.12000000000000012      3.6555729243756363       2.771693111225935        24.09897060348936
-0.12000000000000012      3.1910809084318927       2.5258275687084204       27.68615130511091
-0.12000000000000013      3.1041800786901868       2.7286518009199763       29.228878029780713
-0.12000000000000013      3.3669120395968672       2.6711147786461735       26.91128832428857
-0.12000000000000012      3.4185028458108664       2.4157632041182713       25.718788437836185
-0.12000000000000012      3.639486510757857        2.534038886911584        23.655416041587827
-0.12000000000000013      2.6423593023013083       0.8755867905163924       7.41183190557781
-0.12000000000000012      2.800175100788042        1.1332092189002856       10.693946003651922
-0.12000000000000012      2.3427100069377964       0.8776448470228165       8.640997731344257
-0.1200000000000001       2.4927691187837584       1.1224502467494695       11.10289922109103
-0.12000000000000012      2.0410708843376875       0.8819981076737864       10.90508143311849
-0.12000000000000012      1.5947031424536935       0.6320217780637866       15.295265659051422
-0.12000000000000012      1.888104032178254        0.6312784074200791       13.97460996960694
-0.12000000000000012      1.7477965545995937       0.8739660919596337       13.465155285978456
-0.12000000000000012      1.2941481354043096       0.643062484665767        16.4614645844996
-0.12000000000000012      1.4520678735704786       0.8861100656693396       15.847040481541375
-0.12000000000000013      0.9899232055896967       0.6411599054651452       17.042178901800416
-0.12000000000000012      0.6563159835281566       0.6521127813721928       16.83916660765455
-0.1200000000000001       0.3878251684660665       0.8106394501666333       16.13627369196787
-0.12000000000000013      0.1281447063769438       1.286906837812114        20.64166066706406
-0.1200000000000001       -0.1200000000000001      1.449264042001913        15.822209304246371
-0.12000000000000012      0.38422549143421303      1.1228110835832361       16.953843744440626
-0.1200000000000001       0.3809393707278941       1.4411238075255404       17.23423373462578
-0.12000000000000012      1.1448335964297507       0.914543726307297        17.653531336086186
-0.12000000000000013      0.8787027201757375       0.8698206863814268       18.079072302556675
-0.1200000000000001       0.649509897088768        0.9884990607422812       18.01918544384846
-0.1200000000000001       0.930528448830501        1.137212515833679        18.521499091702
-0.12000000000000012      1.1362222935073583       1.1440102177630722       18.242410714984775
-0.12000000000000012      0.637359126329136        1.2746113804012047       17.786620978027916
-0.12000000000000012      0.8812661952612497       1.4350858381903133       17.97264303731203
-0.12000000000000012      1.1246004030601968       1.5847900728881266       18.373881424793943
-0.12000000000000013      0.8862210392779779       1.730903998292476        16.32297769939753
-0.12000000000000013      1.1416264094706325       1.8650719890083045       17.389938177884396
-0.12000000000000013      0.6325763876836892       1.5831125910332755       16.513375771872376
-0.12000000000000012      2.19327152893397         1.126947089266212        12.332796247553786
-0.12000000000000012      2.3418221393483902       1.3706641944422113       16.052992411077344
-0.12000000000000012      1.899937854908742        1.1199698379078844       14.073159999081954
-0.12000000000000013      2.049864586365153        1.3687622729326478       16.58510361853139
-0.12000000000000013      1.6220047741216306       1.1247208510957547       15.995321974104462
-0.1200000000000001       1.7607373120036411       1.3498462962178208       17.222500323825187
-0.12000000000000012      1.3714715469790373       1.7080835021439635       19.125543842818782
-0.12000000000000009      1.3404772081473195       1.151927370788807        17.711740439209528
-0.12000000000000012      1.129935832320632        1.323162165578238        18.595364330316897
-0.12000000000000013      1.3458922819621846       1.437446181648012        18.592415020349527
-0.12000000000000012      1.535852589937402        1.3308292555259476       18.03642720053361
-0.12000000000000015      2.9472873696601845       1.3826009787539117       15.808966720794686
-0.1200000000000001       3.1051580572038358       1.6263099222586834       20.042116314490162
-0.12000000000000012      2.641751446007382        1.380345348146364        15.615941237108336
-0.1200000000000001       2.195843681945616        1.6216835425423952       20.084511504940632
-0.12000000000000013      2.9528946816078743       1.8772810253406704       23.52371591984195
-0.12000000000000013      2.8007246087694417       1.632814555132914        20.3034125238774
-0.12000000000000013      2.4960654137779064       1.6199508505999283       19.79794638014991
-0.12000000000000009      2.33871799054923         1.8659798281440119       23.379773270542415
-0.1200000000000001       2.0990864301324086       1.8345982930080336       22.18644850720672
-0.12000000000000013      2.8053324561757136       2.178301792699261        27.258303812183605
-0.12000000000000013      2.6018766638088895       2.391240258466508        28.706253330470066
-0.12000000000000012      2.6508913646029177       1.8785925366191283       23.924939901773225
-0.1200000000000001       2.8715532517398312       2.8860927399103105       30.354850079774927
-0.12000000000000012      3.119385713873173        2.9345394427709848       29.435113883609183
-0.12000000000000012      3.026981548095032        3.112424689209396        30.052460495941173
-0.12000000000000012      2.5999615208193774       2.809984752496823        30.52574130221605
-0.12000000000000013      2.4739317118193616       2.1188338647495777       26.238184122790404
-0.12000000000000012      2.442508494205349        2.6097483023772465       29.59552222906974
-0.12000000000000012      2.3303796896763482       2.3545708047784744       27.898089188341874
-0.12000000000000013      1.8889949197228995       1.6374223726801018       20.024627590084823
-0.12000000000000012      1.584022492930203        1.5549602220283205       19.17696371635441
-0.12000000000000012      2.14355755874415         2.0946027258445747       25.12202460468389
-0.1200000000000001       0.11112191507525787      5.915908084716616        9.71132270247752
-0.12000000000000013      -0.12000000000000013     5.801461673488231        9.028068820816742
-0.12000000000000005      -0.12000000000000005     6.120000000000001        8.627134930031408
-0.1200000000000001       0.19837091632628828      6.12                     10.312465628051315
-0.12000000000000013      0.16654449402889282      5.634311730821866        14.054795533040604
-0.12000000000000012      -0.12000000000000012     5.483865636897814        12.889800699716444
-0.12000000000000013      0.3594563656152333       5.888694409852517        10.167262859525838
-0.12000000000000012      2.796465820990523        5.572121519097947        12.953363639313167
-0.12000000000000012      0.5195371484624323       6.120000000000001        7.779709837419131
-0.1200000000000001       2.7999999999999936       6.120000000000001        24.898434282720967
-0.1200000000000001       2.6339491135415383       5.845045460868779        26.441914718236095
-0.12000000000000013      2.4739069069378035       6.120000000000002        22.559584441427535
-0.12000000000000013      2.471549097028796        5.571875987663482        13.505031724875545
-0.1200000000000001       2.3095531748035985       5.846130587583603        25.936213354516553
-0.12000000000000012      2.7974689482720985       5.027310085704332        13.31092620607811
-0.12000000000000013      2.6327223945430775       5.2983741243446145       9.651125389453073
-0.1200000000000001       2.9584377320736595       4.255139312884393        24.811395712092096
-0.1200000000000001       2.960897917445873        4.760551710821359        18.25002126011053
-0.1200000000000001       2.799521594511977        4.510600736186797        21.92234828062261
-0.1200000000000001       2.6324464548906956       4.76982730998846         18.07494501716897
-0.1200000000000001       2.4699313031042873       5.036544726709967        13.662254948410734
-0.12000000000000013      2.4657051365594036       4.507252614161361        22.146996167460433
-0.1200000000000001       2.30543025566667         4.769937530115555        18.589888513894973
-0.12000000000000012      0.13568482303714136      4.065277596963443        33.837386659965816
-0.12000000000000012      -0.12000000000000012     3.9142663721504656       23.430155970768407
-0.12000000000000013      -0.12000000000000013     4.225244556064012        21.35770928546386
-0.1200000000000001       0.1352226707112429       3.7564936766330157       35.85290713526898
-0.12000000000000009      -0.12000000000000009     3.604629820482633        24.973980394922773
-0.1200000000000001       0.5112896045588831       5.598208174446928        15.575184345916355
-0.12000000000000012      0.380422806613982        5.378412035740566        16.092451839172448
-0.12000000000000012      0.14042916421184007      5.2902513615860185       20.9548426430155
-0.12000000000000012      -0.12000000000000012     5.167209102776774        17.582365449711677
-0.1200000000000001       1.6741387142491102       4.7721717123415335       20.042587838580094
-0.1200000000000001       1.8291347147765822       5.030018402329449        17.694344454582524
-0.12000000000000012      1.9811527226037575       4.776027203866811        19.317477443972066
-0.1200000000000001       0.13350348597378503      3.448441803294521        37.0808690335992
-0.1200000000000001       0.3879632859338054       3.598882189756806        19.613102085553972
-0.12000000000000012      -0.12000000000000012     3.2958066894684768       26.262362911469456
-0.1200000000000001       0.13290843592625706      3.1413217058920813       36.90981492644066
-0.12000000000000015      -0.12000000000000015     2.987756064838996        28.268456292799687
-0.1200000000000001       0.1348341502663916       2.5225501925548275       34.54372714161303
-0.12000000000000009      -0.12000000000000009     2.373825106315561        22.753182015630884
-0.12000000000000013      -0.12000000000000013     2.6804760142063877       24.600894475125546
-0.12000000000000012      0.13584078247816606      2.83225624657682         36.1743618609953
-0.12000000000000013      1.3922520756918877       1.9520424415783142       19.299767720684827
-0.12000000000000012      1.870204280491885        2.578057851154376        25.58990973714674
-0.12000000000000013      1.6363106351337602       2.5214949545870775       22.352763392275758
-0.12000000000000015      1.6580650953557838       2.7404316211987276       23.347009304227896
-0.1200000000000001       1.8093597270431627       2.3919768905057057       24.097077323564555
-0.12000000000000013      1.1967288370170905       2.177192017868497        17.015346583045968
-0.12000000000000012      1.4611606008020288       2.169108748892974        20.00386651748558
-0.12000000000000015      1.4029502516921284       2.388465858275686        18.929284804202876
-0.1200000000000001       0.9068688319665827       2.032611342888623        14.502619384008348
-0.1200000000000001       0.1322672762248588       2.2159694945640944       31.970215033359356
-0.1200000000000001       -0.1200000000000001      2.066555387144131        20.271563023812806
-0.12000000000000012      0.3880272111292912       2.3769420311285523       17.953658849300428
-0.12000000000000015      0.6468987644224089       1.8926572693386576       14.436226104663652
-0.12000000000000012      0.6467849990986512       2.2051215058229987       12.287863293360871
-0.1200000000000001       0.38836845722282964      2.069839576067413        17.55683725529027
-0.12000000000000012      0.3899498667883473       1.7524225982591266       17.246295100618266
-0.12000000000000012      0.13073376674562853      1.905656350558297        27.431518035505082
-0.12000000000000013      -0.12000000000000013     1.758369276711433        18.10339767955734
-0.12000000000000012      0.13239649444159324      1.5956948424956585       24.803234814788123
-0.12000000000000012      1.518203413714031        5.0364974301908          19.382677183568727
-0.12000000000000013      1.6550427766089293       5.2960808727153585       17.300616557325867
-0.12000000000000012      0.13411219972167865      4.992487408521154        25.320455223715783
-0.12000000000000006      -0.12000000000000006     4.851709265390372        18.604058268271952
-0.1200000000000001       0.136931656295484        4.3774896201392615       30.858566597977113
-0.12000000000000009      -0.12000000000000009     4.537723107550438        20.50834590695943
-0.12000000000000013      0.13577824239321398      4.68891930214327         28.75596214317643
-0.12000000000000013      2.0544924417238986       2.3909772762475017       26.519112517957723
-0.12000000000000013      2.2171756137646814       2.549388354300429        28.34645022276889
-0.12000000000000012      2.2239297957937243       2.7602589679805964       29.00874187055547
-0.1200000000000001       2.0708069876224315       2.6161516869910484       27.369530884758234
-0.1200000000000001       1.9677354815437405       2.8276906969248135       27.010910927978546
-0.12000000000000012      2.407354056031793        2.878455543171543        30.23813322349588
-0.12000000000000013      2.1837988733924227       2.986595843190996        29.126316835485017
-0.1200000000000001       2.611771188094555        3.0378357270260135       30.97550382144045
-0.1200000000000001       2.3828417672005364       3.138413890863451        30.328433848832944
-0.1200000000000001       3.138484565535826        4.000133181898888        26.923135871438323
-0.12000000000000012      3.2069465211500985       3.273328723749874        29.019336605722362
-0.1200000000000001       2.7893564186067183       3.1810038809768493       30.924894871623035
-0.12000000000000013      2.9955746153165563       3.3114972627438983       30.20322144277817
-0.12000000000000013      3.269741741030547        3.7453519401760014       27.403206855598743
-0.1200000000000001       3.089579805254549        3.5085135097131834       29.311574313054496
-0.1200000000000001       2.7934887764050376       3.9903212690469614       27.380449725407342
-0.12000000000000012      2.623099608046303        4.253918133664119        25.082155327072496
-0.12000000000000013      2.5865708162086074       3.2817483300581247       30.841617412642872
-0.12000000000000012      2.8100000277755415       3.4773958379302594       30.383999244094277
-0.12000000000000012      2.9596215657382348       3.739368961908376        28.906486359437952
-0.12000000000000013      2.136631685564021        4.516784684004459        21.80627425985951
-0.12000000000000012      2.6444128252688475       3.730753275575727        29.180698018405977
-0.12000000000000013      2.448037627208699        3.9853404902884915       27.46624705572248
-0.12000000000000013      2.284858829241502        4.240910296006962        24.937758282324122
-0.12000000000000013      2.1001883616607313       3.95584448315737         25.86645968853503
-0.12000000000000013      1.6811011589139617       2.9740763736111626       23.65847529050849
-0.12000000000000012      1.9282521131778716       3.1172240765169357       26.8626302521145
-0.12000000000000012      1.4828441040916112       3.109107760731296        20.65947712195784
-0.1200000000000001       1.6762890847427272       3.250896956431191        23.671732376289896
-0.12000000000000012      2.5456993551604947       3.5155684077997007       30.11036961626337
-0.12000000000000013      2.1443888711887347       3.248276673310981        28.825744643483404
-0.12000000000000012      2.3439705077908632       3.4102197915808543       29.813535900410525
-0.12000000000000013      2.3297473247497185       3.717270210694708        28.619097849568693
-0.12000000000000012      2.0533314827008255       3.698020393124663        26.851532039235178
-0.1200000000000001       1.8983533878295087       3.374490678616491        26.384884059718257
-0.1200000000000001       2.133318980931049        3.4915535360180883       28.248510925601476
-0.1200000000000001       1.930670398327719        3.580875640754649        26.011995899505745
-0.12000000000000012      1.8349695773569406       3.7966527185541805       24.68186855869668
-0.12000000000000012      1.8099028894132196       4.015233068011654        23.928221770788134
-0.12000000000000013      1.6425613872576557       2.27651719218053         21.709851870958346
-0.12000000000000012      1.872405874314688        2.199563990676788        23.951958343331622
-0.12000000000000013      1.6390129841236254       1.8009244800259059       20.398906851193342
-0.1200000000000001       1.8966476907025425       1.9432759566766307       22.4326384155891
-0.12000000000000012      1.6413792733459918       2.0386354770218267       21.062551025864035
-0.12000000000000012      0.9002223949918587       2.342755414641574        12.145987575470349
-0.1200000000000001       1.1441510260912353       2.4950158509417966       14.595795552244633
-0.12000000000000012      0.892279685108186        2.6503639186804264       10.157404439559931
-0.12000000000000012      1.4102457739008947       2.8890064847364965       19.475455828584558
-0.12000000000000012      1.3998386402274487       2.6503374138635434       18.969259887469615
-0.12000000000000012      1.1584269432195193       2.797079000258119        14.380237410700795
-0.1200000000000001       1.330914629247023        5.305081082480116        19.38835164541825
-0.12000000000000013      1.81823563249557         5.567836379502884        16.23917960861356
-0.12000000000000013      1.656033302744108        5.847021228085831        21.030990761732706
-0.12000000000000012      1.9844842111406238       5.845133288072663        23.753213111437915
-0.1200000000000001       1.48641309222424         5.573766217660821        17.689597124684013
-0.12000000000000013      1.1623774441182602       5.572883758097372        18.772222835639266
-0.12000000000000013      0.6747872999177384       5.842410778686836        14.171321128150694
-0.1200000000000001       0.8361339738660083       5.562537539445865        18.49058560317471
-0.12000000000000012      0.843523239449521        6.120000000000003        10.273449746338306
-0.12000000000000012      1.3300181255176518       5.845115626410882        18.70239958550019
-0.12000000000000009      1.4956276277512308       6.120000000000001        16.511309047578493
-0.12000000000000013      1.1695345346890387       6.120000000000003        13.59934826440204
-0.12000000000000013      1.0061481294561572       5.841147568175245        16.232860984391426
-0.12000000000000012      1.0004491729344123       5.296579570828951        19.948546814826194
-0.12000000000000013      2.147927541721785        5.572849770930649        14.68854271947363
-0.1200000000000001       2.309920691799502        5.302334251595859        11.148536980051803
-0.12000000000000012      2.1424000391307345       5.031924604844525        15.544812408373096
-0.1200000000000001       1.9808421533749265       5.296428828879735        14.271771364873478
-0.12000000000000008      2.1478138138756133       6.119999999999999        20.37219098069931
-0.12000000000000009      1.821720720813422        6.12                     18.017950007457465
-0.12000000000000012      1.923774297648273        4.2467669269484585       23.390384883658268
-0.12000000000000013      1.6523086316795887       4.16045755743357         22.22784687419454
-0.12000000000000012      1.8220537237026329       4.530435738298728        21.259847416228606
-0.12000000000000012      1.5564666679203198       4.554818000574009        20.690938866605183
-0.12000000000000013      1.6660415297381233       4.366149481859697        21.497319850372556
-0.1200000000000001       1.4303554671111556       4.310837155267607        20.426989528736637
-0.12000000000000013      1.1684504620293825       5.020973286901303        20.241381142155127
-0.1200000000000001       1.3973899970694015       4.754152166972393        20.283586076423806
-0.12000000000000013      1.3413595530445122       4.543789970071389        19.921196410761983
-0.12000000000000012      1.16235707696446         4.400983762578581        18.894219188473162
-0.12000000000000013      1.1428408122646754       4.671341209628578        19.40056908839571
-0.12000000000000013      0.9018788267368514       4.515268495993571        17.52909147461629
-0.1200000000000001       1.6120358651241524       3.9405315048397807       21.904876178454785
-0.12000000000000013      1.2268038466870281       4.18268472450919         18.00032562926656
-0.12000000000000013      1.405042055102239        4.052216865583976        20.122958734330293
-0.12000000000000013      1.152001992326815        3.9685449637013073       16.558849110213732
-0.12000000000000013      1.3944808583588992       3.8499429198539183       19.35766467981958
-0.12000000000000013      1.6664290824852177       3.5380412494601736       23.58998930719623
-0.12000000000000013      1.4131823943761315       3.346225074503714        19.653410043340386
-0.1200000000000001       1.3897190252688472       3.5966503442299134       19.267173972961547
-0.12000000000000013      1.5640075969828384       3.7495218212408856       21.893895390131156
-0.12000000000000012      1.1399971095921373       3.723641998192947        15.556767454187053
-0.12000000000000012      1.2029189716607145       3.1135973700754116       15.4586172883303
-0.1200000000000001       1.1491839822417447       3.433891145631912        14.79599446230624
-0.12000000000000013      0.8957219524378377       3.5828290026534644       11.183968568780399
-0.12000000000000013      0.3966282525109356       4.215913699114213        20.083060857489613
-0.12000000000000013      0.39050930772113607      3.9038757610729085       19.877691711785676
-0.12000000000000013      0.6422352581889079       3.7393211687465584       12.37705224617838
-0.12000000000000013      0.6423262451009599       3.432425149553981        10.642960461491354
-0.12000000000000013      0.8942996603038709       3.8701671960673565       13.067909469822686
-0.12000000000000013      0.6518905893171097       4.0423975507311285       14.027466075024819
-0.1200000000000001       0.9499748291030394       4.190586477438621        15.678431525520176
-0.12000000000000013      0.6475738523267305       4.347997011862758        16.09989342522852
-0.1200000000000001       0.6415110289963801       4.658211671259704        17.56487957539244
-0.12000000000000013      0.38648359613336264      4.829361947926421        19.23900908452714
-0.1200000000000001       0.39192240808846446      4.520386554835267        19.79599193134025
-0.1200000000000001       0.6737731211829776       5.306126149596933        18.470180025795493
-0.12000000000000013      0.3979938161512554       5.130600893457786        17.597791656290674
-0.12000000000000009      0.8770800343128435       5.080054898405777        19.526758272224484
-0.12000000000000013      0.9051305647506988       4.826151042396733        19.133255364859554
-0.1200000000000001       0.6431903623766431       4.979049949336927        18.351380002573553
-0.12000000000000013      0.3854550537438103       3.2900918406823982       19.013981007573335
-0.12000000000000013      0.9096519872337437       3.276625160677561        9.896060439510055
-0.12000000000000012      0.6501432935433067       3.126096109172954        9.360059752591571
-0.12000000000000012      0.9141433889518439       2.965122250738124        9.431746977129235
-0.12000000000000013      0.39328179537397234      2.9815547575570553       18.643249630934452
-0.12000000000000013      0.642969327060984        2.5148334739293303       10.571061711997821
-0.12000000000000013      0.3911409189176014       2.6765122736799762       18.216758339420444
-0.12000000000000015      0.647070935657805        2.8209544868933127       9.455470113661384
13.633253711424361        -0.12000000000000012     0.17038020875017051      7.763077424988494
13.472651517405458        -0.12000000000000012     -0.12000000000000012     7.879702413869787
13.796948182864103        -0.12000000000000012     -0.12000000000000012     3.6585033869707195
13.891142228368995        -0.12000000000000012     0.36087105839448635      9.456296013232446
14.120000000000003        -0.12000000000000013     0.19791861463561655      6.281026467396235
14.120000000000003        -0.12000000000000015     0.5137496270866336       13.97240676813108
13.916740945179848        -0.12000000000000012     0.10299165561893514      3.099568650917211
14.120000000000001        -0.12000000000000012     -0.12000000000000012     2.0255979188141264
13.870017452508543        -0.12000000000000012     4.998939124177765        68.24699665331362
14.119999999999997        -0.12000000000000008     4.851730525395265        53.76291658861987
14.12                     -0.1200000000000001      5.167225102553979        52.30693055237
13.866102120465147        -0.1200000000000001      3.4526817076351977       89.61771148611585
14.12                     -0.1200000000000001      3.295844918672499        66.46766893265652
14.120000000000001        -0.12000000000000009     3.6046698994294037       64.20444525749336
13.86181460756137         -0.1200000000000001      0.6733300173547218       22.82263646458982
14.12                     -0.1200000000000001      0.8275067455244749       25.821245352433454
13.862753627180329        -0.12000000000000013     0.9851072972660417       37.33824320797927
14.12                     -0.1200000000000001      1.1392035881063758       34.13223111359006
13.284399651594066        -0.12000000000000013     0.15010797210550614      17.61096602703925
13.1471052067239          -0.12000000000000012     -0.12000000000000012     19.339240384592728
13.60111504317378         -0.12000000000000012     0.5260722726643374       15.830802438684094
13.379482969517198        -0.12000000000000012     0.3871508784147628       17.101911963828506
13.87963534295129         -0.1200000000000001      2.5273891229506615       84.7886384840853
14.120000000000001        -0.1200000000000001      2.3738260764792907       57.6441177501988
14.120000000000003        -0.1200000000000001      2.6804942113258314       61.0852625548618
13.88526377621058         -0.12000000000000013     2.215694782803276        78.90330904281059
14.120000000000003        -0.1200000000000001      2.066542666246974        52.29274405281304
12.96156010458153         -0.12000000000000013     0.14721586435618492      29.82829305615559
12.82030870065189         -0.1200000000000001      -0.1200000000000001      28.266794489945053
13.891266225729131        -0.12000000000000013     1.282732009322515        51.7070396631103
14.120000000000005        -0.12000000000000013     1.449240338213651        40.848990921221215
13.87519027681994         -0.12000000000000012     1.9062834363409427       68.12253213000989
14.120000000000005        -0.12000000000000013     1.7583483203088595       45.90576902410484
13.889493430541878        -0.12000000000000012     1.5922567043011793       62.839823702609834
13.653532738795342        -0.12000000000000013     1.1226662259924698       24.69749881791384
13.590831872930998        -0.12000000000000013     0.8250960739051436       19.67765066550874
13.416215761727033        -0.12000000000000013     0.9878681903358948       20.197053274212582
13.140214693413492        -0.12000000000000012     0.41530124683361624      19.77441777184892
13.871527490567022        -0.12000000000000012     4.378648897643897        78.02813400820874
14.120000000000001        -0.1200000000000001      4.2252761371937915       59.46948887028805
14.120000000000001        -0.12000000000000012     4.537749565956693        57.09376025464983
13.876881830148868        -0.12000000000000013     4.691377120252078        76.53591459068751
13.630580935401367        -0.1200000000000001      4.84021873270166         32.49120887300223
13.628532644617923        -0.12000000000000013     5.133435630943757        26.861874269738305
13.631013327635332        -0.1200000000000001      4.536960593254684        38.023137266515334
13.394390814085055        -0.1200000000000001      4.695473133768647        12.95532987247311
13.885206600683198        -0.1200000000000001      3.7594047514245457       89.51151609829377
14.120000000000003        -0.12000000000000012     3.9143030009328132       61.36481079199393
13.882051115159786        -0.12000000000000013     4.065269850550861        86.47576277979876
13.63411483839078         -0.12000000000000012     3.5997392159746098       49.14674132436814
13.632931787030682        -0.12000000000000013     4.228081229181596        43.48604533970757
13.648527468180736        -0.1200000000000001      3.9200902402152895       47.85819086776738
13.407176559585347        -0.1200000000000001      4.097960595513754        21.038712540605715
13.172609682124316        -0.12000000000000013     4.261917997599343        12.053533040862797
13.185656308361938        -0.12000000000000013     3.972235115632338        9.294061960451238
13.396251521527665        -0.12000000000000013     4.3955350359505685       16.05861172196556
13.859203341486431        -0.12000000000000013     5.2888817162649335       54.96180514905996
14.120000000000003        -0.12000000000000015     5.483876350905955        43.0294652629809
13.616862283178097        -0.1200000000000001      5.350893947756196        22.87840318555886
13.813682498803859        -0.12000000000000012     5.619637411521855        35.319333441134184
14.120000000000003        -0.12000000000000013     5.801467054315594        31.564929008447155
13.86978728779223         -0.12000000000000012     5.913469665313861        26.795442070885677
14.119999999999997        -0.12000000000000005     6.120000000000001        27.07277259227489
13.795896416703116        -0.12000000000000013     6.120000000000001        33.338017993321415
13.614713521928227        -0.12000000000000012     5.893266711169985        16.40320711281859
13.473208554920177        -0.12000000000000012     6.120000000000002        16.994448777305536
13.3966155585739          -0.12000000000000012     5.272196784800817        17.020980577797356
13.401636234252937        -0.12000000000000012     4.982258809043887        13.417714448346318
13.448595213495015        -0.12000000000000012     5.576110875836736        20.69508074846848
13.205446539769788        -0.12000000000000012     5.394749844880744        27.22545779321295
13.29809202063551         -0.12000000000000012     5.855338899542108        22.556686121007957
13.151930230617742        -0.12000000000000012     6.120000000000001        14.348528356082413
12.97532720829475         -0.12000000000000013     5.8235295166827665       23.90341130097728
13.1839655426248          -0.1200000000000001      5.629134604165882        27.89854022750775
12.97120873945024         -0.1200000000000001      5.506152206711741        33.32595647077858
13.169207519767184        -0.12000000000000012     5.125112337017047        26.553030944354532
13.175748830409008        -0.12000000000000013     4.84316726424461         21.375687863817657
13.167247777117982        -0.1200000000000001      4.55191209470069         16.719136497320303
12.944346524619693        -0.1200000000000001      4.981510915006108        45.253090568870554
12.945422575614339        -0.12000000000000013     4.413891463821143        28.011697383358122
12.94715642840678         -0.1200000000000001      4.698893218899847        36.771620419363614
13.415227821215105        -0.12000000000000012     3.7984247172884045       24.090444120149996
13.411283232704891        -0.1200000000000001      3.5179779216322284       25.0407607929356
13.598078880133395        -0.12000000000000012     3.2976071757081735       45.536827735892594
13.862658142269282        -0.1200000000000001      3.134700975103843        89.10603055960216
14.120000000000003        -0.12000000000000013     2.9877869910348926       70.08421237467195
13.887201959197439        -0.12000000000000013     2.8340697192742006       88.7789919055059
13.341056322879595        -0.12000000000000013     3.2966099624232195       20.364429483362972
13.296000066747412        -0.1200000000000001      0.7244688880957698       21.408175368778952
13.211758269730566        -0.12000000000000012     0.9592305278062043       21.193206271678218
13.228601635989495        -0.12000000000000013     1.1790071848523431       18.78407149490597
13.081723793487797        -0.12000000000000012     0.856324227220036        22.10019446061819
13.66259689613786         -0.12000000000000012     1.4298780179629134       30.664621801329776
13.634947857787651        -0.12000000000000012     1.750016483438003        34.48775051488102
13.438187869649088        -0.12000000000000013     1.2933783811401716       18.6236623007446
13.414086991292844        -0.12000000000000012     1.6051566699866107       17.655531187962907
13.036967019747784        -0.1200000000000001      1.0598226314027255       20.840147397218562
13.000562057594253        -0.12000000000000013     1.3241376679389376       20.09122883874743
13.197936729392291        -0.12000000000000013     1.461209537893462        15.05880375383019
12.977000060187658        -0.12000000000000012     1.6022126144673043       19.71036391584138
13.191478049288708        -0.12000000000000012     1.7507514176916077       13.134218643714227
12.97521240120368         -0.1200000000000001      1.8882535328026813       17.958416369406606
13.64206500863036         -0.1200000000000001      2.054381363502886        40.58349804715339
13.41027921748011         -0.12000000000000013     1.901792407963301        19.537206610267905
13.642678726533168        -0.12000000000000012     2.358969761141147        44.87057580046089
13.417323770085392        -0.12000000000000013     2.1980631080737916       22.33842561366676
13.191386533645897        -0.12000000000000013     2.039516031580615        11.74253942467528
13.192532114560398        -0.12000000000000013     2.3314213118982527       10.555887565751856
13.646314847211297        -0.12000000000000012     2.9907309979109957       50.312812921677455
13.644040643909262        -0.12000000000000012     2.6694584453355086       48.28167458318615
13.412168461320844        -0.1200000000000001      2.495637289884176        24.20708177823495
13.186253121450635        -0.1200000000000001      2.620988753725533        9.34987405144386
13.415773793039728        -0.1200000000000001      2.796095916877483        26.11825107822665
13.41378622102005         -0.12000000000000012     3.078265811309517        25.924198388276675
13.186833317144602        -0.1200000000000001      2.9022093832328446       8.81387677773095
12.971256955583765        -0.12000000000000013     2.1725328502131314       15.097178437665185
13.168182312456919        -0.12000000000000012     3.171551902727554        8.993570086300444
13.185151369496227        -0.1200000000000001      3.6891236235140914       8.198345671047585
13.1700739070648          -0.12000000000000013     3.4217288901454705       7.5423470126054895
12.95648848029247         -0.12000000000000013     3.2969114734900966       7.586810916501013
12.960802450243374        -0.12000000000000012     3.0218887549824487       7.5336956309379195
12.968892075797186        -0.12000000000000013     2.4577138326260686       11.899182919765904
12.969776684061095        -0.12000000000000013     2.7372362212150554       9.187503487691709
12.639162454409101        -0.1200000000000001      0.14161676052110206      40.4264455254764
12.494101416960822        -0.12000000000000009     -0.12000000000000009     35.01134663154489
12.818099941201           -0.12000000000000013     0.41140224385977175      21.013880985333024
12.33619915994898         -0.1200000000000001      0.15295618099523567      45.808131790816496
12.169990410509376        -0.1200000000000001      -0.1200000000000001      42.56366317737773
12.497711497843497        -0.12000000000000013     0.45858631464409016      20.56501966821659
12.721932399881663        -0.12000000000000012     0.6684243830921619       18.9409520169346
13.016242439685158        -0.1200000000000001      0.6539198144927678       21.866234376645508
12.8704722810901          -0.12000000000000013     0.8683783485417108       21.81453167316974
12.727142857142859        -0.11999999999999997     4.557142857142859        45.824330941511924
12.730714285714287        -0.11999999999999997     4.275714285714287        33.71435852495892
12.748571428571429        -0.11999999999999995     2.868571428571429        14.50949646760259
12.745000000000001        -0.11999999999999997     3.150000000000001        13.855866347531922
12.953483281468605        -0.1200000000000001      4.130841267369283        20.62168059360685
12.741428571428573        -0.11999999999999998     3.431428571428572        16.301348115355108
12.9589762005583          -0.12000000000000012     3.5692046474247308       11.122377431873105
12.961730531836727        -0.12000000000000013     3.8518371738635366       15.063966460537642
12.734285714285713        -0.11999999999999997     3.994285714285715        26.023455576895113
12.737857142857141        -0.11999999999999997     3.712857142857143        20.27437829694004
12.830359537216946        -0.12000000000000012     6.120000000000002        16.47407444575983
12.72357142857143         -0.11999999999999998     4.838571428571429        67.59411919882072
12.973099110897822        -0.12000000000000012     5.246969550461729        40.967914753995004
12.719999999999999        -0.11999999999999998     5.12                     86.26298085978335
12.800831276699247        -0.12000000000000012     5.372774943628972        41.99612690200961
12.723140597403091        -0.1200000000000001      5.595570567234115        29.65015762759052
12.635967097399535        -0.12000000000000013     5.85291704562614         18.71259056610796
12.505242886168485        -0.12000000000000012     6.120000000000002        18.248567567758716
12.578481296660824        -0.12000000000000013     5.368148557297148        50.745169157701575
12.45153846153846         -0.11999999999999995     5.119999999999999        70.00419971851152
12.31081591566944         -0.1200000000000001      5.3676402780623444       44.91819366601694
12.752142857142857        -0.11999999999999997     2.587142857142857        16.88529562275566
12.770000000000001        -0.11999999999999998     1.18                     26.11870170882984
12.622079448413137        -0.12000000000000012     0.9341719194814362       20.879530235103044
12.495911013041331        -0.1200000000000001      0.7389584386133636       17.334205052563654
12.497692307692308        -0.11999999999999994     1.1799999999999997       34.96672237390727
12.755714285714287        -0.11999999999999998     2.305714285714286        20.237400822121668
12.759285714285715        -0.11999999999999995     2.0242857142857145       24.22305645370332
12.762857142857143        -0.11999999999999997     1.742857142857143        27.600016489799543
12.766428571428573        -0.11999999999999998     1.4614285714285713       30.493326341008167
12.251819452282096        -0.12000000000000012     0.6618829472812354       14.479691110355313
12.16762489950912         -0.12000000000000013     0.4108455142853418       26.734068810556963
12.016647937123883        -0.1200000000000001      0.14508552494642502      59.60840453244395
11.847962210175073        -0.1200000000000001      -0.1200000000000001      49.612320191842265
11.690729899754029        -0.12000000000000012     0.13926471901968263      67.82736498206968
11.528003431403784        -0.1200000000000001      -0.1200000000000001      56.098479839872
11.365901931516854        -0.1200000000000001      0.14576220044526655      73.76812210048813
11.21006144892877         -0.12000000000000013     -0.12000000000000013     64.87648175641488
11.848371967306722        -0.12000000000000012     0.4059910999505869       29.121143680114837
11.96471488626531         -0.12000000000000013     0.6490472452877885       13.112021100177124
11.515858223294483        -0.1200000000000001      0.4086129121015606       32.11566706134715
11.679366115907104        -0.12000000000000013     0.6615120313580962       12.473751986983418
11.39407498336797         -0.12000000000000012     0.6460455340955339       12.504874298237349
12.345687228652295        -0.12000000000000013     0.9373731287494531       23.205587849364832
12.225384615384614        -0.11999999999999995     1.18                     33.136900292408434
12.084690873893003        -0.12000000000000012     0.9173508574346627       21.827945644606938
11.815464402585846        -0.12000000000000013     0.9161303081718384       19.368748333227845
11.045739928906473        -0.12000000000000013     0.13932773734594253      78.18284387036717
10.89385054101558         -0.12000000000000013     -0.12000000000000013     61.45337800554436
10.730115299512947        -0.12000000000000013     0.138819326483746        81.47144534323301
10.57931177920367         -0.12000000000000012     -0.12000000000000012     63.31440539469378
10.414791846871944        -0.1200000000000001      0.14013639588184384      84.92372475852358
10.266436321063773        -0.1200000000000001      -0.1200000000000001      65.14284194940895
12.453350927049852        -0.1200000000000001      5.61222050810604         29.716873832436523
12.168405296782366        -0.12000000000000013     5.614877068818281        26.87261125887612
12.041564494164598        -0.12000000000000012     5.374096011571458        38.550230007610395
12.306151108641318        -0.12000000000000013     5.863529215974101        15.99033753633502
11.978691493236232        -0.12000000000000012     5.860225699897176        16.188862632465938
12.176461673250703        -0.12000000000000012     6.120000000000003        19.16067781703352
11.87460153118006         -0.1200000000000001      5.613283942821244        24.90968401826051
11.790121604677031        -0.12000000000000013     5.353453548789024        35.78584578003039
12.183076923076925        -0.11999999999999998     5.120000000000003        47.57344599037387
11.914615384615384        -0.12                    5.120000000000002        34.628821600296504
11.646153846153846        -0.12000000000000001     5.12                     31.589347947366097
10.117822432789222        -0.12000000000000013     0.14279035079604582      87.60596862059545
9.95521537092604          -0.12000000000000015     -0.12000000000000015     66.04725832348394
11.653437363858911        -0.1200000000000001      5.81409852224263         17.98065138576886
11.543360910960908        -0.12000000000000012     0.9110200722754951       17.24689878643235
10.88314293530297         -0.1200000000000001      0.4000897827114478       37.152028592149456
11.204201616261903        -0.1200000000000001      0.4066761745556049       34.593057422367075
11.103512778378951        -0.12000000000000013     0.6328944899454048       13.111041104485901
11.264834755827925        -0.12000000000000013     0.9070940513352906       15.918482594042596
11.953076923076923        -0.11999999999999997     1.1799999999999997       28.974012417965497
11.680769230769231        -0.11999999999999997     1.1800000000000002       24.951275857538846
10.583362414298138        -0.12000000000000012     0.39924774761106596      35.75374550990162
10.862673474120918        -0.12000000000000013     0.6875559042504503       9.253500838771975
10.727256557963734        -0.12000000000000012     0.5484709838854688       16.449843387806567
10.577250919039           -0.12000000000000012     0.693966028485447        9.964475884710433
10.383398308472287        -0.1200000000000001      0.5705388514296673       12.650005196011666
10.27604360206914         -0.12000000000000013     0.3764807590904953       40.03342081155089
10.199123449841569        -0.12000000000000012     0.5743898278274281       11.584302991068688
9.973863131650146         -0.1200000000000001      0.41903355531239916      33.40257049762557
10.30705964276787         -0.12000000000000013     0.7640337122943627       14.481828267500452
11.408461538461538        -0.11999999999999995     1.18                     23.28082032779771
10.726427127862433        -0.1200000000000001      0.9389837945550086       19.80660984413006
11.004455491275278        -0.12000000000000012     0.935418249415086        18.30697817153615
11.843976275018415        -0.1200000000000001      6.120000000000002        20.017509848077662
11.509738585944175        -0.12000000000000009     6.120000000000001        21.482604630742227
11.65164352448672         -0.1200000000000001      5.543019132489652        26.570402067280934
11.420218071423122        -0.12000000000000013     5.615694480853397        24.975451486018013
11.513669434735112        -0.12000000000000013     5.350843082231848        34.55479673601128
11.377692307692307        -0.11999999999999997     5.119999999999999        33.264822063044285
11.247069616329275        -0.12000000000000012     5.374957476652713        34.63582585561003
10.446617040651397        -0.12000000000000013     0.9527924672940995       25.999546512871074
9.798689457085098         -0.1200000000000001      0.14282933492380476      86.13416627131521
9.644991782268356         -0.12000000000000012     -0.12000000000000012     68.49509951146625
9.486307236468635         -0.12000000000000013     0.14728372548823473      92.29271837439707
9.334767584506642         -0.1200000000000001      -0.1200000000000001      72.34799776631576
9.648461705268677         -0.1200000000000001      0.4086178549501105       36.58154659939941
11.33063331867625         -0.1200000000000001      5.860274852049299        17.916570605316128
11.175500896869941        -0.1200000000000001      6.12                     22.44867050088592
11.1256012138294          -0.12000000000000013     5.6172350353812215       25.18280449595419
11.005164955551336        -0.1200000000000001      5.863009268549201        18.549257391221882
10.84126320779571         -0.12000000000000012     6.120000000000001        23.13609784346364
11.136153846153848        -0.11999999999999998     1.1800000000000002       25.073106730574562
10.863846153846156        -0.12                    1.1800000000000002       24.465468629384915
10.046088362627229        -0.12000000000000012     0.70461694012274         13.203385762000915
9.894718854478029         -0.1200000000000001      0.938943335544056        46.54844017660226
9.77311291847447          -0.1200000000000001      0.6620781273469836       15.991617440223223
10.181212257019736        -0.12000000000000013     0.9536190966742287       34.075635492265015
10.591538461538462        -0.11999999999999995     1.18                     29.436547691339626
10.31923076923077         -0.11999999999999997     1.18                     37.51645931184531
11.109230769230768        -0.11999999999999997     5.120000000000001        36.422889615994066
10.970553602522362        -0.12000000000000013     5.374078143420064        36.04259547197398
10.83257471832125         -0.1200000000000001      5.603511981598087        26.85585011590476
10.840769230769233        -0.11999999999999998     5.120000000000001        39.11034505327456
10.70012775247118         -0.12000000000000012     5.377560563797157        39.33021066061723
10.662102664566241        -0.12000000000000012     5.863903774144665        18.542440224093095
10.046923076923079        -0.12                    1.18                     54.114166763143
9.15520229350779          -0.12000000000000013     0.15961011366546451      90.05578206466072
9.024531979354927         -0.12000000000000009     -0.12000000000000009     72.37283752139372
8.854084089610879         -0.12000000000000013     0.16094646048006078      87.24654897005776
8.714284966425346         -0.1200000000000001      -0.1200000000000001      70.25179583835357
9.005388681770524         -0.12000000000000013     0.4672804816226313       25.35350362273611
9.322356530241484         -0.12000000000000015     0.42394031356915113      32.914772916982116
9.49799063624946          -0.12000000000000013     0.6680088922832941       21.9298741152663
9.217498992301644         -0.12000000000000013     0.6767155879085807       26.700223085915397
8.997431599906365         -0.12000000000000013     0.7457379602966053       39.0720537717904
9.125642913455518         -0.12000000000000013     0.931910921889122        65.67789547429527
9.366151691407028         -0.1200000000000001      0.9250111805648742       67.1255169231524
9.631197615190228         -0.12000000000000012     0.9323557880880728       59.20472504740108
9.774615384615384         -0.12                    1.1800000000000002       77.00470141688506
9.502307692307694         -0.11999999999999997     1.1800000000000002       116.83451017415196
9.23                      -0.11999999999999998     1.18                     123.80002339674311
8.864788249726644         -0.1200000000000001      0.9298047359017341       66.36197729892798
8.997623210541864         -0.1200000000000001      1.1072410637203314       83.49425542180249
10.507025518721473        -0.12000000000000012     6.120000000000001        23.81590881531068
10.345018212548778        -0.12000000000000013     5.858750260935045        18.92987790096363
10.172787829647238        -0.1200000000000001      6.120000000000001        25.20976316758427
10.03078842953249         -0.12000000000000012     5.816050211515449        20.090942191334637
9.789918672355277         -0.12000000000000012     5.602474039227033        36.53501150444076
9.673775593433469         -0.12000000000000012     5.854906589867685        20.290717162334712
10.528431859761008        -0.12000000000000013     5.62323526423185         27.562062641936325
10.254606147425934        -0.12000000000000012     5.620761207482699        29.47866832530865
10.042175044295288        -0.12000000000000012     5.542868081222463        35.754111435471614
10.57230769230769         -0.11999999999999997     5.119999999999999        39.00549441304725
9.915847194802353         -0.12000000000000013     5.348554058335251        54.379682357198085
10.424227988955725        -0.12000000000000012     5.382504859109392        41.95439908954239
10.30384615384615         -0.11999999999999994     5.119999999999998        41.28873264671578
10.185278497014409        -0.12000000000000013     5.357626542559532        47.24438999698449
10.035384615384615        -0.11999999999999997     5.12                     51.98424588306222
9.766923076923078         -0.11999999999999997     5.120000000000001        71.0846468633054
9.641041890766587         -0.12000000000000012     5.3651671575075115       66.66414612856975
9.498461538461537         -0.11999999999999995     5.120000000000001        111.41231587585496
9.490353356945697         -0.12000000000000013     5.609231405046912        41.48579372934086
9.838550140573            -0.1200000000000001      6.120000000000001        27.90776941549319
9.504312451498764         -0.12000000000000008     6.12                     31.416847599634163
8.548820112571025         -0.12000000000000012     0.15202402751047156      83.20389059530908
8.404026283744223         -0.12000000000000009     -0.12000000000000009     71.06941180577496
8.689108301245826         -0.12000000000000012     0.4291273815719101       28.64964537753377
8.227338011723335         -0.12000000000000013     0.14721302843771975      78.95409234746352
8.093747516940837         -0.12000000000000008     -0.12000000000000008     59.49129470449835
8.37324988974296          -0.12000000000000013     0.41542249317033764      29.942141154330603
8.77                      -0.11999999999999998     1.18                     99.75848163940489
8.766148598186355         -0.1200000000000001      0.6671082018653183       25.58305234296949
8.616941455227064         -0.1200000000000001      0.9279304165845059       63.903014955871754
8.502238111434854         -0.12000000000000013     0.6530931789945272       20.473948084893134
8.213452510957483         -0.1200000000000001      0.669147487380332        16.334882893835186
8.356695989254206         -0.12000000000000013     0.9196473043150865       52.70834237206572
7.905326496818439         -0.12000000000000013     0.13539855227609443      73.38066109747136
7.783444645646957         -0.1200000000000001      -0.1200000000000001      53.01282021271737
7.606573860260448         -0.12000000000000013     0.13311308929902327      67.05965035677023
7.473117667995206         -0.12000000000000012     -0.12000000000000012     47.51563403643862
7.002066090190191         -0.12000000000000012     0.1368490963231636       53.98108371976428
6.852390659790561         -0.12000000000000013     -0.12000000000000013     39.812347097991754
7.162766582105568         -0.12000000000000012     -0.12000000000000012     42.495715186908434
6.688100857160508         -0.1200000000000001      0.14303023174556645      53.326843269068455
6.541986289902955         -0.12000000000000013     -0.12000000000000013     38.70070700146821
6.393245786697759         -0.12000000000000012     0.1389591339486097       50.770248004595885
6.231553014590093         -0.12000000000000013     -0.12000000000000013     37.355977813412835
8.99878371615517          -0.1200000000000001      1.3331184270823362       64.36872670200897
9.229999999999999         -0.11999999999999997     1.4614285714285709       62.21544979990193
8.998050811711371         -0.12000000000000012     1.60475436512636         43.516392012706966
9.229999999999999         -0.11999999999999998     1.7428571428571427       37.99783660162933
8.995676364852175         -0.12000000000000012     1.882740753359044        28.985060206643492
9.23                      -0.11999999999999997     2.024285714285714        27.238818656371055
8.766428571428573         -0.11999999999999997     1.4614285714285713       33.895084920682756
8.762857142857143         -0.12                    1.742857142857143        21.892138926997493
8.993282559078986         -0.12000000000000012     2.1631700470132222       21.915284690174545
9.230000000000002         -0.11999999999999998     2.3057142857142856       18.493392255738115
8.991461668814075         -0.12000000000000013     2.443718941969349        16.675822750469546
9.230000000000004         -0.12                    2.587142857142858        13.29901418204535
8.759285714285715         -0.11999999999999998     2.0242857142857145       15.192386541422946
9.29701900465566          -0.12000000000000012     5.8577685146153335       21.142876916647797
9.17007476242453          -0.12000000000000012     6.120000000000001        32.341990499899595
9.36318160812534          -0.12000000000000013     5.401405370253955        72.31389768814876
9.23                      -0.11999999999999998     5.12                     114.64341337920837
9.203594622432242         -0.1200000000000001      5.639405651703335        35.85154667755409
8.979191374070053         -0.1200000000000001      5.823806138329083        20.181891650372673
8.995468072124611         -0.1200000000000001      5.577558897426071        40.41665038492977
8.835837073350294         -0.12000000000000009     6.12                     31.204403756264906
8.989967873393354         -0.12000000000000012     2.7248313558079453       14.080473753880534
9.230000000000002         -0.11999999999999997     2.8685714285714283       10.393921081738496
8.987317991457825         -0.12000000000000013     3.006403359681434        12.575300816045564
9.23                      -0.11999999999999997     3.1499999999999995       9.115519093658007
8.986516957726005         -0.1200000000000001      3.2907142857142846       12.607540423436049
9.23                      -0.11999999999999998     3.431428571428572        10.093583357992278
8.986516957726005         -0.12000000000000012     3.572142857142859        13.641305926268515
9.230000000000002         -0.11999999999999997     3.7128571428571435       13.527943721274275
8.981237656560136         -0.12000000000000013     3.8528514261775957       15.678374778868317
9.23                      -0.11999999999999995     3.9942857142857138       18.280205303539002
8.977251373587908         -0.12000000000000012     4.134418696040436        20.914587530347244
9.229999999999999         -0.11999999999999997     4.275714285714285        25.09622821450108
8.974257769512553         -0.1200000000000001      4.415583080081655        27.20564910906812
9.229999999999999         -0.11999999999999995     4.557142857142856        32.52598808299867
8.969951164218552         -0.12000000000000013     4.696339792285468        36.17609227423584
9.230000000000002         -0.11999999999999998     4.838571428571429        40.454914180433235
8.964917567704621         -0.1200000000000001      4.975689962483605        59.360086442974826
8.719999999999999         -0.11999999999999998     5.12                     98.73284256467574
8.72357142857143          -0.11999999999999998     4.83857142857143         31.932484344839775
8.954260304730411         -0.1200000000000001      5.2339723701692495       81.67445899727493
9.108468254010939         -0.12000000000000012     5.407484485146655        66.21995325383605
8.92736062330294          -0.1200000000000001      5.435159906464276        61.76356574425
8.094027784857502         -0.12000000000000013     0.9324498363560667       41.14018468553549
8.033782900604168         -0.12000000000000013     0.4229348473088158       26.757396653876942
7.953076923076925         -0.12000000000000012     0.6957848033924612       11.273449195574628
7.806902337952303         -0.1200000000000001      0.555071272511138        10.294169091182194
7.699328551412032         -0.12000000000000013     0.7295677071299528       10.162497921465658
7.828950417483238         -0.12000000000000012     0.9356851073644024       31.004790425865064
7.748154962503068         -0.12000000000000013     0.3498484027880879       34.62388321529829
7.644042083738135         -0.12000000000000012     0.5550901030904798       12.5618056811832
7.461077313845786         -0.1200000000000001      0.40772038937802935      30.274186347097015
7.305324469148122         -0.1200000000000001      0.13474520887432562      60.209536771199815
7.155872734092381         -0.12000000000000012     0.40993821460689517      29.101719455027656
7.300852774907303         -0.1200000000000001      0.5609944656479791       13.792089782265572
7.436263013265015         -0.12000000000000012     0.7001977360539735       9.813405076359917
7.562476194526639         -0.12000000000000013     0.9417771533985915       23.16289532209002
8.497692307692306         -0.11999999999999997     1.18                     107.15020317503887
8.225384615384613         -0.11999999999999997     1.1800000000000002       67.32317708199145
6.855026838572893         -0.12000000000000012     0.3982654915969001       28.279086840809903
7.000738539365183         -0.1200000000000001      0.5538659026751888       13.413092571973086
7.147495572995299         -0.12000000000000012     0.7100100437419246       9.422209629303884
7.273722328909505         -0.12000000000000012     0.9390117975101135       16.4017049240293
5.766222962429964         -0.12000000000000012     0.14353709764790218      44.83553995027098
5.610599736920963         -0.12000000000000015     -0.12000000000000015     36.856631450600105
5.921090831160233         -0.12000000000000013     -0.12000000000000013     35.83079756572737
6.076262021909492         -0.12000000000000013     0.14422945580669752      47.49786770027938
6.995077105114368         -0.12000000000000013     0.9461022523054039       15.225418182161894
6.84958885873023          -0.12000000000000013     0.695435045913968        8.610506763325825
6.551313750725779         -0.12000000000000012     0.3748804407165203       27.187063966445166
6.656939513042453         -0.12000000000000012     0.563328576857266        13.199373816643197
6.235091447769905         -0.12000000000000012     0.4147191337994121       23.24607676206517
5.917700619589813         -0.12000000000000012     0.3986483034721058       22.826118879448696
5.606446930788531         -0.12000000000000013     0.40517472919608677      21.557807148843395
6.467194924112935         -0.12000000000000012     0.5767495711812625       11.44053432167731
6.574353998134211         -0.12000000000000013     0.7485199442644539       8.27567658952163
6.046291823833135         -0.12000000000000012     0.667815127848578        8.978188328552495
6.310761894554337         -0.1200000000000001      0.7149926255208368       8.266037699219156
0.10355210134025904       -0.12000000000000012     0.08347642086608344      4.012512862217659
-0.12000000000000012      -0.12000000000000012     -0.12000000000000012     2.875275106694994
0.2030518171358261        -0.12000000000000015     -0.12000000000000015     4.019957292796559
-0.12000000000000013      -0.12000000000000013     0.19792401196931522      6.091565620196867
8.755714285714284         -0.11999999999999997     2.305714285714286        12.145778538365107
8.752142857142854         -0.11999999999999994     2.5871428571428567       8.246066439228507
7.953076923076924         -0.11999999999999998     1.18                     47.17844872265092
7.680769230769233         -0.11999999999999997     1.1800000000000002       32.935075165364225
8.745                     -0.11999999999999997     3.150000000000001        7.4086756797703694
8.748571428571429         -0.11999999999999995     2.868571428571429        7.58708002256122
8.741428571428571         -0.11999999999999998     3.431428571428572        7.820056115486788
8.737857142857141         -0.11999999999999997     3.7128571428571426       9.067383445049758
8.783864293405495         -0.12000000000000012     5.352814362942208        68.11949672894573
8.653219353861894         -0.12000000000000012     5.861915762978711        21.60282808455783
8.75367152707876          -0.1200000000000001      5.602616269936194        38.89728477569083
8.57567629435863          -0.1200000000000001      5.369049274034598        70.5436847751821
8.460403746020544         -0.12000000000000013     5.609946068763673        38.42476819588901
8.309312239526701         -0.12000000000000012     5.864729549403287        21.277172689817068
8.501599384276059         -0.12000000000000009     6.119999999999999        28.403887462115094
8.167361695201826         -0.1200000000000001      6.12                     24.539917202425812
8.31619907784001          -0.12000000000000013     5.370201046073955        59.47199157058011
8.175561863736384         -0.12000000000000013     5.611647697417643        35.06168062341206
7.969080070767459         -0.12000000000000013     5.861152114213228        19.50251600845631
7.833124006127595         -0.1200000000000001      6.120000000000001        20.765175405785318
7.646976197600499         -0.12000000000000012     5.814123258034318        19.318307609403043
7.873808183631343         -0.12000000000000013     5.615732369933513        31.04747182810642
8.04264254601152          -0.12000000000000013     5.3752982948774575       49.455638066072765
8.734285714285713         -0.11999999999999997     3.9942857142857147       11.566870825147658
8.730714285714285         -0.11999999999999997     4.275714285714287        13.419309949071097
8.727142857142857         -0.11999999999999997     4.557142857142859        22.046160702578018
8.45153846153846          -0.11999999999999993     5.119999999999998        91.91856677140252
7.646684178943662         -0.12000000000000012     5.544707695323991        31.4577745775233
7.78614737090817          -0.12000000000000012     5.353705745990975        44.08148403008594
7.5098434114582275        -0.12000000000000013     5.351363079249075        39.758501664603784
8.183076923076925         -0.11999999999999998     5.12                     63.628174482790826
7.408461538461539         -0.11999999999999997     1.1800000000000002       27.562196471639528
7.136153846153848         -0.12                    1.18                     26.763262503462386
5.451308802822649         -0.1200000000000001      0.1466234604007881       41.65352751474986
5.300002739285706         -0.1200000000000001      -0.1200000000000001      31.707176822615295
5.126858255146518         -0.1200000000000001      0.1507687778945006       38.23289154320729
4.989128805297756         -0.1200000000000001      -0.1200000000000001      29.228485392986173
5.299390802876733         -0.12000000000000015     0.41336407362612304      20.18823352876299
6.716877349706498         -0.1200000000000001      0.9502997104998541       14.500841876121227
6.863846153846154         -0.12                    1.1800000000000002       22.333261507049972
6.591538461538462         -0.11999999999999997     1.1800000000000002       20.201553354590473
5.483558013318262         -0.12000000000000012     0.6489895678399815       9.602333565319608
5.769572444615439         -0.1200000000000001      0.6573220348997795       9.171294212507151
5.632468437722332         -0.1200000000000001      0.9155168718302018       13.454839539723023
5.9027647575493125        -0.12000000000000012     0.9263953239719583       14.352329354483722
6.451907257947733         -0.1200000000000001      0.9515169438179871       14.18172734088703
6.319230769230771         -0.12000000000000001     1.18                     20.11136230192877
6.166041620432198         -0.12000000000000012     0.9324422638192031       14.161079516899369
0.37195898091373514       -0.12000000000000013     0.1087989786311819       2.583147462496861
0.5273484825944336        -0.12000000000000012     -0.12000000000000012     5.086947348496544
0.16759250719013113       -0.12000000000000012     0.3679452553384324       3.6588612426234457
-0.12000000000000012      -0.12000000000000012     0.51376031614078         9.168190823550235
0.15064216004918163       -0.12000000000000013     0.7082478830193314       7.725969321662981
-0.1200000000000001       -0.1200000000000001      0.8275226218402133       12.257545142131638
6.640589281706296         -0.1200000000000001      5.861035563621548        15.978606997696383
6.496173249830655         -0.12000000000000013     6.120000000000002        11.601831745490694
6.323831205633901         -0.12000000000000012     5.8223207187480135       16.71046453576829
7.416167006745984         -0.1200000000000001      5.614500659412075        26.972907352263608
7.24252841487503          -0.12000000000000013     5.3732957888956285       34.780802988320836
7.118082942143018         -0.12000000000000013     5.615853617071547        24.71508640496997
7.32280685587307          -0.1200000000000001      5.863747728349626        16.44516116257125
7.498886317053358         -0.1200000000000001      6.12                     17.57835020393577
6.978820484821218         -0.1200000000000001      5.864396544977039        16.288390199531076
7.1646486279791235        -0.12000000000000009     6.120000000000001        15.403756844555806
6.830410938904889         -0.12000000000000012     6.119999999999999        13.169543318626474
7.914615384615382         -0.11999999999999994     5.119999999999999        49.310818217812994
7.646153846153844         -0.11999999999999994     5.119999999999999        42.17561623393541
7.377692307692306         -0.11999999999999997     5.119999999999999        35.97443092983154
6.830421042203664         -0.12000000000000013     5.618250025382139        22.92071285994891
7.109230769230768         -0.11999999999999997     5.12                     30.55108915594666
6.975738576580665         -0.12000000000000013     5.373555749813599        30.534820286287395
0.6828367757618776        -0.1200000000000001      0.11821297597065737      2.2310861938209654
0.852894793276046         -0.12000000000000013     -0.12000000000000013     6.395323652741485
0.1268949931025192        -0.12000000000000012     0.9836161247072274       13.206985388748949
-0.12000000000000012      -0.12000000000000012     1.1392245483684753       14.041801563623466
4.181363709537756         -0.1200000000000001      0.12826889432950084      32.321539235099635
4.0548007643389035        -0.12000000000000012     -0.12000000000000012     22.917548987850125
4.366530428966937         -0.12000000000000009     -0.12000000000000009     25.43426716763125
4.497778270778876         -0.12000000000000012     0.14107965163251845      34.883017347941795
4.677971454652875         -0.12000000000000008     -0.12000000000000008     27.77715283437387
4.824435938202288         -0.12000000000000013     0.16040486142200083      35.29159781990713
4.987987078856163         -0.12000000000000012     0.4647164229470727       14.419298732699549
4.660672375234269         -0.12000000000000012     0.4254940929404565       15.287810256234328
4.304232204518722         -0.12000000000000013     0.4183379988762969       15.676158095872808
5.2082606255737           -0.12000000000000012     0.6655080457114435       9.53642136556198
5.366542255021762         -0.12000000000000012     0.9175061361152582       12.518511692405324
4.98824398669207          -0.1200000000000001      0.7415696227773656       8.566137880158866
5.124439628802942         -0.12000000000000012     0.9293571487796086       12.053484263628851
5.23                      -0.11999999999999998     1.18                     16.96109975412059
4.8616257219212144        -0.12000000000000013     0.9303228163016857       14.81849850462664
4.997188741783267         -0.12000000000000013     1.1083523002504996       17.360250586486227
0.10929110411345369       -0.12000000000000012     5.6348862550131855       14.397670350076638
-0.12000000000000013      -0.12000000000000013     5.801461673488231        9.70921460122734
-0.12000000000000012      -0.12000000000000012     5.483865636897814        14.253992514025226
3.2469234811956644        -0.12000000000000012     0.11568138141283628      29.945835158936905
3.111583068279553         -0.1200000000000001      -0.1200000000000001      20.684937277153484
3.4276121304078804        -0.1200000000000001      -0.1200000000000001      21.87488995058159
3.576327053547894         -0.12000000000000013     0.11144791347748602      31.728054643192326
3.7420152406170035        -0.12000000000000009     -0.12000000000000009     22.388186410241776
3.8761503042275383        -0.12000000000000012     0.10139341743949778      33.34175691906687
3.705392208008675         -0.12000000000000013     0.32023824471662254      18.52082810283161
3.4132498417917985        -0.12000000000000012     0.3731431275029504       16.49906843163712
6.046923076923078         -0.12                    1.1799999999999997       21.77421386474232
5.774615384615385         -0.11999999999999997     1.18                     24.47977160740598
5.502307692307692         -0.11999999999999994     1.1800000000000002       25.700231077601313
0.511733857885431         -0.12000000000000012     0.3758741974269716       2.2602832602511076
0.4329743475537238        -0.12000000000000012     0.8649849260054313       5.378154340768155
0.38071284365344255       -0.12000000000000012     0.5956544991828758       3.3106165829538474
0.09155287314669125       -0.1200000000000001      1.2916327748121323       19.274315708283357
-0.1200000000000001       -0.1200000000000001      1.449264042001913        15.974176648008955
0.08424957212460579       -0.1200000000000001      5.898822514083715        9.342688482868999
-0.12000000000000005      -0.12000000000000005     6.120000000000001        7.732145802161265
0.2038709053957503        -0.12000000000000016     6.120000000000004        10.644014227763945
6.5492777425344615        -0.12000000000000012     5.624532220982231        21.50339114446807
6.33851204546943          -0.12000000000000012     5.56190620442671         21.849196167998333
6.169031604048244         -0.12000000000000012     5.625710879192791        20.861983616054673
6.702496534719648         -0.12000000000000013     5.377140535940871        27.481373904618625
6.16467232450582          -0.12000000000000012     5.386134204135801        25.099422024410803
6.456427763437528         -0.12000000000000013     5.364945164928014        26.09359112146583
6.161935560756414         -0.12000000000000012     6.119999999999999        10.345030906681972
5.996076980376037         -0.12000000000000015     5.83118309390289         15.825793341968367
5.827697871682178         -0.1200000000000001      6.120000000000001        8.677796313975653
5.994302837577858         -0.12000000000000013     5.558018815600144        21.910803113243357
5.66185267753817          -0.1200000000000001      5.861368030583581        14.012374320147755
5.768425216520259         -0.1200000000000001      5.618573011744359        21.178899770814926
5.493460182607938         -0.12000000000000009     6.119999999999999        7.082485822133304
6.303846153846156         -0.11999999999999998     5.120000000000001        21.744534846661793
6.572307692307692         -0.11999999999999997     5.120000000000001        25.260553431010482
6.840769230769229         -0.11999999999999994     5.12                     28.595779279583024
0.09746185708465464       -0.1200000000000001      3.1270469121772786       38.37471610869889
-0.12000000000000012      -0.12000000000000012     3.2958066894684768       26.592859071230862
-0.12000000000000015      -0.12000000000000015     2.987756064838996        27.73714547131145
0.1032207560583564        -0.12000000000000013     2.5106852254530323       36.26906645843015
-0.12000000000000013      -0.12000000000000013     2.6804760142063877       25.281697828689747
-0.12000000000000009      -0.12000000000000009     2.373825106315561        23.654124680988602
0.09705355164475116       -0.1200000000000001      2.82279596302072         38.12699395990214
1.0291322669903005        -0.12000000000000015     0.15902929254166343      5.673384862368132
1.179691782156723         -0.12000000000000013     -0.12000000000000013     8.434090831159644
0.875794927770709         -0.12000000000000012     0.4001174181524042       4.539800267236545
1.3504733287604154        -0.1200000000000001      0.1420716316122987       10.185471265713717
1.5060764989405027        -0.12000000000000016     -0.12000000000000016     10.51700750184151
2.943540907796235         -0.12000000000000012     0.10169197477360886      27.746583673401535
2.793919645537668         -0.1200000000000001      -0.1200000000000001      21.053603124630808
2.644278337877788         -0.12000000000000013     0.12758850241712905      25.415465717546528
2.4745928492750653        -0.12000000000000009     -0.12000000000000009     18.647374615771355
2.8012225233100736        -0.12000000000000012     0.3290671438476078       15.403035929019664
3.121629207544104         -0.12000000000000012     0.32640573969388187      16.079115270827085
2.325336964923137         -0.12000000000000012     0.14957892924037042      22.061431482681154
2.1535173576491977        -0.1200000000000001      -0.1200000000000001      16.560837723001267
1.6781332349197309        -0.12000000000000012     0.14454696029910769      14.003951950426112
1.8306817903393902        -0.12000000000000013     -0.12000000000000013     13.031357177972632
2.003199463326228         -0.12000000000000012     0.13985402551039522      18.066010626192995
2.516775338850106         -0.12000000000000012     0.4128155990427722       12.883915301846118
2.191886889390892         -0.1200000000000001      0.4039057033109438       11.730558377583245
0.10539992370309043       -0.12000000000000012     1.6024785601542098       24.563618062397683
-0.12000000000000013      -0.12000000000000013     1.758369276711433        18.426061468300592
0.10265691057706555       -0.12000000000000012     1.9065011928626463       28.1774274967667
-0.1200000000000001       -0.1200000000000001      2.066555387144131        21.295112677420935
0.10050751385527255       -0.12000000000000012     2.210052639965197        33.22589729630844
0.3182848644084545        -0.12000000000000012     1.1482484162529372       9.455979444095997
0.5570543166519717        -0.12000000000000012     1.0980310648632825       7.216996064296566
0.31753270483361773       -0.12000000000000013     1.452266916425666        13.027432511536803
0.32311446476726974       -0.12000000000000012     1.7514378893437352       16.131950115780896
0.5308626278147008        -0.12000000000000012     1.3269881509609576       8.909539463337923
0.5495012591387616        -0.1200000000000001      1.6050682297954415       10.249762964731994
0.6784289114068289        -0.12000000000000012     0.6676846185322312       5.12361691820702
0.9749565868362353        -0.1200000000000001      0.6618691387321526       6.281421000924027
0.8822184997711837        -0.12000000000000012     0.8531286275515275       6.809234593902303
0.7481113538629731        -0.1200000000000001      1.1887678331789169       8.140249374005998
0.699880021158501         -0.12000000000000013     0.9496032934621919       6.765454412280644
0.9249725947070168        -0.12000000000000012     1.0663522193628772       7.908319881361595
1.0973425543655855        -0.12000000000000013     0.8887241098635182       7.67155800151063
1.851006924160162         -0.12000000000000013     0.4126055126172766       9.747507953044384
1.5345528013245446        -0.12000000000000012     0.4169152775246559       8.038227111277989
4.0246093800280445        -0.12000000000000013     0.3337979531665196       18.023943769265717
4.0643130714571685        -0.1200000000000001      0.5469828839612082       9.023948417222364
4.22552818429596          -0.12000000000000013     0.7000290758109802       3.7183683118399107
3.9748901731710897        -0.12000000000000013     0.7327809422820977       3.623199788458628
4.753275167428077         -0.12000000000000012     0.6696361610039271       5.02261165554103
4.48103439306237          -0.12000000000000012     0.6719670996333313       3.784034374855094
4.616933770472184         -0.12000000000000013     0.9328918326130011       15.717045369684925
4.9989194666171946        -0.12000000000000013     1.3336534125503863       10.712334556661185
5.23                      -0.11999999999999997     1.4614285714285713       7.190832033654843
4.77                      -0.11999999999999998     1.18                     26.725460751974442
0.972783900106684         -0.12000000000000012     1.3334217308692693       9.041328548269625
0.10284824961247872       -0.12000000000000012     4.70363825996936         28.24380733594428
-0.12000000000000006      -0.12000000000000006     4.851709265390372        18.877227470132837
-0.12000000000000009      -0.12000000000000009     4.537723107550438        20.900790437503648
0.11323710860335928       -0.12000000000000012     5.322262822777874        19.49222568249098
-0.12000000000000012      -0.12000000000000012     5.167209102776774        17.708675816505476
0.1090130176849544        -0.12000000000000012     5.008482894189903        24.428449839390453
0.3636248369162759        -0.1200000000000001      5.835760623527448        3.326239432699142
0.34454676240596255       -0.12000000000000012     5.4853824914791875       5.849751507398555
0.5258576480686799        -0.12000000000000013     6.120000000000001        5.518933037349119
0.5856833474853745        -0.12000000000000009     5.609416731600736        2.659021822017243
5.299930317143243         -0.1200000000000001      5.864988597099211        12.536703219789096
5.159222493533703         -0.1200000000000001      6.120000000000001        6.004790611226979
2.982283082688892         -0.12000000000000012     0.5325569980358806       10.81390596212738
3.845324334509514         -0.12000000000000013     0.5320653440206442       10.659148544734672
3.620493481538386         -0.12000000000000012     0.5341626725002034       10.433777780665066
3.406377778856252         -0.12000000000000012     0.6922479299182028       5.873035315653433
3.194449769080306         -0.12000000000000012     0.5361003516953713       11.122492457054046
0.11730171971744685       -0.1200000000000001      4.385725092078741        31.184112363609824
-0.12000000000000013      -0.12000000000000013     4.225244556064012        22.326539500904445
0.11482489570228906       -0.12000000000000013     3.4538178049565684       38.11429377395194
-0.12000000000000009      -0.12000000000000009     3.604629820482633        25.97029332299391
0.3751444839381608        -0.12000000000000013     3.2935560646590822       20.376199551525644
0.11103657154034727       -0.12000000000000013     4.072828968369965        33.15136514288749
-0.12000000000000012      -0.12000000000000012     3.9142663721504656       24.292466824528038
0.09997245546199436       -0.1200000000000001      3.7618319298885656       36.90251060623067
0.3258323731379791        -0.12000000000000013     3.6224535638932016       22.444558988711606
0.3466477614761685        -0.12000000000000012     3.924674046502764        20.262859699038042
0.3429633726408795        -0.12000000000000012     4.237423928236503        18.41730208264661
0.3485010084723644        -0.12000000000000012     4.54467985550351         15.104894035204415
5.8782585057532195        -0.12000000000000012     5.358412564212275        25.66393506031214
5.631441088990771         -0.12000000000000015     5.371651379627245        27.530008097850345
5.47824808599845          -0.1200000000000001      5.619041640519093        20.418041915801155
5.360795298188791         -0.12000000000000012     5.400869339223926        26.067334331128368
6.035384615384615         -0.11999999999999997     5.119999999999999        21.461377913467526
5.766923076923078         -0.11999999999999998     5.120000000000002        25.953744143234278
5.498461538461539         -0.11999999999999997     5.120000000000002        37.23133086739498
5.205029183789811         -0.1200000000000001      5.646025498933324        16.319461723677907
4.99746434593343          -0.12000000000000012     1.6057266171590898       5.207993473090199
5.23                      -0.11999999999999998     1.7428571428571429       4.644783539326938
0.3209134180046487        -0.12000000000000013     2.047114138087695        19.133075710961247
0.3168137365401986        -0.12000000000000012     2.3461864554412393       21.25530803572496
0.311733753889359         -0.12000000000000012     2.9587609210227086       23.612126191340323
0.5681350683904983        -0.12000000000000012     3.055487841384698        12.974934485243004
0.33626292229123256       -0.12000000000000012     2.6549547599065737       21.72551531850672
0.5538668971230158        -0.12000000000000013     2.478192846798511        13.223358526287678
0.5509998426885896        -0.12000000000000013     2.769640918030939        12.674928457588459
1.2134036962688781        -0.12000000000000012     0.45667621794348856      6.269516758521361
1.4345087537693642        -0.12000000000000012     0.6604224839047771       7.81645993345733
1.2103906863894933        -0.12000000000000015     0.7283063549357375       7.29550312450799
2.7584054527401594        -0.12000000000000012     0.5433158598155506       10.208813531490055
1.7283195478779356        -0.12000000000000012     0.6571432191473261       7.974506165000505
2.0357117869266212        -0.12000000000000012     0.6700068900698227       7.754170931504182
2.5898753985129623        -0.12000000000000013     0.7006495207027531       6.921107590449979
2.3218336004370355        -0.12000000000000012     0.6606768718707877       7.536211380685284
0.7630806949865625        -0.12000000000000012     1.4650072023341603       8.860782915724775
0.7678654581861013        -0.12000000000000013     1.739263252357848        8.550409678719342
0.9865169577260057        -0.1200000000000001      1.6021428571428573       7.848508757992906
0.545091758964444         -0.12000000000000012     2.182058444375568        12.48396750657902
0.5457131197467866        -0.12000000000000012     1.8918700406397073       11.504587373622579
0.768231087326001         -0.1200000000000001      2.0246358420327724       8.042990698439015
1.23                      -0.11999999999999998     1.18                     11.112094253011039
1.3558297823298215        -0.12000000000000012     0.935643281100211        8.207219275096891
1.6091583042941011        -0.12000000000000013     0.9086343737019056       7.651994762541122
3.1320928923869684        -0.12000000000000012     0.735385807015561        5.59648409991996
3.6803744708479416        -0.12000000000000012     0.7296814041043566       4.305524914218711
3.819608079929019         -0.12000000000000012     0.9593267843997682       4.423015138412501
3.541908037584103         -0.12000000000000012     0.9392653118411247       2.4972390695864886
3.2694760347582523        -0.12000000000000012     0.939733278064924        2.380887712859329
4.362144948633947         -0.12000000000000012     0.9353655192584942       11.77765457613183
4.098404260866035         -0.12000000000000012     0.9380285830257629       7.413288737670899
4.995553436783801         -0.12000000000000009     1.8827264542490594       6.34381199775802
5.23                      -0.11999999999999997     2.024285714285714        5.092338970198192
4.993630292984757         -0.1200000000000001      2.164553051360122        7.800985512243887
5.230000000000001         -0.12                    2.305714285714286        6.6608435393924195
1.900135665319175         -0.1200000000000001      0.9120430325877303       6.801438166457705
2.181058038278704         -0.12000000000000013     0.9242187148147784       5.957907347513029
2.441912490660271         -0.12000000000000013     0.9335238885862904       5.042798568830482
4.225384615384615         -0.11999999999999995     1.18                     17.46425470391499
4.497692307692305         -0.11999999999999998     1.18                     30.80600957919536
4.76642857142857          -0.11999999999999997     1.4614285714285713       7.696269685464338
0.7799557897232695        -0.1200000000000001      2.314485729336764        7.440469333663395
0.7787971082258944        -0.12000000000000013     2.5990189490050875       7.448878034512798
1.2299999999999995        -0.11999999999999997     1.4614285714285713       7.468923216873396
1.5023076923076921        -0.11999999999999994     1.1800000000000002       6.240732698578788
0.9865169577260039        -0.12000000000000012     1.8835714285714278       6.586914367464839
1.7746153846153845        -0.11999999999999997     1.1800000000000002       6.4091994034684845
0.6413192817916382        -0.12000000000000015     3.2864912839250207       11.454076018826585
0.5767410843112883        -0.12000000000000015     3.523862291549269        12.457306470749701
0.8068196151985635        -0.12000000000000013     3.160316446765451        6.288393663887548
0.3482259666851144        -0.12000000000000015     5.170037884404119        8.334832145357586
0.3282944316331148        -0.1200000000000001      4.861613873433562        12.625220346371927
0.570653029322868         -0.12000000000000013     3.8035971658252024       11.841004017897404
0.5778878436743236        -0.1200000000000001      4.1028080548210895       10.330319358768923
0.570272248634395         -0.12000000000000015     4.401497209981522        8.902271775395898
0.5849928251654283        -0.1200000000000001      4.7045723889348          6.3596636028037485
0.5579191960580486        -0.12000000000000013     5.010658141037259        4.160323932090779
0.7075017213635507        -0.12000000000000013     5.845502690288674        4.46958253978994
0.6400544646688784        -0.12000000000000012     5.335592887556458        2.910384224760081
0.8459711893898837        -0.12000000000000013     6.120000000000002        3.448267935181317
1.0112029993588667        -0.12000000000000013     5.8495732218509655       5.2780651497622015
1.1662350857816581        -0.12000000000000013     6.120000000000002        2.3416843492909636
0.8663730757537133        -0.12000000000000012     5.557725337871066        5.235288301660003
0.8837690361452695        -0.12000000000000012     5.307668456643067        5.883779205051813
4.982330086515172         -0.12000000000000013     5.836406257883936        11.66701850795295
4.824984804459464         -0.1200000000000001      6.12                     5.738377664058593
4.995390911195735         -0.12000000000000012     5.58387042912423         13.569655645913837
4.649404556619905         -0.1200000000000001      5.863646495714457        9.737243912903791
4.490747115385227         -0.12000000000000012     6.120000000000001        6.208077518190772
2.842687718818113         -0.12000000000000012     0.7331677376687571       6.191540189244365
2.7205571445043026        -0.12000000000000012     0.9379178056830495       4.082088184896133
2.9954235992058673        -0.12000000000000013     0.9562071561850319       3.1167868982485163
1.005119270871321         -0.12000000000000012     2.163108296578109        5.390829080857368
5.113414236049328         -0.12000000000000013     5.404594163752979        18.29161850726487
5.23                      -0.11999999999999998     5.12                     25.222506428030783
4.9180962898530876        -0.12000000000000012     5.4362715783690385       13.156925714930392
4.762857142857142         -0.12                    1.742857142857143        8.484376713066569
4.759285714285713         -0.11999999999999995     2.0242857142857145       9.200855699596028
4.992693194011891         -0.12000000000000012     2.4454332045547322       8.752670848272626
5.23                      -0.11999999999999998     2.587142857142857        8.267289892328641
4.990063800182736         -0.12000000000000012     2.7266469021307826       9.372455958047826
5.23                      -0.11999999999999997     2.8685714285714283       9.55772083111558
4.7557142857142845        -0.11999999999999998     2.305714285714286        8.98818688207829
0.7764690207380369        -0.12000000000000013     2.8836557657269877       7.631850724088614
1.23                      -0.11999999999999998     1.7428571428571429       7.101467901137859
3.9530769230769214        -0.11999999999999994     1.1799999999999997       10.912497691812527
3.680769230769229         -0.11999999999999998     1.1800000000000002       6.576879903449917
3.4084615384615375        -0.12000000000000001     1.1800000000000004       4.256722480404515
3.1361538461538454        -0.12000000000000001     1.1800000000000004       4.222684479280133
2.046923076923077         -0.12000000000000001     1.18                     6.361549117909926
2.319230769230769         -0.11999999999999997     1.1800000000000002       5.880600241531447
2.8638461538461533        -0.11999999999999998     1.1800000000000002       4.241516721445139
2.591538461538461         -0.11999999999999998     1.1799999999999997       4.980357540935874
1.0065928059866769        -0.12000000000000013     2.4434662180547835       4.35679874380588
0.9980340161380821        -0.12000000000000012     2.7242965397592105       3.7526125952728173
1.23                      -0.11999999999999997     2.024285714285714        6.5437287673478295
0.8055775294981957        -0.12000000000000013     3.3971334442226624       5.9654900951737675
0.7909596160686541        -0.12000000000000012     3.690816656092613        5.965458837762378
1.0125292989581298        -0.12000000000000012     3.015179595450057        2.6260983916454275
1.0201904042698555        -0.1200000000000001      3.2879439128989034       1.9066005584556949
0.8000980186981873        -0.12000000000000013     3.9703393086452508       5.577165845315563
0.7958175730536048        -0.12000000000000012     4.2600770687683545       5.7063812850014015
0.8034327354648825        -0.12000000000000013     4.549718294853931        6.179193572708958
0.7978317512127826        -0.12000000000000012     4.839724490875574        6.522136607544385
0.8108882245188709        -0.12000000000000012     5.114356155127449        5.479891465990406
1.330927737956887         -0.12000000000000013     5.844896429512933        5.338513596465791
1.4904333353486767        -0.12000000000000016     6.120000000000002        2.8405864642588483
1.1707736505462871        -0.12000000000000012     5.600835561742276        6.917290023546127
0.99191432005598          -0.12000000000000012     5.171471780333506        8.247902802189142
1.086196466727278         -0.12000000000000015     5.364645045047589        7.221354839965659
4.311018005936494         -0.12000000000000013     5.864646390065081        9.243953724664244
4.1565094263109925        -0.12000000000000009     6.12                     5.606590416011307
4.738308059944503         -0.12000000000000009     5.608342291452625        11.002406003311942
4.452536146124449         -0.1200000000000001      5.619287079821424        9.83583247823575
1.23                      -0.11999999999999997     2.3057142857142856       5.68319999839058
4.9492372207453394        -0.12000000000000013     5.232579305715045        12.761085037961053
4.962431405806189         -0.12000000000000012     4.975418645183368        6.113693876593756
5.23                      -0.11999999999999997     4.838571428571429        8.27752054034556
4.774724795005762         -0.12000000000000013     5.355264011452432        10.214533772479319
4.968657471204591         -0.1200000000000001      4.695033490485225        4.541615141138703
5.230000000000001         -0.11999999999999998     4.557142857142859        10.719722761368672
4.973372663598124         -0.12000000000000013     4.415183086983327        7.427690117683284
5.230000000000001         -0.11999999999999997     4.275714285714285        11.586269423168018
4.976595480331921         -0.12000000000000012     4.134344576717806        8.86268365309267
5.230000000000002         -0.11999999999999997     3.9942857142857147       11.981870881008893
3.9675154886537536        -0.1200000000000001      5.862059621336723        8.251327973736876
3.8222717372367585        -0.12000000000000009     6.12                     4.999940042497804
4.980365864729082         -0.1200000000000001      3.8525959750547445       9.440862704321242
5.230000000000001         -0.11999999999999998     3.7128571428571444       11.810770593278926
4.986516957726006         -0.1200000000000001      3.5721428571428584       9.85025259099248
5.23                      -0.11999999999999997     3.4314285714285715       11.47358386720164
4.986516957726007         -0.1200000000000001      3.2907142857142846       10.070202852362184
5.230000000000001         -0.11999999999999997     3.15                     10.604138292855131
4.987530869267468         -0.12000000000000012     3.007503215963754        9.860276123621508
4.752142857142855         -0.11999999999999997     2.587142857142857        9.09668025134436
4.748571428571426         -0.11999999999999995     2.8685714285714283       8.915709230403957
1.23                      -0.11999999999999997     2.5871428571428576       4.459996585729301
1.23                      -0.11999999999999997     2.8685714285714283       3.4247504853909807
1.019423628602739         -0.12000000000000012     3.5639439198628997       2.522626213038007
1.0126927701525827        -0.12000000000000012     3.8462799472745828       3.738472745058058
1.23                      -0.11999999999999997     3.15                     2.8541718295803697
1.23                      -0.11999999999999997     3.4314285714285715       3.5396733393667517
1.0160139617478259        -0.12000000000000012     4.126381063610665        5.209508619479941
1.0170249087765162        -0.12000000000000012     4.411474784970483        7.162535483058346
1.018451901694914         -0.12000000000000013     4.695304455674634        9.896482656444247
1.0028126250173786        -0.12000000000000012     4.9643134613889845       11.124633045379817
1.6576606950766424        -0.12000000000000013     5.859383272190221        5.2732767135712075
1.818701078148024         -0.12000000000000015     6.120000000000002        3.6146640172274687
1.477719390043715         -0.1200000000000001      5.606108126281762        8.340473756596415
1.3486024753031263        -0.12000000000000013     5.373675884716495        9.560260013487266
1.23                      -0.11999999999999998     5.12                     14.270764885286152
4.170050582349395         -0.1200000000000001      5.6137686099535715       9.615283203425609
4.575414841754206         -0.1200000000000001      5.365463625420523        8.903257350979795
4.3129895995636645        -0.1200000000000001      5.3680203586926          9.76055706378697
1.9803804253996207        -0.12000000000000012     5.860070042080062        5.218362132347111
2.151083291865596         -0.12000000000000012     6.120000000000001        4.12557107259786
3.6507113035402567        -0.12000000000000012     5.817081603706369        7.861257853615551
3.4880340481625245        -0.12000000000000008     6.119999999999999        4.211182284779626
4.734285714285714         -0.11999999999999997     3.9942857142857147       6.000053284061269
4.723571428571429         -0.11999999999999998     4.83857142857143         4.683490035641213
4.72                      -0.11999999999999998     5.12                     7.120751095171089
4.730714285714286         -0.11999999999999998     4.275714285714286        4.6085247350842335
4.727142857142858         -0.11999999999999997     4.557142857142859        4.351140647801097
3.8726095709245656        -0.12000000000000013     5.618271683155642        9.175428714190767
3.6498064647675172        -0.1200000000000001      5.545937718443912        8.922284478390116
3.324957857500553         -0.12000000000000013     5.859977330938586        6.245400851955487
3.1537963590882923        -0.12000000000000009     6.12                     3.8574275706010037
2.9784169884097103        -0.12000000000000012     5.86261101723112         5.350726372415328
2.819558670014061         -0.12000000000000012     6.120000000000002        3.955857125108585
2.630295622407286         -0.12000000000000012     5.862824702363612        5.054840324305021
2.4853209809398282        -0.1200000000000001      6.120000000000001        4.182811634209174
2.3070305583690676        -0.12000000000000012     5.820920826915772        5.493657401904062
4.737857142857142         -0.11999999999999997     3.7128571428571426       6.860692953863954
4.741428571428571         -0.11999999999999997     3.4314285714285715       7.601898048695645
4.744999999999999         -0.11999999999999997     3.1500000000000004       8.36429105558416
1.2300000000000002        -0.11999999999999998     3.7128571428571444       5.0067941425747655
1.2300000000000002        -0.11999999999999997     3.9942857142857147       6.748414216577661
1.23                      -0.11999999999999997     4.275714285714285        8.636948361264446
1.2300000000000002        -0.12                    4.557142857142858        11.289795484166907
1.2300000000000004        -0.11999999999999997     4.838571428571429        16.895575593423136
1.7727727896560297        -0.12000000000000013     5.620567064230477        8.038644841542434
1.6289776231436266        -0.1200000000000001      5.371435172346383        10.48384061822098
1.4984615384615383        -0.11999999999999995     5.12                     12.306605266404029
4.0453839512989305        -0.12000000000000012     5.378208461425718        9.946380569485582
4.451538461538462         -0.11999999999999995     5.119999999999999        8.285003055531211
4.183076923076923         -0.11999999999999997     5.12                     7.9565345326111165
2.0704899633075904        -0.12000000000000012     5.616624937485989        7.419560768301948
3.414851573096946         -0.12000000000000015     5.616622180936093        8.36803192002691
3.5128330049887007        -0.12000000000000013     5.351507026737701        9.653784343331848
3.7905140703154743        -0.12000000000000013     5.355426955583982        9.786952713795861
2.3093316855843544        -0.1200000000000001      5.546632409538911        7.4267318815321435
3.117827069847131         -0.12000000000000013     5.615709339774647        7.876087112751153
2.8310194344791846        -0.12000000000000012     5.615074047815414        7.546313622578946
2.535203876026941         -0.1200000000000001      5.620170118323875        7.2013772173838975
1.90028191193295          -0.12000000000000013     5.37201500170918         9.3329476552188
1.7669230769230766        -0.11999999999999997     5.12                     9.197343348023878
3.9146153846153853        -0.12                    5.120000000000003        7.776079198960178
2.1730827627882316        -0.1200000000000001      5.352124382172656        8.604071363772157
3.2435113697528806        -0.12000000000000012     5.374860329923241        9.498858036160813
3.377692307692307         -0.11999999999999997     5.119999999999999        8.274224526857322
3.6461538461538465        -0.11999999999999997     5.12                     7.893298903628285
2.450281419493376         -0.12000000000000013     5.35762471016952         8.617403612061006
2.971587979506058         -0.12000000000000012     5.372227458867364        9.383593746541711
2.7032132084313893        -0.12000000000000013     5.377656088169829        9.018395665288248
2.035384615384615         -0.11999999999999998     5.12                     7.248303577061654
2.3038461538461537        -0.11999999999999997     5.119999999999999        6.938333690565417
3.1092307692307686        -0.11999999999999995     5.119999999999999        9.008260517075664
2.5723076923076933        -0.11999999999999998     5.120000000000001        8.002728584848168
2.8407692307692303        -0.11999999999999997     5.119999999999998        8.482677600969485
13.918142466604339        5.50246493896263         -0.12000000000000012     1.6415313222564063
14.120000000000001        5.72                     -0.12000000000000012     1.4259115131851718
14.120000000000005        5.40594330565496         -0.12000000000000013     2.4884330972738957
13.796850567698348        5.719999999999999        -0.12000000000000012     5.707261547262482
13.891931721250343        5.243322014471925        -0.12000000000000013     5.684065568810786
14.120000000000005        5.093757434261714        -0.12000000000000012     6.593155103856302
13.824482375553266        0.36885048624918293      -0.12000000000000012     13.662325319568648
14.120000000000003        0.5062425657382814       -0.12000000000000015     16.442871775932655
14.120000000000003        0.1940566943450347       -0.12000000000000013     7.711791834631131
13.607925060932493        0.10526388402062165      -0.12000000000000012     9.905465615521504
13.796948182864103        -0.12000000000000012     -0.12000000000000012     3.3716604211306227
13.472651517405458        -0.12000000000000012     -0.12000000000000012     7.869815387082979
13.877833994399932        0.0843978698099265       -0.12000000000000012     3.407478521211947
14.120000000000001        -0.12000000000000012     -0.12000000000000012     2.1218219521309436
13.306506814872776        0.13245833521232658      -0.12000000000000012     21.25264257218598
13.1471052067239          -0.12000000000000012     -0.12000000000000012     19.349461547293178
13.834336540990959        0.6894469658177665       -0.12000000000000015     27.438364896372622
14.120000000000003        0.816568758595904        -0.12000000000000013     26.75038935013301
13.850164527815092        0.9745057360144495       -0.1200000000000001      41.661164481541206
14.120000000000003        1.125046350947317        -0.12000000000000013     40.597136405567845
13.885552224038944        4.944126900731745        -0.12000000000000012     16.076961403998187
14.120000000000003        4.783431241404091        -0.1200000000000001      16.212008717527254
13.630999637190763        5.43423642659387         -0.1200000000000001      9.347445760802106
13.472554261108353        5.72                     -0.12000000000000013     12.565402016635216
13.297963971488768        5.447725724921698        -0.12000000000000013     22.00022993006749
13.14710700991304         5.72                     -0.12000000000000012     24.0346574158534
13.663650081812987        5.1122063734918575       -0.12000000000000013     15.42043714053373
13.433684402261857        5.216629053366718        -0.12000000000000013     18.440253799120722
13.61088136104483         4.8051135823030595       -0.12000000000000012     23.29666410869989
12.65788251132962         5.460454218852623        -0.1200000000000001      51.632328663765804
12.494398758081823        5.719999999999999        -0.12000000000000009     40.68965229349907
12.820508388619102        5.719999999999997        -0.12000000000000009     33.140042447917295
12.98396983802559         5.445782361073446        -0.12000000000000013     36.210101262345724
13.852037774332317        1.2782309300655061       -0.1200000000000001      55.91672019331519
14.120000000000001        1.431720679361692        -0.12000000000000012     47.74697846894444
13.590233297030972        1.1279212916199277       -0.12000000000000013     31.924985356704422
13.482008255838394        0.3775543239101071       -0.12000000000000012     21.326875159783516
13.585392659582737        0.8376718276972736       -0.12000000000000013     27.898039993272608
13.614339159853818        0.598819946586143        -0.12000000000000012     23.251350165248375
13.303846098362593        0.6716920759942436       -0.12000000000000012     29.515833829696764
12.980720749819358        0.15053091796424714      -0.12000000000000015     32.75204293227224
12.82030870065189         -0.1200000000000001      -0.1200000000000001      28.12780812295225
13.149680171412417        0.4147450919340903       -0.12000000000000012     27.71412334108737
12.824076161723177        0.4065233224666339       -0.12000000000000012     30.344505525369467
13.330654019261473        0.9865952055685865       -0.12000000000000015     31.026828702115697
13.322790229894473        1.2859297746962248       -0.12000000000000013     30.66478628390372
13.855033762719104        1.5858137367631184       -0.12000000000000012     68.78959239657041
14.12                     1.7373118298497903       -0.1200000000000001      54.380508809883196
13.862866508682309        1.891009416486398        -0.12000000000000012     78.7351671584611
14.12                     2.0420271311432825       -0.12000000000000008     59.02555875818624
13.8554139680058          2.193948112320266        -0.12000000000000013     85.00831859344017
14.12                     2.3458690934972464       -0.12000000000000006     62.22035838214858
13.860783837803423        4.016217985954443        -0.12000000000000013     57.15585594357504
14.120000000000003        4.168279320638253        -0.12000000000000009     37.03432173859102
14.120000000000005        3.8626881701501334       -0.12000000000000009     45.69676873779605
13.858276017160517        4.630632985086314        -0.12000000000000013     30.33477476445782
14.120000000000001        4.474953649052678        -0.12000000000000013     29.10148935441063
13.863501369203092        4.32065336603509         -0.1200000000000001      43.93168686003495
13.593816278808577        4.47986192142372         -0.1200000000000001      27.982911489707735
13.398891115101012        4.9599012036904195       -0.1200000000000001      24.708158779318392
13.15772529147744         5.151393202969634        -0.12000000000000012     25.511052923025307
13.175973714971207        4.879230521251603        -0.12000000000000013     28.007742838509067
12.337110878759638        5.4594020339467635       -0.12000000000000012     63.358460731910476
12.170128295197225        5.719999999999999        -0.12000000000000013     49.65188259330697
13.33468371244282         4.658998012031138        -0.1200000000000001      28.821402654349544
13.606366655040267        4.166345282262714        -0.1200000000000001      33.00720613208774
13.342792842808883        4.336273968999248        -0.12000000000000012     30.086920824560213
13.3474519789184          4.018511999267325        -0.12000000000000013     29.48489127634902
12.015270823506757        5.4557266773445745       -0.1200000000000001      76.14651857633443
11.84768662757108         5.72                     -0.1200000000000001      61.0614930814352
11.688112064347841        5.450090142476914        -0.12000000000000013     86.86753057263024
11.527063441306552        5.720000000000001        -0.12000000000000012     66.87589505589331
11.043133253800987        5.459301687599314        -0.1200000000000001      100.69201184612142
10.891097877824244        5.720000000000001        -0.12000000000000012     73.41930327671646
11.208239076369152        5.720000000000001        -0.12000000000000012     77.27707561380925
11.362177644207279        5.4565822767503          -0.1200000000000001      94.8391505471238
12.817831579452568        5.19127670546467         -0.12000000000000012     29.98957866208588
12.491898114764053        5.197775991976453        -0.12000000000000013     36.48312505597528
13.863771778497533        2.495938188164357        -0.12000000000000013     88.66080690890438
14.120000000000003        2.6488402199725614       -0.1200000000000001      61.244389253131835
13.862121964712276        3.7090578931875844       -0.12000000000000012     69.03271151220689
14.120000000000001        3.5579728688567394       -0.12000000000000008     52.61142777424589
13.855426071280451        3.4060518876797907       -0.12000000000000012     78.04717432807584
14.12                     3.2541309065028377       -0.1200000000000001      57.951993619181025
13.86297145198289         2.798883949369946        -0.12000000000000012     84.09942351123222
14.119999999999997        2.951159780027523        -0.12000000000000012     59.57382611413495
13.864687937627505        3.1034952358521766       -0.1200000000000001      84.93265193965198
13.588915460936468        1.4348754370350167       -0.12000000000000012     36.77258803230147
13.599456411345376        1.7397034568617782       -0.12000000000000013     41.438714622240376
13.333907521656446        1.5884997791909732       -0.1200000000000001      29.015575967458307
13.068221748817926        1.4474953507163018       -0.12000000000000013     30.267001924425657
13.08925287863365         1.7407417813430037       -0.12000000000000012     25.855290858839155
12.840817795096141        1.6110099892143164       -0.1200000000000001      29.97824872715738
13.347986102912365        1.890835449198627        -0.1200000000000001      28.21684895224303
13.604379394787136        2.0423414830510254       -0.12000000000000012     44.34261950084176
13.604487648809233        2.345972205959704        -0.1200000000000001      47.652866686923126
13.350905831775927        2.1955298659945486       -0.12000000000000013     26.75078363947958
13.083857584855647        1.1482948744304529       -0.12000000000000012     32.93880777140018
13.106142323846397        0.8924190639846901       -0.12000000000000013     32.73127203604152
12.968403170304045        0.6704717753311062       -0.1200000000000001      32.31546917981282
12.803560187108967        0.9718532354274206       -0.12000000000000013     34.139189374016794
12.65443249026385         0.1401066882837993       -0.12000000000000012     45.10444765603406
12.494101416960822        -0.12000000000000009     -0.12000000000000009     35.5683707610824
12.334664650764319        0.14028060430997327      -0.12000000000000013     53.81413066148741
12.169990410509376        -0.1200000000000001      -0.1200000000000001      43.185491546309855
12.498108979551482        0.39766904513424217      -0.12000000000000013     32.9147833107148
12.660311941183796        0.6712620436257444       -0.12000000000000012     31.788622937451454
12.762876854998964        1.3102259799654068       -0.12000000000000012     33.446351571697775
12.556708760510897        1.1492273484701685       -0.1200000000000001      33.90348023187748
12.609629128839536        1.5517937356972806       -0.12000000000000012     32.797629807993914
12.344476125005151        0.6586543160445197       -0.12000000000000012     29.652628974452085
12.489962682393443        0.9153427151010093       -0.1200000000000001      32.28057106642712
12.460921237852352        1.376083061685641        -0.12000000000000013     33.88697698156047
12.3107782873841          1.1365783827678235       -0.12000000000000012     32.199789408599635
12.18138177508849         0.9229991665700787       -0.1200000000000001      29.05339518909012
12.335051389732728        1.6609959738810562       -0.12000000000000013     34.52015722664337
13.606179590890765        3.255070668691405        -0.1200000000000001      45.3959080539812
13.607977204745701        2.9514499654761366       -0.12000000000000012     47.865271930996926
13.352503393951984        3.1010087006887224       -0.12000000000000013     25.90373631775924
13.602834406196656        3.5574889595948904       -0.12000000000000013     41.960073279181415
13.602056534211464        3.8625272119613796       -0.1200000000000001      37.32561396924462
13.342705701989733        3.7107182887389807       -0.1200000000000001      27.724343801214122
13.353642605081983        3.4044531419881214       -0.12000000000000012     26.6051296044353
13.07091189709664         4.711766051248086        -0.12000000000000013     30.64888140195459
12.63796502060377         4.9266406435190735       -0.12000000000000012     29.814250740560993
12.313817407303555        4.932497118980241        -0.1200000000000001      30.26055758313569
12.918526265684775        4.933192828216517        -0.1200000000000001      29.221219462116675
10.730732921816617        5.461154440666162        -0.1200000000000001      102.7178241969661
10.575607475019456        5.72                     -0.12000000000000012     72.86268907373741
12.167919217665004        5.19681457729061         -0.12000000000000012     42.43642167568012
11.201841485549085        5.195758059482148        -0.1200000000000001      57.332902784580654
11.520482554488503        5.18654206519452         -0.1200000000000001      52.31981817560892
11.844004738666069        5.184429737473253        -0.12000000000000013     46.73949744488593
11.997487025571733        4.926020577318766        -0.1200000000000001      30.071518315133336
12.154437613153359        4.670426728003142        -0.1200000000000001      26.880643724158528
11.360611628350583        4.915962748009767        -0.12000000000000012     31.398805620145946
11.67200976807388         4.9095242473069245       -0.12000000000000013     29.738235009580322
11.830780397194392        4.656229732528269        -0.12000000000000013     22.932717566367558
12.004809876123915        4.411003406209585        -0.1200000000000001      26.243344577518744
11.500940595458571        4.610368068043171        -0.1200000000000001      18.203648702528536
10.892203732209305        5.2051076626896355       -0.12000000000000012     60.868909208952715
10.102929199800661        5.456269989017831        -0.12000000000000013     101.26310678658028
9.949544730212033         5.72                     -0.12000000000000012     70.36434501875503
10.26175927516834         5.720000000000001        -0.12000000000000012     71.88385574689475
10.569295490285885        5.203520160071963        -0.1200000000000001      62.614347650954976
10.416294450250888        5.4616402920902525       -0.12000000000000013     102.25970700311251
10.247650849498505        5.189531653570137        -0.12000000000000013     62.46396478101576
12.293697455142322        4.419635900818158        -0.1200000000000001      29.375075506295385
12.465487243498677        4.6649573398527515       -0.12000000000000012     29.897557297963754
12.794479872637906        4.614950448081508        -0.12000000000000013     31.774746125743235
12.569056976504887        4.387095612975101        -0.1200000000000001      31.52758195202959
13.085297909455711        4.460929026633888        -0.1200000000000001      31.67077991815533
12.840940729570923        4.293608392811867        -0.12000000000000012     32.59333393488906
12.599827783357526        4.11649970324762         -0.1200000000000001      32.34780363982021
12.399768789688721        4.215531651450558        -0.12000000000000013     31.853259657174238
13.08584857189109         4.157306438694582        -0.12000000000000013     30.9346558359905
12.841164426619539        3.9941067221548185       -0.1200000000000001      30.68669106022615
13.092149878787922        3.854803311115618        -0.12000000000000013     27.43538359390855
13.608048377707858        2.647838490071931        -0.12000000000000012     47.86369426197476
13.352939405211803        2.8000637270899738       -0.12000000000000012     27.146435603791677
13.103201284042344        2.948642666796309        -0.1200000000000001      14.371596169163046
13.102428473353594        2.6505023174041966       -0.12000000000000013     13.37437029337294
13.355382807731369        2.498622823583102        -0.1200000000000001      27.80452352357042
12.856722482091135        2.796193957578021        -0.12000000000000012     15.462774482574181
13.103670726176247        2.3566070692003653       -0.1200000000000001      16.020274963262942
12.617950227288294        1.7814848005259543       -0.12000000000000013     30.738282777514602
13.095159524442517        2.050521210653453        -0.1200000000000001      20.680798236875702
12.83706585602667         1.895760264958817        -0.12000000000000012     25.77214993594517
12.844003783669919        2.1897048997164372       -0.1200000000000001      21.87760893327598
12.848822385573937        2.5031910751259887       -0.1200000000000001      17.165814125301022
13.090722062138985        3.5526166876831344       -0.12000000000000012     22.706684995753246
13.100239473906345        3.2474476018987803       -0.12000000000000013     18.347286753215233
12.596166269577994        3.832872746907283        -0.1200000000000001      31.1983070253152
12.837553034518846        3.6998855941117865       -0.12000000000000013     27.45452998441598
12.854520959859316        3.0963362210021947       -0.1200000000000001      18.09904087776829
12.83966659261306         3.4022942720771936       -0.1200000000000001      22.492412170075863
12.589004788693911        3.5607049435675093       -0.12000000000000012     28.93023314950045
12.32894794828861         3.7089944953972314       -0.1200000000000001      32.88276729282624
12.366367593510944        3.9854923187540856       -0.12000000000000013     32.64281226273539
11.730802932016616        4.392877907074398        -0.12000000000000013     23.357903707966454
12.172349488310788        4.176982462318905        -0.12000000000000012     31.029210776402348
12.059578476331694        3.873940446363129        -0.1200000000000001      33.356341004731625
11.89127124688482         4.142609798192146        -0.1200000000000001      28.941378227554612
12.123710355825734        3.573203804833862        -0.1200000000000001      35.501271896623926
11.887793662229882        3.681760685806865        -0.1200000000000001      35.83069646230899
11.8762545733606          3.4704551823579552       -0.12000000000000013     37.27931710889282
11.6315609740564          3.6126326250505794       -0.1200000000000001      37.78053660603196
11.67299565013404         3.377561851725408        -0.12000000000000012     39.91173029781639
11.763976829339423        3.8835559572244494       -0.1200000000000001      33.1031905436578
11.469802016493414        3.873594865202088        -0.12000000000000012     33.546658641547936
11.640116262822982        4.121386701291865        -0.1200000000000001      27.737855098886
12.601361262547988        2.9412749442937955       -0.12000000000000012     23.902974641280508
11.808361257401579        3.2693368955257283       -0.1200000000000001      39.73196499244257
11.596354939528442        3.164213981073978        -0.12000000000000013     42.783718765941835
12.594827424978448        3.2555256582351513       -0.12000000000000015     26.407936099205543
12.056675418948094        3.2544825721172184       -0.1200000000000001      36.596010812479214
12.343850328237318        3.418430634472756        -0.1200000000000001      32.4443494076051
12.330596892859006        3.0934719690324903       -0.12000000000000013     31.097044804790993
12.429030509661239        1.9221735731912009       -0.12000000000000012     32.33813310729671
12.604468019959874        2.056576050510672        -0.1200000000000001      27.53664567922402
12.616393278256279        2.637082146284641        -0.1200000000000001      23.70913628016439
12.591772456444193        2.3502089448453294       -0.12000000000000012     25.81075360225211
12.337926478483457        2.180291177571307        -0.1200000000000001      32.89804878593507
12.177936367519482        0.40244633710629835      -0.1200000000000001      35.96547530501824
12.014750911113534        0.14276010553381352      -0.12000000000000013     64.35513134406257
11.847962210175073        -0.1200000000000001      -0.1200000000000001      49.77896595513431
11.378128728608337        0.15028544327172527      -0.12000000000000012     78.20279067911109
11.528003431403784        -0.1200000000000001      -0.1200000000000001      56.049390941459535
11.21006144892877         -0.12000000000000013     -0.12000000000000013     65.69601626338701
11.698306350614091        0.14918347966406936      -0.1200000000000001      71.15121035561093
12.026608520162796        0.6724621817695591       -0.12000000000000013     27.32684884220139
11.86339616667774         0.41411413186636187      -0.12000000000000013     37.44769977873146
11.54778018515499         0.41827149509080463      -0.12000000000000012     39.46423062367498
11.72023462586754         0.6871760404771224       -0.12000000000000012     24.667921860460577
11.234724512802302        0.41882086489845566      -0.1200000000000001      43.29558328521288
12.189984254159494        1.4218747737574697       -0.12000000000000013     34.230775821012024
12.03897887968617         1.1793805258049792       -0.12000000000000012     31.05075655256961
11.893190312628784        0.9268954869869228       -0.12000000000000013     24.962793400821653
11.780640934977857        1.1922438252482128       -0.12000000000000012     27.976071679519475
11.626761730392756        0.9358613463076446       -0.12000000000000013     21.165323945561685
11.917792127114883        1.4690473134068185       -0.12000000000000012     33.857827343908426
12.072225355249648        1.7011247781113434       -0.1200000000000001      35.975336949015635
11.774192822244437        1.7545503753004101       -0.12000000000000012     37.28973542228586
12.216589367867154        1.9271066953305231       -0.1200000000000001      35.13112009316297
11.85212366250062         3.056931105222344        -0.12000000000000012     41.02917962688081
12.111742017709187        2.9435753007162053       -0.12000000000000013     36.0432314344793
12.37674408540207         2.4832406752834055       -0.12000000000000012     30.14373250466578
12.368788391020955        2.7905176396070535       -0.12000000000000012     30.635249341299783
12.14178160069687         2.3746219538491635       -0.12000000000000012     35.254157568647074
12.134219300061215        2.661531891194216        -0.1200000000000001      36.24303574456716
11.971333769014482        1.9650961694620706       -0.12000000000000012     37.378840002235016
12.111831392010519        2.1368313156137657       -0.1200000000000001      36.23782942346148
11.875388813090456        2.7933179999546147       -0.12000000000000012     40.70479129880815
11.897252269593096        2.5160792179699976       -0.1200000000000001      39.26367324798053
11.048464111242179        0.13894689668546506      -0.12000000000000012     82.96718588752991
10.89385054101558         -0.12000000000000013     -0.12000000000000013     61.90449423209682
10.734364125648517        0.13636975226206793      -0.12000000000000013     87.29539590756302
10.57931177920367         -0.12000000000000012     -0.12000000000000012     63.15619205744625
11.62013815472852         2.9051103193057544       -0.12000000000000013     43.009925578474345
11.438416596148032        2.98089500860545         -0.1200000000000001      44.644209618711216
11.321981362981933        3.1606746734057216       -0.12000000000000013     44.48028850110231
11.770883727225872        2.0240033132437145       -0.12000000000000013     39.44888460542318
11.566167443425622        1.948041781823125        -0.1200000000000001      39.48193299325474
11.415438063324913        2.789695147359606        -0.12000000000000012     45.73363875509151
11.20210278643745         2.911693643815942        -0.1200000000000001      46.46221448835815
11.04216153441283         3.130525289317953        -0.12000000000000012     46.09584193474001
10.992149978967012        2.900622864557984        -0.12000000000000013     47.06237586459682
10.847836138967388        2.994269707038411        -0.12000000000000013     47.29277652571124
11.500029921209673        4.31957500467511         -0.1200000000000001      21.611019756038026
11.345307306864465        4.110742794999894        -0.12000000000000012     26.253347448097404
11.278821032039502        4.396127662815493        -0.12000000000000013     16.39585185411066
11.127833106484172        4.164052031250955        -0.12000000000000013     21.439752154616865
11.04281818021661         4.948645739277161        -0.12000000000000013     36.12437317977248
10.71874905567134         4.944370512948764        -0.12000000000000012     36.72584661973239
11.178590702258115        4.677614337563081        -0.12000000000000013     17.36465196402067
11.009507248395984        4.429914996636005        -0.12000000000000013     11.856998077934309
10.865526271058235        4.688941479224871        -0.12000000000000013     16.966165027154332
10.70546994341435         4.429909931820584        -0.1200000000000001      8.180009319809587
10.844234750611722        4.1875369650854735       -0.12000000000000012     17.910282058570388
10.595315551164475        4.162381445553269        -0.1200000000000001      18.179327682207113
10.44810946137342         4.4206460685603925       -0.1200000000000001      5.978924855217836
9.788100467610672         5.460540483468515        -0.12000000000000012     96.69549368383754
9.638381943693563         5.719999999999998        -0.12000000000000012     69.12551770026991
9.172079446613854         5.45981356691279         -0.12000000000000013     96.55192294679011
9.016717220768511         5.72                     -0.1200000000000001      67.26922183093087
9.327441672459194         5.719999999999999        -0.12000000000000009     68.86841569397775
9.482771408406773         5.4623192235952445       -0.1200000000000001      99.73588194329966
9.324204651988378         5.201573160429958        -0.1200000000000001      60.74376037665329
10.548987752259217        4.674633590894391        -0.1200000000000001      16.629106849244234
10.390983766346867        4.926724750022675        -0.12000000000000013     36.45725172989929
10.225196027286483        4.631378157319274        -0.12000000000000013     13.37126736448067
10.217893343975424        4.350682813653542        -0.1200000000000001      9.313217923716383
10.086270320976142        4.928574574533391        -0.1200000000000001      36.339827217291024
9.937067969002355         5.194223701486755        -0.1200000000000001      64.02153355095699
9.633961078690085         5.206847995343367        -0.1200000000000001      62.99802624000919
9.781601915818909         4.947424023030397        -0.1200000000000001      37.88071033835842
10.952685433044243        3.9830486904406466       -0.1200000000000001      26.357111537395973
11.453053680090367        3.3965507486618156       -0.12000000000000013     41.189500834268095
11.168015309619353        3.86839650870321         -0.1200000000000001      32.47232190659114
11.19261919999413         3.3450332933411744       -0.12000000000000009     43.439096454486105
10.979636068589484        3.353089667036086        -0.12000000000000013     43.95333191892987
11.323076925416174        3.61540923313859         -0.12000000000000012     37.435344532652955
11.063013868050286        3.5750777624926395       -0.12000000000000013     38.45904295522524
10.764607351630541        3.214140913366702        -0.1200000000000001      45.648195690174575
10.811890394563944        3.481915373256089        -0.1200000000000001      41.691596446309596
10.617170452794552        3.3897672209464043       -0.12000000000000012     43.20366796482243
10.497142568019145        3.16774085123921         -0.12000000000000012     46.09207929776455
10.107799870242946        0.1341774096875299       -0.12000000000000015     94.75816136258986
10.266436321063773        -0.1200000000000001      -0.1200000000000001      64.9690500418839
9.95521537092604          -0.12000000000000015     -0.12000000000000015     66.40608559577365
10.41990637451315         0.13984173944604367      -0.12000000000000013     90.36399194239755
10.580749562858301        0.3963001977026729       -0.12000000000000012     52.08746567759734
10.265645242132328        0.40252903656304695      -0.1200000000000001      54.82444616194985
10.414952013174027        0.665098055041394        -0.12000000000000013     28.002625439552308
11.396206049028818        0.7254047185481496       -0.12000000000000012     22.247862545173994
11.391894166125624        1.0093977821266698       -0.12000000000000012     19.632368744524747
11.150614052211244        0.9235671529373074       -0.12000000000000013     15.733913501922855
10.90476366578493         0.393946039219303        -0.1200000000000001      48.06241509535315
10.744623562678777        0.6550757563389656       -0.12000000000000012     27.538956691614718
11.068112889791795        0.661047784321595        -0.1200000000000001      26.12328837272
10.873125577227013        0.8997332829157714       -0.12000000000000013     13.596520113575322
11.490625415582485        1.689142558741215        -0.12000000000000012     36.10959471833805
11.347526635562627        1.9114056236644883       -0.12000000000000012     39.61366918695253
11.6568087552481          1.4622131139166226       -0.12000000000000013     32.307152283659875
11.529181444485689        1.2084591912108102       -0.12000000000000012     25.838659958269563
11.362617558159842        1.4493928752648746       -0.12000000000000012     29.29693892640722
11.25409208397255         1.6672570685826058       -0.12000000000000012     34.5645590385051
11.132304331920846        1.8919423397580655       -0.12000000000000013     38.77690359460434
11.041753624678226        1.71131915522797         -0.12000000000000009     35.129937245133775
11.241290140576568        1.2015034419113413       -0.1200000000000001      21.296740594856413
11.06652886870179         1.4482480133577225       -0.1200000000000001      27.38034157682369
10.993972537273724        1.1661528138333053       -0.1200000000000001      17.910013685043662
10.830041959753258        1.3568873005440312       -0.1200000000000001      22.346757121263916
10.705444731219165        1.1573115635707103       -0.1200000000000001      14.517892461277746
11.426039819912566        2.1632936688814324       -0.12000000000000013     42.502944994310226
11.900612420856607        2.2382274714814447       -0.1200000000000001      39.175739642160366
11.633195000176487        2.193200462973322        -0.12000000000000013     41.72420446752482
11.644106596667113        2.645463188144544        -0.12000000000000013     42.62526684111505
11.376713292814497        2.573838912801667        -0.12000000000000013     44.54870466541221
11.717838135845525        2.3989629319075263       -0.12000000000000013     41.5248836993826
11.50480886438498         2.4067886460515338       -0.12000000000000009     43.511623335050054
10.57478930913509         0.9254620495257039       -0.12000000000000012     11.013834881681776
11.208505088040454        2.1265790229201547       -0.12000000000000012     42.54070667307548
10.94325818182287         2.0689062077698592       -0.12000000000000012     42.18091884157821
10.931970673464024        1.8494470278809063       -0.12000000000000013     37.92723090349772
10.682861323032032        1.9370923049906743       -0.12000000000000013     40.25272521991052
11.285401239011112        2.3537603944002097       -0.12000000000000013     44.49046298755889
11.164147416834329        2.529741717385667        -0.12000000000000009     45.76226460602832
11.242379851516928        2.702737119299576        -0.1200000000000001      46.30247332874274
11.052601067526211        2.3079387578791835       -0.1200000000000001      44.92085011551367
11.052882358956216        2.7189401915393923       -0.12000000000000012     47.439988964806616
10.626072233798608        2.9774565337149377       -0.12000000000000013     47.70767173499862
10.797080836363307        2.758054473326152        -0.1200000000000001      48.239451934974966
10.51480647037104         2.70977601385173         -0.12000000000000013     48.35483817049936
10.758655395424167        2.2526441601731158       -0.12000000000000013     45.08323435103592
10.502521327230138        2.213939695897096        -0.12000000000000009     44.787935397159266
10.919396341177418        2.508613339546111        -0.1200000000000001      46.72627919050898
10.639098230089342        2.481628531994056        -0.12000000000000013     47.14680204862171
10.277954806882455        0.9634356374384582       -0.12000000000000012     9.052692689492604
10.12073139873058         0.6663898812808992       -0.1200000000000001      28.99856196876486
9.95138803657346          0.9124016148559387       -0.12000000000000012     12.078493753440213
9.79819465515068          0.134673879600725        -0.12000000000000013     94.75695401212351
9.644991782268356         -0.12000000000000012     -0.12000000000000012     70.01234963010319
9.95156089049021          0.3890117831073756       -0.12000000000000013     57.92888327534909
9.797221752174243         0.6390485027443817       -0.12000000000000013     33.652084202892304
9.638672794564755         0.8978737158814268       -0.1200000000000001      13.626472141982624
9.645685321121741         0.38867164060483933      -0.1200000000000001      60.524351880883366
9.491038539333765         0.1360391043850186       -0.12000000000000013     103.07847843617924
9.334767584506642         -0.1200000000000001      -0.1200000000000001      74.22789148285926
9.487570676156544         0.6471611807493519       -0.12000000000000013     32.3592212809414
10.49424578325236         1.178910190963809        -0.12000000000000013     13.118727315100491
10.271435088192261        1.2535977753851293       -0.12000000000000009     14.657466080849854
10.036371814042838        1.1748434650109194       -0.12000000000000012     9.257953943392229
10.127723770864748        1.4498897861412225       -0.12000000000000013     22.60865127371207
8.859239106526472         5.457157668199223        -0.12000000000000012     92.28789930901826
8.706208438823186         5.719999999999998        -0.12000000000000008     64.47022328917423
7.6200578004653075        5.455404997637729        -0.12000000000000013     70.12426004673381
7.465279080857798         5.719999999999999        -0.1200000000000001      46.484341656618994
7.775478788925278         5.72                     -0.1200000000000001      51.25318067888757
8.54873743271195          5.460485408135688        -0.12000000000000013     87.4292393591353
8.395910976810754         5.719999999999999        -0.12000000000000013     64.99387654682096
10.585514079121472        3.6513308650132057       -0.12000000000000013     37.9576025938541
10.902714351777673        3.750376719256992        -0.12000000000000013     35.50144738865396
10.722206211193955        3.9465421422881186       -0.1200000000000001      28.156231171043924
10.452092954707231        3.914274706959398        -0.12000000000000013     28.398489667581895
10.354934966181641        4.1522126593529505       -0.1200000000000001      18.30782209698824
10.402977725210068        3.4286308113987918       -0.12000000000000012     41.96971851592121
10.384505752460798        2.9081190689342926       -0.12000000000000012     48.1978512084495
10.28152585426931         3.1732843106497293       -0.1200000000000001      46.149746388485205
10.176000532384444        3.4182262201707867       -0.12000000000000012     42.729007280677166
10.160738119049908        2.938808009792625        -0.12000000000000012     47.812168873449224
10.055231632839266        3.174382942695143        -0.1200000000000001      45.5915476657871
9.919002798761339         2.9517934575690283       -0.12000000000000012     47.23022409411633
10.011016941378035        2.7802763480867867       -0.1200000000000001      47.999128487423505
9.916792890648932         4.6852857474458895       -0.12000000000000012     17.26336801136375
9.616894240366948         4.688441991632679        -0.12000000000000013     19.67974287187136
9.471534914208815         4.945828635930343        -0.12000000000000012     36.18025754616263
9.742138613804729         4.44988570292696         -0.12000000000000013     5.953750594381494
10.057762697345767        4.138493913527504        -0.12000000000000013     16.618640143824535
10.002517997305295        4.4259623955194565       -0.12000000000000013     5.357044250762841
9.013463308665596         5.199054367582142        -0.12000000000000013     58.64209691826102
9.165215693994927         4.940567872690908        -0.12000000000000013     36.55205971196468
10.289629237997772        3.65645072765788         -0.12000000000000012     36.4160582055282
10.17316210401697         3.9170751989907147       -0.12000000000000013     27.159040474789112
9.934557434645118         3.3832919375897785       -0.1200000000000001      42.386502900655664
10.032668781763787        3.6536316545420986       -0.12000000000000012     36.19695169412205
9.789835639761835         3.624521106577732        -0.12000000000000013     36.973092164564385
9.892399480788544         3.8964931547670503       -0.12000000000000013     27.397806219208842
9.845314742106149         4.183642621225493        -0.1200000000000001      15.149748559695446
9.636112388938232         3.783318253565489        -0.12000000000000013     31.137915571062678
9.67644083066548          4.007392474612715        -0.12000000000000012     23.69516991791731
10.20673233731614         2.668278651915576        -0.12000000000000009     48.104591516129965
10.356199648157329        2.4509714650763343       -0.1200000000000001      46.91793617604886
10.242802823881025        2.188007764361119        -0.1200000000000001      43.435561206087584
10.382774451997497        1.938490469103119        -0.12000000000000013     38.74279476121669
10.138738843621756        1.924704037574357        -0.12000000000000012     38.624952253238725
10.276050253466197        1.6707030917090997       -0.12000000000000013     31.506590316873115
10.022963417030509        1.661042592190189        -0.12000000000000013     30.565188568410633
10.797020687337344        1.6336232546544223       -0.12000000000000012     31.56947054910297
10.411257552494789        1.4454804265353538       -0.12000000000000013     24.032134137678383
10.622457383903988        1.40910280614509         -0.1200000000000001      23.661222246721028
10.543980496772672        1.67909561157637         -0.12000000000000013     32.84033026873811
9.948723330290022         2.576016615969628        -0.12000000000000012     47.485300151043475
9.859035647913407         2.772696265942902        -0.12000000000000012     47.47730684415608
9.69213723798843          2.8970578631739077       -0.12000000000000013     46.93733409561688
10.080296140266892        2.3962478424739473       -0.1200000000000001      45.712347026359716
9.985599588668196         2.1610819265231074       -0.1200000000000001      42.221580813402454
9.91417125368567          1.9131402037019523       -0.12000000000000012     36.803956671981446
9.782254821779095         2.35216332767133         -0.1200000000000001      45.14491214954737
9.78003352461502          2.0915016602529053       -0.1200000000000001      40.659279331316064
9.650223900130992         1.8941052633790514       -0.12000000000000012     36.69115108687867
9.556725114672052         2.1606667618238022       -0.1200000000000001      41.89744739691445
9.452302999290811         2.473392047450778        -0.1200000000000001      45.315228717796366
9.279049202048064         2.181290343865253        -0.1200000000000001      41.14229439108749
9.69553007248598          2.6440361236184264       -0.12000000000000013     46.98923328521537
9.180338674235278         0.13731174011909927      -0.12000000000000012     103.87654319009528
9.024531979354927         -0.12000000000000009     -0.12000000000000009     74.21154105064277
9.333378128742153         0.3937205297062326       -0.12000000000000012     60.940491456126345
9.0195873293546           0.39687468756808136      -0.12000000000000015     60.33331561242443
8.87055260904026          0.14113137346685709      -0.12000000000000012     100.92672341927187
8.714284966425346         -0.1200000000000001      -0.1200000000000001      71.71054483331007
8.559474516221298         0.14020957757717678      -0.12000000000000015     95.42961702504958
8.404026283744223         -0.12000000000000009     -0.12000000000000009     71.47264329749385
9.458396783398038         2.8127504560392858       -0.1200000000000001      46.355955677735096
0.11796661666900353       5.516197613122525        -0.12000000000000012     2.0083349320616213
-0.12000000000000012      5.406205224257974        -0.12000000000000012     4.090868736328326
-0.12000000000000012      5.72                     -0.12000000000000012     1.2161175995855307
0.20314943230170973       5.720000000000001        -0.12000000000000012     1.8341240324598636
0.3702481143064743        5.4903078174454185       -0.1200000000000001      1.567088853075897
0.5274457388916687        5.720000000000001        -0.12000000000000012     2.553004297066351
0.6772719255078359        5.4595027278174175       -0.12000000000000012     5.361297938420306
0.8528929900870252        5.720000000000001        -0.12000000000000013     6.15899213731259
9.754700014958653         1.155144454957345        -0.12000000000000015     7.046185196107259
9.825451420682557         1.4479269074262957       -0.12000000000000012     21.120954307170443
9.8020245982421           1.7098797209833343       -0.12000000000000012     31.333416508758802
9.469168861695028         1.1437258777941948       -0.1200000000000001      5.813035570286175
9.181755391449634         0.6576451434510237       -0.1200000000000001      34.09038834411993
9.339991704520383         0.9042926733904386       -0.12000000000000009     14.97709831646997
9.18990295912102          1.152488545854327        -0.1200000000000001      8.055640987850982
8.710194463244346         0.4006813822203399       -0.1200000000000001      58.036475596355295
9.041694796581826         0.9164432797028053       -0.12000000000000013     15.420025928483838
8.865587468381065         0.6555428201785934       -0.12000000000000009     34.67245439220752
9.56086102357591          1.6184227057350444       -0.12000000000000012     27.049699061899656
9.590056169270369         1.3476796103845372       -0.12000000000000013     16.73586450326425
9.351464675150426         1.3998472917384295       -0.12000000000000013     17.996550306163932
9.064904284710922         1.4304939398057726       -0.1200000000000001      19.178404746695488
8.76294978853669          2.1571538865996334       -0.12000000000000013     38.61404619322874
8.901154401216733         1.9390807531138583       -0.12000000000000012     34.57724550284134
8.629018678484886         1.9280306076550806       -0.1200000000000001      33.21780976538275
9.025199743768935         2.176246585245321        -0.12000000000000012     40.086045558805665
8.762465898454721         1.7482571866175132       -0.1200000000000001      29.939998879385342
8.989218966042218         1.6712542903403045       -0.12000000000000013     27.634281094922667
9.246066144044777         1.6483433750234522       -0.1200000000000001      27.954146795847965
9.138071773895122         1.9183823898811487       -0.12000000000000013     35.38851740492675
9.399339584660938         1.8902187626926867       -0.12000000000000012     35.569924712036475
9.023716314010937         2.950362039884267        -0.12000000000000013     43.35816840350345
8.872483161224173         3.1469125807184204       -0.1200000000000001      40.726100323189975
9.139123450942643         3.2013582819847817       -0.12000000000000012     41.864710357875445
8.236403650354264         5.460149944852512        -0.1200000000000001      82.00634630912306
8.085689420782142         5.719999999999998        -0.1200000000000001      56.06177971814056
7.9297255592512865        5.459219756239821        -0.12000000000000013     76.0314357011998
8.079529961604926         5.202594711410525        -0.12000000000000013     50.410109968700546
8.391776333465714         5.200220934056419        -0.1200000000000001      52.567689306372635
8.704032860676246         5.199803791175772        -0.12000000000000012     56.14153568478309
8.544941732691083         4.946000560081294        -0.12000000000000013     34.939653158352705
8.855913416986516         4.943310623416712        -0.12000000000000013     36.19080144322566
9.00394815904479          4.678670487847766        -0.1200000000000001      18.711661695870784
9.000727242803231         3.4190964361142058       -0.12000000000000013     37.14743885237718
9.248018482669902         3.454438711574236        -0.1200000000000001      37.95907086805368
9.12845814351133          3.6729380949217085       -0.12000000000000012     32.06593518879733
9.36681342156431          3.7037041955567926       -0.12000000000000013     32.29095943103843
8.709578204359044         3.3548360723153787       -0.12000000000000012     36.26163927780123
8.696007281502157         4.690129991314413        -0.1200000000000001      19.403410314574934
8.845481236723108         4.419244970457474        -0.12000000000000013     10.548363498040509
8.681889113584491         4.17702012866277         -0.1200000000000001      14.763722020685934
8.986833226440755         4.126626587862228        -0.1200000000000001      16.381104641718373
6.063099922582349         5.454534281714958        -0.1200000000000001      49.54634494508945
5.914310579272113         5.719999999999999        -0.1200000000000001      33.79293624969904
6.224521211125112         5.720000000000001        -0.12000000000000013     35.00929456900047
6.376020984311394         5.45524152244579         -0.12000000000000012     52.25130131555241
6.534720919190585         5.719999999999999        -0.12000000000000012     36.60582616226008
7.306083111108588         5.4554239977623995       -0.12000000000000012     64.42839273260005
6.68805704760945          5.4561608907447665       -0.1200000000000001      55.803884379172636
7.155090296208001         5.72                     -0.12000000000000013     41.61512266589918
6.99732663511444          5.458969073347594        -0.12000000000000013     56.589650127885186
6.844909703852223         5.719999999999999        -0.12000000000000012     38.01072554841301
7.152145589885046         5.1973082497486995       -0.1200000000000001      41.04953511630078
7.770708587512112         5.1959696898031          -0.1200000000000001      46.25373921880048
7.462749923098878         5.191863542127214        -0.12000000000000012     43.24411951577573
7.917931731682394         4.945766520508252        -0.12000000000000012     31.493314628833488
7.2957527630439065        4.936046135823308        -0.1200000000000001      28.74436996265523
7.605956955905674         4.931927925407456        -0.12000000000000013     30.022618906499343
6.2204203976618535        5.191395076996167        -0.1200000000000001      32.78837123527225
9.278502900318177         3.0133831282575607       -0.12000000000000013     44.477592774421964
9.798551353228294         3.139152823108493        -0.12000000000000013     45.21520708185131
9.537051877651411         3.0869083027979514       -0.1200000000000001      45.06784232823353
9.675934669922949         3.3383579096304814       -0.1200000000000001      41.90876003138476
9.517573282096384         3.530171275554657        -0.1200000000000001      38.00300429216184
9.393123880170481         3.272575190551378        -0.1200000000000001      42.0578431529795
9.199425769349212         3.9285481179629667       -0.1200000000000001      23.964961527014378
9.46113115941192          3.9745649217508756       -0.1200000000000001      23.638140477006832
9.14308838187657          4.422467047183774        -0.1200000000000001      9.381478009861214
9.308656695640744         4.68658716798217         -0.1200000000000001      19.71578819327042
9.30841009496016          4.185595575101512        -0.1200000000000001      13.988703785344931
9.575412540077856         4.203176383878854        -0.12000000000000013     13.332987737778486
9.4489143309436           4.440008932663878        -0.12000000000000012     7.768592185828628
8.768306810460738         3.9217817386743237       -0.12000000000000013     22.299666393727236
8.986493234000607         3.8542138334527527       -0.12000000000000013     26.171996783353052
8.854309856639222         3.647257580822908        -0.1200000000000001      31.106580382336077
8.62418044387842          3.667236030955481        -0.1200000000000001      29.36860633232648
9.20538068756298          2.711004045023038        -0.12000000000000013     45.15761617527975
8.855904777962083         2.4138919949338957       -0.1200000000000001      41.912997763222
8.6184622634647           2.3837514456650877       -0.12000000000000012     40.21328030784455
9.125362731414295         2.4326890156963334       -0.12000000000000013     43.562041299764495
8.653191617219736         3.0947944489851684       -0.1200000000000001      39.40299504572901
8.782400517412038         2.9010856195928008       -0.12000000000000013     42.0278649471553
8.952475896003847         2.675431935270817        -0.12000000000000012     43.519699670991564
8.700473183015736         2.6416859986444376       -0.1200000000000001      41.55157720116672
8.727204678164071         0.9127365403468466       -0.12000000000000012     16.64871452856188
8.555081691029025         0.6520207021383739       -0.1200000000000001      34.02119305069248
8.248641453615646         0.14406132957338952      -0.12000000000000013     87.85763895440867
8.093747516940837         -0.12000000000000008     -0.12000000000000008     59.88380783585802
8.403543201853227         0.3998010307143944       -0.12000000000000012     54.39637925927129
8.24787023900025          0.6554287920049929       -0.12000000000000013     31.487897633484526
8.09397389199471          0.4043359351027069       -0.12000000000000013     50.477059750748374
7.938596081293897         0.14732833211240634      -0.12000000000000013     79.0116982950599
7.783444645646957         -0.1200000000000001      -0.1200000000000001      52.76257294647763
7.628281156821082         0.14734869445909496      -0.12000000000000012     71.30475707503052
7.473117667995206         -0.12000000000000012     -0.12000000000000012     47.56582262299404
7.3151903737160975        0.1417978054823374       -0.1200000000000001      65.34558010454947
7.162766582105568         -0.12000000000000012     -0.12000000000000012     42.75463528567705
7.001438410419696         0.1399336366797918       -0.12000000000000013     57.825999846310914
6.852390659790561         -0.12000000000000013     -0.12000000000000013     40.01736580944721
7.778935480525214         0.4060156205393494       -0.12000000000000013     45.90601762585103
7.464777863428143         0.40607819685812         -0.12000000000000012     41.52087727400694
7.946368627491536         0.6630454398581657       -0.1200000000000001      29.113372141631526
7.629164222656907         0.6691870781803313       -0.12000000000000012     26.75470460812718
6.696975034262442         0.14570658634384373      -0.12000000000000012     56.24207706001864
6.541986289902955         -0.12000000000000013     -0.12000000000000013     38.5706167561352
6.386769652246524         0.14666327016223463      -0.12000000000000012     52.410756457834744
6.231553014590093         -0.12000000000000013     -0.12000000000000013     37.269878742607915
8.525661946141435         1.6734556458225904       -0.12000000000000013     26.210580529530578
8.75554154153465          1.47532946167426         -0.12000000000000013     20.57043587661438
8.894739716377533         1.1795906790545196       -0.1200000000000001      10.636856719269327
7.791545407033258         0.9270405658962264       -0.12000000000000013     15.899327621227249
7.48573825516479          0.9245120716088586       -0.1200000000000001      14.624082464484971
8.434422990351374         1.42262375686911         -0.12000000000000012     17.98620788309834
8.101904998307676         0.9093594822788938       -0.12000000000000012     17.32327214823623
7.949903618112203         1.1745088582489809       -0.12000000000000012     13.89939647661005
8.41798165249775          0.9090684524440193       -0.12000000000000012     17.747198841119513
8.267993236403992         1.1611675677690396       -0.12000000000000012     14.064972268866603
8.585968586675182         1.1852492367728862       -0.1200000000000001      12.331361147980699
8.443350827883505         2.5650209148107233       -0.12000000000000013     39.53254422246549
8.422327212671593         2.337065710785195        -0.12000000000000013     38.229486463653714
8.121049455791628         1.4248045405250107       -0.12000000000000013     18.199453864545706
8.534158458273527         2.1524865587925377       -0.12000000000000012     37.24860485755848
8.253718007231079         1.6600391849781952       -0.1200000000000001      26.508975662092507
8.389518284440262         1.9237411396905852       -0.12000000000000013     32.721715034073775
8.269397595143058         2.157166049392042        -0.12000000000000013     35.57655171950785
8.126704336331034         1.9317019801355921       -0.12000000000000012     31.51155942046338
7.826537231357811         1.4455199805072443       -0.1200000000000001      18.85402328586841
7.97538880983295          1.6902078074718372       -0.1200000000000001      25.732226310550633
7.724357243141453         1.7111640184987735       -0.1200000000000001      25.280962025341598
7.887604837931509         1.9589035661217935       -0.12000000000000013     30.58729418940882
7.635849021425053         1.9708056349563654       -0.1200000000000001      29.510558341773844
7.50356211838047          1.770660625122431        -0.12000000000000012     25.891414972818332
8.218853086868775         2.4243671197140175       -0.1200000000000001      37.34463317080697
8.200727063792703         2.7346826125099195       -0.12000000000000015     38.08018847225084
8.047413393854873         2.1866910043408474       -0.1200000000000001      34.69807751486918
7.763885887355692         2.24039309950534         -0.1200000000000001      33.292027840361364
7.969784493484099         2.3945404841438362       -0.1200000000000001      34.90816400520752
5.75362080958675          5.459540741536259        -0.12000000000000012     47.22613352620508
5.604089023245232         5.72                     -0.1200000000000001      34.82321225721174
5.91115425709835          5.196035009580526        -0.1200000000000001      31.51130865244144
6.056254014408353         4.93856871867376         -0.1200000000000001      22.018612313877906
6.364351667652231         4.9328368157039435       -0.12000000000000012     23.110391021148633
5.74605076755986          4.943391942303909        -0.12000000000000012     20.803813225844443
5.899997600796372         4.688169927578762        -0.12000000000000012     13.00263456414379
0.17204689503419673       5.234930888581891        -0.1200000000000001      4.2021378869205686
-0.1200000000000001       5.094276626815731        -0.1200000000000001      7.398736242371004
0.1562696824891584        4.911382860375491        -0.1200000000000001      9.98344582260269
-0.12000000000000013      4.78420310926844         -0.12000000000000013     11.46124284152807
0.5144129183272325        5.21805036735425         -0.12000000000000012     5.4709312013365645
0.37800392351411427       4.997257273007634        -0.12000000000000013     6.387900222045909
0.8415037628466511        5.184093788561377        -0.12000000000000013     7.675275416535395
1.0129316055817734        5.457441662121456        -0.12000000000000012     10.251696477141914
1.1794916113809326        5.720000000000001        -0.12000000000000012     10.09615393213017
1.3391882999436695        5.46075478379985         -0.12000000000000013     15.669844950169121
1.5056012419187779        5.7200000000000015       -0.12000000000000013     13.50522390765859
1.657730206064023         5.457833001266889        -0.12000000000000012     20.137230331267705
1.8298717048049535        5.720000000000001        -0.12000000000000013     16.065711450286933
1.9759810280577026        5.4524638944934          -0.1200000000000001      23.012528365515312
2.1523133724337185        5.7200000000000015       -0.12000000000000013     19.364724319966413
8.499751144341175         2.8724501096511545       -0.12000000000000013     39.81022269607507
8.517651264061982         3.2535834691759895       -0.12000000000000013     36.534700851434565
8.452052100575505         3.1004387106574556       -0.12000000000000012     37.93724448716632
8.470122099083397         3.4467828659328816       -0.1200000000000001      33.08623525872327
8.363487096433975         3.685992592501999        -0.12000000000000012     27.262632281882293
8.51284264064012          3.9433684889243614       -0.1200000000000001      21.169225825068757
8.540062614903531         4.43794761460743         -0.1200000000000001      11.6797807474913
8.230834740503708         3.939865358336882        -0.12000000000000013     20.278365950624526
8.38577388042133          4.18717201711817         -0.1200000000000001      14.010159687981158
8.230021647113606         4.436559388031452        -0.1200000000000001      12.032678412350364
8.0837871114603           4.184340625188073        -0.12000000000000013     14.095699925774065
7.910209887773165         4.433375534185133        -0.12000000000000012     12.582991928271085
7.9574404562325896        3.9258666133683864       -0.1200000000000001      19.20414311016554
8.089216125335664         3.677538264833184        -0.1200000000000001      25.447968645366455
8.258392717629848         3.009331801637079        -0.1200000000000001      37.158610800918
8.208080511237716         3.4499873330254873       -0.12000000000000013     30.87388541013195
8.32480571409487          3.2520881189789805       -0.12000000000000009     34.93902355927137
8.092267289551916         3.22017122149209         -0.12000000000000013     33.27848318376385
7.9504729157947125        3.4395643861651655       -0.12000000000000012     28.908822549776914
7.838692902852673         3.671627109068062        -0.1200000000000001      23.979450733731202
8.381289896260258         4.693377000546072        -0.1200000000000001      19.59081912964645
8.236762380555414         4.94613375612349         -0.1200000000000001      33.1650157828688
8.067790205842847         4.694445248385436        -0.12000000000000013     19.70170836742576
7.712170611898717         3.9097029632360627       -0.12000000000000013     18.749209664181244
6.843142353443914         5.196204805885232        -0.12000000000000013     38.5248048283564
6.989280139779552         4.9404778314361995       -0.1200000000000001      26.95069860211755
6.677390738234632         4.933680412812247        -0.12000000000000013     24.757890868204715
6.533632900600004         5.190801104468029        -0.12000000000000012     35.43444829076839
7.124199356341842         4.683742566985459        -0.1200000000000001      16.786087231053877
6.8195503664973245        4.676647068971181        -0.12000000000000012     15.464045401314033
7.747588938828663         4.679492812704483        -0.12000000000000013     18.678710184672767
7.432403835578542         4.6778833406274085       -0.12000000000000013     17.680573317335607
7.802751801072279         4.1727766096434          -0.12000000000000013     13.325409685297373
7.573422062093934         4.104603955272167        -0.12000000000000012     14.241315287328124
7.4372415248606085        3.910405468925156        -0.1200000000000001      17.080772180347754
7.581765758356038         4.382301468006172        -0.12000000000000013     11.702456492653715
7.43959410132492          2.2247539948946953       -0.12000000000000013     31.1965384497232
7.262595970174952         4.416049889598595        -0.1200000000000001      10.991941158440191
7.3586275276841775        4.178202482391797        -0.1200000000000001      11.978425587675632
6.9823814613989           4.411264667119787        -0.1200000000000001      9.94377655717664
7.1075520960518705        4.165647954364789        -0.1200000000000001      11.2815117766277
6.211537486829287         4.675212453770818        -0.12000000000000013     13.229879598973417
6.0602167564485           4.422781279709918        -0.12000000000000012     6.851961282659314
6.687899752458895         4.366894251919028        -0.1200000000000001      8.745879432203582
6.528286885950915         4.669618127287144        -0.1200000000000001      14.173914372050177
6.370917967919577         4.413212665073468        -0.1200000000000001      8.071371275434712
6.8833164643335           4.150743774345647        -0.12000000000000013     10.415794187967775
6.451750586717543         4.173396264725149        -0.12000000000000012     8.363802648598037
8.009828416785693         2.5620585432504845       -0.12000000000000012     36.767009408344244
7.7917683576946315        2.5258292352775196       -0.12000000000000012     34.86740725516007
7.571990133386214         2.4746789422940085       -0.12000000000000013     33.26383104762551
7.918778452871034         2.756794096680707        -0.12000000000000013     35.84446962584716
8.027053396755646         2.9635707204227617       -0.1200000000000001      35.89259035556186
7.842376767234246         3.1805695761839954       -0.12000000000000013     31.487730456134596
7.641468391199675         2.7243278223941867       -0.1200000000000001      33.762828176605474
7.748855557651687         2.9640302417019373       -0.12000000000000013     33.493662972912325
7.5840748880136           3.1801969518559643       -0.12000000000000012     30.324161962869358
7.569100108395434         3.6692089698873387       -0.1200000000000001      21.81969421777386
7.703242915808017         3.431150834829878        -0.12000000000000013     27.000188076461892
7.436993601200118         3.42337677103325         -0.1200000000000001      25.80431658733976
7.3265970192480765        3.6728984515580057       -0.1200000000000001      20.82168446904856
7.2016437651067795        3.4279223649477357       -0.12000000000000012     24.073645244727548
6.99833958419441          3.909995967418602        -0.12000000000000012     14.54788411747066
7.211034790564933         3.9227289441597253       -0.1200000000000001      15.684278393514377
6.670643847144225         4.093911743891569        -0.12000000000000013     10.465150506991652
6.791994941925363         3.9053517342292126       -0.12000000000000012     13.717954038153506
7.103852413700698         3.677275448643209        -0.12000000000000013     19.467766976952475
6.879584188422425         3.6801052104773353       -0.12000000000000013     17.967185848878746
5.455806467068313         0.14601020881864168      -0.12000000000000013     43.62023409196675
5.610599736920963         -0.12000000000000015     -0.12000000000000015     37.11232800008239
5.300002739285706         -0.1200000000000001      -0.1200000000000001      32.36618058293641
5.7625114783411           0.14485593385509243      -0.12000000000000013     46.20290382586259
5.921090831160233         -0.12000000000000013     -0.12000000000000013     35.966405732251054
6.073847075714733         0.14642137290252452      -0.12000000000000012     49.38142813140589
4.511559061448359         5.463661856547165        -0.12000000000000012     40.48455970237573
4.361618056342907         5.72                     -0.12000000000000012     26.57670918482881
4.672558327581053         5.720000000000001        -0.1200000000000001      28.311037457448833
5.444022358400294         5.460438156743628        -0.12000000000000013     45.16246068468573
5.293791561223019         5.719999999999999        -0.1200000000000001      30.679842703969083
5.5990722565462265        5.19998461799986         -0.1200000000000001      30.355504402309816
5.285818708296277         5.198438081881357        -0.12000000000000012     28.87120610409426
4.820595933229866         5.459768976762           -0.12000000000000013     41.872307645850086
4.98328277927547          5.719999999999999        -0.12000000000000009     29.449183364474706
5.133409054390563         5.457978691797652        -0.12000000000000013     43.325015818770424
4.975281230816729         5.1961774862447445       -0.12000000000000012     27.61528780525057
3.261596906208342         5.4603565543368155       -0.1200000000000001      34.109169240582936
3.1089021221932485        5.720000000000001        -0.12000000000000013     24.021599942027553
3.4243925250027893        5.72                     -0.12000000000000013     24.509560878455336
5.588512939500285         4.6923943530513474       -0.12000000000000012     12.319464665785453
5.4382771269859385        4.943588669884483        -0.12000000000000012     19.942647126999375
6.232381352942497         0.40543825969914393      -0.12000000000000012     29.080010136373343
7.31688707278435          0.6596204278185002       -0.12000000000000013     25.390397170793907
7.153657791012535         0.4003678138561159       -0.12000000000000013     37.17324304096254
6.846099501592162         0.3955244029737082       -0.12000000000000012     33.793025244397526
6.539072634600068         0.4030205506419651       -0.12000000000000012     31.509455321866714
7.158209053395448         0.9126727844374274       -0.1200000000000001      13.716789571770642
7.004787087735333         0.6526110073184708       -0.1200000000000001      22.4413708332375
6.855793681579689         0.9126728550733961       -0.12000000000000013     11.545387420290227
7.65268758762684          1.1809617810095263       -0.1200000000000001      13.545675354013703
7.344781929436394         1.1894384264785713       -0.1200000000000001      12.83053295861111
7.516655859769616         1.4933596063856305       -0.1200000000000001      19.330331593831367
7.011266620216519         1.1605719479872565       -0.12000000000000013     11.564734778091044
6.690308357694558         0.6575106305682094       -0.12000000000000012     20.860700087178895
6.379823091517696         0.6584847664912166       -0.12000000000000013     17.661772390004508
6.711139366482719         1.1812216789242114       -0.12000000000000012     10.886894342935564
6.5396019753505135        0.9163079915773461       -0.12000000000000013     9.011409401798032
5.9227158635940995        0.401529010248426        -0.1200000000000001      27.817972319553647
7.184631171790811         1.4357989060889318       -0.1200000000000001      17.251572301354706
7.284004581839714         1.6740837680081628       -0.12000000000000015     22.752860485311714
7.087660065417946         1.6333799898917265       -0.12000000000000012     21.17122646541867
7.366830342902235         1.945758046020757        -0.1200000000000001      27.787082932320345
7.214644286117102         2.1201604984602596       -0.12000000000000012     29.17582000586959
7.182232861199163         2.336602089590445        -0.12000000000000013     30.417208237529206
7.109223043308418         1.8782042419529001       -0.1200000000000001      25.442521029354783
6.997482898802485         2.1450186351006293       -0.12000000000000012     28.281732641462288
7.322779262452771         3.17635019714957         -0.12000000000000013     28.521760573048393
7.354143233214442         2.4657145809007393       -0.1200000000000001      31.940234945098165
7.47920350434924          2.9430101765447954       -0.1200000000000001      31.624647430986844
7.227817410526219         2.9109304710170876       -0.1200000000000001      30.229696929154773
7.407483622482329         2.6881696935079056       -0.1200000000000001      32.1700996152816
5.74038488709599          4.439958548822875        -0.12000000000000013     6.215746296233719
5.420055816843788         4.427754528762499        -0.1200000000000001      5.423023619989782
6.167351062845749         4.180089993376155        -0.12000000000000013     7.156692381079272
5.885015987120638         4.181078243135163        -0.1200000000000001      6.0066921997924245
6.276055526589727         3.9226909347587773       -0.12000000000000012     11.355473341531374
6.525114008495839         3.9013692721420825       -0.1200000000000001      12.452405892758184
0.14146120214532          4.627959063072352        -0.1200000000000001      16.19578735979032
-0.1200000000000001       4.475973639214998        -0.1200000000000001      17.02973268376252
0.4021875224842202        4.760988725307599        -0.12000000000000012     8.413019594323508
0.6871217577236883        4.920911640303965        -0.12000000000000013     8.37308470531815
2.9493527028754385        5.459171302173852        -0.12000000000000012     32.6375278703671
2.7917609236436913        5.720000000000001        -0.12000000000000013     25.449904343945775
2.6131902727054053        5.4468624797621565       -0.1200000000000001      30.558510652555302
2.4729365587018246        5.720000000000001        -0.12000000000000013     22.00018406951862
2.2967250469722047        5.451647839239769        -0.1200000000000001      27.51466671434186
2.757177792308742         5.181086912361619        -0.1200000000000001      17.723730954067108
2.454667252671151         5.178900459864205        -0.12000000000000013     15.497859179339343
1.023628932146427         4.922133033291236        -0.12000000000000012     9.387522816810348
0.8862360987893008        4.698990007787773        -0.12000000000000013     9.65206335276107
1.1707037483175327        5.184961107773483        -0.12000000000000013     8.73952801097228
1.3256645729588958        4.923776168961076        -0.12000000000000012     9.167541461216043
2.1314524033918936        5.180842034597696        -0.12000000000000012     13.874323109583386
1.8201045196560954        5.1935820853885515       -0.12000000000000012     12.510524156425369
1.5003679026857832        5.202238595949508        -0.1200000000000001      10.361018001058227
2.2873520302980666        4.913542180083997        -0.12000000000000012     8.672622223705584
1.9744477825858344        4.929363828672728        -0.1200000000000001      8.519392004093772
3.5746282076786238        5.457927311069655        -0.12000000000000012     35.225922779542394
3.738240724858715         5.72                     -0.1200000000000001      25.213775023664592
3.408211100343289         5.203896292460585        -0.12000000000000013     21.791857593902396
4.205345381130138         5.465170314421901        -0.12000000000000013     36.74999312971972
4.050455269819897         5.720000000000001        -0.12000000000000013     25.257472391456528
2.6032507618283662        4.871944999591828        -0.12000000000000012     8.670175608512773
2.3767466912717805        4.662528331083645        -0.12000000000000013     6.154171136011897
2.6055254952666           4.59138288023451         -0.1200000000000001      5.374202385415001
2.926817141948863         4.926273022714985        -0.1200000000000001      11.530494415520996
3.093719771336744         5.201105320492413        -0.12000000000000012     19.867184570798457
0.14834720492176556       4.322745730906777        -0.12000000000000013     22.42470339714458
-0.1200000000000001       4.169517822598556        -0.1200000000000001      19.8965553774836
0.13387661613207097       4.014205995851339        -0.12000000000000012     28.822986651449657
-0.12000000000000009      3.8639786966434686       -0.12000000000000009     22.67560290699457
0.13459880058323442       3.7108407926713034       -0.12000000000000012     33.4256611745112
-0.12000000000000008      3.5591276219663754       -0.12000000000000008     25.22623099994004
0.14493074024240543       3.4070453355469392       -0.12000000000000013     36.83463239002039
-0.1200000000000001       3.254963049127502        -0.1200000000000001      27.136297377790303
0.13329588471594972       3.1035603481709186       -0.12000000000000013     39.68069534603069
-0.1200000000000001       2.9514834321757264       -0.1200000000000001      27.376168979474514
0.08535163387421424       0.09860255423944375      -0.1200000000000001      3.7078307001715856
-0.12000000000000012      -0.12000000000000012     -0.12000000000000012     2.244501379881335
-0.1200000000000001       0.19379477574203902      -0.1200000000000001      5.442245102619562
0.2030518171358261        -0.12000000000000015     -0.12000000000000015     3.94381028424899
7.109854607627435         2.620390679847746        -0.1200000000000001      30.51700866668239
6.9888883919553315        2.891175195486487        -0.12000000000000012     28.72854957801773
6.799743209464255         2.7221229341721163       -0.1200000000000001      28.61490110959674
6.9554624168492225        3.453878422839171        -0.12000000000000013     22.36938025305734
7.052018593235964         3.163951968080685        -0.12000000000000012     26.611446376110877
6.7789658281070615        3.0192716877659045       -0.12000000000000013     26.497230119583133
6.58907482583502          2.893406135787058        -0.12000000000000013     26.373309033805707
6.516870798345497         3.1576815842855117       -0.12000000000000013     23.957121317828182
6.638254029323646         3.677182464576764        -0.1200000000000001      17.11003947674673
6.407637729322197         3.6634006836048556       -0.12000000000000012     16.302487526562306
6.560363123635151         3.4418328015671618       -0.1200000000000001      20.38470643303413
6.314736772974863         3.391525351033115        -0.12000000000000009     20.31057439801462
6.767865996185439         3.2950461624056557       -0.1200000000000001      23.39645187816033
6.763447147394286         3.512326641283346        -0.1200000000000001      20.433957389069818
6.222706199538693         3.1624011687165408       -0.12000000000000012     22.236165685046945
6.361019513070307         2.907301363136346        -0.12000000000000013     25.175231578320226
6.134175749740823         2.897823045344147        -0.12000000000000012     24.183093532421662
5.143622139815958         0.1440769031325984       -0.12000000000000012     40.97172909271396
4.989128805297756         -0.1200000000000001      -0.1200000000000001      30.04111067164931
4.833550129975316         0.14733108702089157      -0.12000000000000012     38.61829952642641
4.677971454652875         -0.12000000000000008     -0.12000000000000008     28.025100479359065
5.6106941725151795        0.39909414514644875      -0.12000000000000012     26.00897458285493
5.300718207113247         0.4023213722022668       -0.12000000000000015     24.256378688157692
4.987231237823372         0.4027877411779945       -0.12000000000000013     22.798392837574273
6.9231855732190795        2.4325167304927966       -0.12000000000000012     29.299180195843423
6.764906635726989         2.17906396696606         -0.1200000000000001      27.407999048908366
6.675889422046032         2.4376226747328102       -0.1200000000000001      27.94920933429385
6.552998475346449         2.2001350803818447       -0.1200000000000001      26.336852441728272
6.389515865916028         2.435064768180138        -0.1200000000000001      26.585609181852032
6.507873819951861         2.6774828232104344       -0.12000000000000013     27.165352851777598
6.257762569134707         2.6688308412813933       -0.1200000000000001      25.99689655919285
6.138951638137401         2.4297198646712137       -0.12000000000000012     25.588178763828783
5.984311089761965         2.667914592754221        -0.1200000000000001      25.07420742917345
6.041060833284256         2.1729078940428117       -0.1200000000000001      24.185971247341637
5.90957063879763          2.3967303779102234       -0.12000000000000013     24.64140817561307
5.771842805860992         2.563874082668184        -0.12000000000000012     24.16206032689093
6.071299984819017         0.6542898503170187       -0.12000000000000012     15.875366725230599
5.454179843573253         0.653482277214615        -0.12000000000000012     13.620764913421242
5.761749896810114         0.6539395680820828       -0.1200000000000001      14.34150948682077
5.916301800257457         0.9035835630027007       -0.12000000000000012     7.396979574029387
6.226640091775369         0.905195307331035        -0.12000000000000012     8.58594121625938
6.390897116661451         1.1726970269095707       -0.12000000000000013     9.939801385612528
6.845142070360513         1.9279965537162949       -0.12000000000000013     24.981315857604216
6.885301398673851         1.463836271624777        -0.12000000000000013     17.32155664034103
6.930309572340295         1.7219724629838136       -0.12000000000000013     22.428958675928875
6.626335793581003         1.9351463710171597       -0.12000000000000013     24.271547000471845
6.274884100513397         2.197807283751388        -0.12000000000000012     25.1045683108172
6.413859368840411         2.007784681671322        -0.1200000000000001      24.509613245739047
6.5516293082099395        1.4356404464532802       -0.12000000000000013     15.926562681816401
6.698278718184701         1.695406574505383        -0.12000000000000013     21.187308096812934
6.249790736192899         1.4346035875834982       -0.12000000000000012     15.121998762373032
6.412678649910349         1.734439957954426        -0.12000000000000013     20.835454665120036
6.175448882070579         1.9304450327865403       -0.12000000000000013     22.719985171638616
6.087085105052543         1.670189401206436        -0.1200000000000001      19.099300563396433
5.774190910897289         2.152504570123608        -0.1200000000000001      23.43638070486783
5.610788823090258         0.9049948612392738       -0.12000000000000012     6.556000737561118
6.075210996815803         1.1593274386379924       -0.12000000000000012     9.20085915179107
5.767363907679986         1.1516847145158913       -0.1200000000000001      8.743974100003994
5.458952178775791         1.1642724316936899       -0.1200000000000001      8.506287312802543
5.925362893000335         1.4031222400082268       -0.12000000000000013     13.96221057117551
5.909466723975253         1.9064094830467602       -0.12000000000000013     21.55088509022474
5.621060788190775         1.9207079069143542       -0.12000000000000012     21.33197975066699
5.7697997354934465        1.6512468819509536       -0.12000000000000013     18.38757451006197
5.568819487332609         4.180932590120978        -0.12000000000000012     4.531126854569088
5.253105632276148         4.129362858839844        -0.12000000000000012     4.874562887433224
5.466764628232814         3.9268873159240667       -0.12000000000000012     8.37277314054028
5.249732015481671         3.8545384109590226       -0.12000000000000012     9.238152949094943
4.354730231220541         5.210904806022197        -0.1200000000000001      25.77302334508582
4.663551178175195         5.204189369975621        -0.1200000000000001      26.724979436645082
4.823432044399922         4.943540814792428        -0.1200000000000001      18.017236347553702
5.130527520423341         4.942793309194987        -0.12000000000000013     18.627670723146522
5.279129994202129         4.678523735282212        -0.12000000000000012     10.858148295640584
4.964885709680444         4.689806901326307        -0.1200000000000001      10.610814159343898
5.1068766006922175        4.419196765899789        -0.12000000000000013     5.27755905926608
4.804814147189451         4.441489231925383        -0.12000000000000009     5.143608356214002
4.947593220304671         4.169947508739244        -0.12000000000000013     4.337029719282614
5.385808822239135         3.6669423271873742       -0.1200000000000001      12.519796733236122
5.140647740682112         3.1768590157481618       -0.12000000000000013     18.704172620473507
4.978959499174225         3.415169336993982        -0.1200000000000001      15.439468227559507
5.261169594997758         3.4020463234923697       -0.1200000000000001      16.28171961661526
4.868283578308573         3.1650998252476787       -0.12000000000000013     18.006846396873883
5.108975025368455         3.659350352102479        -0.12000000000000013     12.172710420042826
4.646044723111206         4.197795064682341        -0.1200000000000001      4.336700081213987
4.7245065217916276        3.4227983875637396       -0.1200000000000001      14.866796893500785
5.024960416542196         3.926727983069187        -0.1200000000000001      7.9263566518814335
4.866132381935131         3.6817369220347524       -0.1200000000000001      11.671393471396334
4.748401574445591         3.9538424748586216       -0.1200000000000001      7.349032396741442
4.607842128793866         3.710855671181768        -0.12000000000000013     10.846892505095902
4.454357699812725         3.440719905038856        -0.12000000000000012     13.768588056996718
4.5277959325808474        4.451199741612541        -0.12000000000000013     5.409616792836521
4.659353731494274         4.691322791914799        -0.1200000000000001      10.386301411824109
4.510021841014106         4.951062460432804        -0.1200000000000001      17.12391706380598
3.894494479296271         5.46280307184079         -0.12000000000000013     36.753132976975714
3.7267018771929963        5.192988046742613        -0.1200000000000001      22.825668282382676
3.2510510872114042        4.943508041850251        -0.12000000000000012     13.22423952573846
3.5801790190633955        4.932336685976241        -0.1200000000000001      14.025660700934653
3.4177161644872003        4.669195906095657        -0.12000000000000013     7.363159036423273
4.358861625741064         4.700752209196827        -0.12000000000000013     10.109095908977297
4.240829837961577         4.444014808553898        -0.12000000000000013     5.276089482237119
4.04574275479424          5.207254125038122        -0.12000000000000013     24.205543414983776
3.7238162208116306        4.631640550480198        -0.12000000000000012     7.313720254188022
4.2007212447524145        4.956535572116743        -0.12000000000000012     16.705273777582722
3.877001499002624         4.931839698941249        -0.1200000000000001      14.947318367927041
4.0462204081902025        4.6848820776510305       -0.12000000000000012     9.159413818457612
3.960949003970255         4.4171046806303025       -0.12000000000000013     5.052694175874116
3.116760954116713         4.683428014463251        -0.12000000000000012     6.797401247005443
2.831509714638632         4.66883978114023         -0.12000000000000013     6.1815619726812985
4.181057125842853         4.147351495114886        -0.12000000000000013     5.1130116947255875
4.43886496896978          3.9764284025567713       -0.1200000000000001      6.850227961030401
4.408255945082368         4.249258793179838        -0.1200000000000001      4.393255373385951
4.353140673762985         3.703071508475512        -0.12000000000000013     10.424355610063396
4.2050290166741755        3.8861776080348753       -0.12000000000000013     7.850995968621538
6.0279026298601455        3.916831356802986        -0.12000000000000013     10.392565580353457
5.749294958742487         3.9326668907642097       -0.1200000000000001      9.340218313320301
5.6148484269192895        3.70142049358391         -0.1200000000000001      12.677702867713506
6.162230009653931         3.648591265847692        -0.12000000000000012     15.15419798618681
6.010660392806851         3.3782532756266437       -0.1200000000000001      18.962381878672623
5.909338535364731         3.667623618654146        -0.12000000000000013     14.167188437350186
5.756083740135656         3.48253005459414         -0.12000000000000013     16.67870013610605
5.522715976744721         3.4177040273366863       -0.12000000000000013     16.79974497255273
5.427341357801546         3.175623867333303        -0.12000000000000013     19.362994140023645
5.735114521933357         3.1896406406821636       -0.1200000000000001      20.019895870330345
5.998103427908186         3.1003963654684377       -0.12000000000000012     22.392055142233207
5.859104940135954         2.911667532718637        -0.12000000000000013     23.017979506663412
5.754121731576905         2.7327001795452017       -0.12000000000000009     23.674235056463477
5.586809479921607         2.9086670420508867       -0.12000000000000013     22.013944808810884
5.293307175761442         2.948378300242648        -0.1200000000000001      21.16781100608006
5.487388863021115         2.1925722360569915       -0.1200000000000001      23.052175212072555
5.652791070489294         2.3990132118901104       -0.1200000000000001      23.79401615029069
5.5738864087244036        2.6399332643323237       -0.12000000000000012     23.594717102787712
5.36300098065615          2.4773021912834583       -0.1200000000000001      23.297529048399642
5.397458186986103         2.7331896251149805       -0.12000000000000012     22.448287967636983
5.174420465656539         2.695895329122262        -0.12000000000000015     22.032092085416256
5.105807371701466         2.455071396783752        -0.12000000000000009     22.623956122280035
5.233680587410547         2.195538410476769        -0.12000000000000013     22.4664614961477
4.994616784957649         2.2069318327469754       -0.12000000000000013     22.007439281150653
4.824311492116334         2.440529955589351        -0.12000000000000012     21.942382702624798
4.719066055247911         2.190611182386357        -0.12000000000000013     21.571514891502048
5.029066975933283         2.94222048323171         -0.1200000000000001      20.299727227525835
4.774351326036285         2.930457831499461        -0.12000000000000012     19.323859913483748
4.927596675617833         2.673818994188272        -0.12000000000000013     21.422356093745112
0.6506357618440868        4.598458016098792        -0.1200000000000001      9.033785437256581
0.4007245407966821        4.466199658861999        -0.1200000000000001      11.09311144126229
0.6504395617169687        4.304971153210022        -0.12000000000000012     9.252860935252606
0.3989010030846244        4.16576388262893         -0.1200000000000001      13.553067246513612
0.6452753387304678        4.005613185456448        -0.12000000000000012     9.420719491913523
2.0998116991065316        4.678710361702413        -0.1200000000000001      6.798537099708276
2.46135248098624          4.389592087644269        -0.1200000000000001      5.49049570196092
2.212120485180582         4.407107588759306        -0.12000000000000013     6.797190892592937
2.337690826116745         4.141357541896801        -0.1200000000000001      7.242425575273358
0.9077513934115037        4.446769603156748        -0.12000000000000013     9.88185613258505
0.9138821842467328        4.148634968165417        -0.12000000000000013     9.285252543699293
1.643358555433954         4.940203975167039        -0.12000000000000013     8.594847046655877
1.7961749554124624        4.675927191538854        -0.12000000000000013     8.248076292220654
1.4929335436344446        4.683531066989286        -0.12000000000000012     9.50983923843656
1.175885077898473         4.621481259945918        -0.12000000000000013     10.247368848956333
1.4268111213764665        4.442096502980811        -0.12000000000000013     10.173031232387467
1.2158235635441432        4.278186018021969        -0.1200000000000001      10.332936280670841
1.1260762533670694        3.9753616435425636       -0.12000000000000012     9.508090405266513
1.3648638952034196        4.038601691515262        -0.1200000000000001      10.17556454426772
1.664977429999191         4.456177363436097        -0.12000000000000013     9.336602472651464
1.5199014188595632        4.21422316826089         -0.1200000000000001      10.180563000381456
1.9519202843980223        4.417019503133983        -0.1200000000000001      8.242297893230257
2.6414015907979023        4.1600780316935015       -0.12000000000000012     5.878432433364566
2.748864486802741         4.395851544977782        -0.12000000000000013     4.87270159192579
3.004169333921892         4.436087329362107        -0.1200000000000001      4.4368220333754085
2.9584090977784174        4.148985720334371        -0.1200000000000001      5.312186362939408
2.747281107242279         3.9341265774365675       -0.1200000000000001      6.774200236674157
2.971358805330762         3.8930633883302828       -0.1200000000000001      6.747725198560377
0.8789202334433115        3.8555646850302976       -0.12000000000000012     8.08161304743511
1.357718273720841         3.8149163772646744       -0.12000000000000012     9.690877469416831
1.1296750743177575        3.6902283797315625       -0.1200000000000001      8.243394596373347
0.3868154660882409        3.85989976030361         -0.12000000000000013     16.715322966742168
0.63953628947926          3.7119265091058367       -0.1200000000000001      10.304707380293598
0.3937066062967726        3.557630104220319        -0.12000000000000013     18.41971785618792
0.6455703007685224        3.4070886211212543       -0.1200000000000001      10.76982330193566
0.3925446825823751        3.2554248045130327       -0.1200000000000001      20.855866006762728
0.6447895334842123        3.1001758763480387       -0.1200000000000001      12.039399364130903
0.13452590330639597       2.7997079233781195       -0.12000000000000013     38.83681306999008
-0.12000000000000012      2.6485165678243763       -0.12000000000000012     27.951472004503117
0.13346633841722239       2.495333181551275        -0.12000000000000012     40.9125983676437
-0.1200000000000001       2.3450369508727276       -0.1200000000000001      28.52258531309016
0.38855830102805067       2.9511336857688977       -0.12000000000000012     21.623474990473643
0.38870250894039715       2.6447810417985766       -0.1200000000000001      22.636189222330714
0.6475016318870683        2.799998965617026        -0.12000000000000012     12.090710749882973
0.13835142743914233       1.582576094436516        -0.12000000000000012     32.96344310794486
-0.12000000000000012      1.4304821774014773       -0.12000000000000012     23.00827160742099
-0.12000000000000008      1.7360213033566767       -0.12000000000000008     25.46257316598965
0.14493076763779977       2.192954664453233        -0.1200000000000001      39.46030463371577
-0.12000000000000009      2.0408723780337388       -0.12000000000000009     27.285221405886478
0.13354206228328908       1.8884660358088567       -0.12000000000000013     37.09571914320693
0.639124769226252         2.498778155164824        -0.1200000000000001      11.696325005290431
0.3922965910735302        2.344512944061557        -0.12000000000000012     22.00851318292412
0.3942383807818851        1.7353775474923308       -0.1200000000000001      18.635229729550492
0.3933681093528029        2.04428205724512         -0.12000000000000009     20.012358541518513
0.6540988555409853        1.8868487375867633       -0.12000000000000012     11.112458829732894
0.11190650182729163       0.3567618735007404       -0.12000000000000012     8.320954436422697
0.1364176810911587        0.6625116603983183       -0.12000000000000013     14.938141393547818
-0.12000000000000015      0.5057233731842886       -0.12000000000000015     10.114601569457802
-0.12000000000000012      0.8157968907315958       -0.12000000000000012     14.701041688517888
0.3643512396496965        0.1606675507175743       -0.12000000000000012     6.02864697982797
0.5273484825944336        -0.12000000000000012     -0.12000000000000012     4.702569948414251
0.14834742341757176       1.2772542690932633       -0.12000000000000012     27.510186060149234
-0.12000000000000016      1.1240263607850494       -0.12000000000000016     20.85569518981374
0.14432841901468335       0.9715030757256976       -0.12000000000000013     21.559085740409234
0.4015235964687817        0.8188555958421189       -0.12000000000000012     10.857698712842323
2.496155651909053         3.9161043015328905       -0.1200000000000001      7.528118928839817
2.449674620313203         3.150855764435935        -0.12000000000000013     10.283518301397448
2.170507831452406         3.0757039203390963       -0.12000000000000013     10.954319550178594
2.2078397326714834        3.381390529258793        -0.1200000000000001      9.88227017753073
2.646078374133703         3.6460735179428103       -0.12000000000000012     8.206926179528573
2.3770588490045887        3.64074721883528         -0.12000000000000013     8.770507233110187
2.882240567988738         3.7049363148042196       -0.12000000000000013     7.780275226711332
3.069621569039818         3.7539284565314426       -0.12000000000000012     7.721806883401657
3.0621433417674986        3.582110994776933        -0.12000000000000013     8.651101735258493
3.3021285914499847        3.6477083069501637       -0.1200000000000001      8.621093835627411
2.5541334984009074        3.414851539677744        -0.12000000000000012     9.055463696442066
2.8657807313285915        3.4227591538543187       -0.1200000000000001      9.25579609759954
2.702380392310366         3.2027796025694504       -0.1200000000000001      10.070060449076037
3.18308002341318          3.34080616218168         -0.1200000000000001      10.183441412402841
2.923225629935481         3.189826230284909        -0.12000000000000013     10.458291115549049
0.6950003340578426        0.1436836451557647       -0.12000000000000013     7.562589961383957
0.852894793276046         -0.12000000000000013     -0.12000000000000013     6.295095936607204
0.3862564016276859        0.517517201852978        -0.12000000000000013     8.313203003420929
0.6136061733839712        0.37483306294317265      -0.1200000000000001      9.376572864186096
1.002005606772667         0.1517383261575526       -0.12000000000000013     9.182991214190897
1.179691782156723         -0.12000000000000013     -0.12000000000000013     7.8813298845388715
0.6943305543182472        0.6555494482461662       -0.12000000000000012     11.13161966302257
0.8799944388073576        0.38254700960730853      -0.12000000000000012     10.822974411542377
2.4010382453850654        2.9207981467769017       -0.12000000000000012     11.69164678781189
2.150448477018198         2.8111192519944868       -0.1200000000000001      12.105321685590672
0.6642253746580831        0.9768719379841653       -0.12000000000000012     11.077016016097444
0.40713407193747275       1.1279118242774575       -0.1200000000000001      13.132706234683333
0.39892167782490395       1.4325148006345896       -0.1200000000000001      16.184766276787233
0.648827207628071         1.5868876368490936       -0.12000000000000012     10.934226936302196
0.658981049319763         1.2814206541753728       -0.12000000000000012     10.83350831841281
0.9014877182266672        1.7414200540161038       -0.1200000000000001      8.338332756544803
0.9096339913944896        1.443105984676658        -0.12000000000000012     10.461298702737032
1.1542213472632779        1.6015817313351783       -0.12000000000000013     10.73733734203131
0.9192498703611064        1.1383677523445441       -0.12000000000000013     11.865103875064685
0.8953135123724878        0.8804875601356874       -0.12000000000000012     12.39166956523144
1.1770895064386535        0.40215535620941595      -0.12000000000000012     11.366771294301374
1.331386394577352         0.1364630739991059       -0.1200000000000001      12.026653253307463
1.4953451353591845        0.3971501889237882       -0.12000000000000012     11.295317290243078
1.6552432270119763        0.13963836654335576      -0.12000000000000012     15.24775708722244
1.5060764989405027        -0.12000000000000016     -0.12000000000000016     10.415505027040147
2.307279027091497         0.14688427133826235      -0.1200000000000001      21.718395356226125
2.4745928492750653        -0.12000000000000009     -0.12000000000000009     18.569493410862993
2.1535173576491977        -0.1200000000000001      -0.1200000000000001      16.085136310213723
1.980274710794727         0.14358173238824073      -0.12000000000000013     17.828636252068197
1.8306817903393902        -0.12000000000000013     -0.12000000000000013     12.821072534853082
4.520977674052424         0.14585109790375272      -0.12000000000000012     36.031552809298695
4.366530428966937         -0.12000000000000009     -0.12000000000000009     25.10192012282913
4.210885149833626         0.14701167114544572      -0.1200000000000001      32.167647640941986
4.0548007643389035        -0.12000000000000012     -0.12000000000000012     22.485389127208975
4.675721821809123         0.4021739643892557       -0.12000000000000012     21.173462600031865
4.364433779055238         0.40017437261636757      -0.12000000000000013     19.58758283607693
3.091208880962885         3.0624970289458098       -0.12000000000000013     11.703415044872605
3.331870064375405         3.1119486304831114       -0.12000000000000012     12.064971668057884
3.2104578253066673        2.8878729597959336       -0.1200000000000001      13.115079234525902
3.464212051231065         2.853561239722472        -0.12000000000000012     14.156497404207375
2.6411242510635655        2.955151919756009        -0.12000000000000012     11.417039931209452
2.8506125897266004        2.99727906032042         -0.12000000000000012     11.393166104031407
3.0080604986140114        2.8776882148895733       -0.1200000000000001      12.54779077344978
2.7857991604934473        2.719825460517125        -0.12000000000000012     13.08791885915058
3.278380775590959         2.707554526585057        -0.1200000000000001      14.406361034435884
3.4407351817731677        2.59549159516203         -0.12000000000000012     15.944891184755377
3.0690565765653197        2.6900983239708895       -0.12000000000000013     13.967509156694812
3.2112956994451385        2.521518488771404        -0.12000000000000013     15.574408317006663
2.94857957419191          2.4751928774365504       -0.12000000000000012     14.955599027928344
3.5747711380181926        2.4039633602227353       -0.12000000000000012     17.140789501722416
3.328230730666278         2.3590865633259552       -0.1200000000000001      16.467449916464656
3.0631426500164283        2.290753403520332        -0.1200000000000001      16.029039064704897
3.4415854215054202        2.1311831459240405       -0.12000000000000013     17.427813475470717
3.587132656723579         1.9420258054948811       -0.1200000000000001      17.853751177152834
3.292062854580686         1.9138263662557597       -0.1200000000000001      17.082963333408653
3.235148094287295         2.147387234695877        -0.12000000000000012     16.755126037507853
3.4713038728798846        1.685994214460053        -0.12000000000000012     16.687384096016984
3.8983143114217307        0.1441124381431688       -0.12000000000000012     30.872844073518092
3.7420152406170035        -0.12000000000000009     -0.12000000000000009     21.695532139848613
3.581107338938087         0.14168502302946784      -0.12000000000000013     29.32234007959725
3.4276121304078804        -0.1200000000000001      -0.1200000000000001      21.5317860409501
3.740363303737421         0.40320908354170637      -0.12000000000000012     16.483003183952516
3.2636936866896145        0.13925207836028752      -0.1200000000000001      28.224408828056323
3.111583068279553         -0.1200000000000001      -0.1200000000000001      20.46304019799489
5.3507407363843145        1.927866278698841        -0.1200000000000001      20.975618199446075
5.081490332367468         1.941419348210669        -0.12000000000000012     20.73888084862839
5.465715986970932         1.6688458520168068       -0.1200000000000001      18.076211392757532
5.621726404758228         1.406028916125393        -0.12000000000000012     13.744132228546777
4.514843633992157         0.6557901078441599       -0.12000000000000013     10.487923011006492
5.140365055033472         0.6642789096588122       -0.12000000000000013     12.126980742117466
4.828295613266841         0.6598484219001077       -0.1200000000000001      11.470688707612956
5.299666611841617         0.9162042856818974       -0.12000000000000012     5.9776606357074735
5.14831327594394          1.1783684440345281       -0.12000000000000013     8.692246865805075
4.988501613040687         0.9188579487487647       -0.12000000000000012     6.3893522045236475
5.313794772950375         1.4282032479558753       -0.12000000000000013     13.940697872389991
5.173387835156912         1.691151665029131        -0.12000000000000012     18.07907430342839
5.008409018222649         1.436833635188267        -0.12000000000000009     14.363000428533184
4.674089990297943         0.9114120630896361       -0.12000000000000013     6.024242088692019
4.367202554852104         0.9046474627656157       -0.1200000000000001      6.500793851684013
4.52633071790237          1.1569854166675873       -0.12000000000000012     9.701523018286464
4.840255369377228         1.1719978306063257       -0.12000000000000012     9.313938394269933
4.863993209713671         1.733859305897848        -0.12000000000000012     18.539739291501167
4.859546772485986         2.010989514800653        -0.1200000000000001      20.898693483397434
4.626271066161195         1.9292641242290627       -0.12000000000000013     20.277604507963655
4.69939666541951          1.433947437246122        -0.12000000000000012     14.206127746711493
4.3740723830592785        1.4035605746258162       -0.1200000000000001      13.48169783379631
4.539944178272886         1.6729785369939938       -0.12000000000000012     17.66553331264169
3.4685813368451486        3.3773488505417575       -0.12000000000000012     10.878526263451688
3.62530016556643          3.1439434096451464       -0.1200000000000001      12.866234983861311
3.738906879292229         3.3946404231651104       -0.12000000000000013     11.447372449007018
4.087408653554392         3.6857026433499107       -0.12000000000000013     9.636626331515801
4.22707290393104          3.508948304551862        -0.1200000000000001      12.229239001814907
4.00258899591456          3.428773099757349        -0.12000000000000013     12.008801776331252
3.936233968812777         3.1842082844516892       -0.12000000000000012     13.52241802965591
3.794652875666272         2.9277326685476734       -0.1200000000000001      15.041721893220746
3.6878589232219072        2.6558225851002857       -0.12000000000000012     16.44763113305735
3.962174758045175         2.714021546672275        -0.12000000000000013     17.311000754965566
3.84257364960483          2.4605914600351637       -0.12000000000000012     17.92597565603297
4.583414539896722         3.142938874555412        -0.1200000000000001      17.019057040580723
4.561462434363708         2.89536364717322         -0.1200000000000001      18.822468499956653
4.09183156355609          2.972928132562536        -0.12000000000000013     16.3470934245817
4.238057658582357         3.2441280102333394       -0.1200000000000001      14.592696784803744
4.357834448909946         2.968936320073794        -0.12000000000000012     17.47280584416588
3.8456701911970192        3.6733788318971166       -0.12000000000000013     9.428558670889016
3.9763306353724612        3.934867168227702        -0.1200000000000001      7.1808531885614215
3.871512489212818         4.147969911431518        -0.1200000000000001      5.17214677847909
3.585880224988867         3.6539883742525476       -0.1200000000000001      8.84482809889642
3.7069080269991597        3.927136436584463        -0.12000000000000012     6.837885834072742
3.2861931399255604        4.431129033506564        -0.12000000000000013     4.5401576088583395
3.5110584741880615        4.413070107327383        -0.12000000000000013     4.538441124204186
3.7277382381308612        4.3398814491182724       -0.12000000000000013     4.473108132009438
3.1738905796929355        4.244075999506168        -0.12000000000000012     4.580691029504593
3.2109302965514805        3.952804315067202        -0.1200000000000001      6.197629244830795
3.590576567551361         4.147999879176937        -0.12000000000000015     4.991022336981415
3.38296290012243          4.191260215297439        -0.12000000000000012     4.775354284873427
3.4487428906605224        3.9195116866936925       -0.12000000000000013     6.647375617507447
4.660131625759762         2.6792456781529417       -0.1200000000000001      20.37638146271616
4.438024241514938         2.7742568972488018       -0.12000000000000012     19.07381141177089
4.230975943691636         2.7469938298567347       -0.1200000000000001      18.27559719757129
3.6114421474759864        1.5050822067868836       -0.12000000000000015     15.717967466166664
3.8365760872615153        1.4368845013902372       -0.12000000000000013     14.805155565914825
3.6149592743449666        1.2288634210755407       -0.12000000000000012     12.063682139134755
3.71321263531075          2.2199756785239986       -0.12000000000000012     18.11803100368325
3.7443280625310864        1.709026789445639        -0.12000000000000013     17.32737721506029
4.246164734590526         1.667839568103487        -0.12000000000000012     18.014716009458468
4.090921754522111         1.4142578046381844       -0.12000000000000012     14.520438127626798
3.982672149904444         1.691608059684567        -0.12000000000000012     17.763263069793613
3.8845804536058908        2.000502150474943        -0.12000000000000012     18.866367821304916
4.585983553025359         2.3998552607156136       -0.12000000000000012     21.06767721473955
3.9483236856154855        2.2704142170099013       -0.12000000000000012     19.06947723215269
4.092525785165535         2.1110612985419603       -0.12000000000000013     19.70609843825436
4.139665716160375         1.9119891831493323       -0.1200000000000001      19.5267842068518
4.487971895657781         2.1462013078863693       -0.12000000000000013     21.058754082610918
4.401874280816676         1.9145457372995411       -0.12000000000000013     20.18546431417879
4.28027044512128          2.1030236946546297       -0.1200000000000001      20.350825857638224
4.411045161307033         2.567911551575389        -0.12000000000000013     19.85073890949211
4.130871157299086         2.4743419529039974       -0.1200000000000001      19.01578297531599
4.336928259536009         2.3274611575956947       -0.1200000000000001      20.410980875824436
4.163644487835057         2.2508272923498556       -0.12000000000000013     19.754306115248898
0.8887440407149034        3.556013683245063        -0.12000000000000013     6.985789340409952
0.8979899519359629        3.2534474772408792       -0.12000000000000013     5.577106996725083
1.1432702833976784        3.397239242964555        -0.12000000000000013     7.177303816108051
1.1470116904779897        3.1003772463450554       -0.12000000000000012     5.443177367417936
1.368887523687157         3.5298356583919612       -0.12000000000000013     8.783519280658004
1.9078432619364272        2.9574786327698925       -0.12000000000000013     10.949357541081325
1.3966836068430244        3.2474325298902493       -0.12000000000000012     8.568838405188547
1.9191551388769241        3.2417145167644357       -0.12000000000000013     10.205345257963105
1.6579811738220063        3.1068173607741065       -0.1200000000000001      9.83168560049232
2.086270351421884         4.141731690629158        -0.12000000000000015     8.328499071753855
1.8054911300861145        4.162577726160462        -0.12000000000000013     9.591664897268968
2.2282693326724177        3.880197785650781        -0.12000000000000013     8.578182149749397
2.141328868642925         3.6644870009808623       -0.12000000000000013     9.060208704438967
1.6554045965745923        3.4308456496281985       -0.1200000000000001      9.944526399877185
1.553294043913593         3.6790084241697443       -0.12000000000000012     9.999274435738574
1.632477836202404         3.9174499909793297       -0.12000000000000012     10.23726114563546
1.9293060766740027        3.840562988386446        -0.12000000000000013     9.593977010464076
1.744898420210002         3.682161591327988        -0.12000000000000012     10.11432350046284
1.947478551492758         3.543193105339927        -0.12000000000000013     9.802619325622034
0.8950883456950631        2.6496656795705125       -0.12000000000000012     4.153133644005213
0.8955368118907021        2.9514393490152737       -0.12000000000000012     4.600570427414925
1.1459926623391408        2.801225955400226        -0.1200000000000001      4.461772919845779
1.1414420396148006        2.5050707810131674       -0.1200000000000001      4.645157084186073
1.152263134386891         1.8969578914857186       -0.12000000000000012     8.538317959910911
0.9073122833307721        2.0370023055330893       -0.12000000000000012     6.298281499990704
1.1543057831204908        2.198223201322013        -0.12000000000000013     6.284531496970335
0.8930170172916677        2.3479359620509768       -0.12000000000000013     5.016728978069551
0.6457520797119499        2.1949675804158963       -0.12000000000000012     11.328616270576461
1.3949443586432742        2.9464762876256874       -0.1200000000000001      7.984424807265392
1.3905518861328916        2.6475941200028608       -0.12000000000000012     7.957091791634721
1.6394239713311851        2.7990786211949414       -0.12000000000000012     10.157107480417572
1.887096116100284         2.6555150168002415       -0.1200000000000001      11.731422255110504
1.6484120585551036        2.4945405546326946       -0.12000000000000012     10.524765901139345
2.6944784838810927        2.4379132970493935       -0.12000000000000013     14.328679060374213
2.5575583381975755        2.606760607944132        -0.1200000000000001      13.377873545194202
2.5381520107930386        2.779146276571277        -0.12000000000000012     12.423695447766786
1.0287512248775503        0.6526131861607295       -0.12000000000000013     12.724479260873442
2.997965684668828         2.003496235259401        -0.12000000000000012     16.14953390712007
3.0814305397714508        1.7721008475940188       -0.12000000000000012     16.488580345367858
2.8279079676889265        2.2397538194200486       -0.12000000000000012     15.374181823864653
2.5549881696842327        2.1950326886262737       -0.12000000000000012     14.664462232459078
2.415221305568481         2.4282843017633784       -0.12000000000000013     13.769108831763662
2.343878130797898         2.68268125989973         -0.12000000000000013     12.840562647694119
2.149418501056062         2.539749328583674        -0.12000000000000012     13.349222352453857
2.6785084515277644        1.9725412935736113       -0.12000000000000013     15.308157387105913
2.1910789126849957        2.326093686267601        -0.12000000000000012     13.420455077482336
1.3977915222417348        2.342011983109517        -0.1200000000000001      9.027369778788286
1.4053137814566983        2.0351702619375702       -0.12000000000000012     10.228660564660679
1.9350671567923305        2.3400661679198422       -0.1200000000000001      12.719439020555638
1.6351630893647862        2.1772354787355463       -0.12000000000000012     11.479819348092072
1.6568308266599436        1.8697309055984002       -0.12000000000000013     12.623755606514935
1.879071549860492         2.0167498587958623       -0.12000000000000013     13.347291378989217
1.339773757057085         0.6538608030283706       -0.12000000000000013     12.795919512417496
1.8221719279341109        0.40397614865592296      -0.12000000000000012     11.323515420168844
1.6652395909062045        0.6627525868577958       -0.12000000000000013     11.815542000251517
1.391794536740448         1.7586866458432027       -0.12000000000000012     11.401590712348437
1.638563878429241         1.6143890020936231       -0.12000000000000012     13.32255878510103
1.163731819467133         1.302111114202016        -0.12000000000000012     12.438214974250895
1.3986025693218649        1.4874412341192276       -0.1200000000000001      12.714301508969356
2.1246908184227498        2.1264254409448564       -0.12000000000000012     13.723485855934383
2.335289476778035         2.2158710153258268       -0.12000000000000013     14.033646230171907
2.3710660862612505        1.9860109213244226       -0.1200000000000001      14.388543096714688
1.951220404465077         1.7223946192417552       -0.12000000000000012     13.851273819292798
2.11711736431032          1.9135697167637222       -0.1200000000000001      14.007923013367773
2.5070862017114495        1.7190984355060726       -0.1200000000000001      15.253282663512676
2.2437576365858263        1.7173590089052915       -0.12000000000000012     14.41802740855018
1.1759328747312814        0.9424258755354692       -0.12000000000000013     13.433286645581443
2.0966944503434357        1.4662592319716863       -0.12000000000000013     14.248356027703958
1.8205953007154425        1.4219635654697744       -0.1200000000000001      13.890923879008604
1.6034158725598584        1.3864326502205835       -0.12000000000000013     13.464304647948595
1.4248397943282944        1.2056166582789047       -0.12000000000000013     13.402600056506637
1.5345751494900912        0.9154425335330882       -0.12000000000000012     13.237422949036969
1.7092351852322267        1.1814523952137561       -0.12000000000000012     13.715983073888912
1.8458347832651212        0.9262294480167279       -0.1200000000000001      12.41257634817457
2.6340644404952034        0.14318703539683353      -0.12000000000000013     24.47917224328017
2.793919645537668         -0.1200000000000001      -0.1200000000000001      21.371387058072333
2.950197492948948         0.1381395784643522       -0.12000000000000012     26.316535567943756
3.4220486317786905        0.40242069100000866      -0.12000000000000012     15.199749703740997
3.588154741608737         0.6641433100072252       -0.12000000000000012     8.10890689886435
3.1075182984957683        0.3955986257736015       -0.1200000000000001      14.077463259557874
2.7954878409366577        0.39921182615632883      -0.12000000000000012     13.212781786615972
2.4779999599499183        0.41427925097046114      -0.12000000000000012     11.738030747612582
2.1469222183564076        0.4152761572814462       -0.12000000000000012     11.389136930546107
1.9962184537025247        0.6724346781152323       -0.12000000000000012     10.718978714673389
1.9730851900966793        1.1774001532657392       -0.1200000000000001      13.264278618977599
2.348233345968037         1.482182000522351        -0.1200000000000001      14.18493123482031
2.3248976676507014        0.6915029066394892       -0.12000000000000012     9.527422897517921
2.1634295120241984        0.9400635963071035       -0.12000000000000012     11.661953370844515
2.2498430876207154        1.2018626911869477       -0.12000000000000013     13.336742793465993
2.6373040296716193        0.6848729573052305       -0.12000000000000012     8.747985457388786
4.221649407247574         1.1582150849153021       -0.12000000000000013     9.64165320600318
3.921035010075854         1.1845370635810202       -0.12000000000000012     11.115167528546243
4.0558227402622515        0.40393599407734615      -0.12000000000000012     17.48865956056456
4.207037343013626         0.6551488617291478       -0.12000000000000012     9.881488461855684
4.065429772710856         0.9192553269693131       -0.12000000000000012     6.593527371814059
3.894887629599137         0.6615893619277293       -0.12000000000000013     9.075952031831738
3.7506581363902027        0.9227657472441555       -0.12000000000000012     7.115858056214254
2.498401299052881         1.279426422360285        -0.12000000000000013     13.815949141916894
2.819309299543206         1.7413614800355997       -0.12000000000000012     15.825589936435051
2.6381091177768563        1.4837225607791695       -0.12000000000000012     14.749811347663625
2.4987838447920634        0.9916248382592241       -0.12000000000000012     11.343334509360139
3.2553326941472815        1.631636558546347        -0.12000000000000013     16.20855181262623
3.3883519653000493        1.4260468732779825       -0.1200000000000001      14.690598654166536
3.0379186675240093        1.5932898458582418       -0.12000000000000013     15.559112914826084
3.4479481634464504        0.9297186682131455       -0.12000000000000012     7.637126277689956
3.273206898690677         0.6564487786731963       -0.12000000000000013     7.763346243451008
2.957674974208437         0.6515706925781148       -0.1200000000000001      8.200974577035018
3.1247482286246795        1.409543136355357        -0.12000000000000012     14.394621256367772
3.286935151604307         1.1656497559675287       -0.12000000000000013     11.732294762147559
3.1257773278595122        0.9028216283833549       -0.12000000000000012     8.656359701296374
2.817957936272784         0.9263008136156877       -0.12000000000000012     9.790659455521665
2.9814229471402687        1.1718865865257515       -0.12000000000000012     12.608855382785698
2.7150996482230565        1.203994290673892        -0.1200000000000001      13.087419720036252
2.8606989093151762        1.4360421143972244       -0.12000000000000013     14.63183331713985
-0.12000000000000005      5.72                     6.120000000000001        13.707494509880307
-0.1200000000000001       5.4016290836737          6.120000000000001        16.149846080716713
0.04017034474968724       5.559829655250313        6.360255517124532        15.597124642365406
-0.12000000000000013      5.0804628515375585       6.120000000000002        7.68818023367763
0.0478489062055243        5.227832521865856        6.371773359308287        13.224315277525841
0.206663294623818         5.393336705376182        6.609994941935728        11.575338711603427
0.37972842975298343       5.220271570247017        6.869592644629476        10.238654274991335
0.21351101368087233       5.017856894173044        6.620266520521309        11.275786058440502
0.03317510374700372       4.901717100083675        6.3497626556205065       6.694650910586205
-0.12000000000000009      4.756476760550462        6.12                     7.196791720523941
-0.12000000000000012      4.4304654653109425       6.12                     9.575647891217468
0.0360438118348646        4.589281938623637        6.354065717752298        6.5971504287251905
0.8799999999999998        4.395133059160614        7.619999999999998        4.983468404088511
0.88                      4.72                     7.619999999999999        4.783170693357041
0.7240826391368385        4.539694531470458        7.386123958705256        5.796255684580841
0.7197718376899258        4.880228162310074        7.379657756534887        6.9778804155304925
0.8799999999999999        3.431209541609041        7.620000000000001        6.790743259035893
0.8799999999999997        3.750504357429313        7.619999999999998        5.540615014731595
0.742330171052915         3.583874341330305        7.413495256579372        4.713307033743484
0.8799999999999999        4.071969527419835        7.619999999999998        4.4256522361328985
0.7370012066321118        3.90887242651218         7.405501809948166        3.8102245847683984
0.1484785397907615        4.734253207895528        6.522717809686142        6.620487600489705
0.5530993015169348        5.046900698483065        7.129648952275401        8.654463959491622
0.398747884161616         4.878524553490491        6.8981218262424235       9.645140425092828
0.2746620688838239        4.7204734632985295       6.711993103325735        6.388453671505596
0.5645159936425479        4.701878810915377        7.146773990463821        7.443936929216412
0.7277245603606521        4.214742954760425        7.3915868405409775       3.2427870559643566
0.577895914478653         4.371922568205607        7.16684387171798         3.8944396345721604
0.5946752594861239        3.7358485431414037       7.192012889229185        2.7541975168651143
0.594528671887091         4.062166398015035        7.191793007830636        2.8436313006034273
0.4049253913551177        4.5230264794955195       6.907388087032676        4.875995192302719
0.4548328534636337        4.18621539613282         6.98224928019545         3.6906017098145454
0.45284603938832446       3.859971618834228        6.979269059082486        2.9448860870377644
0.8800000000000001        2.800000000000004        7.619999999999999        7.694403070387515
0.8799999999999999        3.1143811062863103       7.62                     7.431540186718384
0.7415438716989536        2.9398494972053184       7.4123158075484294       5.855223946298136
0.8800000000000001        2.1687904583909616       7.620000000000001        7.268210347604634
0.8800000000000001        2.485618893713707        7.619999999999999        7.640929536634698
0.7349324062614132        2.3227489389606255       7.402398609392118        5.637190952761146
0.30425560331053786       4.230551497131195        6.756383404965806        4.803203364893261
0.20252996189952144       4.450673168193503        6.603794942849282        5.81705141403017
0.32155476999764926       3.9703533668691144       6.782332154996474        4.253878534494995
0.03749893513387391       4.284689162704283        6.356248402700812        7.986767005795602
0.17493221757604846       4.1314728819083335       6.5623983263640735       6.091990743973285
0.02711631032389418       3.950142235117731        6.340674465485842        9.622643795218229
-0.12000000000000008      4.104372372248752        6.12                     12.76966260556336
-0.1200000000000001       3.778279279186564        6.120000000000003        15.357997171614926
0.45479902646819503       3.521135307636979        6.982198539702292        2.6636800311449624
0.7367044613699395        3.262170998493224        7.405056692054908        5.4357964725608
0.5982904232428767        3.084640097184544        7.1974356348643145       3.786453784490402
0.5974488782280262        3.3952672232854835       7.196173317342038        3.299447336657696
0.45685035016180675       3.200497205980717        6.9852755252427094       2.678506743755159
0.4954809016074727        2.9524955468447165       7.043221352411209        3.0244726728586926
0.6090640259008708        2.8099947652847885       7.213596038851305        4.07243457826597
0.740470639951645         2.641322272712374        7.4107059599274665       5.862006166351617
0.5937500013843082        2.4971749219051675       7.190625002076461        3.872281389667426
0.45202513889188917       2.6789389678853635       6.978037708337833        3.0210756378231203
0.17861530236176915       3.7928293733623586       6.567922953542654        6.280523849738471
0.3166692883756124        3.643206328949006        6.775003932563418        3.9447618345573505
-0.1200000000000001       3.452186186124374        6.120000000000003        17.07530837987294
0.027093851360086255      3.604658938839459        6.3406407770401305       11.008804645163115
-0.12000000000000008      3.1260930930621837       6.12                     17.429412186505484
0.030131819025199014      3.288306787908816        6.345197728537799        11.908730755015918
0.16516519511247435       3.462556474168034        6.547747792668712        6.7908360208398335
0.31209188943699984       3.29952543353899         6.7681378341555          3.896649903496065
0.17908143724634595       3.142067344413697        6.568622155869519        6.591873832457035
-0.1200000000000001       0.19837091632628828      6.12                     10.821679168274578
-0.12000000000000005      -0.12000000000000005     6.120000000000001        8.492158945585382
0.04017034474968736       0.04017034474968736      6.360255517124531        9.851525113972365
0.20666329462381788       0.20666329462381788      6.609994941935726        7.194211483224877
0.05182644757213767       0.36089161091828886      6.377739671358207        9.674010897247685
0.719771837689927         0.719771837689927        7.379657756534889        3.729204521299888
0.88                      0.88                     7.619999999999999        1.9583622281443978
0.72840692851542          1.0439659969760062       7.392610392773129        4.356579196282547
0.8799999999999999        1.2048669408393367       7.6199999999999966       4.6897407765039185
0.8799999999999999        1.5280304725801805       7.619999999999999        5.542298676656483
0.7321215552576037        1.3698268431553968       7.398182332886405        3.9299565703190296
0.018080412332075635      2.9518823232528812       6.327120618498115        12.998214987176908
0.5652363017395131        0.8851566056236853       7.14785445260927         4.878486654344271
0.37972842975298343       0.37972842975298343      6.869592644629476        6.102958557680327
0.5530993015169345        0.5530993015169345       7.129648952275399        4.899223845244379
0.39911002241489557       0.7180894726951736       6.898665033622343        5.741419893106122
-0.12000000000000012      0.5195371484624323       6.120000000000001        7.304365875472904
0.580883259354625         1.2164209396534078       7.171324889031936        3.2047103992404353
0.21863840540837012       0.5838009633116316       6.627957608112557        7.688171615861656
0.273755850798691         0.8727958022067753       6.710633776198035        4.899891623695858
0.1518809444910698        0.8610461811032609       6.5278214167366055       6.009648667341812
0.3403850723427899        2.9606939744589176       6.810577608514185        3.500882556873642
0.025929508134224413      2.617469686803658        6.338894262201337        12.829198307152675
0.1677373942144894        2.7759034534800806       6.551606091321735        7.296811117245228
0.3037586910768094        2.598113877822983        6.755638036615213        4.09244430395601
0.4023921697895543        1.0686694884575587       6.9035882546843315       3.5814934250041643
0.20430634476454443       1.1449966475125484       6.606459517146817        5.327374326540193
0.3086340293341748        1.3545263518386261       6.762951044001262        4.110508912561919
0.444566554984945         2.3684705545283444       6.966849832477417        3.0631526951442503
0.5899857121890903        2.1754410411689347       7.1849785682836345       3.5725978426928098
0.5861392667966919        1.5454605135093171       7.179208900195038        3.039638673327983
0.4460787662059258        1.4003872958491466       6.969118149308889        3.067935574492632
0.45131703664968403       2.0426324666198994       6.9769755549745245       2.938352246339104
0.45518070090808366       1.7156563405103495       6.982771051362126        2.8232574246604436
0.32417368281204617       1.6035435854320494       6.78626052421807         3.878661431134336
0.17976300807976384       1.4556356322319324       6.5696445121196465       6.052606600181325
-0.1200000000000001       2.7999999999999936       6.120000000000001        16.89059641448783
-0.12000000000000013      2.4739069069378035       6.120000000000002        17.60285335423573
0.88                      1.8494956425706928       7.62                     6.591740017392138
0.7367086210454037        1.6972457532711647       7.4050629315681045       4.730115471893286
0.5967484120248472        1.8576901495036975       7.195122618037271        3.2797653849507036
0.7358051452214132        2.0024124762512363       7.403707717832119        5.124499171346134
0.03379052347687658       0.6872114434592351       6.350685785215315        6.817142482261242
0.036427125635841454      1.2949294792603363       6.354640688453763        8.71450178379447
0.03709219453313224       1.005556654836258        6.355638291799698        7.532956468888501
-0.12000000000000012      0.843523239449521        6.120000000000003        8.566026597641393
-0.12000000000000009      1.4956276277512308       6.120000000000001        13.728562981489498
-0.12000000000000013      1.1695345346890387       6.120000000000003        10.718137825987156
-0.12000000000000008      2.1478138138756133       6.119999999999999        17.443705328716735
0.021782698914233067      2.2960791474600146       6.33267404837135         12.574556492739836
0.3089151271149516        2.247003603502603        6.763372690672426        4.187353632369395
0.1634787494746126        2.4492543216781417       6.545218124211919        7.291568147153896
0.028226542818759488      1.6359691872194524       6.34233981422814         10.25513635890655
-0.12000000000000009      1.821720720813422        6.12                     15.974076943953945
0.3164552438229675        1.9229037699612739       6.7746828657344516       4.0419209459251775
0.17681625482499613       1.7858814441647393       6.565224382237494        6.6129772848200306
0.026887256783604277      1.975618074616176        6.340330885175407        11.556959582742962
0.17146829465349875       2.1167330881659843       6.557202441980248        7.128163451510741
13.795896416703116        -0.12000000000000013     6.120000000000001        32.02857502209583
14.119999999999997        -0.12000000000000005     6.120000000000001        28.849424778616893
13.959893485519382        0.04010651448061643      6.360159771720926        30.59361954408836
13.473208554920177        -0.12000000000000012     6.120000000000002        14.00415062414262
13.625063599746289        0.04117309895447431      6.361759648431713        26.98073467632601
13.793358130559634        0.2066418694403638       6.6099628041605465       24.730973049217088
13.151930230617742        -0.12000000000000012     6.120000000000001        12.187464413190726
13.295265366982727        0.030971467449859125     6.346457201174789        12.424650057270762
13.620135794532032        0.3798642054679633       6.869796308201945        22.443386044598768
13.412641336213888        0.2103064877304839       6.615459731595726        24.72097177913825
12.830359537216946        -0.12000000000000012     6.120000000000002        14.553737277550207
12.98352424000582         0.02953867093547624      6.344308006403215        10.386923441539736
12.505242886168485        -0.12000000000000012     6.120000000000002        16.70955346472337
12.675318740585137        0.035332745469928664     6.3529991182048935       11.256879794292432
13.44675996352274         0.5532400364772514       7.129860054715875        18.876425948408734
13.277302956646007        0.395049142234373        6.89257371335156         21.42101159595659
13.12526596256917         0.14641331873109276      6.519619978096639        13.562293914900716
13.120560234083179        0.26886260673717777      6.703293910105767        15.149731827436858
13.280135266068145        0.7198647339318508       7.379797100897775        14.396989104865641
13.111860233048265        0.5567518331642233       7.135127749746335        17.240045198111797
13.12                     0.88                     7.619999999999999        7.778543475626148
12.957333325695323        0.7192707484181526       7.378906122627228        11.875856044766238
12.805213699023133        0.8799999999999998       7.619999999999997        6.836137839081043
12.923881678456674        0.3947590828586461       6.892138624287968        12.785976104165655
12.847602108732753        0.19429649677036298      6.5914447451555445       10.469807992391198
12.538227046008068        0.17844778137951628      6.567671672069274        10.088758752661327
12.633436056023559        0.3006252416725178       6.750937862508776        10.010728682283332
12.592026029619172        0.4337825548604686       6.950673832290702        10.256891570538981
12.783644261309252        0.5689635782467418       7.153445367370112        11.62480568374307
12.638292674961498        0.7241009385045836       7.386151407756874        10.280072296420512
12.460379726567893        0.5841379724573814       7.1762069586860715       10.263399372765827
12.320977536878608        0.7263899107551035       7.389584866132654        11.187056151182865
12.493978682792372        0.8799999999999998       7.619999999999997        10.324039923508911
12.186254887228364        0.88                     7.619999999999999        15.349316471187302
12.351947866231521        0.3171981621901079       6.775797243285162        10.006730614938721
12.345697736278888        0.033144606727311135     6.349716910090967        13.650048516793197
12.176461673250703        -0.12000000000000012     6.120000000000003        18.492116647615124
12.197235960431765        0.18471911658391257      6.577078674875869        11.640183437217702
11.879914183833144        0.8800000000000001       7.62                     20.87444718406235
12.020673245318388        0.7301494771934437       7.395224215790164        13.959800626152843
11.715723730474654        0.735946910941798        7.403920366412696        15.763722811057173
11.567772269628898        0.8800000000000001       7.619999999999999        21.587876885852555
12.163949277673717        0.5958840008635158       7.193826001295273        10.158593086674191
12.268626631266628        0.4506238344851577       6.975935751727736        9.749170656777478
12.016813046742016        0.3449244998470714       6.817386749770607        10.317869600317326
11.893015635208773        0.5995137667275576       7.199270650091336        10.553896913722129
12.025383666653193        0.49147934527370546      7.037219017910557        9.463465296093494
12.007862469879639        0.02748358411398444      6.341225376170977        16.083911522847313
11.509738585944175        -0.12000000000000009     6.120000000000001        21.384204558008918
11.843976275018415        -0.1200000000000001      6.120000000000002        20.074140096733924
11.676805006091069        0.03946536552388162      6.3591980482858235       17.37755628356883
11.342862898150745        0.03926656583953844      6.358899848759307        18.331810561908842
11.175500896869941        -0.1200000000000001      6.12                     22.569318313989854
11.755679052418381        0.45801057914546306      6.987015868718194        9.64729468450061
11.832753193863063        0.18624525674784642      6.57936788512177         13.178728684779728
11.674002898078232        0.3240062850387351       6.786009427558103        10.935702459632958
11.487388892182983        0.17906276910558683      6.568594153658379        14.129233485189419
11.566699226862347        0.5896409290347744       7.184461393552161        11.202202506001335
11.436713481527885        0.45287286296304147      6.979309294444562        9.738762327559968
11.24900758774314         0.5871746085566625       7.180761912834993        12.091491827388552
11.39050437225264         0.7269151294098966       7.390372694114844        17.69954242774114
11.081409451553743        0.7210770542715244       7.381615581407286        19.176717938690388
11.249113318410373        0.8799999999999999       7.619999999999998        23.54608995831758
10.923801264594855        0.88                     7.619999999999999        25.1230239115235
10.592427758620985        0.8799999999999996       7.6199999999999966       26.361340479008927
10.751667654014685        0.7180390555182842       7.377058583277425        20.221554550266152
10.933354044804942        0.5809161436535512       7.171374215480325        12.927775668456363
11.101504472769868        0.45409415436125344      6.98114123154188         9.949578714531011
10.42667780268819         0.7179383175080933       7.376907476262139        21.116032830295747
10.260072413662469        0.8799999999999999       7.619999999999998        26.86049787783863
9.927717068703947         0.8799999999999999       7.619999999999997        29.652767708513945
10.094139501787414        0.7179701683177206       7.376955252476579        21.070480546558183
11.32729193021752         0.31801821714026424      6.777027325710397        11.079982139646033
11.149377456711651        0.17632244759124327      6.564483671386865        14.48367245469719
10.84126320779571         -0.12000000000000012     6.120000000000001        23.62248387094807
11.008171029536218        0.03934774675465126      6.359021620131977        18.853391328091483
9.595361723745425         0.8799999999999999       7.619999999999999        26.753163146254504
9.760454396292271         0.7179755870096439       7.376963380514465        21.271672344481505
10.6093765451107          0.5807009236090257       7.171051385413538        13.760083483553345
10.793259830894943        0.44700734461708475      6.970511016925626        10.19267727056303
10.978804702626682        0.31457021294802706      6.77185531942204         11.116867329511274
10.814973166725672        0.17798716285394134      6.566980744280912        14.479934630106444
10.6463311708337          0.314180452444597        6.771270678666895        11.11445321245912
10.67400393788621         0.03945145277459565      6.359177179161895        18.98548618002344
10.483231435149811        0.17730843959206205      6.565962659388093        14.395863337543481
10.507025518721473        -0.12000000000000012     6.120000000000001        24.097970789308306
10.277750451099266        0.5811800882047921       7.171770132307188        14.416341113771532
10.46193085085718         0.44721896253383925      6.970828443800759        10.594318474617054
9.94352650615116          0.5830353262144797       7.174552989321719        14.794898603833674
10.129111271177667        0.4471553498818321       6.9707330248227475       11.000868385610088
10.313167196665411        0.31485726997772123      6.772285904966581        11.103841322548481
9.979110276426347         0.31319860731690374      6.769797910975356        11.090763781563632
10.172787829647238        -0.1200000000000001      6.120000000000001        24.52442970002298
10.339911386066484        0.03879127184307282      6.358186907764609        19.080881024465253
10.0055667198792          0.03935044305558526      6.359025664583379        19.059900956581398
10.162345914345025        0.18058524769205658      6.570877871538085        14.074119117334618
9.826645876494872         0.1777687754604163       6.566653163190624        13.824739586913159
9.429324319617066         0.717732327087486        7.376598490631228        21.36336728609956
9.263006378786903         0.88                     7.62                     26.179633094652377
8.930651033828381         0.8799999999999999       7.619999999999999        25.427432609227324
9.09708408787174          0.7178855328399558       7.376828299259934        20.932797561461673
9.274190562787929         0.5826545680477424       7.173981852071612        15.094079428326303
8.598295688869861         0.8799999999999999       7.62                     24.652040778853785
8.764545721003767         0.7179356779622277       7.37690351694334         20.685227997014525
8.946054828956024         0.5813530117776324       7.172029517666447        15.121475843737521
9.838550140573            -0.1200000000000001      6.120000000000001        25.297623825680887
9.671249578529132         0.03940073466152673      6.35910110199229         19.20867001729975
9.795007583582919         0.4462960610643992       6.969444091596599        11.387911731868874
9.644705418265135         0.31252893982499674      6.768793409737495        10.9735120141075
9.606662818751875         0.5811483848864146       7.1717225773296205       14.995249833225946
9.46208204502401          0.4467560013894229       6.970134002084134        11.34044873480242
9.504312451498764         -0.12000000000000008     6.12                     26.158084623933892
9.493089709542094         0.1789508793080821       6.568426318962123        13.50492766497725
9.17007476242453          -0.12000000000000012     6.120000000000001        26.84669842934043
9.337245621041301         0.03950169562729229      6.359252543440939        19.141537574926403
8.613339462390318         0.5819058125439998       7.172858718816           15.086605987403592
9.128391454960093         0.4468117678655766       6.9702176517983645       11.49478881139514
9.311091877872915         0.31273272293382487      6.769099084400737        10.876281747743077
8.79529559326797          0.44757180033608074      6.971357700504122        11.73418658862333
9.002928485337526         0.0393680912782053       6.359052136917309        19.059109948898257
8.977253978730094         0.3131733988481986       6.769760098272297        11.00039221287399
9.15855231661148          0.1781753503666722       6.567263025550008        13.290980720117359
8.835837073350294         -0.12000000000000009     6.12                     26.625157785851865
8.432007382325896         0.7178480902415069       7.376772135362258        20.20622007535945
8.265940343911335         0.8799999999999998       7.619999999999998        24.575065121454887
7.933584998952816         0.8799999999999998       7.619999999999998        22.667877399545777
8.099835060238606         0.7177300972687974       7.376595145903194        19.23760679853193
8.280543618918081         0.5823416056431819       7.173512408464772        15.005098081798257
7.601229653994297         0.8799999999999999       7.619999999999998        21.453781853784424
7.767544146190543         0.7178519486503244       7.376777922975485        18.787013810411892
7.946930178188693         0.5810965684399376       7.171644852659906        14.657673612651207
7.268874309035779         0.8799999999999999       7.62                     20.415166951927727
7.435005768280409         0.7178915507187028       7.3768373260780535       17.870813350854835
6.936518964077258         0.8800000000000001       7.619999999999999        19.694133848575614
6.604163619118737         0.8800000000000001       7.62                     19.63813146759267
6.77051406438283          0.7177356679478206       7.376603501921729        16.375986155453948
6.271808274160217         0.8800000000000001       7.62                     17.931422157520483
6.437975418677958         0.7178806121104732       7.376820918165708        15.410988774273784
6.1054370976534384        0.7178875920392535       7.37683138805888         15.052714009086742
5.939452929201694         0.88                     7.619999999999999        17.252513109386502
8.461589794541478         0.4473667319270504       6.971050097890575        11.923933731111992
8.824263873445844         0.17798672679687866      6.566980090195319        13.393863133163885
8.64359958978839          0.3136798026283324       6.770519703942499        11.178321150239277
8.668611467590777         0.03934706191904898      6.359020592878574        18.512391248194945
8.487927400527004         0.18141220257356327      6.572118303860345        13.093718225820664
8.33429423024282          0.03943844354036602      6.3591576653105495       17.679338009490344
8.501599384276059         -0.12000000000000009     6.119999999999999        25.10777405102573
6.614936156697317         0.5811337344370712       7.171700601655606        11.636334532318926
8.309979542655618         0.31447687483045017      6.771715312245675        11.22292302602613
8.156795238349735         0.17961160196797815      6.569417402951967        12.739392750958038
8.128489975453817         0.44810233343780015      6.9721535001567          11.893155410298348
7.795453898186287         0.4489060390136427       6.9733590585204634       11.527180329914586
7.614546673561824         0.5824279377041991       7.173641906556298        13.837167778314992
8.167361695201826         -0.1200000000000001      6.12                     22.51905907546878
8.000320565272421         0.039461583673086956     6.359192375509631        16.376063735482834
7.833124006127595         -0.1200000000000001      6.120000000000001        20.246025930875913
7.461924754865699         0.4490885399375432       6.973632809906315        10.663663630707127
6.794549048808626         0.4483106010071084       6.972465901510662        9.062712816559353
6.640249054178836         0.3141195509061715       6.771179326359258        7.666510104041522
6.974186371631241         0.31421398006999424      6.771320970104991        8.579074901137947
6.8203424099914045        0.1798555040903363       6.569783256135505        8.990256414734713
7.153842822379481         0.1787104911082013       6.568065736662303        10.136343369694428
7.308409869690197         0.3146862895857666       6.77202943437865         9.531799929233289
7.822364674541793         0.17894242541383124      6.568413638120746        12.069232831526811
7.976104629265086         0.3143444640626933       6.771516696094039        10.83307944941753
7.642292083308326         0.3145841932335119       6.771876289850268        10.300895916800394
7.485384354522913         0.178932932134381        6.5683993982015725       11.132022846554433
7.666003427302881         0.03937339169614641      6.35906008754422         14.948634406409822
7.102467178641433         0.7177933086190506       7.376689962928575        17.188528680991173
6.9482829615217145        0.5821141921006701       7.1731712881510035       12.252755344698096
7.2815999181004525        0.5828820198868122       7.174323029830218        13.084608614236531
7.128113942645703         0.44853981529880876      6.972809722948212        9.853193781313587
5.6071653599832345        0.88                     7.620000000000001        16.592010523968735
5.772944059042922         0.7177699039608005       7.376654855941199        14.563657176776765
6.281046608608085         0.5790391577198158       7.168558736579723        10.964023103187117
6.460607480221565         0.4474497023366076       6.971174553504911        8.458198595304923
5.948333338459047         0.5798196101929425       7.169729415289413        10.428811809105524
6.12666790241186          0.44689247134522375      6.970338707017834        7.7943781593002655
5.276734784043856         0.88                     7.62                     16.005664519491262
4.948922296225355         0.88                     7.620000000000001        15.761878493013702
5.113192020194309         0.7199788434514347       7.379968265177151        13.592452393577952
5.442212539147172         0.7185275770421531       7.377791365563228        13.968257789089575
6.4853556275594535        0.17838357310352834      6.567575359655293        7.838137254574978
6.305924251506319         0.3135615744463368       6.770342361669506        6.62881360502189
7.498886317053358         -0.1200000000000001      6.12                     18.069829893379904
7.331686351525784         0.03939767574413301      6.3590965136162          13.513963641990713
7.1646486279791235        -0.12000000000000009     6.120000000000001        16.42138166152122
6.997520000559952         0.03947978614465597      6.359219679216984        12.169817828614638
6.6633794087902425        0.03940111753629649      6.359101676304445        10.816254426523846
6.496173249830655         -0.12000000000000013     6.120000000000002        12.991773315000357
6.830410938904889         -0.12000000000000012     6.119999999999999        14.91302140981976
0.88                      0.88                     7.619999999999999        1.9236098334269167
0.719771837689927         0.719771837689927        7.379657756534889        3.782883979487403
1.0315008261121656        0.7251740941999992       7.387761141299999        4.273290841947671
1.195737166078728         0.8799999999999999       7.619999999999999        3.1148785645265495
0.04017034474968736       0.04017034474968736      6.360255517124531        9.251827561315908
-0.12000000000000005      -0.12000000000000005     6.120000000000001        9.314276124619164
0.2038709053957503        -0.12000000000000016     6.120000000000004        9.934880015992006
0.20666329462381788       0.20666329462381788      6.609994941935726        7.220910679671747
0.36837998341901157       0.04641845160036785      6.369627677400553        7.271451287787232
0.37972842975298343       0.37972842975298343      6.869592644629476        6.207850479350012
0.5810466581586675        0.21175020003533135      6.617625300052997        6.570676400079874
0.5530993015169345        0.5530993015169345       7.129648952275399        4.9866160925868215
0.725315305845463         0.3955337919142055       6.8933006878713075       6.032740073222045
0.8772582129594393        0.2704709871196552       6.705706480679483        3.918886051908737
0.883102893002782         0.5562549060427152       7.134382359064072        5.294958382843255
1.0773617674940148        0.3954377506937199       6.89315662604058         4.113120210077019
1.204024094214417         0.5700650592605112       7.155097588890767        4.625952559137672
1.5096719062063673        0.8799999999999999       7.619999999999999        4.778976594624765
1.3555211706051393        0.7246727500029687       7.387009125004451        4.505281837189172
1.670214301223513         0.7266675798776353       7.390001369816452        4.904799937699356
1.8218145097617664        0.88                     7.619999999999999        7.562760796587099
2.1320943601061013        0.88                     7.619999999999998        9.110305100446332
1.9770641529875896        0.7275706200559723       7.391355930083957        5.90516172269565
1.8344647646686485        0.5982875892852678       7.197431383927901        4.628949746749654
1.5164793114307438        0.5855406030811388       7.178310904621707        4.629070615824088
1.3982190726164179        0.44448313489068486      6.966724702336027        4.249036458835728
2.271882593488236         0.7346685338795345       7.4020028008193          7.242614742526271
2.440658430215936         0.88                     7.619999999999998        9.923549535684364
2.7475407265787752        0.8799999999999999       7.619999999999999        11.108772878616492
2.584913039409241         0.7323635237307664       7.398545285596149        8.446435795292961
6.329062327232823         0.03937200243068155      6.359058003646023        9.458176776829553
6.161935560756414         -0.12000000000000012     6.119999999999999        10.727259091538793
5.616186282929342         0.5803536019770479       7.170530402965572        9.993342263889959
5.28595647752694          0.5814454129894726       7.172168119484207        9.574388286821822
5.461158190747371         0.4479229004014746       6.9718843506022115       6.6646343909607895
5.129472657814901         0.44754189027328434      6.971312835409925        6.319426097854567
6.152590759452924         0.1808592166371476       6.5712888249557215       6.596554187739237
5.827697871682178         -0.1200000000000001      6.120000000000001        8.950409826224172
5.994745201906298         0.03945535434418125      6.359183031516273        7.964420591042695
5.793518617755255         0.44728893539453535      6.970933403091803        7.106460977257356
5.97222191584572          0.31366493234934223      6.7704973985240136       5.905586015159343
5.817234443346702         0.17888059031723808      6.568320885475858        5.529514628346528
5.638366736915065         0.3136574351258444       6.7704861526887665       5.122879636074621
5.306256584894124         0.3155333029049346       6.773299954357402        4.595215386085658
5.483032533859827         0.1786539493875418       6.567980924081313        4.500266227225796
5.660767644462973         0.0394448862176669       6.3591673293265005       6.5404767495757845
4.623707152728823         0.8799999999999999       7.62                     17.92600985804825
4.301136472859612         0.8799999999999998       7.62                     15.038140474838933
4.4611276149856405        0.722513529900528        7.383770294850791        12.800577300930305
4.956831597127845         0.5828367132723735       7.17425506990856         9.271569707747696
4.786517248948562         0.7212580039743152       7.381887005961471        13.12261941523816
4.799563923917591         0.44829135262868053      6.972437028943021        6.262579354459505
5.151366317991561         0.18325006880563383      6.574875103208451        3.8834169650397485
4.974022887315966         0.31604173535952473      6.774062603039287        4.3842652848238854
5.493460182607938         -0.12000000000000009     6.119999999999999        7.8558702750461995
5.327714875679859         0.039300461660173466     6.358950692490261        5.392595289309775
4.992133370246809         0.0393627523772328       6.35904412856585         4.739378176307605
0.5258576480686799        -0.12000000000000013     6.120000000000001        4.1352053213551265
5.159222493533703         -0.1200000000000001      6.120000000000001        6.598283529630077
3.982566522812604         0.8799999999999999       7.619999999999999        14.47548094343062
4.138377954538396         0.7242179329264794       7.386326899389719        12.488495682621013
3.6683614791125967        0.8799999999999998       7.619999999999999        13.778563873312791
3.824879141780533         0.7262401741362347       7.3893602612043505       12.072142249253966
3.9810649097885027        0.5894579718667042       7.184186957800057        8.222376839419255
4.302145113193922         0.5864659953626471       7.17969899304397         8.587458871448778
4.817855690173008         0.18351782897564445      6.575276743463467        3.8693538924126245
4.628849573653363         0.5864975976756526       7.179746396513479        8.958347432717334
4.469793887165779         0.45007496741887065      6.975112451128304        6.064444336664528
4.642667653554673         0.31612663952530984      6.774189959287964        4.302494093247064
4.484866419872329         0.1838527263791302       6.575779089568696        4.158678578796132
1.3418651984228012        0.3107568875728729       6.766135331359308        3.447513810632119
0.7002862620196005        0.03308640523245095      6.3496296078486765       2.109962527737918
1.136913447916507         0.1962369192030358       6.594355378804554        2.3856092883097886
0.8656560089482216        0.14503126891241483      6.517546903368624        2.7425185822226528
3.3584615357188388        0.8799999999999999       7.619999999999999        12.998870551389748
3.510483271313375         0.7317738342996145       7.39766075144942         11.439052602100977
3.0527504154042164        0.88                     7.619999999999999        12.198991627409384
2.8975490578691545        0.7301625723598822       7.395243858539823        9.646035698876878
2.724254526101879         0.5890972334158774       7.183645850123816        5.968063481022469
3.205867529339932         0.7302395119078622       7.395359267861792        10.65857807374092
1.4482897047954755        0.18061546233557602      6.570923193503365        2.9791566980640116
3.6636724375524365        0.5889252361622526       7.183387854243377        7.7896885880354505
3.8137987497170034        0.4526812586118792       6.979021887917819        5.4968041206786
2.4118328483043188        0.5899256254414249       7.184888438162137        5.291189476883673
2.1019579969926667        0.5996386238457057       7.199457935768557        4.791965003251508
1.970511734110063         0.49247419247935253      7.038711288719028        4.4690228578449345
1.723077119270096         0.45281931779169343      6.97922897668754         4.3985426344344924
1.636183078722596         0.32100685492003256      6.781510282380049        3.9799630973348736
3.346879319540104         0.5924637031727733       7.188695554759159        7.30036978787587
2.2134525746422264        0.4589432147368867       6.98841482210533         4.5384774121563725
3.037505593261902         0.5939083438465257       7.190862515769789        6.664695918913086
2.5287065910785924        0.46226101563513144      6.993391523452697        4.6660438986909645
2.8401790465384864        0.45869058514826727      6.988035877722401        4.847070813028003
3.4973195218976794        0.45296417675480294      6.9794462651322045       5.2880381953152344
3.6578801046838594        0.319126266650097        6.778689399975146        4.644985032758961
4.323845020899549         0.03940005997833322      6.359100089967501        5.098259243631414
4.657816247543034         0.039490441149245395     6.359235661723869        4.8227266274212015
4.824984804459464         -0.1200000000000001      6.12                     5.6369040055344835
1.0108326415123348        0.033307372303010827     6.349961058454517        1.1251721934937111
0.8459711893898837        -0.12000000000000013     6.120000000000002        2.3650769535808247
1.1662350857816581        -0.12000000000000013     6.120000000000002        2.34610926089767
3.9895278472582683        0.039343320942636        6.359014981413954        5.211881842594926
4.152141924189968         0.18424387865666136      6.576365817984993        4.519415290803806
3.820752406863526         0.18465710055172552      6.576985650827588        4.762242695098899
4.140137015965413         0.45302149566403366      6.979532243496049        5.6977549669765795
4.3125855950392324        0.31679347394503415      6.775190210917552        4.4736033994354045
3.9818584620755466        0.31764725675747746      6.7764708851362165       4.60172546916092
4.490747115385227         -0.12000000000000012     6.120000000000001        5.172730374138063
1.3020073605305726        0.03494088239764183      6.352411323596463        2.2311311658866813
1.628380975682798         0.03655926262525397      6.354838893937883        3.6811066223141626
1.783627602126983         0.1864027031082818       6.579604054662422        4.207449428225589
1.9724916985424912        0.34657938046008807      6.819869070690132        4.536434199437929
2.3052942872772473        0.3252680906051293       6.787902135907695        4.784399193070732
3.175542798662268         0.45129385311183273      6.976940779667748        5.032386172323641
3.326990466683034         0.31825725635942703      6.7773858845391395       4.695516979986485
2.149369151982382         0.18711727676266354      6.5806759151439955       4.932064276756486
2.4851570760115673        0.18308629039186802      6.574629435587802        5.17500077964725
2.6593594852871885        0.3206230391528031       6.780934558729205        4.85170108580198
2.991215153242139         0.31911831944410507      6.7786774791661575       4.753769114532374
3.154447520463191         0.18360887677668516      6.5754133151650285       5.046302950430124
2.8282671761133575        0.18711928374060532      6.580678925610908        5.149779050803936
4.1565094263109925        -0.12000000000000009     6.12                     5.08624970432263
3.4897996350950704        0.18322847257757124      6.574842708866358        4.90107571325933
3.655210865616656         0.03939895726218308      6.3590984358932765       5.182600411634218
3.321035644329909         0.039461424451000995     6.359192136676501        5.106288987946235
2.9869092226829603        0.03934390393013294      6.3590158558951995       5.234077218619048
2.6525921993439585        0.03934245960689475      6.359013689410343        5.289459570313775
2.31934882755439          0.03943112362729559      6.359146685440943        5.262691583616905
1.4904333353486767        -0.12000000000000016     6.120000000000002        3.2834444069847764
3.8222717372367585        -0.12000000000000009     6.12                     5.017995941569056
1.9731241506432162        0.029085379716346463     6.34362806957452         4.78699136985385
1.818701078148024         -0.12000000000000015     6.120000000000002        4.250805704468957
3.4880340481625245        -0.12000000000000008     6.119999999999999        4.928471732180762
3.1537963590882923        -0.12000000000000009     6.12                     4.447199670865301
2.819558670014061         -0.12000000000000012     6.120000000000002        4.14877475356215
2.151083291865596         -0.12000000000000012     6.120000000000001        4.5492293217529065
2.4853209809398282        -0.1200000000000001      6.120000000000001        4.353972488290084
14.120000000000001        5.72                     -0.12000000000000012     1.909167858349923
13.796850567698348        5.719999999999999        -0.12000000000000012     4.863506364573417
13.917746347298664        5.72                     0.1007801520186713       4.149616291744483
14.120000000000005        5.72                     0.19818713828680729      4.528701371600177
14.12                     5.719999999999999        0.5142814157126461       10.87733824986113
13.894266449384082        5.72                     0.3641619019623441       12.236598020034904
13.472554261108353        5.72                     -0.12000000000000013     11.792054360677637
13.637796035722879        5.72                     0.1691003742836492       13.81240864425129
13.14710700991304         5.72                     -0.12000000000000012     24.076492037306334
13.302152151670992        5.72                     0.1553877945871842       25.512095369075883
13.436919284284288        5.72                     0.3903840824913307       24.734568781279883
14.12                     5.719999999999999        0.8282965979709327       22.35813032836658
13.891529919980101        5.72                     0.6618345031923449       24.599412797315093
13.676526113370203        5.72                     0.496335278402619        21.3121824560111
14.120000000000003        5.72                     1.1402463602118413       32.51888571628296
13.869193021095269        5.72                     0.9670124163210422       38.29873730609744
12.820508388619102        5.719999999999997        -0.12000000000000009     32.75188540270383
12.996767279797615        5.720000000000001        0.1568954421546014       37.935945442325725
13.410386743958378        5.719999999999999        0.6475329673613417       30.388432415132716
13.1629269259753          5.72                     0.4497769121570161       31.068960193740452
14.120000000000005        5.72                     1.4504192454300375       42.42698777281711
13.853660326059781        5.72                     1.2953328028209417       53.9566288650916
13.869435447922328        5.72                     1.6039410390500253       68.36420703433862
14.120000000000003        5.720000000000001        1.7593903919750562       49.20067408946073
13.610295578496201        5.720000000000001        1.454754919766022        40.96970505840147
14.120000000000005        5.720000000000001        2.0671753412589564       58.01276741715126
13.865899192367559        5.719999999999999        1.9128899843534102       75.86969017666395
13.614478066119236        5.72                     1.7619965926126921       47.1242154222221
14.120000000000005        5.72                     2.3737786473121223       65.16832896725447
13.867599609811768        5.72                     2.222384847870142        90.48022560052509
14.120000000000001        5.720000000000001        3.2939447624984637       73.53226079253527
14.120000000000001        5.72                     2.9862506333614127       79.74345465029286
13.868555633648967        5.720000000000001        3.140097697929938        104.76873220819523
14.120000000000003        5.72                     3.6026768114781027       70.25969225952599
13.868241030916197        5.719999999999999        3.4483107869882828       103.54413836914163
14.119999999999997        5.72                     6.120000000000001        24.91588293210254
14.120000000000001        5.720000000000001        5.801199352574458        24.972334390478732
13.890027734824272        5.720000000000001        5.9176156295054          24.68645510131999
14.120000000000003        5.720000000000002        5.483343319831899        32.05395846579583
13.832203456055751        5.720000000000001        5.626562699128997        30.965378730958115
14.12                     5.72                     5.166429102854325        43.10543772142599
13.86343690608914         5.72                     5.304330942123107        48.86803819322731
14.119999999999997        5.719999999999998        4.850672821585228        47.861420207145166
13.861850380238575        5.72                     5.0056362626803805       61.67201902862683
14.120000000000003        5.72                     3.9124807194795865       65.57532040612499
13.865668657469783        5.72                     3.75881797770719         99.26467835844302
14.120000000000005        5.7200000000000015       4.2237049670431          58.687371076100135
13.869709504959822        5.72                     4.0681917277784          92.48950521523095
14.120000000000001        5.72                     4.536433244939731        53.16853558544205
13.865863965162028        5.72                     4.378947121713354        80.07241012583528
13.862162822840071        5.72                     4.693553033262477        72.92541920848926
13.629640229268503        5.72                     5.88982630235488         16.669651751799176
13.616423312282844        5.719999999999999        0.8090990532544802       30.024209010913584
13.59851968802899         5.72                     1.1395617996815468       35.39099134139739
13.176689153747821        5.72                     0.7213494111635487       34.44331624822226
13.338455399167037        5.719999999999999        1.2921115614640142       35.828809719953306
11.84768662757108         5.72                     -0.1200000000000001      59.97445370387248
11.527063441306552        5.720000000000001        -0.12000000000000012     67.460049111812
11.69423058580023         5.720000000000001        0.1406756412605823       88.27897737215669
11.208239076369152        5.720000000000001        -0.12000000000000012     77.30508034880779
11.37384314187844         5.720000000000001        0.13556554303765322      96.12423240061891
10.891097877824244        5.720000000000001        -0.12000000000000012     73.26284785254174
11.056417020735136        5.72                     0.1367847790838037       100.26684914746853
12.494398758081823        5.719999999999999        -0.12000000000000009     41.51703336685785
12.665724413699131        5.72                     0.1356485736776074       53.059581638576866
12.170128295197225        5.719999999999999        -0.12000000000000013     49.16946609930407
12.02211756393436         5.720000000000001        0.14538707598483835      73.95866481165612
12.345296327284371        5.72                     0.13610129077827837      65.71493881685817
11.53352237745091         5.720000000000001        0.3938886450499246       53.895671434481336
11.857060747426736        5.719999999999999        0.406573953750208        49.06448246500477
12.839581718755367        5.72                     0.4076809914526574       35.06163913310131
12.944449032152754        5.72                     0.6719373665581725       35.47946920994682
12.174071770844439        5.72                     0.4003988306631081       43.80766240370957
12.504011848145938        5.72                     0.3949707251804395       39.910655594976596
12.653547199175247        5.72                     0.6618471368933663       35.50684940392173
12.80730897915543         5.72                     0.9409790757406777       37.53967713896401
13.329165766638448        5.72                     0.9626137886408239       35.14902829291426
13.05479255020131         5.72                     0.8814473391355633       36.69017132689576
13.046063273541671        5.72                     1.1339751375176794       37.408393381285954
12.827456646511358        5.72                     1.1528769220017687       37.82853893109184
12.845170371229932        5.72                     1.339794057088945        37.45260142284172
13.119921676230543        5.72                     1.45683450851812         35.55728648789786
13.376295943779322        5.720000000000001        1.5995566270302155       35.741772302909574
13.105500964975931        5.719999999999999        1.7685708454086608       32.29305389337029
13.353860205392245        5.72                     1.9156786433974804       34.16234460980024
13.613900377070399        5.72                     2.0713686201010617       51.80503353331104
14.120000000000001        5.719999999999998        2.6795909347057747       70.45332890398313
13.86886917872534         5.72                     2.8329207840335933       103.42862534434512
13.86929203566872         5.719999999999999        2.52696440732022         98.37361363179447
13.368165173063263        5.72                     2.2223668227809696       34.66800012008502
13.617612510803465        5.72                     2.375137050169004        56.01014265456033
13.619477948257094        5.719999999999999        2.6811371736052605       59.11633600003591
13.36778298347635         5.720000000000001        2.5295179064161952       34.544193204940534
13.617424894777262        5.72                     2.98625274396525         60.319994737062814
13.61679674696812         5.72                     3.2939474248575253       61.121239400263995
13.36887933792768         5.719999999999999        2.8363626403258633       34.89910593140166
13.116746639093792        5.72                     2.6865600083774086       19.494993198235097
13.112115548600675        5.72                     2.3766162691915014       23.35223692834165
13.113360837332337        5.72                     2.0694233171805476       28.390033153447785
12.870519192285752        5.72                     1.9289737453647322       30.86470678494454
13.613472425213411        5.72                     3.598262279021071        59.88808812145813
13.608162109396332        5.719999999999999        3.9051886532278557       56.858170763803436
13.356298020470486        5.72                     3.751834300486294        36.030325275786645
13.11851666975082         5.72                     2.987200264217397        17.44933588076472
13.364074623583255        5.72                     3.1395864888509326       34.50028921570131
13.36673939069478         5.72                     3.4439765739433663       36.018219738461
13.111034869566952        5.72                     3.5902592198935475       21.736967446614624
13.113225628973925        5.719999999999999        3.2887414409172604       18.434563839372647
13.799278175139968        5.72                     6.120000000000001        31.204400980152244
13.324868267755303        5.72                     5.861912603237204        23.800408675652278
13.497073488352612        5.719999999999999        5.606906414359745        25.949814423699753
13.636975282943434        5.72                     5.390762669278776        28.580273235028635
13.614768284802453        5.72                     5.143855042906908        34.327080847168375
13.606890125890612        5.72                     4.8505950349259574       41.38743597167413
13.356431746127246        5.72                     4.988990461331082        34.32150045432713
13.35073583969546         5.72                     4.062636939031369        36.418541533280525
13.612797748218384        5.72                     4.223339498868175        51.85846806083331
13.60350179232743         5.72                     4.539165785312571        47.38405977677931
13.34952063569361         5.720000000000001        4.38705412207516         36.49880537889866
13.078896180960461        5.720000000000001        4.220711105950483        30.397132436252903
13.350532222469749        5.72                     4.69723656439861         35.33083629720727
13.323587622498325        5.72                     5.311920589561246        33.33185035591861
13.155367002886813        5.72                     5.568076614533574        35.4918051799276
13.148242046440997        5.720000000000001        6.120000000000002        15.684946201288689
13.475360177487504        5.72                     6.120000000000002        16.22897211594228
12.61928370217037         5.72                     1.1737590057615965       37.72269117402907
12.863173500109005        5.72                     1.6320044227352501       35.1093388153094
12.619694932903322        5.72                     1.494446161305278        37.19614193413229
12.400601019528942        5.72                     1.371740997107312        36.84587097599244
12.16625395773527         5.719999999999999        1.3911471011229186       36.03928888915224
12.340938768787252        5.72                     1.6259702279367365       37.41677811554071
12.340399177172106        5.720000000000001        0.6562026624122383       35.21026268468113
12.489415484474517        5.72                     0.9112906573571111       35.833146831564086
12.315569386626239        5.72                     1.1611417668142492       35.43176183023059
10.575607475019456        5.72                     -0.12000000000000012     72.83537434097929
10.742034285563463        5.72                     0.13915603160558643      102.76955123987666
10.26175927516834         5.720000000000001        -0.12000000000000012     72.36096642995902
10.427627619210023        5.719999999999999        0.14219772536414155      103.39470980770925
10.585305324960315        5.72                     0.4001813023882206       61.078081511470394
12.017663917817181        5.72                     0.6530737587705988       35.17061267258007
11.698940659483148        5.719999999999999        0.6615923137054484       33.283581964514674
12.16464534203981         5.72                     0.9086527042733068       32.29552751607873
11.994551849383239        5.72                     1.1724429774677279       31.52041301471466
11.211772787681607        5.720000000000001        0.3942966598804336       57.11817864244074
10.898332970941333        5.719999999999999        0.39405784293854307      59.90676687090414
11.872262016358153        5.72                     1.4408934078089297       33.62728196840997
11.633586458364334        5.72                     1.509782805805624        33.033621537873515
11.765591556142347        5.72                     1.7026985444301102       37.88140297438589
11.836498554816432        5.719999999999999        0.9243587794613619       27.601617177788366
11.642376752420585        5.72                     1.222251316450179        27.507872863179585
11.504886697613701        5.72                     0.9221604136581174       23.07216401049399
11.05292879085754         5.72                     0.6482548519191091       34.055501987060694
11.368973319945862        5.72                     0.655304920283061        33.36180934285498
11.197867147674465        5.72                     0.9137415682140397       19.55711140993581
12.632742618425032        5.719999999999999        1.7934715941122747       34.96513349340477
12.624149424864624        5.72                     2.0859752285652315       31.964560527637246
12.865467156316228        5.72                     2.231367726450573        25.75446716770469
12.861031696221684        5.72                     2.532193438117183        20.689258791979725
12.614103185558445        5.720000000000001        2.384659365956468        28.766476948384163
12.380345101942616        5.720000000000001        2.2433666811838577       35.292612300640684
12.39883315723321         5.72                     1.952585291401309        36.09835649585778
12.017473065136834        5.72                     1.6679988101312295       37.816876026393594
12.153898859553275        5.719999999999999        1.8634377673688862       38.260594850603695
12.371882327578048        5.72                     2.5391869485775818       34.26171498734193
12.872088979398015        5.720000000000001        2.838358873474661        16.433056466485585
12.616600551067954        5.72                     2.687240326152975        25.842277071174106
12.36737756064124         5.719999999999999        2.8402933606142264       33.60223105581557
12.62059457710287         5.72                     2.9889644199439873       24.67625100444208
12.377020107562803        5.720000000000001        3.134935281392908        33.71294971067377
12.364964284043554        5.72                     3.424002972041014        33.98629258648014
12.121008920961675        5.720000000000001        3.2766762291303806       41.42326483305632
13.089429053391706        5.72                     3.900490019641468        25.561462086071632
12.848207602545262        5.719999999999999        3.7203736334624806       22.486539125617554
12.789571721986817        5.720000000000001        4.049347077173094        29.9100112564331
12.86634371925624         5.72                     3.1377448449231786       15.767817947521069
12.616570260884787        5.72                     3.285618054460819        24.929196821186366
12.860250005870522        5.719999999999999        3.434207036533177        18.12533009199404
12.606964607795224        5.720000000000001        3.5638579423892516       26.879730227238596
12.833652818114468        5.72                     4.3816249748862175       34.49587259201496
12.995113443003236        5.72                     5.313582308299923        39.87419671805586
13.124386184351634        5.719999999999999        5.091410684746215        37.53971733908868
13.097984018416335        5.720000000000001        4.542924198639184        34.37208580607399
13.092982273351097        5.72                     4.838737342682771        36.97348340598705
12.87284253320759         5.720000000000001        4.680360617688042        38.024035385799294
12.649882283748592        5.72                     4.534482875668987        38.71565310893321
12.825348881723516        5.72                     5.029546677229041        41.56791528152146
12.829179236241371        5.72                     5.571353757302762        38.51424154912755
12.993193186918006        5.72                     5.838547759729945        28.51306067998998
12.819902301182047        5.719999999999998        6.120000000000001        20.630529459960385
12.491562555923101        5.719999999999997        6.119999999999999        27.13049967524299
12.661542346147622        5.720000000000001        5.851024809817294        32.022144241730985
12.669324141568191        5.719999999999999        5.3150524783863595       41.647109586965094
12.333758204857137        5.719999999999999        5.852159807727275        37.52851570027206
12.496580746606842        5.720000000000001        5.5817503772966495       37.1649487944206
12.163222810664157        5.719999999999999        6.120000000000001        32.128681682980414
11.834883065405212        5.719999999999999        6.120000000000001        40.71675677989665
12.00690170032336         5.719999999999999        5.844913337122241        45.20067962716894
9.949544730212033         5.72                     -0.12000000000000012     69.73549006423413
10.112376736159836        5.72                     0.14148915556444708      102.69670929051868
10.271440924426745        5.720000000000001        0.4063228674866779       61.10669207690373
9.7939633369528           5.72                     0.14822662630180128      95.30963994149563
9.638381943693563         5.719999999999998        -0.12000000000000012     68.1311955731726
9.482911808076379         5.719999999999999        0.14804133745978731      97.69898383832792
9.327441672459194         5.719999999999999        -0.12000000000000009     68.09889150459621
9.172079446613852         5.72                     0.14785836490987947      94.82874001267368
9.016717220768511         5.72                     -0.1200000000000001      66.7716024178139
11.887783193438976        5.72                     1.9501237435419565       40.96757513028949
12.147607263469032        5.72                     2.1092129235176222       39.428143376350064
12.13260430707034         5.72                     2.401182808482303        40.14461738890266
12.118327641354028        5.72                     2.6998054395632014       40.689703840966956
12.132229935691564        5.72                     2.992128202801916        40.79037111095793
11.897041445215772        5.72                     2.2742766497210765       43.372795612430394
11.890596792153865        5.72                     2.852338242271845        46.35746180978606
11.676482288257958        5.72                     2.15207736230012         44.2795957262778
11.588938501143739        5.72                     1.9463622753968295       42.29200693255766
11.458985719886474        5.72                     2.1773893517933347       46.718964241897424
9.95118742215042          5.720000000000001        0.40805854415903875      59.436392567268456
10.11313888698173         5.719999999999999        0.6703057191599321       35.335013870056734
10.893513507319827        5.72                     0.9058726005040869       17.670018696781387
10.428495665257703        5.72                     0.6613555677741044       35.132258494856906
10.740080405592488        5.72                     0.65273329123792         35.05412402192631
10.584751427167966        5.72                     0.9113025163081465       16.146771240026823
11.48830252819339         5.72                     1.7020519872408162       37.17826625742481
11.357849493477602        5.72                     1.9543221882600958       42.868737737999936
11.422684521971798        5.719999999999999        1.432248192448689        29.797003122815596
11.272453544065382        5.72                     1.6772918424297298       36.218230755951986
11.330324156162858        5.720000000000001        1.170909411500871        21.67945451318745
11.171647557378257        5.72                     1.4103750089150975       26.622763920324513
11.036413537805414        5.72                     1.1606924733903887       17.14979676199006
10.26856196664524         5.72                     0.9298069024273237       15.161614658401719
10.733380051936711        5.720000000000001        1.159458307504531        13.132314436396106
12.165389200085203        5.72                     5.581645627839908        34.25776301182244
12.330960011335769        5.719999999999999        5.316600957046966        38.67262132483528
12.584424091203575        5.719999999999999        4.771555072169348        41.707100882744065
12.433155620014848        5.720000000000001        4.547003487691089        40.68880787777319
12.472736379663672        5.720000000000001        5.04993344415566         42.020301429792774
12.161066817876167        5.72                     5.0658512814205725       38.58014252623078
12.32010634014806         5.719999999999999        4.81226141679833         41.58579156664358
12.18219929879692         5.72                     4.567488288739898        41.73800078950759
12.036665408641637        5.72                     4.834069270794723        39.41865500929493
12.010895064628368        5.72                     5.325604002802477        32.2063468216138
11.85833561828734         5.72                     5.062348614487475        33.023002056595466
11.507326919149381        5.72                     6.120000000000002        47.282517426419844
11.681626118785337        5.72                     5.850394703907124        49.262140245083
11.849912227570409        5.72                     5.584199293255465        30.580721127108088
11.685225245353651        5.72                     5.316193142414768        25.62135392066062
11.52135135561022         5.72                     5.579436521720972        27.64215827580554
11.353294519719771        5.720000000000001        5.852729784597521        52.70306406844315
11.199113626317398        5.719999999999999        5.597592534404483        32.98392949055014
11.036505211255198        5.720000000000001        5.859321001368628        62.40411437942239
11.531015505999282        5.72                     5.018135432634872        28.96989994836528
12.546111092326964        5.72                     4.279766186951686        37.17866970234403
12.29465827829293         5.72                     4.37849971629143         40.81105392671554
12.589856661206984        5.72                     3.798357004293166        30.437278532659306
12.272941300139445        5.72                     4.138631130950467        40.590449733659895
12.492530412992776        5.72                     4.021845702966           35.30035000132835
12.111263625393445        5.72                     3.5479929602964493       41.95816689569144
12.35961941644507         5.72                     3.64789348839296         35.80288309548623
12.341611913953459        5.72                     3.8889893967386775       37.93050079945277
12.189647659673561        5.719999999999999        3.7700942194596068       40.573170418199005
11.776756421561057        5.719999999999999        4.813829272934647        37.73520018442752
11.536757678097882        5.72                     4.7402927098269885       35.314204228752274
12.077459995218895        5.72                     4.33574919338464         42.67314168956754
11.91694252961223         5.720000000000001        4.551874557713937        41.767402199640124
12.118720079716882        5.72                     3.9448275172907956       42.46809870440038
12.027288442618199        5.720000000000001        4.126049222411217        43.999654382911814
11.673998398498723        5.72                     4.5347955696805435       41.509746131407276
11.81481809359911         5.720000000000001        4.24796333616295         45.02103239932608
11.873990976346548        5.7200000000000015       3.98570690844932         46.002608272074305
12.002164192182438        5.72                     3.7732228770161136       44.60634525416945
11.889365652937226        5.72                     3.6223296302058383       46.889026638011636
11.879872367239537        5.72                     3.4058348653092576       47.446571168143656
11.883958322743155        5.7200000000000015       3.133135762705635        46.95361722367324
11.646328235223118        5.72                     2.9943787013973253       51.229529281192036
11.61860690575381         5.72                     2.417083334973774        48.4312789354451
11.883465250236087        5.72                     2.5711331603955374       45.44981139758289
11.66582142250187         5.719999999999999        2.7160447695666687       49.81531346178745
11.655296270697423        5.720000000000001        3.264782857624378        52.01531389969522
11.410159541876503        5.72                     3.11610561349235         54.92496323757297
11.388170539472084        5.720000000000001        3.368317318397768        54.9907978220155
11.767737311402465        5.720000000000001        3.794184497951494        48.82713929808645
11.635029731249983        5.719999999999999        3.5533316140369746       51.09751419641644
11.647463043353689        5.72                     4.021340616609961        48.44186010096545
11.19307661858209         5.719999999999999        6.119999999999999        53.649536520867656
10.883584912171344        5.72                     6.120000000000003        51.46815512655178
10.882323442859489        5.7200000000000015       5.600926741013996        39.02402851694747
10.721911450239844        5.72                     5.857468577416197        64.42184979324826
7.775478788925278         5.72                     -0.1200000000000001      51.3942802813711
7.465279080857798         5.719999999999999        -0.1200000000000001      46.95262651573322
7.619922312080145         5.720000000000001        0.13851510776459364      70.67238601549316
10.56631035024416         5.72                     5.586491139276945        37.04436137998922
10.72843169700527         5.72                     5.339563066996723        23.816023741803146
10.41274197556436         5.72                     5.323373559686985        21.27298533505288
9.637762016580014         5.719999999999999        0.4059339518835583       58.2225632760395
8.706208438823186         5.719999999999998        -0.12000000000000008     64.20358561214483
8.395910976810754         5.719999999999999        -0.12000000000000013     64.97674827028557
8.551121028874146         5.72                     0.13912892141627164      86.40396650445848
8.861462829795848         5.72                     0.14767575733801674      91.06239391133808
9.33049806602488          5.72                     0.4072096449519522       58.649153543735316
9.019550008937474         5.72                     0.40492745605552294      57.02990028260729
9.955354776061661         5.72                     0.926430276472971        16.03898097623072
10.106083443642074        5.72                     1.1866558663880031       9.515195480112594
9.800083750959134         5.720000000000001        0.6644270219214725       36.7795482751125
9.490921861905495         5.72                     0.6634465733095087       35.846182837922896
9.645003730420314         5.72                     0.9181119657551435       17.398828201832515
9.791600665759201         5.719999999999999        1.179706539196558        9.432777752432358
9.473717115889706         5.72                     1.1736881623531898       10.632757128350205
11.420997151995248        5.72                     2.863355230625599        54.27206997576334
11.164150689859559        5.720000000000001        2.9981801794339957       57.35166599769864
11.441921597360828        5.720000000000001        2.6203039488730706       51.84129174506637
11.326299137745186        5.72                     2.423924225156081        51.19205906367157
11.187364442110415        5.72                     2.6819894948380156       55.06633900670262
10.960748544626659        5.72                     2.8403664105357977       57.897012233125416
10.41778991470084         5.72                     1.189122823623285        10.925200154463218
10.24946546969996         5.72                     1.4818776665263171       23.7111979539826
10.581157078956162        5.72                     1.4244832209202922       22.372695843574082
10.479912641944756        5.719999999999998        1.6870341287975943       32.584547221176514
10.884436530651332        5.72                     1.4113128439143585       23.936650064242286
11.023477859562206        5.720000000000001        1.65684015317806         34.03548949572121
10.735888858708396        5.720000000000001        1.670428825886288        32.93944347795238
11.138099019124184        5.72                     1.9138322146155233       42.13049818283626
10.86906029067591         5.719999999999999        1.89935062187701         41.374132221984986
10.623414184653285        5.72                     1.9239863341884273       41.10237254603508
10.76124285796065         5.719999999999999        2.1247190435208156       47.29936481022511
11.178469557034989        5.72                     2.185456780061831        48.12647854013169
11.100886387723705        5.719999999999999        2.4407520761965165       53.0175458619167
10.935027672213403        5.72                     2.3198872010819245       51.636643617910124
10.971251743213477        5.72                     2.086814718092876        46.725313832777694
10.527861373372799        5.72                     2.1660523949318358       48.780158994541786
10.883547029382576        5.72                     2.593415549561341        56.10957701100991
10.685610653485103        5.72                     2.3847391231275044       53.43683982997792
10.3926472473024          5.72                     1.9547173991361886       42.59483174432004
10.263088738402649        5.720000000000001        2.1960451354776165       48.99892162420773
10.248690638946643        5.72                     1.7638845572888604       33.85279051566404
10.110104448546155        5.72                     1.958386363264555        42.14696145551894
9.9372380522986           5.72                     1.441541212783743        20.1609570349527
10.02945735043359         5.72                     1.6925212823586775       32.00541934395663
9.875082754217871         5.719999999999999        1.9410327535609715       40.21466449239807
9.628116221914965         5.72                     1.43359275538609         19.444732529150556
9.768953808854512         5.72                     1.6817206030036402       30.415651068460267
9.621057549848324         5.720000000000001        1.935561959207833        38.87806589481199
10.398920635252393        5.720000000000001        5.8528071167682425       59.03764113232396
10.560987793425184        5.720000000000001        6.120000000000001        50.58423602029999
10.233542432988152        5.72                     6.120000000000002        47.34126880958138
10.240015413637032        5.72                     5.585957879364872        33.07936467401489
10.077053052634257        5.72                     5.309269398539499        17.650914026164298
9.905202687729206         5.72                     6.119999999999999        43.92138345309045
10.071428826237815        5.72                     5.854904173709797        54.18961378969493
9.902479045307295         5.720000000000001        5.576601111074825        29.96509511334268
9.576862942470264         5.72                     6.12                     43.57965515166396
9.736581380294643         5.72                     5.8426301126681865       54.29304200275204
9.248523197211316         5.719999999999998        6.12                     44.37550799824521
9.414991312046244         5.72                     5.840688234461961        51.59155197896455
9.577974323131247         5.720000000000001        5.583474475948804        29.150671664965007
9.749450724811208         5.719999999999999        5.320640959972584        16.162492001187243
9.923828200764518         5.72                     5.045229739064093        19.045636632461605
9.588903275530818         5.720000000000001        5.060960316127082        17.745236611795466
9.760691781043848         5.719999999999999        4.79275047615233         27.83359593268386
9.418072533773303         5.720000000000001        5.320319028312448        16.32901914949251
9.253584661552107         5.719999999999999        5.0595271147680485       17.98720896858195
9.98732885666874          5.719999999999999        2.207790925736698        48.157281890814396
10.410301556959649        5.72                     2.410952066758375        54.090702670155586
10.585494161539863        5.719999999999999        2.6350717951248566       57.34030600699716
10.137551454266704        5.719999999999999        2.4477355558832725       53.672851591242676
10.290515550695087        5.72                     2.6678029688119347       57.18522356538202
10.251644577465578        5.719999999999999        5.046671969586444        20.602537883615792
11.045212466790161        5.72                     5.348065349302692        22.888544820191797
10.889535919934678        5.72                     5.089785822103858        22.94652454538463
11.206525423675293        5.719999999999999        5.075087133900844        24.288805987200565
11.372582076987943        5.719999999999999        5.319480166459673        21.334136593228976
10.436560126657367        5.72                     2.8975973142619056       59.33217824156848
10.724287824961143        5.72                     2.8391041698490165       58.59145652426178
10.640698927182743        5.72                     3.0599036474521735       59.97061912746698
10.89539052502661         5.719999999999998        3.038243372093067        58.922788849865974
11.424413547323837        5.720000000000001        4.549264942290106        40.89961346141242
11.537532470913387        5.720000000000001        4.317473523223928        45.565229177243374
11.326504331535313        5.720000000000001        4.361823139929439        44.456067078390646
11.30690364455885         5.72                     4.802663264676616        33.523102012129236
11.046013521605136        5.72                     4.824033520170753        31.498389294834748
11.151209625544766        5.719999999999999        4.540953795626108        40.57840588017693
10.974621182956557        5.72                     4.394351819481079        44.36857119971354
11.149169783494786        5.72                     4.2781151122320615       46.81853677998069
11.349792156089492        5.72                     4.108882109418047        49.631654847402714
11.48747199906418         5.72                     3.83229817343866         51.80265464179953
11.309090620339122        5.720000000000001        3.6084057006280936       55.21071855302296
11.227413927127685        5.72                     3.855764633673401        53.73382953051739
10.9994057943632          5.72                     3.6296641910957854       56.73812620706557
11.121319585900041        5.72                     4.072920250198395        51.07438527469053
10.941136377142207        5.72                     4.177923949289813        49.276119028147434
10.681126606329622        5.719999999999998        4.049278644147016        52.132028724482254
10.96900099184285         5.719999999999999        3.925893400832848        53.53106941021542
10.787385872393783        5.72                     3.7756972214905167       56.24557416232155
11.151183836691057        5.72                     3.4116515451939513       56.944564733272436
11.02312647059429         5.72                     3.2174923936671185       58.87647366498584
11.225446681817488        5.72                     3.2337930635071235       56.88051297462137
10.721681053223756        5.720000000000001        3.5161483492645456       58.7324020620589
10.791823438104673        5.72                     3.254630237793143        59.414304234360486
10.559680772807788        5.72                     3.2928038155243033       59.994645351773634
10.947924111292863        5.719999999999999        3.391627325216017        58.85407225016871
10.884773326705298        5.72                     4.599966663211322        38.270486515594655
10.765455044018518        5.72                     4.3670355524839435       44.49556685322394
10.571648733661391        5.719999999999999        5.077498523009009        22.197552488302183
10.743330926776576        5.720000000000001        4.83192326243595         29.629265856594703
10.607033478736035        5.72                     4.576324229104457        38.16182253989941
10.420508508369391        5.719999999999999        4.806686895926014        29.38755644687045
10.349426850493371        5.720000000000001        4.543903212020567        38.125354137209285
0.20314943230170973       5.720000000000001        -0.12000000000000012     1.695123311594023
-0.12000000000000012      5.72                     -0.12000000000000012     1.132905207575071
0.12499137113186443       5.72                     0.09148756696653004      1.95371150030359
-0.1200000000000001       5.719999999999999        0.19792379838922233      4.349677278736573
0.5274457388916687        5.720000000000001        -0.12000000000000012     2.384146904395248
0.38879806623539714       5.72                     0.11547091958733091      3.351127639324672
8.708197166439025         5.720000000000001        0.40531800921231254      54.554924558328196
8.085689420782142         5.719999999999998        -0.1200000000000001      55.82770398348986
7.933025528308525         5.720000000000001        0.14178236032126534      76.08409403094494
8.24350618080489          5.72                     0.13966242439313836      81.75922455709058
7.774497621258876         5.719999999999999        0.3998446745720807       46.838073115442114
8.08251254117539          5.72                     0.39930888954607546      49.66943011979199
8.392958555207185         5.720000000000001        0.398320866690924        52.568788517342
8.238889994377654         5.72                     0.6520606888859533       33.181332066076074
7.931270851406438         5.72                     0.6508819985246324       31.813801745886668
8.082880874841893         5.719999999999999        0.9046218978740548       19.964010425047036
6.224521211125112         5.720000000000001        -0.12000000000000013     35.46984932405594
5.914310579272113         5.719999999999999        -0.1200000000000001      34.11099342023089
6.0749741949333576        5.72                     0.13796736447064584      49.701962709938265
6.386267400041284         5.719999999999999        0.13730916888830924      52.72137020673504
6.534720919190585         5.719999999999999        -0.12000000000000012     37.07070242278169
7.309310309147021         5.719999999999999        0.13558313758153417      65.21992402360175
6.6963943058243816        5.72                     0.13623517558337106      56.30252372973853
7.155090296208001         5.72                     -0.12000000000000013     41.9032202778891
7.000785634543613         5.720000000000001        0.13569722530973483      57.11978469202051
6.844909703852223         5.719999999999999        -0.12000000000000012     38.37476936552806
7.623836797408073         5.719999999999999        0.6498593170234823       30.338077964864397
7.4665511061432035        5.720000000000001        0.3928147807943807       44.32951820948997
7.155594856230552         5.72                     0.3924509299435992       41.53063578496134
6.845933997348539         5.72                     0.3884370429022552       38.991715453967096
10.099054011237234        5.719999999999999        4.7431416989564745       31.19148622891411
9.861543783500863         5.72                     4.523488162040179        37.45941308959638
10.502350818944393        5.72                     4.302291984746396        46.10917705676917
10.265031788627985        5.720000000000001        4.261147786842225        46.555753892337776
10.111890619215782        5.719999999999999        4.451488444770406        39.888223759211414
10.556869997217724        5.72                     3.7658260193576707       56.28450193267049
10.44084645133162         5.719999999999999        3.5206485537488206       58.83105397209537
10.418890516916946        5.719999999999999        4.023895410558408        52.31528556596828
10.161108765720453        5.72                     4.01063218582646         52.018911782391484
10.437533176609154        5.720000000000001        3.12546938801362         59.94805117618728
10.027944950475186        5.72                     2.705959813715986        56.56918173764145
10.19588563908723         5.72                     2.8663605539384087       58.61561196429267
10.318188697083189        5.720000000000001        3.29264299835495         59.473893150471405
10.2977914384116          5.719999999999999        3.762967770692149        56.15026517125875
10.189405646930942        5.720000000000001        3.5167788803091535       58.12416893483967
9.420754035368164         5.720000000000001        4.800695970823219        26.46416099587518
9.089040486670523         5.720000000000001        4.801281821681285        25.756605037526025
9.562425722204585         5.719999999999999        4.538729826709882        35.97926978853767
9.981641185993574         5.72                     4.256217739422722        46.17729228449204
9.707671090188821         5.72                     4.259332376652588        44.382397817089696
9.867684033423895         5.72                     4.012426349268827        50.940868856835586
9.569063799076721         5.72                     4.015284759925057        49.30390907064242
9.397204208988084         5.72                     4.279757934318164        42.364724184119645
9.254915126103699         5.72                     4.0295319436435495       47.17015766347018
9.400503430477707         5.72                     3.767336474457519        52.13639019707827
9.105309090444443         5.72                     3.776580524965552        50.004526759365895
9.329211490167987         5.72                     0.917021971108356        18.129588687235003
9.182771951936346         5.72                     0.6652575800399156       34.951279493612525
8.545881475273859         5.720000000000001        0.6595229266946374       33.683053628977056
9.010314242469441         5.720000000000001        0.9339682327433311       17.70025431582499
8.862819866437004         5.720000000000001        0.6727837149239306       33.77071960477801
9.151543136346012         5.720000000000001        1.1902889986483052       12.146786710500377
9.304414491095901         5.72                     1.4346283434808802       19.376579276698404
8.967451485837925         5.720000000000001        1.4851867625792736       20.806525488111017
9.48407559885979          5.72                     1.689865499804748        29.611555249731463
9.358493161219286         5.72                     1.9508254222372248       37.83419926191731
9.198930372257339         5.719999999999999        1.6972693536361732       28.5154547232279
9.09834411938467          5.72                     1.9637113806060782       36.66972049473497
8.957743537027278         5.72                     1.765928377735419        29.329796462788448
9.488918184646586         5.719999999999999        2.207824545277898        45.44861123427975
9.87725541142             5.719999999999999        2.4667168051419885       52.779091803626706
9.742555701412886         5.720000000000001        2.206456850052435        47.00474062548528
9.623512143897663         5.719999999999999        2.483960779523647        51.389464355826924
9.224756851411534         5.720000000000001        2.201237789236892        43.441581886259094
9.337310504580174         5.72                     2.452638686000107        49.12783654438599
9.063014402804544         5.720000000000001        2.447345081332969        46.74110873937121
9.183288041363983         5.72                     2.6713667326837633       50.79147407369575
9.726372034092645         5.719999999999999        3.715918497311474        54.517334846514004
10.046244061368895        5.720000000000001        3.75285013693075         55.524193539677306
9.99784052303594          5.720000000000001        2.9788294688707566       58.4339075418907
10.238520501425484        5.720000000000001        3.0642897733570087       59.45756991554481
9.959485201719659         5.720000000000001        3.5068863982101903       57.68124850201904
10.093670489248016        5.720000000000001        3.261011806905234        59.21476726530082
9.234459254145062         5.719999999999999        3.529801804477593        53.190131219354335
9.503881760990884         5.720000000000001        3.4907195491074967       55.15745957058021
9.732199942145682         5.72                     3.4299583812504304       56.84598503648599
9.870416271901401         5.72                     3.238759821996604        58.1345932734103
9.759381020672029         5.72                     3.0259275406190183       57.516428788501514
9.610853248473187         5.719999999999999        3.2131707670404612       56.54814198584142
9.347521499683994         5.72                     3.283476584808751        54.95554212859688
9.101137263528354         5.719999999999999        3.292786610421187        53.25510383934861
9.214755781078608         5.72                     3.089191059185405        53.89866364587263
9.78091019561192          5.72                     2.7517589473575654       55.73742483994062
9.3986631033215           5.72                     3.0794566842038353       55.326254474926124
9.477011192032647         5.72                     2.6949211139262035       53.29721219842832
9.55862276979115          5.719999999999999        2.9423441703054247       56.052901083534046
9.327928499225905         5.719999999999999        2.900688385927319        53.9895567335362
8.931511726045409         5.719999999999999        5.056151568961923        18.509936727162202
8.920183451952374         5.719999999999999        6.120000000000001        37.82405207855991
9.087957116488838         5.72                     5.845295724896005        48.89482319472673
8.591843706693426         5.719999999999999        6.12                     33.41204451237498
8.760147234729502         5.72                     5.843195047402626        46.23236581321556
9.085050418550317         5.72                     5.314844973495941        16.852667128219185
9.253179796883323         5.720000000000001        5.582128452298943        28.35714599425219
8.921791891919653         5.72                     5.578355201916489        27.453397077809893
8.438279406946988         5.72                     5.851850266530149        43.112590740078616
8.753210033851614         5.72                     5.313856224885765        17.796534272220544
8.59731800504633          5.719999999999999        5.583227196992417        26.08704072664848
8.265816003250826         5.719999999999999        5.577196277679333        25.42473976415911
8.416004951782941         5.72                     5.316105908600056        18.184134189182576
8.601316442546501         5.719999999999999        5.051089047504374        18.755090044720095
8.763842692825547         5.72                     4.796708802616471        25.048073762347105
8.439873316599282         5.72                     4.796454896622264        24.237118725702754
9.243822002072104         5.72                     4.543575501958541        34.47050487634601
9.085454770167651         5.720000000000001        4.28546793335808         40.372307689341035
8.916149713135153         5.72                     4.545862147501786        32.80040723817215
5.604089023245232         5.72                     -0.1200000000000001      34.85443239890511
5.763677683629988         5.72                     0.13969614291543087      47.173512120652084
5.293791561223019         5.719999999999999        -0.1200000000000001      30.892783713121347
5.451795858078872         5.72                     0.133229121984356        45.01097481720959
5.915067139798948         5.72                     0.3962662222837272       31.331761855623252
6.227849057819835         5.719999999999999        0.3957535124082536       33.467066360979686
6.538428382105841         5.719999999999999        0.3921592528174678       35.91197946729642
6.383856263442095         5.719999999999999        0.6488917761815354       23.588513314376314
8.107510040095512         5.720000000000001        5.848072341335579        37.921134506001145
8.263503961434482         5.719999999999998        6.119999999999999        30.80842478234933
7.935164216175539         5.719999999999999        6.12                     30.447370870636913
7.606824470916594         5.719999999999999        6.120000000000001        31.20556526891619
7.785418609164333         5.72                     5.856602174978398        37.204545652003866
7.47391431580909          5.720000000000001        5.858538123321867        36.39234500270096
7.942347152939584         5.72                     5.5802438378867985       25.506957960084524
7.620985467154929         5.719999999999999        5.573623489264555        24.59463254603082
-0.12000000000000013      5.7200000000000015       5.801461886415111        12.504020877606353
-0.12000000000000005      5.72                     6.120000000000001        12.226305416108318
0.08497025527976021       5.72                     5.896375344063026        13.017507413658231
0.2007218258444227        5.720000000000001        6.120000000000001        16.556885250766744
-0.12000000000000012      5.72                     1.449263104015738        20.57576896727151
-0.12000000000000012      5.720000000000001        1.7583684474455437       23.704547333877297
0.14092595408518438       5.720000000000001        1.6038405253240842       31.808151151198842
-0.12000000000000012      5.719999999999999        0.513759893159983        8.173563367559279
0.1683394048457192        5.72                     0.36833821063633376      5.517598995610492
0.8528929900870252        5.720000000000001        -0.12000000000000013     6.1701820808325225
0.6944724556662054        5.72                     0.13553359957582867      7.103478922621105
-0.12000000000000008      5.719999999999998        1.1392237189419185       16.838436400462694
0.12796500980723557       5.72                     1.2847580010608586       25.84983851126438
-0.1200000000000001       5.72                     0.8275219935923452       13.293403066782474
0.1459213458363937        5.72                     0.6890645662578048       12.220391412297017
0.14011415677813321       5.719999999999999        0.989723052682645        19.242005878568786
0.5154825061416863        5.72                     0.3754051360858628       7.483011250733186
0.3700148388700608        5.72                     0.6029857616291818       8.364197106965172
1.0159935678607583        5.719999999999999        0.14110287789023346      11.536155352397403
1.1794916113809326        5.720000000000001        -0.12000000000000012     9.929413481987625
0.8456609477645829        5.72                     0.4191267782406407       10.404840763258303
4.672558327581053         5.720000000000001        -0.1200000000000001      27.98202522888535
4.361618056342907         5.72                     -0.12000000000000012     26.14898555753813
4.523150797614068         5.72                     0.14255746842801598      39.22586623129015
2.1523133724337185        5.7200000000000015       -0.12000000000000013     19.53960671650053
1.8298717048049535        5.720000000000001        -0.12000000000000013     15.927010394157435
1.9933263814656907        5.72                     0.14090523682268463      24.78510214421514
2.4729365587018246        5.720000000000001        -0.12000000000000013     22.002125553199992
2.3159237933607795        5.719999999999999        0.14013302573300734      28.358824942063567
2.7917609236436913        5.720000000000001        -0.12000000000000013     25.441918611016415
2.6316092707446312        5.72                     0.14146389049044572      31.03266097562582
3.1089021221932485        5.720000000000001        -0.12000000000000013     24.073903646606794
2.947155593706915         5.72                     0.13653439906923248      32.65751654866596
7.284878793903842         5.719999999999998        6.12                     31.49043260649025
7.32491945850405          5.72                     5.592731792652276        23.956377101434203
6.999997866713467         5.72                     6.120000000000001        24.124120345282048
7.153619388012735         5.72                     5.863266431892118        34.8696152261894
6.695004567397579         5.72                     0.6464204692188873       25.27993023067722
7.313397384661657         5.72                     0.646851257298561        28.78900072890941
7.770993038556171         5.720000000000001        0.9068926262192406       19.45712466857037
7.464291618921317         5.72                     0.9032641469834624       18.943605862611637
7.004399715021797         5.719999999999999        0.6500802272889197       25.958797519484648
6.850075074335281         5.719999999999999        0.90203645161708         16.833925218261143
8.834159201318444         5.72                     1.1862442274612102       13.154073307076274
8.388248724901297         5.72                     0.9073143962535659       19.752173944285513
8.695272679560533         5.719999999999999        0.9240855003089004       18.886670555993216
7.923999172846603         5.720000000000001        1.1627102649220182       14.473328956997571
8.228781340420824         5.72                     1.1573444164060542       14.342524072978783
8.529162545711241         5.72                     1.1680637560981468       13.905041434359909
8.661852549340981         5.72                     1.4305482793984083       18.736342755348236
6.5388530538921845        5.719999999999999        0.9041363828553344       15.592902887887186
8.062909900799664         5.720000000000001        1.4141323090499127       17.732593606518297
8.363255088169328         5.719999999999999        1.4070930944836273       17.719437108429858
8.488613789167745         5.719999999999999        1.6558650278667466       24.693552638243645
8.742888230212726         5.720000000000001        1.6894346925563806       26.788395391551415
8.812246995148657         5.719999999999999        1.9639258989707717       34.6847924110786
8.945466910636116         5.72                     2.2044519181334183       41.28550078534274
8.201422230917819         5.719999999999999        1.6623134161591233       23.773534055853204
7.898834279918466         5.720000000000001        1.676885328854029        22.39429419350053
8.049248085117283         5.72                     1.9115055897669961       28.00198671898728
8.324004851616882         5.719999999999999        1.9011912175540289       29.466457344579386
7.732787212570635         5.72                     1.9679422693570199       27.385258546087663
7.9557377873513735        5.719999999999999        2.168092336737707        32.27008821991321
8.97423445400505          5.719999999999999        3.5275264850329853       51.2609959513774
9.052267583359791         5.719999999999999        2.8898761424578954       51.757483851583864
8.859944558632046         5.719999999999999        3.272765914313005        51.12895434057239
9.015758971672494         5.719999999999999        3.116703240393434        52.296436400416226
8.589721785811783         5.719999999999999        4.525615078884307        31.54684141049046
8.950571704309159         5.719999999999999        4.031737722157034        44.880439412795674
8.754485480196932         5.72                     4.282960548210396        38.66357930595965
8.828076317798736         5.72                     3.7583120628349027       47.817216903923644
8.735718253827667         5.72                     3.515862582694159        49.332651935266746
8.645708555164914         5.720000000000001        3.25828727189287         49.07581192771875
8.41207281127336          5.72                     4.226392805660256        36.60580903363676
8.659801247585307         5.719999999999999        4.009044746611486        42.60235028702467
8.53115791212929          5.720000000000001        3.7217504290914776       45.77329086578724
8.517881562736724         5.719999999999999        3.4533951493537716       47.51016940305808
8.405214109343287         5.72                     3.9487653380454244       41.65541338274791
8.765688681272835         5.72                     2.9890082766627906       49.82926111503045
8.90040386611217          5.72                     2.6914461507277005       48.38134758501703
8.78653518265573          5.72                     2.453948845582519        44.33092067192211
8.65130274924758          5.72                     2.7063057541529822       46.05261202139894
8.520591833061722         5.720000000000001        2.896741152811427        46.61677012674743
8.645440119333935         5.719999999999999        2.2223221540163838       39.17261526723395
8.584751285378424         5.720000000000001        1.9302022575690676       32.54446655579977
8.198952216399608         5.72                     2.119894878548845        33.440819836425966
8.412112558023326         5.719999999999999        2.0920318272043827       34.548229418448955
7.536837233234402         5.72                     2.176744967816279        29.480442745620252
7.288780335435062         5.72                     2.167496639047792        27.854448900209693
7.379576536894109         5.72                     2.349472271690106        30.60687999217945
7.733173036378428         5.720000000000001        2.2415058379163817       31.992939920893356
7.5792129180106595        5.720000000000001        2.445577249534521        33.83445509606524
7.863919479640083         5.720000000000001        2.426051423728601        35.71935351844879
7.748381290273571         5.72                     2.672129734349779        37.131527601893104
8.108410315049493         5.72                     2.3856366838032415       37.03182679814175
8.368328596809757         5.72                     2.3170081687012747       38.540587680147354
8.522192065732874         5.72                     2.4958796854212135       42.310996782212094
8.379947343148356         5.719999999999999        2.737950597941696        43.61624906668896
7.994880827849816         5.72                     2.6253225896612786       38.9757454566487
8.248308428575344         5.720000000000001        2.557860370471542        40.84722886970925
7.878596044112985         5.720000000000001        2.863723954038393        39.51912300147053
8.134836273824796         5.720000000000001        2.7971683924386355       41.72610661346238
8.51860313481173          5.720000000000001        3.0786539227415832       47.4273593540056
8.3834082538573           5.719999999999999        3.2751983877137185       46.549191638147626
8.297943673310906         5.72                     3.0035010489039733       44.902689118286006
8.024650319568401         5.72                     3.0483139286172194       42.091274038473315
8.17081333505346          5.719999999999999        3.266193004912639        44.09788866342762
8.281535445287913         5.72                     3.532343203511214        44.73844496034999
8.290286987015325         5.72                     3.796987988452835        42.75653755457593
8.050484910865364         5.719999999999999        3.469192922041648        42.61901812640348
7.912188464064052         5.720000000000001        3.302368397527893        41.13161066409469
6.356799042847619         5.719999999999999        1.667272957085308        15.075457353754382
6.021134743452591         5.72                     1.720529687363146        14.78482535679276
6.242046811407127         5.72                     1.9294443366412342       18.96264091697672
6.485372540052111         5.72                     1.9172656479072598       19.549108562732695
6.01537019005979          5.72                     1.9984542691070604       18.58401349090238
6.375425817219423         5.72                     2.1382987551480053       22.30598072092606
6.15082840975166          5.720000000000001        2.1849939977561554       21.63404913101706
5.879798102147679         5.72                     2.1954575929379856       20.497725586822096
6.277181937366131         5.719999999999999        2.392202634723584        24.27727251958505
6.422687110508155         5.720000000000001        2.580497023679983        26.221217767120077
6.290346958778434         5.72                     2.8302504994869624       26.588290500248515
6.565128684992493         5.719999999999999        2.747604764029054        28.192904956653198
6.129217432401886         5.72                     2.6584560902359646       25.02931593156625
6.004911671064467         5.72                     2.432749592356515        23.08049510944358
5.867275916694286         5.72                     2.6789608830661296       23.759933129011575
6.011421498544311         5.719999999999999        2.947531861374644        25.239086557949328
6.273243267702957         5.72                     3.0567312648842364       27.135411979965387
6.49419154819458          5.72                     2.9728158143477845       28.415358057944037
6.748418980331086         5.720000000000001        2.9214062539849444       30.071311411240277
6.663927236205113         5.720000000000001        3.1281733073163385       29.905294333834888
6.931472638801047         5.719999999999999        3.1030547686731698       31.680920553655465
6.463405127988457         5.719999999999999        3.1579003736580904       28.642280286056483
6.54768676286214          5.720000000000001        3.330514229708757        29.122279498335114
6.223796446821084         5.720000000000001        5.849183426102231        23.156617500134065
6.5486976425530745        5.72                     5.85668075640517         25.040187910204992
6.389884910118198         5.72                     5.582290065140825        12.594516984343363
6.85755761341146          5.72                     5.868152502963411        29.14128195533954
6.703161993743768         5.720000000000001        5.599972234166522        15.316998209918282
7.006189071423767         5.72                     5.620617894827223        20.478241256767145
7.156780426689796         5.720000000000001        5.339019419433029        15.04242816004767
8.083758175639783         5.720000000000001        5.321084923136532        18.628276686919964
8.277932413363517         5.719999999999999        5.068456621956692        18.893515577148175
7.764523863163103         5.720000000000001        5.321393812568728        18.762625120800244
8.169530457979006         5.720000000000001        4.017471980934635        38.30892266291615
8.05533278905872          5.72                     3.7362077231949304       40.91829635677572
7.836985349936361         5.72                     3.547641942875684        39.99521929098427
7.675336931183077         5.72                     3.3399199315997805       38.76317652679315
7.6092890475996615        5.72                     3.6035723884506785       37.30846109510349
7.755753675999524         5.72                     3.8007461586005338       37.29051938086107
7.913104620817835         5.72                     4.0185959270044975       35.947254775876104
6.860515183537078         5.719999999999999        5.352402455026155        11.416527820148517
6.981133387718616         5.72                     5.143921801614711        11.970784405453553
6.751103816914095         5.719999999999999        5.09366995088198         10.809931921117576
8.077941932738682         5.72                     4.275281953328361        33.525671261790635
8.26998972238611          5.720000000000001        4.53051570543279         29.70098877246609
7.968510980084078         5.719999999999999        5.090134797014282        18.488806024990023
8.135987480195443         5.72                     4.820232408174968        22.90834034108894
7.978654236290209         5.72                     4.551967381188467        27.584584829986415
7.825555645532601         5.72                     4.302757297232584        31.138162181559313
7.667575737135553         5.72                     4.063984796812959        33.45307699705692
7.5022733583321735        5.72                     3.8623291765714187       34.32678873200233
7.4355274951394374        5.72                     4.128185509218284        30.924038495806883
7.267561708310138         5.719999999999999        3.9309208790054457       31.85077442852199
7.431244161823525         5.720000000000001        5.28527901570473         16.820829690896563
7.206812538689642         5.72                     5.044593900971343        14.927776325672399
7.226522490080754         5.719999999999999        4.181688658638044        28.24986630963158
7.090096822751185         5.719999999999999        4.009298958930426        29.678564264500352
6.884046647734012         5.72                     3.990887367366784        27.814063149965282
7.0201547965169535        5.72                     4.162366282196608        27.153182136045974
6.95329270448878          5.719999999999999        4.881447063896958        15.412570686779649
7.167760546955174         5.72                     4.799006621241166        17.576017730299267
7.063255385019522         5.72                     4.66688110514143         19.661501122704017
7.689831148937772         5.72                     5.081877285233793        17.77263219787714
7.850847287927729         5.72                     4.818845226230474        21.72434800969874
7.365307250667788         5.719999999999999        4.822284894594571        18.520719016181506
7.451201614735458         5.72                     5.002935647784616        17.03011458720416
7.591323049902838         5.72                     4.811921407368683        20.415575364856164
7.717389895357757         5.72                     4.568158729721691        25.66448928319345
7.5853202463916976        5.72                     4.3250810038337635       29.19251170744663
7.065245114837781         5.720000000000001        4.40302465166098         24.226959707329634
7.258080859735263         5.72                     4.598186090307306        21.900984766479425
7.348422049631693         5.72                     4.364102380950373        26.54497864797905
7.478669418939733         5.72                     4.581278294356331        23.548122286379837
4.98328277927547          5.719999999999999        -0.12000000000000009     29.463974906260404
4.835743282833396         5.72                     0.13997135442269215      41.11175855376324
5.144977616686737         5.72                     0.1358121484918695       43.02773232907802
5.602639815694784         5.72                     0.3917496554419637       29.619307526099536
5.300387889904947         5.72                     0.38738797408381886      28.387841500950362
3.4243925250027893        5.72                     -0.12000000000000013     24.654725669665023
3.26024612852566          5.72                     0.13912041680622922      34.19641185114661
4.99283009266495          5.72                     0.39516513452919577      26.710140458217563
4.681013290525952         5.720000000000001        0.4029729886051494       25.090324246636033
6.2278325349406005        5.720000000000001        0.9044942772630278       14.497747733233297
6.377908783877306         5.720000000000001        1.1627643119227686       10.415639460795205
6.072475151789316         5.72                     0.6515786334935849       21.910355659382805
5.757923328597561         5.72                     0.6522459430306617       20.358550028002618
5.913900874243547         5.72                     0.9110717517303613       13.156569065190348
5.60896776829982          5.72                     0.8966504661314052       12.410519925661802
6.199633993178515         5.72                     1.4285968791031425       11.164607409515568
6.066485550736635         5.72                     1.1657683569371349       9.343432039409011
5.762517396745015         5.72                     1.1543898979178073       8.345406741553441
5.453245906341585         5.72                     1.142500486204876        7.472502595058653
5.892249233649566         5.72                     1.4196941239180654       9.85471364240524
5.600997005155515         5.72                     1.4020344967782812       8.779705072879999
5.30423174622877          5.719999999999999        1.387195179158756        7.762756457762037
5.445592387344887         5.72                     1.64728626445208         11.717084854941518
5.8043476155957014        5.72                     1.9253961906527437       17.053528446917838
5.720386682733958         5.720000000000001        1.6675472388159305       12.812747176876854
5.581066028002513         5.720000000000001        1.900975671033363        15.83392062585319
5.315326166359303         5.719999999999999        1.887563550284244        14.754740474573778
6.064832270007619         5.72                     6.12                     17.87409531103667
6.3931720152665665        5.719999999999999        6.120000000000001        20.995541971651054
6.715117360109453         5.72                     6.120000000000001        23.430613386149275
-0.1200000000000001       5.72                     5.1672097359102205       22.398820726158846
-0.12000000000000012      5.720000000000001        5.483866060866021        16.789696935870392
0.142055234780063         5.72                     5.325002911873296        24.327923370917677
0.11292873605595943       5.72                     5.636192465537363        17.835387343595798
0.3626342580237898        5.72                     5.838801762943495        6.886339297935534
0.5246398264762042        5.720000000000001        6.120000000000001        9.09387831556705
0.7095654112107583        5.72                     5.850907055621284        9.877777826087666
-0.12000000000000012      5.719999999999999        2.6804767342595808       32.15792802964585
-0.12000000000000013      5.72                     2.9877572885965007       35.90417709910084
0.13131900815188668       5.719999999999999        2.8341170114280403       46.620333433062676
-0.12000000000000015      5.720000000000001        4.225245805773126        28.231515668771625
-0.1200000000000001       5.719999999999999        4.537724154546394        25.812300280686497
0.13808235722533535       5.719999999999999        4.381393743689383        37.37402113366033
0.13245539708934384       5.720000000000001        4.070242456329479        42.732505694075606
-0.12000000000000012      5.720000000000001        3.9142678216020643       30.845623064945855
0.13534674006317715       5.720000000000001        3.7602600604769068       45.3494166746718
-0.12000000000000012      5.72                     3.2958082022234687       33.27079925195172
-0.1200000000000001       5.72                     3.604631406448877        32.22485603297316
0.13178659904928924       5.720000000000001        3.4502198043361734       46.83675367713507
0.677518112982666         5.72                     0.6830987665973018       10.885786242088372
1.0010120355423986        5.72                     0.7105249945603038       12.650665903774351
-0.12000000000000008      5.719999999999998        2.3738251446929914       30.336752591448505
0.1300614118088479        5.72                     2.5271530530793553       44.62495453041593
-0.12000000000000009      5.72                     2.0665548837635277       27.2567588073821
0.1351613079183247        5.720000000000001        1.9148392567555725       34.835314920077735
0.39502616950653735       5.72                     1.7641931383006835       20.721876137629756
0.38121147039550785       5.72                     2.0661478507740263       23.585098172887484
0.38421119547332516       5.72                     2.376070903466416        25.599426889229306
0.6430461491351087        5.72                     2.223450989306877        15.085934386898787
0.1325892867562839        5.719999999999999        2.220790843585009        41.33392678241245
0.8284698235919992        5.719999999999999        0.9037626884110788       12.2690695783623
0.9968731871919188        5.72                     0.9721021814425512       13.045133939780124
0.3960114868529656        5.72                     1.4445533213891388       16.87404830290848
0.3929418961011715        5.720000000000001        0.8465336117694808       10.580720482751428
0.3722822651526112        5.72                     1.1264727994504935       13.899674081792364
0.6000264648973213        5.72                     0.9799041035002589       11.638142123773292
0.891517803354672         5.719999999999999        2.0665079138512588       10.538815213401579
0.8877833594454936        5.720000000000001        2.37755102793804         9.542121205923452
0.8336691599747867        5.72                     1.1328644423026786       12.459188291371012
1.103916636529993         5.719999999999999        1.177842599700531        13.27199364063897
0.635982476148973         5.72                     1.2879535822613817       12.185901201836586
0.9280037877616305        5.72                     1.4206838007517892       12.269242685963599
1.189276359761572         5.72                     1.3932551324332048       12.865384001655793
0.6325289975191           5.72                     1.907213386990022        14.017842281509601
0.8854956127685369        5.72                     1.7445245634347835       11.325067302282042
0.6590621876008926        5.719999999999999        1.6055720479499063       12.93243612237172
1.1723971103980757        5.719999999999999        0.4203466871545376       11.883598826867027
1.5056012419187779        5.7200000000000015       -0.12000000000000013     13.176237115143083
1.6679694654208141        5.72                     0.13976891834576222      20.4913619970703
1.3429555649509783        5.72                     0.1457750006289209       16.498135872109533
1.4919088692270233        5.72                     0.4036879528156905       13.03684783628394
1.8268185215184802        5.72                     0.4013305648136303       14.11676124280787
1.6573054494076853        5.72                     0.664726796360473        12.281242675888118
2.1549863361680988        5.72                     0.40606743391056765      15.66131940590214
2.4795388263509244        5.72                     0.39605390114919237      17.209551864648052
3.1055877455403857        5.720000000000001        0.39432964346956245      19.856778783196063
2.7938748566526943        5.72                     0.39354735820329223      18.598038902299884
2.9482488063747736        5.72                     0.6460621168225384       11.66923707734587
3.2597742194796515        5.720000000000001        0.6533492711386546       12.182102648012929
2.311452452194845         5.72                     0.6706818000144481       11.116709363028292
2.6346625351689665        5.72                     0.6480319943423778       11.34708392705492
4.050455269819897         5.720000000000001        -0.12000000000000013     25.061212577337216
4.208543250987076         5.720000000000001        0.141046719917588        35.789145096875764
3.738240724858715         5.72                     -0.1200000000000001      25.216763846067725
3.8920485562783824        5.72                     0.14356025810427164      36.50802514413536
3.574942290729436         5.720000000000001        0.14214290735051005      35.43221165601638
3.4203414223327604        5.72                     0.3997609084482274       20.788653933521733
3.740472554416244         5.72                     0.4051575191230872       21.494259093594138
3.5765654261521815        5.72                     0.6626594854515497       12.544401467736122
3.4128821159979887        5.72                     0.9148540704490147       6.742770502669472
4.371545908005202         5.720000000000001        0.4047450879151478       23.742209550792733
4.05517065894662          5.72                     0.40408707440831426      21.92130597616726
4.528968041413695         5.72                     0.6606122067894309       15.320098534233827
4.216723185070547         5.720000000000001        0.6653909242095346       14.115550009578946
3.8964254020512445        5.720000000000001        0.6668970428357759       13.238564400724158
4.052171097597633         5.72                     0.9253810727299419       7.213673954227819
5.744584611181366         5.72                     2.8693758056475507       23.761089197676647
6.093520501508156         5.719999999999999        4.017922332050598        23.20322758376553
6.215335560784752         5.72                     4.275315068309697        21.311985658129654
6.356306370233353         5.720000000000001        4.027161355569236        24.47117458185525
5.935498165931554         5.720000000000001        4.287959019871636        20.092259370237922
6.566007716016417         5.719999999999999        5.322075738619817        8.782558154646715
6.063339494516002         5.719999999999999        4.527724966980459        17.727615840874382
6.439838047747225         5.719999999999999        5.015633594397285        11.093021100909153
5.912927080167051         5.72                     4.787455924846148        13.767261144315723
6.216506465996941         5.720000000000001        4.78971050746792         14.462024176074495
6.063629167036787         5.719999999999999        5.581550568102946        12.019040712626918
6.102183569039266         5.719999999999999        5.0514835613133044       10.274959155486599
6.249059290551821         5.72                     5.308909811977445        8.113083592199354
5.916824600612744         5.719999999999999        5.312981239502127        8.246202398244549
5.759156534855923         5.72                     5.042385183099839        9.89400607810195
5.754244557584359         5.72                     4.522750139885228        16.831210961246025
5.412366850374234         5.720000000000001        5.044831841733734        9.136117603114991
5.5871317120299           5.72                     4.775883149427436        13.063733626863472
5.428176544287504         5.72                     4.4830320946850915       15.925301935740451
5.574919726325749         5.720000000000001        5.307104001859348        7.712574061865166
5.734256485838575         5.72                     5.5844715347305165       11.105143344715003
5.736492524748672         5.719999999999999        6.120000000000001        15.683782039465157
5.899665961245621         5.72                     5.852159331494897        20.47097433715162
5.408152779489725         5.72                     6.120000000000001        14.390734210846214
5.576292208841324         5.719999999999999        5.8538370197351925       18.97254789631504
5.2598033018684305        5.720000000000001        4.790546387320519        12.10863811382997
7.613576153431331         5.719999999999999        1.1584527852759687       14.226860744902964
7.755908999108017         5.719999999999999        1.4189541433647501       16.835516890197237
7.607264042979212         5.72                     1.6644161594036706       20.83155438959044
7.440699308578678         5.72                     1.9248843945144818       24.94167655502429
7.1794471264883475        5.72                     1.9370991169870506       23.745924057403162
7.159372590181983         5.72                     0.9019246530205574       18.081240216748927
7.310551068612275         5.72                     1.1528745278275117       13.749819659344146
7.305449034750037         5.720000000000001        1.6556089047537856       19.418307601215755
7.447239687646709         5.72                     1.401962304098733        15.48396694665009
6.5193940076414485        5.72                     1.410193824455897        12.125997628776709
6.691057916199828         5.719999999999999        1.1563940678618052       11.69993820556193
6.661040746674669         5.719999999999999        1.6741792387516226       16.70669603413042
6.760109122015537         5.72                     1.9289749657253639       21.300738780863984
6.968016434117258         5.72                     1.7186952770843025       18.59955067726524
6.9601344335441375        5.719999999999999        2.0008089250245136       23.827944351172807
6.99992885101571          5.719999999999999        1.1574652786253434       12.851154822780709
6.831281229032628         5.719999999999999        1.4120657333782722       13.396589842504147
7.134589326972842         5.72                     1.418684417328599        14.5663638572642
6.531834817216334         5.72                     2.3480101803796813       24.663665894960477
6.580784020277057         5.719999999999999        2.1084488160801342       23.38718029961881
6.783891534677249         5.720000000000001        2.2169615632929167       25.354480523837594
7.029071260502102         5.72                     2.8741217272147193       31.822835337783975
6.701155518602366         5.72                     2.505039238086566        27.91170468851048
6.84905247313889          5.72                     2.6896889888858118       29.805254815302774
7.080529848546352         5.719999999999999        2.1913932550411674       26.676145529193462
7.115906719027789         5.719999999999999        2.6450873514812185       31.43713830411383
6.956993015587239         5.72                     2.4219262154201093       28.41775860891708
7.190015092386182         5.720000000000001        2.3803200260653967       29.42601228303319
7.343716183988828         5.72                     2.5705734627952816       33.08100448592011
7.520057083042499         5.720000000000001        2.687719927009236        35.063235792529625
7.326027693335458         5.72                     2.8420773405891646       34.19174429789153
7.759562973026734         5.719999999999999        3.111902822185412        39.443968036388945
7.604718010643448         5.720000000000001        2.9051333805693575       37.111529800288416
7.472251707325171         5.72                     3.13746005006756         36.84140421224549
7.1938694805514425        5.719999999999999        3.075159684061839        33.960788352748345
5.723826142754757         5.720000000000001        2.470712301497751        22.02099381234699
5.601828825482563         5.720000000000001        2.710786113686283        22.62911839823829
5.482622764459388         5.720000000000001        2.548753070976618        21.487846741272925
5.65302013200364          5.719999999999999        2.1619972385091426       19.329359520770083
5.482664852901384         5.72                     2.3498831429950284       20.23728818147713
5.441193284020165         5.72                     2.1259226810088134       17.95017452078373
5.31543931576529          5.720000000000001        2.4912735488980133       20.51780767761237
5.36323180117251          5.72                     2.7120463108279624       21.603311783509834
5.758717500754876         5.719999999999999        3.061999636134557        24.17498560035079
5.902151835159295         5.719999999999999        3.225180332001096        25.02148327907004
5.631112999447834         5.72                     3.259642374654844        23.61256241709889
5.8006299405991335        5.72                     3.488681422007109        24.178872413514966
5.5408804690868365        5.72                     3.5284348672031425       22.756667934333688
5.0916335861080695        5.72                     3.6044898482955343       20.77887988453192
5.20333214369062          5.720000000000001        3.789732036667277        20.666383027841906
5.302471872912332         5.720000000000001        3.5599768905126865       21.688141295724815
5.2891755790743895        5.72                     4.013521038566074        19.795958463301645
5.445332837852303         5.719999999999999        3.793328249636769        21.643810892459438
5.668641490946617         5.72                     4.275845524081372        19.111796208861957
5.428231800459533         5.720000000000001        4.201368791063519        19.07909526878091
5.8244969217815505        5.72                     4.013028386488684        21.9772912552164
5.939700646867175         5.719999999999999        3.749664384131137        24.13854314901584
5.691188409878051         5.719999999999999        3.7548578083853026       22.85398245083682
5.572550506987958         5.719999999999999        3.9965883082607903       21.080564025438903
6.788820429898204         5.719999999999999        3.318895647032857        30.761286920888196
7.447259207264985         5.7200000000000015       3.4146607005714706       36.53998121634234
7.351092945660904         5.72                     3.678815357213031        34.42706858760033
7.041325179064986         5.72                     3.288661502708311        32.911851758841074
7.262561744839456         5.720000000000001        3.288013259798463        34.832395678803984
6.775234723553796         5.719999999999999        3.7870070208158224       28.89186592901497
7.055840901060694         5.72                     3.77752196963535         31.224729769521243
6.9175913426560935        5.719999999999999        3.536848166195062        31.343946024827755
7.197734555412481         5.719999999999999        3.4981002311564007       33.93530264963371
6.0778121771923095        5.72                     3.4634798369338693       25.8620551193866
6.321837717421889         5.72                     3.2957896666463506       27.748137216775163
6.120690245437107         5.72                     3.193419945080448        26.469372874782817
6.23497956982307          5.720000000000001        3.7637714752074407       25.724232632205617
6.384392509973331         5.720000000000001        3.5393615667092604       27.5216337920303
6.658945081983079         5.719999999999999        3.552356053265597        29.332018631031236
6.524837565493582         5.720000000000001        3.785819084799183        27.260192003791943
6.803019782530734         5.719999999999999        4.2556508321653075       24.70133956326251
6.6585757030872035        5.719999999999999        4.018673393887007        26.1592848491734
6.322595235963796         5.72                     4.526359033975618        18.591651730819525
6.480119949743321         5.72                     4.2731572241630165       22.51742515816103
6.456024300676666         5.72                     4.7288599194191825       16.104351669663465
6.598168975084032         5.720000000000001        4.538151919377706        19.38216609216366
6.850030337036249         5.72                     4.61225422365864         19.909902456694763
6.675859412771823         5.720000000000001        4.815230614946951        15.601932598230874
5.450921694742823         5.72                     0.6382186003767121       19.52749146421751
5.149255366972877         5.72                     0.645474861148021        18.089056630809306
4.837113490690746         5.72                     0.656371078020122        16.58875797005557
4.680724587185629         5.719999999999999        1.431521063080913        7.049219023282696
4.353884901088056         5.719999999999999        1.4298702647705581       6.741573221275407
4.522209059672223         5.720000000000001        1.700820835542625        10.422924965164336
4.924361996061324         5.72                     2.8622096430251167       20.203084498830837
4.792786780150768         5.72                     2.691137536489764        19.192287909452975
4.6499309661964965        5.719999999999999        2.9205006617831257       19.33493910277142
5.07393713313677          5.72                     2.6406280570747347       20.000471122471946
4.892651904516221         5.719999999999999        2.41347515929575         18.35896389565362
4.992644715470951         5.72                     2.1718299298500576       16.98903253695001
4.722280268894319         5.72                     2.20158340195913         16.31093576561544
5.200034958556624         5.72                     2.1340862507375924       17.162260994325845
5.127536766103574         5.72                     2.3558255856961132       19.04912909942397
5.315003966277895         5.72                     2.2954208705171717       19.144519322464777
4.369701746084094         5.72                     0.9176613703332537       7.971770220716183
4.192227568058026         5.72                     1.1864908224586115       4.512627324278728
4.684637467117513         5.719999999999999        0.9141741590981303       8.5944923964605
4.515082058509405         5.72                     1.168954403581845        5.091762333197892
4.831598371848552         5.72                     1.7244769031263631       11.353516799009705
4.627912582727862         5.72                     1.9429486156460118       13.586562381216273
4.987574186692547         5.72                     1.426045124181273        7.525588355970254
5.05659256050991          5.72                     1.912688914211719        14.224598267741067
5.1453446763015975        5.719999999999999        1.6542344161105618       10.97250441118571
4.844819832361921         5.72                     1.9982632997334235       14.581248307917889
4.8429151949791045        5.72                     1.16996998164324         5.790050636996058
4.996361115592391         5.720000000000001        0.9090514242431538       10.024578844098928
5.303334606429988         5.720000000000001        0.8900628798353658       11.485244423648082
5.150024152446235         5.72                     1.151861487234211        6.554567218201156
2.9646293110553428        5.720000000000001        5.856543480190544        15.86132032751594
3.1164144814559487        5.720000000000001        6.120000000000003        15.707192677646304
3.2763306832872585        5.72                     5.848109692313718        17.55483755590928
4.2685564357262535        5.72                     5.853500107376785        14.87314950648261
4.592216796641392         5.72                     5.85277879874088         15.086482321182777
4.425727858116447         5.72                     5.590107501367024        8.156936044644917
3.9408813478413656        5.720000000000001        5.847546879403374        14.244362226853442
4.094793798453941         5.720000000000001        6.120000000000001        12.766334619960057
3.7664540531949933        5.719999999999999        6.120000000000001        13.63832108232578
3.6087199216838384        5.720000000000001        5.85141692590555         16.160812462034734
3.439009128299118         5.720000000000001        6.120000000000002        14.686972780112683
4.423133543712886         5.719999999999999        6.120000000000001        12.85796977096883
4.751473288971834         5.719999999999999        6.12                     13.974555636394477
3.127046579990738         5.72                     5.597728185887411        10.172885071272335
0.8517579617547486        5.720000000000001        6.12                     6.691001087945298
1.023702413076351         5.72                     5.844224290977641        10.980147837334544
0.8821168246270217        5.72                     5.59304352075603         12.814308574626482
0.6345683615891984        5.72                     2.5293557726494003       16.22435919936256
0.38218302697003015       5.720000000000001        2.684833137036042        27.231276427766364
0.13155251090221398       5.72                     3.1417827454099845       47.26030903045956
0.6350106679971237        5.72                     2.836044590026493        16.849346362484983
0.8869903450123733        5.720000000000001        2.6858012539489984       9.098305090472246
0.3805543138268659        5.719999999999999        5.478559531835497        9.341810585294482
0.6199043184168485        5.72                     5.612190842671255        9.66932611776161
0.6864177250275807        5.72                     5.320891182660137        10.535948430066048
0.4084391588631817        5.719999999999999        5.16096020770984         13.006647783257902
0.6521471578696181        5.720000000000001        5.001941515462488        10.889405702214347
-0.12000000000000009      5.719999999999997        4.851710106678443        23.621556772459297
0.13826963756948807       5.72                     5.008706921218412        30.108186921067798
0.13695702351096184       5.720000000000001        4.696822028582315        34.85590709997069
0.3920198706845577        5.72                     4.853576167307157        17.78528468926202
0.4047723037577535        5.72                     4.544143319703798        20.61516115336794
0.390344931167129         5.719999999999999        3.9108557425860884       26.087310430831167
0.6513855505850064        5.72                     4.699093734220815        12.321720182812705
0.9088178256258281        5.719999999999999        4.847307695486949        11.348464870061202
0.3894544864436318        5.719999999999999        4.2289522192617275       23.316790619622097
0.6619860062573073        5.719999999999999        4.391525466983598        13.837274469140183
0.6510276205064081        5.72                     4.062173678430566        15.115043758761088
0.9275088694405182        5.72                     4.241180609309836        9.3982096136243
1.1943856623965559        5.72                     5.581015589732887        14.336805282013614
1.0214439615114488        5.720000000000001        5.32704295531663         13.89156983663454
1.3542725750099347        5.720000000000001        5.301364823592131        15.397005351516748
0.88417350535107          5.72                     5.099409724990191        12.04731905739377
2.8143489898994956        5.72                     5.5952898067927554       7.749995832870627
2.806923389356244         5.720000000000001        6.120000000000001        16.3090047420732
1.1800977070136962        5.720000000000001        6.12                     6.333690027704647
1.524239485295551         5.72                     5.576735442711704        13.63375275896159
1.6863678058513987        5.72                     5.322344313034879        14.745369233244569
1.348149132119235         5.72                     5.850352600995567        10.45935718407033
1.5084374522726438        5.720000000000001        6.12                     7.7771628038059335
2.329662359731155         5.72                     5.329231364496502        10.201590093908372
2.6573041773041606        5.719999999999999        5.331902462283263        7.915005299833784
2.5141771313050265        5.719999999999999        5.0683700296582685       11.400802076445345
2.1833795768557174        5.719999999999999        5.063970360690165        13.105134850477056
2.0109585677408077        5.72                     5.329053986857719        12.737947182875978
1.8456480351032072        5.72                     5.064450248671353        14.810309165590455
2.6442926851418216        5.720000000000001        5.859149235695955        13.150389981757263
2.48874505957697          5.720000000000001        5.592779573569063        7.602640615109453
2.4926730440276255        5.72                     6.12                     14.969842206807604
1.8506561692749548        5.72                     5.58097786583483         12.163870540355353
2.324720198892333         5.72                     5.846518750847801        12.852615372731838
2.170648910169369         5.720000000000001        5.582523084934552        10.049852943309181
1.6744182074445746        5.72                     5.844283789185874        10.635937147371303
1.999570527986796         5.72                     5.840990530212362        12.05597155187885
2.1651169427905392        5.720000000000001        6.12                     12.531076405272751
1.836777197531593         5.72                     6.119999999999999        9.572423684830172
0.3828714734980725        5.72                     2.9877590514134083       27.978444401440644
0.3833390643954733        5.72                     3.2958102704284755       28.251481913027195
0.6468305987227261        5.72                     3.746783022861891        16.121156295799707
0.38750784081103173       5.720000000000001        3.6008591435462725       27.561426922745152
0.6357305625981198        5.72                     3.4470592508548146       17.036691519064885
4.532663864602111         5.719999999999999        2.7614498666270064       18.68675532205419
4.609735999224887         5.720000000000001        2.4922602624352406       17.73562398531804
4.0098357256432235        5.72                     1.4870136602069302       7.4548292807209595
4.485726808802532         5.72                     2.206127598534342        15.651809926111044
4.24278745583736          5.720000000000001        1.6994143767125574       10.174467750096355
4.375188376744683         5.720000000000001        1.9456563405423712       13.086033174947225
4.391481532238418         5.720000000000001        2.6139420412597687       17.586934879140415
4.346338134344812         5.72                     2.4249347357119384       16.690388290491097
4.2494612675299175        5.72                     2.190040415346489        14.992488167707867
3.730546176184017         5.72                     0.9281141303700884       6.6788903456649455
3.865201012883131         5.72                     1.189796794052648        4.529495355052578
3.701465139035692         5.720000000000001        1.448693323637055        7.276121775395562
3.556216606378353         5.72                     1.1814899116769877       5.155081424352562
3.4021275339137818        5.72                     1.419336632973184        7.78153260034431
3.526032689572543         5.72                     1.6702740392836          10.269170657352467
3.7832563899258247        5.72                     1.6924644060664034       10.01777547082427
4.137487047832562         5.719999999999999        1.9627879325537574       12.882871944915552
4.002274803127598         5.720000000000001        1.770726501020126        10.700173687978074
3.857872061402408         5.719999999999999        1.9603920170961358       12.846084914550957
3.109397494895413         5.720000000000001        1.4065972670870543       8.783065528611786
3.263886556077674         5.719999999999999        1.6533957423508583       10.721668693626889
3.3715907232050597        5.719999999999999        1.9124408329551694       12.570191430315786
4.326117281129298         5.72                     2.7651205604194358       17.983639969712147
4.211721426251213         5.720000000000001        2.6143693705426774       17.054324871203693
4.138585887326229         5.720000000000001        2.847762234776599        17.57580456879761
3.986474999704967         5.72                     2.1999998830063623       14.600590533866836
4.102935185865989         5.72                     2.423387457605294        16.090130561804457
1.3276968201267323        5.72                     0.6617588884442767       12.66519201409911
1.2266340272076173        5.719999999999999        0.9201346264747392       13.333397601733212
1.984987404754067         5.72                     0.664334119060721        11.657522896342625
2.1557826371667597        5.720000000000001        0.9274465212139722       10.388798375440903
1.385196365198066         5.72                     1.2201700789894985       13.419646896914257
1.5268007740006455        5.72                     0.9157502273976048       12.925113087865661
1.8420764961092848        5.720000000000001        0.9242380815945093       11.837415294470174
1.6864957607143607        5.72                     1.1746136186764011       12.982480912393749
1.591222518601139         5.72                     1.398130562596084        13.021342424018963
1.9909548831615282        5.719999999999999        1.1745177759852559       11.855366552595916
1.8274644790764745        5.719999999999999        1.4226710920191405       12.914991598747493
2.4625496706112395        5.72                     0.9274452123554981       9.061745697611142
2.3001508861038245        5.72                     1.2240153426037388       10.622365294805444
2.626736850210367         5.720000000000001        1.167676607030463        8.883654680067211
2.5371317628579497        5.719999999999999        1.4279362683457268       10.788680018151952
2.812327500189463         5.72                     1.4051393859471881       9.75414792698732
2.3023440666977573        5.72                     1.5078606193316282       11.72944731437494
2.0936719784879143        5.72                     1.4381447975139214       12.41607184050506
1.9519060764188136        5.719999999999999        1.6687775540325474       12.911955386257695
2.971956136362074         5.720000000000001        1.6496485824403044       11.280807312209271
3.142456875571816         5.72                     1.8557875071160848       12.496919213619119
2.7094168698270575        5.72                     1.689818253119026        12.058833884904919
1.1368915029317437        5.719999999999999        1.934058489307017        9.974869668902736
1.1434426937727107        5.72                     2.2313018382932643       7.997254934617296
1.383121921073787         5.719999999999999        2.0946859050084283       9.81374099388338
2.0219242066581007        5.719999999999999        4.800848768063339        14.629164755358039
2.380434618974534         5.72                     4.761493915192454        13.900945407989017
2.1658273422261747        5.72                     4.530319607209092        14.703209755559882
2.394320920313133         5.720000000000001        4.479010455306882        14.787779900715652
2.5923899645201054        5.72                     4.554392789441106        14.492705113039634
1.7190936471509835        5.720000000000001        4.247566373537362        12.796357130513101
2.0478827426651875        5.72                     4.266738445110639        14.380121092266123
1.9442475417762584        5.72                     4.033829586025282        13.154721659309965
2.2903909190084706        5.72                     4.282767133523642        14.898294039338557
2.236803271920648         5.72                     4.064466619374098        14.522226191690317
2.113192273457618         5.720000000000001        3.851911799723985        13.621298867235424
2.1713888251050824        5.720000000000001        1.6894666880858176       12.868590714451756
1.8341657817564645        5.72                     1.8739879290343815       12.685800757891972
2.046283063513277         5.72                     1.9203688810728754       12.91831917645745
2.4472657330188348        5.72                     1.702648976981588        12.561929713570128
3.166757699581            5.72                     2.1364863346114102       13.80429551919498
2.9034544692843287        5.72                     1.9473614674702726       13.135220715684321
2.302004772310175         5.72                     1.9456438275237575       13.284377758123105
2.5922136618573264        5.72                     1.935808996969767        13.198291133326384
2.915354077567777         5.72                     2.2110812964177153       14.151023460879042
3.0323836361395413        5.720000000000001        2.4067533771462877       14.554555257505823
2.819058044642399         5.72                     2.4020458157867814       14.437442799212048
2.885230704585342         5.720000000000001        2.657471266234235        15.010922840156963
2.689963193642096         5.720000000000001        2.568501096073078        14.509984227463093
2.140211763220516         5.72                     2.242627081499615        13.153411615297099
2.433625442320852         5.720000000000001        2.185928864300189        13.586568930516782
2.695449236327198         5.72                     2.1583658341277956       13.794976645132111
2.577065005677155         5.72                     2.403848665407101        14.05126351486093
2.6375062378555407        5.720000000000001        2.8218160935919863       14.654227703889198
2.520711066952905         5.72                     2.596247487435118        14.082375159205927
1.6247560945332449        5.719999999999999        1.959965608287627        11.640943483904595
1.8552459677461384        5.72                     2.1070906119067665       12.155182576529198
1.139127450057031         5.719999999999999        2.53282182787939         6.112305933816721
1.1383966884749253        5.720000000000001        2.836882687178027        4.435932439048419
1.626594276276177         5.720000000000001        2.241653015382362        10.439311085788523
1.3888309734054705        5.720000000000001        2.69336068572073         6.0944750223988
1.3880375999007226        5.72                     2.38892591642609         7.924072093964933
2.3586919686487535        5.720000000000001        2.7352992174959683       13.694868180348264
2.337155984473081         5.719999999999999        2.4716503533341188       13.406820783554828
1.6371793207743899        5.72                     2.542862366534317        9.185879706341817
1.8769458286083855        5.72                     2.4056716639626163       11.461757549311992
2.1160667580561885        5.720000000000001        2.5583252288255527       12.436814548551562
1.3855202301910747        5.719999999999999        1.801771454053521        11.44566092051838
1.1372767873309657        5.72                     1.633527639205067        11.697279566334382
1.6504948851116419        5.720000000000001        1.6683029203070476       12.846240301206718
1.3936396845401884        5.72                     1.516075052687417        12.871978406584804
2.9403077038472354        5.72                     1.1455332808267795       7.486577555329607
2.7860080900710047        5.72                     0.8998496779976675       7.989131322935091
3.094894010798022         5.72                     0.8999846996592793       7.312351933713473
3.251839137207834         5.719999999999999        1.1625167494885278       6.111462772682436
4.937664116241979         5.720000000000001        3.7842192545999387       19.780692042952676
5.061306715078503         5.72                     4.023286598902279        18.941054738111777
2.3434539064471407        5.720000000000001        3.79431829066146         14.641251383430289
2.5330431838105207        5.72                     4.281054527387464        15.07070626168216
2.4602112103198923        5.719999999999999        4.072516075433075        15.108873831626198
2.7073858865468416        5.719999999999999        4.0617548792814215       15.516230205818346
2.6032705696463534        5.72                     3.8108514805942733       15.538061140715383
2.841105170142791         5.72                     3.8122131351089985       16.089122625408894
3.105588101547535         5.720000000000001        2.657249671404178        15.577678582345824
2.728737385380941         5.720000000000001        3.608349115310655        15.875452430974624
2.998551858127245         5.719999999999999        3.586354373997128        16.468771350432018
2.835767637916799         5.72                     3.3091965044272245       16.002485141701893
2.933100317854093         5.72                     2.8583605229333626       15.791509914522086
3.1636113361847595        5.72                     2.8849373822171804       16.02539044990017
2.8172385817049896        5.72                     3.0483334732189746       15.776278423857107
3.124836120133401         5.72                     3.3277720967199045       16.741625235284648
3.0310706335802964        5.720000000000001        3.1040953813371397       16.22842801195791
3.986111115015121         5.719999999999999        2.6393801666885404       16.72406279292932
3.86086396989287          5.720000000000001        2.428973515007741        15.637969810450945
3.292681784380969         5.719999999999999        2.741399775246161        15.877292581295563
3.744803735748776         5.720000000000001        2.656917653006982        16.27938095850642
4.374497611124713         5.72                     3.000217761706655        18.59292935402034
4.606718000092771         5.720000000000001        3.1243096470355978       19.359628732994743
3.2701747365489986        5.720000000000001        3.11405775013574         16.70314506470988
3.3911955620528715        5.72                     2.9018098907511227       16.46533189746811
3.4998021176395726        5.72                     2.68755620250676         16.149550990001064
3.6346559808890895        5.72                     2.8758976255391357       16.74238225436142
4.062399010519247         5.720000000000001        3.0662415601273114       17.883903309915155
3.8860914429929254        5.720000000000001        2.864762614752266        17.20460941460362
2.9372642263507327        5.72                     4.009408778228925        15.887722811128242
3.518469193411912         5.720000000000001        3.101523571278224        17.036539744578942
3.3927219795934382        5.72                     3.322271329678157        17.12056427257606
4.174446300244798         5.720000000000001        3.260132427146737        18.474417532395638
4.874086997663186         5.72                     3.5048681038635485       20.187109140434934
4.819526571860057         5.72                     3.076871920485222        20.03703271623949
5.014757897343222         5.72                     3.035787762050321        20.82001355948585
4.703190657865802         5.72                     3.302356981954925        19.80767230723454
5.491998972973942         5.719999999999999        2.9833546692574346       22.685004889751784
5.171921484732411         5.72                     2.8881761694496912       21.342137322517164
5.376594950330183         5.72                     3.3014866283043567       22.31614735627809
5.122541017306698         5.72                     3.3716406455968957       21.248846680758483
[truncated: 1,872,065 more chars]
