# Supplementary material for: Numerical Methods for the Analysis of Power Transformer Tank Deformation and Rupture Due to Internal Arcing Faults
Source: PLoS One. 2015 Jul 31;10(7):e0133851. doi: 10.1371/journal.pone.0133851 (PMC4521797; doi:10.1371/journal.pone.0133851)
Supplement: S11 Text — (ZIP) [file pone.0133851.s011.zip › Example_2 Von-mises distribution 60ms.txt]

% X                       Y                        Z                        Color
-0.12000000000000012      5.500003284032248        0.08152162750138402      6.989125260586268
-0.12000000000000012      5.72                     -0.12000000000000012     2.921945203674098
-0.12000000000000012      5.406205224257974        -0.12000000000000012     5.991041297966319
-0.1200000000000001       5.719999999999999        0.19792379838922233      6.817249915278207
-0.12000000000000012      5.509689310795962        5.8771410929738686       38.19805243973091
-0.12000000000000005      5.72                     6.120000000000001        39.44236824637043
-0.12000000000000013      5.7200000000000015       5.801461886415111        36.926132298203214
-0.1200000000000001       5.4016290836737          6.120000000000001        49.78134743996423
-0.1200000000000001       5.236937099241136        0.10659907226086125      15.996385478987833
-0.1200000000000001       5.094276626815731        -0.1200000000000001      13.81211270823725
-0.12000000000000012      5.463989072028365        1.6018748437634036       76.43684437570603
-0.12000000000000012      5.720000000000001        1.7583684474455437       56.07829454653223
-0.12000000000000012      5.72                     1.449263104015738        47.705149253122734
-0.1200000000000001       4.939367289235875        0.12563643935758778      29.42929465666945
-0.12000000000000013      4.78420310926844         -0.12000000000000013     24.156769876355423
-0.12000000000000012      5.439117551247121        0.3561258656079721       18.916743065481676
-0.12000000000000012      5.719999999999999        0.513759893159983        14.874035266189432
-0.12000000000000012      5.456755208459973        0.6779356196652282       31.733995702140266
-0.1200000000000001       5.72                     0.8275219935923452       27.779660470098516
-0.12000000000000012      5.456456256916369        0.9760750904711093       44.96394423305825
-0.12000000000000008      5.719999999999998        1.1392237189419185       36.5444087356627
-0.12000000000000015      5.462023240080447        1.2896389629203624       61.123074865702876
-0.12000000000000013      5.487004096534917        5.6315802388839025       49.973997780512725
-0.12000000000000012      5.720000000000001        5.483866060866021        45.06481127254229
-0.12000000000000013      5.452473304879485        5.314130339688608        66.07846187283893
-0.1200000000000001       5.72                     5.1672097359102205       58.872966362480774
-0.1200000000000001       5.219833821198462        5.470815691354787        32.33739949311013
-0.12000000000000012      5.226003771500601        5.826245217456652        23.834573773207747
-0.12000000000000013      5.0804628515375585       6.120000000000002        25.667946051286478
-0.12000000000000013      4.886124566146727        5.839015605698818        31.307612857601907
-0.1200000000000001       4.981469662008866        5.602617241500012        35.74749734357419
-0.12000000000000012      5.464173154333286        2.834029169621267        114.5323623683927
-0.12000000000000013      5.72                     2.9877572885965007       89.5838904210737
-0.12000000000000012      5.719999999999999        2.6804767342595808       79.01859105238937
-0.12000000000000013      5.464489800800248        3.1414957732412963       116.99571355374293
-0.12000000000000012      5.72                     3.2958082022234687       83.07444790310147
-0.12000000000000012      5.465897755979141        3.4501797865024355       117.00384921131139
-0.1200000000000001       5.72                     3.604631406448877        80.67315854933939
-0.1200000000000001       5.463435371532545        3.7553279201460588       113.6138396721333
-0.12000000000000012      5.720000000000001        3.9142678216020643       76.54787070829802
-0.12000000000000013      4.629520315460139        0.12313640696124913      44.54126968439721
-0.1200000000000001       4.475973639214998        -0.1200000000000001      40.121339467697545
-0.12000000000000013      4.319740539324447        0.13325683596590887      59.90786476521149
-0.1200000000000001       4.169517822598556        -0.1200000000000001      48.30837812601872
-0.1200000000000001       4.4543399063093885       0.3861289925223602       40.8796817237408
-0.12000000000000012      4.781806082235722        0.3793311047442122       36.19522702815071
-0.12000000000000012      5.079199128755046        0.35533101059734934      28.85379984034851
-0.12000000000000012      5.230100240535586        0.5965616860375276       31.403529758840204
-0.12000000000000013      5.461159090790906        2.5268748508702275       108.29432466759691
-0.12000000000000008      5.719999999999998        2.3738251446929914       73.31075821630274
-0.12000000000000015      5.464109121844629        1.909687206231237        85.5432113611501
-0.12000000000000009      5.72                     2.0665548837635277       65.50161780164517
-0.1200000000000001       5.458250188787869        2.2147234380317182       99.54227271392
-0.1200000000000001       5.199755415747916        2.368198819238058        59.500553721487115
-0.12000000000000012      5.204923640134289        1.4501711263345143       46.365577558652234
-0.12000000000000013      5.205845131126393        1.143060127620688        41.742382096834625
-0.12000000000000013      5.206393969534192        2.0617950386995245       56.41316940997299
-0.1200000000000001       5.2089970072081115       1.75216329020178         51.30491043618139
-0.12000000000000013      4.957366145394598        1.5991694360823605       40.15134131768386
-0.1200000000000001       4.589354034656754        0.6461490903687057       42.07143504317896
-0.12000000000000013      5.218791176347006        0.8457814197049034       37.30499844936394
-0.1200000000000001       4.0167482596210125       0.1307911657257472       73.93830739677381
-0.12000000000000009      3.8639786966434686       -0.12000000000000009     56.86728229460952
-0.12000000000000013      3.7115045079182853       0.13013736253530933      86.38018477057312
-0.12000000000000008      3.5591276219663754       -0.12000000000000008     64.95727773915907
-0.12000000000000012      3.407045335546938        0.13037452645462477      96.16562743276332
-0.1200000000000001       3.254963049127502        -0.1200000000000001      69.53216997338228
-0.1200000000000001       3.1029064362161085       0.12808267775767535      101.61561760971254
-0.1200000000000001       2.9514834321757264       -0.1200000000000001      69.85079527587489
-0.12000000000000012      0.08181204778958727      0.1016921338601847       11.615665598441401
-0.12000000000000012      -0.12000000000000012     -0.12000000000000012     5.931632187703506
-0.12000000000000013      -0.12000000000000013     0.19792401196931522      11.456059836986404
-0.1200000000000001       0.19379477574203902      -0.1200000000000001      10.154210147129842
-0.1200000000000001       0.10841427881870971      0.36571154069708794      20.033701112075896
-0.12000000000000012      -0.12000000000000012     0.51376031614078         18.181249561470818
-0.12000000000000009      4.756476760550462        6.12                     18.165110391425102
-0.1200000000000001       5.2069696655946744       2.678276710326618        63.36674998509721
-0.12000000000000012      5.457460430085504        4.996050486860486        79.37885898452477
-0.12000000000000009      5.719999999999997        4.851710106678443        61.12217123440212
-0.1200000000000001       5.461349432546105        4.692090207604682        90.02043568649204
-0.1200000000000001       5.719999999999999        4.537724154546394        65.77223424995357
-0.12000000000000013      5.459561199812089        4.3805104600908145       94.8603978709891
-0.12000000000000015      5.720000000000001        4.225245805773126        70.13224218529326
-0.12000000000000012      5.461265792234573        4.066823118009933        107.18936981440629
-0.12000000000000012      5.192441256440495        5.154138686142999        40.835124035898325
-0.12000000000000013      5.201690213291192        4.832384926848519        50.21316195580474
-0.12000000000000012      4.915243243127135        5.305709343015861        39.4360259320348
-0.12000000000000009      4.936221388432535        4.9589618257157335       38.56426659793985
-0.12000000000000013      4.955553622265121        4.672566306309848        39.31303149704387
-0.12000000000000013      4.702945409099574        4.80282771445121         39.78046407538857
-0.1200000000000001       5.203893233905232        4.532564654062126        56.207212423033035
-0.12000000000000013      5.201618074641508        4.228765566324218        59.03745512857631
-0.1200000000000001       4.722818077050285        5.577606164971214        43.22118578697921
-0.12000000000000013      4.5804214144321955       5.851729368177161        33.56302502984638
-0.12000000000000012      4.4304654653109425       6.12                     23.34864997579216
-0.1200000000000001       4.259248302761442        5.845732691669758        36.112879190093835
-0.1200000000000001       4.649944568867049        5.060181481920692        44.06219399242394
-0.12000000000000013      4.501075242138065        4.893458872822593        44.34807772050654
-0.12000000000000012      4.553730578729978        5.328121567315868        47.255180781827285
-0.1200000000000001       4.394369914073626        5.074479144694575        47.73236083198884
-0.1200000000000001       4.25122491922365         5.315374664651762        48.020669667005954
-0.12000000000000013      4.09976465084364         5.054658001353998        48.1988306394916
-0.12000000000000012      4.4122382898869805       5.581102510021636        45.40864051850542
-0.12000000000000013      4.950192806669901        4.376179751360138        39.7138603059285
-0.12000000000000013      4.703828849403294        4.5271572516443745       36.22439210980249
-0.1200000000000001       4.476739167923168        4.68196364099421         41.901360449971996
-0.1200000000000001       4.271789259178289        4.844776012221796        47.29023285764103
-0.1200000000000001       4.233734758727573        4.598416041285085        44.90747204759092
-0.1200000000000001       4.953300773119973        1.9066143991690547       37.72778816851622
-0.12000000000000013      4.702646135884874        1.751022365801573        36.90854816687491
-0.12000000000000013      4.949947871503449        2.212354519184748        36.065671718779036
-0.12000000000000012      4.946014212735129        2.5191249564691014       34.69500736640428
-0.12000000000000013      5.208461755346457        2.9865998694511817       65.42721866454909
-0.1200000000000001       5.210393157199246        3.2961288343661987       66.9786450246359
-0.12000000000000012      5.204990389774871        3.9156922530073612       64.0258425063342
-0.12000000000000013      5.209787650237218        3.6058040301753302       66.57974929319444
-0.12000000000000012      4.442965026531942        4.392997115951285        37.400777395822494
-0.12000000000000012      4.942561863002909        4.075643767646841        38.683448713683795
-0.12000000000000013      4.684922240076418        4.228083201691469        31.48242107245768
-0.12000000000000013      4.954088547727267        3.46091372940453         37.05880594853647
-0.12000000000000013      4.9520728469203465       3.7630399887778148       38.10357388630737
-0.12000000000000013      4.683669287739125        3.9305488758222165       25.836030021335812
-0.12000000000000013      4.709941087607079        3.6186574654132313       21.18471223638666
-0.12000000000000012      4.951804128657089        3.145907704067377        35.13536600802214
-0.1200000000000001       4.95106125261674         2.833575200156848        34.95385365523278
-0.1200000000000001       4.4499734475258945       3.768353216779899        25.47647318175375
-0.12000000000000013      4.689772956140791        3.3070403773822576       16.00481210444351
-0.12000000000000012      4.446208132492682        3.4526155233084856       20.64103427132868
-0.12000000000000012      4.193134962373484        3.597592403849249        34.24132973289009
-0.12000000000000012      4.429616927950949        3.148572200290004        19.42332968101195
-0.12000000000000015      4.3169635483397615       0.6583784895734024       41.75009745709229
-0.12000000000000013      4.472315948008152        0.9642449383965321       44.56472781692675
-0.12000000000000013      3.863687062348908        0.37885549567186955      49.01386990106107
-0.1200000000000001       4.1646565103340745       0.3897236186352815       44.69855939922521
-0.12000000000000012      4.014599149903733        0.6175062744507437       39.752622391421404
-0.12000000000000013      4.153722968144418        0.874914406854048        41.621671008309136
-0.12000000000000012      4.953499990437779        0.6746970867199171       39.0373006186414
-0.1200000000000001       4.736585760030503        0.9055981018022895       43.43738178303935
-0.12000000000000013      4.961060460023605        0.9976968520185993       41.95835027698593
-0.12000000000000012      4.714317522706384        1.1650825038779817       43.74696665745077
-0.12000000000000013      4.953291571342152        1.295602147473322        41.85725225015635
-0.12000000000000012      4.705452340220869        1.456328392433239        41.53343267641793
-0.1200000000000001       4.42974165957946         1.3109490625482363       44.33754216890935
-0.12000000000000012      4.219335095691446        1.1280328690538286       43.9327815145039
-0.12000000000000012      4.691757305601821        2.9899654827863302       14.88187941346635
-0.12000000000000013      4.687175536856229        2.681944104459201        18.285284430486026
-0.12000000000000012      4.430003946934369        2.848241177169084        20.643770727650207
-0.1200000000000001       4.178660103763056        3.004432583981814        33.26064100233223
-0.12000000000000012      4.170709343406892        2.710067821721857        34.42619300010986
-0.1200000000000001       4.4277539644021795       2.540648522525342        24.979838408310446
-0.12000000000000012      4.686081822187669        2.370014564199058        24.083769726120504
-0.12000000000000012      4.12837404383571         2.4031774158641364       39.533143043430414
-0.12000000000000013      4.696758150301886        2.0605802929378703       30.743306039861803
-0.12000000000000013      4.422252248147342        2.228023004895801        31.154328922821076
-0.1200000000000001       4.449697874290369        1.9025550041049786       36.75332670750481
-0.1200000000000001       4.121567846611774        1.3414830641512148       44.14828529970821
-0.1200000000000001       4.464615447448391        1.6109465792219109       41.06939703615863
-0.1200000000000001       4.249611794459577        1.5331701634072927       43.42001421934718
-0.12000000000000012      3.559128083423143        0.38095710078822415      52.27952480172444
-0.12000000000000009      3.2541499778725695       0.3783119018567103       55.23893430900059
-0.1200000000000001       2.800000000000051        0.13001149036284168      98.96891689475495
-0.12000000000000012      2.6485165678243763       -0.12000000000000012     70.51877379587089
-0.1200000000000001       2.495927981219401        0.12916500924875832      103.01124448089969
-0.1200000000000001       2.3450369508727276       -0.1200000000000001      70.99533680820213
-0.1200000000000001       2.9513903505222703       0.3791941936118336       57.7757543010976
-0.1200000000000001       1.888446840695208        0.13058261126568996      91.23848139612419
-0.12000000000000009      2.0408723780337388       -0.12000000000000009     67.53049840950311
-0.12000000000000008      1.7360213033566767       -0.12000000000000008     60.90361771082462
-0.12000000000000012      2.1929546644532327       0.13037452645465974      99.32090672720803
-0.12000000000000009      0.3491315672572218       0.15986272442551785      22.481848849579443
-0.12000000000000015      0.5057233731842886       -0.12000000000000015     19.635179342416006
-0.12000000000000012      0.6720114418830421       0.13528058814356847      37.42986631358221
-0.12000000000000012      0.8157968907315958       -0.12000000000000012     31.720561611419615
-0.12000000000000012      1.5832517403790776       0.1307911657257811       80.67643081870217
-0.12000000000000012      1.4304821774014773       -0.12000000000000012     53.97490982320492
-0.12000000000000012      1.7360196494457518       0.38145714558558497      50.292341865334095
-0.1200000000000001       1.2789006147878519       0.13424819806402247      67.88108007499171
-0.12000000000000016      1.1240263607850494       -0.12000000000000016     47.61005950037761
-0.12000000000000013      1.4358534834670935       0.38521941251087566      46.088258704466334
-0.1200000000000001       0.9712959352014066       0.1345524359607837       53.33769797804191
-0.1200000000000001       1.1317256124076158       0.38835378762113204      41.39814243927545
-0.12000000000000012      0.831658662491122        0.38232110591232055      37.238997448477434
-0.12000000000000015      0.5825989144584084       0.36325162040231856      32.08772956335518
-0.12000000000000012      0.12761835842926894      0.6596241835689772       29.05077554951225
-0.1200000000000001       -0.1200000000000001      0.8275226218402133       26.39867833150758
-0.1200000000000001       0.36240850562225657      0.4996531295573813       30.2719076272555
-0.12000000000000012      0.13382406075480213      0.9738369990892806       37.5105757967371
-0.12000000000000012      -0.12000000000000012     1.1392245483684753       29.543914077109843
-0.12000000000000012      2.040449729829753        0.3811703305205034       53.61636963522264
-0.12000000000000012      2.3442561118403997       0.37903279223550823      56.0961306533931
-0.1200000000000001       2.647938009530241        0.3791971110270268       57.26014054417109
-0.12000000000000013      2.7980232064686885       0.6285420950724706       30.776753432724416
-0.1200000000000001       2.495195981587593        0.627790204838987        30.38055385607844
-0.12000000000000012      2.191855235104409        0.63032308959401         31.739846589954663
-0.12000000000000015      3.1020779205199203       0.6270919757971386       31.159280959436035
-0.12000000000000013      2.946715701560517        0.8785796290092943       18.470474545491722
-0.12000000000000012      3.404632029158957        0.628353034731214        33.37017074377042
-0.12000000000000012      3.7090593237601546       0.6302824118278972       36.40290283655253
-0.1200000000000001       3.2521420181076612       0.8750397691096188       24.16715990702679
-0.12000000000000012      3.5549862829006593       0.8748600910912153       30.561448801145
-0.12000000000000013      3.852998494533141        0.8666861812806775       36.648786455232944
-0.12000000000000013      3.9819359745589216       1.105944952923263        41.16415456125336
-0.12000000000000013      3.694884160643302        1.117514438100161        36.93868686985226
-0.12000000000000012      3.8248500949269655       1.3510835729282782       42.75932598107835
-0.12000000000000013      3.5435784154870476       1.3576432960664009       40.60535546632182
-0.12000000000000013      4.240267945735122        1.765078676898496        42.0769050907311
-0.1200000000000001       3.983106746145955        1.6166594926303968       45.25891408845115
-0.12000000000000012      3.6823970578808063       1.5753643578512662       45.816015149418625
-0.1200000000000001       3.784449725363954        1.8012052844380064       47.80593074403372
-0.12000000000000012      3.405046982037353        1.120019134033863        31.997578691071357
-0.12000000000000009      3.2491655889859477       1.3679709060588978       38.742082337232205
-0.12000000000000012      3.10857140619601         1.1266464522871875       27.958770805323226
-0.12000000000000008      4.104372372248752        6.12                     32.17755372549985
-0.12000000000000013      4.0970318090694695       5.570907333208039        42.33707250610567
-0.12000000000000013      3.936032149565083        5.302895523164702        44.12187208669346
-0.1200000000000001       3.7848942358060826       5.035941134567637        45.100554937217765
-0.1200000000000001       3.611205910491484        5.299506621706022        36.7399422504871
-0.1200000000000001       3.93526911294395         5.8451190277694325       40.43750674989791
-0.1200000000000001       3.778279279186564        6.120000000000003        37.961422830988006
-0.12000000000000013      3.77221409871691         5.573592794771565        37.15168367016785
-0.1200000000000001       3.4400826607498223       5.565008581229942        32.14389620705856
-0.1200000000000001       3.6145192564898876       5.8460895931738985       47.947932376176006
-0.12000000000000013      3.2823180774014586       5.84013209268419         53.235751291461916
-0.1200000000000001       3.1211862626985005       5.57121640680454         29.144119532356587
-0.12000000000000013      2.957785909498176        5.84522851376788         55.989190927927474
-0.1200000000000001       3.2921347379043233       5.301014867539152        29.163336188431284
-0.1200000000000001       2.9624003686255476       5.299059197688182        24.140299853413353
-0.12000000000000009      3.462387822848328        5.039834614201396        39.685053776782574
-0.12000000000000012      3.131946795996268        5.031592445496534        34.76822460034017
-0.1200000000000001       3.304571318615661        4.764594675170714        45.39524708477575
-0.12000000000000013      3.642188702225991        4.783390442154367        47.223843187775394
-0.12000000000000013      3.456020211109533        4.512683772796352        51.56153879306762
-0.12000000000000012      3.9772348884351496       4.761015370652982        48.30088447968158
-0.12000000000000012      3.761821079365335        4.528607505906527        49.18037333378919
-0.12000000000000008      3.1260930930621837       6.12                     50.085091322520235
-0.1200000000000001       3.452186186124374        6.120000000000003        44.51709617863143
-0.1200000000000001       3.1253134156658433       4.497088972241252        52.2299817081066
-0.1200000000000001       4.021518643420952        4.486173639583999        48.15983636791345
-0.12000000000000013      3.899913666475232        4.255113845283011        48.2657025947105
-0.1200000000000001       4.396718471750134        4.0903394841736          33.15780405447888
-0.1200000000000001       4.191226041228412        4.317371426827252        42.38928810436663
-0.12000000000000012      4.180233401478742        3.882049606364621        37.35274783954647
-0.12000000000000013      3.9503934168135384       3.753439479628514        45.260329286696866
-0.1200000000000001       3.9367684228730155       3.9776271086265464       45.83261916001876
-0.12000000000000012      4.112723353121405        4.09728965019744         42.540599924744065
-0.1200000000000001       3.7338434579014628       4.077675473608008        51.07687364520325
-0.12000000000000015      3.2828751230434623       4.249191204019441        56.76251503854203
-0.12000000000000013      3.602217009624938        4.277542794062069        54.417414343260965
-0.1200000000000001       3.7363133469902454       3.869965773151311        52.82876577130849
-0.1200000000000001       3.4697257261719336       3.9885351057585683       58.039995839171674
-0.12000000000000013      3.5385189574901323       3.7190855441015542       57.664328164710525
-0.1200000000000001       3.7609719076600614       3.6807699580172093       53.56674740353518
-0.12000000000000013      3.665508098558414        3.5355659941564634       55.99014971755903
-0.1200000000000001       3.398449209289699        1.602632178562275        46.66354299294207
-0.12000000000000013      3.9152976998152935       2.6197674392068375       46.24300422115973
-0.12000000000000013      4.191910813547846        2.0673615629659086       39.88556949299207
-0.12000000000000012      3.968632275603052        1.9006949930167478       45.87596022298993
-0.12000000000000013      3.735489048299103        2.0174945349441247       50.717794873439004
-0.12000000000000012      3.91997101993052         2.1743439902477535       46.18834678584306
-0.1200000000000001       3.677457497672718        2.2710579887030575       53.392649469930696
-0.12000000000000013      3.839631416645486        2.3946577497711705       48.40164598752544
-0.1200000000000001       3.9078386527801348       3.4806414472835954       46.543409478607735
-0.12000000000000013      4.176274520168164        3.307813550111864        33.80456652027654
-0.12000000000000013      3.6707370780522197       3.305978245614118        54.888735042112785
-0.1200000000000001       3.936911149180372        2.8765718043505335       45.5712373880367
-0.1200000000000001       3.9304624430991764       3.165197723800645        45.21638063006005
-0.12000000000000015      3.6808212481966462       3.0337633142681417       55.02350580831719
-0.1200000000000001       3.410424020246806        3.456136675992275        63.143983300297
-0.1200000000000001       3.4385500135584697       3.1752517721501454       62.13778621457222
-0.12000000000000012      3.443045758247939        2.92562595784649         62.06291608021664
-0.1200000000000001       3.549600778133422        1.8250723819124577       51.18093916156845
-0.1200000000000001       3.255715772964575        1.8623306392806815       53.74605109068876
-0.12000000000000013      3.2458971102560166       3.0494471568445563       66.67324171594443
-0.12000000000000012      2.932306089967465        2.5928273243956457       68.51947874102963
-0.1200000000000001       2.8215502985251293       2.4410895563052906       67.56518676073497
-0.12000000000000013      2.721265252359965        2.6282916006615222       69.40850579027652
-0.12000000000000013      3.428669899137619        2.1336977040092275       57.11810209703162
-0.12000000000000012      3.1162160523893156       2.0985065816637993       59.4482462067611
-0.12000000000000013      3.2497047482946066       2.8718103065346887       66.0863571487084
-0.1200000000000001       3.2321542172646534       2.3196381945133333       62.2107338600184
-0.1200000000000001       3.021645876688504        2.3644196721397686       64.81131662677409
-0.12000000000000012      3.6555729243756363       2.771693111225935        55.87778986171471
-0.12000000000000012      3.1910809084318927       2.5258275687084204       64.79666973816245
-0.12000000000000013      3.1041800786901868       2.7286518009199763       68.25040028139246
-0.12000000000000013      3.3669120395968672       2.6711147786461735       63.01265512737124
-0.12000000000000012      3.4185028458108664       2.4157632041182713       60.11250300332131
-0.12000000000000012      3.639486510757857        2.534038886911584        54.97728871439947
-0.12000000000000013      2.6423593023013083       0.8755867905163924       17.80545368007358
-0.12000000000000012      2.800175100788042        1.1332092189002856       24.670101030145137
-0.12000000000000012      2.3427100069377964       0.8776448470228165       20.934360588085354
-0.1200000000000001       2.4927691187837584       1.1224502467494695       25.7530998292021
-0.12000000000000012      2.0410708843376875       0.8819981076737864       26.615723761406162
-0.12000000000000012      1.5947031424536935       0.6320217780637866       36.81030201573737
-0.12000000000000012      1.888104032178254        0.6312784074200791       34.19435201369489
-0.12000000000000012      1.7477965545995937       0.8739660919596337       32.69965491651476
-0.12000000000000012      1.2941481354043096       0.643062484665767        39.08895886687129
-0.12000000000000012      1.4520678735704786       0.8861100656693396       38.054488015575956
-0.12000000000000013      0.9899232055896967       0.6411599054651452       39.93825708893216
-0.12000000000000012      0.6563159835281566       0.6521127813721928       38.71265556034133
-0.1200000000000001       0.3878251684660665       0.8106394501666333       36.79462920261042
-0.12000000000000013      0.1281447063769438       1.286906837812114        47.68936604535367
-0.1200000000000001       -0.1200000000000001      1.449264042001913        35.92083729601172
-0.12000000000000012      0.38422549143421303      1.1228110835832361       39.42600738839953
-0.1200000000000001       0.3809393707278941       1.4411238075255404       40.92897469205186
-0.12000000000000012      1.1448335964297507       0.914543726307297        41.90220319084585
-0.12000000000000013      0.8787027201757375       0.8698206863814268       42.411621214311715
-0.1200000000000001       0.649509897088768        0.9884990607422812       41.98619853913849
-0.1200000000000001       0.930528448830501        1.137212515833679        43.80277494655332
-0.12000000000000012      1.1362222935073583       1.1440102177630722       43.41529936222883
-0.12000000000000012      0.637359126329136        1.2746113804012047       41.86757842223553
-0.12000000000000012      0.8812661952612497       1.4350858381903133       42.587523838702246
-0.12000000000000012      1.1246004030601968       1.5847900728881266       43.71139889116457
-0.12000000000000013      0.8862210392779779       1.730903998292476        38.64550960196217
-0.12000000000000013      1.1416264094706325       1.8650719890083045       41.0527584960205
-0.12000000000000013      0.6325763876836892       1.5831125910332755       39.31854712938989
-0.12000000000000012      2.19327152893397         1.126947089266212        29.228514925612348
-0.12000000000000012      2.3418221393483902       1.3706641944422113       37.68960149667084
-0.12000000000000012      1.899937854908742        1.1199698379078844       33.880423883054824
-0.12000000000000013      2.049864586365153        1.3687622729326478       39.401742157606485
-0.12000000000000013      1.6220047741216306       1.1247208510957547       38.53693425021296
-0.1200000000000001       1.7607373120036411       1.3498462962178208       41.22583967394127
-0.12000000000000012      1.3714715469790373       1.7080835021439635       45.563081614071656
-0.12000000000000009      1.3404772081473195       1.151927370788807        42.41810340294423
-0.12000000000000012      1.129935832320632        1.323162165578238        44.33569691481876
-0.12000000000000013      1.3458922819621846       1.437446181648012        44.436363704123636
-0.12000000000000012      1.535852589937402        1.3308292555259476       43.226156700905044
-0.12000000000000015      2.9472873696601845       1.3826009787539117       36.72776783682981
-0.1200000000000001       3.1051580572038358       1.6263099222586834       46.488094481898486
-0.12000000000000012      2.641751446007382        1.380345348146364        36.34696926160755
-0.1200000000000001       2.195843681945616        1.6216835425423952       47.327663098583024
-0.12000000000000013      2.9528946816078743       1.8772810253406704       54.67533854026359
-0.12000000000000013      2.8007246087694417       1.632814555132914        47.31900697482677
-0.12000000000000013      2.4960654137779064       1.6199508505999283       46.28702965228869
-0.12000000000000009      2.33871799054923         1.8659798281440119       54.647923411145364
-0.1200000000000001       2.0990864301324086       1.8345982930080336       52.26779799489204
-0.12000000000000013      2.8053324561757136       2.178301792699261        63.28491881954807
-0.12000000000000013      2.6018766638088895       2.391240258466508        66.43890810816272
-0.12000000000000012      2.6508913646029177       1.8785925366191283       55.63501236847926
-0.1200000000000001       2.8715532517398312       2.8860927399103105       70.5767863330597
-0.12000000000000012      3.119385713873173        2.9345394427709848       68.60699994230873
-0.12000000000000012      3.026981548095032        3.112424689209396        69.81592651821065
-0.12000000000000012      2.5999615208193774       2.809984752496823        70.83162938169444
-0.12000000000000013      2.4739317118193616       2.1188338647495777       60.86322519545626
-0.12000000000000012      2.442508494205349        2.6097483023772465       68.52093188787013
-0.12000000000000012      2.3303796896763482       2.3545708047784744       64.6430993346395
-0.12000000000000013      1.8889949197228995       1.6374223726801018       47.534859604754914
-0.12000000000000012      1.584022492930203        1.5549602220283205       45.78791000978987
-0.12000000000000012      2.14355755874415         2.0946027258445747       58.77076253766497
-0.1200000000000001       0.11112191507525787      5.915908084716616        33.36662828927239
-0.12000000000000013      -0.12000000000000013     5.801461673488231        32.940414572322716
-0.12000000000000005      -0.12000000000000005     6.120000000000001        33.76775431381312
-0.1200000000000001       0.19837091632628828      6.12                     41.2245870376272
-0.12000000000000013      0.16654449402889282      5.634311730821866        42.29481998197623
-0.12000000000000012      -0.12000000000000012     5.483865636897814        42.40706241859473
-0.12000000000000013      0.3594563656152333       5.888694409852517        24.590151290340675
-0.12000000000000012      2.796465820990523        5.572121519097947        27.968244344677
-0.12000000000000012      0.5195371484624323       6.120000000000001        22.18128538405097
-0.1200000000000001       2.7999999999999936       6.120000000000001        55.59218956012915
-0.1200000000000001       2.6339491135415383       5.845045460868779        57.10774349636788
-0.12000000000000013      2.4739069069378035       6.120000000000002        50.71403530115551
-0.12000000000000013      2.471549097028796        5.571875987663482        29.173417148791657
-0.1200000000000001       2.3095531748035985       5.846130587583603        55.463012554179784
-0.12000000000000012      2.7974689482720985       5.027310085704332        32.354178195558056
-0.12000000000000013      2.6327223945430775       5.2983741243446145       23.483769140591573
-0.1200000000000001       2.9584377320736595       4.255139312884393        58.12990107978738
-0.1200000000000001       2.960897917445873        4.760551710821359        43.39259344900554
-0.1200000000000001       2.799521594511977        4.510600736186797        51.50471615777875
-0.1200000000000001       2.6324464548906956       4.76982730998846         42.784123739488145
-0.1200000000000001       2.4699313031042873       5.036544726709967        33.11366885044878
-0.12000000000000013      2.4657051365594036       4.507252614161361        51.78895812134053
-0.1200000000000001       2.30543025566667         4.769937530115555        43.91389906677156
-0.12000000000000012      0.13568482303714136      4.065277596963443        90.15665690107208
-0.12000000000000012      -0.12000000000000012     3.9142663721504656       60.70272046360535
-0.12000000000000013      -0.12000000000000013     4.225244556064012        57.73446508576958
-0.1200000000000001       0.1352226707112429       3.7564936766330157       93.12381863472989
-0.12000000000000009      -0.12000000000000009     3.604629820482633        62.97571304300674
-0.1200000000000001       0.5112896045588831       5.598208174446928        36.70735738193297
-0.12000000000000012      0.380422806613982        5.378412035740566        39.06920844491892
-0.12000000000000012      0.14042916421184007      5.2902513615860185       64.3083297177429
-0.12000000000000012      -0.12000000000000012     5.167209102776774        54.52174185470259
-0.1200000000000001       1.6741387142491102       4.7721717123415335       47.256616441585834
-0.1200000000000001       1.8291347147765822       5.030018402329449        42.94886923821071
-0.12000000000000012      1.9811527226037575       4.776027203866811        45.76593115665801
-0.1200000000000001       0.13350348597378503      3.448441803294521        94.50867592672525
-0.1200000000000001       0.3879632859338054       3.598882189756806        51.63196198315783
-0.12000000000000012      -0.12000000000000012     3.2958066894684768       65.15630246064248
-0.1200000000000001       0.13290843592625706      3.1413217058920813       92.6606130499698
-0.12000000000000015      -0.12000000000000015     2.987756064838996        69.11991401982715
-0.1200000000000001       0.1348341502663916       2.5225501925548275       84.57609938656151
-0.12000000000000009      -0.12000000000000009     2.373825106315561        54.31708982401593
-0.12000000000000013      -0.12000000000000013     2.6804760142063877       59.51543941527828
-0.12000000000000012      0.13584078247816606      2.83225624657682         89.63942141704574
-0.12000000000000013      1.3922520756918877       1.9520424415783142       45.772997463731166
-0.12000000000000012      1.870204280491885        2.578057851154376        60.02319976725818
-0.12000000000000013      1.6363106351337602       2.5214949545870775       52.70784272244422
-0.12000000000000015      1.6580650953557838       2.7404316211987276       54.598538556068455
-0.1200000000000001       1.8093597270431627       2.3919768905057057       56.838582842868675
-0.12000000000000013      1.1967288370170905       2.177192017868497        39.80688831207727
-0.12000000000000012      1.4611606008020288       2.169108748892974        47.37776580910974
-0.12000000000000015      1.4029502516921284       2.388465858275686        44.59505355101675
-0.1200000000000001       0.9068688319665827       2.032611342888623        34.125111085541356
-0.1200000000000001       0.1322672762248588       2.2159694945640944       77.3402609091983
-0.1200000000000001       -0.1200000000000001      2.066555387144131        47.614378155859576
-0.12000000000000012      0.3880272111292912       2.3769420311285523       44.89652446883474
-0.12000000000000015      0.6468987644224089       1.8926572693386576       34.80768852178514
-0.12000000000000012      0.6467849990986512       2.2051215058229987       30.0944614811571
-0.1200000000000001       0.38836845722282964      2.069839576067413        43.35698398790288
-0.12000000000000012      0.3899498667883473       1.7524225982591266       41.87025876815752
-0.12000000000000012      0.13073376674562853      1.905656350558297        65.4334298469042
-0.12000000000000013      -0.12000000000000013     1.758369276711433        41.80128773475429
-0.12000000000000012      0.13239649444159324      1.5956948424956585       58.301604818226686
-0.12000000000000012      1.518203413714031        5.0364974301908          46.818784906420895
-0.12000000000000013      1.6550427766089293       5.2960808727153585       42.71784278679541
-0.12000000000000012      0.13411219972167865      4.992487408521154        75.90384347679708
-0.12000000000000006      -0.12000000000000006     4.851709265390372        55.2822013150024
-0.1200000000000001       0.136931656295484        4.3774896201392615       84.87412043345567
-0.12000000000000009      -0.12000000000000009     4.537723107550438        58.23537559744209
-0.12000000000000013      0.13577824239321398      4.68891930214327         82.66172906549035
-0.12000000000000013      2.0544924417238986       2.3909772762475017       61.963094640200914
-0.12000000000000013      2.2171756137646814       2.549388354300429        65.84839425748154
-0.12000000000000012      2.2239297957937243       2.7602589679805964       67.48314269876171
-0.1200000000000001       2.0708069876224315       2.6161516869910484       63.867022187697145
-0.1200000000000001       1.9677354815437405       2.8276906969248135       63.03431500974318
-0.12000000000000012      2.407354056031793        2.878455543171543        70.27402662359755
-0.12000000000000013      2.1837988733924227       2.986595843190996        67.84494100653963
-0.1200000000000001       2.611771188094555        3.0378357270260135       71.96179669053058
-0.1200000000000001       2.3828417672005364       3.138413890863451        70.57378048243575
-0.1200000000000001       3.138484565535826        4.000133181898888        62.73479661503677
-0.12000000000000012      3.2069465211500985       3.273328723749874        67.39749725285999
-0.1200000000000001       2.7893564186067183       3.1810038809768493       71.78488037175151
-0.12000000000000013      2.9955746153165563       3.3114972627438983       70.10840449223603
-0.12000000000000013      3.269741741030547        3.7453519401760014       63.53704410468486
-0.1200000000000001       3.089579805254549        3.5085135097131834       68.05305477189015
-0.1200000000000001       2.7934887764050376       3.9903212690469614       63.81584204155681
-0.12000000000000012      2.623099608046303        4.253918133664119        58.52979774617551
-0.12000000000000013      2.5865708162086074       3.2817483300581247       71.63517904266963
-0.12000000000000012      2.8100000277755415       3.4773958379302594       70.51859593906318
-0.12000000000000012      2.9596215657382348       3.739368961908376        67.23237517920249
-0.12000000000000013      2.136631685564021        4.516784684004459        51.02391675745113
-0.12000000000000012      2.6444128252688475       3.730753275575727        67.82928215408901
-0.12000000000000013      2.448037627208699        3.9853404902884915       63.89373699176996
-0.12000000000000013      2.284858829241502        4.240910296006962        58.10397892566865
-0.12000000000000013      2.1001883616607313       3.95584448315737         60.10173187980947
-0.12000000000000013      1.6811011589139617       2.9740763736111626       54.766626739690366
-0.12000000000000012      1.9282521131778716       3.1172240765169357       62.3646935940859
-0.12000000000000012      1.4828441040916112       3.109107760731296        46.83645748732213
-0.1200000000000001       1.6762890847427272       3.250896956431191        54.120196256674554
-0.12000000000000012      2.5456993551604947       3.5155684077997007       69.93914170722978
-0.12000000000000013      2.1443888711887347       3.248276673310981        67.05039937539787
-0.12000000000000012      2.3439705077908632       3.4102197915808543       69.28389867574775
-0.12000000000000013      2.3297473247497185       3.717270210694708        66.47069297683494
-0.12000000000000012      2.0533314827008255       3.698020393124663        62.22734733696732
-0.1200000000000001       1.8983533878295087       3.374490678616491        60.921993251837684
-0.1200000000000001       2.133318980931049        3.4915535360180883       65.57649726189796
-0.1200000000000001       1.930670398327719        3.580875640754649        59.98600396057261
-0.12000000000000012      1.8349695773569406       3.7966527185541805       56.56565271341898
-0.12000000000000012      1.8099028894132196       4.015233068011654        54.867251172635235
-0.12000000000000013      1.6425613872576557       2.27651719218053         51.4478334129175
-0.12000000000000012      1.872405874314688        2.199563990676788        56.515272094360704
-0.12000000000000013      1.6390129841236254       1.8009244800259059       48.52840393630763
-0.1200000000000001       1.8966476907025425       1.9432759566766307       53.05852715760083
-0.12000000000000012      1.6413792733459918       2.0386354770218267       50.01555534019631
-0.12000000000000012      0.9002223949918587       2.342755414641574        28.33101516107763
-0.1200000000000001       1.1441510260912353       2.4950158509417966       33.57705053098925
-0.12000000000000012      0.892279685108186        2.6503639186804264       22.908966769742307
-0.12000000000000012      1.4102457739008947       2.8890064847364965       44.724418076620964
-0.12000000000000012      1.3998386402274487       2.6503374138635434       44.17223525687293
-0.12000000000000012      1.1584269432195193       2.797079000258119        32.118302189348334
-0.1200000000000001       1.330914629247023        5.305081082480116        47.684210822744866
-0.12000000000000013      1.81823563249557         5.567836379502884        37.31876108120652
-0.12000000000000013      1.656033302744108        5.847021228085831        43.802943187885596
-0.12000000000000012      1.9844842111406238       5.845133288072663        50.07665950050576
-0.1200000000000001       1.48641309222424         5.573766217660821        42.47679984976923
-0.12000000000000013      1.1623774441182602       5.572883758097372        46.340417195866706
-0.12000000000000013      0.6747872999177384       5.842410778686836        33.30379589564139
-0.1200000000000001       0.8361339738660083       5.562537539445865        45.18179198803114
-0.12000000000000012      0.843523239449521        6.120000000000003        20.652559113338544
-0.12000000000000012      1.3300181255176518       5.845115626410882        39.380036902817245
-0.12000000000000009      1.4956276277512308       6.120000000000001        35.43815352692909
-0.12000000000000013      1.1695345346890387       6.120000000000003        27.356742196032528
-0.12000000000000013      1.0061481294561572       5.841147568175245        36.61293684176601
-0.12000000000000012      1.0004491729344123       5.296579570828951        47.740216766344815
-0.12000000000000013      2.147927541721785        5.572849770930649        32.47777754440681
-0.1200000000000001       2.309920691799502        5.302334251595859        27.070942820141667
-0.12000000000000012      2.1424000391307345       5.031924604844525        37.68027618695019
-0.1200000000000001       1.9808421533749265       5.296428828879735        35.01805713591673
-0.12000000000000008      2.1478138138756133       6.119999999999999        45.908820832673946
-0.12000000000000009      1.821720720813422        6.12                     40.23536598513538
-0.12000000000000012      1.923774297648273        4.2467669269484585       54.20685997359364
-0.12000000000000013      1.6523086316795887       4.16045755743357         50.275241061859084
-0.12000000000000012      1.8220537237026329       4.530435738298728        49.509444461161145
-0.12000000000000012      1.5564666679203198       4.554818000574009        47.37339023229663
-0.12000000000000013      1.6660415297381233       4.366149481859697        48.97547623908133
-0.1200000000000001       1.4303554671111556       4.310837155267607        45.043482326777465
-0.12000000000000013      1.1684504620293825       5.020973286901303        47.40942704864488
-0.1200000000000001       1.3973899970694015       4.754152166972393        46.94168114541154
-0.12000000000000013      1.3413595530445122       4.543789970071389        44.432564457230484
-0.12000000000000012      1.16235707696446         4.400983762578581        40.18258177138376
-0.12000000000000013      1.1428408122646754       4.671341209628578        42.82712383857069
-0.12000000000000013      0.9018788267368514       4.515268495993571        36.98850186457222
-0.1200000000000001       1.6120358651241524       3.9405315048397807       48.92253072508276
-0.12000000000000013      1.2268038466870281       4.18268472450919         37.65071727116012
-0.12000000000000013      1.405042055102239        4.052216865583976        43.55780137036533
-0.12000000000000013      1.152001992326815        3.9685449637013073       33.38316253610389
-0.12000000000000013      1.3944808583588992       3.8499429198539183       41.47170255617992
-0.12000000000000013      1.6664290824852177       3.5380412494601736       53.432532667171635
-0.12000000000000013      1.4131823943761315       3.346225074503714        43.40366462092413
-0.1200000000000001       1.3897190252688472       3.5966503442299134       41.55431742322613
-0.12000000000000013      1.5640075969828384       3.7495218212408856       48.72353305476892
-0.12000000000000012      1.1399971095921373       3.723641998192947        30.964559506979374
-0.12000000000000012      1.2029189716607145       3.1135973700754116       33.33238035636824
-0.1200000000000001       1.1491839822417447       3.433891145631912        29.929264784649643
-0.12000000000000013      0.8957219524378377       3.5828290026534644       20.957429440151525
-0.12000000000000013      0.3966282525109356       4.215913699114213        52.52430778296716
-0.12000000000000013      0.39050930772113607      3.9038757610729085       52.43810668052458
-0.12000000000000013      0.6422352581889079       3.7393211687465584       29.442090214354895
-0.12000000000000013      0.6423262451009599       3.432425149553981        26.088704472462723
-0.12000000000000013      0.8942996603038709       3.8701671960673565       25.549928353426143
-0.12000000000000013      0.6518905893171097       4.0423975507311285       31.620682509620195
-0.1200000000000001       0.9499748291030394       4.190586477438621        31.64026618512708
-0.12000000000000013      0.6475738523267305       4.347997011862758        35.83474145806979
-0.1200000000000001       0.6415110289963801       4.658211671259704        38.87678852382934
-0.12000000000000013      0.38648359613336264      4.829361947926421        48.88888494884092
-0.1200000000000001       0.39192240808846446      4.520386554835267        51.22283739779885
-0.1200000000000001       0.6737731211829776       5.306126149596933        42.471803913607054
-0.12000000000000013      0.3979938161512554       5.130600893457786        42.81206133143517
-0.12000000000000009      0.8770800343128435       5.080054898405777        44.397730100866355
-0.12000000000000013      0.9051305647506988       4.826151042396733        41.95752524029959
-0.1200000000000001       0.6431903623766431       4.979049949336927        40.754333384006664
-0.12000000000000013      0.3854550537438103       3.2900918406823982       49.48880385857868
-0.12000000000000013      0.9096519872337437       3.276625160677561        18.73996607494036
-0.12000000000000012      0.6501432935433067       3.126096109172954        23.33149783070147
-0.12000000000000012      0.9141433889518439       2.965122250738124        19.50167261388523
-0.12000000000000013      0.39328179537397234      2.9815547575570553       47.79627542236833
-0.12000000000000013      0.642969327060984        2.5148334739293303       26.555809703988235
-0.12000000000000013      0.3911409189176014       2.6765122736799762       46.062115222482284
-0.12000000000000015      0.647070935657805        2.8209544868933127       23.978803680644262
13.633253711424361        -0.12000000000000012     0.17038020875017051      13.285266690027347
13.472651517405458        -0.12000000000000012     -0.12000000000000012     20.092806702985396
13.796948182864103        -0.12000000000000012     -0.12000000000000012     9.634233857844018
13.891142228368995        -0.12000000000000012     0.36087105839448635      9.871105987440716
14.120000000000003        -0.12000000000000013     0.19791861463561655      7.66894374371228
14.120000000000003        -0.12000000000000015     0.5137496270866336       16.375223299497673
13.916740945179848        -0.12000000000000012     0.10299165561893514      4.020877302621702
14.120000000000001        -0.12000000000000012     -0.12000000000000012     3.8326836124262886
13.870017452508543        -0.12000000000000012     4.998939124177765        119.85147412812017
14.119999999999997        -0.12000000000000008     4.851730525395265        92.79614599229181
14.12                     -0.1200000000000001      5.167225102553979        92.50317414160781
13.866102120465147        -0.1200000000000001      3.4526817076351977       139.66673241922322
14.12                     -0.1200000000000001      3.295844918672499        103.54560144528313
14.120000000000001        -0.12000000000000009     3.6046698994294037       101.30732806120626
13.86181460756137         -0.1200000000000001      0.6733300173547218       29.148336217112572
14.12                     -0.1200000000000001      0.8275067455244749       33.33783114406202
13.862753627180329        -0.12000000000000013     0.9851072972660417       50.36000946660357
14.12                     -0.1200000000000001      1.1392035881063758       46.97202769966029
13.284399651594066        -0.12000000000000013     0.15010797210550614      33.50299547075745
13.1471052067239          -0.12000000000000012     -0.12000000000000012     40.169276868038075
13.60111504317378         -0.12000000000000012     0.5260722726643374       25.535720064983668
13.379482969517198        -0.12000000000000012     0.3871508784147628       27.88199116497605
13.87963534295129         -0.1200000000000001      2.5273891229506615       127.84646137482463
14.120000000000001        -0.1200000000000001      2.3738260764792907       86.73977284390982
14.120000000000003        -0.1200000000000001      2.6804942113258314       93.04513090264322
13.88526377621058         -0.12000000000000013     2.215694782803276        117.58379235434643
14.120000000000003        -0.1200000000000001      2.066542666246974        77.54703039844938
12.96156010458153         -0.12000000000000013     0.14721586435618492      57.666713916549526
12.82030870065189         -0.1200000000000001      -0.1200000000000001      55.86033973338843
13.891266225729131        -0.12000000000000013     1.282732009322515        72.43174344112445
14.120000000000005        -0.12000000000000013     1.449240338213651        58.164066017344254
13.87519027681994         -0.12000000000000012     1.9062834363409427       100.06182289143915
14.120000000000005        -0.12000000000000013     1.7583483203088595       66.8328426264501
13.889493430541878        -0.12000000000000012     1.5922567043011793       90.50357013178558
13.653532738795342        -0.12000000000000013     1.1226662259924698       37.18678680279089
13.590831872930998        -0.12000000000000013     0.8250960739051436       31.942946766055417
13.416215761727033        -0.12000000000000013     0.9878681903358948       34.32205870506602
13.140214693413492        -0.12000000000000012     0.41530124683361624      33.500638824385724
13.871527490567022        -0.12000000000000012     4.378648897643897        129.25743279876687
14.120000000000001        -0.1200000000000001      4.2252761371937915       97.39170486974297
14.120000000000001        -0.12000000000000012     4.537749565956693        96.2017736294773
13.876881830148868        -0.12000000000000013     4.691377120252078        130.6604343637952
13.630580935401367        -0.1200000000000001      4.84021873270166         54.07211054896521
13.628532644617923        -0.12000000000000013     5.133435630943757        47.462252324845196
13.631013327635332        -0.1200000000000001      4.536960593254684        61.04196598379326
13.394390814085055        -0.1200000000000001      4.695473133768647        17.64357342478176
13.885206600683198        -0.1200000000000001      3.7594047514245457       141.82731413588132
14.120000000000003        -0.12000000000000012     3.9143030009328132       98.47044419707363
13.882051115159786        -0.12000000000000013     4.065269850550861        139.74088314726342
13.63411483839078         -0.12000000000000012     3.5997392159746098       74.46329597185313
13.632931787030682        -0.12000000000000013     4.228081229181596        68.13318727041211
13.648527468180736        -0.1200000000000001      3.9200902402152895       73.80779979547673
13.407176559585347        -0.1200000000000001      4.097960595513754        28.037703242671938
13.172609682124316        -0.12000000000000013     4.261917997599343        22.45557401734136
13.185656308361938        -0.12000000000000013     3.972235115632338        14.044764154093045
13.396251521527665        -0.12000000000000013     4.3955350359505685       19.984149847608293
13.859203341486431        -0.12000000000000013     5.2888817162649335       98.8933854165032
14.120000000000003        -0.12000000000000015     5.483876350905955        76.77687807279911
13.616862283178097        -0.1200000000000001      5.350893947756196        42.95861585558577
13.813682498803859        -0.12000000000000012     5.619637411521855        65.85746054232989
14.120000000000003        -0.12000000000000013     5.801467054315594        57.63088961958783
13.86978728779223         -0.12000000000000012     5.913469665313861        50.75721582526302
14.119999999999997        -0.12000000000000005     6.120000000000001        51.455585604454356
13.795896416703116        -0.12000000000000013     6.120000000000001        63.01454393726147
13.614713521928227        -0.12000000000000012     5.893266711169985        34.88939617228406
13.473208554920177        -0.12000000000000012     6.120000000000002        34.439295646073106
13.3966155585739          -0.12000000000000012     5.272196784800817        34.89212279371796
13.401636234252937        -0.12000000000000012     4.982258809043887        24.235356416544032
13.448595213495015        -0.12000000000000012     5.576110875836736        43.08010126475717
13.205446539769788        -0.12000000000000012     5.394749844880744        56.088548682526444
13.29809202063551         -0.12000000000000012     5.855338899542108        45.19774442742446
13.151930230617742        -0.12000000000000012     6.120000000000001        31.128468196132776
12.97532720829475         -0.12000000000000013     5.8235295166827665       45.474451149704564
13.1839655426248          -0.1200000000000001      5.629134604165882        55.244990408062414
12.97120873945024         -0.1200000000000001      5.506152206711741        67.48573175174464
13.169207519767184        -0.12000000000000012     5.125112337017047        56.1421830112599
13.175748830409008        -0.12000000000000013     4.84316726424461         44.03536392462848
13.167247777117982        -0.1200000000000001      4.55191209470069         33.359705032494155
12.944346524619693        -0.1200000000000001      4.981510915006108        97.64671209168402
12.945422575614339        -0.12000000000000013     4.413891463821143        57.04876163994754
12.94715642840678         -0.1200000000000001      4.698893218899847        75.13544831451195
13.415227821215105        -0.12000000000000012     3.7984247172884045       32.9119384014374
13.411283232704891        -0.1200000000000001      3.5179779216322284       34.34563168609555
13.598078880133395        -0.12000000000000012     3.2976071757081735       67.62644820007667
13.862658142269282        -0.1200000000000001      3.134700975103843        137.00521413444315
14.120000000000003        -0.12000000000000013     2.9877869910348926       108.06480167790409
13.887201959197439        -0.12000000000000013     2.8340697192742006       135.31046289553123
13.341056322879595        -0.12000000000000013     3.2966099624232195       26.744007515629086
13.296000066747412        -0.1200000000000001      0.7244688880957698       35.83717858020161
13.211758269730566        -0.12000000000000012     0.9592305278062043       35.83338856945406
13.228601635989495        -0.12000000000000013     1.1790071848523431       31.60402373448875
13.081723793487797        -0.12000000000000012     0.856324227220036        36.76836695524411
13.66259689613786         -0.12000000000000012     1.4298780179629134       44.98362669695232
13.634947857787651        -0.12000000000000012     1.750016483438003        50.38468376590816
13.438187869649088        -0.12000000000000013     1.2933783811401716       30.96392341747074
13.414086991292844        -0.12000000000000012     1.6051566699866107       27.921583525436642
13.036967019747784        -0.1200000000000001      1.0598226314027255       33.39959968710941
13.000562057594253        -0.12000000000000013     1.3241376679389376       27.02293072041626
13.197936729392291        -0.12000000000000013     1.461209537893462        24.31574078331445
12.977000060187658        -0.12000000000000012     1.6022126144673043       27.48002640482341
13.191478049288708        -0.12000000000000012     1.7507514176916077       20.984426932583602
12.97521240120368         -0.1200000000000001      1.8882535328026813       27.3072619303101
13.64206500863036         -0.1200000000000001      2.054381363502886        59.361617632251004
13.41027921748011         -0.12000000000000013     1.901792407963301        29.068763535623443
13.642678726533168        -0.12000000000000012     2.358969761141147        65.80567679004194
13.417323770085392        -0.12000000000000013     2.1980631080737916       32.04356410632989
13.191386533645897        -0.12000000000000013     2.039516031580615        18.667657808288894
13.192532114560398        -0.12000000000000013     2.3314213118982527       15.99515092697614
13.646314847211297        -0.12000000000000012     2.9907309979109957       74.73982668103476
13.644040643909262        -0.12000000000000012     2.6694584453355086       71.12010359273928
13.412168461320844        -0.1200000000000001      2.495637289884176        33.996866579865404
13.186253121450635        -0.1200000000000001      2.620988753725533        12.906319519895364
13.415773793039728        -0.1200000000000001      2.796095916877483        36.32936985072555
13.41378622102005         -0.12000000000000012     3.078265811309517        35.72038882894149
13.186833317144602        -0.1200000000000001      2.9022093832328446       10.661655884668575
12.971256955583765        -0.12000000000000013     2.1725328502131314       24.255171931875207
13.168182312456919        -0.12000000000000012     3.171551902727554        10.104888132915512
13.185151369496227        -0.1200000000000001      3.6891236235140914       9.848143317165512
13.1700739070648          -0.12000000000000013     3.4217288901454705       6.924961461211269
12.95648848029247         -0.12000000000000013     3.2969114734900966       17.833701954713103
12.960802450243374        -0.12000000000000012     3.0218887549824487       16.77905131946382
12.968892075797186        -0.12000000000000013     2.4577138326260686       20.433364302304906
12.969776684061095        -0.12000000000000013     2.7372362212150554       17.61608280745078
12.639162454409101        -0.1200000000000001      0.14161676052110206      78.57110432936702
12.494101416960822        -0.12000000000000009     -0.12000000000000009     68.43089831949369
12.818099941201           -0.12000000000000013     0.41140224385977175      39.25525569150335
12.33619915994898         -0.1200000000000001      0.15295618099523567      90.18696884483616
12.169990410509376        -0.1200000000000001      -0.1200000000000001      83.72527067918416
12.497711497843497        -0.12000000000000013     0.45858631464409016      41.09471812288198
12.721932399881663        -0.12000000000000012     0.6684243830921619       32.585778209350316
13.016242439685158        -0.1200000000000001      0.6539198144927678       36.42720118829231
12.8704722810901          -0.12000000000000013     0.8683783485417108       34.78574144171146
12.727142857142859        -0.11999999999999997     4.557142857142859        91.53523593832263
12.730714285714287        -0.11999999999999997     4.275714285714287        65.6236494799932
12.748571428571429        -0.11999999999999995     2.868571428571429        24.87745052139506
12.745000000000001        -0.11999999999999997     3.150000000000001        25.644947277900982
12.953483281468605        -0.1200000000000001      4.130841267369283        42.167982135990215
12.741428571428573        -0.11999999999999998     3.431428571428572        31.434449357612177
12.9589762005583          -0.12000000000000012     3.5692046474247308       24.106542807659377
12.961730531836727        -0.12000000000000013     3.8518371738635366       31.363333560348124
12.734285714285713        -0.11999999999999997     3.994285714285715        50.263274884418024
12.737857142857141        -0.11999999999999997     3.712857142857143        39.13501913270465
12.830359537216946        -0.12000000000000012     6.120000000000002        36.15262392326693
12.72357142857143         -0.11999999999999998     4.838571428571429        138.89273886540533
12.973099110897822        -0.12000000000000012     5.246969550461729        89.88453989201427
12.719999999999999        -0.11999999999999998     5.12                     198.4785343171763
12.800831276699247        -0.12000000000000012     5.372774943628972        89.83523826414012
12.723140597403091        -0.1200000000000001      5.595570567234115        57.181794916957216
12.635967097399535        -0.12000000000000013     5.85291704562614         34.03350910787689
12.505242886168485        -0.12000000000000012     6.120000000000002        37.7218259486885
12.578481296660824        -0.12000000000000013     5.368148557297148        110.52887872941197
12.45153846153846         -0.11999999999999995     5.119999999999999        158.32569722675842
12.31081591566944         -0.1200000000000001      5.3676402780623444       94.82964043385967
12.752142857142857        -0.11999999999999997     2.587142857142857        26.874182299104476
12.770000000000001        -0.11999999999999998     1.18                     29.741977911613425
12.622079448413137        -0.12000000000000012     0.9341719194814362       29.299017082270336
12.495911013041331        -0.1200000000000001      0.7389584386133636       27.373978476397873
12.497692307692308        -0.11999999999999994     1.1799999999999997       47.58524456789048
12.755714285714287        -0.11999999999999998     2.305714285714286        30.84110915195966
12.759285714285715        -0.11999999999999995     2.0242857142857145       35.93663411472327
12.762857142857143        -0.11999999999999997     1.742857142857143        39.33902132015142
12.766428571428573        -0.11999999999999998     1.4614285714285713       36.47429327486041
12.251819452282096        -0.12000000000000012     0.6618829472812354       25.829496042841686
12.16762489950912         -0.12000000000000013     0.4108455142853418       55.59900046208032
12.016647937123883        -0.1200000000000001      0.14508552494642502      117.936834229915
11.847962210175073        -0.1200000000000001      -0.1200000000000001      97.97501852440458
11.690729899754029        -0.12000000000000012     0.13926471901968263      135.25326665835902
11.528003431403784        -0.1200000000000001      -0.1200000000000001      111.1009782156508
11.365901931516854        -0.1200000000000001      0.14576220044526655      148.1474126244825
11.21006144892877         -0.12000000000000013     -0.12000000000000013     128.362720867996
11.848371967306722        -0.12000000000000012     0.4059910999505869       61.929884450361556
11.96471488626531         -0.12000000000000013     0.6490472452877885       25.872997621650352
11.515858223294483        -0.1200000000000001      0.4086129121015606       68.965324550823
11.679366115907104        -0.12000000000000013     0.6615120313580962       25.75002149385736
11.39407498336797         -0.12000000000000012     0.6460455340955339       28.47986856323081
12.345687228652295        -0.12000000000000013     0.9373731287494531       32.054794894939555
12.225384615384614        -0.11999999999999995     1.18                     50.44576861201336
12.084690873893003        -0.12000000000000012     0.9173508574346627       30.61982311565853
11.815464402585846        -0.12000000000000013     0.9161303081718384       26.809921638291414
11.045739928906473        -0.12000000000000013     0.13932773734594253      157.66561199459542
10.89385054101558         -0.12000000000000013     -0.12000000000000013     121.2588108606676
10.730115299512947        -0.12000000000000013     0.138819326483746        164.45558382626436
10.57931177920367         -0.12000000000000012     -0.12000000000000012     124.30214945830083
10.414791846871944        -0.1200000000000001      0.14013639588184384      170.7764552290722
10.266436321063773        -0.1200000000000001      -0.1200000000000001      127.13090380555543
12.453350927049852        -0.1200000000000001      5.61222050810604         57.01209267710402
12.168405296782366        -0.12000000000000013     5.614877068818281        50.35218632619464
12.041564494164598        -0.12000000000000012     5.374096011571458        79.72251957994699
12.306151108641318        -0.12000000000000013     5.863529215974101        26.636400758445877
11.978691493236232        -0.12000000000000012     5.860225699897176        25.524327489519806
12.176461673250703        -0.12000000000000012     6.120000000000003        36.69915484204092
11.87460153118006         -0.1200000000000001      5.613283942821244        46.19473372384859
11.790121604677031        -0.12000000000000013     5.353453548789024        72.9908802170671
12.183076923076925        -0.11999999999999998     5.120000000000003        105.24048617283366
11.914615384615384        -0.12                    5.120000000000002        74.4583356686535
11.646153846153846        -0.12000000000000001     5.12                     64.8483639810528
10.117822432789222        -0.12000000000000013     0.14279035079604582      175.23362125553717
9.95521537092604          -0.12000000000000015     -0.12000000000000015     128.21310583796364
11.653437363858911        -0.1200000000000001      5.81409852224263         29.23980772320726
11.543360910960908        -0.12000000000000012     0.9110200722754951       23.21952004298414
10.88314293530297         -0.1200000000000001      0.4000897827114478       80.94557309172635
11.204201616261903        -0.1200000000000001      0.4066761745556049       75.11403124436202
11.103512778378951        -0.12000000000000013     0.6328944899454048       31.688472921646056
11.264834755827925        -0.12000000000000013     0.9070940513352906       20.052232905613817
11.953076923076923        -0.11999999999999997     1.1799999999999997       45.92837384243119
11.680769230769231        -0.11999999999999997     1.1800000000000002       40.347985534147206
10.583362414298138        -0.12000000000000012     0.39924774761106596      79.4459111508205
10.862673474120918        -0.12000000000000013     0.6875559042504503       21.99097952348116
10.727256557963734        -0.12000000000000012     0.5484709838854688       42.42328369582662
10.577250919039           -0.12000000000000012     0.693966028485447        22.313808831270368
10.383398308472287        -0.1200000000000001      0.5705388514296673       35.68123552795307
10.27604360206914         -0.12000000000000013     0.3764807590904953       88.1730045407257
10.199123449841569        -0.12000000000000012     0.5743898278274281       33.59630388441594
9.973863131650146         -0.1200000000000001      0.41903355531239916      75.50831591017509
10.30705964276787         -0.12000000000000013     0.7640337122943627       13.855254949350106
11.408461538461538        -0.11999999999999995     1.18                     37.77443817621171
10.726427127862433        -0.1200000000000001      0.9389837945550086       24.139312638788102
11.004455491275278        -0.12000000000000012     0.935418249415086        22.957678130814244
11.843976275018415        -0.1200000000000001      6.120000000000002        35.29299606487194
11.509738585944175        -0.12000000000000009     6.120000000000001        36.08247463817469
11.65164352448672         -0.1200000000000001      5.543019132489652        50.51665902318782
11.420218071423122        -0.12000000000000013     5.615694480853397        46.66808858147798
11.513669434735112        -0.12000000000000013     5.350843082231848        69.13040794065783
11.377692307692307        -0.11999999999999997     5.119999999999999        66.35150333393035
11.247069616329275        -0.12000000000000012     5.374957476652713        68.07497396830121
10.446617040651397        -0.12000000000000013     0.9527924672940995       33.652586647018865
9.798689457085098         -0.1200000000000001      0.14282933492380476      170.9892961462493
9.644991782268356         -0.12000000000000012     -0.12000000000000012     132.6512233394383
9.486307236468635         -0.12000000000000013     0.14728372548823473      182.16508438545713
9.334767584506642         -0.1200000000000001      -0.1200000000000001      140.28331310623525
9.648461705268677         -0.1200000000000001      0.4086178549501105       80.64710275078085
11.33063331867625         -0.1200000000000001      5.860274852049299        29.27680202519802
11.175500896869941        -0.1200000000000001      6.12                     36.61459699749849
11.1256012138294          -0.12000000000000013     5.6172350353812215       47.51055940391176
11.005164955551336        -0.1200000000000001      5.863009268549201        31.13087543284387
10.84126320779571         -0.12000000000000012     6.120000000000001        36.93102987576113
11.136153846153848        -0.11999999999999998     1.1800000000000002       40.5941624898069
10.863846153846156        -0.12                    1.1800000000000002       39.639494769371105
10.046088362627229        -0.12000000000000012     0.70461694012274         16.131085916475925
9.894718854478029         -0.1200000000000001      0.938943335544056        66.50925820397578
9.77311291847447          -0.1200000000000001      0.6620781273469836       19.954288970008715
10.181212257019736        -0.12000000000000013     0.9536190966742287       46.288886412086356
10.591538461538462        -0.11999999999999995     1.18                     47.3574584879795
10.31923076923077         -0.11999999999999997     1.18                     60.022022614971696
11.109230769230768        -0.11999999999999997     5.120000000000001        71.8342786462224
10.970553602522362        -0.12000000000000013     5.374078143420064        70.23101046003575
10.83257471832125         -0.1200000000000001      5.603511981598087        51.061617224094796
10.840769230769233        -0.11999999999999998     5.120000000000001        77.42721359938515
10.70012775247118         -0.12000000000000012     5.377560563797157        75.22508732932154
10.662102664566241        -0.12000000000000012     5.863903774144665        31.821861991850113
10.046923076923079        -0.12                    1.18                     86.88846862527332
9.15520229350779          -0.12000000000000013     0.15961011366546451      178.84007491954722
9.024531979354927         -0.12000000000000009     -0.12000000000000009     141.37910225872335
8.854084089610879         -0.12000000000000013     0.16094646048006078      175.86612565908834
8.714284966425346         -0.1200000000000001      -0.1200000000000001      139.43338004458744
9.005388681770524         -0.12000000000000013     0.4672804816226313       58.37157344263539
9.322356530241484         -0.12000000000000015     0.42394031356915113      73.4614384327727
9.49799063624946          -0.12000000000000013     0.6680088922832941       25.733881308468842
9.217498992301644         -0.12000000000000013     0.6767155879085807       31.41042322836424
8.997431599906365         -0.12000000000000013     0.7457379602966053       48.098482876123995
9.125642913455518         -0.12000000000000013     0.931910921889122        92.96633954142413
9.366151691407028         -0.1200000000000001      0.9250111805648742       101.07067766802201
9.631197615190228         -0.12000000000000012     0.9323557880880728       87.55229469747019
9.774615384615384         -0.12                    1.1800000000000002       124.4865047973576
9.502307692307694         -0.11999999999999997     1.1800000000000002       192.35182535858232
9.23                      -0.11999999999999998     1.18                     191.38034018734484
8.864788249726644         -0.1200000000000001      0.9298047359017341       92.51350930392373
8.997623210541864         -0.1200000000000001      1.1072410637203314       122.05367693488692
10.507025518721473        -0.12000000000000012     6.120000000000001        36.82372579331471
10.345018212548778        -0.12000000000000013     5.858750260935045        33.13828894575948
10.172787829647238        -0.1200000000000001      6.120000000000001        37.18475506427634
10.03078842953249         -0.12000000000000012     5.816050211515449        36.97747798571586
9.789918672355277         -0.12000000000000012     5.602474039227033        67.61147411436502
9.673775593433469         -0.12000000000000012     5.854906589867685        32.790647463346424
10.528431859761008        -0.12000000000000013     5.62323526423185         52.39163311630818
10.254606147425934        -0.12000000000000012     5.620761207482699        55.77933630872841
10.042175044295288        -0.12000000000000012     5.542868081222463        66.39147100677799
10.57230769230769         -0.11999999999999997     5.119999999999999        75.29820227490632
9.915847194802353         -0.12000000000000013     5.348554058335251        95.28051902561803
10.424227988955725        -0.12000000000000012     5.382504859109392        78.21697106613438
10.30384615384615         -0.11999999999999994     5.119999999999998        76.48404290911469
10.185278497014409        -0.12000000000000013     5.357626542559532        85.55947189944862
10.035384615384615        -0.11999999999999997     5.12                     89.4626978504978
9.766923076923078         -0.11999999999999997     5.120000000000001        115.84849697268159
9.641041890766587         -0.12000000000000012     5.3651671575075115       112.24707907556638
9.498461538461537         -0.11999999999999995     5.120000000000001        172.97266632433252
9.490353356945697         -0.12000000000000013     5.609231405046912        75.35334813888151
9.838550140573            -0.1200000000000001      6.120000000000001        38.880817070569805
9.504312451498764         -0.12000000000000008     6.12                     40.60756949935216
8.548820112571025         -0.12000000000000012     0.15202402751047156      171.69923257969558
8.404026283744223         -0.12000000000000009     -0.12000000000000009     144.95247788252337
8.689108301245826         -0.12000000000000012     0.4291273815719101       67.49441936736416
8.227338011723335         -0.12000000000000013     0.14721302843771975      167.2605250161478
8.093747516940837         -0.12000000000000008     -0.12000000000000008     125.7540108702774
8.37324988974296          -0.12000000000000013     0.41542249317033764      71.55762335064531
8.77                      -0.11999999999999998     1.18                     143.6856033137754
8.766148598186355         -0.1200000000000001      0.6671082018653183       27.832283140313717
8.616941455227064         -0.1200000000000001      0.9279304165845059       89.74907111736756
8.502238111434854         -0.12000000000000013     0.6530931789945272       22.817902894200625
8.213452510957483         -0.1200000000000001      0.669147487380332        19.03630070010739
8.356695989254206         -0.12000000000000013     0.9196473043150865       75.78335201395578
7.905326496818439         -0.12000000000000013     0.13539855227609443      160.6397810721345
7.783444645646957         -0.1200000000000001      -0.1200000000000001      116.05511918164474
7.606573860260448         -0.12000000000000013     0.13311308929902327      151.70135886239495
7.473117667995206         -0.12000000000000012     -0.12000000000000012     107.6661086834202
7.002066090190191         -0.12000000000000012     0.1368490963231636       129.83199972010368
6.852390659790561         -0.12000000000000013     -0.12000000000000013     96.10815841820994
7.162766582105568         -0.12000000000000012     -0.12000000000000012     99.32944219850106
6.688100857160508         -0.1200000000000001      0.14303023174556645      132.40452539083907
6.541986289902955         -0.12000000000000013     -0.12000000000000013     96.20075625644118
6.393245786697759         -0.12000000000000012     0.1389591339486097       130.282663454552
6.231553014590093         -0.12000000000000013     -0.12000000000000013     96.34536616284457
8.99878371615517          -0.1200000000000001      1.3331184270823362       89.9924708904062
9.229999999999999         -0.11999999999999997     1.4614285714285709       81.24526009131385
8.998050811711371         -0.12000000000000012     1.60475436512636         54.96026988737075
9.229999999999999         -0.11999999999999998     1.7428571428571427       46.439815286288216
8.995676364852175         -0.12000000000000012     1.882740753359044        33.629011710919336
9.23                      -0.11999999999999997     2.024285714285714        32.16156409160342
8.766428571428573         -0.11999999999999997     1.4614285714285713       43.5613770910916
8.762857142857143         -0.12                    1.742857142857143        27.07592235397246
8.993282559078986         -0.12000000000000012     2.1631700470132222       23.368558860073932
9.230000000000002         -0.11999999999999998     2.3057142857142856       21.155032434741198
8.991461668814075         -0.12000000000000013     2.443718941969349        16.36708220349227
9.230000000000004         -0.12                    2.587142857142858        14.277761070168273
8.759285714285715         -0.11999999999999998     2.0242857142857145       17.312985343341428
9.29701900465566          -0.12000000000000012     5.8577685146153335       31.85634912310388
9.17007476242453          -0.12000000000000012     6.120000000000001        40.71844509210864
9.36318160812534          -0.12000000000000013     5.401405370253955        119.25568307974827
9.23                      -0.11999999999999998     5.12                     166.1229055434953
9.203594622432242         -0.1200000000000001      5.639405651703335        68.16256449147183
8.979191374070053         -0.1200000000000001      5.823806138329083        34.966625580505905
8.995468072124611         -0.1200000000000001      5.577558897426071        77.0296030799829
8.835837073350294         -0.12000000000000009     6.12                     39.30588468932229
8.989967873393354         -0.12000000000000012     2.7248313558079453       13.139145179591914
9.230000000000002         -0.11999999999999997     2.8685714285714283       10.228739986487339
8.987317991457825         -0.12000000000000013     3.006403359681434        11.195843427693568
9.23                      -0.11999999999999997     3.1499999999999995       8.016897304895272
8.986516957726005         -0.1200000000000001      3.2907142857142846       11.148864273760564
9.23                      -0.11999999999999998     3.431428571428572        8.642703787736197
8.986516957726005         -0.12000000000000012     3.572142857142859        12.332021648483796
9.230000000000002         -0.11999999999999997     3.7128571428571435       12.918320485476846
8.981237656560136         -0.12000000000000013     3.8528514261775957       15.025382378382508
9.23                      -0.11999999999999995     3.9942857142857138       19.396089437453842
8.977251373587908         -0.12000000000000012     4.134418696040436        23.220647729939984
9.229999999999999         -0.11999999999999997     4.275714285714285        28.999862845779386
8.974257769512553         -0.1200000000000001      4.415583080081655        33.116049921971495
9.229999999999999         -0.11999999999999995     4.557142857142856        39.54119916662103
8.969951164218552         -0.12000000000000013     4.696339792285468        48.94655696601862
9.230000000000002         -0.11999999999999998     4.838571428571429        49.573850708024736
8.964917567704621         -0.1200000000000001      4.975689962483605        90.67575684250579
8.719999999999999         -0.11999999999999998     5.12                     173.08462033558726
8.72357142857143          -0.11999999999999998     4.83857142857143         50.38239048084171
8.954260304730411         -0.1200000000000001      5.2339723701692495       134.14304974250027
9.108468254010939         -0.12000000000000012     5.407484485146655        112.74300444425906
8.92736062330294          -0.1200000000000001      5.435159906464276        109.60567079141765
8.094027784857502         -0.12000000000000013     0.9324498363560667       61.050889288036615
8.033782900604168         -0.12000000000000013     0.4229348473088158       65.83435441216945
7.953076923076925         -0.12000000000000012     0.6957848033924612       14.205538328569936
7.806902337952303         -0.1200000000000001      0.555071272511138        30.240065957671526
7.699328551412032         -0.12000000000000013     0.7295677071299528       14.685119797870527
7.828950417483238         -0.12000000000000012     0.9356851073644024       47.086771120927914
7.748154962503068         -0.12000000000000013     0.3498484027880879       82.44112549556708
7.644042083738135         -0.12000000000000012     0.5550901030904798       33.94809785878979
7.461077313845786         -0.1200000000000001      0.40772038937802935      73.43841308962466
7.305324469148122         -0.1200000000000001      0.13474520887432562      140.82594467597673
7.155872734092381         -0.12000000000000012     0.40993821460689517      71.17335346818177
7.300852774907303         -0.1200000000000001      0.5609944656479791       36.56230899026933
7.436263013265015         -0.12000000000000012     0.7001977360539735       17.397179476091058
7.562476194526639         -0.12000000000000013     0.9417771533985915       36.04424690017034
8.497692307692306         -0.11999999999999997     1.18                     166.12205202295502
8.225384615384613         -0.11999999999999997     1.1800000000000002       109.44597062883764
6.855026838572893         -0.12000000000000012     0.3982654915969001       70.08879841777814
7.000738539365183         -0.1200000000000001      0.5538659026751888       33.93165831397642
7.147495572995299         -0.12000000000000012     0.7100100437419246       18.277944189522866
7.273722328909505         -0.12000000000000012     0.9390117975101135       26.003310400907683
5.766222962429964         -0.12000000000000012     0.14353709764790218      126.04237943467785
5.610599736920963         -0.12000000000000015     -0.12000000000000015     105.02632476867494
5.921090831160233         -0.12000000000000013     -0.12000000000000013     96.58883553861438
6.076262021909492         -0.12000000000000013     0.14422945580669752      127.17829840971025
6.995077105114368         -0.12000000000000013     0.9461022523054039       27.989921800111286
6.84958885873023          -0.12000000000000013     0.695435045913968        18.245249680538794
6.551313750725779         -0.12000000000000012     0.3748804407165203       68.42773766382406
6.656939513042453         -0.12000000000000012     0.563328576857266        32.26821257074029
6.235091447769905         -0.12000000000000012     0.4147191337994121       58.94549310580261
5.917700619589813         -0.12000000000000012     0.3986483034721058       58.23945359352941
5.606446930788531         -0.12000000000000013     0.40517472919608677      54.897324800638536
6.467194924112935         -0.12000000000000012     0.5767495711812625       26.161812933912103
6.574353998134211         -0.12000000000000013     0.7485199442644539       15.491629173170969
6.046291823833135         -0.12000000000000012     0.667815127848578        15.731955513505481
6.310761894554337         -0.1200000000000001      0.7149926255208368       15.090714558360323
0.10355210134025904       -0.12000000000000012     0.08347642086608344      8.046943701555687
-0.12000000000000012      -0.12000000000000012     -0.12000000000000012     6.156684278037056
0.2030518171358261        -0.12000000000000015     -0.12000000000000015     8.523584759640695
-0.12000000000000013      -0.12000000000000013     0.19792401196931522      12.723709917275272
8.755714285714284         -0.11999999999999997     2.305714285714286        12.51243773437546
8.752142857142854         -0.11999999999999994     2.5871428571428567       8.190978140564818
7.953076923076924         -0.11999999999999998     1.18                     79.74641723913314
7.680769230769233         -0.11999999999999997     1.1800000000000002       59.22268632940379
8.745                     -0.11999999999999997     3.150000000000001        9.104263109261062
8.748571428571429         -0.11999999999999995     2.868571428571429        8.623549277439269
8.741428571428571         -0.11999999999999998     3.431428571428572        9.534201959662576
8.737857142857141         -0.11999999999999997     3.7128571428571426       10.723014262298767
8.783864293405495         -0.12000000000000012     5.352814362942208        122.19731345446375
8.653219353861894         -0.12000000000000012     5.861915762978711        31.20118217950386
8.75367152707876          -0.1200000000000001      5.602616269936194        76.63071755191706
8.57567629435863          -0.1200000000000001      5.369049274034598        130.21340449506252
8.460403746020544         -0.12000000000000013     5.609946068763673        75.779039603287
8.309312239526701         -0.12000000000000012     5.864729549403287        33.045650329169185
8.501599384276059         -0.12000000000000009     6.119999999999999        36.57092309018988
8.167361695201826         -0.1200000000000001      6.12                     32.96137939679039
8.31619907784001          -0.12000000000000013     5.370201046073955        112.57203449140549
8.175561863736384         -0.12000000000000013     5.611647697417643        70.038500156666
7.969080070767459         -0.12000000000000013     5.861152114213228        34.94129133158078
7.833124006127595         -0.1200000000000001      6.120000000000001        30.782442812710823
7.646976197600499         -0.12000000000000012     5.814123258034318        40.343292191002156
7.873808183631343         -0.12000000000000013     5.615732369933513        63.3512119147339
8.04264254601152          -0.12000000000000013     5.3752982948774575       95.89014689620525
8.734285714285713         -0.11999999999999997     3.9942857142857147       14.711796873161754
8.730714285714285         -0.11999999999999997     4.275714285714287        17.762609850981335
8.727142857142857         -0.11999999999999997     4.557142857142859        31.607882764883694
8.45153846153846          -0.11999999999999993     5.119999999999998        168.18386702261031
7.646684178943662         -0.12000000000000012     5.544707695323991        65.4102613285319
7.78614737090817          -0.12000000000000012     5.353705745990975        88.15678244610554
7.5098434114582275        -0.12000000000000013     5.351363079249075        82.67384814626813
8.183076923076925         -0.11999999999999998     5.12                     116.95418862545459
7.408461538461539         -0.11999999999999997     1.1800000000000002       52.79523712091001
7.136153846153848         -0.12                    1.18                     53.97285900586536
5.451308802822649         -0.1200000000000001      0.1466234604007881       122.75968636270322
5.300002739285706         -0.1200000000000001      -0.1200000000000001      95.97589569819716
5.126858255146518         -0.1200000000000001      0.1507687778945006       119.44160478087808
4.989128805297756         -0.1200000000000001      -0.1200000000000001      92.95788320024688
5.299390802876733         -0.12000000000000015     0.41336407362612304      52.26650920399971
6.716877349706498         -0.1200000000000001      0.9502997104998541       29.888784111936037
6.863846153846154         -0.12                    1.1800000000000002       47.03487766810062
6.591538461538462         -0.11999999999999997     1.1800000000000002       46.556166652699915
5.483558013318262         -0.12000000000000012     0.6489895678399815       16.591413123687627
5.769572444615439         -0.1200000000000001      0.6573220348997795       15.865523808585309
5.632468437722332         -0.1200000000000001      0.9155168718302018       50.57969129632871
5.9027647575493125        -0.12000000000000012     0.9263953239719583       44.45942796355971
6.451907257947733         -0.1200000000000001      0.9515169438179871       32.76092400606612
6.319230769230771         -0.12000000000000001     1.18                     50.51001318371459
6.166041620432198         -0.12000000000000012     0.9324422638192031       37.385280758028095
0.37195898091373514       -0.12000000000000013     0.1087989786311819       4.940719700753545
0.5273484825944336        -0.12000000000000012     -0.12000000000000012     11.215973801072863
0.16759250719013113       -0.12000000000000012     0.3679452553384324       7.015167891517876
-0.12000000000000012      -0.12000000000000012     0.51376031614078         19.30100614599953
0.15064216004918163       -0.12000000000000013     0.7082478830193314       16.911287457184997
-0.1200000000000001       -0.1200000000000001      0.8275226218402133       26.374046758740334
6.640589281706296         -0.1200000000000001      5.861035563621548        35.74670958939053
6.496173249830655         -0.12000000000000013     6.120000000000002        26.893010476290957
6.323831205633901         -0.12000000000000012     5.8223207187480135       37.51879537316587
7.416167006745984         -0.1200000000000001      5.614500659412075        58.27278796294595
7.24252841487503          -0.12000000000000013     5.3732957888956285       76.72801772764973
7.118082942143018         -0.12000000000000013     5.615853617071547        55.8334779790625
7.32280685587307          -0.1200000000000001      5.863747728349626        36.037283351502346
7.498886317053358         -0.1200000000000001      6.12                     30.30437144591519
6.978820484821218         -0.1200000000000001      5.864396544977039        37.23386217206944
7.1646486279791235        -0.12000000000000009     6.120000000000001        29.989765755432874
6.830410938904889         -0.12000000000000012     6.119999999999999        28.454278236971373
7.914615384615382         -0.11999999999999994     5.119999999999999        92.093553796801
7.646153846153844         -0.11999999999999994     5.119999999999999        81.16852367907869
7.377692307692306         -0.11999999999999997     5.119999999999999        75.65005376219356
6.830421042203664         -0.12000000000000013     5.618250025382139        54.302286119990264
7.109230769230768         -0.11999999999999997     5.12                     70.84872778838324
6.975738576580665         -0.12000000000000013     5.373555749813599        72.7295672885037
0.6828367757618776        -0.1200000000000001      0.11821297597065737      6.090901174319977
0.852894793276046         -0.12000000000000013     -0.12000000000000013     15.194935911360199
0.1268949931025192        -0.12000000000000012     0.9836161247072274       29.80447029925672
-0.12000000000000012      -0.12000000000000012     1.1392245483684753       31.01523720040314
4.181363709537756         -0.1200000000000001      0.12826889432950084      104.36129683974457
4.0548007643389035        -0.12000000000000012     -0.12000000000000012     73.31340699072472
4.366530428966937         -0.12000000000000009     -0.12000000000000009     82.70981772378288
4.497778270778876         -0.12000000000000012     0.14107965163251845      114.58993200684567
4.677971454652875         -0.12000000000000008     -0.12000000000000008     90.30670404222475
4.824435938202288         -0.12000000000000013     0.16040486142200083      114.55344726807613
4.987987078856163         -0.12000000000000012     0.4647164229470727       37.16256325315781
4.660672375234269         -0.12000000000000012     0.4254940929404565       45.55184770594673
4.304232204518722         -0.12000000000000013     0.4183379988762969       45.61234224078477
5.2082606255737           -0.12000000000000012     0.6655080457114435       24.107400559267493
5.366542255021762         -0.12000000000000012     0.9175061361152582       52.121202036153626
4.98824398669207          -0.1200000000000001      0.7415696227773656       34.00298627637385
5.124439628802942         -0.12000000000000012     0.9293571487796086       48.676379835678695
5.23                      -0.11999999999999998     1.18                     85.70107332746686
4.8616257219212144        -0.12000000000000013     0.9303228163016857       69.56866697145381
4.997188741783267         -0.12000000000000013     1.1083523002504996       77.87639981030142
0.10929110411345369       -0.12000000000000012     5.6348862550131855       50.10944459385576
-0.12000000000000013      -0.12000000000000013     5.801461673488231        34.01483908951119
-0.12000000000000012      -0.12000000000000012     5.483865636897814        46.14993453318581
3.2469234811956644        -0.12000000000000012     0.11568138141283628      90.74126404595923
3.111583068279553         -0.1200000000000001      -0.1200000000000001      61.09863070736747
3.4276121304078804        -0.1200000000000001      -0.1200000000000001      65.93410660349129
3.576327053547894         -0.12000000000000013     0.11144791347748602      98.11083305133333
3.7420152406170035        -0.12000000000000009     -0.12000000000000009     69.42153691987855
3.8761503042275383        -0.12000000000000012     0.10139341743949778      105.58154062414417
3.705392208008675         -0.12000000000000013     0.32023824471662254      54.34223236026679
3.4132498417917985        -0.12000000000000012     0.3731431275029504       47.81332147450845
6.046923076923078         -0.12                    1.1799999999999997       62.5933576707473
5.774615384615385         -0.11999999999999997     1.18                     80.36813744566359
5.502307692307692         -0.11999999999999994     1.1800000000000002       108.091009686351
0.511733857885431         -0.12000000000000012     0.3758741974269716       7.070491168074478
0.4329743475537238        -0.12000000000000012     0.8649849260054313       15.025133906684987
0.38071284365344255       -0.12000000000000012     0.5956544991828758       9.502299880509568
0.09155287314669125       -0.1200000000000001      1.2916327748121323       44.316786540633224
-0.1200000000000001       -0.1200000000000001      1.449264042001913        36.09376717889469
0.08424957212460579       -0.1200000000000001      5.898822514083715        34.03993028218649
-0.12000000000000005      -0.12000000000000005     6.120000000000001        32.24562246981109
0.2038709053957503        -0.12000000000000016     6.120000000000004        43.132549015125676
6.5492777425344615        -0.12000000000000012     5.624532220982231        53.676312594388776
6.33851204546943          -0.12000000000000012     5.56190620442671         57.753215963643036
6.169031604048244         -0.12000000000000012     5.625710879192791        54.82087052256024
6.702496534719648         -0.12000000000000013     5.377140535940871        72.13566820220217
6.16467232450582          -0.12000000000000012     5.386134204135801        77.64906534995104
6.456427763437528         -0.12000000000000013     5.364945164928014        73.99118259396954
6.161935560756414         -0.12000000000000012     6.119999999999999        24.979955870286208
5.996076980376037         -0.12000000000000015     5.83118309390289         35.206250679212076
5.827697871682178         -0.1200000000000001      6.120000000000001        23.89132221378374
5.994302837577858         -0.12000000000000013     5.558018815600144        61.75953240170387
5.66185267753817          -0.1200000000000001      5.861368030583581        29.51195045666692
5.768425216520259         -0.1200000000000001      5.618573011744359        60.15408590632111
5.493460182607938         -0.12000000000000009     6.119999999999999        25.06922141973429
6.303846153846156         -0.11999999999999998     5.120000000000001        69.2387098692716
6.572307692307692         -0.11999999999999997     5.120000000000001        69.61003607353358
6.840769230769229         -0.11999999999999994     5.12                     71.63425078490121
0.09746185708465464       -0.1200000000000001      3.1270469121772786       96.10614462296515
-0.12000000000000012      -0.12000000000000012     3.2958066894684768       66.36520984193315
-0.12000000000000015      -0.12000000000000015     2.987756064838996        68.0399640826964
0.1032207560583564        -0.12000000000000013     2.5106852254530323       88.52433183771171
-0.12000000000000013      -0.12000000000000013     2.6804760142063877       61.3147540770776
-0.12000000000000009      -0.12000000000000009     2.373825106315561        56.5459006190307
0.09705355164475116       -0.1200000000000001      2.82279596302072         94.28296920592567
1.0291322669903005        -0.12000000000000015     0.15902929254166343      16.196833890281713
1.179691782156723         -0.12000000000000013     -0.12000000000000013     21.32489851843439
0.875794927770709         -0.12000000000000012     0.4001174181524042       13.533561445088367
1.3504733287604154        -0.1200000000000001      0.1420716316122987       28.720643542727714
1.5060764989405027        -0.12000000000000016     -0.12000000000000016     27.594657142302708
2.943540907796235         -0.12000000000000012     0.10169197477360886      82.51288558551339
2.793919645537668         -0.1200000000000001      -0.1200000000000001      60.77448474158228
2.644278337877788         -0.12000000000000013     0.12758850241712905      74.5547519887725
2.4745928492750653        -0.12000000000000009     -0.12000000000000009     52.83861475520937
2.8012225233100736        -0.12000000000000012     0.3290671438476078       43.79689085353075
3.121629207544104         -0.12000000000000012     0.32640573969388187      45.8528286386962
2.325336964923137         -0.12000000000000012     0.14957892924037042      63.88891274617627
2.1535173576491977        -0.1200000000000001      -0.1200000000000001      46.13287009579127
1.6781332349197309        -0.12000000000000012     0.14454696029910769      39.714740278675215
1.8306817903393902        -0.12000000000000013     -0.12000000000000013     35.24807554543179
2.003199463326228         -0.12000000000000012     0.13985402551039522      51.67535968278161
2.516775338850106         -0.12000000000000012     0.4128155990427722       36.56466871121696
2.191886889390892         -0.1200000000000001      0.4039057033109438       33.447132613194476
0.10539992370309043       -0.12000000000000012     1.6024785601542098       57.60118680090468
-0.12000000000000013      -0.12000000000000013     1.758369276711433        42.33145755988889
0.10265691057706555       -0.12000000000000012     1.9065011928626463       67.01213542320293
-0.1200000000000001       -0.1200000000000001      2.066555387144131        50.0232528934362
0.10050751385527255       -0.12000000000000012     2.210052639965197        79.94576953347452
0.3182848644084545        -0.12000000000000012     1.1482484162529372       23.856229238438743
0.5570543166519717        -0.12000000000000012     1.0980310648632825       20.767547091394974
0.31753270483361773       -0.12000000000000013     1.452266916425666        32.397104516065326
0.32311446476726974       -0.12000000000000012     1.7514378893437352       39.81860046764344
0.5308626278147008        -0.12000000000000012     1.3269881509609576       24.50155904410521
0.5495012591387616        -0.1200000000000001      1.6050682297954415       27.25708901602566
0.6784289114068289        -0.12000000000000012     0.6676846185322312       15.051018502548512
0.9749565868362353        -0.1200000000000001      0.6618691387321526       18.966522930195584
0.8822184997711837        -0.12000000000000012     0.8531286275515275       21.11008960813262
0.7481113538629731        -0.1200000000000001      1.1887678331789169       24.220076650476916
0.699880021158501         -0.12000000000000013     0.9496032934621919       20.24445637109174
0.9249725947070168        -0.12000000000000012     1.0663522193628772       25.35753534210909
1.0973425543655855        -0.12000000000000013     0.8887241098635182       26.06722650572625
1.851006924160162         -0.12000000000000013     0.4126055126172766       28.157226645654486
1.5345528013245446        -0.12000000000000012     0.4169152775246559       23.893617172948268
4.0246093800280445        -0.12000000000000013     0.3337979531665196       52.92100114909758
4.0643130714571685        -0.1200000000000001      0.5469828839612082       22.129188009959666
4.22552818429596          -0.12000000000000013     0.7000290758109802       18.048851435477484
3.9748901731710897        -0.12000000000000013     0.7327809422820977       13.1373093538877
4.753275167428077         -0.12000000000000012     0.6696361610039271       22.18677082885995
4.48103439306237          -0.12000000000000012     0.6719670996333313       22.061693559725086
4.616933770472184         -0.12000000000000013     0.9328918326130011       73.03432840828368
4.9989194666171946        -0.12000000000000013     1.3336534125503863       58.998435483395184
5.23                      -0.11999999999999997     1.4614285714285713       22.01588021250065
4.77                      -0.11999999999999998     1.18                     136.470913890384
0.972783900106684         -0.12000000000000012     1.3334217308692693       28.328512991941846
0.10284824961247872       -0.12000000000000012     4.70363825996936         84.17334887322961
-0.12000000000000006      -0.12000000000000006     4.851709265390372        56.313457370103
-0.12000000000000009      -0.12000000000000009     4.537723107550438        59.36820141262536
0.11323710860335928       -0.12000000000000012     5.322262822777874        65.36299416004306
-0.12000000000000012      -0.12000000000000012     5.167209102776774        55.31573802067669
0.1090130176849544        -0.12000000000000012     5.008482894189903        77.45803771590242
0.3636248369162759        -0.1200000000000001      5.835760623527448        14.81503835963635
0.34454676240596255       -0.12000000000000012     5.4853824914791875       21.56020070842077
0.5258576480686799        -0.12000000000000013     6.120000000000001        22.312238056481757
0.5856833474853745        -0.12000000000000009     5.609416731600736        16.198295677251558
5.299930317143243         -0.1200000000000001      5.864988597099211        27.809127236271706
5.159222493533703         -0.1200000000000001      6.120000000000001        25.799320173889424
2.982283082688892         -0.12000000000000012     0.5325569980358806       29.197847540776127
3.845324334509514         -0.12000000000000013     0.5320653440206442       27.521839619751308
3.620493481538386         -0.12000000000000012     0.5341626725002034       26.88461516656696
3.406377778856252         -0.12000000000000012     0.6922479299182028       13.498914638742836
3.194449769080306         -0.12000000000000012     0.5361003516953713       29.95409945006856
0.11730171971744685       -0.1200000000000001      4.385725092078741        87.67540397034328
-0.12000000000000013      -0.12000000000000013     4.225244556064012        60.278709093085375
0.11482489570228906       -0.12000000000000013     3.4538178049565684       96.99200329668135
-0.12000000000000009      -0.12000000000000009     3.604629820482633        65.86813236368322
0.3751444839381608        -0.12000000000000013     3.2935560646590822       51.71191835757178
0.11103657154034727       -0.12000000000000013     4.072828968369965        89.10017633632697
-0.12000000000000012      -0.12000000000000012     3.9142663721504656       63.28777597899444
0.09997245546199436       -0.1200000000000001      3.7618319298885656       95.81835920601134
0.3258323731379791        -0.12000000000000013     3.6224535638932016       57.97934942133467
0.3466477614761685        -0.12000000000000012     3.924674046502764        53.38440860127583
0.3429633726408795        -0.12000000000000012     4.237423928236503        50.227679283536624
0.3485010084723644        -0.12000000000000012     4.54467985550351         43.310575666328866
5.8782585057532195        -0.12000000000000012     5.358412564212275        87.71825467232281
5.631441088990771         -0.12000000000000015     5.371651379627245        99.21458980553753
5.47824808599845          -0.1200000000000001      5.619041640519093        62.96186765875592
5.360795298188791         -0.12000000000000012     5.400869339223926        103.04224870781555
6.035384615384615         -0.11999999999999997     5.119999999999999        77.32340714505081
5.766923076923078         -0.11999999999999998     5.120000000000002        100.75922752563667
5.498461538461539         -0.11999999999999997     5.120000000000002        152.72938033864497
5.205029183789811         -0.1200000000000001      5.646025498933324        58.5783483641658
4.99746434593343          -0.12000000000000012     1.6057266171590898       34.90973791932916
5.23                      -0.11999999999999998     1.7428571428571429       16.9900545640043
0.3209134180046487        -0.12000000000000013     2.047114138087695        47.09395502462061
0.3168137365401986        -0.12000000000000012     2.3461864554412393       52.49391367415938
0.311733753889359         -0.12000000000000012     2.9587609210227086       59.32246448464355
0.5681350683904983        -0.12000000000000012     3.055487841384698        32.33206149337348
0.33626292229123256       -0.12000000000000012     2.6549547599065737       54.101280838604104
0.5538668971230158        -0.12000000000000013     2.478192846798511        33.32282315200367
0.5509998426885896        -0.12000000000000013     2.769640918030939        31.66826925260988
1.2134036962688781        -0.12000000000000012     0.45667621794348856      18.96636695890701
1.4345087537693642        -0.12000000000000012     0.6604224839047771       23.207544613311125
1.2103906863894933        -0.12000000000000015     0.7283063549357375       23.12722246706887
2.7584054527401594        -0.12000000000000012     0.5433158598155506       27.656030919702005
1.7283195478779356        -0.12000000000000012     0.6571432191473261       22.18165645510202
2.0357117869266212        -0.12000000000000012     0.6700068900698227       20.61558993939221
2.5898753985129623        -0.12000000000000013     0.7006495207027531       17.588706896240414
2.3218336004370355        -0.12000000000000012     0.6606768718707877       19.770668488823908
0.7630806949865625        -0.12000000000000012     1.4650072023341603       24.911201623264514
0.7678654581861013        -0.12000000000000013     1.739263252357848        22.896308730241405
0.9865169577260057        -0.1200000000000001      1.6021428571428573       20.92482209848081
0.545091758964444         -0.12000000000000012     2.182058444375568        31.803672626143594
0.5457131197467866        -0.12000000000000012     1.8918700406397073       29.748596719973346
0.768231087326001         -0.1200000000000001      2.0246358420327724       21.120633259502284
1.23                      -0.11999999999999998     1.18                     46.125661941612385
1.3558297823298215        -0.12000000000000012     0.935643281100211        27.181110102713784
1.6091583042941011        -0.12000000000000013     0.9086343737019056       19.914056870212235
3.1320928923869684        -0.12000000000000012     0.735385807015561        13.415415452331194
3.6803744708479416        -0.12000000000000012     0.7296814041043566       13.796116562957984
3.819608079929019         -0.12000000000000012     0.9593267843997682       28.51117506262059
3.541908037584103         -0.12000000000000012     0.9392653118411247       19.15082084147859
3.2694760347582523        -0.12000000000000012     0.939733278064924        13.946486267614945
4.362144948633947         -0.12000000000000012     0.9353655192584942       59.05884459726774
4.098404260866035         -0.12000000000000012     0.9380285830257629       41.50628766485255
4.995553436783801         -0.12000000000000009     1.8827264542490594       21.65753932818696
5.23                      -0.11999999999999997     2.024285714285714        10.953628746594562
4.993630292984757         -0.1200000000000001      2.164553051360122        13.000984683577222
5.230000000000001         -0.12                    2.305714285714286        5.971277400050922
1.900135665319175         -0.1200000000000001      0.9120430325877303       16.61218968049609
2.181058038278704         -0.12000000000000013     0.9242187148147784       14.792624089319943
2.441912490660271         -0.12000000000000013     0.9335238885862904       12.922335471024596
4.225384615384615         -0.11999999999999995     1.18                     77.56065701456428
4.497692307692305         -0.11999999999999998     1.18                     129.58728074642934
4.76642857142857          -0.11999999999999997     1.4614285714285713       51.66541295537496
0.7799557897232695        -0.1200000000000001      2.314485729336764        19.206302615859453
0.7787971082258944        -0.12000000000000013     2.5990189490050875       18.59886348880878
1.2299999999999995        -0.11999999999999997     1.4614285714285713       21.367727776521892
1.5023076923076921        -0.11999999999999994     1.1800000000000002       18.066009376917194
0.9865169577260039        -0.12000000000000012     1.8835714285714278       16.803184851475446
1.7746153846153845        -0.11999999999999997     1.1800000000000002       14.652640242127474
0.6413192817916382        -0.12000000000000015     3.2864912839250207       28.154657784622884
0.5767410843112883        -0.12000000000000015     3.523862291549269        31.008362331004815
0.8068196151985635        -0.12000000000000013     3.160316446765451        14.111009575727175
0.3482259666851144        -0.12000000000000015     5.170037884404119        27.978894683578783
0.3282944316331148        -0.1200000000000001      4.861613873433562        38.95571258553168
0.570653029322868         -0.12000000000000013     3.8035971658252024       29.463804273511823
0.5778878436743236        -0.1200000000000001      4.1028080548210895       25.21825226318421
0.570272248634395         -0.12000000000000015     4.401497209981522        21.207252697842716
0.5849928251654283        -0.1200000000000001      4.7045723889348          14.099633743513486
0.5579191960580486        -0.12000000000000013     5.010658141037259        10.78428995623351
0.7075017213635507        -0.12000000000000013     5.845502690288674        18.885022418061816
0.6400544646688784        -0.12000000000000012     5.335592887556458        13.793630151441928
0.8459711893898837        -0.12000000000000013     6.120000000000002        13.524738872368415
1.0112029993588667        -0.12000000000000013     5.8495732218509655       20.176499775840032
1.1662350857816581        -0.12000000000000013     6.120000000000002        11.39312410579006
0.8663730757537133        -0.12000000000000012     5.557725337871066        26.562209803087146
0.8837690361452695        -0.12000000000000012     5.307668456643067        29.11302810184108
4.982330086515172         -0.12000000000000013     5.836406257883936        31.26542279407788
4.824984804459464         -0.1200000000000001      6.12                     26.497616899452492
4.995390911195735         -0.12000000000000012     5.58387042912423         58.50660884865662
4.649404556619905         -0.1200000000000001      5.863646495714457        29.557690293354288
4.490747115385227         -0.12000000000000012     6.120000000000001        26.725219702126044
2.842687718818113         -0.12000000000000012     0.7331677376687571       15.134279221440982
2.7205571445043026        -0.12000000000000012     0.9379178056830495       11.232406307933516
2.9954235992058673        -0.12000000000000013     0.9562071561850319       10.456786505279494
1.005119270871321         -0.12000000000000012     2.163108296578109        13.312150876873234
5.113414236049328         -0.12000000000000013     5.404594163752979        91.70809195773934
5.23                      -0.11999999999999998     5.12                     142.752234458107
4.9180962898530876        -0.12000000000000012     5.4362715783690385       77.50929216177815
4.762857142857142         -0.12                    1.742857142857143        26.239956798165398
4.759285714285713         -0.11999999999999995     2.0242857142857145       20.83925479412513
4.992693194011891         -0.12000000000000012     2.4454332045547322       8.961944499543472
5.23                      -0.11999999999999998     2.587142857142857        3.7226333350334073
4.990063800182736         -0.12000000000000012     2.7266469021307826       7.211020362088747
5.23                      -0.11999999999999997     2.8685714285714283       4.55531811738593
4.7557142857142845        -0.11999999999999998     2.305714285714286        14.254976255253952
0.7764690207380369        -0.12000000000000013     2.8836557657269877       18.378216502697004
1.23                      -0.11999999999999998     1.7428571428571429       16.59196422828558
3.9530769230769214        -0.11999999999999994     1.1799999999999997       51.52334008097006
3.680769230769229         -0.11999999999999998     1.1800000000000002       34.59400463661382
3.4084615384615375        -0.12000000000000001     1.1800000000000004       24.649117210066986
3.1361538461538454        -0.12000000000000001     1.1800000000000004       22.635502720910836
2.046923076923077         -0.12000000000000001     1.18                     15.558519873789814
2.319230769230769         -0.11999999999999997     1.1800000000000002       15.886800306659014
2.8638461538461533        -0.11999999999999998     1.1800000000000002       18.255550188964424
2.591538461538461         -0.11999999999999998     1.1799999999999997       16.09510559616281
1.0065928059866769        -0.12000000000000013     2.4434662180547835       10.24147578107051
0.9980340161380821        -0.12000000000000012     2.7242965397592105       8.18823164474802
1.23                      -0.11999999999999997     2.024285714285714        14.174778417912526
0.8055775294981957        -0.12000000000000013     3.3971334442226624       12.794380111063667
0.7909596160686541        -0.12000000000000012     3.690816656092613        12.277300203738179
1.0125292989581298        -0.12000000000000012     3.015179595450057        5.362872037856537
1.0201904042698555        -0.1200000000000001      3.2879439128989034       4.455537671421111
0.8000980186981873        -0.12000000000000013     3.9703393086452508       10.77795212565234
0.7958175730536048        -0.12000000000000012     4.2600770687683545       11.344818478196972
0.8034327354648825        -0.12000000000000013     4.549718294853931        14.946856604525186
0.7978317512127826        -0.12000000000000012     4.839724490875574        19.751760819408105
0.8108882245188709        -0.12000000000000012     5.114356155127449        21.601717748264463
1.330927737956887         -0.12000000000000013     5.844896429512933        18.155936668425717
1.4904333353486767        -0.12000000000000016     6.120000000000002        12.95868874140485
1.1707736505462871        -0.12000000000000012     5.600835561742276        32.38852626939069
0.99191432005598          -0.12000000000000012     5.171471780333506        42.06487258386438
1.086196466727278         -0.12000000000000015     5.364645045047589        40.33604863750295
4.311018005936494         -0.12000000000000013     5.864646390065081        29.39763432741637
4.1565094263109925        -0.12000000000000009     6.12                     25.7583995566346
4.738308059944503         -0.12000000000000009     5.608342291452625        55.57863333425758
4.452536146124449         -0.1200000000000001      5.619287079821424        51.418629196489405
1.23                      -0.11999999999999997     2.3057142857142856       11.800969414905756
4.9492372207453394        -0.12000000000000013     5.232579305715045        91.08522720425917
4.962431405806189         -0.12000000000000012     4.975418645183368        62.507248371487414
5.23                      -0.11999999999999997     4.838571428571429        47.663711982823266
4.774724795005762         -0.12000000000000013     5.355264011452432        79.4176926343142
4.968657471204591         -0.1200000000000001      4.695033490485225        32.75364245845063
5.230000000000001         -0.11999999999999998     4.557142857142859        29.08573297801858
4.973372663598124         -0.12000000000000013     4.415183086983327        21.212220353852718
5.230000000000001         -0.11999999999999997     4.275714285714285        20.309913778138164
4.976595480331921         -0.12000000000000012     4.134344576717806        14.140640981218459
5.230000000000002         -0.11999999999999997     3.9942857142857147       14.749342234784331
3.9675154886537536        -0.1200000000000001      5.862059621336723        28.55141832724353
3.8222717372367585        -0.12000000000000009     6.12                     24.00637695767891
4.980365864729082         -0.1200000000000001      3.8525959750547445       9.661814582994461
5.230000000000001         -0.11999999999999998     3.7128571428571444       10.805909124568556
4.986516957726006         -0.1200000000000001      3.5721428571428584       7.469058995126821
5.23                      -0.11999999999999997     3.4314285714285715       8.217296132194024
4.986516957726007         -0.1200000000000001      3.2907142857142846       6.674768657777349
5.230000000000001         -0.11999999999999997     3.15                     6.347566743676967
4.987530869267468         -0.12000000000000012     3.007503215963754        6.518457509002622
4.752142857142855         -0.11999999999999997     2.587142857142857        10.27205529711008
4.748571428571426         -0.11999999999999995     2.8685714285714283       7.058821772049632
1.23                      -0.11999999999999997     2.5871428571428576       9.251472629271179
1.23                      -0.11999999999999997     2.8685714285714283       8.675057071831569
1.019423628602739         -0.12000000000000012     3.5639439198628997       8.190533577160238
1.0126927701525827        -0.12000000000000012     3.8462799472745828       12.537660201648931
1.23                      -0.11999999999999997     3.15                     10.013246080779114
1.23                      -0.11999999999999997     3.4314285714285715       14.676286043323424
1.0160139617478259        -0.12000000000000012     4.126381063610665        18.407777512771506
1.0170249087765162        -0.12000000000000012     4.411474784970483        26.368015617505353
1.018451901694914         -0.12000000000000013     4.695304455674634        37.48013172401541
1.0028126250173786        -0.12000000000000012     4.9643134613889845       47.981231346504245
1.6576606950766424        -0.12000000000000013     5.859383272190221        16.773016713130243
1.818701078148024         -0.12000000000000015     6.120000000000002        14.738604502949928
1.477719390043715         -0.1200000000000001      5.606108126281762        35.28746776371997
1.3486024753031263        -0.12000000000000013     5.373675884716495        52.69392227502695
1.23                      -0.11999999999999998     5.12                     89.24496640752255
4.170050582349395         -0.1200000000000001      5.6137686099535715       47.54593010261732
4.575414841754206         -0.1200000000000001      5.365463625420523        77.491253302922
4.3129895995636645        -0.1200000000000001      5.3680203586926          69.92041228695983
1.9803804253996207        -0.12000000000000012     5.860070042080062        18.65988899361911
2.151083291865596         -0.12000000000000012     6.120000000000001        17.20782810275834
3.6507113035402567        -0.12000000000000012     5.817081603706369        30.80678767336443
3.4880340481625245        -0.12000000000000008     6.119999999999999        21.93574639592187
4.734285714285714         -0.11999999999999997     3.9942857142857147       8.429160312409309
4.723571428571429         -0.11999999999999998     4.83857142857143         28.4126751792157
4.72                      -0.11999999999999998     5.12                     89.6779445012428
4.730714285714286         -0.11999999999999998     4.275714285714286        14.432676528438025
4.727142857142858         -0.11999999999999997     4.557142857142859        21.387926514722377
3.8726095709245656        -0.12000000000000013     5.618271683155642        42.982963988602044
3.6498064647675172        -0.1200000000000001      5.545937718443912        43.50466873351063
3.324957857500553         -0.12000000000000013     5.859977330938586        26.431971694480538
3.1537963590882923        -0.12000000000000009     6.12                     21.136850156117358
2.9784169884097103        -0.12000000000000012     5.86261101723112         24.320338698008545
2.819558670014061         -0.12000000000000012     6.120000000000002        20.492333340626928
2.630295622407286         -0.12000000000000012     5.862824702363612        22.434117932638344
2.4853209809398282        -0.1200000000000001      6.120000000000001        19.386401687921786
2.3070305583690676        -0.12000000000000012     5.820920826915772        22.797078806474552
4.737857142857142         -0.11999999999999997     3.7128571428571426       4.607489332741604
4.741428571428571         -0.11999999999999997     3.4314285714285715       4.50748788288368
4.744999999999999         -0.11999999999999997     3.1500000000000004       5.695224354611656
1.2300000000000002        -0.11999999999999998     3.7128571428571444       19.775767471478
1.2300000000000002        -0.11999999999999997     3.9942857142857147       25.94242200246063
1.23                      -0.11999999999999997     4.275714285714285        33.33631356067565
1.2300000000000002        -0.12                    4.557142857142858        45.16506309736891
1.2300000000000004        -0.11999999999999997     4.838571428571429        68.48742759727214
1.7727727896560297        -0.12000000000000013     5.620567064230477        33.14262913724513
1.6289776231436266        -0.1200000000000001      5.371435172346383        52.831457795385944
1.4984615384615383        -0.11999999999999995     5.12                     80.8507692140373
4.0453839512989305        -0.12000000000000012     5.378208461425718        62.213423872597645
4.451538461538462         -0.11999999999999995     5.119999999999999        96.79983188369052
4.183076923076923         -0.11999999999999997     5.12                     72.04041711649116
2.0704899633075904        -0.12000000000000012     5.616624937485989        31.641399230869805
3.414851573096946         -0.12000000000000015     5.616622180936093        38.929852793495435
3.5128330049887007        -0.12000000000000013     5.351507026737701        52.20237419393714
3.7905140703154743        -0.12000000000000013     5.355426955583982        57.397598593519454
2.3093316855843544        -0.1200000000000001      5.546632409538911        33.22039725349549
3.117827069847131         -0.12000000000000013     5.615709339774647        35.87208130441652
2.8310194344791846        -0.12000000000000012     5.615074047815414        33.75415118268483
2.535203876026941         -0.1200000000000001      5.620170118323875        31.98733129827238
1.90028191193295          -0.12000000000000013     5.37201500170918         46.01313111892256
1.7669230769230766        -0.11999999999999997     5.12                     54.02257380981093
3.9146153846153853        -0.12                    5.120000000000003        56.064062441522225
2.1730827627882316        -0.1200000000000001      5.352124382172656        41.97629296742457
3.2435113697528806        -0.12000000000000012     5.374860329923241        47.96850475040154
3.377692307692307         -0.11999999999999997     5.119999999999999        45.592080852169715
3.6461538461538465        -0.11999999999999997     5.12                     49.13020125718902
2.450281419493376         -0.12000000000000013     5.35762471016952         40.6783598899626
2.971587979506058         -0.12000000000000012     5.372227458867364        44.379529549252815
2.7032132084313893        -0.12000000000000013     5.377656088169829        41.530307534575805
2.035384615384615         -0.11999999999999998     5.12                     39.33439947020151
2.3038461538461537        -0.11999999999999997     5.119999999999999        34.33640685984539
3.1092307692307686        -0.11999999999999995     5.119999999999999        46.27935827512035
2.5723076923076933        -0.11999999999999998     5.120000000000001        38.07983860529952
2.8407692307692303        -0.11999999999999997     5.119999999999998        41.282806157793495
13.918142466604339        5.50246493896263         -0.12000000000000012     3.9031588054499906
14.120000000000001        5.72                     -0.12000000000000012     2.6578952262929665
14.120000000000005        5.40594330565496         -0.12000000000000013     3.9455011638121626
13.796850567698348        5.719999999999999        -0.12000000000000012     11.054954301961379
13.891931721250343        5.243322014471925        -0.12000000000000013     13.398270520278702
14.120000000000005        5.093757434261714        -0.12000000000000012     10.994709152612613
13.824482375553266        0.36885048624918293      -0.12000000000000012     29.653146791372915
14.120000000000003        0.5062425657382814       -0.12000000000000015     27.101196648010063
14.120000000000003        0.1940566943450347       -0.12000000000000013     11.8787159888884
13.607925060932493        0.10526388402062165      -0.12000000000000012     24.37155090625376
13.796948182864103        -0.12000000000000012     -0.12000000000000012     8.37016956711244
13.472651517405458        -0.12000000000000012     -0.12000000000000012     19.570394902375032
13.877833994399932        0.0843978698099265       -0.12000000000000012     10.030372243720018
14.120000000000001        -0.12000000000000012     -0.12000000000000012     4.305922318120735
13.306506814872776        0.13245833521232658      -0.12000000000000012     45.5371670086819
13.1471052067239          -0.12000000000000012     -0.12000000000000012     40.31861447738039
13.834336540990959        0.6894469658177665       -0.12000000000000015     52.586776841049264
14.120000000000003        0.816568758595904        -0.12000000000000013     44.89194616680101
13.850164527815092        0.9745057360144495       -0.1200000000000001      75.76111066322574
14.120000000000003        1.125046350947317        -0.12000000000000013     69.47771117728689
13.885552224038944        4.944126900731745        -0.12000000000000012     32.11092976229104
14.120000000000003        4.783431241404091        -0.1200000000000001      29.067478973833904
13.630999637190763        5.43423642659387         -0.1200000000000001      20.960142923547064
13.472554261108353        5.72                     -0.12000000000000013     25.100487375495703
13.297963971488768        5.447725724921698        -0.12000000000000013     46.009118267167
13.14710700991304         5.72                     -0.12000000000000012     47.855830057432634
13.663650081812987        5.1122063734918575       -0.12000000000000013     33.22437520123855
13.433684402261857        5.216629053366718        -0.12000000000000013     39.28696430910337
13.61088136104483         4.8051135823030595       -0.12000000000000012     48.70025134148123
12.65788251132962         5.460454218852623        -0.1200000000000001      104.05837744698033
12.494398758081823        5.719999999999999        -0.12000000000000009     80.69268454734417
12.820508388619102        5.719999999999997        -0.12000000000000009     65.58737377131153
12.98396983802559         5.445782361073446        -0.12000000000000013     73.82201192074983
13.852037774332317        1.2782309300655061       -0.1200000000000001      99.1733430186341
14.120000000000001        1.431720679361692        -0.12000000000000012     82.2098434801585
13.590233297030972        1.1279212916199277       -0.12000000000000013     63.99575643955498
13.482008255838394        0.3775543239101071       -0.12000000000000012     45.27544208523248
13.585392659582737        0.8376718276972736       -0.12000000000000013     57.538217542044094
13.614339159853818        0.598819946586143        -0.12000000000000012     49.057440872824955
13.303846098362593        0.6716920759942436       -0.12000000000000012     61.30186327107616
12.980720749819358        0.15053091796424714      -0.12000000000000015     66.37766899199433
12.82030870065189         -0.1200000000000001      -0.1200000000000001      55.27419869414239
13.149680171412417        0.4147450919340903       -0.12000000000000012     57.76205497658405
12.824076161723177        0.4065233224666339       -0.12000000000000012     63.81451685681671
13.330654019261473        0.9865952055685865       -0.12000000000000015     64.59751273950263
13.322790229894473        1.2859297746962248       -0.12000000000000013     63.69566960137352
13.855033762719104        1.5858137367631184       -0.12000000000000012     121.23547755335709
14.12                     1.7373118298497903       -0.1200000000000001      94.32946455913888
13.862866508682309        1.891009416486398        -0.12000000000000012     138.6947268206854
14.12                     2.0420271311432825       -0.12000000000000008     103.14069837568239
13.8554139680058          2.193948112320266        -0.12000000000000013     150.23807228915604
14.12                     2.3458690934972464       -0.12000000000000006     109.39592393433067
13.860783837803423        4.016217985954443        -0.12000000000000013     105.52849437003157
14.120000000000003        4.168279320638253        -0.12000000000000009     67.70548960905693
14.120000000000005        3.8626881701501334       -0.12000000000000009     83.30250205929406
13.858276017160517        4.630632985086314        -0.12000000000000013     58.055408718331044
14.120000000000001        4.474953649052678        -0.12000000000000013     53.31642231186959
13.863501369203092        4.32065336603509         -0.1200000000000001      82.04876720074459
13.593816278808577        4.47986192142372         -0.1200000000000001      57.26002160273267
13.398891115101012        4.9599012036904195       -0.1200000000000001      51.83251081021103
13.15772529147744         5.151393202969634        -0.12000000000000012     53.689556754558474
13.175973714971207        4.879230521251603        -0.12000000000000013     58.386674562741824
12.337110878759638        5.4594020339467635       -0.12000000000000012     127.86522338295991
12.170128295197225        5.719999999999999        -0.12000000000000013     99.01350007651263
13.33468371244282         4.658998012031138        -0.1200000000000001      60.01792821826431
13.606366655040267        4.166345282262714        -0.1200000000000001      65.20415383419483
13.342792842808883        4.336273968999248        -0.12000000000000012     62.254162562843895
13.3474519789184          4.018511999267325        -0.12000000000000013     60.31222552150869
12.015270823506757        5.4557266773445745       -0.1200000000000001      154.23171723713492
11.84768662757108         5.72                     -0.1200000000000001      122.81658866268567
11.688112064347841        5.450090142476914        -0.12000000000000013     177.5957974684064
11.527063441306552        5.720000000000001        -0.12000000000000012     135.85152594060833
11.043133253800987        5.459301687599314        -0.1200000000000001      210.56598840534994
10.891097877824244        5.720000000000001        -0.12000000000000012     153.36779062689618
11.208239076369152        5.720000000000001        -0.12000000000000012     158.92808320851978
11.362177644207279        5.4565822767503          -0.1200000000000001      195.9789449264904
12.817831579452568        5.19127670546467         -0.12000000000000012     63.067884474552564
12.491898114764053        5.197775991976453        -0.12000000000000013     76.43970937182817
13.863771778497533        2.495938188164357        -0.12000000000000013     157.39657129125328
14.120000000000003        2.6488402199725614       -0.1200000000000001      108.32328454898044
13.862121964712276        3.7090578931875844       -0.12000000000000012     126.23175818628503
14.120000000000001        3.5579728688567394       -0.12000000000000008     95.39576570097167
13.855426071280451        3.4060518876797907       -0.12000000000000012     141.53076413929762
14.12                     3.2541309065028377       -0.1200000000000001      104.30620919132326
13.86297145198289         2.798883949369946        -0.12000000000000012     150.42673955831313
14.119999999999997        2.951159780027523        -0.12000000000000012     106.38903361503071
13.864687937627505        3.1034952358521766       -0.1200000000000001      152.7938648179732
13.588915460936468        1.4348754370350167       -0.12000000000000012     70.80257752606005
13.599456411345376        1.7397034568617782       -0.12000000000000013     77.10263093225552
13.333907521656446        1.5884997791909732       -0.1200000000000001      59.68423250262621
13.068221748817926        1.4474953507163018       -0.12000000000000013     63.369584807463696
13.08925287863365         1.7407417813430037       -0.12000000000000012     54.80324234451746
12.840817795096141        1.6110099892143164       -0.1200000000000001      62.902905967445925
13.347986102912365        1.890835449198627        -0.1200000000000001      56.19460022246313
13.604379394787136        2.0423414830510254       -0.12000000000000012     80.99742952766898
13.604487648809233        2.345972205959704        -0.1200000000000001      85.99742543916024
13.350905831775927        2.1955298659945486       -0.12000000000000013     51.73666270681181
13.083857584855647        1.1482948744304529       -0.12000000000000012     68.3103392845032
13.106142323846397        0.8924190639846901       -0.12000000000000013     67.73916508075253
12.968403170304045        0.6704717753311062       -0.1200000000000001      66.9274910178217
12.803560187108967        0.9718532354274206       -0.12000000000000013     70.46001215482306
12.65443249026385         0.1401066882837993       -0.12000000000000012     89.00847893491628
12.494101416960822        -0.12000000000000009     -0.12000000000000009     69.25901266601717
12.334664650764319        0.14028060430997327      -0.12000000000000013     105.71441899220027
12.169990410509376        -0.1200000000000001      -0.1200000000000001      84.32056205322408
12.498108979551482        0.39766904513424217      -0.12000000000000013     69.2176363124712
12.660311941183796        0.6712620436257444       -0.12000000000000012     66.80727215157572
12.762876854998964        1.3102259799654068       -0.12000000000000012     69.13867208391902
12.556708760510897        1.1492273484701685       -0.1200000000000001      70.20061292008215
12.609629128839536        1.5517937356972806       -0.12000000000000012     68.19799980396176
12.344476125005151        0.6586543160445197       -0.12000000000000012     63.761085806957475
12.489962682393443        0.9153427151010093       -0.1200000000000001      67.60554016027582
12.460921237852352        1.376083061685641        -0.12000000000000013     70.27042354456114
12.3107782873841          1.1365783827678235       -0.12000000000000012     67.51547585063446
12.18138177508849         0.9229991665700787       -0.1200000000000001      62.304842533048344
12.335051389732728        1.6609959738810562       -0.12000000000000013     72.06074134891045
13.606179590890765        3.255070668691405        -0.1200000000000001      83.47350648803436
13.607977204745701        2.9514499654761366       -0.12000000000000012     86.90353850321736
13.352503393951984        3.1010087006887224       -0.12000000000000013     49.659431115540876
13.602834406196656        3.5574889595948904       -0.12000000000000013     78.57103643097692
13.602056534211464        3.8625272119613796       -0.1200000000000001      71.65113257107937
13.342705701989733        3.7107182887389807       -0.1200000000000001      55.98567292313498
13.353642605081983        3.4044531419881214       -0.12000000000000012     52.398675466224965
13.07091189709664         4.711766051248086        -0.12000000000000013     63.620806598615125
12.63796502060377         4.9266406435190735       -0.12000000000000012     62.97883197754888
12.313817407303555        4.932497118980241        -0.1200000000000001      64.9642434788392
12.918526265684775        4.933192828216517        -0.1200000000000001      61.21517463465369
10.730732921816617        5.461154440666162        -0.1200000000000001      218.0663689079039
10.575607475019456        5.72                     -0.12000000000000012     154.71583254336966
12.167919217665004        5.19681457729061         -0.12000000000000012     89.03434930566719
11.201841485549085        5.195758059482148        -0.1200000000000001      123.03634696675228
11.520482554488503        5.18654206519452         -0.1200000000000001      111.61594178012804
11.844004738666069        5.184429737473253        -0.12000000000000013     99.18497232474066
11.997487025571733        4.926020577318766        -0.1200000000000001      65.90789460331501
12.154437613153359        4.670426728003142        -0.1200000000000001      57.98759131891685
11.360611628350583        4.915962748009767        -0.12000000000000012     70.5912094353489
11.67200976807388         4.9095242473069245       -0.12000000000000013     66.21134957190918
11.830780397194392        4.656229732528269        -0.12000000000000013     51.02723910516104
12.004809876123915        4.411003406209585        -0.1200000000000001      55.45767449726991
11.500940595458571        4.610368068043171        -0.1200000000000001      42.24899913487632
10.892203732209305        5.2051076626896355       -0.12000000000000012     131.52432103294714
10.102929199800661        5.456269989017831        -0.12000000000000013     222.94678463876002
9.949544730212033         5.72                     -0.12000000000000012     154.98159854982194
10.26175927516834         5.720000000000001        -0.12000000000000012     155.36959555179143
10.569295490285885        5.203520160071963        -0.1200000000000001      137.0177748559315
10.416294450250888        5.4616402920902525       -0.12000000000000013     221.0347102223482
10.247650849498505        5.189531653570137        -0.12000000000000013     138.99934197932956
12.293697455142322        4.419635900818158        -0.1200000000000001      61.374842880037626
12.465487243498677        4.6649573398527515       -0.12000000000000012     62.9074107932744
12.794479872637906        4.614950448081508        -0.12000000000000013     65.86212923523615
12.569056976504887        4.387095612975101        -0.1200000000000001      65.44460389669976
13.085297909455711        4.460929026633888        -0.1200000000000001      65.57450147429627
12.840940729570923        4.293608392811867        -0.12000000000000012     67.31114156099902
12.599827783357526        4.11649970324762         -0.1200000000000001      66.79367252022304
12.399768789688721        4.215531651450558        -0.12000000000000013     66.00769314583202
13.08584857189109         4.157306438694582        -0.12000000000000013     63.976436785818656
12.841164426619539        3.9941067221548185       -0.1200000000000001      63.38813842107117
13.092149878787922        3.854803311115618        -0.12000000000000013     56.95989232201933
13.608048377707858        2.647838490071931        -0.12000000000000012     86.69778408833757
13.352939405211803        2.8000637270899738       -0.12000000000000012     50.85545610115236
13.103201284042344        2.948642666796309        -0.1200000000000001      31.498751214627458
13.102428473353594        2.6505023174041966       -0.12000000000000013     29.602898095119713
13.355382807731369        2.498622823583102        -0.1200000000000001      52.189102303794876
12.856722482091135        2.796193957578021        -0.12000000000000012     35.38268123980483
13.103670726176247        2.3566070692003653       -0.1200000000000001      35.11892128485268
12.617950227288294        1.7814848005259543       -0.12000000000000013     64.441890592087
13.095159524442517        2.050521210653453        -0.1200000000000001      44.544753110254426
12.83706585602667         1.895760264958817        -0.12000000000000012     54.93847543383498
12.844003783669919        2.1897048997164372       -0.1200000000000001      47.53446290393834
12.848822385573937        2.5031910751259887       -0.1200000000000001      38.51209507372089
13.090722062138985        3.5526166876831344       -0.12000000000000012     47.70939214105734
13.100239473906345        3.2474476018987803       -0.12000000000000013     39.25821431648947
12.596166269577994        3.832872746907283        -0.1200000000000001      64.38945874491723
12.837553034518846        3.6998855941117865       -0.12000000000000013     57.06325975243414
12.854520959859316        3.0963362210021947       -0.1200000000000001      40.2548121832784
12.83966659261306         3.4022942720771936       -0.1200000000000001      48.034310466780624
12.589004788693911        3.5607049435675093       -0.12000000000000012     60.16437801560937
12.32894794828861         3.7089944953972314       -0.1200000000000001      67.52654269207774
12.366367593510944        3.9854923187540856       -0.12000000000000013     67.26427361785353
11.730802932016616        4.392877907074398        -0.12000000000000013     49.58429025717729
12.172349488310788        4.176982462318905        -0.12000000000000012     64.33513272637248
12.059578476331694        3.873940446363129        -0.1200000000000001      68.79509650397522
11.89127124688482         4.142609798192146        -0.1200000000000001      59.94399937591606
12.123710355825734        3.573203804833862        -0.1200000000000001      73.28311330823898
11.887793662229882        3.681760685806865        -0.1200000000000001      74.20296020624677
11.8762545733606          3.4704551823579552       -0.12000000000000013     77.78197867047261
11.6315609740564          3.6126326250505794       -0.1200000000000001      78.9230779391056
11.67299565013404         3.377561851725408        -0.12000000000000012     84.0851956748057
11.763976829339423        3.8835559572244494       -0.1200000000000001      68.37327993922118
11.469802016493414        3.873594865202088        -0.12000000000000012     69.58500420516431
11.640116262822982        4.121386701291865        -0.1200000000000001      57.423652366934135
12.601361262547988        2.9412749442937955       -0.12000000000000012     51.81615525650852
11.808361257401579        3.2693368955257283       -0.1200000000000001      84.19175911827139
11.596354939528442        3.164213981073978        -0.12000000000000013     91.51776267720176
12.594827424978448        3.2555256582351513       -0.12000000000000015     55.86008605406968
12.056675418948094        3.2544825721172184       -0.1200000000000001      76.93995715060346
12.343850328237318        3.418430634472756        -0.1200000000000001      67.4992681922832
12.330596892859006        3.0934719690324903       -0.12000000000000013     66.13201878615995
12.429030509661239        1.9221735731912009       -0.12000000000000012     68.05756989051956
12.604468019959874        2.056576050510672        -0.1200000000000001      58.54458873634574
12.616393278256279        2.637082146284641        -0.1200000000000001      51.59113497504615
12.591772456444193        2.3502089448453294       -0.12000000000000012     55.45255430374641
12.337926478483457        2.180291177571307        -0.1200000000000001      69.89321762036646
12.177936367519482        0.40244633710629835      -0.1200000000000001      74.87549479056094
12.014750911113534        0.14276010553381352      -0.12000000000000013     126.74081828849046
11.847962210175073        -0.1200000000000001      -0.1200000000000001      97.54634232148895
11.378128728608337        0.15028544327172527      -0.12000000000000012     155.08694660924067
11.528003431403784        -0.1200000000000001      -0.1200000000000001      110.32566500594699
11.21006144892877         -0.12000000000000013     -0.12000000000000013     129.7169075286846
11.698306350614091        0.14918347966406936      -0.1200000000000001      140.7667073630297
12.026608520162796        0.6724621817695591       -0.12000000000000013     59.64707073894514
11.86339616667774         0.41411413186636187      -0.12000000000000013     77.41232837603799
11.54778018515499         0.41827149509080463      -0.12000000000000012     80.58472386117619
11.72023462586754         0.6871760404771224       -0.12000000000000012     54.07418541733313
11.234724512802302        0.41882086489845566      -0.1200000000000001      87.09140376502715
12.189984254159494        1.4218747737574697       -0.12000000000000013     71.79448679287272
12.03897887968617         1.1793805258049792       -0.12000000000000012     66.11555524047911
11.893190312628784        0.9268954869869228       -0.12000000000000013     54.9865707275454
11.780640934977857        1.1922438252482128       -0.12000000000000012     61.248021694571854
11.626761730392756        0.9358613463076446       -0.12000000000000013     48.05611246819413
11.917792127114883        1.4690473134068185       -0.12000000000000012     72.36045103922997
12.072225355249648        1.7011247781113434       -0.1200000000000001      76.27707532310667
11.774192822244437        1.7545503753004101       -0.12000000000000012     80.80701758012971
12.216589367867154        1.9271066953305231       -0.1200000000000001      74.28472717554364
11.85212366250062         3.056931105222344        -0.12000000000000012     87.72910161790064
12.111742017709187        2.9435753007162053       -0.12000000000000013     77.28982530967576
12.37674408540207         2.4832406752834055       -0.12000000000000012     64.69834238261826
12.368788391020955        2.7905176396070535       -0.12000000000000012     65.83140805852413
12.14178160069687         2.3746219538491635       -0.12000000000000012     75.71279199964243
12.134219300061215        2.661531891194216        -0.1200000000000001      78.25079364710125
11.971333769014482        1.9650961694620706       -0.12000000000000012     80.04344678967237
12.111831392010519        2.1368313156137657       -0.1200000000000001      77.4039725352975
11.875388813090456        2.7933179999546147       -0.12000000000000012     88.02447435523186
11.897252269593096        2.5160792179699976       -0.1200000000000001      85.0584812832841
11.048464111242179        0.13894689668546506      -0.12000000000000012     164.24172958383605
10.89385054101558         -0.12000000000000013     -0.12000000000000013     122.19412019651912
10.734364125648517        0.13636975226206793      -0.12000000000000013     172.2858947499551
10.57931177920367         -0.12000000000000012     -0.12000000000000012     124.17672358923147
11.62013815472852         2.9051103193057544       -0.12000000000000013     93.12209893348631
11.438416596148032        2.98089500860545         -0.1200000000000001      96.47550641743258
11.321981362981933        3.1606746734057216       -0.12000000000000013     95.4551441787341
11.770883727225872        2.0240033132437145       -0.12000000000000013     85.81060999171376
11.566167443425622        1.948041781823125        -0.1200000000000001      87.28880331587364
11.415438063324913        2.789695147359606        -0.12000000000000012     100.31750029307496
11.20210278643745         2.911693643815942        -0.1200000000000001      101.60800944816678
11.04216153441283         3.130525289317953        -0.12000000000000012     99.93715297597032
10.992149978967012        2.900622864557984        -0.12000000000000013     103.70918617772183
10.847836138967388        2.994269707038411        -0.12000000000000013     104.06977953315405
11.500029921209673        4.31957500467511         -0.1200000000000001      45.63946928004857
11.345307306864465        4.110742794999894        -0.12000000000000012     54.34957984801314
11.278821032039502        4.396127662815493        -0.12000000000000013     36.00297644033545
11.127833106484172        4.164052031250955        -0.12000000000000013     44.317894474489634
11.04281818021661         4.948645739277161        -0.12000000000000013     80.94532949979174
10.71874905567134         4.944370512948764        -0.12000000000000012     83.08674944607428
11.178590702258115        4.677614337563081        -0.12000000000000013     42.056485713780106
11.009507248395984        4.429914996636005        -0.12000000000000013     27.488828015556503
10.865526271058235        4.688941479224871        -0.12000000000000013     41.75138340020357
10.70546994341435         4.429909931820584        -0.1200000000000001      20.143815944419796
10.844234750611722        4.1875369650854735       -0.12000000000000012     36.776545248271965
10.595315551164475        4.162381445553269        -0.1200000000000001      36.68948198399644
10.44810946137342         4.4206460685603925       -0.1200000000000001      14.996143648682185
9.788100467610672         5.460540483468515        -0.12000000000000012     216.8422990426095
9.638381943693563         5.719999999999998        -0.12000000000000012     156.2469176473899
9.172079446613854         5.45981356691279         -0.12000000000000013     226.54189149177432
9.016717220768511         5.72                     -0.1200000000000001      159.28099157196752
9.327441672459194         5.719999999999999        -0.12000000000000009     159.03877967560018
9.482771408406773         5.4623192235952445       -0.1200000000000001      228.50363009464493
9.324204651988378         5.201573160429958        -0.1200000000000001      143.88304126106007
10.548987752259217        4.674633590894391        -0.1200000000000001      41.1672322846977
10.390983766346867        4.926724750022675        -0.12000000000000013     83.52614806499945
10.225196027286483        4.631378157319274        -0.12000000000000013     33.80131479124321
10.217893343975424        4.350682813653542        -0.1200000000000001      18.09887733602953
10.086270320976142        4.928574574533391        -0.1200000000000001      84.25790773296201
9.937067969002355         5.194223701486755        -0.1200000000000001      144.8957479464805
9.633961078690085         5.206847995343367        -0.1200000000000001      145.78011590433223
9.781601915818909         4.947424023030397        -0.1200000000000001      89.36301720440959
10.952685433044243        3.9830486904406466       -0.1200000000000001      54.15182287710744
11.453053680090367        3.3965507486618156       -0.12000000000000013     87.26526367872746
11.168015309619353        3.86839650870321         -0.1200000000000001      67.5239015296578
11.19261919999413         3.3450332933411744       -0.12000000000000009     92.420109987451
10.979636068589484        3.353089667036086        -0.12000000000000013     94.04191107979565
11.323076925416174        3.61540923313859         -0.12000000000000012     78.3109061867972
11.063013868050286        3.5750777624926395       -0.12000000000000013     80.73581016213089
10.764607351630541        3.214140913366702        -0.1200000000000001      98.96737267803768
10.811890394563944        3.481915373256089        -0.1200000000000001      88.4265716732978
10.617170452794552        3.3897672209464043       -0.12000000000000012     92.70678269198365
10.497142568019145        3.16774085123921         -0.12000000000000012     100.94290869217774
10.107799870242946        0.1341774096875299       -0.12000000000000015     184.99672143210884
10.266436321063773        -0.1200000000000001      -0.1200000000000001      126.98417985612518
9.95521537092604          -0.12000000000000015     -0.12000000000000015     129.0482800796016
10.41990637451315         0.13984173944604367      -0.12000000000000013     177.47457486320786
10.580749562858301        0.3963001977026729       -0.12000000000000012     102.64846660855567
10.265645242132328        0.40252903656304695      -0.1200000000000001      107.10638796065636
10.414952013174027        0.665098055041394        -0.12000000000000013     54.23469933387096
11.396206049028818        0.7254047185481496       -0.12000000000000012     48.45332343504399
11.391894166125624        1.0093977821266698       -0.12000000000000012     45.98503640018814
11.150614052211244        0.9235671529373074       -0.12000000000000013     37.45868033563764
10.90476366578493         0.393946039219303        -0.1200000000000001      95.72080367406322
10.744623562678777        0.6550757563389656       -0.12000000000000012     54.538092958431264
11.068112889791795        0.661047784321595        -0.1200000000000001      53.61671178086266
10.873125577227013        0.8997332829157714       -0.12000000000000013     31.438510621583493
11.490625415582485        1.689142558741215        -0.12000000000000012     80.33934438370126
11.347526635562627        1.9114056236644883       -0.12000000000000012     89.25063217297789
11.6568087552481          1.4622131139166226       -0.12000000000000013     70.76283746372101
11.529181444485689        1.2084591912108102       -0.12000000000000012     58.34658515592943
11.362617558159842        1.4493928752648746       -0.12000000000000012     66.74953155850106
11.25409208397255         1.6672570685826058       -0.12000000000000012     78.99894459607158
11.132304331920846        1.8919423397580655       -0.12000000000000013     89.08435239674027
11.041753624678226        1.71131915522797         -0.12000000000000009     81.29203594399209
11.241290140576568        1.2015034419113413       -0.1200000000000001      50.7543036049971
11.06652886870179         1.4482480133577225       -0.1200000000000001      64.82829097274018
10.993972537273724        1.1661528138333053       -0.1200000000000001      44.3770429809074
10.830041959753258        1.3568873005440312       -0.1200000000000001      54.599089854310044
10.705444731219165        1.1573115635707103       -0.1200000000000001      37.339627528399404
11.426039819912566        2.1632936688814324       -0.12000000000000013     95.10454034506444
11.900612420856607        2.2382274714814447       -0.1200000000000001      84.68391609557277
11.633195000176487        2.193200462973322        -0.12000000000000013     91.74002907199743
11.644106596667113        2.645463188144544        -0.12000000000000013     93.01900742515227
11.376713292814497        2.573838912801667        -0.12000000000000013     98.84413166214222
11.717838135845525        2.3989629319075263       -0.12000000000000013     90.59828138322146
11.50480886438498         2.4067886460515338       -0.12000000000000009     96.20642105103337
10.57478930913509         0.9254620495257039       -0.12000000000000012     24.280254916693547
11.208505088040454        2.1265790229201547       -0.12000000000000012     96.90234121927865
10.94325818182287         2.0689062077698592       -0.12000000000000012     97.66368366894763
10.931970673464024        1.8494470278809063       -0.12000000000000013     88.18802930830837
10.682861323032032        1.9370923049906743       -0.12000000000000013     94.3870585445139
11.285401239011112        2.3537603944002097       -0.12000000000000013     100.14336578679985
11.164147416834329        2.529741717385667        -0.12000000000000009     103.04335428426339
11.242379851516928        2.702737119299576        -0.1200000000000001      102.76361739311733
11.052601067526211        2.3079387578791835       -0.1200000000000001      103.03504593683361
11.052882358956216        2.7189401915393923       -0.12000000000000012     106.14832363873428
10.626072233798608        2.9774565337149377       -0.12000000000000013     105.86740692668036
10.797080836363307        2.758054473326152        -0.1200000000000001      108.5389594414322
10.51480647037104         2.70977601385173         -0.12000000000000013     109.95461583382422
10.758655395424167        2.2526441601731158       -0.12000000000000013     104.84507613500575
10.502521327230138        2.213939695897096        -0.12000000000000009     105.18778435859052
10.919396341177418        2.508613339546111        -0.1200000000000001      106.74458861578057
10.639098230089342        2.481628531994056        -0.12000000000000013     108.80659918015128
10.277954806882455        0.9634356374384582       -0.12000000000000012     19.42324897116961
10.12073139873058         0.6663898812808992       -0.1200000000000001      55.24579608530041
9.95138803657346          0.9124016148559387       -0.12000000000000012     21.252420457682614
9.79819465515068          0.134673879600725        -0.12000000000000013     184.14071278812864
9.644991782268356         -0.12000000000000012     -0.12000000000000012     135.12465427259605
9.95156089049021          0.3890117831073756       -0.12000000000000013     112.45586676497386
9.797221752174243         0.6390485027443817       -0.12000000000000013     63.57186087418712
9.638672794564755         0.8978737158814268       -0.1200000000000001      22.387278739622417
9.645685321121741         0.38867164060483933      -0.1200000000000001      117.00353211941037
9.491038539333765         0.1360391043850186       -0.12000000000000013     199.62478923981203
9.334767584506642         -0.1200000000000001      -0.1200000000000001      143.76127781375644
9.487570676156544         0.6471611807493519       -0.12000000000000013     60.42735615849025
10.49424578325236         1.178910190963809        -0.12000000000000013     34.369146298610964
10.271435088192261        1.2535977753851293       -0.12000000000000009     37.91561008098624
10.036371814042838        1.1748434650109194       -0.12000000000000012     26.194277323380263
10.127723770864748        1.4498897861412225       -0.12000000000000013     55.53868711332353
8.859239106526472         5.457157668199223        -0.12000000000000012     222.67019335398626
8.706208438823186         5.719999999999998        -0.12000000000000008     157.07296031488974
7.6200578004653075        5.455404997637729        -0.12000000000000013     196.18061170380977
7.465279080857798         5.719999999999999        -0.1200000000000001      132.27938805088505
7.775478788925278         5.72                     -0.1200000000000001      139.7320734324887
8.54873743271195          5.460485408135688        -0.12000000000000013     217.67236942593036
8.395910976810754         5.719999999999999        -0.12000000000000013     163.49915624831297
10.585514079121472        3.6513308650132057       -0.12000000000000013     79.81623553438097
10.902714351777673        3.750376719256992        -0.12000000000000013     74.04115010248272
10.722206211193955        3.9465421422881186       -0.1200000000000001      57.7110427698112
10.452092954707231        3.914274706959398        -0.12000000000000013     58.3718345623436
10.354934966181641        4.1522126593529505       -0.1200000000000001      36.475892953718095
10.402977725210068        3.4286308113987918       -0.12000000000000012     90.01388339398916
10.384505752460798        2.9081190689342926       -0.12000000000000012     108.57582357867459
10.28152585426931         3.1732843106497293       -0.1200000000000001      101.91110351112222
10.176000532384444        3.4182262201707867       -0.12000000000000012     92.58400977266687
10.160738119049908        2.938808009792625        -0.12000000000000012     108.21334986399485
10.055231632839266        3.174382942695143        -0.1200000000000001      101.25346205029304
9.919002798761339         2.9517934575690283       -0.12000000000000012     107.36655449021437
10.011016941378035        2.7802763480867867       -0.1200000000000001      110.333080721939
9.916792890648932         4.6852857474458895       -0.12000000000000012     42.25156816826565
9.616894240366948         4.688441991632679        -0.12000000000000013     48.152255576905304
9.471534914208815         4.945828635930343        -0.12000000000000012     86.90483443771204
9.742138613804729         4.44988570292696         -0.12000000000000013     13.040252819674734
10.057762697345767        4.138493913527504        -0.12000000000000013     32.42167607361106
10.002517997305295        4.4259623955194565       -0.12000000000000013     11.138422100671635
9.013463308665596         5.199054367582142        -0.12000000000000013     142.3385749814654
9.165215693994927         4.940567872690908        -0.12000000000000013     89.55311632494853
10.289629237997772        3.65645072765788         -0.12000000000000012     76.60623004917237
10.17316210401697         3.9170751989907147       -0.12000000000000013     55.60013125897287
9.934557434645118         3.3832919375897785       -0.1200000000000001      92.81956927018233
10.032668781763787        3.6536316545420986       -0.12000000000000012     76.55148849078624
9.789835639761835         3.624521106577732        -0.12000000000000013     79.2320476006695
9.892399480788544         3.8964931547670503       -0.12000000000000013     56.1062695144297
9.845314742106149         4.183642621225493        -0.1200000000000001      27.772141798834955
9.636112388938232         3.783318253565489        -0.12000000000000013     65.51329534591333
9.67644083066548          4.007392474612715        -0.12000000000000012     47.453556335924404
10.20673233731614         2.668278651915576        -0.12000000000000009     110.74509654593926
10.356199648157329        2.4509714650763343       -0.1200000000000001      109.33024016529772
10.242802823881025        2.188007764361119        -0.1200000000000001      102.84233625531192
10.382774451997497        1.938490469103119        -0.12000000000000013     92.02537386337843
10.138738843621756        1.924704037574357        -0.12000000000000012     92.26015301990981
10.276050253466197        1.6707030917090997       -0.12000000000000013     75.47161231535503
10.022963417030509        1.661042592190189        -0.12000000000000013     73.66744316484126
10.797020687337344        1.6336232546544223       -0.12000000000000012     74.69382475261803
10.411257552494789        1.4454804265353538       -0.12000000000000013     58.441003554216735
10.622457383903988        1.40910280614509         -0.1200000000000001      57.57381774936052
10.543980496772672        1.67909561157637         -0.12000000000000013     78.20962839560794
9.948723330290022         2.576016615969628        -0.12000000000000012     110.66118129183963
9.859035647913407         2.772696265942902        -0.12000000000000012     110.17211238414032
9.69213723798843          2.8970578631739077       -0.12000000000000013     108.52257886816396
10.080296140266892        2.3962478424739473       -0.1200000000000001      107.82095688276932
9.985599588668196         2.1610819265231074       -0.1200000000000001      100.6397462610637
9.91417125368567          1.9131402037019523       -0.12000000000000012     88.35766659160561
9.782254821779095         2.35216332767133         -0.1200000000000001      107.11369510979429
9.78003352461502          2.0915016602529053       -0.1200000000000001      97.41674812315257
9.650223900130992         1.8941052633790514       -0.12000000000000012     87.95377369117101
9.556725114672052         2.1606667618238022       -0.1200000000000001      100.23853377995829
9.452302999290811         2.473392047450778        -0.1200000000000001      107.75000808026141
9.279049202048064         2.181290343865253        -0.1200000000000001      98.74123091329488
9.69553007248598          2.6440361236184264       -0.12000000000000013     110.05944194372086
9.180338674235278         0.13731174011909927      -0.12000000000000012     201.80240213237835
9.024531979354927         -0.12000000000000009     -0.12000000000000009     145.0805401702855
9.333378128742153         0.3937205297062326       -0.12000000000000012     117.80886926955996
9.0195873293546           0.39687468756808136      -0.12000000000000015     117.50394123726419
8.87055260904026          0.14113137346685709      -0.12000000000000012     198.41333651259197
8.714284966425346         -0.1200000000000001      -0.1200000000000001      142.61554306569337
8.559474516221298         0.14020957757717678      -0.12000000000000015     191.61321345192906
8.404026283744223         -0.12000000000000009     -0.12000000000000009     145.94780072616183
9.458396783398038         2.8127504560392858       -0.1200000000000001      108.76938392285767
0.11796661666900353       5.516197613122525        -0.12000000000000012     2.4653480247213557
-0.12000000000000012      5.406205224257974        -0.12000000000000012     7.074043320930859
-0.12000000000000012      5.72                     -0.12000000000000012     2.015768573874235
0.20314943230170973       5.720000000000001        -0.12000000000000012     3.295798610741054
0.3702481143064743        5.4903078174454185       -0.1200000000000001      7.255472359391365
0.5274457388916687        5.720000000000001        -0.12000000000000012     7.053411141384669
0.6772719255078359        5.4595027278174175       -0.12000000000000012     19.489824800727185
0.8528929900870252        5.720000000000001        -0.12000000000000013     18.21784214623032
9.754700014958653         1.155144454957345        -0.12000000000000015     20.709127916490612
9.825451420682557         1.4479269074262957       -0.12000000000000012     52.28923887446295
9.8020245982421           1.7098797209833343       -0.12000000000000012     75.47491988728635
9.469168861695028         1.1437258777941948       -0.1200000000000001      14.850490968547016
9.181755391449634         0.6576451434510237       -0.1200000000000001      63.65590864771483
9.339991704520383         0.9042926733904386       -0.12000000000000009     23.35371038497837
9.18990295912102          1.152488545854327        -0.1200000000000001      16.340677707512658
8.710194463244346         0.4006813822203399       -0.1200000000000001      114.93064196590201
9.041694796581826         0.9164432797028053       -0.12000000000000013     23.288821142338534
8.865587468381065         0.6555428201785934       -0.12000000000000009     65.41639355399558
9.56086102357591          1.6184227057350444       -0.12000000000000012     65.34854756269888
9.590056169270369         1.3476796103845372       -0.12000000000000013     42.10153018598881
9.351464675150426         1.3998472917384295       -0.12000000000000013     44.35349216057218
9.064904284710922         1.4304939398057726       -0.1200000000000001      46.20940623702611
8.76294978853669          2.1571538865996334       -0.12000000000000013     93.70887908875625
8.901154401216733         1.9390807531138583       -0.12000000000000012     83.12336832785165
8.629018678484886         1.9280306076550806       -0.1200000000000001      80.2278640866878
9.025199743768935         2.176246585245321        -0.12000000000000012     96.62762630098761
8.762465898454721         1.7482571866175132       -0.1200000000000001      71.82102576792593
8.989218966042218         1.6712542903403045       -0.12000000000000013     66.32868619337823
9.246066144044777         1.6483433750234522       -0.1200000000000001      67.15456533018721
9.138071773895122         1.9183823898811487       -0.12000000000000013     84.8103581377572
9.399339584660938         1.8902187626926867       -0.12000000000000012     85.28711518128593
9.023716314010937         2.950362039884267        -0.12000000000000013     103.5778172908884
8.872483161224173         3.1469125807184204       -0.1200000000000001      97.46386685613987
9.139123450942643         3.2013582819847817       -0.12000000000000012     98.05426678549058
8.236403650354264         5.460149944852512        -0.1200000000000001      211.57871126958938
8.085689420782142         5.719999999999998        -0.1200000000000001      146.71402746904857
7.9297255592512865        5.459219756239821        -0.12000000000000013     204.21244109936742
8.079529961604926         5.202594711410525        -0.12000000000000013     133.7094985196916
8.391776333465714         5.200220934056419        -0.1200000000000001      135.65920089490064
8.704032860676246         5.199803791175772        -0.12000000000000012     140.14451106168028
8.544941732691083         4.946000560081294        -0.12000000000000013     89.64330953292523
8.855913416986516         4.943310623416712        -0.12000000000000013     90.65290667869523
9.00394815904479          4.678670487847766        -0.1200000000000001      45.81881591652006
9.000727242803231         3.4190964361142058       -0.12000000000000013     86.25949150267796
9.248018482669902         3.454438711574236        -0.1200000000000001      85.8671962531057
9.12845814351133          3.6729380949217085       -0.12000000000000012     71.50490043634876
9.36681342156431          3.7037041955567926       -0.12000000000000013     70.03688851679134
8.709578204359044         3.3548360723153787       -0.12000000000000012     87.06056653163056
8.696007281502157         4.690129991314413        -0.1200000000000001      47.535928805824625
8.845481236723108         4.419244970457474        -0.12000000000000013     15.162859106929771
8.681889113584491         4.17702012866277         -0.1200000000000001      25.94825473792582
8.986833226440755         4.126626587862228        -0.1200000000000001      30.180655594345044
6.063099922582349         5.454534281714958        -0.1200000000000001      164.29639740199298
5.914310579272113         5.719999999999999        -0.1200000000000001      113.96905554707273
6.224521211125112         5.720000000000001        -0.12000000000000013     115.70348339681887
6.376020984311394         5.45524152244579         -0.12000000000000012     169.21617378528282
6.534720919190585         5.719999999999999        -0.12000000000000012     117.73391510307378
7.306083111108588         5.4554239977623995       -0.12000000000000012     188.04265152812684
6.68805704760945          5.4561608907447665       -0.1200000000000001      175.35633003853945
7.155090296208001         5.72                     -0.12000000000000013     123.48805447418727
6.99732663511444          5.458969073347594        -0.12000000000000013     172.06545407437667
6.844909703852223         5.719999999999999        -0.12000000000000012     118.25786975976443
7.152145589885046         5.1973082497486995       -0.1200000000000001      120.33213429326456
7.770708587512112         5.1959696898031          -0.1200000000000001      126.56200013187656
7.462749923098878         5.191863542127214        -0.12000000000000012     122.31301021863722
7.917931731682394         4.945766520508252        -0.12000000000000012     84.30604707348397
7.2957527630439065        4.936046135823308        -0.1200000000000001      80.52435781344893
7.605956955905674         4.931927925407456        -0.12000000000000013     81.86605529652797
6.2204203976618535        5.191395076996167        -0.1200000000000001      105.07252482844324
9.278502900318177         3.0133831282575607       -0.12000000000000013     104.07756123181593
9.798551353228294         3.139152823108493        -0.12000000000000013     101.85054013520333
9.537051877651411         3.0869083027979514       -0.1200000000000001      103.38234078793539
9.675934669922949         3.3383579096304814       -0.1200000000000001      93.27374160197445
9.517573282096384         3.530171275554657        -0.1200000000000001      83.70682693140304
9.393123880170481         3.272575190551378        -0.1200000000000001      95.99711616196034
9.199425769349212         3.9285481179629667       -0.1200000000000001      49.757680561931686
9.46113115941192          3.9745649217508756       -0.1200000000000001      47.962721109791666
9.14308838187657          4.422467047183774        -0.1200000000000001      14.495411901961996
9.308656695640744         4.68658716798217         -0.1200000000000001      48.185414114723834
9.30841009496016          4.185595575101512        -0.1200000000000001      23.55113666102704
9.575412540077856         4.203176383878854        -0.12000000000000013     22.381891614973885
9.4489143309436           4.440008932663878        -0.12000000000000012     12.37629734564505
8.768306810460738         3.9217817386743237       -0.12000000000000013     48.090008522107894
8.986493234000607         3.8542138334527527       -0.12000000000000013     56.923637022634
8.854309856639222         3.647257580822908        -0.1200000000000001      71.4539562765561
8.62418044387842          3.667236030955481        -0.1200000000000001      69.08852664804508
9.20538068756298          2.711004045023038        -0.12000000000000013     107.72623182014433
8.855904777962083         2.4138919949338957       -0.1200000000000001      102.05745531021769
8.6184622634647           2.3837514456650877       -0.12000000000000012     98.84243633527394
9.125362731414295         2.4326890156963334       -0.12000000000000013     104.78222666602163
8.653191617219736         3.0947944489851684       -0.1200000000000001      96.3749480056912
8.782400517412038         2.9010856195928008       -0.12000000000000013     102.32298698906139
8.952475896003847         2.675431935270817        -0.12000000000000012     105.19521831655459
8.700473183015736         2.6416859986444376       -0.1200000000000001      102.46644843825835
8.727204678164071         0.9127365403468466       -0.12000000000000012     25.308777745275165
8.555081691029025         0.6520207021383739       -0.1200000000000001      65.55803501084826
8.248641453615646         0.14406132957338952      -0.12000000000000013     181.67628087711702
8.093747516940837         -0.12000000000000008     -0.12000000000000008     125.7629129995675
8.403543201853227         0.3998010307143944       -0.12000000000000012     110.8207075798383
8.24787023900025          0.6554287920049929       -0.12000000000000013     62.719639274487285
8.09397389199471          0.4043359351027069       -0.12000000000000013     105.78577790640725
7.938596081293897         0.14732833211240634      -0.12000000000000013     169.85826515409028
7.783444645646957         -0.1200000000000001      -0.1200000000000001      114.33022431220957
7.628281156821082         0.14734869445909496      -0.12000000000000012     159.26025467840626
7.473117667995206         -0.12000000000000012     -0.12000000000000012     106.71146511856337
7.3151903737160975        0.1417978054823374       -0.1200000000000001      151.73809112680547
7.162766582105568         -0.12000000000000012     -0.12000000000000012     99.07282762929988
7.001438410419696         0.1399336366797918       -0.12000000000000013     139.08005399164497
6.852390659790561         -0.12000000000000013     -0.12000000000000013     96.69304946404985
7.778935480525214         0.4060156205393494       -0.12000000000000013     100.53517812266863
7.464777863428143         0.40607819685812         -0.12000000000000012     95.04855088526824
7.946368627491536         0.6630454398581657       -0.1200000000000001      60.32673670078208
7.629164222656907         0.6691870781803313       -0.12000000000000012     58.27261080901487
6.696975034262442         0.14570658634384373      -0.12000000000000012     140.94079224992615
6.541986289902955         -0.12000000000000013     -0.12000000000000013     96.22735344688215
6.386769652246524         0.14666327016223463      -0.12000000000000012     136.94436603190903
6.231553014590093         -0.12000000000000013     -0.12000000000000013     96.46449800768619
8.525661946141435         1.6734556458225904       -0.12000000000000013     62.34435472358117
8.75554154153465          1.47532946167426         -0.12000000000000013     48.309542381921254
8.894739716377533         1.1795906790545196       -0.1200000000000001      20.293987490313103
7.791545407033258         0.9270405658962264       -0.12000000000000013     28.241776865348246
7.48573825516479          0.9245120716088586       -0.1200000000000001      28.229736419132706
8.434422990351374         1.42262375686911         -0.12000000000000012     39.221384726855526
8.101904998307676         0.9093594822788938       -0.12000000000000012     29.257356948793966
7.949903618112203         1.1745088582489809       -0.12000000000000012     22.432975177768085
8.41798165249775          0.9090684524440193       -0.12000000000000012     28.450138752950533
8.267993236403992         1.1611675677690396       -0.12000000000000012     23.607555242649934
8.585968586675182         1.1852492367728862       -0.1200000000000001      21.593807397861656
8.443350827883505         2.5650209148107233       -0.12000000000000013     99.12646587601125
8.422327212671593         2.337065710785195        -0.12000000000000013     94.9949976364525
8.121049455791628         1.4248045405250107       -0.12000000000000013     39.14745505356684
8.534158458273527         2.1524865587925377       -0.12000000000000012     91.3922280444267
8.253718007231079         1.6600391849781952       -0.1200000000000001      62.41112022362108
8.389518284440262         1.9237411396905852       -0.12000000000000013     79.20087420114297
8.269397595143058         2.157166049392042        -0.12000000000000013     88.29719258303095
8.126704336331034         1.9317019801355921       -0.12000000000000012     76.78741063927104
7.826537231357811         1.4455199805072443       -0.1200000000000001      40.082524159855005
7.97538880983295          1.6902078074718372       -0.1200000000000001      60.360172204590306
7.724357243141453         1.7111640184987735       -0.1200000000000001      59.580693890597466
7.887604837931509         1.9589035661217935       -0.12000000000000013     75.06362773697049
7.635849021425053         1.9708056349563654       -0.1200000000000001      73.00980014287707
7.50356211838047          1.770660625122431        -0.12000000000000012     62.043478023301645
8.218853086868775         2.4243671197140175       -0.1200000000000001      94.44003301414605
8.200727063792703         2.7346826125099195       -0.12000000000000015     97.22708431202061
8.047413393854873         2.1866910043408474       -0.1200000000000001      87.26014543194822
7.763885887355692         2.24039309950534         -0.1200000000000001      85.00591085259988
7.969784493484099         2.3945404841438362       -0.1200000000000001      89.53535639223301
5.75362080958675          5.459540741536259        -0.12000000000000012     159.4452462207992
5.604089023245232         5.72                     -0.1200000000000001      119.19100058760678
5.91115425709835          5.196035009580526        -0.1200000000000001      102.89506026766804
6.056254014408353         4.93856871867376         -0.1200000000000001      68.29507582935985
6.364351667652231         4.9328368157039435       -0.12000000000000012     70.2445239131293
5.74605076755986          4.943391942303909        -0.12000000000000012     65.51118926331942
5.899997600796372         4.688169927578762        -0.12000000000000012     37.2666250952392
0.17204689503419673       5.234930888581891        -0.1200000000000001      10.716132116805328
-0.1200000000000001       5.094276626815731        -0.1200000000000001      14.21556879167258
0.1562696824891584        4.911382860375491        -0.1200000000000001      24.442022060027398
-0.12000000000000013      4.78420310926844         -0.12000000000000013     24.745966528452186
0.5144129183272325        5.21805036735425         -0.12000000000000012     19.50306686556019
0.37800392351411427       4.997257273007634        -0.12000000000000013     21.573980033631067
0.8415037628466511        5.184093788561377        -0.12000000000000013     27.503601083399065
1.0129316055817734        5.457441662121456        -0.12000000000000012     33.452705287974574
1.1794916113809326        5.720000000000001        -0.12000000000000012     29.431289211209677
1.3391882999436695        5.46075478379985         -0.12000000000000013     49.27768955178652
1.5056012419187779        5.7200000000000015       -0.12000000000000013     40.00705745690439
1.657730206064023         5.457833001266889        -0.12000000000000012     63.32491190390051
1.8298717048049535        5.720000000000001        -0.12000000000000013     48.82769403799122
1.9759810280577026        5.4524638944934          -0.1200000000000001      73.54885144655424
2.1523133724337185        5.7200000000000015       -0.12000000000000013     60.514341007737734
8.499751144341175         2.8724501096511545       -0.12000000000000013     99.36679519171128
8.517651264061982         3.2535834691759895       -0.12000000000000013     90.17513411701296
8.452052100575505         3.1004387106574556       -0.12000000000000012     94.64888541742815
8.470122099083397         3.4467828659328816       -0.1200000000000001      81.13592030104643
8.363487096433975         3.685992592501999        -0.12000000000000012     66.23686409514995
8.51284264064012          3.9433684889243614       -0.1200000000000001      46.61906331801692
8.540062614903531         4.43794761460743         -0.1200000000000001      19.318289277191507
8.230834740503708         3.939865358336882        -0.12000000000000013     46.7048928010468
8.38577388042133          4.18717201711817         -0.1200000000000001      24.46945165262633
8.230021647113606         4.436559388031452        -0.1200000000000001      20.221656769584435
8.0837871114603           4.184340625188073        -0.12000000000000013     26.93567412909125
7.910209887773165         4.433375534185133        -0.12000000000000012     22.692891160058924
7.9574404562325896        3.9258666133683864       -0.1200000000000001      46.410021644417945
8.089216125335664         3.677538264833184        -0.1200000000000001      64.69594629742511
8.258392717629848         3.009331801637079        -0.1200000000000001      94.75213190469225
8.208080511237716         3.4499873330254873       -0.12000000000000013     78.6468082165721
8.32480571409487          3.2520881189789805       -0.12000000000000009     88.27800526385569
8.092267289551916         3.22017122149209         -0.12000000000000013     86.52482127548512
7.9504729157947125        3.4395643861651655       -0.12000000000000012     76.30729720094705
7.838692902852673         3.671627109068062        -0.1200000000000001      63.39723451905501
8.381289896260258         4.693377000546072        -0.1200000000000001      48.235426953885955
8.236762380555414         4.94613375612349         -0.1200000000000001      86.76426144802348
8.067790205842847         4.694445248385436        -0.12000000000000013     48.74792350856668
7.712170611898717         3.9097029632360627       -0.12000000000000013     47.952718439716925
6.843142353443914         5.196204805885232        -0.12000000000000013     116.91129076151306
6.989280139779552         4.9404778314361995       -0.1200000000000001      78.0784764689512
6.677390738234632         4.933680412812247        -0.12000000000000013     73.47404120085426
6.533632900600004         5.190801104468029        -0.12000000000000012     110.89091727501341
7.124199356341842         4.683742566985459        -0.1200000000000001      43.09154007071236
6.8195503664973245        4.676647068971181        -0.12000000000000012     40.61764700783717
7.747588938828663         4.679492812704483        -0.12000000000000013     45.846095753884846
7.432403835578542         4.6778833406274085       -0.12000000000000013     43.95195678923607
7.802751801072279         4.1727766096434          -0.12000000000000013     26.06979885050298
7.573422062093934         4.104603955272167        -0.12000000000000012     32.580900430323695
7.4372415248606085        3.910405468925156        -0.1200000000000001      45.34503265258757
7.581765758356038         4.382301468006172        -0.12000000000000013     20.01885557361805
7.43959410132492          2.2247539948946953       -0.12000000000000013     80.2388470446984
7.262595970174952         4.416049889598595        -0.1200000000000001      19.97569188638919
7.3586275276841775        4.178202482391797        -0.1200000000000001      25.77881674392397
6.9823814613989           4.411264667119787        -0.1200000000000001      18.52507708492995
7.1075520960518705        4.165647954364789        -0.1200000000000001      26.320876833832713
6.211537486829287         4.675212453770818        -0.12000000000000013     36.51530403327671
6.0602167564485           4.422781279709918        -0.12000000000000012     15.516941829630918
6.687899752458895         4.366894251919028        -0.1200000000000001      17.605182488814812
6.528286885950915         4.669618127287144        -0.1200000000000001      38.019427857882285
6.370917967919577         4.413212665073468        -0.1200000000000001      17.481178168751303
6.8833164643335           4.150743774345647        -0.12000000000000013     26.295169244078085
6.451750586717543         4.173396264725149        -0.12000000000000012     23.544272314684083
8.009828416785693         2.5620585432504845       -0.12000000000000012     94.83782978660165
7.7917683576946315        2.5258292352775196       -0.12000000000000012     91.30225442404274
7.571990133386214         2.4746789422940085       -0.12000000000000013     87.81588985594442
7.918778452871034         2.756794096680707        -0.12000000000000013     93.8036970872697
8.027053396755646         2.9635707204227617       -0.1200000000000001      93.50471841585994
7.842376767234246         3.1805695761839954       -0.12000000000000013     84.61542715906724
7.641468391199675         2.7243278223941867       -0.1200000000000001      90.44223823304132
7.748855557651687         2.9640302417019373       -0.12000000000000013     89.5664176211634
7.5840748880136           3.1801969518559643       -0.12000000000000012     83.47061143037247
7.569100108395434         3.6692089698873387       -0.1200000000000001      59.90854328058256
7.703242915808017         3.431150834829878        -0.12000000000000013     73.84239318902526
7.436993601200118         3.42337677103325         -0.1200000000000001      73.103904531031
7.3265970192480765        3.6728984515580057       -0.1200000000000001      59.91369463366325
7.2016437651067795        3.4279223649477357       -0.12000000000000012     70.58209229271985
6.99833958419441          3.909995967418602        -0.12000000000000012     41.95516889773341
7.211034790564933         3.9227289441597253       -0.1200000000000001      43.40963081941131
6.670643847144225         4.093911743891569        -0.12000000000000013     30.60248938079954
6.791994941925363         3.9053517342292126       -0.12000000000000012     41.95749311699593
7.103852413700698         3.677275448643209        -0.12000000000000013     57.95458279023047
6.879584188422425         3.6801052104773353       -0.12000000000000013     55.88774632237196
5.455806467068313         0.14601020881864168      -0.12000000000000013     133.7757211385672
5.610599736920963         -0.12000000000000015     -0.12000000000000015     105.38519182457544
5.300002739285706         -0.1200000000000001      -0.1200000000000001      97.34123516713521
5.7625114783411           0.14485593385509243      -0.12000000000000013     134.16035110136383
5.921090831160233         -0.12000000000000013     -0.12000000000000013     97.1330084806175
6.073847075714733         0.14642137290252452      -0.12000000000000012     135.30469996227748
4.511559061448359         5.463661856547165        -0.12000000000000012     140.42866160621904
4.361618056342907         5.72                     -0.12000000000000012     93.42012571069006
4.672558327581053         5.720000000000001        -0.1200000000000001      99.21544946213494
5.444022358400294         5.460438156743628        -0.12000000000000013     154.16212588036197
5.293791561223019         5.719999999999999        -0.1200000000000001      106.12170081142317
5.5990722565462265        5.19998461799986         -0.1200000000000001      100.4024575014242
5.285818708296277         5.198438081881357        -0.12000000000000012     96.66575099793016
4.820595933229866         5.459768976762           -0.12000000000000013     144.8049490774543
4.98328277927547          5.719999999999999        -0.12000000000000009     102.63082231135532
5.133409054390563         5.457978691797652        -0.12000000000000013     149.05168422433232
4.975281230816729         5.1961774862447445       -0.12000000000000012     93.25400806240224
3.261596906208342         5.4603565543368155       -0.1200000000000001      116.80506059323163
3.1089021221932485        5.720000000000001        -0.12000000000000013     81.69075158074274
3.4243925250027893        5.72                     -0.12000000000000013     84.69651524914055
5.588512939500285         4.6923943530513474       -0.12000000000000012     35.82328424454151
5.4382771269859385        4.943588669884483        -0.12000000000000012     63.642112584294516
6.232381352942497         0.40543825969914393      -0.12000000000000012     82.48947906719233
7.31688707278435          0.6596204278185002       -0.12000000000000013     59.69752559622936
7.153657791012535         0.4003678138561159       -0.12000000000000013     89.67433991727154
6.846099501592162         0.3955244029737082       -0.12000000000000012     85.97783846925968
6.539072634600068         0.4030205506419651       -0.12000000000000012     84.58372514838362
7.158209053395448         0.9126727844374274       -0.1200000000000001      30.560124009200056
7.004787087735333         0.6526110073184708       -0.1200000000000001      56.17960531773144
6.855793681579689         0.9126728550733961       -0.12000000000000013     28.129542839469153
7.65268758762684          1.1809617810095263       -0.1200000000000001      22.902866468169776
7.344781929436394         1.1894384264785713       -0.1200000000000001      21.94080600826734
7.516655859769616         1.4933596063856305       -0.1200000000000001      41.7604098846442
7.011266620216519         1.1605719479872565       -0.12000000000000013     19.806911065697577
6.690308357694558         0.6575106305682094       -0.12000000000000012     56.58919149971803
6.379823091517696         0.6584847664912166       -0.12000000000000013     51.90369151448008
6.711139366482719         1.1812216789242114       -0.12000000000000012     18.903668877919397
6.5396019753505135        0.9163079915773461       -0.12000000000000013     23.87046534062033
5.9227158635940995        0.401529010248426        -0.1200000000000001      83.21561157087596
7.184631171790811         1.4357989060889318       -0.1200000000000001      36.131749336530866
7.284004581839714         1.6740837680081628       -0.12000000000000015     52.93032252361334
7.087660065417946         1.6333799898917265       -0.12000000000000012     48.4866307289874
7.366830342902235         1.945758046020757        -0.1200000000000001      68.7572212579381
7.214644286117102         2.1201604984602596       -0.12000000000000012     74.7115743281431
7.182232861199163         2.336602089590445        -0.12000000000000013     80.34820831114648
7.109223043308418         1.8782042419529001       -0.1200000000000001      62.21487752822314
6.997482898802485         2.1450186351006293       -0.12000000000000012     73.33569813341029
7.322779262452771         3.17635019714957         -0.12000000000000013     80.76697390720922
7.354143233214442         2.4657145809007393       -0.1200000000000001      85.30255316405179
7.47920350434924          2.9430101765447954       -0.1200000000000001      86.88530777675635
7.227817410526219         2.9109304710170876       -0.1200000000000001      84.79630217479352
7.407483622482329         2.6881696935079056       -0.1200000000000001      87.59736429223489
5.74038488709599          4.439958548822875        -0.12000000000000013     16.02849659676677
5.420055816843788         4.427754528762499        -0.1200000000000001      13.628207026067129
6.167351062845749         4.180089993376155        -0.12000000000000013     21.525872902813678
5.885015987120638         4.181078243135163        -0.1200000000000001      20.407431715317518
6.276055526589727         3.9226909347587773       -0.12000000000000012     39.64466449451146
6.525114008495839         3.9013692721420825       -0.1200000000000001      40.7776730085341
0.14146120214532          4.627959063072352        -0.1200000000000001      39.707916735463606
-0.1200000000000001       4.475973639214998        -0.1200000000000001      39.942723939588745
0.4021875224842202        4.760988725307599        -0.12000000000000012     27.35608991447022
0.6871217577236883        4.920911640303965        -0.12000000000000013     29.43307429966965
2.9493527028754385        5.459171302173852        -0.12000000000000012     109.95833789357691
2.7917609236436913        5.720000000000001        -0.12000000000000013     84.48369556625825
2.6131902727054053        5.4468624797621565       -0.1200000000000001      101.47689255698214
2.4729365587018246        5.720000000000001        -0.12000000000000013     70.91085519440502
2.2967250469722047        5.451647839239769        -0.1200000000000001      89.61307168647865
2.757177792308742         5.181086912361619        -0.1200000000000001      60.978737639381556
2.454667252671151         5.178900459864205        -0.12000000000000013     53.912332636520176
1.023628932146427         4.922133033291236        -0.12000000000000012     33.53175430863623
0.8862360987893008        4.698990007787773        -0.12000000000000013     34.087990915997224
1.1707037483175327        5.184961107773483        -0.12000000000000013     32.56296115132208
1.3256645729588958        4.923776168961076        -0.12000000000000012     34.35833183330141
2.1314524033918936        5.180842034597696        -0.12000000000000012     49.02842656231112
1.8201045196560954        5.1935820853885515       -0.12000000000000012     44.65047147195455
1.5003679026857832        5.202238595949508        -0.1200000000000001      38.2011452693153
2.2873520302980666        4.913542180083997        -0.12000000000000012     33.81803692257625
1.9744477825858344        4.929363828672728        -0.1200000000000001      34.33991561686292
3.5746282076786238        5.457927311069655        -0.12000000000000012     121.80755342466313
3.738240724858715         5.72                     -0.1200000000000001      87.92060729792638
3.408211100343289         5.203896292460585        -0.12000000000000013     74.17216052905394
4.205345381130138         5.465170314421901        -0.12000000000000013     127.69614691560987
4.050455269819897         5.720000000000001        -0.12000000000000013     88.46602689786012
2.6032507618283662        4.871944999591828        -0.12000000000000012     32.21660258620913
2.3767466912717805        4.662528331083645        -0.12000000000000013     26.685897895604043
2.6055254952666           4.59138288023451         -0.1200000000000001      23.477443503836145
2.926817141948863         4.926273022714985        -0.1200000000000001      39.678525717247645
3.093719771336744         5.201105320492413        -0.12000000000000012     67.81802991822197
0.14834720492176556       4.322745730906777        -0.12000000000000013     55.87433314473026
-0.1200000000000001       4.169517822598556        -0.1200000000000001      48.416527506249174
0.13387661613207097       4.014205995851339        -0.12000000000000012     72.70812804593629
-0.12000000000000009      3.8639786966434686       -0.12000000000000009     56.69656172466625
0.13459880058323442       3.7108407926713034       -0.12000000000000012     85.21303595870438
-0.12000000000000008      3.5591276219663754       -0.12000000000000008     64.02596800308218
0.14493074024240543       3.4070453355469392       -0.12000000000000013     94.3481637562852
-0.1200000000000001       3.254963049127502        -0.1200000000000001      69.18774102672653
0.13329588471594972       3.1035603481709186       -0.12000000000000013     101.33388265832076
-0.1200000000000001       2.9514834321757264       -0.1200000000000001      69.47306664483159
0.08535163387421424       0.09860255423944375      -0.1200000000000001      7.843187458599627
-0.12000000000000012      -0.12000000000000012     -0.12000000000000012     4.788499535286474
-0.1200000000000001       0.19379477574203902      -0.1200000000000001      11.561942061574044
0.2030518171358261        -0.12000000000000015     -0.12000000000000015     8.20320299776214
7.109854607627435         2.620390679847746        -0.1200000000000001      84.19024824007388
6.9888883919553315        2.891175195486487        -0.12000000000000012     82.25161383715195
6.799743209464255         2.7221229341721163       -0.1200000000000001      81.42457180684983
6.9554624168492225        3.453878422839171        -0.12000000000000013     67.96479677801858
7.052018593235964         3.163951968080685        -0.12000000000000012     77.98092853423942
6.7789658281070615        3.0192716877659045       -0.12000000000000013     78.77483233018528
6.58907482583502          2.893406135787058        -0.12000000000000013     78.57182937703332
6.516870798345497         3.1576815842855117       -0.12000000000000013     74.36143117146364
6.638254029323646         3.677182464576764        -0.1200000000000001      55.79012798897065
6.407637729322197         3.6634006836048556       -0.12000000000000012     54.881975713267174
6.560363123635151         3.4418328015671618       -0.1200000000000001      65.21324774144036
6.314736772974863         3.391525351033115        -0.12000000000000009     66.38918705762289
6.767865996185439         3.2950461624056557       -0.1200000000000001      71.92093429711927
6.763447147394286         3.512326641283346        -0.1200000000000001      64.05327574773523
6.222706199538693         3.1624011687165408       -0.12000000000000012     71.44767756812418
6.361019513070307         2.907301363136346        -0.12000000000000013     76.64459006999031
6.134175749740823         2.897823045344147        -0.12000000000000012     75.02590573149051
5.143622139815958         0.1440769031325984       -0.12000000000000012     132.15459219241782
4.989128805297756         -0.1200000000000001      -0.1200000000000001      95.01248908044886
4.833550129975316         0.14733108702089157      -0.12000000000000012     128.96544926978711
4.677971454652875         -0.12000000000000008     -0.12000000000000008     91.26513527679043
5.6106941725151795        0.39909414514644875      -0.12000000000000012     81.74902225826192
5.300718207113247         0.4023213722022668       -0.12000000000000015     80.43480892259197
4.987231237823372         0.4027877411779945       -0.12000000000000013     78.94147845856232
6.9231855732190795        2.4325167304927966       -0.12000000000000012     79.57685097337526
6.764906635726989         2.17906396696606         -0.1200000000000001      72.21950956508697
6.675889422046032         2.4376226747328102       -0.1200000000000001      77.28717156315055
6.552998475346449         2.2001350803818447       -0.1200000000000001      70.39239547118532
6.389515865916028         2.435064768180138        -0.1200000000000001      74.48871143220497
6.507873819951861         2.6774828232104344       -0.12000000000000013     78.54585693884304
6.257762569134707         2.6688308412813933       -0.1200000000000001      76.16355060927451
6.138951638137401         2.4297198646712137       -0.12000000000000012     72.37801058554413
5.984311089761965         2.667914592754221        -0.1200000000000001      74.53030017935588
6.041060833284256         2.1729078940428117       -0.1200000000000001      65.27856898267044
5.90957063879763          2.3967303779102234       -0.12000000000000013     69.51400616516256
5.771842805860992         2.563874082668184        -0.12000000000000012     71.30354355317888
6.071299984819017         0.6542898503170187       -0.12000000000000012     49.813502810817035
5.454179843573253         0.653482277214615        -0.12000000000000012     48.57769015257171
5.761749896810114         0.6539395680820828       -0.1200000000000001      48.57127895237244
5.916301800257457         0.9035835630027007       -0.12000000000000012     23.839327283330192
6.226640091775369         0.905195307331035        -0.12000000000000012     24.30478593778427
6.390897116661451         1.1726970269095707       -0.12000000000000013     16.959859371892417
6.845142070360513         1.9279965537162949       -0.12000000000000013     62.03984927912203
6.885301398673851         1.463836271624777        -0.12000000000000013     36.92563080990277
6.930309572340295         1.7219724629838136       -0.12000000000000013     52.949598574673885
6.626335793581003         1.9351463710171597       -0.12000000000000013     60.95905069657669
6.274884100513397         2.197807283751388        -0.12000000000000012     67.43418519342545
6.413859368840411         2.007784681671322        -0.1200000000000001      63.613099573182396
6.5516293082099395        1.4356404464532802       -0.12000000000000013     32.97762088259009
6.698278718184701         1.695406574505383        -0.12000000000000013     49.278166441619106
6.249790736192899         1.4346035875834982       -0.12000000000000012     30.7624681836533
6.412678649910349         1.734439957954426        -0.12000000000000013     49.42983857438038
6.175448882070579         1.9304450327865403       -0.12000000000000013     57.74819012342832
6.087085105052543         1.670189401206436        -0.1200000000000001      44.36924790761274
5.774190910897289         2.152504570123608        -0.1200000000000001      63.37408754797761
5.610788823090258         0.9049948612392738       -0.12000000000000012     22.307074779459942
6.075210996815803         1.1593274386379924       -0.12000000000000012     15.350713012652086
5.767363907679986         1.1516847145158913       -0.1200000000000001      13.096193471355042
5.458952178775791         1.1642724316936899       -0.1200000000000001      12.404194083333628
5.925362893000335         1.4031222400082268       -0.12000000000000013     27.54424296493569
5.909466723975253         1.9064094830467602       -0.12000000000000013     54.283091492277514
5.621060788190775         1.9207079069143542       -0.12000000000000012     54.12701573684075
5.7697997354934465        1.6512468819509536       -0.12000000000000013     42.36948087623287
5.568819487332609         4.180932590120978        -0.12000000000000012     18.002707828856632
5.253105632276148         4.129362858839844        -0.12000000000000012     22.66971524513047
5.466764628232814         3.9268873159240667       -0.12000000000000012     35.67838141087322
5.249732015481671         3.8545384109590226       -0.12000000000000012     39.30022278381389
4.354730231220541         5.210904806022197        -0.1200000000000001      87.54674674732568
4.663551178175195         5.204189369975621        -0.1200000000000001      90.65907892152974
4.823432044399922         4.943540814792428        -0.1200000000000001      58.294756853501504
5.130527520423341         4.942793309194987        -0.12000000000000013     59.853176435660885
5.279129994202129         4.678523735282212        -0.12000000000000012     31.191706642209155
4.964885709680444         4.689806901326307        -0.1200000000000001      30.607755026000238
5.1068766006922175        4.419196765899789        -0.12000000000000013     13.066224015815799
4.804814147189451         4.441489231925383        -0.12000000000000009     11.30980127852659
4.947593220304671         4.169947508739244        -0.12000000000000013     19.934153482748503
5.385808822239135         3.6669423271873742       -0.1200000000000001      49.21326383658714
5.140647740682112         3.1768590157481618       -0.12000000000000013     64.98732283079222
4.978959499174225         3.415169336993982        -0.1200000000000001      57.753410812232346
5.261169594997758         3.4020463234923697       -0.1200000000000001      59.42061539599603
4.868283578308573         3.1650998252476787       -0.12000000000000013     63.673967338064465
5.108975025368455         3.659350352102479        -0.12000000000000013     48.593530238450874
4.646044723111206         4.197795064682341        -0.1200000000000001      18.414134446061272
4.7245065217916276        3.4227983875637396       -0.1200000000000001      56.863703083615945
5.024960416542196         3.926727983069187        -0.1200000000000001      35.03812661006342
4.866132381935131         3.6817369220347524       -0.1200000000000001      47.561950105864355
4.748401574445591         3.9538424748586216       -0.1200000000000001      33.14487243625237
4.607842128793866         3.710855671181768        -0.12000000000000013     45.68321932608132
4.454357699812725         3.440719905038856        -0.12000000000000012     55.157015194964806
4.5277959325808474        4.451199741612541        -0.12000000000000013     11.453424052734773
4.659353731494274         4.691322791914799        -0.1200000000000001      29.713998848298683
4.510021841014106         4.951062460432804        -0.1200000000000001      55.24246780237607
3.894494479296271         5.46280307184079         -0.12000000000000013     127.66270672337798
3.7267018771929963        5.192988046742613        -0.1200000000000001      77.72768426412927
3.2510510872114042        4.943508041850251        -0.12000000000000012     43.97058977293198
3.5801790190633955        4.932336685976241        -0.1200000000000001      45.58621303190292
3.4177161644872003        4.669195906095657        -0.12000000000000013     21.74315419346021
4.358861625741064         4.700752209196827        -0.12000000000000013     28.670274452766893
4.240829837961577         4.444014808553898        -0.12000000000000013     11.058240275634477
4.04574275479424          5.207254125038122        -0.12000000000000013     82.4457369006089
3.7238162208116306        4.631640550480198        -0.12000000000000012     19.66490295096204
4.2007212447524145        4.956535572116743        -0.12000000000000012     54.17122165538505
3.877001499002624         4.931839698941249        -0.1200000000000001      48.26907687084961
4.0462204081902025        4.6848820776510305       -0.12000000000000012     25.467158222290497
3.960949003970255         4.4171046806303025       -0.12000000000000013     11.708308951690443
3.116760954116713         4.683428014463251        -0.12000000000000012     22.481355607347236
2.831509714638632         4.66883978114023         -0.12000000000000013     22.81449001296042
4.181057125842853         4.147351495114886        -0.12000000000000013     22.491959902228253
4.43886496896978          3.9764284025567713       -0.1200000000000001      31.476683583663345
4.408255945082368         4.249258793179838        -0.1200000000000001      16.848191784671553
4.353140673762985         3.703071508475512        -0.12000000000000013     45.70182196071386
4.2050290166741755        3.8861776080348753       -0.12000000000000013     36.76067750029661
6.0279026298601455        3.916831356802986        -0.12000000000000013     38.38048019524914
5.749294958742487         3.9326668907642097       -0.1200000000000001      37.4318175142082
5.6148484269192895        3.70142049358391         -0.1200000000000001      49.10510715536103
6.162230009653931         3.648591265847692        -0.12000000000000012     53.10518873028119
6.010660392806851         3.3782532756266437       -0.1200000000000001      64.5123437324936
5.909338535364731         3.667623618654146        -0.12000000000000013     51.85456638773466
5.756083740135656         3.48253005459414         -0.12000000000000013     59.617677629566856
5.522715976744721         3.4177040273366863       -0.12000000000000013     60.4668868630439
5.427341357801546         3.175623867333303        -0.12000000000000013     66.25817963658737
5.735114521933357         3.1896406406821636       -0.1200000000000001      67.64373352490264
5.998103427908186         3.1003963654684377       -0.12000000000000012     72.08832301845888
5.859104940135954         2.911667532718637        -0.12000000000000013     72.99833574522657
5.754121731576905         2.7327001795452017       -0.12000000000000009     72.58236231058905
5.586809479921607         2.9086670420508867       -0.12000000000000013     70.89214733113029
5.293307175761442         2.948378300242648        -0.1200000000000001      69.23646628701543
5.487388863021115         2.1925722360569915       -0.1200000000000001      62.967110365458836
5.652791070489294         2.3990132118901104       -0.1200000000000001      68.07133677201288
5.5738864087244036        2.6399332643323237       -0.12000000000000012     70.87137499095469
5.36300098065615          2.4773021912834583       -0.1200000000000001      68.0110944653752
5.397458186986103         2.7331896251149805       -0.12000000000000012     69.89080447898563
5.174420465656539         2.695895329122262        -0.12000000000000015     68.50263424346753
5.105807371701466         2.455071396783752        -0.12000000000000009     66.18982713375097
5.233680587410547         2.195538410476769        -0.12000000000000013     61.30518119916753
4.994616784957649         2.2069318327469754       -0.12000000000000013     59.83751693845992
4.824311492116334         2.440529955589351        -0.12000000000000012     64.17288771032077
4.719066055247911         2.190611182386357        -0.12000000000000013     58.320992179969174
5.029066975933283         2.94222048323171         -0.1200000000000001      67.1195863606116
4.774351326036285         2.930457831499461        -0.12000000000000012     65.48171634912221
4.927596675617833         2.673818994188272        -0.12000000000000013     66.81756841138511
0.6506357618440868        4.598458016098792        -0.1200000000000001      32.04212632650383
0.4007245407966821        4.466199658861999        -0.1200000000000001      33.780042196726605
0.6504395617169687        4.304971153210022        -0.12000000000000012     32.618969825931295
0.3989010030846244        4.16576388262893         -0.1200000000000001      39.19701268583784
0.6452753387304678        4.005613185456448        -0.12000000000000012     32.07845280935506
2.0998116991065316        4.678710361702413        -0.1200000000000001      29.142428761328343
2.46135248098624          4.389592087644269        -0.1200000000000001      25.591564598772162
2.212120485180582         4.407107588759306        -0.12000000000000013     29.660586301488383
2.337690826116745         4.141357541896801        -0.1200000000000001      32.7467022287773
0.9077513934115037        4.446769603156748        -0.12000000000000013     34.85690529479602
0.9138821842467328        4.148634968165417        -0.12000000000000013     32.93398669820319
1.643358555433954         4.940203975167039        -0.12000000000000013     34.1227842585857
1.7961749554124624        4.675927191538854        -0.12000000000000013     32.98926533904861
1.4929335436344446        4.683531066989286        -0.12000000000000012     35.4409586714712
1.175885077898473         4.621481259945918        -0.12000000000000013     36.25485769878211
1.4268111213764665        4.442096502980811        -0.12000000000000013     36.39242208685236
1.2158235635441432        4.278186018021969        -0.1200000000000001      35.78645278865605
1.1260762533670694        3.9753616435425636       -0.12000000000000012     32.506550850495216
1.3648638952034196        4.038601691515262        -0.1200000000000001      34.82103428313559
1.664977429999191         4.456177363436097        -0.12000000000000013     34.96516999008171
1.5199014188595632        4.21422316826089         -0.1200000000000001      36.05350114774135
1.9519202843980223        4.417019503133983        -0.1200000000000001      32.74112678685544
2.6414015907979023        4.1600780316935015       -0.12000000000000012     29.076711215952358
2.748864486802741         4.395851544977782        -0.12000000000000013     23.393920449323513
3.004169333921892         4.436087329362107        -0.1200000000000001      18.689040858947184
2.9584090977784174        4.148985720334371        -0.1200000000000001      27.788767176601077
2.747281107242279         3.9341265774365675       -0.1200000000000001      35.56135642508997
2.971358805330762         3.8930633883302828       -0.1200000000000001      36.13331823735949
0.8789202334433115        3.8555646850302976       -0.12000000000000012     28.832064874869374
1.357718273720841         3.8149163772646744       -0.12000000000000012     32.35137960790667
1.1296750743177575        3.6902283797315625       -0.1200000000000001      27.621876576484514
0.3868154660882409        3.85989976030361         -0.12000000000000013     46.10833159319382
0.63953628947926          3.7119265091058367       -0.1200000000000001      32.49311245663765
0.3937066062967726        3.557630104220319        -0.12000000000000013     49.87489702536579
0.6455703007685224        3.4070886211212543       -0.1200000000000001      31.801969761848074
0.3925446825823751        3.2554248045130327       -0.1200000000000001      55.180643685385114
0.6447895334842123        3.1001758763480387       -0.1200000000000001      33.767928146849954
0.13452590330639597       2.7997079233781195       -0.12000000000000013     98.70468447194838
-0.12000000000000012      2.6485165678243763       -0.12000000000000012     70.22989799722687
0.13346633841722239       2.495333181551275        -0.12000000000000012     102.57876047974803
-0.1200000000000001       2.3450369508727276       -0.1200000000000001      70.71238476318923
0.38855830102805067       2.9511336857688977       -0.12000000000000012     56.91380904536964
0.38870250894039715       2.6447810417985766       -0.1200000000000001      58.50639922379049
0.6475016318870683        2.799998965617026        -0.12000000000000012     33.57786156751481
0.13835142743914233       1.582576094436516        -0.12000000000000012     79.29539033093464
-0.12000000000000012      1.4304821774014773       -0.12000000000000012     53.661775094208544
-0.12000000000000008      1.7360213033566767       -0.12000000000000008     60.820055792912825
0.14493076763779977       2.192954664453233        -0.1200000000000001      97.7062833488183
-0.12000000000000009      2.0408723780337388       -0.12000000000000009     66.54832834862657
0.13354206228328908       1.8884660358088567       -0.12000000000000013     90.5387585920523
0.639124769226252         2.498778155164824        -0.1200000000000001      32.92007236118198
0.3922965910735302        2.344512944061557        -0.12000000000000012     56.6631541364151
0.3942383807818851        1.7353775474923308       -0.1200000000000001      48.440162460513044
0.3933681093528029        2.04428205724512         -0.12000000000000009     51.84484592631344
0.6540988555409853        1.8868487375867633       -0.12000000000000012     33.016694379029204
0.11190650182729163       0.3567618735007404       -0.12000000000000012     18.295767371667324
0.1364176810911587        0.6625116603983183       -0.12000000000000013     33.9120020622874
-0.12000000000000015      0.5057233731842886       -0.12000000000000015     21.768519660413673
-0.12000000000000012      0.8157968907315958       -0.12000000000000012     32.419621133441275
0.3643512396496965        0.1606675507175743       -0.12000000000000012     13.797515226079236
0.5273484825944336        -0.12000000000000012     -0.12000000000000012     10.344313667342483
0.14834742341757176       1.2772542690932633       -0.12000000000000012     65.0981389400584
-0.12000000000000016      1.1240263607850494       -0.12000000000000016     47.381243513619815
0.14432841901468335       0.9715030757256976       -0.12000000000000013     50.20145525555781
0.4015235964687817        0.8188555958421189       -0.12000000000000012     28.793098368842013
2.496155651909053         3.9161043015328905       -0.1200000000000001      36.806006462482564
2.449674620313203         3.150855764435935        -0.12000000000000013     46.126531700829936
2.170507831452406         3.0757039203390963       -0.12000000000000013     43.04760849990722
2.2078397326714834        3.381390529258793        -0.1200000000000001      42.74163999312105
2.646078374133703         3.6460735179428103       -0.12000000000000012     41.931643173862895
2.3770588490045887        3.64074721883528         -0.12000000000000013     41.461842325109636
2.882240567988738         3.7049363148042196       -0.12000000000000013     41.129955859683015
3.069621569039818         3.7539284565314426       -0.12000000000000012     41.12163615049646
3.0621433417674986        3.582110994776933        -0.12000000000000013     44.88157924069212
3.3021285914499847        3.6477083069501637       -0.1200000000000001      44.72775790025124
2.5541334984009074        3.414851539677744        -0.12000000000000012     44.923761982353504
2.8657807313285915        3.4227591538543187       -0.1200000000000001      47.04834523014194
2.702380392310366         3.2027796025694504       -0.1200000000000001      48.06885901481926
3.18308002341318          3.34080616218168         -0.1200000000000001      49.8133581061591
2.923225629935481         3.189826230284909        -0.12000000000000013     49.86908382917288
0.6950003340578426        0.1436836451557647       -0.12000000000000013     18.795955613290154
0.852894793276046         -0.12000000000000013     -0.12000000000000013     15.312149919898067
0.3862564016276859        0.517517201852978        -0.12000000000000013     21.381720701703173
0.6136061733839712        0.37483306294317265      -0.1200000000000001      23.857349735128746
1.002005606772667         0.1517383261575526       -0.12000000000000013     24.862715478669447
1.179691782156723         -0.12000000000000013     -0.12000000000000013     20.55577265673418
0.6943305543182472        0.6555494482461662       -0.12000000000000012     30.052741858756043
0.8799944388073576        0.38254700960730853      -0.12000000000000012     28.603251417797562
2.4010382453850654        2.9207981467769017       -0.12000000000000012     46.26634056556392
2.150448477018198         2.8111192519944868       -0.1200000000000001      43.028965923877756
0.6642253746580831        0.9768719379841653       -0.12000000000000012     31.750796829528905
0.40713407193747275       1.1279118242774575       -0.1200000000000001      35.12329629073685
0.39892167782490395       1.4325148006345896       -0.1200000000000001      42.539861961635474
0.648827207628071         1.5868876368490936       -0.12000000000000012     32.96842830851686
0.658981049319763         1.2814206541753728       -0.12000000000000012     32.4647070671819
0.9014877182266672        1.7414200540161038       -0.1200000000000001      28.32219542949319
0.9096339913944896        1.443105984676658        -0.12000000000000012     32.45960197676309
1.1542213472632779        1.6015817313351783       -0.12000000000000013     32.7977743826508
0.9192498703611064        1.1383677523445441       -0.12000000000000013     34.536961408196355
0.8953135123724878        0.8804875601356874       -0.12000000000000012     34.580175603892414
1.1770895064386535        0.40215535620941595      -0.12000000000000012     31.325706134356448
1.331386394577352         0.1364630739991059       -0.1200000000000001      34.01768187150567
1.4953451353591845        0.3971501889237882       -0.12000000000000012     32.88892287297646
1.6552432270119763        0.13963836654335576      -0.12000000000000012     44.29658327384706
1.5060764989405027        -0.12000000000000016     -0.12000000000000016     28.07831501737758
2.307279027091497         0.14688427133826235      -0.1200000000000001      65.80762097897119
2.4745928492750653        -0.12000000000000009     -0.12000000000000009     53.00970829008035
2.1535173576491977        -0.1200000000000001      -0.1200000000000001      45.23208966535892
1.980274710794727         0.14358173238824073      -0.12000000000000013     52.862467756586625
1.8306817903393902        -0.12000000000000013     -0.12000000000000013     35.27677082256701
4.520977674052424         0.14585109790375272      -0.12000000000000012     122.022767045663
4.366530428966937         -0.12000000000000009     -0.12000000000000009     81.9874916700674
4.210885149833626         0.14701167114544572      -0.1200000000000001      108.18633990557026
4.0548007643389035        -0.12000000000000012     -0.12000000000000012     71.32073309928568
4.675721821809123         0.4021739643892557       -0.12000000000000012     75.84471979537868
4.364433779055238         0.40017437261636757      -0.12000000000000013     71.81881464809773
3.091208880962885         3.0624970289458098       -0.12000000000000013     52.063842462029164
3.331870064375405         3.1119486304831114       -0.12000000000000012     53.56135237217763
3.2104578253066673        2.8878729597959336       -0.1200000000000001      53.79441748538514
3.464212051231065         2.853561239722472        -0.12000000000000012     55.71568684530815
2.6411242510635655        2.955151919756009        -0.12000000000000012     48.31622166766014
2.8506125897266004        2.99727906032042         -0.12000000000000012     50.406099086018706
3.0080604986140114        2.8776882148895733       -0.1200000000000001      51.7181297421997
2.7857991604934473        2.719825460517125        -0.12000000000000012     50.09292984578654
3.278380775590959         2.707554526585057        -0.1200000000000001      54.38537479760064
3.4407351817731677        2.59549159516203         -0.12000000000000012     54.895624324523105
3.0690565765653197        2.6900983239708895       -0.12000000000000013     52.22074338673809
3.2112956994451385        2.521518488771404        -0.12000000000000013     53.06870144750104
2.94857957419191          2.4751928774365504       -0.12000000000000012     50.65247887367597
3.5747711380181926        2.4039633602227353       -0.12000000000000012     53.84269510142962
3.328230730666278         2.3590865633259552       -0.1200000000000001      51.99160226162522
3.0631426500164283        2.290753403520332        -0.1200000000000001      49.32035485874055
3.4415854215054202        2.1311831459240405       -0.12000000000000013     49.53340851006425
3.587132656723579         1.9420258054948811       -0.1200000000000001      45.70919549082877
3.292062854580686         1.9138263662557597       -0.1200000000000001      43.5096596204782
3.235148094287295         2.147387234695877        -0.12000000000000012     48.04527299907935
3.4713038728798846        1.685994214460053        -0.12000000000000012     38.27045362736288
3.8983143114217307        0.1441124381431688       -0.12000000000000012     102.91477219471658
3.7420152406170035        -0.12000000000000009     -0.12000000000000009     66.56371971136495
3.581107338938087         0.14168502302946784      -0.12000000000000013     95.84962364916305
3.4276121304078804        -0.1200000000000001      -0.1200000000000001      64.4642215416922
3.740363303737421         0.40320908354170637      -0.12000000000000012     61.20227110223973
3.2636936866896145        0.13925207836028752      -0.1200000000000001      90.09479819703823
3.111583068279553         -0.1200000000000001      -0.1200000000000001      59.966085964881906
5.3507407363843145        1.927866278698841        -0.1200000000000001      53.08848911481933
5.081490332367468         1.941419348210669        -0.12000000000000012     52.117584445745365
5.465715986970932         1.6688458520168068       -0.1200000000000001      41.41234206530246
5.621726404758228         1.406028916125393        -0.12000000000000012     26.711551714397547
4.514843633992157         0.6557901078441599       -0.12000000000000013     43.148980675466795
5.140365055033472         0.6642789096588122       -0.12000000000000013     45.88139434033426
4.828295613266841         0.6598484219001077       -0.1200000000000001      45.26101944021457
5.299666611841617         0.9162042856818974       -0.12000000000000012     20.02401444238797
5.14831327594394          1.1783684440345281       -0.12000000000000013     13.026453705390566
4.988501613040687         0.9188579487487647       -0.12000000000000012     18.232781496516996
5.313794772950375         1.4282032479558753       -0.12000000000000013     27.119626052344923
5.173387835156912         1.691151665029131        -0.12000000000000012     41.33407559331599
5.008409018222649         1.436833635188267        -0.12000000000000009     28.026289170729132
4.674089990297943         0.9114120630896361       -0.12000000000000013     19.658361782005986
4.367202554852104         0.9046474627656157       -0.1200000000000001      20.000979831700192
4.52633071790237          1.1569854166675873       -0.12000000000000012     15.30798630765708
4.840255369377228         1.1719978306063257       -0.12000000000000012     13.965574646304953
4.863993209713671         1.733859305897848        -0.12000000000000012     42.65836954586109
4.859546772485986         2.010989514800653        -0.1200000000000001      53.245067655689255
4.626271066161195         1.9292641242290627       -0.12000000000000013     49.691311381265315
4.69939666541951          1.433947437246122        -0.12000000000000012     27.158181368456663
4.3740723830592785        1.4035605746258162       -0.1200000000000001      24.588201602047707
4.539944178272886         1.6729785369939938       -0.12000000000000012     38.5924912297914
3.4685813368451486        3.3773488505417575       -0.12000000000000012     51.43581333106741
3.62530016556643          3.1439434096451464       -0.1200000000000001      55.43816175642072
3.738906879292229         3.3946404231651104       -0.12000000000000013     52.4668629097956
4.087408653554392         3.6857026433499107       -0.12000000000000013     44.668594692172995
4.22707290393104          3.508948304551862        -0.1200000000000001      52.2192690336801
4.00258899591456          3.428773099757349        -0.12000000000000013     52.96249087058272
3.936233968812777         3.1842082844516892       -0.12000000000000012     56.52091273749965
3.794652875666272         2.9277326685476734       -0.1200000000000001      58.1696952748978
3.6878589232219072        2.6558225851002857       -0.12000000000000012     57.626980534527014
3.962174758045175         2.714021546672275        -0.12000000000000013     59.87467896926339
3.84257364960483          2.4605914600351637       -0.12000000000000012     57.453722669054685
4.583414539896722         3.142938874555412        -0.1200000000000001      62.053286368389294
4.561462434363708         2.89536364717322         -0.1200000000000001      64.20563306658907
4.09183156355609          2.972928132562536        -0.12000000000000013     61.00196407590806
4.238057658582357         3.2441280102333394       -0.1200000000000001      58.17741790337395
4.357834448909946         2.968936320073794        -0.12000000000000012     62.4554472657396
3.8456701911970192        3.6733788318971166       -0.12000000000000013     45.574912329877215
3.9763306353724612        3.934867168227702        -0.1200000000000001      35.09013284348239
3.871512489212818         4.147969911431518        -0.1200000000000001      23.53295887791683
3.585880224988867         3.6539883742525476       -0.1200000000000001      44.39343858136331
3.7069080269991597        3.927136436584463        -0.12000000000000012     35.238676142471746
3.2861931399255604        4.431129033506564        -0.12000000000000013     16.10126986246433
3.5110584741880615        4.413070107327383        -0.12000000000000013     14.430614063758634
3.7277382381308612        4.3398814491182724       -0.12000000000000013     15.707666628984924
3.1738905796929355        4.244075999506168        -0.12000000000000012     22.512203962846854
3.2109302965514805        3.952804315067202        -0.1200000000000001      33.79337291336452
3.590576567551361         4.147999879176937        -0.12000000000000015     24.95777949469634
3.38296290012243          4.191260215297439        -0.12000000000000012     24.041441938305137
3.4487428906605224        3.9195116866936925       -0.12000000000000013     35.734623390996305
4.660131625759762         2.6792456781529417       -0.1200000000000001      64.83202042291126
4.438024241514938         2.7742568972488018       -0.12000000000000012     63.68696623945537
4.230975943691636         2.7469938298567347       -0.1200000000000001      62.12112026389008
3.6114421474759864        1.5050822067868836       -0.12000000000000015     32.36507492653014
3.8365760872615153        1.4368845013902372       -0.12000000000000013     28.374361529886134
3.6149592743449666        1.2288634210755407       -0.12000000000000012     21.508052242996023
3.71321263531075          2.2199756785239986       -0.12000000000000012     51.7055823187771
3.7443280625310864        1.709026789445639        -0.12000000000000013     38.93350594534827
4.246164734590526         1.667839568103487        -0.12000000000000012     39.039423856751306
4.090921754522111         1.4142578046381844       -0.12000000000000012     27.220198980758497
3.982672149904444         1.691608059684567        -0.12000000000000012     38.95305676258673
3.8845804536058908        2.000502150474943        -0.12000000000000012     48.324233771320095
4.585983553025359         2.3998552607156136       -0.12000000000000012     61.438832092150285
3.9483236856154855        2.2704142170099013       -0.12000000000000012     55.49547963656454
4.092525785165535         2.1110612985419603       -0.12000000000000013     52.79338241221804
4.139665716160375         1.9119891831493323       -0.1200000000000001      47.422333032677194
4.487971895657781         2.1462013078863693       -0.12000000000000013     56.08437568200903
4.401874280816676         1.9145457372995411       -0.12000000000000013     48.91467483629797
4.28027044512128          2.1030236946546297       -0.1200000000000001      54.027484699959565
4.411045161307033         2.567911551575389        -0.12000000000000013     62.175781609871756
4.130871157299086         2.4743419529039974       -0.1200000000000001      59.667763227483526
4.336928259536009         2.3274611575956947       -0.1200000000000001      58.638750696677214
4.163644487835057         2.2508272923498556       -0.12000000000000013     56.08048371700403
0.8887440407149034        3.556013683245063        -0.12000000000000013     24.465956535869484
0.8979899519359629        3.2534474772408792       -0.12000000000000013     19.321799296983215
1.1432702833976784        3.397239242964555        -0.12000000000000013     23.381845808913738
1.1470116904779897        3.1003772463450554       -0.12000000000000012     17.695967899883836
1.368887523687157         3.5298356583919612       -0.12000000000000013     28.244658096335453
1.9078432619364272        2.9574786327698925       -0.12000000000000013     38.246717874594076
1.3966836068430244        3.2474325298902493       -0.12000000000000012     26.64200198972874
1.9191551388769241        3.2417145167644357       -0.12000000000000013     38.98684417521441
1.6579811738220063        3.1068173607741065       -0.1200000000000001      32.3126844954268
2.086270351421884         4.141731690629158        -0.12000000000000015     34.13170809051119
1.8054911300861145        4.162577726160462        -0.12000000000000013     36.03055710104143
2.2282693326724177        3.880197785650781        -0.12000000000000013     37.6099485885942
2.141328868642925         3.6644870009808623       -0.12000000000000013     39.3168188532733
1.6554045965745923        3.4308456496281985       -0.1200000000000001      33.55951928713793
1.553294043913593         3.6790084241697443       -0.12000000000000012     33.76141876537686
1.632477836202404         3.9174499909793297       -0.12000000000000012     35.91624035046635
1.9293060766740027        3.840562988386446        -0.12000000000000013     37.11010524751249
1.744898420210002         3.682161591327988        -0.12000000000000012     36.449786845362986
1.947478551492758         3.543193105339927        -0.12000000000000013     38.19919612165462
0.8950883456950631        2.6496656795705125       -0.12000000000000012     16.603117664293524
0.8955368118907021        2.9514393490152737       -0.12000000000000012     16.463039182488874
1.1459926623391408        2.801225955400226        -0.1200000000000001      15.516393348165273
1.1414420396148006        2.5050707810131674       -0.1200000000000001      17.332172059140785
1.152263134386891         1.8969578914857186       -0.12000000000000012     28.32100481774992
0.9073122833307721        2.0370023055330893       -0.12000000000000012     23.593018510770538
1.1543057831204908        2.198223201322013        -0.12000000000000013     22.49987216334298
0.8930170172916677        2.3479359620509768       -0.12000000000000013     19.854732119093082
0.6457520797119499        2.1949675804158963       -0.12000000000000012     32.71248038287118
1.3949443586432742        2.9464762876256874       -0.1200000000000001      24.383929686000716
1.3905518861328916        2.6475941200028608       -0.12000000000000012     23.95173575985811
1.6394239713311851        2.7990786211949414       -0.12000000000000012     31.716906244043177
1.887096116100284         2.6555150168002415       -0.1200000000000001      37.72722793555735
1.6484120585551036        2.4945405546326946       -0.12000000000000012     32.03047734063794
2.6944784838810927        2.4379132970493935       -0.12000000000000013     47.93107234036351
2.5575583381975755        2.606760607944132        -0.1200000000000001      47.73879691814993
2.5381520107930386        2.779146276571277        -0.12000000000000012     47.80009815475267
1.0287512248775503        0.6526131861607295       -0.12000000000000013     34.61476093011576
2.997965684668828         2.003496235259401        -0.12000000000000012     43.247244424296234
3.0814305397714508        1.7721008475940188       -0.12000000000000012     40.3661302776267
2.8279079676889265        2.2397538194200486       -0.12000000000000012     46.77098062605591
2.5549881696842327        2.1950326886262737       -0.12000000000000012     44.72817739966618
2.415221305568481         2.4282843017633784       -0.12000000000000013     45.53764935459079
2.343878130797898         2.68268125989973         -0.12000000000000013     45.26902725685432
2.149418501056062         2.539749328583674        -0.12000000000000012     43.651375725204225
2.6785084515277644        1.9725412935736113       -0.12000000000000013     41.82635171204164
2.1910789126849957        2.326093686267601        -0.12000000000000012     42.2316517313776
1.3977915222417348        2.342011983109517        -0.1200000000000001      27.10153229627746
1.4053137814566983        2.0351702619375702       -0.12000000000000012     31.176764995152627
1.9350671567923305        2.3400661679198422       -0.1200000000000001      38.65420609036933
1.6351630893647862        2.1772354787355463       -0.12000000000000012     33.987087509544146
1.6568308266599436        1.8697309055984002       -0.12000000000000013     36.130199210992515
1.879071549860492         2.0167498587958623       -0.12000000000000013     38.63930788553248
1.339773757057085         0.6538608030283706       -0.12000000000000013     35.559510461622644
1.8221719279341109        0.40397614865592296      -0.12000000000000012     34.771710152126296
1.6652395909062045        0.6627525868577958       -0.12000000000000013     34.09618681852427
1.391794536740448         1.7586866458432027       -0.12000000000000012     34.0887780214353
1.638563878429241         1.6143890020936231       -0.12000000000000012     37.60425902837914
1.163731819467133         1.302111114202016        -0.12000000000000012     36.160278899870015
1.3986025693218649        1.4874412341192276       -0.1200000000000001      36.67678159317753
2.1246908184227498        2.1264254409448564       -0.12000000000000012     40.556114914891744
2.335289476778035         2.2158710153258268       -0.12000000000000013     42.38163063479955
2.3710660862612505        1.9860109213244226       -0.1200000000000001      41.314401938435786
1.951220404465077         1.7223946192417552       -0.12000000000000012     38.71562652706218
2.11711736431032          1.9135697167637222       -0.1200000000000001      39.99164169969068
2.5070862017114495        1.7190984355060726       -0.1200000000000001      40.00626376390847
2.2437576365858263        1.7173590089052915       -0.12000000000000012     38.95091102118276
1.1759328747312814        0.9424258755354692       -0.12000000000000013     37.38260853941592
2.0966944503434357        1.4662592319716863       -0.12000000000000013     37.51937126040774
1.8205953007154425        1.4219635654697744       -0.1200000000000001      38.349045935396866
1.6034158725598584        1.3864326502205835       -0.12000000000000013     37.94727255465297
1.4248397943282944        1.2056166582789047       -0.12000000000000013     37.78435901325465
1.5345751494900912        0.9154425335330882       -0.12000000000000012     37.17643573737734
1.7092351852322267        1.1814523952137561       -0.12000000000000012     37.57389459941765
1.8458347832651212        0.9262294480167279       -0.1200000000000001      34.60717709739176
2.6340644404952034        0.14318703539683353      -0.12000000000000013     75.43118104627717
2.793919645537668         -0.1200000000000001      -0.1200000000000001      61.68120612363857
2.950197492948948         0.1381395784643522       -0.12000000000000012     82.49309334449563
3.4220486317786905        0.40242069100000866      -0.12000000000000012     56.244266988342254
3.588154741608737         0.6641433100072252       -0.12000000000000012     34.481504716389516
3.1075182984957683        0.3955986257736015       -0.1200000000000001      51.34212240799936
2.7954878409366577        0.39921182615632883      -0.12000000000000012     47.346853993452434
2.4779999599499183        0.41427925097046114      -0.12000000000000012     40.675670478110725
2.1469222183564076        0.4152761572814462       -0.12000000000000012     37.29123958581135
1.9962184537025247        0.6724346781152323       -0.12000000000000012     31.846206111677304
1.9730851900966793        1.1774001532657392       -0.1200000000000001      35.55372979944832
2.348233345968037         1.482182000522351        -0.1200000000000001      36.16621876551604
2.3248976676507014        0.6915029066394892       -0.12000000000000012     29.269692191738347
2.1634295120241984        0.9400635963071035       -0.12000000000000012     31.459727923978615
2.2498430876207154        1.2018626911869477       -0.12000000000000013     33.90154727711758
2.6373040296716193        0.6848729573052305       -0.12000000000000012     28.740810420937226
4.221649407247574         1.1582150849153021       -0.12000000000000013     15.752670966761874
3.921035010075854         1.1845370635810202       -0.12000000000000012     18.52213361169618
4.0558227402622515        0.40393599407734615      -0.12000000000000012     64.72612498986196
4.207037343013626         0.6551488617291478       -0.12000000000000012     41.9699167761269
4.065429772710856         0.9192553269693131       -0.12000000000000012     19.44886488726608
3.894887629599137         0.6615893619277293       -0.12000000000000013     39.44760682132458
3.7506581363902027        0.9227657472441555       -0.12000000000000012     19.188772652094872
2.498401299052881         1.279426422360285        -0.12000000000000013     32.54644485859424
2.819309299543206         1.7413614800355997       -0.12000000000000012     39.12347453935846
2.6381091177768563        1.4837225607791695       -0.12000000000000012     34.97449120584405
2.4987838447920634        0.9916248382592241       -0.12000000000000012     28.009459524168168
3.2553326941472815        1.631636558546347        -0.12000000000000013     36.46766404262549
3.3883519653000493        1.4260468732779825       -0.1200000000000001      29.554496471185328
3.0379186675240093        1.5932898458582418       -0.12000000000000013     34.608326621902656
3.4479481634464504        0.9297186682131455       -0.12000000000000012     20.07289691651196
3.273206898690677         0.6564487786731963       -0.12000000000000013     32.65215333664911
2.957674974208437         0.6515706925781148       -0.1200000000000001      31.01228448376052
3.1247482286246795        1.409543136355357        -0.12000000000000012     29.7203705357997
3.286935151604307         1.1656497559675287       -0.12000000000000013     22.2239671947751
3.1257773278595122        0.9028216283833549       -0.12000000000000012     21.867661404669605
2.817957936272784         0.9263008136156877       -0.12000000000000012     23.907735237063207
2.9814229471402687        1.1718865865257515       -0.12000000000000012     25.766394777982367
2.7150996482230565        1.203994290673892        -0.1200000000000001      28.703656626153002
2.8606989093151762        1.4360421143972244       -0.12000000000000013     31.961423765915356
-0.12000000000000005      5.72                     6.120000000000001        43.11820863606678
-0.1200000000000001       5.4016290836737          6.120000000000001        49.46100505919907
0.04017034474968724       5.559829655250313        6.360255517124532        49.17825014829976
-0.12000000000000013      5.0804628515375585       6.120000000000002        20.97803666129936
0.0478489062055243        5.227832521865856        6.371773359308287        40.703403932058336
0.206663294623818         5.393336705376182        6.609994941935728        36.98070439272021
0.37972842975298343       5.220271570247017        6.869592644629476        33.345859808157975
0.21351101368087233       5.017856894173044        6.620266520521309        36.19676030963182
0.03317510374700372       4.901717100083675        6.3497626556205065       17.598507599680698
-0.12000000000000009      4.756476760550462        6.12                     15.316315376212815
-0.12000000000000012      4.4304654653109425       6.12                     20.846200715685413
0.0360438118348646        4.589281938623637        6.354065717752298        15.533383979763515
0.8799999999999998        4.395133059160614        7.619999999999998        12.558564757279486
0.88                      4.72                     7.619999999999999        18.333072082777807
0.7240826391368385        4.539694531470458        7.386123958705256        18.020480328168677
0.7197718376899258        4.880228162310074        7.379657756534887        24.56536004962393
0.8799999999999999        3.431209541609041        7.620000000000001        8.352654873013156
0.8799999999999997        3.750504357429313        7.619999999999998        6.813458632351501
0.742330171052915         3.583874341330305        7.413495256579372        6.196856182640544
0.8799999999999999        4.071969527419835        7.619999999999998        7.795385730039773
0.7370012066321118        3.90887242651218         7.405501809948166        5.48052388362257
0.1484785397907615        4.734253207895528        6.522717809686142        19.371589275311035
0.5530993015169348        5.046900698483065        7.129648952275401        28.9981473423986
0.398747884161616         4.878524553490491        6.8981218262424235       32.15593363974419
0.2746620688838239        4.7204734632985295       6.711993103325735        20.6029472633305
0.5645159936425479        4.701878810915377        7.146773990463821        25.09270606686793
0.7277245603606521        4.214742954760425        7.3915868405409775       5.748345428519397
0.577895914478653         4.371922568205607        7.16684387171798         11.96285400080177
0.5946752594861239        3.7358485431414037       7.192012889229185        5.164990024792023
0.594528671887091         4.062166398015035        7.191793007830636        7.128009758907038
0.4049253913551177        4.5230264794955195       6.907388087032676        16.16739724944731
0.4548328534636337        4.18621539613282         6.98224928019545         11.78398088693587
0.45284603938832446       3.859971618834228        6.979269059082486        8.947263689636383
0.8800000000000001        2.800000000000004        7.619999999999999        9.6677163503903
0.8799999999999999        3.1143811062863103       7.62                     9.225188293584546
0.7415438716989536        2.9398494972053184       7.4123158075484294       6.648302232706762
0.8800000000000001        2.1687904583909616       7.620000000000001        8.958365887519355
0.8800000000000001        2.485618893713707        7.619999999999999        9.62863257447158
0.7349324062614132        2.3227489389606255       7.402398609392118        6.418076831198416
0.30425560331053786       4.230551497131195        6.756383404965806        14.978403377291107
0.20252996189952144       4.450673168193503        6.603794942849282        17.149302039163334
0.32155476999764926       3.9703533668691144       6.782332154996474        13.119122459021206
0.03749893513387391       4.284689162704283        6.356248402700812        18.832143351290313
0.17493221757604846       4.1314728819083335       6.5623983263640735       16.93513979178786
0.02711631032389418       3.950142235117731        6.340674465485842        22.230075094241045
-0.12000000000000008      4.104372372248752        6.12                     27.944947625071336
-0.1200000000000001       3.778279279186564        6.120000000000003        33.87751237790034
0.45479902646819503       3.521135307636979        6.982198539702292        6.471835513967586
0.7367044613699395        3.262170998493224        7.405056692054908        6.512293094353885
0.5982904232428767        3.084640097184544        7.1974356348643145       3.924049747018149
0.5974488782280262        3.3952672232854835       7.196173317342038        4.22346567387043
0.45685035016180675       3.200497205980717        6.9852755252427094       4.625670336598044
0.4954809016074727        2.9524955468447165       7.043221352411209        3.434718928742112
0.6090640259008708        2.8099947652847885       7.213596038851305        3.8788284952167102
0.740470639951645         2.641322272712374        7.4107059599274665       6.558305559784462
0.5937500013843082        2.4971749219051675       7.190625002076461        3.5687966967682017
0.45202513889188917       2.6789389678853635       6.978037708337833        3.7763015506784643
0.17861530236176915       3.7928293733623586       6.567922953542654        16.36114153103028
0.3166692883756124        3.643206328949006        6.775003932563418        11.1172788775116
-0.1200000000000001       3.452186186124374        6.120000000000003        38.06746138972061
0.027093851360086255      3.604658938839459        6.3406407770401305       25.222952362983918
-0.12000000000000008      3.1260930930621837       6.12                     39.31098558928855
0.030131819025199014      3.288306787908816        6.345197728537799        27.153674883358136
0.16516519511247435       3.462556474168034        6.547747792668712        16.550845732468918
0.31209188943699984       3.29952543353899         6.7681378341555          9.521437656682268
0.17908143724634595       3.142067344413697        6.568622155869519        15.512503904037855
-0.1200000000000001       0.19837091632628828      6.12                     40.79962225554854
-0.12000000000000005      -0.12000000000000005     6.120000000000001        35.704369123665316
0.04017034474968736       0.04017034474968736      6.360255517124531        39.75250136100895
0.20666329462381788       0.20666329462381788      6.609994941935726        30.20514316726131
0.05182644757213767       0.36089161091828886      6.377739671358207        35.97399701848604
0.719771837689927         0.719771837689927        7.379657756534889        17.668160604645948
0.88                      0.88                     7.619999999999999        11.402239323336806
0.72840692851542          1.0439659969760062       7.392610392773129        14.55101158766952
0.8799999999999999        1.2048669408393367       7.6199999999999966       9.46612876066311
0.8799999999999999        1.5280304725801805       7.619999999999999        6.182884720119053
0.7321215552576037        1.3698268431553968       7.398182332886405        5.737636946706167
0.018080412332075635      2.9518823232528812       6.327120618498115        29.571777071499763
0.5652363017395131        0.8851566056236853       7.14785445260927         21.160224479346265
0.37972842975298343       0.37972842975298343      6.869592644629476        27.077256554740583
0.5530993015169345        0.5530993015169345       7.129648952275399        22.33659019663742
0.39911002241489557       0.7180894726951736       6.898665033622343        25.5914102055188
-0.12000000000000012      0.5195371484624323       6.120000000000001        18.53316016872333
0.580883259354625         1.2164209396534078       7.171324889031936        9.728119704349696
0.21863840540837012       0.5838009633116316       6.627957608112557        30.69403803774069
0.273755850798691         0.8727958022067753       6.710633776198035        17.84238897048121
0.1518809444910698        0.8610461811032609       6.5278214167366055       18.442038636760483
0.3403850723427899        2.9606939744589176       6.810577608514185        7.463506578441728
0.025929508134224413      2.617469686803658        6.338894262201337        29.05326160928222
0.1677373942144894        2.7759034534800806       6.551606091321735        16.57390089837898
0.3037586910768094        2.598113877822983        6.755638036615213        8.560500295460747
0.4023921697895543        1.0686694884575587       6.9035882546843315       13.356924754647755
0.20430634476454443       1.1449966475125484       6.606459517146817        15.766035594863764
0.3086340293341748        1.3545263518386261       6.762951044001262        12.725651498095061
0.444566554984945         2.3684705545283444       6.966849832477417        4.461857744102199
0.5899857121890903        2.1754410411689347       7.1849785682836345       3.6996364277483504
0.5861392667966919        1.5454605135093171       7.179208900195038        6.088832575730231
0.4460787662059258        1.4003872958491466       6.969118149308889        9.65001345563803
0.45131703664968403       2.0426324666198994       6.9769755549745245       5.493521853464469
0.45518070090808366       1.7156563405103495       6.982771051362126        7.218185923723499
0.32417368281204617       1.6035435854320494       6.78626052421807         11.180334823664822
0.17976300807976384       1.4556356322319324       6.5696445121196465       15.651307005302009
-0.1200000000000001       2.7999999999999936       6.120000000000001        38.62989320824834
-0.12000000000000013      2.4739069069378035       6.120000000000002        39.91973350565464
0.88                      1.8494956425706928       7.62                     7.201588709437317
0.7367086210454037        1.6972457532711647       7.4050629315681045       5.4551878464061
0.5967484120248472        1.8576901495036975       7.195122618037271        4.385097804577224
0.7358051452214132        2.0024124762512363       7.403707717832119        6.003569184121372
0.03379052347687658       0.6872114434592351       6.350685785215315        17.578054429144654
0.036427125635841454      1.2949294792603363       6.354640688453763        19.678836989817018
0.03709219453313224       1.005556654836258        6.355638291799698        17.3124039714146
-0.12000000000000012      0.843523239449521        6.120000000000003        18.246538640939537
-0.12000000000000009      1.4956276277512308       6.120000000000001        30.327815531728067
-0.12000000000000013      1.1695345346890387       6.120000000000003        23.629749503793715
-0.12000000000000008      2.1478138138756133       6.119999999999999        39.261221795834075
0.021782698914233067      2.2960791474600146       6.33267404837135         28.266212418071394
0.3089151271149516        2.247003603502603        6.763372690672426        9.060260357972412
0.1634787494746126        2.4492543216781417       6.545218124211919        16.373978685021836
0.028226542818759488      1.6359691872194524       6.34233981422814         22.94664857353973
-0.12000000000000009      1.821720720813422        6.12                     35.64464983841875
0.3164552438229675        1.9229037699612739       6.7746828657344516       9.868844009669711
0.17681625482499613       1.7858814441647393       6.565224382237494        15.697039245168478
0.026887256783604277      1.975618074616176        6.340330885175407        25.87152337629305
0.17146829465349875       2.1167330881659843       6.557202441980248        16.101782918061797
13.795896416703116        -0.12000000000000013     6.120000000000001        61.587240733599565
14.119999999999997        -0.12000000000000005     6.120000000000001        53.511869337198675
13.959893485519382        0.04010651448061643      6.360159771720926        58.65178906815231
13.473208554920177        -0.12000000000000012     6.120000000000002        30.0248213541023
13.625063599746289        0.04117309895447431      6.361759648431713        52.20390857439711
13.793358130559634        0.2066418694403638       6.6099628041605465       45.93685424766659
13.151930230617742        -0.12000000000000012     6.120000000000001        25.802787952507092
13.295265366982727        0.030971467449859125     6.346457201174789        26.34720830139418
13.620135794532032        0.3798642054679633       6.869796308201945        41.02663958957072
13.412641336213888        0.2103064877304839       6.615459731595726        47.14583702445758
12.830359537216946        -0.12000000000000012     6.120000000000002        29.520191896849724
12.98352424000582         0.02953867093547624      6.344308006403215        22.179276312819614
12.505242886168485        -0.12000000000000012     6.120000000000002        32.34029708641615
12.675318740585137        0.035332745469928664     6.3529991182048935       22.456708294151664
13.44675996352274         0.5532400364772514       7.129860054715875        34.39118152763334
13.277302956646007        0.395049142234373        6.89257371335156         40.584567681752326
13.12526596256917         0.14641331873109276      6.519619978096639        26.976877957657393
13.120560234083179        0.26886260673717777      6.703293910105767        29.32234284216519
13.280135266068145        0.7198647339318508       7.379797100897775        26.380498413308732
13.111860233048265        0.5567518331642233       7.135127749746335        33.01169367437982
13.12                     0.88                     7.619999999999999        15.468755434600247
12.957333325695323        0.7192707484181526       7.378906122627228        23.109079490892697
12.805213699023133        0.8799999999999998       7.619999999999997        14.510673314638693
12.923881678456674        0.3947590828586461       6.892138624287968        24.456891254025983
12.847602108732753        0.19429649677036298      6.5914447451555445       20.653089673574847
12.538227046008068        0.17844778137951628      6.567671672069274        19.495645199078776
12.633436056023559        0.3006252416725178       6.750937862508776        19.348373271551928
12.592026029619172        0.4337825548604686       6.950673832290702        19.84493314672918
12.783644261309252        0.5689635782467418       7.153445367370112        22.34045603173807
12.638292674961498        0.7241009385045836       7.386151407756874        20.300569625166162
12.460379726567893        0.5841379724573814       7.1762069586860715       20.292725774152206
12.320977536878608        0.7263899107551035       7.389584866132654        21.80545157588789
12.493978682792372        0.8799999999999998       7.619999999999997        20.427087587511178
12.186254887228364        0.88                     7.619999999999999        28.28518357246887
12.351947866231521        0.3171981621901079       6.775797243285162        19.39669512869232
12.345697736278888        0.033144606727311135     6.349716910090967        25.601083184759787
12.176461673250703        -0.12000000000000012     6.120000000000003        33.38463521721397
12.197235960431765        0.18471911658391257      6.577078674875869        21.799752062277037
11.879914183833144        0.8800000000000001       7.62                     37.47919901392252
12.020673245318388        0.7301494771934437       7.395224215790164        26.43040083343593
11.715723730474654        0.735946910941798        7.403920366412696        29.039638953415515
11.567772269628898        0.8800000000000001       7.619999999999999        38.510907612065466
12.163949277673717        0.5958840008635158       7.193826001295273        20.449119211457205
12.268626631266628        0.4506238344851577       6.975935751727736        19.4358341962286
12.016813046742016        0.3449244998470714       6.817386749770607        20.238849560243064
11.893015635208773        0.5995137667275576       7.199270650091336        21.208969848084028
12.025383666653193        0.49147934527370546      7.037219017910557        19.360698633610276
12.007862469879639        0.02748358411398444      6.341225376170977        28.704894297606305
11.509738585944175        -0.12000000000000009     6.120000000000001        35.615399298514916
11.843976275018415        -0.1200000000000001      6.120000000000002        34.37173316432162
11.676805006091069        0.03946536552388162      6.3591980482858235       30.178466392330645
11.342862898150745        0.03926656583953844      6.358899848759307        31.15875827879294
11.175500896869941        -0.1200000000000001      6.12                     37.06914214670023
11.755679052418381        0.45801057914546306      6.987015868718194        19.784344838714652
11.832753193863063        0.18624525674784642      6.57936788512177         24.212329573376078
11.674002898078232        0.3240062850387351       6.786009427558103        21.272077937588364
11.487388892182983        0.17906276910558683      6.568594153658379        25.40767360312847
11.566699226862347        0.5896409290347744       7.184461393552161        22.10491670260682
11.436713481527885        0.45287286296304147      6.979309294444562        19.708782883922318
11.24900758774314         0.5871746085566625       7.180761912834993        23.042025141113825
11.39050437225264         0.7269151294098966       7.390372694114844        32.00849795991477
11.081409451553743        0.7210770542715244       7.381615581407286        34.17554414715631
11.249113318410373        0.8799999999999999       7.619999999999998        41.57946722370189
10.923801264594855        0.88                     7.619999999999999        44.164920800738116
10.592427758620985        0.8799999999999996       7.6199999999999966       46.35782432393582
10.751667654014685        0.7180390555182842       7.377058583277425        35.68197809889276
10.933354044804942        0.5809161436535512       7.171374215480325        23.740819881201347
11.101504472769868        0.45409415436125344      6.98114123154188         19.327043056107247
10.42667780268819         0.7179383175080933       7.376907476262139        37.1608947062691
10.260072413662469        0.8799999999999999       7.619999999999998        47.39468470530778
9.927717068703947         0.8799999999999999       7.619999999999997        53.219552426077236
10.094139501787414        0.7179701683177206       7.376955252476579        37.143359468855124
11.32729193021752         0.31801821714026424      6.777027325710397        21.110378982887333
11.149377456711651        0.17632244759124327      6.564483671386865        25.519945813153544
10.84126320779571         -0.12000000000000012     6.120000000000001        38.2957055852232
11.008171029536218        0.03934774675465126      6.359021620131977        31.430538300007754
9.595361723745425         0.8799999999999999       7.619999999999999        48.42833121871405
9.760454396292271         0.7179755870096439       7.376963380514465        37.86921711772825
10.6093765451107          0.5807009236090257       7.171051385413538        24.459210993200703
10.793259830894943        0.44700734461708475      6.970511016925626        18.890398970212214
10.978804702626682        0.31457021294802706      6.77185531942204         20.4582810430057
10.814973166725672        0.17798716285394134      6.566980744280912        24.872254018869793
10.6463311708337          0.314180452444597        6.771270678666895        19.66178465081799
10.67400393788621         0.03945145277459565      6.359177179161895        30.981293112817777
10.483231435149811        0.17730843959206205      6.565962659388093        24.08694402909558
10.507025518721473        -0.12000000000000012     6.120000000000001        38.241047208910466
10.277750451099266        0.5811800882047921       7.171770132307188        25.02790222601733
10.46193085085718         0.44721896253383925      6.970828443800759        18.593439220075314
9.94352650615116          0.5830353262144797       7.174552989321719        25.44822580696182
10.129111271177667        0.4471553498818321       6.9707330248227475       18.424631272193462
10.313167196665411        0.31485726997772123      6.772285904966581        18.77112949216306
9.979110276426347         0.31319860731690374      6.769797910975356        17.873921904036962
10.172787829647238        -0.1200000000000001      6.120000000000001        38.007131901775246
10.339911386066484        0.03879127184307282      6.358186907764609        30.383599909431297
10.0055667198792          0.03935044305558526      6.359025664583379        29.26631555539765
10.162345914345025        0.18058524769205658      6.570877871538085        22.812812424397965
9.826645876494872         0.1777687754604163       6.566653163190624        21.435938883231245
9.429324319617066         0.717732327087486        7.376598490631228        38.43483252763186
9.263006378786903         0.88                     7.62                     47.96787278754457
8.930651033828381         0.8799999999999999       7.619999999999999        47.576894062602754
9.09708408787174          0.7178855328399558       7.376828299259934        38.254540415145804
9.274190562787929         0.5826545680477424       7.173981852071612        26.027485711448108
8.598295688869861         0.8799999999999999       7.62                     47.14626097666902
8.764545721003767         0.7179356779622277       7.37690351694334         38.409283252276985
8.946054828956024         0.5813530117776324       7.172029517666447        26.22899171587979
9.838550140573            -0.1200000000000001      6.120000000000001        37.74967283784526
9.671249578529132         0.03940073466152673      6.35910110199229         28.087680199189787
9.795007583582919         0.4462960610643992       6.969444091596599        18.6204301751296
9.644705418265135         0.31252893982499674      6.768793409737495        16.867942916926975
9.606662818751875         0.5811483848864146       7.1717225773296205       25.78134763771391
9.46208204502401          0.4467560013894229       6.970134002084134        18.086057989758842
9.504312451498764         -0.12000000000000008     6.12                     37.363346792554886
9.493089709542094         0.1789508793080821       6.568426318962123        19.965325470546343
9.17007476242453          -0.12000000000000012     6.120000000000001        36.55649172207913
9.337245621041301         0.03950169562729229      6.359252543440939        26.719172286901294
8.613339462390318         0.5819058125439998       7.172858718816           26.28638592947736
9.128391454960093         0.4468117678655766       6.9702176517983645       18.18641618312761
9.311091877872915         0.31273272293382487      6.769099084400737        16.18879345657846
8.79529559326797          0.44757180033608074      6.971357700504122        18.521079217623036
9.002928485337526         0.0393680912782053       6.359052136917309        25.70088137811193
8.977253978730094         0.3131733988481986       6.769760098272297        15.998549838277768
9.15855231661148          0.1781753503666722       6.567263025550008        18.96375793501042
8.835837073350294         -0.12000000000000009     6.12                     35.26756371553751
8.432007382325896         0.7178480902415069       7.376772135362258        38.0771515108107
8.265940343911335         0.8799999999999998       7.619999999999998        48.40609034999497
7.933584998952816         0.8799999999999998       7.619999999999998        45.418479380804854
8.099835060238606         0.7177300972687974       7.376595145903194        36.80689230319112
8.280543618918081         0.5823416056431819       7.173512408464772        26.467290074626774
7.601229653994297         0.8799999999999999       7.619999999999998        43.864921340653666
7.767544146190543         0.7178519486503244       7.376777922975485        36.71846200479131
7.946930178188693         0.5810965684399376       7.171644852659906        26.487956854981263
7.268874309035779         0.8799999999999999       7.62                     42.69025947138692
7.435005768280409         0.7178915507187028       7.3768373260780535       35.64934645359167
6.936518964077258         0.8800000000000001       7.619999999999999        41.90816126880976
6.604163619118737         0.8800000000000001       7.62                     42.11056686303119
6.77051406438283          0.7177356679478206       7.376603501921729        33.85547522049553
6.271808274160217         0.8800000000000001       7.62                     39.10364827822631
6.437975418677958         0.7178806121104732       7.376820918165708        32.20605481407566
6.1054370976534384        0.7178875920392535       7.37683138805888         31.760093470857154
5.939452929201694         0.88                     7.619999999999999        38.142704304009435
8.461589794541478         0.4473667319270504       6.971050097890575        18.921246594593516
8.824263873445844         0.17798672679687866      6.566980090195319        18.7442594669316
8.64359958978839          0.3136798026283324       6.770519703942499        16.34514475996654
8.668611467590777         0.03934706191904898      6.359020592878574        24.96180267545915
8.487927400527004         0.18141220257356327      6.572118303860345        18.989361581428764
8.33429423024282          0.03943844354036602      6.3591576653105495       24.89333833540606
8.501599384276059         -0.12000000000000009     6.119999999999999        33.62046809384969
6.614936156697317         0.5811337344370712       7.171700601655606        23.598885905997253
8.309979542655618         0.31447687483045017      6.771715312245675        17.005561094363596
8.156795238349735         0.17961160196797815      6.569417402951967        19.613243310721064
8.128489975453817         0.44810233343780015      6.9721535001567          19.341213614785985
7.795453898186287         0.4489060390136427       6.9733590585204634       19.41961651874243
7.614546673561824         0.5824279377041991       7.173641906556298        25.54693823277826
8.167361695201826         -0.1200000000000001      6.12                     32.44548700748134
8.000320565272421         0.039461583673086956     6.359192375509631        25.043465846866066
7.833124006127595         -0.1200000000000001      6.120000000000001        31.81362448871805
7.461924754865699         0.4490885399375432       6.973632809906315        18.746832475204002
6.794549048808626         0.4483106010071084       6.972465901510662        17.92704644804121
6.640249054178836         0.3141195509061715       6.771179326359258        16.894482512663284
6.974186371631241         0.31421398006999424      6.771320970104991        17.263760980237155
6.8203424099914045        0.1798555040903363       6.569783256135505        19.945295728456482
7.153842822379481         0.1787104911082013       6.568065736662303        20.328366476361015
7.308409869690197         0.3146862895857666       6.77202943437865         17.50805253516489
7.822364674541793         0.17894242541383124      6.568413638120746        20.130504587545776
7.976104629265086         0.3143444640626933       6.771516696094039        17.216255908836008
7.642292083308326         0.3145841932335119       6.771876289850268        17.487095187528375
7.485384354522913         0.178932932134381        6.5683993982015725       20.381812268105154
7.666003427302881         0.03937339169614641      6.35906008754422         25.263229361273734
7.102467178641433         0.7177933086190506       7.376689962928575        34.95938532320056
6.9482829615217145        0.5821141921006701       7.1731712881510035       24.12958978599228
7.2815999181004525        0.5828820198868122       7.174323029830218        24.947756515316268
7.128113942645703         0.44853981529880876      6.972809722948212        18.308811001901905
5.6071653599832345        0.88                     7.620000000000001        37.09502102239177
5.772944059042922         0.7177699039608005       7.376654855941199        30.919259770778098
6.281046608608085         0.5790391577198158       7.168558736579723        22.76031593112158
6.460607480221565         0.4474497023366076       6.971174553504911        17.77372764639568
5.948333338459047         0.5798196101929425       7.169729415289413        22.073312732225958
6.12666790241186          0.44689247134522375      6.970338707017834        17.167143977559125
5.276734784043856         0.88                     7.62                     35.81592366809347
4.948922296225355         0.88                     7.620000000000001        34.96883468679389
5.113192020194309         0.7199788434514347       7.379968265177151        28.88345908086633
5.442212539147172         0.7185275770421531       7.377791365563228        29.689093153394868
6.4853556275594535        0.17838357310352834      6.567575359655293        19.26047026801736
6.305924251506319         0.3135615744463368       6.770342361669506        16.08647471315847
7.498886317053358         -0.1200000000000001      6.12                     31.748934136269657
7.331686351525784         0.03939767574413301      6.3590965136162          25.287352440158585
7.1646486279791235        -0.12000000000000009     6.120000000000001        31.80915308318608
6.997520000559952         0.03947978614465597      6.359219679216984        25.108365747645376
6.6633794087902425        0.03940111753629649      6.359101676304445        24.2444283324942
6.496173249830655         -0.12000000000000013     6.120000000000002        28.977219294160733
6.830410938904889         -0.12000000000000012     6.119999999999999        30.94601902817358
0.88                      0.88                     7.619999999999999        11.601297016458215
0.719771837689927         0.719771837689927        7.379657756534889        17.847128617329492
1.0315008261121656        0.7251740941999992       7.387761141299999        18.341906687319184
1.195737166078728         0.8799999999999999       7.619999999999999        12.285276149972146
0.04017034474968736       0.04017034474968736      6.360255517124531        39.477378206179196
-0.12000000000000005      -0.12000000000000005     6.120000000000001        37.1564350022862
0.2038709053957503        -0.12000000000000016     6.120000000000004        41.631141108680154
0.20666329462381788       0.20666329462381788      6.609994941935726        30.49242565542532
0.36837998341901157       0.04641845160036785      6.369627677400553        33.90624397439035
0.37972842975298343       0.37972842975298343      6.869592644629476        27.093686652985934
0.5810466581586675        0.21175020003533135      6.617625300052997        31.400247139929498
0.5530993015169345        0.5530993015169345       7.129648952275399        22.817047752456734
0.725315305845463         0.3955337919142055       6.8933006878713075       28.353790638573695
0.8772582129594393        0.2704709871196552       6.705706480679483        19.500460002518707
0.883102893002782         0.5562549060427152       7.134382359064072        24.12366800770326
1.0773617674940148        0.3954377506937199       6.89315662604058         17.43420185573611
1.204024094214417         0.5700650592605112       7.155097588890767        17.6054135731266
1.5096719062063673        0.8799999999999999       7.619999999999999        14.687221230154869
1.3555211706051393        0.7246727500029687       7.387009125004451        16.485843428110478
1.670214301223513         0.7266675798776353       7.390001369816452        16.258233415905377
1.8218145097617664        0.88                     7.619999999999999        20.322602303281617
2.1320943601061013        0.88                     7.619999999999998        22.43111774182955
1.9770641529875896        0.7275706200559723       7.391355930083957        17.455229695023302
1.8344647646686485        0.5982875892852678       7.197431383927901        15.360436384147073
1.5164793114307438        0.5855406030811388       7.178310904621707        15.99031995726414
1.3982190726164179        0.44448313489068486      6.966724702336027        14.993028199086384
2.271882593488236         0.7346685338795345       7.4020028008193          18.880969658379016
2.440658430215936         0.88                     7.619999999999998        23.52230016650081
2.7475407265787752        0.8799999999999999       7.619999999999999        25.425322701671814
2.584913039409241         0.7323635237307664       7.398545285596149        20.43350286231919
6.329062327232823         0.03937200243068155      6.359058003646023        22.753029625134246
6.161935560756414         -0.12000000000000012     6.119999999999999        26.236513886457118
5.616186282929342         0.5803536019770479       7.170530402965572        21.368581296032374
5.28595647752694          0.5814454129894726       7.172168119484207        20.52116862320789
5.461158190747371         0.4479229004014746       6.9718843506022115       15.389643257995958
5.129472657814901         0.44754189027328434      6.971312835409925        14.65987079414137
6.152590759452924         0.1808592166371476       6.5712888249557215       18.00438401215038
5.827697871682178         -0.1200000000000001      6.120000000000001        24.605802121392003
5.994745201906298         0.03945535434418125      6.359183031516273        21.06024822731231
5.793518617755255         0.44728893539453535      6.970933403091803        16.181115552369278
5.97222191584572          0.31366493234934223      6.7704973985240136       15.434730278665036
5.817234443346702         0.17888059031723808      6.568320885475858        16.75598579869249
5.638366736915065         0.3136574351258444       6.7704861526887665       14.322330350280344
5.306256584894124         0.3155333029049346       6.773299954357402        13.416374827551161
5.483032533859827         0.1786539493875418       6.567980924081313        15.496710871064733
5.660767644462973         0.0394448862176669       6.3591673293265005       19.51960209870565
4.623707152728823         0.8799999999999999       7.62                     38.54435280308162
4.301136472859612         0.8799999999999998       7.62                     33.230587192353035
4.4611276149856405        0.722513529900528        7.383770294850791        27.232038592716805
4.956831597127845         0.5828367132723735       7.17425506990856         19.852942414157525
4.786517248948562         0.7212580039743152       7.381887005961471        27.818823260468054
4.799563923917591         0.44829135262868053      6.972437028943021        14.474231831143351
5.151366317991561         0.18325006880563383      6.574875103208451        14.840660111065795
4.974022887315966         0.31604173535952473      6.774062603039287        13.016691807747748
5.493460182607938         -0.12000000000000009     6.119999999999999        24.05344664730015
5.327714875679859         0.039300461660173466     6.358950692490261        18.70979523792879
4.992133370246809         0.0393627523772328       6.35904412856585         19.279319571581496
0.5258576480686799        -0.12000000000000013     6.120000000000001        18.11783047841819
5.159222493533703         -0.1200000000000001      6.120000000000001        25.403990052992494
3.982566522812604         0.8799999999999999       7.619999999999999        32.109125637849466
4.138377954538396         0.7242179329264794       7.386326899389719        26.764945085395436
3.6683614791125967        0.8799999999999998       7.619999999999999        30.77643126675714
3.824879141780533         0.7262401741362347       7.3893602612043505       26.02754085708573
3.9810649097885027        0.5894579718667042       7.184186957800057        18.337532259413745
4.302145113193922         0.5864659953626471       7.17969899304397         18.766774857390896
4.817855690173008         0.18351782897564445      6.575276743463467        15.024271405324255
4.628849573653363         0.5864975976756526       7.179746396513479        19.192552722863443
4.469793887165779         0.45007496741887065      6.975112451128304        14.16006676506906
4.642667653554673         0.31612663952530984      6.774189959287964        12.859591002524816
4.484866419872329         0.1838527263791302       6.575779089568696        15.4868962193872
1.3418651984228012        0.3107568875728729       6.766135331359308        13.319310234245043
0.7002862620196005        0.03308640523245095      6.3496296078486765       13.750904714168826
1.136913447916507         0.1962369192030358       6.594355378804554        11.879287016092807
0.8656560089482216        0.14503126891241483      6.517546903368624        15.763586533202945
3.3584615357188388        0.8799999999999999       7.619999999999999        29.157011982053504
3.510483271313375         0.7317738342996145       7.39766075144942         24.90498201434784
3.0527504154042164        0.88                     7.619999999999999        27.560780947840794
2.8975490578691545        0.7301625723598822       7.395243858539823        22.16624394658534
2.724254526101879         0.5890972334158774       7.183645850123816        16.060012793908076
3.205867529339932         0.7302395119078622       7.395359267861792        23.709514730633902
1.4482897047954755        0.18061546233557602      6.570923193503365        10.924735599894772
3.6636724375524365        0.5889252361622526       7.183387854243377        17.81239027282569
3.8137987497170034        0.4526812586118792       6.979021887917819        13.748488683451809
2.4118328483043188        0.5899256254414249       7.184888438162137        15.53250373714152
2.1019579969926667        0.5996386238457057       7.199457935768557        15.204472824127748
1.970511734110063         0.49247419247935253      7.038711288719028        14.459180604657211
1.723077119270096         0.45281931779169343      6.97922897668754         14.253581254897478
1.636183078722596         0.32100685492003256      6.781510282380049        13.16083116422599
3.346879319540104         0.5924637031727733       7.188695554759159        17.285089377339666
2.2134525746422264        0.4589432147368867       6.98841482210533         14.397766475582399
3.037505593261902         0.5939083438465257       7.190862515769789        16.645687822239385
2.5287065910785924        0.46226101563513144      6.993391523452697        14.287156191091077
2.8401790465384864        0.45869058514826727      6.988035877722401        14.165759153559646
3.4973195218976794        0.45296417675480294      6.9794462651322045       13.829052931664291
3.6578801046838594        0.319126266650097        6.778689399975146        13.972362877447603
4.323845020899549         0.03940005997833322      6.359100089967501        20.87906318706693
4.657816247543034         0.039490441149245395     6.359235661723869        20.285708717423397
4.824984804459464         -0.1200000000000001      6.12                     26.88184788141587
1.0108326415123348        0.033307372303010827     6.349961058454517        8.825571340840495
0.8459711893898837        -0.12000000000000013     6.120000000000002        10.868150050839867
1.1662350857816581        -0.12000000000000013     6.120000000000002        11.06601573200141
3.9895278472582683        0.039343320942636        6.359014981413954        20.972534003553488
4.152141924189968         0.18424387865666136      6.576365817984993        16.00167943032301
3.820752406863526         0.18465710055172552      6.576985650827588        16.511109066952084
4.140137015965413         0.45302149566403366      6.979532243496049        13.71916593188319
4.3125855950392324        0.31679347394503415      6.775190210917552        13.158756930292688
3.9818584620755466        0.31764725675747746      6.7764708851362165       13.548590804619982
4.490747115385227         -0.12000000000000012     6.120000000000001        27.150875740033552
1.3020073605305726        0.03494088239764183      6.352411323596463        9.307239521171784
1.628380975682798         0.03655926262525397      6.354838893937883        12.770803259050155
1.783627602126983         0.1864027031082818       6.579604054662422        13.413914053545371
1.9724916985424912        0.34657938046008807      6.819869070690132        14.195442008906573
2.3052942872772473        0.3252680906051293       6.787902135907695        14.890951365928272
3.175542798662268         0.45129385311183273      6.976940779667748        13.921363796864979
3.326990466683034         0.31825725635942703      6.7773858845391395       14.395653398812032
2.149369151982382         0.18711727676266354      6.5806759151439955       15.67872876370334
2.4851570760115673        0.18308629039186802      6.574629435587802        16.869060117388425
2.6593594852871885        0.3206230391528031       6.780934558729205        15.10060874188761
2.991215153242139         0.31911831944410507      6.7786774791661575       14.795305510664397
3.154447520463191         0.18360887677668516      6.5754133151650285       17.20900558476225
2.8282671761133575        0.18711928374060532      6.580678925610908        17.187701755793352
4.1565094263109925        -0.12000000000000009     6.12                     26.47528534046454
3.4897996350950704        0.18322847257757124      6.574842708866358        16.95866817449782
3.655210865616656         0.03939895726218308      6.3590984358932765       20.91263933877025
3.321035644329909         0.039461424451000995     6.359192136676501        20.648056980565595
2.9869092226829603        0.03934390393013294      6.3590158558951995       20.47549767918746
2.6525921993439585        0.03934245960689475      6.359013689410343        19.780488517581617
2.31934882755439          0.03943112362729559      6.359146685440943        18.639584781866137
1.4904333353486767        -0.12000000000000016     6.120000000000002        13.574116858747987
3.8222717372367585        -0.12000000000000009     6.12                     25.827505027330528
1.9731241506432162        0.029085379716346463     6.34362806957452         16.497739388631484
1.818701078148024         -0.12000000000000015     6.120000000000002        16.57082068817672
3.4880340481625245        -0.12000000000000008     6.119999999999999        25.051733409092737
3.1537963590882923        -0.12000000000000009     6.12                     23.568695968482785
2.819558670014061         -0.12000000000000012     6.120000000000002        21.723381626845377
2.151083291865596         -0.12000000000000012     6.120000000000001        18.895093928756605
2.4853209809398282        -0.1200000000000001      6.120000000000001        20.424719716547795
14.120000000000001        5.72                     -0.12000000000000012     3.644622958422489
13.796850567698348        5.719999999999999        -0.12000000000000012     9.649633816012896
13.917746347298664        5.72                     0.1007801520186713       7.656077284637985
14.120000000000005        5.72                     0.19818713828680729      8.195345905423737
14.12                     5.719999999999999        0.5142814157126461       18.78682413693131
13.894266449384082        5.72                     0.3641619019623441       21.970029282636045
13.472554261108353        5.72                     -0.12000000000000013     23.825074127954945
13.637796035722879        5.72                     0.1691003742836492       26.035013871859714
13.14710700991304         5.72                     -0.12000000000000012     47.81267406525618
13.302152151670992        5.72                     0.1553877945871842       49.892778295476255
13.436919284284288        5.72                     0.3903840824913307       46.82224228030745
14.12                     5.719999999999999        0.8282965979709327       39.49123122978179
13.891529919980101        5.72                     0.6618345031923449       44.05238141390561
13.676526113370203        5.72                     0.496335278402619        40.20068995412197
14.120000000000003        5.72                     1.1402463602118413       58.2066834131669
13.869193021095269        5.72                     0.9670124163210422       69.10854055375468
12.820508388619102        5.719999999999997        -0.12000000000000009     64.89671393346909
12.996767279797615        5.720000000000001        0.1568954421546014       75.32452191185543
13.410386743958378        5.719999999999999        0.6475329673613417       58.058687516321136
13.1629269259753          5.72                     0.4497769121570161       59.74809540778564
14.120000000000005        5.72                     1.4504192454300375       76.65161993994475
13.853660326059781        5.72                     1.2953328028209417       98.01841710456397
13.869435447922328        5.72                     1.6039410390500253       124.8070484307831
14.120000000000003        5.720000000000001        1.7593903919750562       89.54673912959971
13.610295578496201        5.720000000000001        1.454754919766022        77.39576385623752
14.120000000000005        5.720000000000001        2.0671753412589564       105.9155718754222
13.865899192367559        5.719999999999999        1.9128899843534102       139.13827284366891
13.614478066119236        5.72                     1.7619965926126921       88.57395726542444
14.120000000000005        5.72                     2.3737786473121223       119.34849424125268
13.867599609811768        5.72                     2.222384847870142        166.50284251710335
14.120000000000001        5.720000000000001        3.2939447624984637       136.0652753061913
14.120000000000001        5.72                     2.9862506333614127       146.95324825454327
13.868555633648967        5.720000000000001        3.140097697929938        194.7515681248517
14.120000000000003        5.72                     3.6026768114781027       130.59254794304667
13.868241030916197        5.719999999999999        3.4483107869882828       193.36153933804817
14.119999999999997        5.72                     6.120000000000001        52.958459483156936
14.120000000000001        5.720000000000001        5.801199352574458        52.66172035977018
13.890027734824272        5.720000000000001        5.9176156295054          52.62872892740684
14.120000000000003        5.720000000000002        5.483343319831899        63.7990655805822
13.832203456055751        5.720000000000001        5.626562699128997        62.49850971760095
14.12                     5.72                     5.166429102854325        84.1873401607649
13.86343690608914         5.72                     5.304330942123107        96.45001979030398
14.119999999999997        5.719999999999998        4.850672821585228        92.07872673019058
13.861850380238575        5.72                     5.0056362626803805       119.89488505785393
14.120000000000003        5.72                     3.9124807194795865       122.53728435392743
13.865668657469783        5.72                     3.75881797770719         186.37953476497853
14.120000000000005        5.7200000000000015       4.2237049670431          110.43621874283069
13.869709504959822        5.72                     4.0681917277784          174.7630627522648
14.120000000000001        5.72                     4.536433244939731        101.21441302437694
13.865863965162028        5.72                     4.378947121713354        152.47474175039312
13.862162822840071        5.72                     4.693553033262477        140.1151592422905
13.629640229268503        5.72                     5.88982630235488         33.975249821482706
13.616423312282844        5.719999999999999        0.8090990532544802       57.222098071098145
13.59851968802899         5.72                     1.1395617996815468       67.36868564446507
13.176689153747821        5.72                     0.7213494111635487       66.33528332321379
13.338455399167037        5.719999999999999        1.2921115614640142       69.83492579710527
11.84768662757108         5.72                     -0.1200000000000001      120.68181996909777
11.527063441306552        5.720000000000001        -0.12000000000000012     137.07457491721135
11.69423058580023         5.720000000000001        0.1406756412605823       180.42167097689185
11.208239076369152        5.720000000000001        -0.12000000000000012     158.9604309164754
11.37384314187844         5.720000000000001        0.13556554303765322      198.77485966960913
10.891097877824244        5.720000000000001        -0.12000000000000012     153.2041874945335
11.056417020735136        5.72                     0.1367847790838037       210.3942175764178
12.494398758081823        5.719999999999999        -0.12000000000000009     82.3845632802295
12.665724413699131        5.72                     0.1356485736776074       106.01327385612349
12.170128295197225        5.719999999999999        -0.12000000000000013     98.16188411103526
12.02211756393436         5.720000000000001        0.14538707598483835      149.59436911249588
12.345296327284371        5.72                     0.13610129077827837      132.07967967169603
11.53352237745091         5.720000000000001        0.3938886450499246       116.00708516279654
11.857060747426736        5.719999999999999        0.406573953750208        104.20251701939263
12.839581718755367        5.72                     0.4076809914526574       69.43357374263918
12.944449032152754        5.72                     0.6719373665581725       68.86824045175378
12.174071770844439        5.72                     0.4003988306631081       91.1507280961632
12.504011848145938        5.72                     0.3949707251804395       81.37870444062094
12.653547199175247        5.72                     0.6618471368933663       70.43610534895426
12.80730897915543         5.72                     0.9409790757406777       73.65485939763967
13.329165766638448        5.72                     0.9626137886408239       67.96243714175709
13.05479255020131         5.72                     0.8814473391355633       71.18986627080537
13.046063273541671        5.72                     1.1339751375176794       73.29288093742015
12.827456646511358        5.72                     1.1528769220017687       74.36588987836622
12.845170371229932        5.72                     1.339794057088945        73.86774473069157
13.119921676230543        5.72                     1.45683450851812         70.10054430410156
13.376295943779322        5.720000000000001        1.5995566270302155       69.73379069203699
13.105500964975931        5.719999999999999        1.7685708454086608       64.21567756917601
13.353860205392245        5.72                     1.9156786433974804       66.99897622249729
13.613900377070399        5.72                     2.0713686201010617       97.30887235633594
14.120000000000001        5.719999999999998        2.6795909347057747       129.42696361478514
13.86886917872534         5.72                     2.8329207840335933       191.5865358676161
13.86929203566872         5.719999999999999        2.52696440732022         181.60912136469233
13.368165173063263        5.72                     2.2223668227809696       67.90281324527996
13.617612510803465        5.72                     2.375137050169004        105.27614060924795
13.619477948257094        5.719999999999999        2.6811371736052605       111.37813475732703
13.36778298347635         5.720000000000001        2.5295179064161952       67.86185123897145
13.617424894777262        5.72                     2.98625274396525         114.01208443260394
13.61679674696812         5.72                     3.2939474248575253       115.80631382413121
13.36887933792768         5.719999999999999        2.8363626403258633       68.63428955323401
13.116746639093792        5.72                     2.6865600083774086       40.875212307847654
13.112115548600675        5.72                     2.3766162691915014       47.83190008613891
13.113360837332337        5.72                     2.0694233171805476       56.9979525023737
12.870519192285752        5.72                     1.9289737453647322       61.18303653249211
13.613472425213411        5.72                     3.598262279021071        113.82625746723035
13.608162109396332        5.719999999999999        3.9051886532278557       108.619606889311
13.356298020470486        5.72                     3.751834300486294        70.17096354029454
13.11851666975082         5.72                     2.987200264217397        36.863706131163575
13.364074623583255        5.72                     3.1395864888509326       67.79684819262224
13.36673939069478         5.72                     3.4439765739433663       70.36102153895172
13.111034869566952        5.72                     3.5902592198935475       43.540501063935665
13.113225628973925        5.719999999999999        3.2887414409172604       38.13209382791366
13.799278175139968        5.72                     6.120000000000001        68.16070257363278
13.324868267755303        5.72                     5.861912603237204        45.90779914561864
13.497073488352612        5.719999999999999        5.606906414359745        49.74429757323054
13.636975282943434        5.72                     5.390762669278776        55.9470832941019
13.614768284802453        5.72                     5.143855042906908        67.13457558283964
13.606890125890612        5.72                     4.8505950349259574       80.72383390785603
13.356431746127246        5.72                     4.988990461331082        66.11739266575839
13.35073583969546         5.72                     4.062636939031369        70.79367337604914
13.612797748218384        5.72                     4.223339498868175        99.9505491154008
13.60350179232743         5.72                     4.539165785312571        91.83810067412115
13.34952063569361         5.720000000000001        4.38705412207516         70.9843881458983
13.078896180960461        5.720000000000001        4.220711105950483        58.640079889159374
13.350532222469749        5.72                     4.69723656439861         68.44034958834685
13.323587622498325        5.72                     5.311920589561246        63.879591115832554
13.155367002886813        5.72                     5.568076614533574        68.51539061880727
13.148242046440997        5.720000000000001        6.120000000000002        30.932556639775047
13.475360177487504        5.72                     6.120000000000002        36.69621843493162
12.61928370217037         5.72                     1.1737590057615965       74.56333463031437
12.863173500109005        5.72                     1.6320044227352501       69.46529017597675
12.619694932903322        5.72                     1.494446161305278        73.49826316546189
12.400601019528942        5.72                     1.371740997107312        73.11829225866498
12.16625395773527         5.719999999999999        1.3911471011229186       71.52793870136468
12.340938768787252        5.72                     1.6259702279367365       73.82495645752087
12.340399177172106        5.720000000000001        0.6562026624122383       72.51948946849903
12.489415484474517        5.72                     0.9112906573571111       71.55021704107622
12.315569386626239        5.72                     1.1611417668142492       70.81118317295723
10.575607475019456        5.72                     -0.12000000000000012     154.9226618996068
10.742034285563463        5.72                     0.13915603160558643      219.01692645115727
10.26175927516834         5.720000000000001        -0.12000000000000012     156.73630018260107
10.427627619210023        5.719999999999999        0.14219772536414155      224.02947655027992
10.585305324960315        5.72                     0.4001813023882206       136.40345559705642
12.017663917817181        5.72                     0.6530737587705988       75.51380924627496
11.698940659483148        5.719999999999999        0.6615923137054484       74.61414998053216
12.16464534203981         5.72                     0.9086527042733068       66.58267451823811
11.994551849383239        5.72                     1.1724429774677279       64.07432003688491
11.211772787681607        5.720000000000001        0.3942966598804336       124.79208567318288
10.898332970941333        5.719999999999999        0.39405784293854307      132.16822904408406
11.872262016358153        5.72                     1.4408934078089297       67.22664601798597
11.633586458364334        5.72                     1.509782805805624        65.7897768202395
11.765591556142347        5.72                     1.7026985444301102       74.92301333880289
11.836498554816432        5.719999999999999        0.9243587794613619       59.472141589659316
11.642376752420585        5.72                     1.222251316450179        56.732527033821206
11.504886697613701        5.72                     0.9221604136581174       52.95448233989243
11.05292879085754         5.72                     0.6482548519191091       80.03125281735096
11.368973319945862        5.72                     0.655304920283061        77.14867297350388
11.197867147674465        5.72                     0.9137415682140397       48.50511545388665
12.632742618425032        5.719999999999999        1.7934715941122747       68.73464208240057
12.624149424864624        5.72                     2.0859752285652315       61.92609635828132
12.865467156316228        5.72                     2.231367726450573        50.82515646176065
12.861031696221684        5.72                     2.532193438117183        40.41671720481181
12.614103185558445        5.720000000000001        2.384659365956468        54.259875049045185
12.380345101942616        5.720000000000001        2.2433666811838577       67.09007378237668
12.39883315723321         5.72                     1.952585291401309        70.40415125195152
12.017473065136834        5.72                     1.6679988101312295       74.66463528129053
12.153898859553275        5.719999999999999        1.8634377673688862       74.83670523597368
12.371882327578048        5.72                     2.5391869485775818       63.543156005042505
12.872088979398015        5.720000000000001        2.838358873474661        31.70151296363559
12.616600551067954        5.72                     2.687240326152975        47.22991755287709
12.36737756064124         5.719999999999999        2.8402933606142264       61.37170741728886
12.62059457710287         5.72                     2.9889644199439873       44.29352236359011
12.377020107562803        5.720000000000001        3.134935281392908        61.62553451511902
12.364964284043554        5.72                     3.424002972041014        62.72816452586459
12.121008920961675        5.720000000000001        3.2766762291303806       77.7310789674574
13.089429053391706        5.72                     3.900490019641468        50.043437552689454
12.848207602545262        5.719999999999999        3.7203736334624806       43.04982405718737
12.789571721986817        5.720000000000001        4.049347077173094        56.97873695418165
12.86634371925624         5.72                     3.1377448449231786       29.729908436817556
12.616570260884787        5.72                     3.285618054460819        45.06133520552806
12.860250005870522        5.719999999999999        3.434207036533177        34.42311155237303
12.606964607795224        5.720000000000001        3.5638579423892516       49.62635074154599
12.833652818114468        5.72                     4.3816249748862175       65.84258105500456
12.995113443003236        5.72                     5.313582308299923        77.18169676289769
13.124386184351634        5.719999999999999        5.091410684746215        72.01251116369238
13.097984018416335        5.720000000000001        4.542924198639184        65.98652533761927
13.092982273351097        5.72                     4.838737342682771        70.71566872811275
12.87284253320759         5.720000000000001        4.680360617688042        72.81553104413082
12.649882283748592        5.72                     4.534482875668987        74.33053943787368
12.825348881723516        5.72                     5.029546677229041        80.42805327436182
12.829179236241371        5.72                     5.571353757302762        75.75774025945067
12.993193186918006        5.72                     5.838547759729945        54.93669033870737
12.819902301182047        5.719999999999998        6.120000000000001        37.91676462768521
12.491562555923101        5.719999999999997        6.119999999999999        50.42012818925425
12.661542346147622        5.720000000000001        5.851024809817294        60.960697575944955
12.669324141568191        5.719999999999999        5.3150524783863595       82.32958695840217
12.333758204857137        5.719999999999999        5.852159807727275        71.63546238341104
12.496580746606842        5.720000000000001        5.5817503772966495       74.4462459453654
12.163222810664157        5.719999999999999        6.120000000000001        61.14327396132982
11.834883065405212        5.719999999999999        6.120000000000001        79.12357311685413
12.00690170032336         5.719999999999999        5.844913337122241        87.31185366342277
9.949544730212033         5.72                     -0.12000000000000012     153.9203367347494
10.112376736159836        5.72                     0.14148915556444708      226.56448379481492
10.271440924426745        5.720000000000001        0.4063228674866779       138.19636609285976
9.7939633369528           5.72                     0.14822662630180128      214.25852889578823
9.638381943693563         5.719999999999998        -0.12000000000000012     153.50299295734985
9.482911808076379         5.719999999999999        0.14804133745978731      224.61084726636918
9.327441672459194         5.719999999999999        -0.12000000000000009     156.79419687859732
9.172079446613852         5.72                     0.14785836490987947      223.46097923089758
9.016717220768511         5.72                     -0.1200000000000001      157.78597452737628
11.887783193438976        5.72                     1.9501237435419565       80.03157001213295
12.147607263469032        5.72                     2.1092129235176222       75.91820481496318
12.13260430707034         5.72                     2.401182808482303        76.10350259732208
12.118327641354028        5.72                     2.6998054395632014       76.17418120870957
12.132229935691564        5.72                     2.992128202801916        76.06431437336147
11.897041445215772        5.72                     2.2742766497210765       83.90281302493148
11.890596792153865        5.72                     2.852338242271845        88.43073237311955
11.676482288257958        5.72                     2.15207736230012         86.81330282627599
11.588938501143739        5.72                     1.9463622753968295       83.63719518205097
11.458985719886474        5.72                     2.1773893517933347       92.69176556313158
9.95118742215042          5.720000000000001        0.40805854415903875      136.5954842108138
10.11313888698173         5.719999999999999        0.6703057191599321       84.46712085224412
10.893513507319827        5.72                     0.9058726005040869       46.180119397835114
10.428495665257703        5.72                     0.6613555677741044       83.66699182209241
10.740080405592488        5.72                     0.65273329123792         83.02613640215338
10.584751427167966        5.72                     0.9113025163081465       43.37084794146412
11.48830252819339         5.72                     1.7020519872408162       73.9080692874662
11.357849493477602        5.72                     1.9543221882600958       85.49051332990041
11.422684521971798        5.719999999999999        1.432248192448689        60.01360119717498
11.272453544065382        5.72                     1.6772918424297298       72.46415142727447
11.330324156162858        5.720000000000001        1.170909411500871        46.51664076485826
11.171647557378257        5.72                     1.4103750089150975       53.88833647439838
11.036413537805414        5.72                     1.1606924733903887       38.410822130661536
10.26856196664524         5.72                     0.9298069024273237       40.765836991760146
10.733380051936711        5.720000000000001        1.159458307504531        30.58567037623266
12.165389200085203        5.72                     5.581645627839908        69.81188002497794
12.330960011335769        5.719999999999999        5.316600957046966        78.45828957515084
12.584424091203575        5.719999999999999        4.771555072169348        80.86202075651238
12.433155620014848        5.720000000000001        4.547003487691089        78.63252177580635
12.472736379663672        5.720000000000001        5.04993344415566         83.1345331346222
12.161066817876167        5.72                     5.0658512814205725       78.00414311519302
12.32010634014806         5.719999999999999        4.81226141679833         81.88531280697259
12.18219929879692         5.72                     4.567488288739898        81.73622850601414
12.036665408641637        5.72                     4.834069270794723        78.90920395007136
12.010895064628368        5.72                     5.325604002802477        67.02769311382147
11.85833561828734         5.72                     5.062348614487475        67.9918627419138
11.507326919149381        5.72                     6.120000000000002        93.04379819639128
11.681626118785337        5.72                     5.850394703907124        95.03665372231842
11.849912227570409        5.72                     5.584199293255465        61.983644640398786
11.685225245353651        5.72                     5.316193142414768        53.264559597297875
11.52135135561022         5.72                     5.579436521720972        52.25923875788404
11.353294519719771        5.720000000000001        5.852729784597521        99.14966889778908
11.199113626317398        5.719999999999999        5.597592534404483        61.42298866709351
11.036505211255198        5.720000000000001        5.859321001368628        121.29887444980871
11.531015505999282        5.72                     5.018135432634872        60.008910855731315
12.546111092326964        5.72                     4.279766186951686        71.11699634969631
12.29465827829293         5.72                     4.37849971629143         78.93774296469532
12.589856661206984        5.72                     3.798357004293166        57.226594595507976
12.272941300139445        5.72                     4.138631130950467        77.99772138491416
12.492530412992776        5.72                     4.021845702966           67.02650047954094
12.111263625393445        5.72                     3.5479929602964493       79.70470713352151
12.35961941644507         5.72                     3.64789348839296         67.08308207701043
12.341611913953459        5.72                     3.8889893967386775       71.99411684047887
12.189647659673561        5.719999999999999        3.7700942194596068       77.41379730643044
11.776756421561057        5.719999999999999        4.813829272934647        76.05223641136031
11.536757678097882        5.72                     4.7402927098269885       72.2122062140802
12.077459995218895        5.72                     4.33574919338464         83.32634051826331
11.91694252961223         5.720000000000001        4.551874557713937        82.8334464732801
12.118720079716882        5.72                     3.9448275172907956       81.97337233473384
12.027288442618199        5.720000000000001        4.126049222411217        85.8665127547926
11.673998398498723        5.72                     4.5347955696805435       83.3810233960201
11.81481809359911         5.720000000000001        4.24796333616295         88.96930286614224
11.873990976346548        5.7200000000000015       3.98570690844932         90.32235624084085
12.002164192182438        5.72                     3.7732228770161136       86.25277121946327
11.889365652937226        5.72                     3.6223296302058383       90.92175836746914
11.879872367239537        5.72                     3.4058348653092576       91.47845162665942
11.883958322743155        5.7200000000000015       3.133135762705635        89.75812055385576
11.646328235223118        5.72                     2.9943787013973253       99.96719314565229
11.61860690575381         5.72                     2.417083334973774        94.9916440549769
11.883465250236087        5.72                     2.5711331603955374       87.08109637261687
11.66582142250187         5.719999999999999        2.7160447695666687       97.10867743475212
11.655296270697423        5.720000000000001        3.264782857624378        102.13358239289164
11.410159541876503        5.72                     3.11610561349235         109.63887160274447
11.388170539472084        5.720000000000001        3.368317318397768        110.01439348219292
11.767737311402465        5.720000000000001        3.794184497951494        96.1323841477781
11.635029731249983        5.719999999999999        3.5533316140369746       100.56472926094146
11.647463043353689        5.72                     4.021340616609961        96.22954768535
11.19307661858209         5.719999999999999        6.119999999999999        104.87478604262498
10.883584912171344        5.72                     6.120000000000003        104.83488656423977
10.882323442859489        5.7200000000000015       5.600926741013996        78.85271460063434
10.721911450239844        5.72                     5.857468577416197        131.25643191606483
7.775478788925278         5.72                     -0.1200000000000001      140.48647979728472
7.465279080857798         5.719999999999999        -0.1200000000000001      133.99155804700592
7.619922312080145         5.720000000000001        0.13851510776459364      198.727871226529
10.56631035024416         5.72                     5.586491139276945        79.6727865578565
10.72843169700527         5.72                     5.339563066996723        52.32664937898056
10.41274197556436         5.72                     5.323373559686985        50.28770521665866
9.637762016580014         5.719999999999999        0.4059339518835583       136.73830935656116
8.706208438823186         5.719999999999998        -0.12000000000000008     156.21857223722506
8.395910976810754         5.719999999999999        -0.12000000000000013     163.59695636362596
8.551121028874146         5.72                     0.13912892141627164      216.43152652450985
8.861462829795848         5.72                     0.14767575733801674      220.796274685634
9.33049806602488          5.72                     0.4072096449519522       140.46787996167916
9.019550008937474         5.72                     0.40492745605552294      139.9295000300564
9.955354776061661         5.72                     0.926430276472971        41.46724985185448
10.106083443642074        5.72                     1.1866558663880031       19.069166656382613
9.800083750959134         5.720000000000001        0.6644270219214725       88.345510866796
9.490921861905495         5.72                     0.6634465733095087       87.36821373005235
9.645003730420314         5.72                     0.9181119657551435       43.089060637881836
9.791600665759201         5.719999999999999        1.179706539196558        15.244386137491935
9.473717115889706         5.72                     1.1736881623531898       13.943443094923566
11.420997151995248        5.72                     2.863355230625599        108.09926189821338
11.164150689859559        5.720000000000001        2.9981801794339957       116.86323824790614
11.441921597360828        5.720000000000001        2.6203039488730706       102.75491878300488
11.326299137745186        5.72                     2.423924225156081        102.45558131708079
11.187364442110415        5.72                     2.6819894948380156       111.0892558597831
10.960748544626659        5.72                     2.8403664105357977       119.4146232603118
10.41778991470084         5.72                     1.189122823623285        24.743528163684175
10.24946546969996         5.72                     1.4818776665263171       47.22040545352919
10.581157078956162        5.72                     1.4244832209202922       45.20716926693276
10.479912641944756        5.719999999999998        1.6870341287975943       66.2681400186599
10.884436530651332        5.72                     1.4113128439143585       48.58506665222524
11.023477859562206        5.720000000000001        1.65684015317806         68.56522086837411
10.735888858708396        5.720000000000001        1.670428825886288        66.88103472851647
11.138099019124184        5.72                     1.9138322146155233       84.70403848819592
10.86906029067591         5.719999999999999        1.89935062187701         84.18629082854487
10.623414184653285        5.72                     1.9239863341884273       84.53801338356818
10.76124285796065         5.719999999999999        2.1247190435208156       97.22552639441433
11.178469557034989        5.72                     2.185456780061831        96.98417455252113
11.100886387723705        5.719999999999999        2.4407520761965165       107.593646777312
10.935027672213403        5.72                     2.3198872010819245       105.34625196216318
10.971251743213477        5.72                     2.086814718092876        94.908646153427
10.527861373372799        5.72                     2.1660523949318358       101.44398927000134
10.883547029382576        5.72                     2.593415549561341        115.92062860682039
10.685610653485103        5.72                     2.3847391231275044       110.99100299569365
10.3926472473024          5.72                     1.9547173991361886       88.49910572395851
10.263088738402649        5.720000000000001        2.1960451354776165       103.87297808182518
10.248690638946643        5.72                     1.7638845572888604       69.61192199785276
10.110104448546155        5.72                     1.958386363264555        89.04974576053279
9.9372380522986           5.72                     1.441541212783743        38.49388507005018
10.02945735043359         5.72                     1.6925212823586775       65.60581083449972
9.875082754217871         5.719999999999999        1.9410327535609715       86.07398220797664
9.628116221914965         5.72                     1.43359275538609         35.699625714556305
9.768953808854512         5.72                     1.6817206030036402       62.99261979264114
9.621057549848324         5.720000000000001        1.935561959207833        84.91184595673866
10.398920635252393        5.720000000000001        5.8528071167682425       121.34895258441458
10.560987793425184        5.720000000000001        6.120000000000001        104.5847167272753
10.233542432988152        5.72                     6.120000000000002        97.75239972253354
10.240015413637032        5.72                     5.585957879364872        72.29509898660031
10.077053052634257        5.72                     5.309269398539499        42.501849824695334
9.905202687729206         5.72                     6.119999999999999        91.81938675396923
10.071428826237815        5.72                     5.854904173709797        111.85400013812442
9.902479045307295         5.720000000000001        5.576601111074825        64.73374076490879
9.576862942470264         5.72                     6.12                     94.15374008968416
9.736581380294643         5.72                     5.8426301126681865       114.8960851068811
9.248523197211316         5.719999999999998        6.12                     99.85161821250772
9.414991312046244         5.72                     5.840688234461961        113.34171863376339
9.577974323131247         5.720000000000001        5.583474475948804        62.70741000683191
9.749450724811208         5.719999999999999        5.320640959972584        36.15265307170085
9.923828200764518         5.72                     5.045229739064093        44.58518559989051
9.588903275530818         5.720000000000001        5.060960316127082        39.87219002204449
9.760691781043848         5.719999999999999        4.79275047615233         63.81057583510875
9.418072533773303         5.720000000000001        5.320319028312448        33.09305427996748
9.253584661552107         5.719999999999999        5.0595271147680485       38.2682582944299
9.98732885666874          5.719999999999999        2.207790925736698        104.48458827725547
10.410301556959649        5.72                     2.410952066758375        114.66333221132804
10.585494161539863        5.719999999999999        2.6350717951248566       120.91887140287069
10.137551454266704        5.719999999999999        2.4477355558832725       116.75994531712634
10.290515550695087        5.72                     2.6678029688119347       123.98422794488151
10.251644577465578        5.719999999999999        5.046671969586444        48.62198440115449
11.045212466790161        5.72                     5.348065349302692        46.23093410772375
10.889535919934678        5.72                     5.089785822103858        50.048057214191005
11.206525423675293        5.719999999999999        5.075087133900844        50.998485247269485
11.372582076987943        5.719999999999999        5.319480166459673        42.67483799740116
10.436560126657367        5.72                     2.8975973142619056       127.98052923696225
10.724287824961143        5.72                     2.8391041698490165       123.06430267745922
10.640698927182743        5.72                     3.0599036474521735       127.69868006012148
10.89539052502661         5.719999999999998        3.038243372093067        122.72048019068261
11.424413547323837        5.720000000000001        4.549264942290106        83.13078725060693
11.537532470913387        5.720000000000001        4.317473523223928        91.59236829600091
11.326504331535313        5.720000000000001        4.361823139929439        90.58528328074104
11.30690364455885         5.72                     4.802663264676616        69.29279289072474
11.046013521605136        5.72                     4.824033520170753        66.43537417649807
11.151209625544766        5.719999999999999        4.540953795626108        83.90414230427905
10.974621182956557        5.72                     4.394351819481079        92.65342181190097
11.149169783494786        5.72                     4.2781151122320615       96.3366176482103
11.349792156089492        5.72                     4.108882109418047        100.65578618297843
11.48747199906418         5.72                     3.83229817343866         103.66235162627736
11.309090620339122        5.720000000000001        3.6084057006280936       111.58663562030297
11.227413927127685        5.72                     3.855764633673401        109.4386212987232
10.9994057943632          5.72                     3.6296641910957854       117.53408082575912
11.121319585900041        5.72                     4.072920250198395        105.38851470507375
10.941136377142207        5.72                     4.177923949289813        102.97195761516319
10.681126606329622        5.719999999999998        4.049278644147016        111.56850012832031
10.96900099184285         5.719999999999999        3.925893400832848        111.69461267788648
10.787385872393783        5.72                     3.7756972214905167       118.87489664505794
11.151183836691057        5.72                     3.4116515451939513       116.39189528741666
11.02312647059429         5.72                     3.2174923936671185       121.94586317687181
11.225446681817488        5.72                     3.2337930635071235       115.44197827356781
10.721681053223756        5.720000000000001        3.5161483492645456       124.90442443483859
10.791823438104673        5.72                     3.254630237793143        125.01202634493943
10.559680772807788        5.72                     3.2928038155243033       129.22673508788884
10.947924111292863        5.719999999999999        3.391627325216017        122.71188024213055
10.884773326705298        5.72                     4.599966663211322        80.90689127429525
10.765455044018518        5.72                     4.3670355524839435       94.66320478384468
10.571648733661391        5.719999999999999        5.077498523009009        50.97688815258807
10.743330926776576        5.720000000000001        4.83192326243595         64.39039961356809
10.607033478736035        5.72                     4.576324229104457        82.44069158476562
10.420508508369391        5.719999999999999        4.806686895926014        65.37585865718258
10.349426850493371        5.720000000000001        4.543903212020567        83.75457751542538
0.20314943230170973       5.720000000000001        -0.12000000000000012     3.15947857300097
-0.12000000000000012      5.72                     -0.12000000000000012     1.7343608439439633
0.12499137113186443       5.72                     0.09148756696653004      3.510035291000432
-0.1200000000000001       5.719999999999999        0.19792379838922233      7.775508995236475
0.5274457388916687        5.720000000000001        -0.12000000000000012     6.913420747821895
0.38879806623539714       5.72                     0.11547091958733091      7.230829572459041
8.708197166439025         5.720000000000001        0.40531800921231254      137.52065505769565
8.085689420782142         5.719999999999998        -0.1200000000000001      146.38229532956896
7.933025528308525         5.720000000000001        0.14178236032126534      205.18159325582613
8.24350618080489          5.72                     0.13966242439313836      211.96908905467134
7.774497621258876         5.719999999999999        0.3998446745720807       129.60692227450193
8.08251254117539          5.72                     0.39930888954607546      132.9390033632459
8.392958555207185         5.720000000000001        0.398320866690924        136.0286843512404
8.238889994377654         5.72                     0.6520606888859533       86.62691956927665
7.931270851406438         5.72                     0.6508819985246324       85.12225826087712
8.082880874841893         5.719999999999999        0.9046218978740548       46.44888707977254
6.224521211125112         5.720000000000001        -0.12000000000000013     117.25471211971767
5.914310579272113         5.719999999999999        -0.1200000000000001      115.16114768850154
6.0749741949333576        5.72                     0.13796736447064584      166.8602291928311
6.386267400041284         5.719999999999999        0.13730916888830924      172.3798047882368
6.534720919190585         5.719999999999999        -0.12000000000000012     119.23910551310173
7.309310309147021         5.719999999999999        0.13558313758153417      191.241606174161
6.6963943058243816        5.72                     0.13623517558337106      178.1826609026159
7.155090296208001         5.72                     -0.12000000000000013     124.6616297173299
7.000785634543613         5.720000000000001        0.13569722530973483      174.8307855626272
6.844909703852223         5.719999999999999        -0.12000000000000012     119.46995516508066
7.623836797408073         5.719999999999999        0.6498593170234823       83.42651334233626
7.4665511061432035        5.720000000000001        0.3928147807943807       127.02408813113682
7.155594856230552         5.72                     0.3924509299435992       123.35896351039605
6.845933997348539         5.72                     0.3884370429022552       120.29009246032832
10.099054011237234        5.719999999999999        4.7431416989564745       70.2053256793573
9.861543783500863         5.72                     4.523488162040179        85.03174847860247
10.502350818944393        5.72                     4.302291984746396        99.96372563820994
10.265031788627985        5.720000000000001        4.261147786842225        102.78933692334856
10.111890619215782        5.719999999999999        4.451488444770406        88.69522956587278
10.556869997217724        5.72                     3.7658260193576707       121.69260152800746
10.44084645133162         5.719999999999999        3.5206485537488206       128.30288740078268
10.418890516916946        5.719999999999999        4.023895410558408        114.29638610986247
10.161108765720453        5.72                     4.01063218582646         116.12677484751839
10.437533176609154        5.720000000000001        3.12546938801362         130.2471985721033
10.027944950475186        5.72                     2.705959813715986        126.3678009201836
10.19588563908723         5.72                     2.8663605539384087       129.376591996691
10.318188697083189        5.720000000000001        3.29264299835495         130.8212762113295
10.2977914384116          5.719999999999999        3.762967770692149        124.1726545854137
10.189405646930942        5.720000000000001        3.5167788803091535       129.48676434541167
9.420754035368164         5.720000000000001        4.800695970823219        61.29598306990997
9.089040486670523         5.720000000000001        4.801281821681285        60.4350670377616
9.562425722204585         5.719999999999999        4.538729826709882        83.5481987886834
9.981641185993574         5.72                     4.256217739422722        104.14733258380186
9.707671090188821         5.72                     4.259332376652588        102.42250732649693
9.867684033423895         5.72                     4.012426349268827        116.57516551022407
9.569063799076721         5.72                     4.015284759925057        116.03246021449193
9.397204208988084         5.72                     4.279757934318164        100.71342301413938
9.254915126103699         5.72                     4.0295319436435495       114.57099833791318
9.400503430477707         5.72                     3.767336474457519        125.27293772031413
9.105309090444443         5.72                     3.776580524965552        123.98923468977101
9.329211490167987         5.72                     0.917021971108356        43.44119814906103
9.182771951936346         5.72                     0.6652575800399156       86.77389625989075
8.545881475273859         5.720000000000001        0.6595229266946374       86.13316190816663
9.010314242469441         5.720000000000001        0.9339682327433311       40.95375294220331
8.862819866437004         5.720000000000001        0.6727837149239306       85.03518470273413
9.151543136346012         5.720000000000001        1.1902889986483052       13.601086638681942
9.304414491095901         5.72                     1.4346283434808802       34.46189619220496
8.967451485837925         5.720000000000001        1.4851867625792736       38.51249472831728
9.48407559885979          5.72                     1.689865499804748        62.07726070298272
9.358493161219286         5.72                     1.9508254222372248       84.63577651515048
9.198930372257339         5.719999999999999        1.6972693536361732       60.49587680180421
9.09834411938467          5.72                     1.9637113806060782       84.21493094188902
8.957743537027278         5.72                     1.765928377735419        64.31288674625685
9.488918184646586         5.719999999999999        2.207824545277898        103.59811947492805
9.87725541142             5.719999999999999        2.4667168051419885       118.09265956714364
9.742555701412886         5.720000000000001        2.206456850052435        104.42325877836612
9.623512143897663         5.719999999999999        2.483960779523647        118.11463658258266
9.224756851411534         5.720000000000001        2.201237789236892        101.86975917958137
9.337310504580174         5.72                     2.452638686000107        116.28631062223313
9.063014402804544         5.720000000000001        2.447345081332969        114.31991746389383
9.183288041363983         5.72                     2.6713667326837633       124.0368185092047
9.726372034092645         5.719999999999999        3.715918497311474        126.94036735403337
10.046244061368895        5.720000000000001        3.75285013693075         125.65303384699195
9.99784052303594          5.720000000000001        2.9788294688707566       132.2075773385295
10.238520501425484        5.720000000000001        3.0642897733570087       131.85334743740228
9.959485201719659         5.720000000000001        3.5068863982101903       131.01650027074197
10.093670489248016        5.720000000000001        3.261011806905234        133.24907045656602
9.234459254145062         5.719999999999999        3.529801804477593        130.68391088449374
9.503881760990884         5.720000000000001        3.4907195491074967       131.93641597499564
9.732199942145682         5.72                     3.4299583812504304       132.71853988745738
9.870416271901401         5.72                     3.238759821996604        134.4857987842976
9.759381020672029         5.72                     3.0259275406190183       133.63853329596097
9.610853248473187         5.719999999999999        3.2131707670404612       134.30553295876462
9.347521499683994         5.72                     3.283476584808751        133.6180487862816
9.101137263528354         5.719999999999999        3.292786610421187        132.71476395134943
9.214755781078608         5.72                     3.089191059185405        132.77496888973795
9.78091019561192          5.72                     2.7517589473575654       128.09771919135918
9.3986631033215           5.72                     3.0794566842038353       133.54840849734688
9.477011192032647         5.72                     2.6949211139262035       126.05298637750998
9.55862276979115          5.719999999999999        2.9423441703054247       132.62464936452855
9.327928499225905         5.719999999999999        2.900688385927319        130.73236498222545
8.931511726045409         5.719999999999999        5.056151568961923        38.32296791687487
8.920183451952374         5.719999999999999        6.120000000000001        89.22780940553689
9.087957116488838         5.72                     5.845295724896005        111.44529944299074
8.591843706693426         5.719999999999999        6.12                     83.21913619074112
8.760147234729502         5.72                     5.843195047402626        110.41983113009478
9.085050418550317         5.72                     5.314844973495941        31.92831467660673
9.253179796883323         5.720000000000001        5.582128452298943        61.68855157317398
8.921791891919653         5.72                     5.578355201916489        60.85490432382119
8.438279406946988         5.72                     5.851850266530149        108.1412803203361
8.753210033851614         5.72                     5.313856224885765        33.094033275727774
8.59731800504633          5.719999999999999        5.583227196992417        58.968118884532196
8.265816003250826         5.719999999999999        5.577196277679333        58.97125263545212
8.416004951782941         5.72                     5.316105908600056        33.72923014968871
8.601316442546501         5.719999999999999        5.051089047504374        38.10278395022565
8.763842692825547         5.72                     4.796708802616471        59.54723546152835
8.439873316599282         5.72                     4.796454896622264        58.61919180013297
9.243822002072104         5.72                     4.543575501958541        82.37482041495898
9.085454770167651         5.720000000000001        4.28546793335808         99.24723260384695
8.916149713135153         5.72                     4.545862147501786        81.00111021833388
5.604089023245232         5.72                     -0.1200000000000001      119.59089120213196
5.763677683629988         5.72                     0.13969614291543087      161.64365347951724
5.293791561223019         5.719999999999999        -0.1200000000000001      106.9545370469801
5.451795858078872         5.72                     0.133229121984356        156.41854438195583
5.915067139798948         5.72                     0.3962662222837272       106.74574508225795
6.227849057819835         5.719999999999999        0.3957535124082536       110.61499055141104
6.538428382105841         5.719999999999999        0.3921592528174678       114.86101760525042
6.383856263442095         5.719999999999999        0.6488917761815354       74.68590846830038
8.107510040095512         5.720000000000001        5.848072341335579        99.81556084517815
8.263503961434482         5.719999999999998        6.119999999999999        81.17862246037453
7.935164216175539         5.719999999999999        6.12                     83.04786117470177
7.606824470916594         5.719999999999999        6.120000000000001        88.29418084760466
7.785418609164333         5.72                     5.856602174978398        102.57316234155103
7.47391431580909          5.720000000000001        5.858538123321867        103.91885940557889
7.942347152939584         5.72                     5.5802438378867985       60.857002402073135
7.620985467154929         5.719999999999999        5.573623489264555        60.47417667940886
-0.12000000000000013      5.7200000000000015       5.801461886415111        36.99467136368802
-0.12000000000000005      5.72                     6.120000000000001        38.36667658464222
0.08497025527976021       5.72                     5.896375344063026        38.97627598934999
0.2007218258444227        5.720000000000001        6.120000000000001        51.61995513753711
-0.12000000000000012      5.72                     1.449263104015738        47.44798823854514
-0.12000000000000012      5.720000000000001        1.7583684474455437       56.23616489004206
0.14092595408518438       5.720000000000001        1.6038405253240842       76.28739019159606
-0.12000000000000012      5.719999999999999        0.513759893159983        15.677417615446613
0.1683394048457192        5.72                     0.36833821063633376      11.738225279482293
0.8528929900870252        5.720000000000001        -0.12000000000000013     18.18310711109347
0.6944724556662054        5.72                     0.13553359957582867      19.28211973368686
-0.12000000000000008      5.719999999999998        1.1392237189419185       37.14786798167642
0.12796500980723557       5.72                     1.2847580010608586       60.270931447520745
-0.1200000000000001       5.72                     0.8275219935923452       27.679919178121605
0.1459213458363937        5.72                     0.6890645662578048       27.0113073652949
0.14011415677813321       5.719999999999999        0.989723052682645        43.60842202260411
0.5154825061416863        5.72                     0.3754051360858628       18.532854460100907
0.3700148388700608        5.72                     0.6029857616291818       21.20246670422649
1.0159935678607583        5.719999999999999        0.14110287789023346      33.51803951102035
1.1794916113809326        5.720000000000001        -0.12000000000000012     29.109100355067596
0.8456609477645829        5.72                     0.4191267782406407       27.186895850028037
4.672558327581053         5.720000000000001        -0.1200000000000001      97.86178408543623
4.361618056342907         5.72                     -0.12000000000000012     91.74891897743993
4.523150797614068         5.72                     0.14255746842801598      140.10013536345306
2.1523133724337185        5.7200000000000015       -0.12000000000000013     61.576281609469596
1.8298717048049535        5.720000000000001        -0.12000000000000013     48.606330319207565
1.9933263814656907        5.72                     0.14090523682268463      78.32700057396954
2.4729365587018246        5.720000000000001        -0.12000000000000013     71.32576619091283
2.3159237933607795        5.719999999999999        0.14013302573300734      92.34969995158598
2.7917609236436913        5.720000000000001        -0.12000000000000013     84.53545585090086
2.6316092707446312        5.72                     0.14146389049044572      103.86932329359348
3.1089021221932485        5.720000000000001        -0.12000000000000013     82.07345793300988
2.947155593706915         5.72                     0.13653439906923248      111.99017519609276
7.284878793903842         5.719999999999998        6.12                     92.85043922544178
7.32491945850405          5.72                     5.592731792652276        64.98998132478583
6.999997866713467         5.72                     6.120000000000001        78.24924971236311
7.153619388012735         5.72                     5.863266431892118        106.98275098108553
6.695004567397579         5.72                     0.6464204692188873       76.99915740952098
7.313397384661657         5.72                     0.646851257298561        81.61292394464846
7.770993038556171         5.720000000000001        0.9068926262192406       46.01546801421699
7.464291618921317         5.72                     0.9032641469834624       46.14842627795999
7.004399715021797         5.719999999999999        0.6500802272889197       76.40534080719907
6.850075074335281         5.719999999999999        0.90203645161708         44.78418304902156
8.834159201318444         5.72                     1.1862442274612102       13.802786700207994
8.388248724901297         5.72                     0.9073143962535659       45.426396968619265
8.695272679560533         5.719999999999999        0.9240855003089004       43.11706269747984
7.923999172846603         5.720000000000001        1.1627102649220182       18.855529166606463
8.228781340420824         5.72                     1.1573444164060542       17.959021808713747
8.529162545711241         5.72                     1.1680637560981468       16.07134435079796
8.661852549340981         5.72                     1.4305482793984083       31.83031766247018
6.5388530538921845        5.719999999999999        0.9041363828553344       43.348889456161864
8.062909900799664         5.720000000000001        1.4141323090499127       29.960442315945034
8.363255088169328         5.719999999999999        1.4070930944836273       28.688978264019454
8.488613789167745         5.719999999999999        1.6558650278667466       53.32891684180314
8.742888230212726         5.720000000000001        1.6894346925563806       58.065890499669344
8.812246995148657         5.719999999999999        1.9639258989707717       81.98563167302508
8.945466910636116         5.72                     2.2044519181334183       100.03724602959795
8.201422230917819         5.719999999999999        1.6623134161591233       52.62049589793975
7.898834279918466         5.720000000000001        1.676885328854029        51.02172783572187
8.049248085117283         5.72                     1.9115055897669961       70.72374812910698
8.324004851616882         5.719999999999999        1.9011912175540289       71.83605052161849
7.732787212570635         5.72                     1.9679422693570199       73.33088000768693
7.9557377873513735        5.719999999999999        2.168092336737707        87.82979620340666
8.97423445400505          5.719999999999999        3.5275264850329853       129.4151086452636
9.052267583359791         5.719999999999999        2.8898761424578954       129.2998989396645
8.859944558632046         5.719999999999999        3.272765914313005        131.04229580233098
9.015758971672494         5.719999999999999        3.116703240393434        131.7340875926051
8.589721785811783         5.719999999999999        4.525615078884307        80.83275615197164
8.950571704309159         5.719999999999999        4.031737722157034        112.8347593857856
8.754485480196932         5.72                     4.282960548210396        98.74237066272865
8.828076317798736         5.72                     3.7583120628349027       122.66769878946491
8.735718253827667         5.72                     3.515862582694159        128.10786274072882
8.645708555164914         5.720000000000001        3.25828727189287         129.24113549679825
8.41207281127336          5.72                     4.226392805660256        98.26733455604041
8.659801247585307         5.719999999999999        4.009044746611486        111.19570404749076
8.53115791212929          5.720000000000001        3.7217504290914776       121.86471872376983
8.517881562736724         5.719999999999999        3.4533951493537716       126.94949841998223
8.405214109343287         5.72                     3.9487653380454244       112.8806282086473
8.765688681272835         5.72                     2.9890082766627906       129.02822843677865
8.90040386611217          5.72                     2.6914461507277005       122.56838048937739
8.78653518265573          5.72                     2.453948845582519        112.41844462416861
8.65130274924758          5.72                     2.7063057541529822       120.63008112371988
8.520591833061722         5.720000000000001        2.896741152811427        124.71946211041863
8.645440119333935         5.719999999999999        2.2223221540163838       98.63876752388276
8.584751285378424         5.720000000000001        1.9302022575690676       78.46916045888777
8.198952216399608         5.72                     2.119894878548845        87.9290080381258
8.412112558023326         5.719999999999999        2.0920318272043827       87.99611951541381
7.536837233234402         5.72                     2.176744967816279        84.51485133439171
7.288780335435062         5.72                     2.167496639047792        81.88618581899553
7.379576536894109         5.72                     2.349472271690106        91.62911345786631
7.733173036378428         5.720000000000001        2.2415058379163817       90.26361496958229
7.5792129180106595        5.720000000000001        2.445577249534521        100.20962404829876
7.863919479640083         5.720000000000001        2.426051423728601        101.6925520304041
7.748381290273571         5.72                     2.672129734349779        109.64890480530458
8.108410315049493         5.72                     2.3856366838032415       101.8108884198305
8.368328596809757         5.72                     2.3170081687012747       102.10135282152436
8.522192065732874         5.72                     2.4958796854212135       111.4430984871609
8.379947343148356         5.719999999999999        2.737950597941696        118.59592961980319
7.994880827849816         5.72                     2.6253225896612786       111.04252270444375
8.248308428575344         5.720000000000001        2.557860370471542        111.93900210355373
7.878596044112985         5.720000000000001        2.863723954038393        116.23927822087917
8.134836273824796         5.720000000000001        2.7971683924386355       118.13521836584373
8.51860313481173          5.720000000000001        3.0786539227415832       127.17232415500908
8.3834082538573           5.719999999999999        3.2751983877137185       126.6429026877053
8.297943673310906         5.72                     3.0035010489039733       124.21737849403178
8.024650319568401         5.72                     3.0483139286172194       121.36542051348742
8.17081333505346          5.719999999999999        3.266193004912639        124.20343063736135
8.281535445287913         5.72                     3.532343203511214        123.21527458445135
8.290286987015325         5.72                     3.796987988452835        117.52694894220822
8.050484910865364         5.719999999999999        3.469192922041648        121.58805165516863
7.912188464064052         5.720000000000001        3.302368397527893        120.57110036123686
6.356799042847619         5.719999999999999        1.667272957085308        40.21861403723469
6.021134743452591         5.72                     1.720529687363146        43.20088124922739
6.242046811407127         5.72                     1.9294443366412342       58.20327883109914
6.485372540052111         5.72                     1.9172656479072598       57.68631367726326
6.01537019005979          5.72                     1.9984542691070604       59.17772570465303
6.375425817219423         5.72                     2.1382987551480053       71.19083758274097
6.15082840975166          5.720000000000001        2.1849939977561554       71.23096054558162
5.879798102147679         5.72                     2.1954575929379856       69.2926803733169
6.277181937366131         5.719999999999999        2.392202634723584        82.41097743859756
6.422687110508155         5.720000000000001        2.580497023679983        89.90371432356902
6.290346958778434         5.72                     2.8302504994869624       94.77553406807237
6.565128684992493         5.719999999999999        2.747604764029054        96.98401142750511
6.129217432401886         5.72                     2.6584560902359646       88.71074766914144
6.004911671064467         5.72                     2.432749592356515        80.34217824902136
5.867275916694286         5.72                     2.6789608830661296       86.16013661244806
6.011421498544311         5.719999999999999        2.947531861374644        92.59311336525103
6.273243267702957         5.72                     3.0567312648842364       97.52971972639438
6.49419154819458          5.72                     2.9728158143477845       99.90483279406514
6.748418980331086         5.720000000000001        2.9214062539849444       102.57580879239862
6.663927236205113         5.720000000000001        3.1281733073163385       103.33084482391992
6.931472638801047         5.719999999999999        3.1030547686731698       106.47570463909796
6.463405127988457         5.719999999999999        3.1579003736580904       100.99262174492642
6.54768676286214          5.720000000000001        3.330514229708757        101.80627193594283
6.223796446821084         5.720000000000001        5.849183426102231        81.91467973602586
6.5486976425530745        5.72                     5.85668075640517         87.38070194960495
6.389884910118198         5.72                     5.582290065140825        44.10485400832669
6.85755761341146          5.72                     5.868152502963411        98.52220667431834
6.703161993743768         5.720000000000001        5.599972234166522        53.52947793493797
7.006189071423767         5.72                     5.620617894827223        64.20630034037151
7.156780426689796         5.720000000000001        5.339019419433029        38.46737390071429
8.083758175639783         5.720000000000001        5.321084923136532        35.32321645976913
8.277932413363517         5.719999999999999        5.068456621956692        37.9709661398865
7.764523863163103         5.720000000000001        5.321393812568728        37.92435476182265
8.169530457979006         5.720000000000001        4.017471980934635        106.98261070764765
8.05533278905872          5.72                     3.7362077231949304       116.09735170853313
7.836985349936361         5.72                     3.547641942875684        117.34781301182052
7.675336931183077         5.72                     3.3399199315997805       117.27931987310177
7.6092890475996615        5.72                     3.6035723884506785       113.15757760657876
7.755753675999524         5.72                     3.8007461586005338       110.27921915902077
7.913104620817835         5.72                     4.0185959270044975       103.74877844314658
6.860515183537078         5.719999999999999        5.352402455026155        33.65789240002717
6.981133387718616         5.72                     5.143921801614711        31.186626670848874
6.751103816914095         5.719999999999999        5.09366995088198         30.832356350028167
8.077941932738682         5.72                     4.275281953328361        93.80278302057604
8.26998972238611          5.720000000000001        4.53051570543279         78.84172689725074
7.968510980084078         5.719999999999999        5.090134797014282        37.83485322389209
8.135987480195443         5.72                     4.820232408174968        56.24292580125433
7.978654236290209         5.72                     4.551967381188467        75.39032325487308
7.825555645532601         5.72                     4.302757297232584        89.65283834902448
7.667575737135553         5.72                     4.063984796812959        99.56573836968084
7.5022733583321735        5.72                     3.8623291765714187       104.95242800765493
7.4355274951394374        5.72                     4.128185509218284        94.60156240901416
7.267561708310138         5.719999999999999        3.9309208790054457       100.71475620122739
7.431244161823525         5.720000000000001        5.28527901570473         37.219756082515524
7.206812538689642         5.72                     5.044593900971343        37.83558681652535
7.226522490080754         5.719999999999999        4.181688658638044        89.25776262999346
7.090096822751185         5.719999999999999        4.009298958930426        95.6206899105359
6.884046647734012         5.72                     3.990887367366784        92.6987028613151
7.0201547965169535        5.72                     4.162366282196608        88.05921356723289
6.95329270448878          5.719999999999999        4.881447063896958        45.527331437544326
7.167760546955174         5.72                     4.799006621241166        49.45296377143784
7.063255385019522         5.72                     4.66688110514143         59.88084174920541
7.689831148937772         5.72                     5.081877285233793        38.74221398388766
7.850847287927729         5.72                     4.818845226230474        54.976774389484795
7.365307250667788         5.719999999999999        4.822284894594571        50.70566922258104
7.451201614735458         5.72                     5.002935647784616        41.54351253717017
7.591323049902838         5.72                     4.811921407368683        53.73709218076232
7.717389895357757         5.72                     4.568158729721691        72.09793948469989
7.5853202463916976        5.72                     4.3250810038337635       86.56120946188769
7.065245114837781         5.720000000000001        4.40302465166098         76.63196661496043
7.258080859735263         5.72                     4.598186090307306        65.2523775245577
7.348422049631693         5.72                     4.364102380950373        80.79185230562798
7.478669418939733         5.72                     4.581278294356331        68.27347715969958
4.98328277927547          5.719999999999999        -0.12000000000000009     102.62489666694621
4.835743282833396         5.72                     0.13997135442269215      145.91685510702254
5.144977616686737         5.72                     0.1358121484918695       151.40005495112447
5.602639815694784         5.72                     0.3917496554419637       103.61805131362104
5.300387889904947         5.72                     0.38738797408381886      101.4485684283567
3.4243925250027893        5.72                     -0.12000000000000013     85.55704901387764
3.26024612852566          5.72                     0.13912041680622922      119.4678181810675
4.99283009266495          5.72                     0.39516513452919577      97.27443125232263
4.681013290525952         5.720000000000001        0.4029729886051494       93.01361736440981
6.2278325349406005        5.720000000000001        0.9044942772630278       42.533286058963675
6.377908783877306         5.720000000000001        1.1627643119227686       20.146383351087277
6.072475151789316         5.72                     0.6515786334935849       72.15617384560231
5.757923328597561         5.72                     0.6522459430306617       69.8230867372955
5.913900874243547         5.72                     0.9110717517303613       40.82132955936289
5.60896776829982          5.72                     0.8966504661314052       40.92805256243008
6.199633993178515         5.72                     1.4285968791031425       24.991794498101243
6.066485550736635         5.72                     1.1657683569371349       19.852003204584317
5.762517396745015         5.72                     1.1543898979178073       19.974760800394634
5.453245906341585         5.72                     1.142500486204876        20.00971355193453
5.892249233649566         5.72                     1.4196941239180654       23.187905657690564
5.600997005155515         5.72                     1.4020344967782812       21.680152440338386
5.30423174622877          5.719999999999999        1.387195179158756        20.341794173974858
5.445592387344887         5.72                     1.64728626445208         35.54208850318053
5.8043476155957014        5.72                     1.9253961906527437       54.69241121143
5.720386682733958         5.720000000000001        1.6675472388159305       37.87542263281049
5.581066028002513         5.720000000000001        1.900975671033363        51.55705797922845
5.315326166359303         5.719999999999999        1.887563550284244        48.93119750651379
6.064832270007619         5.72                     6.12                     65.76023315961496
6.3931720152665665        5.719999999999999        6.120000000000001        74.30943918591366
6.715117360109453         5.72                     6.120000000000001        81.10780127768818
-0.1200000000000001       5.72                     5.1672097359102205       59.04308734515291
-0.12000000000000012      5.720000000000001        5.483866060866021        45.656939547734645
0.142055234780063         5.72                     5.325002911873296        66.45230089812937
0.11292873605595943       5.72                     5.636192465537363        50.48060726246806
0.3626342580237898        5.72                     5.838801762943495        19.702084131973205
0.5246398264762042        5.720000000000001        6.120000000000001        28.275456400618026
0.7095654112107583        5.72                     5.850907055621284        27.018774320415844
-0.12000000000000012      5.719999999999999        2.6804767342595808       79.97165894944982
-0.12000000000000013      5.72                     2.9877572885965007       89.87537408756555
0.13131900815188668       5.719999999999999        2.8341170114280403       117.65819562271777
-0.12000000000000015      5.720000000000001        4.225245805773126        71.32360997060952
-0.1200000000000001       5.719999999999999        4.537724154546394        65.78219862039697
0.13808235722533535       5.719999999999999        4.381393743689383        96.29834804548962
0.13245539708934384       5.720000000000001        4.070242456329479        109.41823041775358
-0.12000000000000012      5.720000000000001        3.9142678216020643       77.8232718141462
0.13534674006317715       5.720000000000001        3.7602600604769068       115.7604489631863
-0.12000000000000012      5.72                     3.2958082022234687       83.73060397194
-0.1200000000000001       5.72                     3.604631406448877        81.24275092184028
0.13178659904928924       5.720000000000001        3.4502198043361734       119.20214483430857
0.677518112982666         5.72                     0.6830987665973018       28.930106993174267
1.0010120355423986        5.72                     0.7105249945603038       34.48291394477461
-0.12000000000000008      5.719999999999998        2.3738251446929914       74.63941599125057
0.1300614118088479        5.72                     2.5271530530793553       111.80523691431041
-0.12000000000000009      5.72                     2.0665548837635277       66.07422612865365
0.1351613079183247        5.720000000000001        1.9148392567555725       85.12327203464498
0.39502616950653735       5.72                     1.7641931383006835       53.30444773491854
0.38121147039550785       5.72                     2.0661478507740263       60.77866071324966
0.38421119547332516       5.72                     2.376070903466416        66.22624234791697
0.6430461491351087        5.72                     2.223450989306877        42.38140978664799
0.1325892867562839        5.719999999999999        2.220790843585009        102.50632236267053
0.8284698235919992        5.719999999999999        0.9037626884110788       33.84680188525794
0.9968731871919188        5.72                     0.9721021814425512       36.56602662942588
0.3960114868529656        5.72                     1.4445533213891388       43.5889189751065
0.3929418961011715        5.720000000000001        0.8465336117694808       27.49164252639598
0.3722822651526112        5.72                     1.1264727994504935       35.77747742452339
0.6000264648973213        5.72                     0.9799041035002589       32.16338870637252
0.891517803354672         5.719999999999999        2.0665079138512588       33.116117517812704
0.8877833594454936        5.720000000000001        2.37755102793804         30.093022374467193
0.8336691599747867        5.72                     1.1328644423026786       35.63240019586692
1.103916636529993         5.719999999999999        1.177842599700531        38.15848339217641
0.635982476148973         5.72                     1.2879535822613817       34.97207129355184
0.9280037877616305        5.72                     1.4206838007517892       36.56169156004476
1.189276359761572         5.72                     1.3932551324332048       37.83988382772251
0.6325289975191           5.72                     1.907213386990022        39.934914788990774
0.8854956127685369        5.72                     1.7445245634347835       35.10526339774246
0.6590621876008926        5.719999999999999        1.6055720479499063       37.46050760217879
1.1723971103980757        5.719999999999999        0.4203466871545376       33.44910770010295
1.5056012419187779        5.7200000000000015       -0.12000000000000013     39.06712567794458
1.6679694654208141        5.72                     0.13976891834576222      63.106940988016355
1.3429555649509783        5.72                     0.1457750006289209       49.357825635684726
1.4919088692270233        5.72                     0.4036879528156905       39.8123032699882
1.8268185215184802        5.72                     0.4013305648136303       46.08183448287905
1.6573054494076853        5.72                     0.664726796360473        38.154410980120794
2.1549863361680988        5.72                     0.40606743391056765      54.320520639305535
2.4795388263509244        5.72                     0.39605390114919237      61.79317502724255
3.1055877455403857        5.720000000000001        0.39432964346956245      73.59152763606262
2.7938748566526943        5.72                     0.39354735820329223      68.29953332258128
2.9482488063747736        5.72                     0.6460621168225384       47.54387057339201
3.2597742194796515        5.720000000000001        0.6533492711386546       50.169923872861155
2.311452452194845         5.72                     0.6706818000144481       41.48889139945542
2.6346625351689665        5.72                     0.6480319943423778       44.95390360017709
4.050455269819897         5.720000000000001        -0.12000000000000013     88.19873967939655
4.208543250987076         5.720000000000001        0.141046719917588        128.28698413555347
3.738240724858715         5.72                     -0.1200000000000001      88.39321396057746
3.8920485562783824        5.72                     0.14356025810427164      130.4482951334515
3.574942290729436         5.720000000000001        0.14214290735051005      125.55983305392404
3.4203414223327604        5.72                     0.3997609084482274       77.99017775980924
3.740472554416244         5.72                     0.4051575191230872       81.50685273598263
3.5765654261521815        5.72                     0.6626594854515497       51.89374102673798
3.4128821159979887        5.72                     0.9148540704490147       31.855753840572575
4.371545908005202         5.720000000000001        0.4047450879151478       89.44346393352032
4.05517065894662          5.72                     0.40408707440831426      83.51735929955775
4.528968041413695         5.72                     0.6606122067894309       59.99979826716663
4.216723185070547         5.720000000000001        0.6653909242095346       56.97787866712962
3.8964254020512445        5.720000000000001        0.6668970428357759       54.441330912484766
4.052171097597633         5.72                     0.9253810727299419       32.872828573225625
5.744584611181366         5.72                     2.8693758056475507       88.41983435121861
6.093520501508156         5.719999999999999        4.017922332050598        84.21595775853241
6.215335560784752         5.72                     4.275315068309697        76.00049536019851
6.356306370233353         5.720000000000001        4.027161355569236        86.41536523170707
5.935498165931554         5.720000000000001        4.287959019871636        73.73254747482049
6.566007716016417         5.719999999999999        5.322075738619817        26.887461153171547
6.063339494516002         5.719999999999999        4.527724966980459        63.45423345713372
6.439838047747225         5.719999999999999        5.015633594397285        34.66169238803161
5.912927080167051         5.72                     4.787455924846148        48.572979915471045
6.216506465996941         5.720000000000001        4.78971050746792         49.35573927092738
6.063629167036787         5.719999999999999        5.581550568102946        41.58783666735564
6.102183569039266         5.719999999999999        5.0514835613133044       32.57753228178472
6.249059290551821         5.72                     5.308909811977445        23.81324566531919
5.916824600612744         5.719999999999999        5.312981239502127        25.187641509989337
5.759156534855923         5.72                     5.042385183099839        33.270538934932794
5.754244557584359         5.72                     4.522750139885228        62.42296230899942
5.412366850374234         5.720000000000001        5.044831841733734        33.464895932747034
5.5871317120299           5.72                     4.775883149427436        48.4079755430944
5.428176544287504         5.72                     4.4830320946850915       61.52601889598283
5.574919726325749         5.720000000000001        5.307104001859348        26.132920999901327
5.734256485838575         5.72                     5.5844715347305165       40.50436957018113
5.736492524748672         5.719999999999999        6.120000000000001        59.76826400553305
5.899665961245621         5.72                     5.852159331494897        76.05168944426383
5.408152779489725         5.72                     6.120000000000001        57.19907169481838
5.576292208841324         5.719999999999999        5.8538370197351925       73.48547828257607
5.2598033018684305        5.720000000000001        4.790546387320519        46.91374039395654
7.613576153431331         5.719999999999999        1.1584527852759687       19.95649038642142
7.755908999108017         5.719999999999999        1.4189541433647501       28.413596471784363
7.607264042979212         5.72                     1.6644161594036706       48.524004203489575
7.440699308578678         5.72                     1.9248843945144818       67.76896736355886
7.1794471264883475        5.72                     1.9370991169870506       66.386568978997
7.159372590181983         5.72                     0.9019246530205574       45.7577238595022
7.310551068612275         5.72                     1.1528745278275117       21.795447037535794
7.305449034750037         5.720000000000001        1.6556089047537856       46.42009512472791
7.447239687646709         5.72                     1.401962304098733        26.300421328118237
6.5193940076414485        5.72                     1.410193824455897        24.204372053727184
6.691057916199828         5.719999999999999        1.1563940678618052       21.607689064919047
6.661040746674669         5.719999999999999        1.6741792387516226       43.414602698875235
6.760109122015537         5.72                     1.9289749657253639       61.86804141307142
6.968016434117258         5.72                     1.7186952770843025       47.5734582731017
6.9601344335441375        5.719999999999999        2.0008089250245136       69.64094740368526
6.99992885101571          5.719999999999999        1.1574652786253434       22.02174808166833
6.831281229032628         5.719999999999999        1.4120657333782722       25.278524654822505
7.134589326972842         5.72                     1.418684417328599        26.411583567764524
6.531834817216334         5.72                     2.3480101803796813       80.42472531979105
6.580784020277057         5.719999999999999        2.1084488160801342       72.88104343621612
6.783891534677249         5.720000000000001        2.2169615632929167       78.94576849399799
7.029071260502102         5.72                     2.8741217272147193       104.99520412241145
6.701155518602366         5.72                     2.505039238086566        92.23647422494987
6.84905247313889          5.72                     2.6896889888858118       99.02591243764239
7.080529848546352         5.719999999999999        2.1913932550411674       80.41096654272265
7.115906719027789         5.719999999999999        2.6450873514812185       100.69917654058634
6.956993015587239         5.72                     2.4219262154201093       90.27179048382204
7.190015092386182         5.720000000000001        2.3803200260653967       90.71362370081846
7.343716183988828         5.72                     2.5705734627952816       102.44687172369068
7.520057083042499         5.720000000000001        2.687719927009236        107.23646056505945
7.326027693335458         5.72                     2.8420773405891646       108.1848329916633
7.759562973026734         5.719999999999999        3.111902822185412        118.26339552093292
7.604718010643448         5.720000000000001        2.9051333805693575       113.43600991859118
7.472251707325171         5.72                     3.13746005006756         114.92217148768496
7.1938694805514425        5.719999999999999        3.075159684061839        110.35155478622023
5.723826142754757         5.720000000000001        2.470712301497751        78.69619688003775
5.601828825482563         5.720000000000001        2.710786113686283        83.787648235704
5.482622764459388         5.720000000000001        2.548753070976618        78.7384128726467
5.65302013200364          5.719999999999999        2.1619972385091426       66.36336432662908
5.482664852901384         5.72                     2.3498831429950284       72.30225058482536
5.441193284020165         5.72                     2.1259226810088134       61.863006386671174
5.31543931576529          5.720000000000001        2.4912735488980133       75.74105226620252
5.36323180117251          5.72                     2.7120463108279624       81.46238899300369
5.758717500754876         5.719999999999999        3.061999636134557        90.90661230779571
5.902151835159295         5.719999999999999        3.225180332001096        93.62693755761616
5.631112999447834         5.72                     3.259642374654844        90.55440199983032
5.8006299405991335        5.72                     3.488681422007109        91.51416306025563
5.5408804690868365        5.72                     3.5284348672031425       88.08102302879952
5.0916335861080695        5.72                     3.6044898482955343       82.51155718431292
5.20333214369062          5.720000000000001        3.789732036667277        81.38487161203808
5.302471872912332         5.720000000000001        3.5599768905126865       85.2504009318363
5.2891755790743895        5.72                     4.013521038566074        77.40740734820909
5.445332837852303         5.719999999999999        3.793328249636769        83.88551602845162
5.668641490946617         5.72                     4.275845524081372        72.11765838123591
5.428231800459533         5.720000000000001        4.201368791063519        73.72367742561845
5.8244969217815505        5.72                     4.013028386488684        81.91180146000131
5.939700646867175         5.719999999999999        3.749664384131137        89.64719659566089
5.691188409878051         5.719999999999999        3.7548578083853026       86.86372466737903
5.572550506987958         5.719999999999999        3.9965883082607903       80.54926467976543
6.788820429898204         5.719999999999999        3.318895647032857        104.83493013866502
7.447259207264985         5.7200000000000015       3.4146607005714706       113.77895541609395
7.351092945660904         5.72                     3.678815357213031        108.20463075524418
7.041325179064986         5.72                     3.288661502708311        108.79224339304805
7.262561744839456         5.720000000000001        3.288013259798463        111.85767444265018
6.775234723553796         5.719999999999999        3.7870070208158224       98.04554594085971
7.055840901060694         5.72                     3.77752196963535         102.16879613545113
6.9175913426560935        5.719999999999999        3.536848166195062        104.75711689628459
7.197734555412481         5.719999999999999        3.4981002311564007       109.31280923033269
6.0778121771923095        5.72                     3.4634798369338693       95.13014744789002
6.321837717421889         5.72                     3.2957896666463506       99.29171745688933
6.120690245437107         5.72                     3.193419945080448        96.71076620739771
6.23497956982307          5.720000000000001        3.7637714752074407       92.65671034726188
6.384392509973331         5.720000000000001        3.5393615667092604       97.96811613891366
6.658945081983079         5.719999999999999        3.552356053265597        101.09088871667205
6.524837565493582         5.720000000000001        3.785819084799183        95.05870670710267
6.803019782530734         5.719999999999999        4.2556508321653075       82.26946043517023
6.6585757030872035        5.719999999999999        4.018673393887007        89.59130362028499
6.322595235963796         5.72                     4.526359033975618        64.63012836974751
6.480119949743321         5.72                     4.2731572241630165       78.08334322598635
6.456024300676666         5.72                     4.7288599194191825       54.05342943565938
6.598168975084032         5.720000000000001        4.538151919377706        65.2041475292793
6.850030337036249         5.72                     4.61225422365864         64.01184908721433
6.675859412771823         5.720000000000001        4.815230614946951        49.87862450317522
5.450921694742823         5.72                     0.6382186003767121       69.15884751265652
5.149255366972877         5.72                     0.645474861148021        66.33899170330619
4.837113490690746         5.72                     0.656371078020122        62.8153864972765
4.680724587185629         5.719999999999999        1.431521063080913        22.177546711425624
4.353884901088056         5.719999999999999        1.4298702647705581       22.86397888842483
4.522209059672223         5.720000000000001        1.700820835542625        35.51226342764859
4.924361996061324         5.72                     2.8622096430251167       79.09097320093859
4.792786780150768         5.72                     2.691137536489764        74.31639247310167
4.6499309661964965        5.719999999999999        2.9205006617831257       76.80193619269927
5.07393713313677          5.72                     2.6406280570747347       75.96618623601593
4.892651904516221         5.719999999999999        2.41347515929575         68.43903896465345
4.992644715470951         5.72                     2.1718299298500576       60.95287450824893
4.722280268894319         5.72                     2.20158340195913         59.3761314835883
5.200034958556624         5.72                     2.1340862507375924       60.23157405421747
5.127536766103574         5.72                     2.3558255856961132       69.82652255387656
5.315003966277895         5.72                     2.2954208705171717       68.56815557515121
4.369701746084094         5.72                     0.9176613703332537       33.9889943234147
4.192227568058026         5.72                     1.1864908224586115       19.56059429398
4.684637467117513         5.719999999999999        0.9141741590981303       34.126551153941875
4.515082058509405         5.72                     1.168954403581845        19.420522999823476
4.831598371848552         5.72                     1.7244769031263631       37.87564116310125
4.627912582727862         5.72                     1.9429486156460118       47.88892848462626
4.987574186692547         5.72                     1.426045124181273        21.846714070489096
5.05659256050991          5.72                     1.912688914211719        48.36969400509319
5.1453446763015975        5.719999999999999        1.6542344161105618       34.51163301793118
4.844819832361921         5.72                     1.9982632997334235       51.04723655929646
4.8429151949791045        5.72                     1.16996998164324         19.098324731776078
4.996361115592391         5.720000000000001        0.9090514242431538       37.18827195300528
5.303334606429988         5.720000000000001        0.8900628798353658       40.35636783430799
5.150024152446235         5.72                     1.151861487234211        19.59706178812817
2.9646293110553428        5.720000000000001        5.856543480190544        50.47491574835505
3.1164144814559487        5.720000000000001        6.120000000000003        52.23166381339423
3.2763306832872585        5.72                     5.848109692313718        61.795507444145734
4.2685564357262535        5.72                     5.853500107376785        57.36719922027939
4.592216796641392         5.72                     5.85277879874088         60.18212776230556
4.425727858116447         5.72                     5.590107501367024        35.36030120190212
3.9408813478413656        5.720000000000001        5.847546879403374        53.80246293276014
4.094793798453941         5.720000000000001        6.120000000000001        47.569772129336805
3.7664540531949933        5.719999999999999        6.120000000000001        50.293166174540914
3.6087199216838384        5.720000000000001        5.85141692590555         59.34804249986314
3.439009128299118         5.720000000000001        6.120000000000002        53.85443996930178
4.423133543712886         5.719999999999999        6.120000000000001        49.686121524931714
4.751473288971834         5.719999999999999        6.12                     55.70017198057758
3.127046579990738         5.72                     5.597728185887411        36.25889636155572
0.8517579617547486        5.720000000000001        6.12                     19.520048924921877
1.023702413076351         5.72                     5.844224290977641        30.496451968550947
0.8821168246270217        5.72                     5.59304352075603         36.092794085721174
0.6345683615891984        5.72                     2.5293557726494003       44.703219837467856
0.38218302697003015       5.720000000000001        2.684833137036042        70.56670144307122
0.13155251090221398       5.72                     3.1417827454099845       119.7603893715469
0.6350106679971237        5.72                     2.836044590026493        45.90625620023204
0.8869903450123733        5.720000000000001        2.6858012539489984       27.95982380879921
0.3805543138268659        5.719999999999999        5.478559531835497        26.873925709087164
0.6199043184168485        5.72                     5.612190842671255        27.212194655520978
0.6864177250275807        5.72                     5.320891182660137        30.545128119336447
0.4084391588631817        5.719999999999999        5.16096020770984         36.707785352085665
0.6521471578696181        5.720000000000001        5.001941515462488        31.97687239091466
-0.12000000000000009      5.719999999999997        4.851710106678443        60.92659607640917
0.13826963756948807       5.72                     5.008706921218412        79.81605352526554
0.13695702351096184       5.720000000000001        4.696822028582315        90.69710723046147
0.3920198706845577        5.72                     4.853576167307157        48.757800448167416
0.4047723037577535        5.72                     4.544143319703798        55.530111524602034
0.390344931167129         5.719999999999999        3.9108557425860884       68.50242576184995
0.6513855505850064        5.72                     4.699093734220815        35.75865712535269
0.9088178256258281        5.719999999999999        4.847307695486949        33.75261658191805
0.3894544864436318        5.719999999999999        4.2289522192617275       62.04673013921312
0.6619860062573073        5.719999999999999        4.391525466983598        39.51749982770128
0.6510276205064081        5.72                     4.062173678430566        42.25008677659682
0.9275088694405182        5.72                     4.241180609309836        29.108034848331457
1.1943856623965559        5.72                     5.581015589732887        41.298380971308525
1.0214439615114488        5.720000000000001        5.32704295531663         40.10476228738107
1.3542725750099347        5.720000000000001        5.301364823592131        45.29285582657307
0.88417350535107          5.72                     5.099409724990191        35.26985198334265
2.8143489898994956        5.72                     5.5952898067927554       23.81960517902651
2.806923389356244         5.720000000000001        6.120000000000001        49.377933947790545
1.1800977070136962        5.720000000000001        6.12                     17.575144859927548
1.524239485295551         5.72                     5.576735442711704        41.04640858078019
1.6863678058513987        5.72                     5.322344313034879        44.65409021463035
1.348149132119235         5.72                     5.850352600995567        30.114507660361955
1.5084374522726438        5.720000000000001        6.12                     22.2074815181773
2.329662359731155         5.72                     5.329231364496502        32.228973415683434
2.6573041773041606        5.719999999999999        5.331902462283263        24.452652922365115
2.5141771313050265        5.719999999999999        5.0683700296582685       35.13034853600661
2.1833795768557174        5.719999999999999        5.063970360690165        40.27105617559841
2.0109585677408077        5.72                     5.329053986857719        39.77441318133149
1.8456480351032072        5.72                     5.064450248671353        44.7286709490625
2.6442926851418216        5.720000000000001        5.859149235695955        39.7241026932168
2.48874505957697          5.720000000000001        5.592779573569063        24.335870879814745
2.4926730440276255        5.72                     6.12                     46.47891972698964
1.8506561692749548        5.72                     5.58097786583483         38.55523131245709
2.324720198892333         5.72                     5.846518750847801        41.37228032613654
2.170648910169369         5.720000000000001        5.582523084934552        33.15915695118576
1.6744182074445746        5.72                     5.844283789185874        32.48756325849248
1.999570527986796         5.72                     5.840990530212362        38.69020988748403
2.1651169427905392        5.720000000000001        6.12                     39.156661351940265
1.836777197531593         5.72                     6.119999999999999        28.99809077402405
0.3828714734980725        5.72                     2.9877590514134083       72.57612423004544
0.3833390643954733        5.72                     3.2958102704284755       73.47435358309009
0.6468305987227261        5.72                     3.746783022861891        44.269481046042706
0.38750784081103173       5.720000000000001        3.6008591435462725       71.91816741652372
0.6357305625981198        5.72                     3.4470592508548146       46.18700010407233
4.532663864602111         5.719999999999999        2.7614498666270064       73.36812667253467
4.609735999224887         5.720000000000001        2.4922602624352406       67.22937006080753
4.0098357256432235        5.72                     1.4870136602069302       25.704302189243894
4.485726808802532         5.72                     2.206127598534342        57.42361498042075
4.24278745583736          5.720000000000001        1.6994143767125574       35.022145929087515
4.375188376744683         5.720000000000001        1.9456563405423712       46.40002398904335
4.391481532238418         5.720000000000001        2.6139420412597687       68.00753515548149
4.346338134344812         5.72                     2.4249347357119384       63.087615901381184
4.2494612675299175        5.72                     2.190040415346489        54.953476205468995
3.730546176184017         5.72                     0.9281141303700884       31.78380733262712
3.865201012883131         5.72                     1.189796794052648        20.679770063701344
3.701465139035692         5.720000000000001        1.448693323637055        24.877500142013755
3.556216606378353         5.72                     1.1814899116769877       22.219616585886772
3.4021275339137818        5.72                     1.419336632973184        25.629452972272716
3.526032689572543         5.72                     1.6702740392836          33.01873371288573
3.7832563899258247        5.72                     1.6924644060664034       33.20481790709926
4.137487047832562         5.719999999999999        1.9627879325537574       45.51323912302515
4.002274803127598         5.720000000000001        1.770726501020126        36.32452079325651
3.857872061402408         5.719999999999999        1.9603920170961358       44.38909508349055
3.109397494895413         5.720000000000001        1.4065972670870543       27.72855489092211
3.263886556077674         5.719999999999999        1.6533957423508583       33.299360745151525
3.3715907232050597        5.719999999999999        1.9124408329551694       40.81230929759633
4.326117281129298         5.72                     2.7651205604194358       70.8111537158921
4.211721426251213         5.720000000000001        2.6143693705426774       66.1205557678769
4.138585887326229         5.720000000000001        2.847762234776599        69.49368997469128
3.986474999704967         5.72                     2.1999998830063623       53.09029131315675
4.102935185865989         5.72                     2.423387457605294        60.73290815029253
1.3276968201267323        5.72                     0.6617588884442767       36.11031974715801
1.2266340272076173        5.719999999999999        0.9201346264747392       37.72900068228902
1.984987404754067         5.72                     0.664334119060721        39.6889911978375
2.1557826371667597        5.720000000000001        0.9274465212139722       35.11637789570289
1.385196365198066         5.72                     1.2201700789894985       38.99332075333199
1.5268007740006455        5.72                     0.9157502273976048       38.08060225978456
1.8420764961092848        5.720000000000001        0.9242380815945093       37.05644210671805
1.6864957607143607        5.72                     1.1746136186764011       38.35887794064328
1.591222518601139         5.72                     1.398130562596084        38.25743048970723
1.9909548831615282        5.719999999999999        1.1745177759852559       36.29468496680929
1.8274644790764745        5.719999999999999        1.4226710920191405       37.69128982599559
2.4625496706112395        5.72                     0.9274452123554981       33.18427694212759
2.3001508861038245        5.72                     1.2240153426037388       33.34870752132517
2.626736850210367         5.720000000000001        1.167676607030463        30.00993597061246
2.5371317628579497        5.719999999999999        1.4279362683457268       32.61021513825603
2.812327500189463         5.72                     1.4051393859471881       29.977533219475134
2.3023440666977573        5.72                     1.5078606193316282       34.957362068394204
2.0936719784879143        5.72                     1.4381447975139214       36.42443757614689
1.9519060764188136        5.719999999999999        1.6687775540325474       37.39722903376535
2.971956136362074         5.720000000000001        1.6496485824403044       34.11840482614053
3.142456875571816         5.72                     1.8557875071160848       39.244099934326435
2.7094168698270575        5.72                     1.689818253119026        36.008129618987674
1.1368915029317437        5.719999999999999        1.934058489307017        32.0887216782723
1.1434426937727107        5.72                     2.2313018382932643       27.074646417065583
1.383121921073787         5.719999999999999        2.0946859050084283       30.704432794572597
2.0219242066581007        5.719999999999999        4.800848768063339        44.1897257697056
2.380434618974534         5.72                     4.761493915192454        42.66814516713584
2.1658273422261747        5.72                     4.530319607209092        44.63503636511084
2.394320920313133         5.720000000000001        4.479010455306882        45.861660790005544
2.5923899645201054        5.72                     4.554392789441106        45.79473917183549
1.7190936471509835        5.720000000000001        4.247566373537362        37.80670051594341
2.0478827426651875        5.72                     4.266738445110639        43.14304184298476
1.9442475417762584        5.72                     4.033829586025282        39.16660231101209
2.2903909190084706        5.72                     4.282767133523642        45.8535287845699
2.236803271920648         5.72                     4.064466619374098        44.65341724497008
2.113192273457618         5.720000000000001        3.851911799723985        41.122332267853444
2.1713888251050824        5.720000000000001        1.6894666880858176       37.35745124229367
1.8341657817564645        5.72                     1.8739879290343815       36.75223421821304
2.046283063513277         5.72                     1.9203688810728754       37.34881155713572
2.4472657330188348        5.72                     1.702648976981588        36.88867112736231
3.166757699581            5.72                     2.1364863346114102       45.82436006465897
2.9034544692843287        5.72                     1.9473614674702726       40.81861641824995
2.302004772310175         5.72                     1.9456438275237575       38.98642676463522
2.5922136618573264        5.72                     1.935808996969767        39.749469973992284
2.915354077567777         5.72                     2.2110812964177153       46.12922004974501
3.0323836361395413        5.720000000000001        2.4067533771462877       49.3826026034559
2.819058044642399         5.72                     2.4020458157867814       47.71974621232789
2.885230704585342         5.720000000000001        2.657471266234235        50.94782836250997
2.689963193642096         5.720000000000001        2.568501096073078        47.873274977867766
2.140211763220516         5.72                     2.242627081499615        39.19512164422398
2.433625442320852         5.720000000000001        2.185928864300189        41.499244748623795
2.695449236327198         5.72                     2.1583658341277956       43.446693154763466
2.577065005677155         5.72                     2.403848665407101        44.95305677478174
2.6375062378555407        5.720000000000001        2.8218160935919863       48.49656903010913
2.520711066952905         5.72                     2.596247487435118        45.302216992443654
1.6247560945332449        5.719999999999999        1.959965608287627        34.59558188981314
1.8552459677461384        5.72                     2.1070906119067665       35.533243673713834
1.139127450057031         5.719999999999999        2.53282182787939         21.86297469473394
1.1383966884749253        5.720000000000001        2.836882687178027        17.105642457487246
1.626594276276177         5.720000000000001        2.241653015382362        31.443262109512105
1.3888309734054705        5.720000000000001        2.69336068572073         20.585332938073538
1.3880375999007226        5.72                     2.38892591642609         25.69616690303032
2.3586919686487535        5.720000000000001        2.7352992174959683       43.310939930097554
2.337155984473081         5.719999999999999        2.4716503533341188       41.76637405882995
1.6371793207743899        5.72                     2.542862366534317        28.063914604822926
1.8769458286083855        5.72                     2.4056716639626163       34.05754374060695
2.1160667580561885        5.720000000000001        2.5583252288255527       38.009311487700224
1.3855202301910747        5.719999999999999        1.801771454053521        34.769255153335436
1.1372767873309657        5.72                     1.633527639205067        35.784442581623445
1.6504948851116419        5.720000000000001        1.6683029203070476       37.42343695738297
1.3936396845401884        5.72                     1.516075052687417        37.96377535786596
2.9403077038472354        5.72                     1.1455332808267795       27.098833351319985
2.7860080900710047        5.72                     0.8998496779976675       32.921464225922136
3.094894010798022         5.72                     0.8999846996592793       32.628369675286976
3.251839137207834         5.719999999999999        1.1625167494885278       24.2441343314966
4.937664116241979         5.720000000000001        3.7842192545999387       78.93448336216646
5.061306715078503         5.72                     4.023286598902279        75.15285826190093
2.3434539064471407        5.720000000000001        3.79431829066146         45.653548222335374
2.5330431838105207        5.72                     4.281054527387464        47.9025945841725
2.4602112103198923        5.719999999999999        4.072516075433075        47.80285368883387
2.7073858865468416        5.719999999999999        4.0617548792814215       51.15167752481393
2.6032705696463534        5.72                     3.8108514805942733       50.44569334749369
2.841105170142791         5.72                     3.8122131351089985       54.159662985936215
3.105588101547535         5.720000000000001        2.657249671404178        55.01449694454838
2.728737385380941         5.720000000000001        3.608349115310655        52.654351867813766
2.998551858127245         5.719999999999999        3.586354373997128        57.092771660359574
2.835767637916799         5.72                     3.3091965044272245       54.11944203899838
2.933100317854093         5.72                     2.8583605229333626       54.69415692481846
3.1636113361847595        5.72                     2.8849373822171804       57.71579343559515
2.8172385817049896        5.72                     3.0483334732189746       53.60871431248406
3.124836120133401         5.72                     3.3277720967199045       59.57899946262406
3.0310706335802964        5.720000000000001        3.1040953813371397       57.15276638609296
3.986111115015121         5.719999999999999        2.6393801666885404       64.48298810395552
3.86086396989287          5.720000000000001        2.428973515007741        58.51939571095695
3.292681784380969         5.719999999999999        2.741399775246161        58.16965547964598
3.744803735748776         5.720000000000001        2.656917653006982        61.98364151276248
4.374497611124713         5.72                     3.000217761706655        74.46924284994483
4.606718000092771         5.720000000000001        3.1243096470355978       77.8624225507763
3.2701747365489986        5.720000000000001        3.11405775013574         61.05647069492443
3.3911955620528715        5.72                     2.9018098907511227       61.08240052327614
3.4998021176395726        5.72                     2.68755620250676         60.12778789984396
3.6346559808890895        5.72                     2.8758976255391357       63.967604257080865
4.062399010519247         5.720000000000001        3.0662415601273114       71.12417817239881
3.8860914429929254        5.720000000000001        2.864762614752266        67.11877953923293
2.9372642263507327        5.72                     4.009408778228925        54.26045692965179
3.518469193411912         5.720000000000001        3.101523571278224        64.47389716414732
3.3927219795934382        5.72                     3.322271329678157        63.47335581863049
4.174446300244798         5.720000000000001        3.260132427146737        74.22920942456818
4.874086997663186         5.72                     3.5048681038635485       81.07059715955901
4.819526571860057         5.72                     3.076871920485222        80.17912310084726
5.014757897343222         5.72                     3.035787762050321        82.19559312739227
4.703190657865802         5.72                     3.302356981954925        79.83810488479857
5.491998972973942         5.719999999999999        2.9833546692574346       86.70855050137405
5.171921484732411         5.72                     2.8881761694496912       82.63663168862962
5.376594950330183         5.72                     3.3014866283043567       87.34313669633782
5.122541017306698         5.72                     3.3716406455968957       84.39197507623572
5.190780092146337         5.720000000000001        3.1376043630366373       84.64613433733969
4.964016966323633         5.719999999999999        3.2330183497881064       82.53832822734941
4.814344119854223         5.72                     4.026919109160382        72.32751692277378
4.719664208720734         5.72                     3.755940354993263        77.04346382417636
4.600025277883884         5.72                     4.011395086552215        70.70307812312879
4.425400620682133         5.720000000000001        3.309814259928979        77.14796765824418
[truncated: 1,868,567 more chars]
