# Supplementary material for: Numerical Methods for the Analysis of Power Transformer Tank Deformation and Rupture Due to Internal Arcing Faults
Source: PLoS One. 2015 Jul 31;10(7):e0133851. doi: 10.1371/journal.pone.0133851 (PMC4521797; doi:10.1371/journal.pone.0133851)
Supplement: S12 Text — (ZIP) [file pone.0133851.s012.zip › Example_2 Von-mises distribution 80ms.txt]

% X                       Y                        Z                        Color
-0.12000000000000012      5.500003284032248        0.08152162750138402      6.051375908541095
-0.12000000000000012      5.72                     -0.12000000000000012     4.576867854249045
-0.12000000000000012      5.406205224257974        -0.12000000000000012     5.678804962606598
-0.1200000000000001       5.719999999999999        0.19792379838922233      15.110107885010805
-0.12000000000000012      5.509689310795962        5.8771410929738686       78.41869003198937
-0.12000000000000005      5.72                     6.120000000000001        80.39000084309836
-0.12000000000000013      5.7200000000000015       5.801461886415111        76.35351967366744
-0.1200000000000001       5.4016290836737          6.120000000000001        103.51398219322357
-0.1200000000000001       5.236937099241136        0.10659907226086125      14.79206262428839
-0.1200000000000001       5.094276626815731        -0.1200000000000001      12.566912142841224
-0.12000000000000012      5.463989072028365        1.6018748437634036       151.72858411729112
-0.12000000000000012      5.720000000000001        1.7583684474455437       113.28886772264525
-0.12000000000000012      5.72                     1.449263104015738        96.218257398283
-0.1200000000000001       4.939367289235875        0.12563643935758778      35.16224189791109
-0.12000000000000013      4.78420310926844         -0.12000000000000013     30.59035788792288
-0.12000000000000012      5.439117551247121        0.3561258656079721       24.221939733505202
-0.12000000000000012      5.719999999999999        0.513759893159983        31.24591094871401
-0.12000000000000012      5.456755208459973        0.6779356196652282       52.96513166913496
-0.1200000000000001       5.72                     0.8275219935923452       55.25105505995887
-0.12000000000000012      5.456456256916369        0.9760750904711093       83.12532466003712
-0.12000000000000008      5.719999999999998        1.1392237189419185       73.87338053910422
-0.12000000000000015      5.462023240080447        1.2896389629203624       118.79158465695402
-0.12000000000000013      5.487004096534917        5.6315802388839025       102.34606862915062
-0.12000000000000012      5.720000000000001        5.483866060866021        91.95541142760946
-0.12000000000000013      5.452473304879485        5.314130339688608        132.62783911690178
-0.1200000000000001       5.72                     5.1672097359102205       118.57075409299308
-0.1200000000000001       5.219833821198462        5.470815691354787        54.45097592730922
-0.12000000000000012      5.226003771500601        5.826245217456652        38.38659860360389
-0.12000000000000013      5.0804628515375585       6.120000000000002        52.14950802282704
-0.12000000000000013      4.886124566146727        5.839015605698818        53.621416599406366
-0.1200000000000001       4.981469662008866        5.602617241500012        55.884411215006494
-0.12000000000000012      5.464173154333286        2.834029169621267        233.06659458236774
-0.12000000000000013      5.72                     2.9877572885965007       181.51410398084067
-0.12000000000000012      5.719999999999999        2.6804767342595808       160.43607285043444
-0.12000000000000013      5.464489800800248        3.1414957732412963       238.31704256004687
-0.12000000000000012      5.72                     3.2958082022234687       168.58450753973165
-0.12000000000000012      5.465897755979141        3.4501797865024355       237.5917411827587
-0.1200000000000001       5.72                     3.604631406448877        163.65859427871274
-0.1200000000000001       5.463435371532545        3.7553279201460588       229.96741232546583
-0.12000000000000012      5.720000000000001        3.9142678216020643       155.21850483505662
-0.12000000000000013      4.629520315460139        0.12313640696124913      61.435346725523594
-0.1200000000000001       4.475973639214998        -0.1200000000000001      58.05821327992958
-0.12000000000000013      4.319740539324447        0.13325683596590887      89.86206440430918
-0.1200000000000001       4.169517822598556        -0.1200000000000001      74.78365116901463
-0.1200000000000001       4.4543399063093885       0.3861289925223602       62.53229968847259
-0.12000000000000012      4.781806082235722        0.3793311047442122       53.53206631266733
-0.12000000000000012      5.079199128755046        0.35533101059734934      39.309471858003796
-0.12000000000000012      5.230100240535586        0.5965616860375276       44.339429580022326
-0.12000000000000013      5.461159090790906        2.5268748508702275       219.8082059982718
-0.12000000000000008      5.719999999999998        2.3738251446929914       148.99106036044313
-0.12000000000000015      5.464109121844629        1.909687206231237        171.37449909257748
-0.12000000000000009      5.72                     2.0665548837635277       133.10539384950212
-0.1200000000000001       5.458250188787869        2.2147234380317182       201.06825517897042
-0.1200000000000001       5.199755415747916        2.368198819238058        122.66401426432306
-0.12000000000000012      5.204923640134289        1.4501711263345143       85.14454846123292
-0.12000000000000013      5.205845131126393        1.143060127620688        70.59606072457585
-0.12000000000000013      5.206393969534192        2.0617950386995245       113.3718224903407
-0.1200000000000001       5.2089970072081115       1.75216329020178         100.08873700985197
-0.12000000000000013      4.957366145394598        1.5991694360823605       69.80398226885333
-0.1200000000000001       4.589354034656754        0.6461490903687057       66.56389521176729
-0.12000000000000013      5.218791176347006        0.8457814197049034       58.18912232569878
-0.1200000000000001       4.0167482596210125       0.1307911657257472       116.44983474666499
-0.12000000000000009      3.8639786966434686       -0.12000000000000009     91.35500633518609
-0.12000000000000013      3.7115045079182853       0.13013736253530933      140.4355639493936
-0.12000000000000008      3.5591276219663754       -0.12000000000000008     106.88191772407122
-0.12000000000000012      3.407045335546938        0.13037452645462477      159.75389805600244
-0.1200000000000001       3.254963049127502        -0.1200000000000001      116.43988781519818
-0.1200000000000001       3.1029064362161085       0.12808267775767535      171.45203189302148
-0.1200000000000001       2.9514834321757264       -0.1200000000000001      118.63371399907244
-0.12000000000000012      0.08181204778958727      0.1016921338601847       13.207187683841521
-0.12000000000000012      -0.12000000000000012     -0.12000000000000012     7.125074732906175
-0.12000000000000013      -0.12000000000000013     0.19792401196931522      13.370847569282255
-0.1200000000000001       0.19379477574203902      -0.1200000000000001      14.575995716514889
-0.1200000000000001       0.10841427881870971      0.36571154069708794      25.45283640823607
-0.12000000000000012      -0.12000000000000012     0.51376031614078         23.099335906746347
-0.12000000000000009      4.756476760550462        6.12                     32.34613760947446
-0.1200000000000001       5.2069696655946744       2.678276710326618        131.75291465583763
-0.12000000000000012      5.457460430085504        4.996050486860486        159.15144702588825
-0.12000000000000009      5.719999999999997        4.851710106678443        122.4628277635641
-0.1200000000000001       5.461349432546105        4.692090207604682        180.40620489441793
-0.1200000000000001       5.719999999999999        4.537724154546394        131.91366973320774
-0.12000000000000013      5.459561199812089        4.3805104600908145       190.3453019237323
-0.12000000000000015      5.720000000000001        4.225245805773126        142.02938688969314
-0.12000000000000012      5.461265792234573        4.066823118009933        216.01802840974793
-0.12000000000000012      5.192441256440495        5.154138686142999        72.89192064671259
-0.12000000000000013      5.201690213291192        4.832384926848519        94.90016738808465
-0.12000000000000012      4.915243243127135        5.305709343015861        61.60213228068171
-0.12000000000000009      4.936221388432535        4.9589618257157335       61.214033220296784
-0.12000000000000013      4.955553622265121        4.672566306309848        67.34472072606799
-0.12000000000000013      4.702945409099574        4.80282771445121         62.20951790537388
-0.1200000000000001       5.203893233905232        4.532564654062126        109.65490769723714
-0.12000000000000013      5.201618074641508        4.228765566324218        117.19571944111851
-0.1200000000000001       4.722818077050285        5.577606164971214        71.8798338083166
-0.12000000000000013      4.5804214144321955       5.851729368177161        57.70032102585058
-0.12000000000000012      4.4304654653109425       6.12                     34.6389776972616
-0.1200000000000001       4.259248302761442        5.845732691669758        56.808497641618224
-0.1200000000000001       4.649944568867049        5.060181481920692        70.33202091717924
-0.12000000000000013      4.501075242138065        4.893458872822593        71.2767929692298
-0.12000000000000012      4.553730578729978        5.328121567315868        78.47973156501543
-0.1200000000000001       4.394369914073626        5.074479144694575        79.15527920724811
-0.1200000000000001       4.25122491922365         5.315374664651762        82.34540513964627
-0.12000000000000013      4.09976465084364         5.054658001353998        82.11007708854703
-0.12000000000000012      4.4122382898869805       5.581102510021636        77.99852298828614
-0.12000000000000013      4.950192806669901        4.376179751360138        72.46063994954405
-0.12000000000000013      4.703828849403294        4.5271572516443745       57.06834183725264
-0.1200000000000001       4.476739167923168        4.68196364099421         65.97278051778014
-0.1200000000000001       4.271789259178289        4.844776012221796        77.81472819823794
-0.1200000000000001       4.233734758727573        4.598416041285085        71.95866844235654
-0.1200000000000001       4.953300773119973        1.9066143991690547       70.08793153923894
-0.12000000000000013      4.702646135884874        1.751022365801573        61.15630022170237
-0.12000000000000013      4.949947871503449        2.212354519184748        72.43142213665557
-0.12000000000000012      4.946014212735129        2.5191249564691014       73.58409097169059
-0.12000000000000013      5.208461755346457        2.9865998694511817       136.29525215293225
-0.1200000000000001       5.210393157199246        3.2961288343661987       138.8944813021866
-0.12000000000000012      5.204990389774871        3.9156922530073612       130.1694158996901
-0.12000000000000013      5.209787650237218        3.6058040301753302       137.06962617636825
-0.12000000000000012      4.442965026531942        4.392997115951285        57.13951568261326
-0.12000000000000012      4.942561863002909        4.075643767646841        74.72546103495775
-0.12000000000000013      4.684922240076418        4.228083201691469        50.42576291557682
-0.12000000000000013      4.954088547727267        3.46091372940453         78.62692296414629
-0.12000000000000013      4.9520728469203465       3.7630399887778148       77.73957590931063
-0.12000000000000013      4.683669287739125        3.9305488758222165       43.12006806727489
-0.12000000000000013      4.709941087607079        3.6186574654132313       39.221981962551055
-0.12000000000000012      4.951804128657089        3.145907704067377        76.48514192981764
-0.1200000000000001       4.95106125261674         2.833575200156848        75.98882504287913
-0.1200000000000001       4.4499734475258945       3.768353216779899        34.47820340100245
-0.12000000000000013      4.689772956140791        3.3070403773822576       32.11896049485427
-0.12000000000000012      4.446208132492682        3.4526155233084856       24.96915641993773
-0.12000000000000012      4.193134962373484        3.597592403849249        48.934382744937444
-0.12000000000000012      4.429616927950949        3.148572200290004        22.45523695142468
-0.12000000000000015      4.3169635483397615       0.6583784895734024       67.4307505839962
-0.12000000000000013      4.472315948008152        0.9642449383965321       72.28500534876174
-0.12000000000000013      3.863687062348908        0.37885549567186955      79.11997479982104
-0.1200000000000001       4.1646565103340745       0.3897236186352815       70.15252747021803
-0.12000000000000012      4.014599149903733        0.6175062744507437       65.03493525767512
-0.12000000000000013      4.153722968144418        0.874914406854048        68.77923844837763
-0.12000000000000012      4.953499990437779        0.6746970867199171       58.912963106487595
-0.1200000000000001       4.736585760030503        0.9055981018022895       68.73748863352071
-0.12000000000000013      4.961060460023605        0.9976968520185993       65.65474493915221
-0.12000000000000012      4.714317522706384        1.1650825038779817       69.85851436534108
-0.12000000000000013      4.953291571342152        1.295602147473322        68.2923015115078
-0.12000000000000012      4.705452340220869        1.456328392433239        67.23499239155954
-0.1200000000000001       4.42974165957946         1.3109490625482363       72.02876482453284
-0.12000000000000012      4.219335095691446        1.1280328690538286       72.18350463632603
-0.12000000000000012      4.691757305601821        2.9899654827863302       31.399970608920356
-0.12000000000000013      4.687175536856229        2.681944104459201        35.87025641920207
-0.12000000000000012      4.430003946934369        2.848241177169084        26.254256336980742
-0.1200000000000001       4.178660103763056        3.004432583981814        47.175662901126515
-0.12000000000000012      4.170709343406892        2.710067821721857        49.69878061236244
-0.1200000000000001       4.4277539644021795       2.540648522525342        35.65203568578497
-0.12000000000000012      4.686081822187669        2.370014564199058        42.74466005412241
-0.12000000000000012      4.12837404383571         2.4031774158641364       59.22233867254096
-0.12000000000000013      4.696758150301886        2.0605802929378703       52.87872578959411
-0.12000000000000013      4.422252248147342        2.228023004895801        47.4088534808679
-0.1200000000000001       4.449697874290369        1.9025550041049786       58.116894323180645
-0.1200000000000001       4.121567846611774        1.3414830641512148       72.01058809188568
-0.1200000000000001       4.464615447448391        1.6109465792219109       66.09886959348921
-0.1200000000000001       4.249611794459577        1.5331701634072927       69.91734653729243
-0.12000000000000012      3.559128083423143        0.38095710078822415      86.77266408072497
-0.12000000000000009      3.2541499778725695       0.3783119018567103       93.62607206289154
-0.1200000000000001       2.800000000000051        0.13001149036284168      168.65753721778296
-0.12000000000000012      2.6485165678243763       -0.12000000000000012     121.23593413478677
-0.1200000000000001       2.495927981219401        0.12916500924875832      177.2788340277913
-0.1200000000000001       2.3450369508727276       -0.1200000000000001      122.83811212118967
-0.1200000000000001       2.9513903505222703       0.3791941936118336       99.24708881802546
-0.1200000000000001       1.888446840695208        0.13058261126568996      158.0686468596567
-0.12000000000000009      2.0408723780337388       -0.12000000000000009     117.24059918447261
-0.12000000000000008      1.7360213033566767       -0.12000000000000008     105.76429839037512
-0.12000000000000012      2.1929546644532327       0.13037452645465974      171.826357864095
-0.12000000000000009      0.3491315672572218       0.15986272442551785      31.7612448330517
-0.12000000000000015      0.5057233731842886       -0.12000000000000015     30.77337618000089
-0.12000000000000012      0.6720114418830421       0.13528058814356847      58.71656001369112
-0.12000000000000012      0.8157968907315958       -0.12000000000000012     52.64073206121275
-0.12000000000000012      1.5832517403790776       0.1307911657257811       139.18210002586895
-0.12000000000000012      1.4304821774014773       -0.12000000000000012     93.25351956529373
-0.12000000000000012      1.7360196494457518       0.38145714558558497      85.13298506540524
-0.1200000000000001       1.2789006147878519       0.13424819806402247      115.6301946184394
-0.12000000000000016      1.1240263607850494       -0.12000000000000016     81.0034279008641
-0.12000000000000013      1.4358534834670935       0.38521941251087566      76.03876934635795
-0.1200000000000001       0.9712959352014066       0.1345524359607837       88.15163176621907
-0.1200000000000001       1.1317256124076158       0.38835378762113204      66.0511451928909
-0.12000000000000012      0.831658662491122        0.38232110591232055      57.81760940516866
-0.12000000000000015      0.5825989144584084       0.36325162040231856      48.176137228278364
-0.12000000000000012      0.12761835842926894      0.6596241835689772       42.55061532954451
-0.1200000000000001       -0.1200000000000001      0.8275226218402133       39.42774842878234
-0.1200000000000001       0.36240850562225657      0.4996531295573813       44.680364707086845
-0.12000000000000012      0.13382406075480213      0.9738369990892806       60.01884175485649
-0.12000000000000012      -0.12000000000000012     1.1392245483684753       48.44409825882706
-0.12000000000000012      2.040449729829753        0.3811703305205034       92.2245693888688
-0.12000000000000012      2.3442561118403997       0.37903279223550823      97.22139713569516
-0.1200000000000001       2.647938009530241        0.3791971110270268       99.20153782981981
-0.12000000000000013      2.7980232064686885       0.6285420950724706       54.39085189190559
-0.1200000000000001       2.495195981587593        0.627790204838987        52.98152181486052
-0.12000000000000012      2.191855235104409        0.63032308959401         53.64822414445357
-0.12000000000000015      3.1020779205199203       0.6270919757971386       54.61414899068233
-0.12000000000000013      2.946715701560517        0.8785796290092943       31.29161541829886
-0.12000000000000012      3.404632029158957        0.628353034731214        57.16458880752487
-0.12000000000000012      3.7090593237601546       0.6302824118278972       60.80408688016661
-0.1200000000000001       3.2521420181076612       0.8750397691096188       40.896214517575025
-0.12000000000000012      3.5549862829006593       0.8748600910912153       51.43815528759874
-0.12000000000000013      3.852998494533141        0.8666861812806775       61.24441520000071
-0.12000000000000013      3.9819359745589216       1.105944952923263        68.18873791021734
-0.12000000000000013      3.694884160643302        1.117514438100161        60.86242422663543
-0.12000000000000012      3.8248500949269655       1.3510835729282782       69.48014044236409
-0.12000000000000013      3.5435784154870476       1.3576432960664009       64.76204658558352
-0.12000000000000013      4.240267945735122        1.765078676898496        66.64320195303509
-0.1200000000000001       3.983106746145955        1.6166594926303968       72.38052719639184
-0.12000000000000012      3.6823970578808063       1.5753643578512662       72.57780684907418
-0.1200000000000001       3.784449725363954        1.8012052844380064       75.04783524190938
-0.12000000000000012      3.405046982037353        1.120019134033863        51.67744113309689
-0.12000000000000009      3.2491655889859477       1.3679709060588978       60.13471958620943
-0.12000000000000012      3.10857140619601         1.1266464522871875       43.39898003109344
-0.12000000000000008      4.104372372248752        6.12                     48.611248258449336
-0.12000000000000013      4.0970318090694695       5.570907333208039        72.29584850616283
-0.12000000000000013      3.936032149565083        5.302895523164702        76.87849480006828
-0.1200000000000001       3.7848942358060826       5.035941134567637        77.97314116559585
-0.1200000000000001       3.611205910491484        5.299506621706022        64.50718222461391
-0.1200000000000001       3.93526911294395         5.8451190277694325       59.76015772302804
-0.1200000000000001       3.778279279186564        6.120000000000003        58.96525536984126
-0.12000000000000013      3.77221409871691         5.573592794771565        61.74065429711572
-0.1200000000000001       3.4400826607498223       5.565008581229942        51.70715374235863
-0.1200000000000001       3.6145192564898876       5.8460895931738985       70.36295156000847
-0.12000000000000013      3.2823180774014586       5.84013209268419         78.98341589758836
-0.1200000000000001       3.1211862626985005       5.57121640680454         44.33852963895175
-0.12000000000000013      2.957785909498176        5.84522851376788         84.14675328639623
-0.1200000000000001       3.2921347379043233       5.301014867539152        51.33481818877817
-0.1200000000000001       2.9624003686255476       5.299059197688182        42.55643343021229
-0.12000000000000009      3.462387822848328        5.039834614201396        69.34208688832776
-0.12000000000000012      3.131946795996268        5.031592445496534        61.18177097390537
-0.1200000000000001       3.304571318615661        4.764594675170714        77.11750906438408
-0.12000000000000013      3.642188702225991        4.783390442154367        79.90833652721562
-0.12000000000000013      3.456020211109533        4.512683772796352        85.29915999594124
-0.12000000000000012      3.9772348884351496       4.761015370652982        80.47285469041705
-0.12000000000000012      3.761821079365335        4.528607505906527        80.8425915379994
-0.12000000000000008      3.1260930930621837       6.12                     78.60899300441775
-0.1200000000000001       3.452186186124374        6.120000000000003        69.55177059475619
-0.1200000000000001       3.1253134156658433       4.497088972241252        86.80113765781914
-0.1200000000000001       4.021518643420952        4.486173639583999        77.54981869199801
-0.12000000000000013      3.899913666475232        4.255113845283011        76.85362436832396
-0.1200000000000001       4.396718471750134        4.0903394841736          48.4028794125599
-0.1200000000000001       4.191226041228412        4.317371426827252        65.79657084224077
-0.12000000000000012      4.180233401478742        3.882049606364621        55.121512852455965
-0.12000000000000013      3.9503934168135384       3.753439479628514        69.36465814675692
-0.1200000000000001       3.9367684228730155       3.9776271086265464       71.06431165882373
-0.12000000000000012      4.112723353121405        4.09728965019744         65.26276986867597
-0.1200000000000001       3.7338434579014628       4.077675473608008        81.27129340492084
-0.12000000000000015      3.2828751230434623       4.249191204019441        92.75987014418347
-0.12000000000000013      3.602217009624938        4.277542794062069        88.20931711995422
-0.1200000000000001       3.7363133469902454       3.869965773151311        83.48169136057474
-0.1200000000000001       3.4697257261719336       3.9885351057585683       93.23074403924274
-0.12000000000000013      3.5385189574901323       3.7190855441015542       91.6877676532415
-0.1200000000000001       3.7609719076600614       3.6807699580172093       84.23597835786262
-0.12000000000000013      3.665508098558414        3.5355659941564634       88.38313235613097
-0.1200000000000001       3.398449209289699        1.602632178562275        72.66182739564364
-0.12000000000000013      3.9152976998152935       2.6197674392068375       70.50461908357015
-0.12000000000000013      4.191910813547846        2.0673615629659086       61.39481250751976
-0.12000000000000012      3.968632275603052        1.9006949930167478       71.73055866429867
-0.12000000000000013      3.735489048299103        2.0174945349441247       78.91844018601869
-0.12000000000000012      3.91997101993052         2.1743439902477535       71.11391758528353
-0.1200000000000001       3.677457497672718        2.2710579887030575       82.94232412210182
-0.12000000000000013      3.839631416645486        2.3946577497711705       74.2431689434625
-0.1200000000000001       3.9078386527801348       3.4806414472835954       71.33464312851811
-0.12000000000000013      4.176274520168164        3.307813550111864        48.075500398469366
-0.12000000000000013      3.6707370780522197       3.305978245614118        86.22534714377815
-0.1200000000000001       3.936911149180372        2.8765718043505335       69.36935608947381
-0.1200000000000001       3.9304624430991764       3.165197723800645        68.87878063921077
-0.12000000000000015      3.6808212481966462       3.0337633142681417       86.1787768314703
-0.1200000000000001       3.410424020246806        3.456136675992275        100.7309974044588
-0.1200000000000001       3.4385500135584697       3.1752517721501454       98.74834644938547
-0.12000000000000012      3.443045758247939        2.92562595784649         98.29666502580672
-0.1200000000000001       3.549600778133422        1.8250723819124577       79.77375497470999
-0.1200000000000001       3.255715772964575        1.8623306392806815       83.23087746483512
-0.12000000000000013      3.2458971102560166       3.0494471568445563       106.38236114018663
-0.12000000000000012      2.932306089967465        2.5928273243956457       108.59203166459703
-0.1200000000000001       2.8215502985251293       2.4410895563052906       106.6359742521199
-0.12000000000000013      2.721265252359965        2.6282916006615222       109.96629265997485
-0.12000000000000013      3.428669899137619        2.1336977040092275       88.99031636765694
-0.12000000000000012      3.1162160523893156       2.0985065816637993       92.4975302140469
-0.12000000000000013      3.2497047482946066       2.8718103065346887       105.08059762468415
-0.1200000000000001       3.2321542172646534       2.3196381945133333       97.51499303136713
-0.1200000000000001       3.021645876688504        2.3644196721397686       101.84890741118573
-0.12000000000000012      3.6555729243756363       2.771693111225935        87.30779913767789
-0.12000000000000012      3.1910809084318927       2.5258275687084204       102.23242704752214
-0.12000000000000013      3.1041800786901868       2.7286518009199763       108.44771533435079
-0.12000000000000013      3.3669120395968672       2.6711147786461735       99.4897409668629
-0.12000000000000012      3.4185028458108664       2.4157632041182713       94.17232916559531
-0.12000000000000012      3.639486510757857        2.534038886911584        85.58580485147087
-0.12000000000000013      2.6423593023013083       0.8755867905163924       28.558663738576445
-0.12000000000000012      2.800175100788042        1.1332092189002856       36.51025362604623
-0.12000000000000012      2.3427100069377964       0.8776448470228165       32.24182285268918
-0.1200000000000001       2.4927691187837584       1.1224502467494695       37.66617079054667
-0.12000000000000012      2.0410708843376875       0.8819981076737864       40.8199283989545
-0.12000000000000012      1.5947031424536935       0.6320217780637866       58.774401264565
-0.12000000000000012      1.888104032178254        0.6312784074200791       55.91195127221539
-0.12000000000000012      1.7477965545995937       0.8739660919596337       50.69929403824648
-0.12000000000000012      1.2941481354043096       0.643062484665767        61.46346443783858
-0.12000000000000012      1.4520678735704786       0.8861100656693396       59.564624118482676
-0.12000000000000013      0.9899232055896967       0.6411599054651452       62.36740938532494
-0.12000000000000012      0.6563159835281566       0.6521127813721928       59.79942308323559
-0.1200000000000001       0.3878251684660665       0.8106394501666333       56.5306336984606
-0.12000000000000013      0.1281447063769438       1.286906837812114        80.10054537874173
-0.1200000000000001       -0.1200000000000001      1.449264042001913        61.206939875267416
-0.12000000000000012      0.38422549143421303      1.1228110835832361       61.66712156951133
-0.1200000000000001       0.3809393707278941       1.4411238075255404       65.42579518047752
-0.12000000000000012      1.1448335964297507       0.914543726307297        66.00434393540445
-0.12000000000000013      0.8787027201757375       0.8698206863814268       66.61516093387283
-0.1200000000000001       0.649509897088768        0.9884990607422812       65.75499290014449
-0.1200000000000001       0.930528448830501        1.137212515833679        69.3435320741306
-0.12000000000000012      1.1362222935073583       1.1440102177630722       68.8107749645813
-0.12000000000000012      0.637359126329136        1.2746113804012047       65.8218870500372
-0.12000000000000012      0.8812661952612497       1.4350858381903133       67.44150967096212
-0.12000000000000012      1.1246004030601968       1.5847900728881266       69.57911649250691
-0.12000000000000013      0.8862210392779779       1.730903998292476        61.0431518584601
-0.12000000000000013      1.1416264094706325       1.8650719890083045       65.15736136582515
-0.12000000000000013      0.6325763876836892       1.5831125910332755       61.99692787327614
-0.12000000000000012      2.19327152893397         1.126947089266212        43.76431344779947
-0.12000000000000012      2.3418221393483902       1.3706641944422113       57.322432431618545
-0.12000000000000012      1.899937854908742        1.1199698379078844       52.11580625852545
-0.12000000000000013      2.049864586365153        1.3687622729326478       61.09688396887149
-0.12000000000000013      1.6220047741216306       1.1247208510957547       60.34050626193775
-0.1200000000000001       1.7607373120036411       1.3498462962178208       64.85829181021955
-0.12000000000000012      1.3714715469790373       1.7080835021439635       72.61231580817856
-0.12000000000000009      1.3404772081473195       1.151927370788807        67.13433907804111
-0.12000000000000012      1.129935832320632        1.323162165578238        70.5051773463121
-0.12000000000000013      1.3458922819621846       1.437446181648012        70.74497470956241
-0.12000000000000012      1.535852589937402        1.3308292555259476       68.47899016315093
-0.12000000000000015      2.9472873696601845       1.3826009787539117       55.563898198775945
-0.1200000000000001       3.1051580572038358       1.6263099222586834       71.39422318531905
-0.12000000000000012      2.641751446007382        1.380345348146364        54.50253199440462
-0.1200000000000001       2.195843681945616        1.6216835425423952       73.7580683847158
-0.12000000000000013      2.9528946816078743       1.8772810253406704       84.27417924538807
-0.12000000000000013      2.8007246087694417       1.632814555132914        72.23974538774317
-0.12000000000000013      2.4960654137779064       1.6199508505999283       70.96992042059331
-0.12000000000000009      2.33871799054923         1.8659798281440119       85.21230268487913
-0.1200000000000001       2.0990864301324086       1.8345982930080336       82.18370773314567
-0.12000000000000013      2.8053324561757136       2.178301792699261        98.92804446490015
-0.12000000000000013      2.6018766638088895       2.391240258466508        104.56431342721748
-0.12000000000000012      2.6508913646029177       1.8785925366191283       85.98569147621502
-0.1200000000000001       2.8715532517398312       2.8860927399103105       112.46576130192685
-0.12000000000000012      3.119385713873173        2.9345394427709848       109.44534232790984
-0.12000000000000012      3.026981548095032        3.112424689209396        111.65544798517321
-0.12000000000000012      2.5999615208193774       2.809984752496823        112.54848909815178
-0.12000000000000013      2.4739317118193616       2.1188338647495777       95.1253148375783
-0.12000000000000012      2.442508494205349        2.6097483023772465       108.29441437855056
-0.12000000000000012      2.3303796896763482       2.3545708047784744       101.76766905937046
-0.12000000000000013      1.8889949197228995       1.6374223726801018       75.17900075933609
-0.12000000000000012      1.584022492930203        1.5549602220283205       72.88203401882829
-0.12000000000000012      2.14355755874415         2.0946027258445747       92.54869682442025
-0.1200000000000001       0.11112191507525787      5.915908084716616        66.1632071042294
-0.12000000000000013      -0.12000000000000013     5.801461673488231        67.20265075124645
-0.12000000000000005      -0.12000000000000005     6.120000000000001        67.59649296016593
-0.1200000000000001       0.19837091632628828      6.12                     83.31702767601125
-0.12000000000000013      0.16654449402889282      5.634311730821866        82.01161506512126
-0.12000000000000012      -0.12000000000000012     5.483865636897814        85.37946943358543
-0.12000000000000013      0.3594563656152333       5.888694409852517        42.51564262848975
-0.12000000000000012      2.796465820990523        5.572121519097947        41.235965243297926
-0.12000000000000012      0.5195371484624323       6.120000000000001        42.34252811092102
-0.1200000000000001       2.7999999999999936       6.120000000000001        87.39237681055029
-0.1200000000000001       2.6339491135415383       5.845045460868779        86.44840028727373
-0.12000000000000013      2.4739069069378035       6.120000000000002        80.39797072809343
-0.12000000000000013      2.471549097028796        5.571875987663482        43.202122248004464
-0.1200000000000001       2.3095531748035985       5.846130587583603        84.27930869126662
-0.12000000000000012      2.7974689482720985       5.027310085704332        57.08209350067813
-0.12000000000000013      2.6327223945430775       5.2983741243446145       40.48789097279964
-0.1200000000000001       2.9584377320736595       4.255139312884393        95.56166082251202
-0.1200000000000001       2.960897917445873        4.760551710821359        74.10574317633676
-0.1200000000000001       2.799521594511977        4.510600736186797        86.13529060179037
-0.1200000000000001       2.6324464548906956       4.76982730998846         73.33983208419747
-0.1200000000000001       2.4699313031042873       5.036544726709967        57.77235150835484
-0.12000000000000013      2.4657051365594036       4.507252614161361        86.97949863829778
-0.1200000000000001       2.30543025566667         4.769937530115555        74.8864280799628
-0.12000000000000012      0.13568482303714136      4.065277596963443        163.6938288157621
-0.12000000000000012      -0.12000000000000012     3.9142663721504656       109.14252311076416
-0.12000000000000013      -0.12000000000000013     4.225244556064012        106.42784908803429
-0.1200000000000001       0.1352226707112429       3.7564936766330157       165.93218142055971
-0.12000000000000009      -0.12000000000000009     3.604629820482633        110.92666696541225
-0.1200000000000001       0.5112896045588831       5.598208174446928        61.10338931468249
-0.12000000000000012      0.380422806613982        5.378412035740566        67.54041075614688
-0.12000000000000012      0.14042916421184007      5.2902513615860185       125.47360925066543
-0.12000000000000012      -0.12000000000000012     5.167209102776774        107.14023280331372
-0.1200000000000001       1.6741387142491102       4.7721717123415335       78.30437248021984
-0.1200000000000001       1.8291347147765822       5.030018402329449        72.45379872012161
-0.12000000000000012      1.9811527226037575       4.776027203866811        77.1317228917277
-0.1200000000000001       0.13350348597378503      3.448441803294521        165.85246826498812
-0.1200000000000001       0.3879632859338054       3.598882189756806        90.56322264826595
-0.12000000000000012      -0.12000000000000012     3.2958066894684768       113.01895724299997
-0.1200000000000001       0.13290843592625706      3.1413217058920813       160.82572506040609
-0.12000000000000015      -0.12000000000000015     2.987756064838996        118.36068060091503
-0.1200000000000001       0.1348341502663916       2.5225501925548275       144.82095988062636
-0.12000000000000009      -0.12000000000000009     2.373825106315561        92.39188210426046
-0.12000000000000013      -0.12000000000000013     2.6804760142063877       101.36726184506784
-0.12000000000000012      0.13584078247816606      2.83225624657682         154.28380422511702
-0.12000000000000013      1.3922520756918877       1.9520424415783142       72.63256405657727
-0.12000000000000012      1.870204280491885        2.578057851154376        94.36954045957373
-0.12000000000000013      1.6363106351337602       2.5214949545870775       82.58829026476228
-0.12000000000000015      1.6580650953557838       2.7404316211987276       85.40493783017733
-0.1200000000000001       1.8093597270431627       2.3919768905057057       89.43078953467244
-0.12000000000000013      1.1967288370170905       2.177192017868497        62.607553466362575
-0.12000000000000012      1.4611606008020288       2.169108748892974        74.76959532351776
-0.12000000000000015      1.4029502516921284       2.388465858275686        69.871214699574
-0.1200000000000001       0.9068688319665827       2.032611342888623        53.822362621971166
-0.1200000000000001       0.1322672762248588       2.2159694945640944       132.24274758251127
-0.1200000000000001       -0.1200000000000001      2.066555387144131        81.18192493501307
-0.12000000000000012      0.3880272111292912       2.3769420311285523       76.71204617053792
-0.12000000000000015      0.6468987644224089       1.8926572693386576       55.32098058631886
-0.12000000000000012      0.6467849990986512       2.2051215058229987       48.664820874454485
-0.1200000000000001       0.38836845722282964      2.069839576067413        72.62367469504129
-0.12000000000000012      0.3899498667883473       1.7524225982591266       68.64345268952297
-0.12000000000000012      0.13073376674562853      1.905656350558297        111.7806027066444
-0.12000000000000013      -0.12000000000000013     1.758369276711433        71.64604009034586
-0.12000000000000012      0.13239649444159324      1.5956948424956585       99.48477595614214
-0.12000000000000012      1.518203413714031        5.0364974301908          78.05470549349532
-0.12000000000000013      1.6550427766089293       5.2960808727153585       71.82303167216298
-0.12000000000000012      0.13411219972167865      4.992487408521154        147.01724465119875
-0.12000000000000006      -0.12000000000000006     4.851709265390372        106.24979560895939
-0.1200000000000001       0.136931656295484        4.3774896201392615       157.2143317806955
-0.12000000000000009      -0.12000000000000009     4.537723107550438        109.5969426974061
-0.12000000000000013      0.13577824239321398      4.68891930214327         156.99501143509852
-0.12000000000000013      2.0544924417238986       2.3909772762475017       97.6701573371472
-0.12000000000000013      2.2171756137646814       2.549388354300429        103.91761962058817
-0.12000000000000012      2.2239297957937243       2.7602589679805964       106.66409217918344
-0.1200000000000001       2.0708069876224315       2.6161516869910484       100.66546910682169
-0.1200000000000001       1.9677354815437405       2.8276906969248135       99.20485270148411
-0.12000000000000012      2.407354056031793        2.878455543171543        111.46405041802353
-0.12000000000000013      2.1837988733924227       2.986595843190996        107.3619225800236
-0.1200000000000001       2.611771188094555        3.0378357270260135       114.70373435101415
-0.1200000000000001       2.3828417672005364       3.138413890863451        112.31831740437927
-0.1200000000000001       3.138484565535826        4.000133181898888        101.691251401037
-0.12000000000000012      3.2069465211500985       3.273328723749874        107.90745443741355
-0.1200000000000001       2.7893564186067183       3.1810038809768493       114.89286332884105
-0.12000000000000013      2.9955746153165563       3.3114972627438983       112.43093284051356
-0.12000000000000013      3.269741741030547        3.7453519401760014       102.2139394505454
-0.1200000000000001       3.089579805254549        3.5085135097131834       109.37698435741093
-0.1200000000000001       2.7934887764050376       3.9903212690469614       104.18261699814865
-0.12000000000000012      2.623099608046303        4.253918133664119        96.73240140447302
-0.12000000000000013      2.5865708162086074       3.2817483300581247       114.6701489548551
-0.12000000000000012      2.8100000277755415       3.4773958379302594       113.45425739591612
-0.12000000000000012      2.9596215657382348       3.739368961908376        108.715674482843
-0.12000000000000013      2.136631685564021        4.516784684004459        85.37511056027232
-0.12000000000000012      2.6444128252688475       3.730753275575727        109.99688232219307
-0.12000000000000013      2.448037627208699        3.9853404902884915       104.4814122617391
-0.12000000000000013      2.284858829241502        4.240910296006962        96.03304177354848
-0.12000000000000013      2.1001883616607313       3.95584448315737         97.90873227421058
-0.12000000000000013      1.6811011589139617       2.9740763736111626       85.6488743019972
-0.12000000000000012      1.9282521131778716       3.1172240765169357       98.326263042382
-0.12000000000000012      1.4828441040916112       3.109107760731296        72.6246987723116
-0.1200000000000001       1.6762890847427272       3.250896956431191        84.81318226112387
-0.12000000000000012      2.5456993551604947       3.5155684077997007       112.64688084642971
-0.12000000000000013      2.1443888711887347       3.248276673310981        106.53235784883164
-0.12000000000000012      2.3439705077908632       3.4102197915808543       110.94765886015695
-0.12000000000000013      2.3297473247497185       3.717270210694708        107.61572420442347
-0.12000000000000012      2.0533314827008255       3.698020393124663        100.17302990981432
-0.1200000000000001       1.8983533878295087       3.374490678616491        96.5260956613118
-0.1200000000000001       2.133318980931049        3.4915535360180883       104.92496834503713
-0.1200000000000001       1.930670398327719        3.580875640754649        95.88282357525537
-0.12000000000000012      1.8349695773569406       3.7966527185541805       90.63844792815874
-0.12000000000000012      1.8099028894132196       4.015233068011654        88.6097556972158
-0.12000000000000013      1.6425613872576557       2.27651719218053         81.03810999634987
-0.12000000000000012      1.872405874314688        2.199563990676788        89.1542113403642
-0.12000000000000013      1.6390129841236254       1.8009244800259059       77.16621649405478
-0.1200000000000001       1.8966476907025425       1.9432759566766307       83.98194492509752
-0.12000000000000012      1.6413792733459918       2.0386354770218267       79.21730858967764
-0.12000000000000012      0.9002223949918587       2.342755414641574        44.41845671996531
-0.1200000000000001       1.1441510260912353       2.4950158509417966       51.942506213808294
-0.12000000000000012      0.892279685108186        2.6503639186804264       34.965473446645966
-0.12000000000000012      1.4102457739008947       2.8890064847364965       69.25052418067241
-0.12000000000000012      1.3998386402274487       2.6503374138635434       68.62020391736871
-0.12000000000000012      1.1584269432195193       2.797079000258119        48.66369850866787
-0.1200000000000001       1.330914629247023        5.305081082480116        80.22244749528144
-0.12000000000000013      1.81823563249557         5.567836379502884        59.87775862292793
-0.12000000000000013      1.656033302744108        5.847021228085831        67.13898976264645
-0.12000000000000012      1.9844842111406238       5.845133288072663        76.2185895434916
-0.1200000000000001       1.48641309222424         5.573766217660821        70.6399387556085
-0.12000000000000013      1.1623774441182602       5.572883758097372        78.71969702486389
-0.12000000000000013      0.6747872999177384       5.842410778686836        57.173193858118566
-0.1200000000000001       0.8361339738660083       5.562537539445865        76.54293895419796
-0.12000000000000012      0.843523239449521        6.120000000000003        34.61558851569057
-0.12000000000000012      1.3300181255176518       5.845115626410882        62.27577665374056
-0.12000000000000009      1.4956276277512308       6.120000000000001        56.02357320573271
-0.12000000000000013      1.1695345346890387       6.120000000000003        42.82993932505159
-0.12000000000000013      1.0061481294561572       5.841147568175245        61.58279247391837
-0.12000000000000012      1.0004491729344123       5.296579570828951        79.32522482232412
-0.12000000000000013      2.147927541721785        5.572849770930649        49.908235686869354
-0.1200000000000001       2.309920691799502        5.302334251595859        45.3825872533996
-0.12000000000000012      2.1424000391307345       5.031924604844525        64.49838099111388
-0.1200000000000001       1.9808421533749265       5.296428828879735        58.6831347902285
-0.12000000000000008      2.1478138138756133       6.119999999999999        73.12689258453025
-0.12000000000000009      1.821720720813422        6.12                     64.20059340964976
-0.12000000000000012      1.923774297648273        4.2467669269484585       88.94357910051062
-0.12000000000000013      1.6523086316795887       4.16045755743357         80.80499958074266
-0.12000000000000012      1.8220537237026329       4.530435738298728        81.9102416032728
-0.12000000000000012      1.5564666679203198       4.554818000574009        76.872157965859
-0.12000000000000013      1.6660415297381233       4.366149481859697        79.41575791494228
-0.1200000000000001       1.4303554671111556       4.310837155267607        71.02638654555679
-0.12000000000000013      1.1684504620293825       5.020973286901303        77.42312977803806
-0.1200000000000001       1.3973899970694015       4.754152166972393        76.17867393433397
-0.12000000000000013      1.3413595530445122       4.543789970071389        70.26052568919636
-0.12000000000000012      1.16235707696446         4.400983762578581        60.97630648203582
-0.12000000000000013      1.1428408122646754       4.671341209628578        66.67731282278743
-0.12000000000000013      0.9018788267368514       4.515268495993571        54.6031139943971
-0.1200000000000001       1.6120358651241524       3.9405315048397807       77.61271373393812
-0.12000000000000013      1.2268038466870281       4.18268472450919         56.47325536210165
-0.12000000000000013      1.405042055102239        4.052216865583976        67.70067042253753
-0.12000000000000013      1.152001992326815        3.9685449637013073       48.57360303309411
-0.12000000000000013      1.3944808583588992       3.8499429198539183       63.87731406898187
-0.12000000000000013      1.6664290824852177       3.5380412494601736       84.18648077662624
-0.12000000000000013      1.4131823943761315       3.346225074503714        66.986682511261
-0.1200000000000001       1.3897190252688472       3.5966503442299134       63.85595579622518
-0.12000000000000013      1.5640075969828384       3.7495218212408856       76.65807351600083
-0.12000000000000012      1.1399971095921373       3.723641998192947        44.70848629194325
-0.12000000000000012      1.2029189716607145       3.1135973700754116       50.00430551408825
-0.1200000000000001       1.1491839822417447       3.433891145631912        43.53045099686941
-0.12000000000000013      0.8957219524378377       3.5828290026534644       27.609871199147392
-0.12000000000000013      0.3966282525109356       4.215913699114213        92.57320939428939
-0.12000000000000013      0.39050930772113607      3.9038757610729085       92.10554997440063
-0.12000000000000013      0.6422352581889079       3.7393211687465584       47.482231075429326
-0.12000000000000013      0.6423262451009599       3.432425149553981        43.40523498440112
-0.12000000000000013      0.8942996603038709       3.8701671960673565       34.77198356536496
-0.12000000000000013      0.6518905893171097       4.0423975507311285       48.90524612553577
-0.1200000000000001       0.9499748291030394       4.190586477438621        44.69373960871849
-0.12000000000000013      0.6475738523267305       4.347997011862758        55.46218461785614
-0.1200000000000001       0.6415110289963801       4.658211671259704        60.789416313212286
-0.12000000000000013      0.38648359613336264      4.829361947926421        86.51318110397496
-0.1200000000000001       0.39192240808846446      4.520386554835267        90.68230668145782
-0.1200000000000001       0.6737731211829776       5.306126149596933        69.26195182421075
-0.12000000000000013      0.3979938161512554       5.130600893457786        74.05369148748956
-0.12000000000000009      0.8770800343128435       5.080054898405777        71.10812226718645
-0.12000000000000013      0.9051305647506988       4.826151042396733        64.94681022595996
-0.1200000000000001       0.6431903623766431       4.979049949336927        64.56221326936547
-0.12000000000000013      0.3854550537438103       3.2900918406823982       86.85402087486653
-0.12000000000000013      0.9096519872337437       3.276625160677561        24.99919148545287
-0.12000000000000012      0.6501432935433067       3.126096109172954        39.65876313806083
-0.12000000000000012      0.9141433889518439       2.965122250738124        27.843975105326706
-0.12000000000000013      0.39328179537397234      2.9815547575570553       83.55733677429404
-0.12000000000000013      0.642969327060984        2.5148334739293303       44.31918267074454
-0.12000000000000013      0.3911409189176014       2.6765122736799762       79.85511183639149
-0.12000000000000015      0.647070935657805        2.8209544868933127       40.91143562799217
13.633253711424361        -0.12000000000000012     0.17038020875017051      16.82115915904627
13.472651517405458        -0.12000000000000012     -0.12000000000000012     31.465144126222814
13.796948182864103        -0.12000000000000012     -0.12000000000000012     16.80550057490385
13.891142228368995        -0.12000000000000012     0.36087105839448635      10.084078510863984
14.120000000000003        -0.12000000000000013     0.19791861463561655      12.256171181292075
14.120000000000003        -0.12000000000000015     0.5137496270866336       21.887580008173597
13.916740945179848        -0.12000000000000012     0.10299165561893514      7.419097606450876
14.120000000000001        -0.12000000000000012     -0.12000000000000012     7.542814180599314
13.870017452508543        -0.12000000000000012     4.998939124177765        174.0170627908728
14.119999999999997        -0.12000000000000008     4.851730525395265        134.48515489526153
14.12                     -0.1200000000000001      5.167225102553979        135.45716259474645
13.866102120465147        -0.1200000000000001      3.4526817076351977       195.53824010146857
14.12                     -0.1200000000000001      3.295844918672499        143.66858555786015
14.120000000000001        -0.12000000000000009     3.6046698994294037       141.45915438511008
13.86181460756137         -0.1200000000000001      0.6733300173547218       34.842608803642634
14.12                     -0.1200000000000001      0.8275067455244749       42.389177038716184
13.862753627180329        -0.12000000000000013     0.9851072972660417       62.86577582532417
14.12                     -0.1200000000000001      1.1392035881063758       60.720741205028155
13.284399651594066        -0.12000000000000013     0.15010797210550614      45.36283012193132
13.1471052067239          -0.12000000000000012     -0.12000000000000012     57.851686774472654
13.60111504317378         -0.12000000000000012     0.5260722726643374       33.91157388417511
13.379482969517198        -0.12000000000000012     0.3871508784147628       37.67345215347899
13.87963534295129         -0.1200000000000001      2.5273891229506615       174.91569629029732
14.120000000000001        -0.1200000000000001      2.3738260764792907       117.7360706707666
14.120000000000003        -0.1200000000000001      2.6804942113258314       127.32035338680755
13.88526377621058         -0.12000000000000013     2.215694782803276        159.12279581148042
14.120000000000003        -0.1200000000000001      2.066542666246974        104.22864338219438
12.96156010458153         -0.12000000000000013     0.14721586435618492      80.23659170815245
12.82030870065189         -0.1200000000000001      -0.1200000000000001      79.8424745906497
13.891266225729131        -0.12000000000000013     1.282732009322515        92.79611789366005
14.120000000000005        -0.12000000000000013     1.449240338213651        76.11973853610381
13.87519027681994         -0.12000000000000012     1.9062834363409427       133.83516453891414
14.120000000000005        -0.12000000000000013     1.7583483203088595       88.61299294834502
13.889493430541878        -0.12000000000000012     1.5922567043011793       118.64269615815321
13.653532738795342        -0.12000000000000013     1.1226662259924698       50.91844625706091
13.590831872930998        -0.12000000000000013     0.8250960739051436       43.8411585193989
13.416215761727033        -0.12000000000000013     0.9878681903358948       48.93847815533855
13.140214693413492        -0.12000000000000012     0.41530124683361624      47.51961930426264
13.871527490567022        -0.12000000000000012     4.378648897643897        184.34715049936344
14.120000000000001        -0.1200000000000001      4.2252761371937915       138.28839801530793
14.120000000000001        -0.12000000000000012     4.537749565956693        137.97146640147784
13.876881830148868        -0.12000000000000013     4.691377120252078        187.81373894718482
13.630580935401367        -0.1200000000000001      4.84021873270166         78.15419476740855
13.628532644617923        -0.12000000000000013     5.133435630943757        67.45048757063951
13.631013327635332        -0.1200000000000001      4.536960593254684        88.52553252889992
13.394390814085055        -0.1200000000000001      4.695473133768647        24.731324756748737
13.885206600683198        -0.1200000000000001      3.7594047514245457       199.6665241216872
14.120000000000003        -0.12000000000000012     3.9143030009328132       138.56038958204917
13.882051115159786        -0.12000000000000013     4.065269850550861        197.9789419646818
13.63411483839078         -0.12000000000000012     3.5997392159746098       106.44427745461327
13.632931787030682        -0.12000000000000013     4.228081229181596        98.4327246740511
13.648527468180736        -0.1200000000000001      3.9200902402152895       106.03397431661297
13.407176559585347        -0.1200000000000001      4.097960595513754        42.823716367642646
13.172609682124316        -0.12000000000000013     4.261917997599343        29.495383550089244
13.185656308361938        -0.12000000000000013     3.972235115632338        18.850078765409084
13.396251521527665        -0.12000000000000013     4.3955350359505685       30.70279997898278
13.859203341486431        -0.12000000000000013     5.2888817162649335       145.17511956284872
14.120000000000003        -0.12000000000000015     5.483876350905955        114.24234413907105
13.616862283178097        -0.1200000000000001      5.350893947756196        59.60873574422251
13.813682498803859        -0.12000000000000012     5.619637411521855        97.54046510698105
14.120000000000003        -0.12000000000000013     5.801467054315594        87.86315124258395
13.86978728779223         -0.12000000000000012     5.913469665313861        78.01621630427134
14.119999999999997        -0.12000000000000005     6.120000000000001        80.14957875158444
13.795896416703116        -0.12000000000000013     6.120000000000001        99.39561121813064
13.614713521928227        -0.12000000000000012     5.893266711169985        47.42848920288492
13.473208554920177        -0.12000000000000012     6.120000000000002        52.76352069971742
13.3966155585739          -0.12000000000000012     5.272196784800817        43.20830845757494
13.401636234252937        -0.12000000000000012     4.982258809043887        30.49422346297278
13.448595213495015        -0.12000000000000012     5.576110875836736        55.03708752031937
13.205446539769788        -0.12000000000000012     5.394749844880744        74.93850353544018
13.29809202063551         -0.12000000000000012     5.855338899542108        59.46214201722268
13.151930230617742        -0.12000000000000012     6.120000000000001        40.77927676766172
12.97532720829475         -0.12000000000000013     5.8235295166827665       61.370935428539276
13.1839655426248          -0.1200000000000001      5.629134604165882        74.12424534247916
12.97120873945024         -0.1200000000000001      5.506152206711741        94.46706214572278
13.169207519767184        -0.12000000000000012     5.125112337017047        77.13366587899313
13.175748830409008        -0.12000000000000013     4.84316726424461         61.35613020836134
13.167247777117982        -0.1200000000000001      4.55191209470069         45.437616514138625
12.944346524619693        -0.1200000000000001      4.981510915006108        139.83695695388764
12.945422575614339        -0.12000000000000013     4.413891463821143        77.66536199048302
12.94715642840678         -0.1200000000000001      4.698893218899847        105.45592387804668
13.415227821215105        -0.12000000000000012     3.7984247172884045       49.824681529808835
13.411283232704891        -0.1200000000000001      3.5179779216322284       51.73224723734563
13.598078880133395        -0.12000000000000012     3.2976071757081735       96.59391693381352
13.862658142269282        -0.1200000000000001      3.134700975103843        190.51804348388973
14.120000000000003        -0.12000000000000013     2.9877869910348926       148.97710828864493
13.887201959197439        -0.12000000000000013     2.8340697192742006       186.62011018754527
13.341056322879595        -0.12000000000000013     3.2966099624232195       41.43223617167646
13.296000066747412        -0.1200000000000001      0.7244688880957698       50.30640370249437
13.211758269730566        -0.12000000000000012     0.9592305278062043       51.660928563863365
13.228601635989495        -0.12000000000000013     1.1790071848523431       46.89815520568245
13.081723793487797        -0.12000000000000012     0.856324227220036        53.1412774278179
13.66259689613786         -0.12000000000000012     1.4298780179629134       61.904101758112894
13.634947857787651        -0.12000000000000012     1.750016483438003        70.12091714159824
13.438187869649088        -0.12000000000000013     1.2933783811401716       46.48148953037681
13.414086991292844        -0.12000000000000012     1.6051566699866107       43.19458044013225
13.036967019747784        -0.1200000000000001      1.0598226314027255       48.86383406253443
13.000562057594253        -0.12000000000000013     1.3241376679389376       34.211713043716145
13.197936729392291        -0.12000000000000013     1.461209537893462        36.59029497449831
12.977000060187658        -0.12000000000000012     1.6022126144673043       28.731312456647697
13.191478049288708        -0.12000000000000012     1.7507514176916077       30.8828653489725
12.97521240120368         -0.1200000000000001      1.8882535328026813       30.117819205244913
13.64206500863036         -0.1200000000000001      2.054381363502886        82.53877478749952
13.41027921748011         -0.12000000000000013     1.901792407963301        44.55285968871024
13.642678726533168        -0.12000000000000012     2.358969761141147        92.04084974077671
13.417323770085392        -0.12000000000000013     2.1980631080737916       48.330785682000766
13.191386533645897        -0.12000000000000013     2.039516031580615        27.91656621714417
13.192532114560398        -0.12000000000000013     2.3314213118982527       24.871045420141993
13.646314847211297        -0.12000000000000012     2.9907309979109957       105.59729208133041
13.644040643909262        -0.12000000000000012     2.6694584453355086       99.92533815990343
13.412168461320844        -0.1200000000000001      2.495637289884176        50.88933444886337
13.186253121450635        -0.1200000000000001      2.620988753725533        21.118172007607825
13.415773793039728        -0.1200000000000001      2.796095916877483        54.04571439600241
13.41378622102005         -0.12000000000000012     3.078265811309517        53.322441377407735
13.186833317144602        -0.1200000000000001      2.9022093832328446       18.504538100630132
12.971256955583765        -0.12000000000000013     2.1725328502131314       27.22786823451329
13.168182312456919        -0.12000000000000012     3.171551902727554        17.364542775772865
13.185151369496227        -0.1200000000000001      3.6891236235140914       14.762770985967139
13.1700739070648          -0.12000000000000013     3.4217288901454705       12.845275634409406
12.95648848029247         -0.12000000000000013     3.2969114734900966       19.165671568247827
12.960802450243374        -0.12000000000000012     3.0218887549824487       17.049675010784267
12.968892075797186        -0.12000000000000013     2.4577138326260686       22.31240940607688
12.969776684061095        -0.12000000000000013     2.7372362212150554       18.196265787015204
12.639162454409101        -0.1200000000000001      0.14161676052110206      111.88268994355268
12.494101416960822        -0.12000000000000009     -0.12000000000000009     98.7314288441744
12.818099941201           -0.12000000000000013     0.41140224385977175      58.777397894266606
12.33619915994898         -0.1200000000000001      0.15295618099523567      131.81768395837835
12.169990410509376        -0.1200000000000001      -0.1200000000000001      123.31442868659201
12.497711497843497        -0.12000000000000013     0.45858631464409016      64.93074381918458
12.721932399881663        -0.12000000000000012     0.6684243830921619       52.1367034003392
13.016242439685158        -0.1200000000000001      0.6539198144927678       53.06855062827498
12.8704722810901          -0.12000000000000013     0.8683783485417108       51.48910688521759
12.727142857142859        -0.11999999999999997     4.557142857142859        127.55632263293562
12.730714285714287        -0.11999999999999997     4.275714285714287        90.03877642163441
12.748571428571429        -0.11999999999999995     2.868571428571429        27.67045208857506
12.745000000000001        -0.11999999999999997     3.150000000000001        30.185958842713962
12.953483281468605        -0.1200000000000001      4.130841267369283        55.63981410456796
12.741428571428573        -0.11999999999999998     3.431428571428572        39.87901427548175
12.9589762005583          -0.12000000000000012     3.5692046474247308       28.866790997814093
12.961730531836727        -0.12000000000000013     3.8518371738635366       39.791673371450194
12.734285714285713        -0.11999999999999997     3.994285714285715        67.9119021302845
12.737857142857141        -0.11999999999999997     3.712857142857143        51.64531541978752
12.830359537216946        -0.12000000000000012     6.120000000000002        45.348117885249884
12.72357142857143         -0.11999999999999998     4.838571428571429        198.91235628687022
12.973099110897822        -0.12000000000000012     5.246969550461729        127.13246288337787
12.719999999999999        -0.11999999999999998     5.12                     288.1113462246909
12.800831276699247        -0.12000000000000012     5.372774943628972        129.72727745660941
12.723140597403091        -0.1200000000000001      5.595570567234115        84.01647073893612
12.635967097399535        -0.12000000000000013     5.85291704562614         46.05105582477512
12.505242886168485        -0.12000000000000012     6.120000000000002        48.36224723574235
12.578481296660824        -0.12000000000000013     5.368148557297148        162.8547697450141
12.45153846153846         -0.11999999999999995     5.119999999999999        232.40547411084674
12.31081591566944         -0.1200000000000001      5.3676402780623444       141.58476044826662
12.752142857142857        -0.11999999999999997     2.587142857142857        29.62670404553282
12.770000000000001        -0.11999999999999998     1.18                     39.74131350681621
12.622079448413137        -0.12000000000000012     0.9341719194814362       42.733656154981254
12.495911013041331        -0.1200000000000001      0.7389584386133636       44.74266057643639
12.497692307692308        -0.11999999999999994     1.1799999999999997       50.43820263622943
12.755714285714287        -0.11999999999999998     2.305714285714286        34.5111327071085
12.759285714285715        -0.11999999999999995     2.0242857142857145       40.1532750635862
12.762857142857143        -0.11999999999999997     1.742857142857143        41.34623685662195
12.766428571428573        -0.11999999999999998     1.4614285714285713       27.31853781166755
12.251819452282096        -0.12000000000000012     0.6618829472812354       44.70383173957924
12.16762489950912         -0.12000000000000013     0.4108455142853418       86.35699335313818
12.016647937123883        -0.1200000000000001      0.14508552494642502      175.63186494828895
11.847962210175073        -0.1200000000000001      -0.1200000000000001      146.9173462013996
11.690729899754029        -0.12000000000000012     0.13926471901968263      205.0679964621951
11.528003431403784        -0.1200000000000001      -0.1200000000000001      169.53288921397586
11.365901931516854        -0.1200000000000001      0.14576220044526655      228.50388675397394
11.21006144892877         -0.12000000000000013     -0.12000000000000013     198.9594060118252
11.848371967306722        -0.12000000000000012     0.4059910999505869       96.95704117502225
11.96471488626531         -0.12000000000000013     0.6490472452877885       45.017849439289186
11.515858223294483        -0.1200000000000001      0.4086129121015606       108.36261697592015
11.679366115907104        -0.12000000000000013     0.6615120313580962       44.13565579427123
11.39407498336797         -0.12000000000000012     0.6460455340955339       47.70449135591235
12.345687228652295        -0.12000000000000013     0.9373731287494531       42.493721111917345
12.225384615384614        -0.11999999999999995     1.18                     65.1590375503477
12.084690873893003        -0.12000000000000012     0.9173508574346627       41.85847637054081
11.815464402585846        -0.12000000000000013     0.9161303081718384       38.05450761634694
11.045739928906473        -0.12000000000000013     0.13932773734594253      246.96406812518924
10.89385054101558         -0.12000000000000013     -0.12000000000000013     190.89115172808746
10.730115299512947        -0.12000000000000013     0.138819326483746        261.79264634961675
10.57931177920367         -0.12000000000000012     -0.12000000000000012     198.74905658178974
10.414791846871944        -0.1200000000000001      0.14013639588184384      275.9981388364592
10.266436321063773        -0.1200000000000001      -0.1200000000000001      206.34037142071227
12.453350927049852        -0.1200000000000001      5.61222050810604         87.25406827276112
12.168405296782366        -0.12000000000000013     5.614877068818281        79.05887449757357
12.041564494164598        -0.12000000000000012     5.374096011571458        119.55889437159715
12.306151108641318        -0.12000000000000013     5.863529215974101        37.61602349896993
11.978691493236232        -0.12000000000000012     5.860225699897176        39.19955359894167
12.176461673250703        -0.12000000000000012     6.120000000000003        49.00720687813263
11.87460153118006         -0.1200000000000001      5.613283942821244        73.44010672277861
11.790121604677031        -0.12000000000000013     5.353453548789024        110.17610365532882
12.183076923076925        -0.11999999999999998     5.120000000000003        154.65181219250186
11.914615384615384        -0.12                    5.120000000000002        109.88567898415346
11.646153846153846        -0.12000000000000001     5.12                     96.53662756913893
10.117822432789222        -0.12000000000000013     0.14279035079604582      287.14482254451303
9.95521537092604          -0.12000000000000015     -0.12000000000000015     211.08274024220654
11.653437363858911        -0.1200000000000001      5.81409852224263         48.299246374661024
11.543360910960908        -0.12000000000000012     0.9110200722754951       34.16182174956273
10.88314293530297         -0.1200000000000001      0.4000897827114478       128.8365667132087
11.204201616261903        -0.1200000000000001      0.4066761745556049       118.79793495634334
11.103512778378951        -0.12000000000000013     0.6328944899454048       52.133197288677195
11.264834755827925        -0.12000000000000013     0.9070940513352906       30.58528970731177
11.953076923076923        -0.11999999999999997     1.1799999999999997       63.31792982757137
11.680769230769231        -0.11999999999999997     1.1800000000000002       58.635715078591346
10.583362414298138        -0.12000000000000012     0.39924774761106596      127.62763654386212
10.862673474120918        -0.12000000000000013     0.6875559042504503       36.330049765144345
10.727256557963734        -0.12000000000000012     0.5484709838854688       68.46062790376078
10.577250919039           -0.12000000000000012     0.693966028485447        36.28733161379099
10.383398308472287        -0.1200000000000001      0.5705388514296673       57.75959732954395
10.27604360206914         -0.12000000000000013     0.3764807590904953       143.16171101708258
10.199123449841569        -0.12000000000000012     0.5743898278274281       54.33503621084643
9.973863131650146         -0.1200000000000001      0.41903355531239916      123.74621672168671
10.30705964276787         -0.12000000000000013     0.7640337122943627       23.402611691206715
11.408461538461538        -0.11999999999999995     1.18                     57.388875395821394
10.726427127862433        -0.1200000000000001      0.9389837945550086       38.99655779476495
11.004455491275278        -0.12000000000000012     0.935418249415086        36.04750648631684
11.843976275018415        -0.1200000000000001      6.120000000000002        49.07343912973186
11.509738585944175        -0.12000000000000009     6.120000000000001        52.2560655397526
11.65164352448672         -0.1200000000000001      5.543019132489652        79.8124803800256
11.420218071423122        -0.12000000000000013     5.615694480853397        75.37185769388262
11.513669434735112        -0.12000000000000013     5.350843082231848        105.72787493800514
11.377692307692307        -0.11999999999999997     5.119999999999999        100.43914332573702
11.247069616329275        -0.12000000000000012     5.374957476652713        105.84856235466863
10.446617040651397        -0.12000000000000013     0.9527924672940995       55.20456592370065
9.798689457085098         -0.1200000000000001      0.14282933492380476      284.31489385609405
9.644991782268356         -0.12000000000000012     -0.12000000000000012     221.89383185894334
9.486307236468635         -0.12000000000000013     0.14728372548823473      306.57213744327765
9.334767584506642         -0.1200000000000001      -0.1200000000000001      237.74081031655706
9.648461705268677         -0.1200000000000001      0.4086178549501105       134.18645851530746
11.33063331867625         -0.1200000000000001      5.860274852049299        48.39480480387121
11.175500896869941        -0.1200000000000001      6.12                     54.42579791227856
11.1256012138294          -0.12000000000000013     5.6172350353812215       77.64295946316271
11.005164955551336        -0.1200000000000001      5.863009268549201        52.43700143334748
10.84126320779571         -0.12000000000000012     6.120000000000001        55.9569949129463
11.136153846153848        -0.11999999999999998     1.1800000000000002       63.46085827712688
10.863846153846156        -0.12                    1.1800000000000002       63.43131335146207
10.046088362627229        -0.12000000000000012     0.70461694012274         26.852957552785725
9.894718854478029         -0.1200000000000001      0.938943335544056        110.8253417039554
9.77311291847447          -0.1200000000000001      0.6620781273469836       33.49617915824791
10.181212257019736        -0.12000000000000013     0.9536190966742287       76.55961409970395
10.591538461538462        -0.11999999999999995     1.18                     77.0568678841887
10.31923076923077         -0.11999999999999997     1.18                     98.02452650809524
11.109230769230768        -0.11999999999999997     5.120000000000001        110.67518994796855
10.970553602522362        -0.12000000000000013     5.374078143420064        110.4449183755496
10.83257471832125         -0.1200000000000001      5.603511981598087        84.06011805546659
10.840769230769233        -0.11999999999999998     5.120000000000001        120.54127352175074
10.70012775247118         -0.12000000000000012     5.377560563797157        119.70969711476813
10.662102664566241        -0.12000000000000012     5.863903774144665        54.87789742281445
10.046923076923079        -0.12                    1.18                     142.83398234911112
9.15520229350779          -0.12000000000000013     0.15961011366546451      305.4203126204122
9.024531979354927         -0.12000000000000009     -0.12000000000000009     242.91490705563967
8.854084089610879         -0.12000000000000013     0.16094646048006078      304.97214554157404
8.714284966425346         -0.1200000000000001      -0.1200000000000001      243.14348570686582
9.005388681770524         -0.12000000000000013     0.4672804816226313       101.21802386671689
9.322356530241484         -0.12000000000000015     0.42394031356915113      124.40930013723573
9.49799063624946          -0.12000000000000013     0.6680088922832941       43.52601844073507
9.217498992301644         -0.12000000000000013     0.6767155879085807       52.31458117180485
8.997431599906365         -0.12000000000000013     0.7457379602966053       78.89099849288208
9.125642913455518         -0.12000000000000013     0.931910921889122        156.35518500055554
9.366151691407028         -0.1200000000000001      0.9250111805648742       171.82325787520264
9.631197615190228         -0.12000000000000012     0.9323557880880728       147.32656615212122
9.774615384615384         -0.12                    1.1800000000000002       206.80719669376185
9.502307692307694         -0.11999999999999997     1.1800000000000002       326.2609821845456
9.23                      -0.11999999999999998     1.18                     329.1632566615946
8.864788249726644         -0.1200000000000001      0.9298047359017341       152.5374322294521
8.997623210541864         -0.1200000000000001      1.1072410637203314       204.77680437828243
10.507025518721473        -0.12000000000000012     6.120000000000001        56.826673453145645
10.345018212548778        -0.12000000000000013     5.858750260935045        57.89185810393034
10.172787829647238        -0.1200000000000001      6.120000000000001        58.73338836363672
10.03078842953249         -0.12000000000000012     5.816050211515449        65.44820274940298
9.789918672355277         -0.12000000000000012     5.602474039227033        111.67637497263517
9.673775593433469         -0.12000000000000012     5.854906589867685        58.851365683605735
10.528431859761008        -0.12000000000000013     5.62323526423185         87.18690306114074
10.254606147425934        -0.12000000000000012     5.620761207482699        93.01715877670661
10.042175044295288        -0.12000000000000012     5.542868081222463        108.99349967252229
10.57230769230769         -0.11999999999999997     5.119999999999999        118.70132415293949
9.915847194802353         -0.12000000000000013     5.348554058335251        151.56737457654663
10.424227988955725        -0.12000000000000012     5.382504859109392        125.25126821787018
10.30384615384615         -0.11999999999999994     5.119999999999998        121.37323002149965
10.185278497014409        -0.12000000000000013     5.357626542559532        136.75554102931105
10.035384615384615        -0.11999999999999997     5.12                     140.83386294253452
9.766923076923078         -0.11999999999999997     5.120000000000001        179.9037210492229
9.641041890766587         -0.12000000000000012     5.3651671575075115       177.35852776195713
9.498461538461537         -0.11999999999999995     5.120000000000001        264.4313867548562
9.490353356945697         -0.12000000000000013     5.609231405046912        124.16815943537858
9.838550140573            -0.1200000000000001      6.120000000000001        62.40011969620286
9.504312451498764         -0.12000000000000008     6.12                     65.15823471963338
8.548820112571025         -0.12000000000000012     0.15202402751047156      303.15916232442834
8.404026283744223         -0.12000000000000009     -0.12000000000000009     257.2485392514903
8.689108301245826         -0.12000000000000012     0.4291273815719101       120.1234047094208
8.227338011723335         -0.12000000000000013     0.14721302843771975      301.1213877924871
8.093747516940837         -0.12000000000000008     -0.12000000000000008     227.75207505384526
8.37324988974296          -0.12000000000000013     0.41542249317033764      129.99346890264633
8.77                      -0.11999999999999998     1.18                     233.55405834293714
8.766148598186355         -0.1200000000000001      0.6671082018653183       43.89951960259321
8.616941455227064         -0.1200000000000001      0.9279304165845059       148.33814965685073
8.502238111434854         -0.12000000000000013     0.6530931789945272       37.130389371641286
8.213452510957483         -0.1200000000000001      0.669147487380332        32.32957209461134
8.356695989254206         -0.12000000000000013     0.9196473043150865       127.42720582198437
7.905326496818439         -0.12000000000000013     0.13539855227609443      295.520064937993
7.783444645646957         -0.1200000000000001      -0.1200000000000001      214.61973393059057
7.606573860260448         -0.12000000000000013     0.13311308929902327      284.94426444929974
7.473117667995206         -0.12000000000000012     -0.12000000000000012     203.39234272276576
7.002066090190191         -0.12000000000000012     0.1368490963231636       254.11507612472363
6.852390659790561         -0.12000000000000013     -0.12000000000000013     190.29672858810997
7.162766582105568         -0.12000000000000012     -0.12000000000000012     191.74276488919966
6.688100857160508         -0.1200000000000001      0.14303023174556645      264.83714442629895
6.541986289902955         -0.12000000000000013     -0.12000000000000013     194.00891654952338
6.393245786697759         -0.12000000000000012     0.1389591339486097       265.2295034886177
6.231553014590093         -0.12000000000000013     -0.12000000000000013     197.66363188986773
8.99878371615517          -0.1200000000000001      1.3331184270823362       149.7762626838139
9.229999999999999         -0.11999999999999997     1.4614285714285709       134.4609868378472
8.998050811711371         -0.12000000000000012     1.60475436512636         90.3533622284704
9.229999999999999         -0.11999999999999998     1.7428571428571427       73.76013233416249
8.995676364852175         -0.12000000000000012     1.882740753359044        54.72660844537162
9.23                      -0.11999999999999997     2.024285714285714        50.838439055754044
8.766428571428573         -0.11999999999999997     1.4614285714285713       70.14716596136604
8.762857142857143         -0.12                    1.742857142857143        46.57678124386439
8.993282559078986         -0.12000000000000012     2.1631700470132222       37.654025110653826
9.230000000000002         -0.11999999999999998     2.3057142857142856       33.81102407522583
8.991461668814075         -0.12000000000000013     2.443718941969349        26.065510536621698
9.230000000000004         -0.12                    2.587142857142858        23.617522400151596
8.759285714285715         -0.11999999999999998     2.0242857142857145       30.03128522641714
9.29701900465566          -0.12000000000000012     5.8577685146153335       57.73540814913756
9.17007476242453          -0.12000000000000012     6.120000000000001        65.95027252965419
9.36318160812534          -0.12000000000000013     5.401405370253955        188.8585865227287
9.23                      -0.11999999999999998     5.12                     248.67899027708586
9.203594622432242         -0.1200000000000001      5.639405651703335        114.8347078790482
8.979191374070053         -0.1200000000000001      5.823806138329083        63.610072510811996
8.995468072124611         -0.1200000000000001      5.577558897426071        130.86857206272634
8.835837073350294         -0.12000000000000009     6.12                     65.08411911283163
8.989967873393354         -0.12000000000000012     2.7248313558079453       20.8022546595924
9.230000000000002         -0.11999999999999997     2.8685714285714283       17.408416760183844
8.987317991457825         -0.12000000000000013     3.006403359681434        17.605582421144394
9.23                      -0.11999999999999997     3.1499999999999995       13.196546821789783
8.986516957726005         -0.1200000000000001      3.2907142857142846       17.47228892042442
9.23                      -0.11999999999999998     3.431428571428572        12.366883401354455
8.986516957726005         -0.12000000000000012     3.572142857142859        19.32923080721717
9.230000000000002         -0.11999999999999997     3.7128571428571435       17.490530392007397
8.981237656560136         -0.12000000000000013     3.8528514261775957       23.62647326152778
9.23                      -0.11999999999999995     3.9942857142857138       26.45417246347817
8.977251373587908         -0.12000000000000012     4.134418696040436        37.68794731101619
9.229999999999999         -0.11999999999999997     4.275714285714285        39.90943476343576
8.974257769512553         -0.1200000000000001      4.415583080081655        54.58606291073719
9.229999999999999         -0.11999999999999995     4.557142857142856        53.88304829988783
8.969951164218552         -0.12000000000000013     4.696339792285468        80.80217697163005
9.230000000000002         -0.11999999999999998     4.838571428571429        64.98806292808787
8.964917567704621         -0.1200000000000001      4.975689962483605        150.48325853124697
8.719999999999999         -0.11999999999999998     5.12                     314.58350728691664
8.72357142857143          -0.11999999999999998     4.83857142857143         102.25148765966144
8.954260304730411         -0.1200000000000001      5.2339723701692495       223.38785457546578
9.108468254010939         -0.12000000000000012     5.407484485146655        185.32659703887796
8.92736062330294          -0.1200000000000001      5.435159906464276        185.82940517943626
8.094027784857502         -0.12000000000000013     0.9324498363560667       104.54023267259748
8.033782900604168         -0.12000000000000013     0.4229348473088158       122.51591179285245
7.953076923076925         -0.12000000000000012     0.6957848033924612       26.167343174681836
7.806902337952303         -0.1200000000000001      0.555071272511138        59.0968927121764
7.699328551412032         -0.12000000000000013     0.7295677071299528       27.34812222117065
7.828950417483238         -0.12000000000000012     0.9356851073644024       81.63899613832662
7.748154962503068         -0.12000000000000013     0.3498484027880879       155.0482182623696
7.644042083738135         -0.12000000000000012     0.5550901030904798       65.82001668769036
7.461077313845786         -0.1200000000000001      0.40772038937802935      140.76287635451084
7.305324469148122         -0.1200000000000001      0.13474520887432562      270.18026869297796
7.155872734092381         -0.12000000000000012     0.40993821460689517      138.89399382346963
7.300852774907303         -0.1200000000000001      0.5609944656479791       71.85851577043695
7.436263013265015         -0.12000000000000012     0.7001977360539735       32.63708429480211
7.562476194526639         -0.12000000000000013     0.9417771533985915       63.37856156756896
8.497692307692306         -0.11999999999999997     1.18                     280.98493852338464
8.225384615384613         -0.11999999999999997     1.1800000000000002       190.79291655919346
6.855026838572893         -0.12000000000000012     0.3982654915969001       139.3111829598831
7.000738539365183         -0.1200000000000001      0.5538659026751888       67.16394221664176
7.147495572995299         -0.12000000000000012     0.7100100437419246       34.335861656399516
7.273722328909505         -0.12000000000000012     0.9390117975101135       46.31455534280976
5.766222962429964         -0.12000000000000012     0.14353709764790218      265.0467589318266
5.610599736920963         -0.12000000000000015     -0.12000000000000015     221.9114939453932
5.921090831160233         -0.12000000000000013     -0.12000000000000013     201.2792000617815
6.076262021909492         -0.12000000000000013     0.14422945580669752      263.446564719356
6.995077105114368         -0.12000000000000013     0.9461022523054039       52.19375044345611
6.84958885873023          -0.12000000000000013     0.695435045913968        35.177207203970944
6.551313750725779         -0.12000000000000012     0.3748804407165203       138.30369276455983
6.656939513042453         -0.12000000000000012     0.563328576857266        64.7593075436639
6.235091447769905         -0.12000000000000012     0.4147191337994121       121.05949431243239
5.917700619589813         -0.12000000000000012     0.3986483034721058       121.03515720707112
5.606446930788531         -0.12000000000000013     0.40517472919608677      114.9935089742222
6.467194924112935         -0.12000000000000012     0.5767495711812625       52.21423119299813
6.574353998134211         -0.12000000000000013     0.7485199442644539       28.892185854861506
6.046291823833135         -0.12000000000000012     0.667815127848578        30.015463856959798
6.310761894554337         -0.1200000000000001      0.7149926255208368       28.304144918877686
0.10355210134025904       -0.12000000000000012     0.08347642086608344      8.09429575464793
-0.12000000000000012      -0.12000000000000012     -0.12000000000000012     8.129107721202537
0.2030518171358261        -0.12000000000000015     -0.12000000000000015     12.687740973837792
-0.12000000000000013      -0.12000000000000013     0.19792401196931522      15.232496135094584
8.755714285714284         -0.11999999999999997     2.305714285714286        20.443842707078073
8.752142857142854         -0.11999999999999994     2.5871428571428567       12.112268017419552
7.953076923076924         -0.11999999999999998     1.18                     142.0208649149032
7.680769230769233         -0.11999999999999997     1.1800000000000002       108.35049643969104
8.745                     -0.11999999999999997     3.150000000000001        14.604333838409445
8.748571428571429         -0.11999999999999995     2.868571428571429        12.951094917025308
8.741428571428571         -0.11999999999999998     3.431428571428572        16.66399162298151
8.737857142857141         -0.11999999999999997     3.7128571428571426       20.629750305384018
8.783864293405495         -0.12000000000000012     5.352814362942208        210.57662210743223
8.653219353861894         -0.12000000000000012     5.861915762978711        55.37122304162557
8.75367152707876          -0.1200000000000001      5.602616269936194        133.41772674551797
8.57567629435863          -0.1200000000000001      5.369049274034598        229.55582131943677
8.460403746020544         -0.12000000000000013     5.609946068763673        133.88436236141868
8.309312239526701         -0.12000000000000012     5.864729549403287        58.705913365922164
8.501599384276059         -0.12000000000000009     6.119999999999999        61.89812645514715
8.167361695201826         -0.1200000000000001      6.12                     57.26718451910889
8.31619907784001          -0.12000000000000013     5.370201046073955        199.12949866901917
8.175561863736384         -0.12000000000000013     5.611647697417643        124.11410236732895
7.969080070767459         -0.12000000000000013     5.861152114213228        62.898445320061
7.833124006127595         -0.1200000000000001      6.120000000000001        55.42500900386987
7.646976197600499         -0.12000000000000012     5.814123258034318        73.40655421497719
7.873808183631343         -0.12000000000000013     5.615732369933513        112.65240706569102
8.04264254601152          -0.12000000000000013     5.3752982948774575       169.6907661032041
8.734285714285713         -0.11999999999999997     3.9942857142857147       29.808876098725396
8.730714285714285         -0.11999999999999997     4.275714285714287        35.82547915753725
8.727142857142857         -0.11999999999999997     4.557142857142859        62.37723321189842
8.45153846153846          -0.11999999999999993     5.119999999999998        301.16835384385297
7.646684178943662         -0.12000000000000012     5.544707695323991        116.86655064920487
7.78614737090817          -0.12000000000000012     5.353705745990975        156.73140837803933
7.5098434114582275        -0.12000000000000013     5.351363079249075        148.1502422026297
8.183076923076925         -0.11999999999999998     5.12                     207.81659262470123
7.408461538461539         -0.11999999999999997     1.1800000000000002       98.56829031602108
7.136153846153848         -0.12                    1.18                     102.40681002702485
5.451308802822649         -0.1200000000000001      0.1466234604007881       261.2850550683726
5.300002739285706         -0.1200000000000001      -0.1200000000000001      205.47262648321131
5.126858255146518         -0.1200000000000001      0.1507687778945006       256.9328677535145
4.989128805297756         -0.1200000000000001      -0.1200000000000001      200.92624763076495
5.299390802876733         -0.12000000000000015     0.41336407362612304      110.18362131702565
6.716877349706498         -0.1200000000000001      0.9502997104998541       57.51163851831513
6.863846153846154         -0.12                    1.1800000000000002       90.59776411169322
6.591538461538462         -0.11999999999999997     1.1800000000000002       92.37820252305853
5.483558013318262         -0.12000000000000012     0.6489895678399815       33.69631316904387
5.769572444615439         -0.1200000000000001      0.6573220348997795       31.044266911139314
5.632468437722332         -0.1200000000000001      0.9155168718302018       109.88710182590678
5.9027647575493125        -0.12000000000000012     0.9263953239719583       93.69305831536725
6.451907257947733         -0.1200000000000001      0.9515169438179871       65.07042805890096
6.319230769230771         -0.12000000000000001     1.18                     102.95928391106543
6.166041620432198         -0.12000000000000012     0.9324422638192031       76.49259158030013
0.37195898091373514       -0.12000000000000013     0.1087989786311819       6.821635706563075
0.5273484825944336        -0.12000000000000012     -0.12000000000000012     20.95259918333766
0.16759250719013113       -0.12000000000000012     0.3679452553384324       10.010443905835844
-0.12000000000000012      -0.12000000000000012     0.51376031614078         24.54878028093042
0.15064216004918163       -0.12000000000000013     0.7082478830193314       29.620583636986535
-0.1200000000000001       -0.1200000000000001      0.8275226218402133       39.270545398904076
6.640589281706296         -0.1200000000000001      5.861035563621548        66.7651610260095
6.496173249830655         -0.12000000000000013     6.120000000000002        54.36299546596345
6.323831205633901         -0.12000000000000012     5.8223207187480135       70.4784415620328
7.416167006745984         -0.1200000000000001      5.614500659412075        105.10948653843991
7.24252841487503          -0.12000000000000013     5.3732957888956285       139.3914531856087
7.118082942143018         -0.12000000000000013     5.615853617071547        102.08335325335497
7.32280685587307          -0.1200000000000001      5.863747728349626        66.87956149633787
7.498886317053358         -0.1200000000000001      6.12                     56.672952687931456
6.978820484821218         -0.1200000000000001      5.864396544977039        69.48095075642124
7.1646486279791235        -0.12000000000000009     6.120000000000001        57.56909829038735
6.830410938904889         -0.12000000000000012     6.119999999999999        56.348938828220675
7.914615384615382         -0.11999999999999994     5.119999999999999        162.66426943051115
7.646153846153844         -0.11999999999999994     5.119999999999999        143.5649002688122
7.377692307692306         -0.11999999999999997     5.119999999999999        136.59822461008483
6.830421042203664         -0.12000000000000013     5.618250025382139        100.91824994333494
7.109230769230768         -0.11999999999999997     5.12                     131.10365260538464
6.975738576580665         -0.12000000000000013     5.373555749813599        134.5430779896875
0.6828367757618776        -0.1200000000000001      0.11821297597065737      24.58016747795587
0.852894793276046         -0.12000000000000013     -0.12000000000000013     36.75901175386833
0.1268949931025192        -0.12000000000000012     0.9836161247072274       52.189025694424636
-0.12000000000000012      -0.12000000000000012     1.1392245483684753       50.432117068498805
4.181363709537756         -0.1200000000000001      0.12826889432950084      228.81085109132144
4.0548007643389035        -0.12000000000000012     -0.12000000000000012     161.10879297561124
4.366530428966937         -0.12000000000000009     -0.12000000000000009     180.76357650356877
4.497778270778876         -0.12000000000000012     0.14107965163251845      249.93263469695466
4.677971454652875         -0.12000000000000008     -0.12000000000000008     196.37750722230967
4.824435938202288         -0.12000000000000013     0.16040486142200083      248.19886230418615
4.987987078856163         -0.12000000000000012     0.4647164229470727       77.90199214631025
4.660672375234269         -0.12000000000000012     0.4254940929404565       97.10009550624603
4.304232204518722         -0.12000000000000013     0.4183379988762969       97.76508116973443
5.2082606255737           -0.12000000000000012     0.6655080457114435       51.507663100509724
5.366542255021762         -0.12000000000000012     0.9175061361152582       116.64314201265779
4.98824398669207          -0.1200000000000001      0.7415696227773656       73.75631385773268
5.124439628802942         -0.12000000000000012     0.9293571487796086       109.21381886853696
5.23                      -0.11999999999999998     1.18                     199.91121718724588
4.8616257219212144        -0.12000000000000013     0.9303228163016857       151.09234534010068
4.997188741783267         -0.12000000000000013     1.1083523002504996       172.3684572428676
0.10929110411345369       -0.12000000000000012     5.6348862550131855       99.8804662034759
-0.12000000000000013      -0.12000000000000013     5.801461673488231        68.2455993602252
-0.12000000000000012      -0.12000000000000012     5.483865636897814        91.64745484917616
3.2469234811956644        -0.12000000000000012     0.11568138141283628      202.54242957220228
3.111583068279553         -0.1200000000000001      -0.1200000000000001      136.5331164537123
3.4276121304078804        -0.1200000000000001      -0.1200000000000001      146.4065200596956
3.576327053547894         -0.12000000000000013     0.11144791347748602      217.57757561299755
3.7420152406170035        -0.12000000000000009     -0.12000000000000009     153.342067893966
3.8761503042275383        -0.12000000000000012     0.10139341743949778      232.9522788366255
3.705392208008675         -0.12000000000000013     0.32023824471662254      117.99979050496584
3.4132498417917985        -0.12000000000000012     0.3731431275029504       103.20947920775005
6.046923076923078         -0.12                    1.1799999999999997       131.36267273092304
5.774615384615385         -0.11999999999999997     1.18                     172.52221058865686
5.502307692307692         -0.11999999999999994     1.1800000000000002       240.17683809701828
0.511733857885431         -0.12000000000000012     0.3758741974269716       22.910511237997415
0.4329743475537238        -0.12000000000000012     0.8649849260054313       34.298291431618466
0.38071284365344255       -0.12000000000000012     0.5956544991828758       26.21662317351026
0.09155287314669125       -0.1200000000000001      1.2916327748121323       77.6259675163219
-0.1200000000000001       -0.1200000000000001      1.449264042001913        61.123868962015955
0.08424957212460579       -0.1200000000000001      5.898822514083715        67.89031190136491
-0.12000000000000005      -0.12000000000000005     6.120000000000001        66.12439137078384
0.2038709053957503        -0.12000000000000016     6.120000000000004        86.56270460012865
6.5492777425344615        -0.12000000000000012     5.624532220982231        101.48468828597306
6.33851204546943          -0.12000000000000012     5.56190620442671         110.48950781912868
6.169031604048244         -0.12000000000000012     5.625710879192791        105.15229591189352
6.702496534719648         -0.12000000000000013     5.377140535940871        136.34462798580446
6.16467232450582          -0.12000000000000012     5.386134204135801        151.69824007384835
6.456427763437528         -0.12000000000000013     5.364945164928014        142.10715408405582
6.161935560756414         -0.12000000000000012     6.119999999999999        51.81133256180738
5.996076980376037         -0.12000000000000015     5.83118309390289         66.69343834929047
5.827697871682178         -0.1200000000000001      6.120000000000001        51.67052961769151
5.994302837577858         -0.12000000000000013     5.558018815600144        119.79360584212577
5.66185267753817          -0.1200000000000001      5.861368030583581        56.424147195241225
5.768425216520259         -0.1200000000000001      5.618573011744359        117.02301178864137
5.493460182607938         -0.12000000000000009     6.119999999999999        55.84226230282062
6.303846153846156         -0.11999999999999998     5.120000000000001        135.50031085560036
6.572307692307692         -0.11999999999999997     5.120000000000001        133.22375869234446
6.840769230769229         -0.11999999999999994     5.12                     134.62283412284555
0.09746185708465464       -0.1200000000000001      3.1270469121772786       164.80656610809822
-0.12000000000000012      -0.12000000000000012     3.2958066894684768       115.0108517234181
-0.12000000000000015      -0.12000000000000015     2.987756064838996        116.59984712107085
0.1032207560583564        -0.12000000000000013     2.5106852254530323       150.13002136670886
-0.12000000000000013      -0.12000000000000013     2.6804760142063877       104.35913171196701
-0.12000000000000009      -0.12000000000000009     2.373825106315561        95.99062160996557
0.09705355164475116       -0.1200000000000001      2.82279596302072         160.45135843914045
1.0291322669903005        -0.12000000000000015     0.15902929254166343      48.57342191665335
1.179691782156723         -0.12000000000000013     -0.12000000000000013     52.95547360533346
0.875794927770709         -0.12000000000000012     0.4001174181524042       35.19614555890113
1.3504733287604154        -0.1200000000000001      0.1420716316122987       75.1149255828063
1.5060764989405027        -0.12000000000000016     -0.12000000000000016     67.07470407509477
2.943540907796235         -0.12000000000000012     0.10169197477360886      185.2881787830337
2.793919645537668         -0.1200000000000001      -0.1200000000000001      136.71771748691205
2.644278337877788         -0.12000000000000013     0.12758850241712905      168.51302158146402
2.4745928492750653        -0.12000000000000009     -0.12000000000000009     119.96707074662243
2.8012225233100736        -0.12000000000000012     0.3290671438476078       94.87141762347956
3.121629207544104         -0.12000000000000012     0.32640573969388187      99.05405398365026
2.325336964923137         -0.12000000000000012     0.14957892924037042      145.8726460694213
2.1535173576491977        -0.1200000000000001      -0.1200000000000001      106.11848635096736
1.6781332349197309        -0.12000000000000012     0.14454696029910769      96.56855301578759
1.8306817903393902        -0.12000000000000013     -0.12000000000000013     82.89516984247207
2.003199463326228         -0.12000000000000012     0.13985402551039522      120.41951959514341
2.516775338850106         -0.12000000000000012     0.4128155990427722       78.50172510846592
2.191886889390892         -0.1200000000000001      0.4039057033109438       72.19970615206252
0.10539992370309043       -0.12000000000000012     1.6024785601542098       100.03323122873117
-0.12000000000000013      -0.12000000000000013     1.758369276711433        72.22770122289069
0.10265691057706555       -0.12000000000000012     1.9065011928626463       114.8334618057412
-0.1200000000000001       -0.1200000000000001      2.066555387144131        84.95543280203998
0.10050751385527255       -0.12000000000000012     2.210052639965197        135.8979501479579
0.3182848644084545        -0.12000000000000012     1.1482484162529372       44.20591543618923
0.5570543166519717        -0.12000000000000012     1.0980310648632825       40.04547030547757
0.31753270483361773       -0.12000000000000013     1.452266916425666        55.99977797467764
0.32311446476726974       -0.12000000000000012     1.7514378893437352       66.6559543032386
0.5308626278147008        -0.12000000000000012     1.3269881509609576       42.609483147236126
0.5495012591387616        -0.1200000000000001      1.6050682297954415       43.63238998342638
0.6784289114068289        -0.12000000000000012     0.6676846185322312       36.74003636522516
0.9749565868362353        -0.1200000000000001      0.6618691387321526       41.99580255679236
0.8822184997711837        -0.12000000000000012     0.8531286275515275       43.34950103781371
0.7481113538629731        -0.1200000000000001      1.1887678331789169       42.15405722694954
0.699880021158501         -0.12000000000000013     0.9496032934621919       41.39950416742763
0.9249725947070168        -0.12000000000000012     1.0663522193628772       44.538531144451035
1.0973425543655855        -0.12000000000000013     0.8887241098635182       46.54212174254693
1.851006924160162         -0.12000000000000013     0.4126055126172766       60.62197647528313
1.5345528013245446        -0.12000000000000012     0.4169152775246559       52.438925858255395
4.0246093800280445        -0.12000000000000013     0.3337979531665196       114.33520555988552
4.0643130714571685        -0.1200000000000001      0.5469828839612082       44.80359446418122
4.22552818429596          -0.12000000000000013     0.7000290758109802       36.799477852231384
3.9748901731710897        -0.12000000000000013     0.7327809422820977       26.366440859862067
4.753275167428077         -0.12000000000000012     0.6696361610039271       45.33168308218065
4.48103439306237          -0.12000000000000012     0.6719670996333313       44.634450821039216
4.616933770472184         -0.12000000000000013     0.9328918326130011       158.0608407726867
4.9989194666171946        -0.12000000000000013     1.3336534125503863       132.02053880436813
5.23                      -0.11999999999999997     1.4614285714285713       56.0940078264527
4.77                      -0.11999999999999998     1.18                     292.46539042489826
0.972783900106684         -0.12000000000000012     1.3334217308692693       40.72590044958991
0.10284824961247872       -0.12000000000000012     4.70363825996936         160.81464738278987
-0.12000000000000006      -0.12000000000000006     4.851709265390372        108.7438874201443
-0.12000000000000009      -0.12000000000000009     4.537723107550438        112.0423940413548
0.11323710860335928       -0.12000000000000012     5.322262822777874        130.0354220494122
-0.12000000000000012      -0.12000000000000012     5.167209102776774        108.94809930801989
0.1090130176849544        -0.12000000000000012     5.008482894189903        151.50671289118978
0.3636248369162759        -0.1200000000000001      5.835760623527448        36.07283250701368
0.34454676240596255       -0.12000000000000012     5.4853824914791875       45.385433144734414
0.5258576480686799        -0.12000000000000013     6.120000000000001        45.363492290989484
0.5856833474853745        -0.12000000000000009     5.609416731600736        42.64882777806645
5.299930317143243         -0.1200000000000001      5.864988597099211        53.40019784215516
5.159222493533703         -0.1200000000000001      6.120000000000001        57.99802279793955
2.982283082688892         -0.12000000000000012     0.5325569980358806       59.92216607493892
3.845324334509514         -0.12000000000000013     0.5320653440206442       57.05579984129729
3.620493481538386         -0.12000000000000012     0.5341626725002034       55.19708690503992
3.406377778856252         -0.12000000000000012     0.6922479299182028       25.191141284858464
3.194449769080306         -0.12000000000000012     0.5361003516953713       62.04105420643202
0.11730171971744685       -0.1200000000000001      4.385725092078741        162.69552598184495
-0.12000000000000013      -0.12000000000000013     4.225244556064012        110.63301785688004
0.11482489570228906       -0.12000000000000013     3.4538178049565684       168.48025720173067
-0.12000000000000009      -0.12000000000000009     3.604629820482633        115.79311525621968
0.3751444839381608        -0.12000000000000013     3.2935560646590822       84.97615090797841
0.11103657154034727       -0.12000000000000013     4.072828968369965        161.2472306655941
-0.12000000000000012      -0.12000000000000012     3.9142663721504656       113.28769680515596
0.09997245546199436       -0.1200000000000001      3.7618319298885656       169.5940902848112
0.3258323731379791        -0.12000000000000013     3.6224535638932016       97.7332558773487
0.3466477614761685        -0.12000000000000012     3.924674046502764        90.7970946964906
0.3429633726408795        -0.12000000000000012     4.237423928236503        87.41267772811413
0.3485010084723644        -0.12000000000000012     4.54467985550351         77.0514327132745
5.8782585057532195        -0.12000000000000012     5.358412564212275        174.23674512473977
5.631441088990771         -0.12000000000000015     5.371651379627245        198.90054626176095
5.47824808599845          -0.1200000000000001      5.619041640519093        123.58132865711354
5.360795298188791         -0.12000000000000012     5.400869339223926        208.6219951029608
6.035384615384615         -0.11999999999999997     5.119999999999999        154.33271511192024
5.766923076923078         -0.11999999999999998     5.120000000000002        203.95331411934737
5.498461538461539         -0.11999999999999997     5.120000000000002        311.85311656237803
5.205029183789811         -0.1200000000000001      5.646025498933324        116.2071938461937
4.99746434593343          -0.12000000000000012     1.6057266171590898       80.20929295164024
5.23                      -0.11999999999999998     1.7428571428571429       39.78744249191336
0.3209134180046487        -0.12000000000000013     2.047114138087695        78.00834661557246
0.3168137365401986        -0.12000000000000012     2.3461864554412393       86.61809274094259
0.311733753889359         -0.12000000000000012     2.9587609210227086       98.47294008445465
0.5681350683904983        -0.12000000000000012     3.055487841384698        49.56430301753051
0.33626292229123256       -0.12000000000000012     2.6549547599065737       89.02380859470998
0.5538668971230158        -0.12000000000000013     2.478192846798511        51.59657949859983
0.5509998426885896        -0.12000000000000013     2.769640918030939        48.40585637629138
1.2134036962688781        -0.12000000000000012     0.45667621794348856      42.62518887721386
1.4345087537693642        -0.12000000000000012     0.6604224839047771       42.860545996577294
1.2103906863894933        -0.12000000000000015     0.7283063549357375       44.437915810349104
2.7584054527401594        -0.12000000000000012     0.5433158598155506       56.32806237886384
1.7283195478779356        -0.12000000000000012     0.6571432191473261       39.54481758553194
2.0357117869266212        -0.12000000000000012     0.6700068900698227       36.5417235372967
2.5898753985129623        -0.12000000000000013     0.7006495207027531       31.252293871879385
2.3218336004370355        -0.12000000000000012     0.6606768718707877       35.290363990977745
0.7630806949865625        -0.12000000000000012     1.4650072023341603       37.96491781536252
0.7678654581861013        -0.12000000000000013     1.739263252357848        32.87819549218764
0.9865169577260057        -0.1200000000000001      1.6021428571428573       27.763095888312552
0.545091758964444         -0.12000000000000012     2.182058444375568        49.26331258717593
0.5457131197467866        -0.12000000000000012     1.8918700406397073       46.26644605331393
0.768231087326001         -0.1200000000000001      2.0246358420327724       29.822234752838074
1.23                      -0.11999999999999998     1.18                     60.32800945992089
1.3558297823298215        -0.12000000000000012     0.935643281100211        42.874178015684485
1.6091583042941011        -0.12000000000000013     0.9086343737019056       32.14120587020792
3.1320928923869684        -0.12000000000000012     0.735385807015561        24.774077754032607
3.6803744708479416        -0.12000000000000012     0.7296814041043566       28.829431941352457
3.819608079929019         -0.12000000000000012     0.9593267843997682       65.31030977756134
3.541908037584103         -0.12000000000000012     0.9392653118411247       45.49972944661753
3.2694760347582523        -0.12000000000000012     0.939733278064924        34.3673979108104
4.362144948633947         -0.12000000000000012     0.9353655192584942       129.29709582992584
4.098404260866035         -0.12000000000000012     0.9380285830257629       92.5222717862357
4.995553436783801         -0.12000000000000009     1.8827264542490594       50.61617181517377
5.23                      -0.11999999999999997     2.024285714285714        26.760421116354575
4.993630292984757         -0.1200000000000001      2.164553051360122        31.58853569562901
5.230000000000001         -0.12                    2.305714285714286        16.73903127525295
1.900135665319175         -0.1200000000000001      0.9120430325877303       30.21121618820895
2.181058038278704         -0.12000000000000013     0.9242187148147784       29.169001994881185
2.441912490660271         -0.12000000000000013     0.9335238885862904       27.347989695942704
4.225384615384615         -0.11999999999999995     1.18                     171.76741692245648
4.497692307692305         -0.11999999999999998     1.18                     282.156717869058
4.76642857142857          -0.11999999999999997     1.4614285714285713       113.08883718545228
0.7799557897232695        -0.1200000000000001      2.314485729336764        26.651859268287836
0.7787971082258944        -0.12000000000000013     2.5990189490050875       25.433620396268783
1.2299999999999995        -0.11999999999999997     1.4614285714285713       26.28939211040253
1.5023076923076921        -0.11999999999999994     1.1800000000000002       22.586212267434366
0.9865169577260039        -0.12000000000000012     1.8835714285714278       23.842074185027887
1.7746153846153845        -0.11999999999999997     1.1800000000000002       38.036085007555336
0.6413192817916382        -0.12000000000000015     3.2864912839250207       42.020879461224744
0.5767410843112883        -0.12000000000000015     3.523862291549269        47.403331074809785
0.8068196151985635        -0.12000000000000013     3.160316446765451        17.13374109136026
0.3482259666851144        -0.12000000000000015     5.170037884404119        53.83242310625294
0.3282944316331148        -0.1200000000000001      4.861613873433562        71.88897415258283
0.570653029322868         -0.12000000000000013     3.8035971658252024       44.881134743041
0.5778878436743236        -0.1200000000000001      4.1028080548210895       37.482186330243174
0.570272248634395         -0.12000000000000015     4.401497209981522        31.032673799718214
0.5849928251654283        -0.1200000000000001      4.7045723889348          21.11550541596179
0.5579191960580486        -0.12000000000000013     5.010658141037259        22.118069354059262
0.7075017213635507        -0.12000000000000013     5.845502690288674        44.18348948581326
0.6400544646688784        -0.12000000000000012     5.335592887556458        36.92589839318305
0.8459711893898837        -0.12000000000000013     6.120000000000002        31.188070676394748
1.0112029993588667        -0.12000000000000013     5.8495732218509655       43.138195869321514
1.1662350857816581        -0.12000000000000013     6.120000000000002        31.85329675236305
0.8663730757537133        -0.12000000000000012     5.557725337871066        62.88144313579318
0.8837690361452695        -0.12000000000000012     5.307668456643067        70.66987208309743
4.982330086515172         -0.12000000000000013     5.836406257883936        59.291105187518426
4.824984804459464         -0.1200000000000001      6.12                     58.78000561869472
4.995390911195735         -0.12000000000000012     5.58387042912423         118.29705899708142
4.649404556619905         -0.1200000000000001      5.863646495714457        56.324299639352056
4.490747115385227         -0.12000000000000012     6.120000000000001        57.9449209015086
2.842687718818113         -0.12000000000000012     0.7331677376687571       27.22786435930102
2.7205571445043026        -0.12000000000000012     0.9379178056830495       25.05517662575673
2.9954235992058673        -0.12000000000000013     0.9562071561850319       25.31182150456709
1.005119270871321         -0.12000000000000012     2.163108296578109        19.97698109457012
5.113414236049328         -0.12000000000000013     5.404594163752979        189.63218693992079
5.23                      -0.11999999999999998     5.12                     297.0082348469035
4.9180962898530876        -0.12000000000000012     5.4362715783690385       162.6254100943162
4.762857142857142         -0.12                    1.742857142857143        58.41658946381082
4.759285714285713         -0.11999999999999995     2.0242857142857145       46.24320076246689
4.992693194011891         -0.12000000000000012     2.4454332045547322       22.58371509402592
5.23                      -0.11999999999999998     2.587142857142857        10.866335874114418
4.990063800182736         -0.12000000000000012     2.7266469021307826       18.171354525292344
5.23                      -0.11999999999999997     2.8685714285714283       9.885430259313027
4.7557142857142845        -0.11999999999999998     2.305714285714286        31.06559619884602
0.7764690207380369        -0.12000000000000013     2.8836557657269877       25.391891295557752
1.23                      -0.11999999999999998     1.7428571428571429       27.376890399687642
3.9530769230769214        -0.11999999999999994     1.1799999999999997       116.46338207827783
3.680769230769229         -0.11999999999999998     1.1800000000000002       80.79221431790417
3.4084615384615375        -0.12000000000000001     1.1800000000000004       59.90373494450224
3.1361538461538454        -0.12000000000000001     1.1800000000000004       56.03227680278095
2.046923076923077         -0.12000000000000001     1.18                     41.07137335528967
2.319230769230769         -0.11999999999999997     1.1800000000000002       40.581395439024966
2.8638461538461533        -0.11999999999999998     1.1800000000000002       46.10941195865848
2.591538461538461         -0.11999999999999998     1.1799999999999997       41.09503725400282
1.0065928059866769        -0.12000000000000013     2.4434662180547835       15.387265498750324
0.9980340161380821        -0.12000000000000012     2.7242965397592105       11.166360142534671
1.23                      -0.11999999999999997     2.024285714285714        26.36252020156373
0.8055775294981957        -0.12000000000000013     3.3971334442226624       15.109943356216567
0.7909596160686541        -0.12000000000000012     3.690816656092613        15.091926340341379
1.0125292989581298        -0.12000000000000012     3.015179595450057        9.828737312015674
1.0201904042698555        -0.1200000000000001      3.2879439128989034       13.130279002785736
0.8000980186981873        -0.12000000000000013     3.9703393086452508       16.28832742039602
0.7958175730536048        -0.12000000000000012     4.2600770687683545       22.48663462420716
0.8034327354648825        -0.12000000000000013     4.549718294853931        35.131663652972314
0.7978317512127826        -0.12000000000000012     4.839724490875574        48.21506397729312
0.8108882245188709        -0.12000000000000012     5.114356155127449        54.05374841521797
1.330927737956887         -0.12000000000000013     5.844896429512933        35.48347519400723
1.4904333353486767        -0.12000000000000016     6.120000000000002        34.52363106709647
1.1707736505462871        -0.12000000000000012     5.600835561742276        71.3784976278745
0.99191432005598          -0.12000000000000012     5.171471780333506        102.19562458777273
1.086196466727278         -0.12000000000000015     5.364645045047589        96.45436331614046
4.311018005936494         -0.12000000000000013     5.864646390065081        55.84841939143624
4.1565094263109925        -0.12000000000000009     6.12                     55.21461213697251
4.738308059944503         -0.12000000000000009     5.608342291452625        113.69631980881641
4.452536146124449         -0.1200000000000001      5.619287079821424        104.83403190883705
1.23                      -0.11999999999999997     2.3057142857142856       22.690532759224237
4.9492372207453394        -0.12000000000000013     5.232579305715045        194.73606989113196
4.962431405806189         -0.12000000000000012     4.975418645183368        134.86832202756813
5.23                      -0.11999999999999997     4.838571428571429        101.95418462766095
4.774724795005762         -0.12000000000000013     5.355264011452432        170.49718167091137
4.968657471204591         -0.1200000000000001      4.695033490485225        72.28072582818662
5.230000000000001         -0.11999999999999998     4.557142857142859        64.05741160908794
4.973372663598124         -0.12000000000000013     4.415183086983327        47.92551117189939
5.230000000000001         -0.11999999999999997     4.275714285714285        44.42827464209734
4.976595480331921         -0.12000000000000012     4.134344576717806        32.94068483969419
5.230000000000002         -0.11999999999999997     3.9942857142857147       31.298168950356843
3.9675154886537536        -0.1200000000000001      5.862059621336723        54.23919882010687
3.8222717372367585        -0.12000000000000009     6.12                     51.49365591135261
4.980365864729082         -0.1200000000000001      3.8525959750547445       23.0354953523327
5.230000000000001         -0.11999999999999998     3.7128571428571444       22.473733405010908
4.986516957726006         -0.1200000000000001      3.5721428571428584       18.169249983751403
5.23                      -0.11999999999999997     3.4314285714285715       15.473779009952283
4.986516957726007         -0.1200000000000001      3.2907142857142846       16.29756218456428
5.230000000000001         -0.11999999999999997     3.15                     11.895042827629533
4.987530869267468         -0.12000000000000012     3.007503215963754        16.121845527890624
4.752142857142855         -0.11999999999999997     2.587142857142857        21.94167522432242
4.748571428571426         -0.11999999999999995     2.8685714285714283       14.548923517936027
1.23                      -0.11999999999999997     2.5871428571428576       18.835538411878115
1.23                      -0.11999999999999997     2.8685714285714283       18.75639681508268
1.019423628602739         -0.12000000000000012     3.5639439198628997       21.430191196100665
1.0126927701525827        -0.12000000000000012     3.8462799472745828       30.93042064927411
1.23                      -0.11999999999999997     3.15                     21.824480696987095
1.23                      -0.11999999999999997     3.4314285714285715       31.541095290692173
1.0160139617478259        -0.12000000000000012     4.126381063610665        44.155875070267875
1.0170249087765162        -0.12000000000000012     4.411474784970483        62.19918643925311
1.018451901694914         -0.12000000000000013     4.695304455674634        86.89423251896066
1.0028126250173786        -0.12000000000000012     4.9643134613889845       113.3682512640318
1.6576606950766424        -0.12000000000000013     5.859383272190221        30.595462730940863
1.818701078148024         -0.12000000000000015     6.120000000000002        35.305695457242685
1.477719390043715         -0.1200000000000001      5.606108126281762        73.54991546605855
1.3486024753031263        -0.12000000000000013     5.373675884716495        123.02062176208356
1.23                      -0.11999999999999998     5.12                     219.4872353664624
4.170050582349395         -0.1200000000000001      5.6137686099535715       96.20307042299434
4.575414841754206         -0.1200000000000001      5.365463625420523        167.97901512074873
4.3129895995636645        -0.1200000000000001      5.3680203586926          149.80062678068296
1.9803804253996207        -0.12000000000000012     5.860070042080062        34.38812006962042
2.151083291865596         -0.12000000000000012     6.120000000000001        38.85841518781594
3.6507113035402567        -0.12000000000000012     5.817081603706369        59.140926088292154
3.4880340481625245        -0.12000000000000008     6.119999999999999        47.93056067965347
4.734285714285714         -0.11999999999999997     3.9942857142857147       19.729381446558676
4.723571428571429         -0.11999999999999998     4.83857142857143         60.02459083582816
4.72                      -0.11999999999999998     5.12                     203.21376566010812
4.730714285714286         -0.11999999999999998     4.275714285714286        31.645302982855174
4.727142857142858         -0.11999999999999997     4.557142857142859        45.08138536158915
3.8726095709245656        -0.12000000000000013     5.618271683155642        86.24366653601369
3.6498064647675172        -0.1200000000000001      5.545937718443912        88.64482192445227
3.324957857500553         -0.12000000000000013     5.859977330938586        51.05882485710074
3.1537963590882923        -0.12000000000000009     6.12                     46.453337188202966
2.9784169884097103        -0.12000000000000012     5.86261101723112         47.082190934395534
2.819558670014061         -0.12000000000000012     6.120000000000002        44.79168881036782
2.630295622407286         -0.12000000000000012     5.862824702363612        43.14119276270241
2.4853209809398282        -0.1200000000000001      6.120000000000001        42.50048708593527
2.3070305583690676        -0.12000000000000012     5.820920826915772        43.13629538467602
4.737857142857142         -0.11999999999999997     3.7128571428571426       11.86955088462887
4.741428571428571         -0.11999999999999997     3.4314285714285715       10.592616679220862
4.744999999999999         -0.11999999999999997     3.1500000000000004       12.135857324424677
1.2300000000000002        -0.11999999999999998     3.7128571428571444       42.36178286690944
1.2300000000000002        -0.11999999999999997     3.9942857142857147       56.06494426360256
1.23                      -0.11999999999999997     4.275714285714285        73.09004886617713
1.2300000000000002        -0.12                    4.557142857142858        100.9389528628444
1.2300000000000004        -0.11999999999999997     4.838571428571429        153.24098121688368
1.7727727896560297        -0.12000000000000013     5.620567064230477        66.87987810352215
1.6289776231436266        -0.1200000000000001      5.371435172346383        119.91636320616796
1.4984615384615383        -0.11999999999999995     5.12                     196.9332338605559
4.0453839512989305        -0.12000000000000012     5.378208461425718        132.21110900317402
4.451538461538462         -0.11999999999999995     5.119999999999999        216.7827324776725
4.183076923076923         -0.11999999999999997     5.12                     159.0775358046633
2.0704899633075904        -0.12000000000000012     5.616624937485989        63.565851284481276
3.414851573096946         -0.12000000000000015     5.616622180936093        78.61344408239914
3.5128330049887007        -0.12000000000000013     5.351507026737701        110.99844270986478
3.7905140703154743        -0.12000000000000013     5.355426955583982        122.05189507698385
2.3093316855843544        -0.1200000000000001      5.546632409538911        68.12038530634575
3.117827069847131         -0.12000000000000013     5.615709339774647        72.5316164186491
2.8310194344791846        -0.12000000000000012     5.615074047815414        68.41792765938976
2.535203876026941         -0.1200000000000001      5.620170118323875        64.5174685239643
1.90028191193295          -0.12000000000000013     5.37201500170918         102.8310907227408
1.7669230769230766        -0.11999999999999997     5.12                     129.19909790615864
3.9146153846153853        -0.12                    5.120000000000003        123.43500119932538
2.1730827627882316        -0.1200000000000001      5.352124382172656        92.80003665827269
3.2435113697528806        -0.12000000000000012     5.374860329923241        102.00472977124379
3.377692307692307         -0.11999999999999997     5.119999999999999        100.98295340270705
3.6461538461538465        -0.11999999999999997     5.12                     108.77350986154549
2.450281419493376         -0.12000000000000013     5.35762471016952         88.55803479453976
2.971587979506058         -0.12000000000000012     5.372227458867364        94.7172394402923
2.7032132084313893        -0.12000000000000013     5.377656088169829        88.97219359010676
2.035384615384615         -0.11999999999999998     5.12                     92.74465894462162
2.3038461538461537        -0.11999999999999997     5.119999999999999        79.22802864793336
3.1092307692307686        -0.11999999999999995     5.119999999999999        102.44957226639524
2.5723076923076933        -0.11999999999999998     5.120000000000001        85.47064574240534
2.8407692307692303        -0.11999999999999997     5.119999999999998        91.2861162626644
13.918142466604339        5.50246493896263         -0.12000000000000012     7.369211864330315
14.120000000000001        5.72                     -0.12000000000000012     4.60643139292028
14.120000000000005        5.40594330565496         -0.12000000000000013     6.335922490013343
13.796850567698348        5.719999999999999        -0.12000000000000012     18.109426993804046
13.891931721250343        5.243322014471925        -0.12000000000000013     21.3465965274727
14.120000000000005        5.093757434261714        -0.12000000000000012     15.544767838485877
13.824482375553266        0.36885048624918293      -0.12000000000000012     46.03276419483135
14.120000000000003        0.5062425657382814       -0.12000000000000015     41.30262533963659
14.120000000000003        0.1940566943450347       -0.12000000000000013     19.145153046866373
13.607925060932493        0.10526388402062165      -0.12000000000000012     37.6012020405875
13.796948182864103        -0.12000000000000012     -0.12000000000000012     14.549324646360796
13.472651517405458        -0.12000000000000012     -0.12000000000000012     30.192325843741333
13.877833994399932        0.0843978698099265       -0.12000000000000012     17.834006805392836
14.120000000000001        -0.12000000000000012     -0.12000000000000012     8.084789821388949
13.306506814872776        0.13245833521232658      -0.12000000000000012     65.96535336925291
13.1471052067239          -0.12000000000000012     -0.12000000000000012     58.28040882625746
13.834336540990959        0.6894469658177665       -0.12000000000000015     79.11993879565989
14.120000000000003        0.816568758595904        -0.12000000000000013     65.96435431764814
13.850164527815092        0.9745057360144495       -0.1200000000000001      111.74619341948836
14.120000000000003        1.125046350947317        -0.12000000000000013     100.61915830638436
13.885552224038944        4.944126900731745        -0.12000000000000012     47.450810278628666
14.120000000000003        4.783431241404091        -0.1200000000000001      41.30464417515722
13.630999637190763        5.43423642659387         -0.1200000000000001      32.996576994875106
13.472554261108353        5.72                     -0.12000000000000013     39.994858616687715
13.297963971488768        5.447725724921698        -0.12000000000000013     71.3125244346914
13.14710700991304         5.72                     -0.12000000000000012     74.45291979685015
13.663650081812987        5.1122063734918575       -0.12000000000000013     50.79781953768039
13.433684402261857        5.216629053366718        -0.12000000000000013     59.80234332350214
13.61088136104483         4.8051135823030595       -0.12000000000000012     73.6291634497947
12.65788251132962         5.460454218852623        -0.1200000000000001      160.26865004479325
12.494398758081823        5.719999999999999        -0.12000000000000009     123.91995721456453
12.820508388619102        5.719999999999997        -0.12000000000000009     100.97220542020024
12.98396983802559         5.445782361073446        -0.12000000000000013     113.86945396722793
13.852037774332317        1.2782309300655061       -0.1200000000000001      144.34071637241013
14.120000000000001        1.431720679361692        -0.12000000000000012     118.28919826623125
13.590233297030972        1.1279212916199277       -0.12000000000000013     95.42729172401006
13.482008255838394        0.3775543239101071       -0.12000000000000012     67.84072248019308
13.585392659582737        0.8376718276972736       -0.12000000000000013     85.82179298902838
13.614339159853818        0.598819946586143        -0.12000000000000012     73.40302155314602
13.303846098362593        0.6716920759942436       -0.12000000000000012     91.71130806740162
12.980720749819358        0.15053091796424714      -0.12000000000000015     95.07177688006989
12.82030870065189         -0.1200000000000001      -0.1200000000000001      78.88362672196732
13.149680171412417        0.4147450919340903       -0.12000000000000012     86.372135001611
12.824076161723177        0.4065233224666339       -0.12000000000000012     95.9093223741242
13.330654019261473        0.9865952055685865       -0.12000000000000015     96.89427347879472
13.322790229894473        1.2859297746962248       -0.12000000000000013     95.99827176463475
13.855033762719104        1.5858137367631184       -0.12000000000000012     175.39979905489244
14.12                     1.7373118298497903       -0.1200000000000001      135.46134767375545
13.862866508682309        1.891009416486398        -0.12000000000000012     200.16704470376342
14.12                     2.0420271311432825       -0.12000000000000008     148.11238698727323
13.8554139680058          2.193948112320266        -0.12000000000000013     216.72686990253203
14.12                     2.3458690934972464       -0.12000000000000006     157.1536313697062
13.860783837803423        4.016217985954443        -0.12000000000000013     152.23051089211418
14.120000000000003        4.168279320638253        -0.12000000000000009     97.37035468519953
14.120000000000005        3.8626881701501334       -0.12000000000000009     120.02011932827223
13.858276017160517        4.630632985086314        -0.12000000000000013     84.28142483066081
14.120000000000001        4.474953649052678        -0.12000000000000013     76.52625721670505
13.863501369203092        4.32065336603509         -0.1200000000000001      118.40310293522725
13.593816278808577        4.47986192142372         -0.1200000000000001      85.89391306238214
13.398891115101012        4.9599012036904195       -0.1200000000000001      78.65798780478752
13.15772529147744         5.151393202969634        -0.12000000000000012     81.79464492456648
13.175973714971207        4.879230521251603        -0.12000000000000013     88.73451334381657
12.337110878759638        5.4594020339467635       -0.12000000000000012     197.51271979663454
12.170128295197225        5.719999999999999        -0.12000000000000013     152.6424815480557
13.33468371244282         4.658998012031138        -0.1200000000000001      91.13106014638069
13.606366655040267        4.166345282262714        -0.1200000000000001      96.65332936436732
13.342792842808883        4.336273968999248        -0.12000000000000012     94.4075799309594
13.3474519789184          4.018511999267325        -0.12000000000000013     91.17723695776245
12.015270823506757        5.4557266773445745       -0.1200000000000001      239.41134831762918
11.84768662757108         5.72                     -0.1200000000000001      190.6100060983608
11.688112064347841        5.450090142476914        -0.12000000000000013     277.7781574364119
11.527063441306552        5.720000000000001        -0.12000000000000012     212.47970523904482
11.043133253800987        5.459301687599314        -0.1200000000000001      335.4042989563535
10.891097877824244        5.720000000000001        -0.12000000000000012     244.7795731072424
11.208239076369152        5.720000000000001        -0.12000000000000012     250.92283928889515
11.362177644207279        5.4565822767503          -0.1200000000000001      309.2337864178148
12.817831579452568        5.19127670546467         -0.12000000000000012     97.28306036680715
12.491898114764053        5.197775991976453        -0.12000000000000013     119.36853491396988
13.863771778497533        2.495938188164357        -0.12000000000000013     227.00493510940342
14.120000000000003        2.6488402199725614       -0.1200000000000001      155.7276948578324
13.862121964712276        3.7090578931875844       -0.12000000000000012     182.17333084199007
14.120000000000001        3.5579728688567394       -0.12000000000000008     137.55181092814152
13.855426071280451        3.4060518876797907       -0.12000000000000012     204.3434442768105
14.12                     3.2541309065028377       -0.1200000000000001      150.3267664197256
13.86297145198289         2.798883949369946        -0.12000000000000012     217.17791340760826
14.119999999999997        2.951159780027523        -0.12000000000000012     153.15010257840677
13.864687937627505        3.1034952358521766       -0.1200000000000001      220.58899423897938
13.588915460936468        1.4348754370350167       -0.12000000000000012     105.1447129501485
13.599456411345376        1.7397034568617782       -0.12000000000000013     113.78318862719355
13.333907521656446        1.5884997791909732       -0.1200000000000001      90.42050772134291
13.068221748817926        1.4474953507163018       -0.12000000000000013     96.32642470872968
13.08925287863365         1.7407417813430037       -0.12000000000000012     84.00168810494564
12.840817795096141        1.6110099892143164       -0.1200000000000001      96.04511591411826
13.347986102912365        1.890835449198627        -0.1200000000000001      85.08160192702259
13.604379394787136        2.0423414830510254       -0.12000000000000012     118.98072552060262
13.604487648809233        2.345972205959704        -0.1200000000000001      125.72205605637124
13.350905831775927        2.1955298659945486       -0.12000000000000013     78.06629622658674
13.083857584855647        1.1482948744304529       -0.12000000000000012     103.20095817491621
13.106142323846397        0.8924190639846901       -0.12000000000000013     102.01244304607435
12.968403170304045        0.6704717753311062       -0.1200000000000001      101.12006439439308
12.803560187108967        0.9718532354274206       -0.12000000000000013     107.28433179870412
12.65443249026385         0.1401066882837993       -0.12000000000000012     128.0706854230194
12.494101416960822        -0.12000000000000009     -0.12000000000000009     99.90511489640183
12.334664650764319        0.14028060430997327      -0.12000000000000013     154.74538785211328
12.169990410509376        -0.1200000000000001      -0.1200000000000001      124.3494937407285
12.498108979551482        0.39766904513424217      -0.12000000000000013     104.79893343049785
12.660311941183796        0.6712620436257444       -0.12000000000000012     102.42726573717245
12.762876854998964        1.3102259799654068       -0.12000000000000012     105.40715796621309
12.556708760510897        1.1492273484701685       -0.1200000000000001      107.95233484461933
12.609629128839536        1.5517937356972806       -0.12000000000000012     103.95312029624556
12.344476125005151        0.6586543160445197       -0.12000000000000012     99.49142099757916
12.489962682393443        0.9153427151010093       -0.1200000000000001      104.72987501744791
12.460921237852352        1.376083061685641        -0.12000000000000013     107.86732070958446
12.3107782873841          1.1365783827678235       -0.12000000000000012     104.97396600108407
12.18138177508849         0.9229991665700787       -0.1200000000000001      98.42478731648445
12.335051389732728        1.6609959738810562       -0.12000000000000013     109.85372998773406
13.606179590890765        3.255070668691405        -0.1200000000000001      121.5117837437283
13.607977204745701        2.9514499654761366       -0.12000000000000012     126.51033985186218
13.352503393951984        3.1010087006887224       -0.12000000000000013     73.9827933782811
13.602834406196656        3.5574889595948904       -0.12000000000000013     114.70851309520894
13.602056534211464        3.8625272119613796       -0.1200000000000001      105.31132979161809
13.342705701989733        3.7107182887389807       -0.1200000000000001      84.27657423904425
13.353642605081983        3.4044531419881214       -0.12000000000000012     78.35781212107293
13.07091189709664         4.711766051248086        -0.12000000000000013     96.89107058134906
12.63796502060377         4.9266406435190735       -0.12000000000000012     97.4055199572033
12.313817407303555        4.932497118980241        -0.1200000000000001      102.34189976095404
12.918526265684775        4.933192828216517        -0.1200000000000001      93.60262033841839
10.730732921816617        5.461154440666162        -0.1200000000000001      351.2852036655622
10.575607475019456        5.72                     -0.12000000000000012     249.8161030410919
12.167919217665004        5.19681457729061         -0.12000000000000012     139.88222088741276
11.201841485549085        5.195758059482148        -0.1200000000000001      197.47944095325286
11.520482554488503        5.18654206519452         -0.1200000000000001      177.92568619197786
11.844004738666069        5.184429737473253        -0.12000000000000013     157.3692766973148
11.997487025571733        4.926020577318766        -0.1200000000000001      105.77248051836351
12.154437613153359        4.670426728003142        -0.1200000000000001      91.78063294928239
11.360611628350583        4.915962748009767        -0.12000000000000012     115.66137148577106
11.67200976807388         4.9095242473069245       -0.12000000000000013     107.54333021630725
11.830780397194392        4.656229732528269        -0.12000000000000013     82.97399906170867
12.004809876123915        4.411003406209585        -0.1200000000000001      87.14068649007366
11.500940595458571        4.610368068043171        -0.1200000000000001      71.29486048988682
10.892203732209305        5.2051076626896355       -0.12000000000000012     212.68568530078036
10.102929199800661        5.456269989017831        -0.12000000000000013     368.59660683115493
9.949544730212033         5.72                     -0.12000000000000012     256.948627299816
10.26175927516834         5.720000000000001        -0.12000000000000012     254.0644915790997
10.569295490285885        5.203520160071963        -0.1200000000000001      224.02496834355748
10.416294450250888        5.4616402920902525       -0.12000000000000013     360.6320919311491
10.247650849498505        5.189531653570137        -0.12000000000000013     230.04370223355934
12.293697455142322        4.419635900818158        -0.1200000000000001      94.83783807521512
12.465487243498677        4.6649573398527515       -0.12000000000000012     97.51704281371394
12.794479872637906        4.614950448081508        -0.12000000000000013     100.75749599734611
12.569056976504887        4.387095612975101        -0.1200000000000001      100.38068480324874
13.085297909455711        4.460929026633888        -0.1200000000000001      99.91300794209387
12.840940729570923        4.293608392811867        -0.12000000000000012     102.69031598040154
12.599827783357526        4.11649970324762         -0.1200000000000001      101.72834457645423
12.399768789688721        4.215531651450558        -0.12000000000000013     100.88705938415791
13.08584857189109         4.157306438694582        -0.12000000000000013     97.46639383195962
12.841164426619539        3.9941067221548185       -0.1200000000000001      96.5401732631395
13.092149878787922        3.854803311115618        -0.12000000000000013     86.8718733688603
13.608048377707858        2.647838490071931        -0.12000000000000012     126.56240652684316
13.352939405211803        2.8000637270899738       -0.12000000000000012     75.6955835795561
13.103201284042344        2.948642666796309        -0.1200000000000001      48.878645626526804
13.102428473353594        2.6505023174041966       -0.12000000000000013     46.34746115371282
13.355382807731369        2.498622823583102        -0.1200000000000001      78.02789221255834
12.856722482091135        2.796193957578021        -0.12000000000000012     53.934944824674574
13.103670726176247        2.3566070692003653       -0.1200000000000001      54.766613506390506
12.617950227288294        1.7814848005259543       -0.12000000000000013     98.06820244371845
13.095159524442517        2.050521210653453        -0.1200000000000001      68.97965957616553
12.83706585602667         1.895760264958817        -0.12000000000000012     84.11557033514136
12.844003783669919        2.1897048997164372       -0.1200000000000001      72.76543234875932
12.848822385573937        2.5031910751259887       -0.1200000000000001      58.764010194231105
13.090722062138985        3.5526166876831344       -0.12000000000000012     73.02096145422556
13.100239473906345        3.2474476018987803       -0.12000000000000013     60.36512983113289
12.596166269577994        3.832872746907283        -0.1200000000000001      97.7988095418831
12.837553034518846        3.6998855941117865       -0.12000000000000013     86.89451019826414
12.854520959859316        3.0963362210021947       -0.1200000000000001      61.48525667207588
12.83966659261306         3.4022942720771936       -0.1200000000000001      73.2435850576734
12.589004788693911        3.5607049435675093       -0.12000000000000012     91.14566317805539
12.32894794828861         3.7089944953972314       -0.1200000000000001      102.04223842181683
12.366367593510944        3.9854923187540856       -0.12000000000000013     102.13633142599637
11.730802932016616        4.392877907074398        -0.12000000000000013     79.32097620715645
12.172349488310788        4.176982462318905        -0.12000000000000012     98.75612009559886
12.059578476331694        3.873940446363129        -0.1200000000000001      105.07307647474204
11.89127124688482         4.142609798192146        -0.1200000000000001      93.19011358807468
12.123710355825734        3.573203804833862        -0.1200000000000001      110.69758667279991
11.887793662229882        3.681760685806865        -0.1200000000000001      113.4233690463094
11.8762545733606          3.4704551823579552       -0.12000000000000013     118.5515527754654
11.6315609740564          3.6126326250505794       -0.1200000000000001      121.94169119484499
11.67299565013404         3.377561851725408        -0.12000000000000012     129.1677081019365
11.763976829339423        3.8835559572244494       -0.1200000000000001      105.83245592523052
11.469802016493414        3.873594865202088        -0.12000000000000012     109.23637991356556
11.640116262822982        4.121386701291865        -0.1200000000000001      90.41517572598353
12.601361262547988        2.9412749442937955       -0.12000000000000012     77.71910023209436
11.808361257401579        3.2693368955257283       -0.1200000000000001      128.31244730412422
11.596354939528442        3.164213981073978        -0.12000000000000013     141.38015563213645
12.594827424978448        3.2555256582351513       -0.12000000000000015     84.0659631861857
12.056675418948094        3.2544825721172184       -0.1200000000000001      115.96793801198685
12.343850328237318        3.418430634472756        -0.1200000000000001      101.6849387279176
12.330596892859006        3.0934719690324903       -0.12000000000000013     99.14947960928858
12.429030509661239        1.9221735731912009       -0.12000000000000012     103.11088706917224
12.604468019959874        2.056576050510672        -0.1200000000000001      88.75356681733884
12.616393278256279        2.637082146284641        -0.1200000000000001      77.0995426480144
12.591772456444193        2.3502089448453294       -0.12000000000000012     83.07264371676872
12.337926478483457        2.180291177571307        -0.1200000000000001      105.14203605670782
12.177936367519482        0.40244633710629835      -0.1200000000000001      114.43358860984466
12.014750911113534        0.14276010553381352      -0.12000000000000013     188.64874776052818
11.847962210175073        -0.1200000000000001      -0.1200000000000001      146.34440962551855
11.378128728608337        0.15028544327172527      -0.12000000000000012     239.32182565036692
11.528003431403784        -0.1200000000000001      -0.1200000000000001      168.40291514580738
11.21006144892877         -0.12000000000000013     -0.12000000000000013     200.99443464534951
11.698306350614091        0.14918347966406936      -0.1200000000000001      213.4896541072542
12.026608520162796        0.6724621817695591       -0.12000000000000013     95.05289633154644
11.86339616667774         0.41411413186636187      -0.12000000000000013     120.25447197696542
11.54778018515499         0.41827149509080463      -0.12000000000000012     126.99369396010752
11.72023462586754         0.6871760404771224       -0.12000000000000012     88.46044796696971
11.234724512802302        0.41882086489845566      -0.1200000000000001      139.23798131334652
12.189984254159494        1.4218747737574697       -0.12000000000000013     110.49993416209601
12.03897887968617         1.1793805258049792       -0.12000000000000012     103.12908410101136
11.893190312628784        0.9268954869869228       -0.12000000000000013     88.65487380880704
11.780640934977857        1.1922438252482128       -0.12000000000000012     97.02206941343097
11.626761730392756        0.9358613463076446       -0.12000000000000013     79.92732487937387
11.917792127114883        1.4690473134068185       -0.12000000000000012     111.92738278413533
12.072225355249648        1.7011247781113434       -0.1200000000000001      116.7635660351018
11.774192822244437        1.7545503753004101       -0.12000000000000012     124.4975430978565
12.216589367867154        1.9271066953305231       -0.1200000000000001      112.8947108381538
11.85212366250062         3.056931105222344        -0.12000000000000012     133.46716699073932
12.111742017709187        2.9435753007162053       -0.12000000000000013     116.35013939897078
12.37674408540207         2.4832406752834055       -0.12000000000000012     96.66598910413826
12.368788391020955        2.7905176396070535       -0.12000000000000012     98.37833861189341
12.14178160069687         2.3746219538491635       -0.12000000000000012     114.31871825864111
12.134219300061215        2.661531891194216        -0.1200000000000001      118.07083377660547
11.971333769014482        1.9650961694620706       -0.12000000000000012     122.23194243409175
12.111831392010519        2.1368313156137657       -0.1200000000000001      117.51279597650762
11.875388813090456        2.7933179999546147       -0.12000000000000012     134.1197311803485
11.897252269593096        2.5160792179699976       -0.1200000000000001      129.8356749572686
11.048464111242179        0.13894689668546506      -0.12000000000000012     257.57063526519784
10.89385054101558         -0.12000000000000013     -0.12000000000000013     192.44514789308766
10.734364125648517        0.13636975226206793      -0.12000000000000013     274.56897558362556
10.57931177920367         -0.12000000000000012     -0.12000000000000012     198.71146957181418
11.62013815472852         2.9051103193057544       -0.12000000000000013     143.65576276375006
11.438416596148032        2.98089500860545         -0.1200000000000001      150.4966890839396
11.321981362981933        3.1606746734057216       -0.12000000000000013     150.20495891666536
11.770883727225872        2.0240033132437145       -0.12000000000000013     132.09785442006014
11.566167443425622        1.948041781823125        -0.1200000000000001      135.3033234817964
11.415438063324913        2.789695147359606        -0.12000000000000012     156.9416399480533
11.20210278643745         2.911693643815942        -0.1200000000000001      160.8960192825511
11.04216153441283         3.130525289317953        -0.12000000000000012     160.21157106354144
10.992149978967012        2.900622864557984        -0.12000000000000013     166.06247971144063
10.847836138967388        2.994269707038411        -0.12000000000000013     168.49213429715928
11.500029921209673        4.31957500467511         -0.1200000000000001      74.27033061348513
11.345307306864465        4.110742794999894        -0.12000000000000012     87.43392203577129
11.278821032039502        4.396127662815493        -0.12000000000000013     61.51036151335063
11.127833106484172        4.164052031250955        -0.12000000000000013     73.50345025163499
11.04281818021661         4.948645739277161        -0.12000000000000013     132.79081355437802
10.71874905567134         4.944370512948764        -0.12000000000000012     137.46523680006794
11.178590702258115        4.677614337563081        -0.12000000000000013     72.55566262327233
11.009507248395984        4.429914996636005        -0.12000000000000013     50.20819331122349
10.865526271058235        4.688941479224871        -0.12000000000000013     72.44390056826838
10.70546994341435         4.429909931820584        -0.1200000000000001      40.02204354809269
10.844234750611722        4.1875369650854735       -0.12000000000000012     63.1909636257492
10.595315551164475        4.162381445553269        -0.1200000000000001      63.10658281695148
10.44810946137342         4.4206460685603925       -0.1200000000000001      32.609427685690065
9.788100467610672         5.460540483468515        -0.12000000000000012     363.73390246289756
9.638381943693563         5.719999999999998        -0.12000000000000012     264.06047349753965
9.172079446613854         5.45981356691279         -0.12000000000000013     393.00113764948674
9.016717220768511         5.72                     -0.1200000000000001      278.47171318826895
9.327441672459194         5.719999999999999        -0.12000000000000009     273.1231394002702
9.482771408406773         5.4623192235952445       -0.1200000000000001      389.481501599001
9.324204651988378         5.201573160429958        -0.1200000000000001      249.56565471666167
10.548987752259217        4.674633590894391        -0.1200000000000001      71.60824282300861
10.390983766346867        4.926724750022675        -0.12000000000000013     139.61813648913412
10.225196027286483        4.631378157319274        -0.12000000000000013     59.91846558441843
10.217893343975424        4.350682813653542        -0.1200000000000001      34.720160612654624
10.086270320976142        4.928574574533391        -0.1200000000000001      142.10286279888908
9.937067969002355         5.194223701486755        -0.1200000000000001      242.8453009745027
9.633961078690085         5.206847995343367        -0.1200000000000001      248.42788854277183
9.781601915818909         4.947424023030397        -0.1200000000000001      152.98727644895595
10.952685433044243        3.9830486904406466       -0.1200000000000001      89.20827617250018
11.453053680090367        3.3965507486618156       -0.12000000000000013     136.56895782158813
11.168015309619353        3.86839650870321         -0.1200000000000001      108.49039522897591
11.19261919999413         3.3450332933411744       -0.12000000000000009     146.7114425330162
10.979636068589484        3.353089667036086        -0.12000000000000013     151.4475124269997
11.323076925416174        3.61540923313859         -0.12000000000000012     123.19967451597223
11.063013868050286        3.5750777624926395       -0.12000000000000013     129.62062732929937
10.764607351630541        3.214140913366702        -0.1200000000000001      161.37148573860193
10.811890394563944        3.481915373256089        -0.1200000000000001      143.71249117303418
10.617170452794552        3.3897672209464043       -0.12000000000000012     152.64010527289025
10.497142568019145        3.16774085123921         -0.12000000000000012     167.25694629598235
10.107799870242946        0.1341774096875299       -0.12000000000000015     303.9177697019193
10.266436321063773        -0.1200000000000001      -0.1200000000000001      206.3416169241849
9.95521537092604          -0.12000000000000015     -0.12000000000000015     212.65291028316656
10.41990637451315         0.13984173944604367      -0.12000000000000013     287.3013097474914
10.580749562858301        0.3963001977026729       -0.12000000000000012     167.43027813333228
10.265645242132328        0.40252903656304695      -0.1200000000000001      176.500452623778
10.414952013174027        0.665098055041394        -0.12000000000000013     92.50503419553041
11.396206049028818        0.7254047185481496       -0.12000000000000012     81.68702672191439
11.391894166125624        1.0093977821266698       -0.12000000000000012     76.37013450161581
11.150614052211244        0.9235671529373074       -0.12000000000000013     65.40158313750187
10.90476366578493         0.393946039219303        -0.1200000000000001      154.25593515526307
10.744623562678777        0.6550757563389656       -0.12000000000000012     92.42680932363822
11.068112889791795        0.661047784321595        -0.1200000000000001      90.30653047876102
10.873125577227013        0.8997332829157714       -0.12000000000000013     57.437311234469206
11.490625415582485        1.689142558741215        -0.12000000000000012     124.90589121203986
11.347526635562627        1.9114056236644883       -0.12000000000000012     139.31035983747634
11.6568087552481          1.4622131139166226       -0.12000000000000013     110.15794854699124
11.529181444485689        1.2084591912108102       -0.12000000000000012     92.68995561367247
11.362617558159842        1.4493928752648746       -0.12000000000000012     105.02790387829508
11.25409208397255         1.6672570685826058       -0.12000000000000012     123.9896321774958
11.132304331920846        1.8919423397580655       -0.12000000000000013     140.33233690193015
11.041753624678226        1.71131915522797         -0.12000000000000009     128.35999376485165
11.241290140576568        1.2015034419113413       -0.1200000000000001      82.59334832520891
11.06652886870179         1.4482480133577225       -0.1200000000000001      103.25497959033216
10.993972537273724        1.1661528138333053       -0.1200000000000001      73.4186840561959
10.830041959753258        1.3568873005440312       -0.1200000000000001      88.58506314720978
10.705444731219165        1.1573115635707103       -0.1200000000000001      63.365699685401005
11.426039819912566        2.1632936688814324       -0.12000000000000013     148.3689522604767
11.900612420856607        2.2382274714814447       -0.1200000000000001      129.58024147177719
11.633195000176487        2.193200462973322        -0.12000000000000013     142.17583096750323
11.644106596667113        2.645463188144544        -0.12000000000000013     143.57809143355487
11.376713292814497        2.573838912801667        -0.12000000000000013     154.53344572993217
11.717838135845525        2.3989629319075263       -0.12000000000000013     139.67963562223582
11.50480886438498         2.4067886460515338       -0.12000000000000009     149.86758628193212
10.57478930913509         0.9254620495257039       -0.12000000000000012     47.136176144312934
11.208505088040454        2.1265790229201547       -0.12000000000000012     152.23452905352664
10.94325818182287         2.0689062077698592       -0.12000000000000012     154.89921353099427
10.931970673464024        1.8494470278809063       -0.12000000000000013     139.91041582075601
10.682861323032032        1.9370923049906743       -0.12000000000000013     151.28351959204045
11.285401239011112        2.3537603944002097       -0.12000000000000013     157.20693657437997
11.164147416834329        2.529741717385667        -0.12000000000000009     162.67225810599032
11.242379851516928        2.702737119299576        -0.1200000000000001      162.23902331488404
11.052601067526211        2.3079387578791835       -0.1200000000000001      163.16260442972464
11.052882358956216        2.7189401915393923       -0.12000000000000012     169.2691996056828
10.626072233798608        2.9774565337149377       -0.12000000000000013     173.77452519685517
10.797080836363307        2.758054473326152        -0.1200000000000001      175.61871500566514
10.51480647037104         2.70977601385173         -0.12000000000000013     180.57111400361464
10.758655395424167        2.2526441601731158       -0.12000000000000013     168.01288391992247
10.502521327230138        2.213939695897096        -0.12000000000000009     170.8771870228093
10.919396341177418        2.508613339546111        -0.1200000000000001      170.38328180806062
10.639098230089342        2.481628531994056        -0.12000000000000013     176.14859050019916
10.277954806882455        0.9634356374384582       -0.12000000000000012     39.87411299467521
10.12073139873058         0.6663898812808992       -0.1200000000000001      94.45159721100202
9.95138803657346          0.9124016148559387       -0.12000000000000012     41.599242733383335
9.79819465515068          0.134673879600725        -0.12000000000000013     306.58378687845567
9.644991782268356         -0.12000000000000012     -0.12000000000000012     226.08968619832763
9.95156089049021          0.3890117831073756       -0.12000000000000013     187.35541088507344
9.797221752174243         0.6390485027443817       -0.12000000000000013     108.32172993402064
9.638672794564755         0.8978737158814268       -0.1200000000000001      41.33048878268068
9.645685321121741         0.38867164060483933      -0.1200000000000001      197.54149156854896
9.491038539333765         0.1360391043850186       -0.12000000000000013     337.00821553024065
9.334767584506642         -0.1200000000000001      -0.1200000000000001      243.6956949524157
9.487570676156544         0.6471611807493519       -0.12000000000000013     103.45175107604513
10.49424578325236         1.178910190963809        -0.12000000000000013     59.012648341858444
10.271435088192261        1.2535977753851293       -0.12000000000000009     64.35185873656366
10.036371814042838        1.1748434650109194       -0.12000000000000012     46.50944229412091
10.127723770864748        1.4498897861412225       -0.12000000000000013     92.17332665495957
8.859239106526472         5.457157668199223        -0.12000000000000012     393.82002554396337
8.706208438823186         5.719999999999998        -0.12000000000000008     279.87416697329024
7.6200578004653075        5.455404997637729        -0.12000000000000013     378.4215234472452
7.465279080857798         5.719999999999999        -0.1200000000000001      256.2533151526597
7.775478788925278         5.72                     -0.1200000000000001      264.79570301085755
8.54873743271195          5.460485408135688        -0.12000000000000013     392.77934156176656
8.395910976810754         5.719999999999999        -0.12000000000000013     296.89413672849673
10.585514079121472        3.6513308650132057       -0.12000000000000013     132.17972868296926
10.902714351777673        3.750376719256992        -0.12000000000000013     120.72212200790436
10.722206211193955        3.9465421422881186       -0.1200000000000001      95.54569551984264
10.452092954707231        3.914274706959398        -0.12000000000000013     97.97237887016558
10.354934966181641        4.1522126593529505       -0.1200000000000001      62.38654625461851
10.402977725210068        3.4286308113987918       -0.12000000000000012     150.28029776718867
10.384505752460798        2.9081190689342926       -0.12000000000000012     180.61484512270113
10.28152585426931         3.1732843106497293       -0.1200000000000001      170.9332990444697
10.176000532384444        3.4182262201707867       -0.12000000000000012     156.18811559638687
10.160738119049908        2.938808009792625        -0.12000000000000012     182.09311075099754
10.055231632839266        3.174382942695143        -0.1200000000000001      171.3949130498274
9.919002798761339         2.9517934575690283       -0.12000000000000012     182.370346610824
10.011016941378035        2.7802763480867867       -0.1200000000000001      186.11066059327314
9.916792890648932         4.6852857474458895       -0.12000000000000012     73.68979740015898
9.616894240366948         4.688441991632679        -0.12000000000000013     84.12765497323151
9.471534914208815         4.945828635930343        -0.12000000000000012     150.90442716075577
9.742138613804729         4.44988570292696         -0.12000000000000013     26.62085123789642
10.057762697345767        4.138493913527504        -0.12000000000000013     56.16856123900191
10.002517997305295        4.4259623955194565       -0.12000000000000013     23.555130643933527
9.013463308665596         5.199054367582142        -0.12000000000000013     251.3359031904882
9.165215693994927         4.940567872690908        -0.12000000000000013     157.99545726639212
10.289629237997772        3.65645072765788         -0.12000000000000012     128.9380099319664
10.17316210401697         3.9170751989907147       -0.12000000000000013     94.21395507517241
9.934557434645118         3.3832919375897785       -0.1200000000000001      158.37700788282325
10.032668781763787        3.6536316545420986       -0.12000000000000012     130.31634607287393
9.789835639761835         3.624521106577732        -0.12000000000000013     135.75025101845836
9.892399480788544         3.8964931547670503       -0.12000000000000013     95.51657611713631
9.845314742106149         4.183642621225493        -0.1200000000000001      46.79853660644495
9.636112388938232         3.783318253565489        -0.12000000000000013     112.17419951546181
9.67644083066548          4.007392474612715        -0.12000000000000012     80.47356919733745
10.20673233731614         2.668278651915576        -0.12000000000000009     184.72528371134493
10.356199648157329        2.4509714650763343       -0.1200000000000001      179.6464972672468
10.242802823881025        2.188007764361119        -0.1200000000000001      169.3688727913532
10.382774451997497        1.938490469103119        -0.12000000000000013     150.05682814884264
10.138738843621756        1.924704037574357        -0.12000000000000012     152.54911254577453
10.276050253466197        1.6707030917090997       -0.12000000000000013     123.71935165226317
10.022963417030509        1.661042592190189        -0.12000000000000013     122.51213848615915
10.797020687337344        1.6336232546544223       -0.12000000000000012     119.47626027084841
10.411257552494789        1.4454804265353538       -0.12000000000000013     95.80704569599042
10.622457383903988        1.40910280614509         -0.1200000000000001      93.69406986045608
10.543980496772672        1.67909561157637         -0.12000000000000013     126.70061328516039
9.948723330290022         2.576016615969628        -0.12000000000000012     186.54020647155576
9.859035647913407         2.772696265942902        -0.12000000000000012     187.35827788793895
9.69213723798843          2.8970578631739077       -0.12000000000000013     185.84810579279974
10.080296140266892        2.3962478424739473       -0.1200000000000001      180.2924148374764
9.985599588668196         2.1610819265231074       -0.1200000000000001      167.99079074850667
9.91417125368567          1.9131402037019523       -0.12000000000000012     147.94009723126587
9.782254821779095         2.35216332767133         -0.1200000000000001      181.53284732232837
9.78003352461502          2.0915016602529053       -0.1200000000000001      164.8200012517588
9.650223900130992         1.8941052633790514       -0.12000000000000012     149.32785994090565
9.556725114672052         2.1606667618238022       -0.1200000000000001      171.63761910515993
9.452302999290811         2.473392047450778        -0.1200000000000001      185.74792477853592
9.279049202048064         2.181290343865253        -0.1200000000000001      171.89897801686053
9.69553007248598          2.6440361236184264       -0.12000000000000013     187.8818746850603
9.180338674235278         0.13731174011909927      -0.12000000000000012     345.0280069375062
9.024531979354927         -0.12000000000000009     -0.12000000000000009     249.24997814210147
9.333378128742153         0.3937205297062326       -0.12000000000000012     201.16413494991738
9.0195873293546           0.39687468756808136      -0.12000000000000015     202.76574424141492
8.87055260904026          0.14113137346685709      -0.12000000000000012     343.86628444888356
8.714284966425346         -0.1200000000000001      -0.1200000000000001      248.65057701707823
8.559474516221298         0.14020957757717678      -0.12000000000000015     337.1298291739034
8.404026283744223         -0.12000000000000009     -0.12000000000000009     259.13970302446506
9.458396783398038         2.8127504560392858       -0.1200000000000001      187.9089111824118
0.11796661666900353       5.516197613122525        -0.12000000000000012     6.078166318266914
-0.12000000000000012      5.406205224257974        -0.12000000000000012     6.706937330963531
-0.12000000000000012      5.72                     -0.12000000000000012     4.843323862487752
0.20314943230170973       5.720000000000001        -0.12000000000000012     12.852735421827866
0.3702481143064743        5.4903078174454185       -0.1200000000000001      18.923597905514804
0.5274457388916687        5.720000000000001        -0.12000000000000012     28.067140547610663
0.6772719255078359        5.4595027278174175       -0.12000000000000012     48.274140677778796
0.8528929900870252        5.720000000000001        -0.12000000000000013     52.92480935699391
9.754700014958653         1.155144454957345        -0.12000000000000015     36.870856438485134
9.825451420682557         1.4479269074262957       -0.12000000000000012     87.89543502762747
9.8020245982421           1.7098797209833343       -0.12000000000000012     126.94009136039219
9.469168861695028         1.1437258777941948       -0.1200000000000001      26.261771526944454
9.181755391449634         0.6576451434510237       -0.1200000000000001      109.22805777030243
9.339991704520383         0.9042926733904386       -0.12000000000000009     40.197701582566694
9.18990295912102          1.152488545854327        -0.1200000000000001      25.807929044769608
8.710194463244346         0.4006813822203399       -0.1200000000000001      200.44427457674644
9.041694796581826         0.9164432797028053       -0.12000000000000013     37.306982948991994
8.865587468381065         0.6555428201785934       -0.12000000000000009     112.35617844428668
9.56086102357591          1.6184227057350444       -0.12000000000000012     111.04633649692116
9.590056169270369         1.3476796103845372       -0.12000000000000013     71.30795227696217
9.351464675150426         1.3998472917384295       -0.12000000000000013     75.6709153494324
9.064904284710922         1.4304939398057726       -0.1200000000000001      79.74657948307751
8.76294978853669          2.1571538865996334       -0.12000000000000013     167.4230987980848
8.901154401216733         1.9390807531138583       -0.12000000000000012     147.01255968741796
8.629018678484886         1.9280306076550806       -0.1200000000000001      143.87144565481847
9.025199743768935         2.176246585245321        -0.12000000000000012     170.327234031647
8.762465898454721         1.7482571866175132       -0.1200000000000001      127.23028847184457
8.989218966042218         1.6712542903403045       -0.12000000000000013     116.07360643065952
9.246066144044777         1.6483433750234522       -0.1200000000000001      115.8947697498141
9.138071773895122         1.9183823898811487       -0.12000000000000013     147.81693527288854
9.399339584660938         1.8902187626926867       -0.12000000000000012     146.97406396155253
9.023716314010937         2.950362039884267        -0.12000000000000013     182.70726842430687
8.872483161224173         3.1469125807184204       -0.1200000000000001      172.72821563840773
9.139123450942643         3.2013582819847817       -0.12000000000000012     171.7908722227812
8.236403650354264         5.460149944852512        -0.1200000000000001      390.0189657290671
8.085689420782142         5.719999999999998        -0.1200000000000001      272.2220830632379
7.9297255592512865        5.459219756239821        -0.12000000000000013     385.25019241057765
8.079529961604926         5.202594711410525        -0.12000000000000013     251.37629562119795
8.391776333465714         5.200220934056419        -0.1200000000000001      249.84478060129584
8.704032860676246         5.199803791175772        -0.12000000000000012     252.33668560187346
8.544941732691083         4.946000560081294        -0.12000000000000013     164.3137629249542
8.855913416986516         4.943310623416712        -0.12000000000000013     162.80616069515725
9.00394815904479          4.678670487847766        -0.1200000000000001      81.8311126749411
9.000727242803231         3.4190964361142058       -0.12000000000000013     151.06426328810932
9.248018482669902         3.454438711574236        -0.1200000000000001      149.15015787204229
9.12845814351133          3.6729380949217085       -0.12000000000000012     123.76051611853414
9.36681342156431          3.7037041955567926       -0.12000000000000013     120.56617364647684
8.709578204359044         3.3548360723153787       -0.12000000000000012     154.46863654092385
8.696007281502157         4.690129991314413        -0.1200000000000001      86.32634979860347
8.845481236723108         4.419244970457474        -0.12000000000000013     20.46515327425138
8.681889113584491         4.17702012866277         -0.1200000000000001      38.89326361868862
8.986833226440755         4.126626587862228        -0.1200000000000001      48.19662902934309
6.063099922582349         5.454534281714958        -0.1200000000000001      352.72227529988226
5.914310579272113         5.719999999999999        -0.1200000000000001      245.7311661625755
6.224521211125112         5.720000000000001        -0.12000000000000013     245.48429690687547
6.376020984311394         5.45524152244579         -0.12000000000000012     356.66026126830184
6.534720919190585         5.719999999999999        -0.12000000000000012     245.06754702823878
7.306083111108588         5.4554239977623995       -0.12000000000000012     371.3520398881446
6.68805704760945          5.4561608907447665       -0.1200000000000001      361.92676781921887
7.155090296208001         5.72                     -0.12000000000000013     244.7021342740427
6.99732663511444          5.458969073347594        -0.12000000000000013     348.02943441755883
6.844909703852223         5.719999999999999        -0.12000000000000012     241.06472705899182
7.152145589885046         5.1973082497486995       -0.1200000000000001      242.79197640557513
7.770708587512112         5.1959696898031          -0.1200000000000001      243.57515849532604
7.462749923098878         5.191863542127214        -0.12000000000000012     240.9996040283238
7.917931731682394         4.945766520508252        -0.12000000000000012     162.56501877007503
7.2957527630439065        4.936046135823308        -0.1200000000000001      162.90282672522517
7.605956955905674         4.931927925407456        -0.12000000000000013     161.47555338247935
6.2204203976618535        5.191395076996167        -0.1200000000000001      226.85706120599266
9.278502900318177         3.0133831282575607       -0.12000000000000013     181.1504827738939
9.798551353228294         3.139152823108493        -0.12000000000000013     174.17273194265547
9.537051877651411         3.0869083027979514       -0.1200000000000001      178.16287932030795
9.675934669922949         3.3383579096304814       -0.1200000000000001      160.36485992055972
9.517573282096384         3.530171275554657        -0.1200000000000001      144.35708797543234
9.393123880170481         3.272575190551378        -0.1200000000000001      166.46381059765628
9.199425769349212         3.9285481179629667       -0.1200000000000001      84.53401267249279
9.46113115941192          3.9745649217508756       -0.1200000000000001      81.32677918906118
9.14308838187657          4.422467047183774        -0.1200000000000001      21.774709794582055
9.308656695640744         4.68658716798217         -0.1200000000000001      84.81886971597504
9.30841009496016          4.185595575101512        -0.1200000000000001      37.25668340799947
9.575412540077856         4.203176383878854        -0.12000000000000013     36.4514294550399
9.4489143309436           4.440008932663878        -0.12000000000000012     21.227130727447626
8.768306810460738         3.9217817386743237       -0.12000000000000013     81.39054969523066
8.986493234000607         3.8542138334527527       -0.12000000000000013     97.52979352679388
8.854309856639222         3.647257580822908        -0.1200000000000001      124.61488703725747
8.62418044387842          3.667236030955481        -0.1200000000000001      121.02212535062068
9.20538068756298          2.711004045023038        -0.12000000000000013     188.4729461129414
8.855904777962083         2.4138919949338957       -0.1200000000000001      182.23212243812668
8.6184622634647           2.3837514456650877       -0.12000000000000012     178.61702677736434
9.125362731414295         2.4326890156963334       -0.12000000000000013     184.03355141442196
8.653191617219736         3.0947944489851684       -0.1200000000000001      173.01152860260825
8.782400517412038         2.9010856195928008       -0.12000000000000013     183.01142336679217
8.952475896003847         2.675431935270817        -0.12000000000000012     186.6644056660863
8.700473183015736         2.6416859986444376       -0.1200000000000001      185.24794205196665
8.727204678164071         0.9127365403468466       -0.12000000000000012     37.90080849720679
8.555081691029025         0.6520207021383739       -0.1200000000000001      113.00832703817521
8.248641453615646         0.14406132957338952      -0.12000000000000013     324.90908814581826
8.093747516940837         -0.12000000000000008     -0.12000000000000008     227.8031490254658
8.403543201853227         0.3998010307143944       -0.12000000000000012     195.74983458483086
8.24787023900025          0.6554287920049929       -0.12000000000000013     108.72679708438285
8.09397389199471          0.4043359351027069       -0.12000000000000013     189.2329781995164
7.938596081293897         0.14732833211240634      -0.12000000000000013     310.08775010833887
7.783444645646957         -0.1200000000000001      -0.1200000000000001      211.4731613501959
7.628281156821082         0.14734869445909496      -0.12000000000000012     296.95805659639643
7.473117667995206         -0.12000000000000012     -0.12000000000000012     201.7509532153268
7.3151903737160975        0.1417978054823374       -0.1200000000000001      289.35915837347216
7.162766582105568         -0.12000000000000012     -0.12000000000000012     191.34067760364346
7.001438410419696         0.1399336366797918       -0.12000000000000013     270.7752721090613
6.852390659790561         -0.12000000000000013     -0.12000000000000013     191.26393420268224
7.778935480525214         0.4060156205393494       -0.12000000000000013     183.11986678113485
7.464777863428143         0.40607819685812         -0.12000000000000012     176.35784388525147
7.946368627491536         0.6630454398581657       -0.1200000000000001      105.14076593191129
7.629164222656907         0.6691870781803313       -0.12000000000000012     102.90446229767065
6.696975034262442         0.14570658634384373      -0.12000000000000012     280.5319224656064
6.541986289902955         -0.12000000000000013     -0.12000000000000013     193.76714621125765
6.386769652246524         0.14666327016223463      -0.12000000000000012     277.8646240091014
6.231553014590093         -0.12000000000000013     -0.12000000000000013     197.74739288725618
8.525661946141435         1.6734556458225904       -0.12000000000000013     111.51285671320396
8.75554154153465          1.47532946167426         -0.12000000000000013     84.58426804660822
8.894739716377533         1.1795906790545196       -0.1200000000000001      31.48263686055371
7.791545407033258         0.9270405658962264       -0.12000000000000013     40.59050217846975
7.48573825516479          0.9245120716088586       -0.1200000000000001      41.027690465500086
8.434422990351374         1.42262375686911         -0.12000000000000012     68.2545024715291
8.101904998307676         0.9093594822788938       -0.12000000000000012     43.51798654387769
7.949903618112203         1.1745088582489809       -0.12000000000000012     31.66922031659264
8.41798165249775          0.9090684524440193       -0.12000000000000012     42.597577277466044
8.267993236403992         1.1611675677690396       -0.12000000000000012     34.122330702926966
8.585968586675182         1.1852492367728862       -0.1200000000000001      32.40397594895827
8.443350827883505         2.5650209148107233       -0.12000000000000013     182.14157664114637
8.422327212671593         2.337065710785195        -0.12000000000000013     173.92339331568775
8.121049455791628         1.4248045405250107       -0.12000000000000013     69.68956932366221
8.534158458273527         2.1524865587925377       -0.12000000000000012     166.023190178445
8.253718007231079         1.6600391849781952       -0.1200000000000001      113.51630295283455
8.389518284440262         1.9237411396905852       -0.12000000000000013     144.21328183288992
8.269397595143058         2.157166049392042        -0.12000000000000013     163.2471986246866
8.126704336331034         1.9317019801355921       -0.12000000000000012     142.61771988482943
7.826537231357811         1.4455199805072443       -0.1200000000000001      72.88314988168035
7.97538880983295          1.6902078074718372       -0.1200000000000001      112.40871346226811
7.724357243141453         1.7111640184987735       -0.1200000000000001      113.53478160606137
7.887604837931509         1.9589035661217935       -0.12000000000000013     142.13559730138363
7.635849021425053         1.9708056349563654       -0.1200000000000001      141.07775906517318
7.50356211838047          1.770660625122431        -0.12000000000000012     121.20971433104403
8.218853086868775         2.4243671197140175       -0.1200000000000001      175.71848495832407
8.200727063792703         2.7346826125099195       -0.12000000000000015     180.81752371516131
8.047413393854873         2.1866910043408474       -0.1200000000000001      163.89911087357353
7.763885887355692         2.24039309950534         -0.1200000000000001      163.15824581342554
7.969784493484099         2.3945404841438362       -0.1200000000000001      169.75461946423067
5.75362080958675          5.459540741536259        -0.12000000000000012     348.13438909312777
5.604089023245232         5.72                     -0.1200000000000001      260.1938290112734
5.91115425709835          5.196035009580526        -0.1200000000000001      225.95766505030238
6.056254014408353         4.93856871867376         -0.1200000000000001      151.94951753022656
6.364351667652231         4.9328368157039435       -0.12000000000000012     153.51294241869465
5.74605076755986          4.943391942303909        -0.12000000000000012     148.86577245411692
5.899997600796372         4.688169927578762        -0.12000000000000012     87.79550734472213
0.17204689503419673       5.234930888581891        -0.1200000000000001      15.832724790425718
-0.1200000000000001       5.094276626815731        -0.1200000000000001      12.886696159100856
0.1562696824891584        4.911382860375491        -0.1200000000000001      34.79985178659887
-0.12000000000000013      4.78420310926844         -0.12000000000000013     30.822870595442705
0.5144129183272325        5.21805036735425         -0.12000000000000012     36.12374856600686
0.37800392351411427       4.997257273007634        -0.12000000000000013     40.419798044981164
0.8415037628466511        5.184093788561377        -0.12000000000000013     53.40334986584377
1.0129316055817734        5.457441662121456        -0.12000000000000012     82.49030212798853
1.1794916113809326        5.720000000000001        -0.12000000000000012     75.52776386823399
1.3391882999436695        5.46075478379985         -0.12000000000000013     118.76301087560036
1.5056012419187779        5.7200000000000015       -0.12000000000000013     97.29445966653587
1.657730206064023         5.457833001266889        -0.12000000000000012     150.15957488594162
1.8298717048049535        5.720000000000001        -0.12000000000000013     115.48028993214486
1.9759810280577026        5.4524638944934          -0.1200000000000001      172.68189164459318
2.1523133724337185        5.7200000000000015       -0.12000000000000013     141.707363688983
8.499751144341175         2.8724501096511545       -0.12000000000000013     181.17934241894955
8.517651264061982         3.2535834691759895       -0.12000000000000013     162.28289735803426
8.452052100575505         3.1004387106574556       -0.12000000000000012     171.897257581046
8.470122099083397         3.4467828659328816       -0.1200000000000001      144.87986743898173
8.363487096433975         3.685992592501999        -0.12000000000000012     116.6362374363834
8.51284264064012          3.9433684889243614       -0.1200000000000001      78.5927036473109
8.540062614903531         4.43794761460743         -0.1200000000000001      29.377999974640062
8.230834740503708         3.939865358336882        -0.12000000000000013     78.75169802094739
8.38577388042133          4.18717201711817         -0.1200000000000001      34.333167726763584
8.230021647113606         4.436559388031452        -0.1200000000000001      31.032569628371576
8.0837871114603           4.184340625188073        -0.12000000000000013     38.5111185174745
7.910209887773165         4.433375534185133        -0.12000000000000012     38.02287622757518
7.9574404562325896        3.9258666133683864       -0.1200000000000001      78.86648051909545
8.089216125335664         3.677538264833184        -0.1200000000000001      115.23223106326861
8.258392717629848         3.009331801637079        -0.1200000000000001      174.80395388067294
8.208080511237716         3.4499873330254873       -0.12000000000000013     142.24435356088742
8.32480571409487          3.2520881189789805       -0.12000000000000009     160.60630072823287
8.092267289551916         3.22017122149209         -0.12000000000000013     159.68037110988584
7.9504729157947125        3.4395643861651655       -0.12000000000000012     139.91724510480927
7.838692902852673         3.671627109068062        -0.1200000000000001      114.22365952947138
8.381289896260258         4.693377000546072        -0.1200000000000001      89.51564512483138
8.236762380555414         4.94613375612349         -0.1200000000000001      162.43729525732502
8.067790205842847         4.694445248385436        -0.12000000000000013     92.974667623279
7.712170611898717         3.9097029632360627       -0.12000000000000013     82.58933282435036
6.843142353443914         5.196204805885232        -0.12000000000000013     241.11574020539834
6.989280139779552         4.9404778314361995       -0.1200000000000001      161.9972102938216
6.677390738234632         4.933680412812247        -0.12000000000000013     156.74663867825333
6.533632900600004         5.190801104468029        -0.12000000000000012     234.36448047394742
7.124199356341842         4.683742566985459        -0.1200000000000001      90.14669913399608
6.8195503664973245        4.676647068971181        -0.12000000000000012     87.64562268288962
7.747588938828663         4.679492812704483        -0.12000000000000013     89.86307203274721
7.432403835578542         4.6778833406274085       -0.12000000000000013     89.37851476133808
7.802751801072279         4.1727766096434          -0.12000000000000013     36.5488600947479
7.573422062093934         4.104603955272167        -0.12000000000000012     50.644205687579635
7.4372415248606085        3.910405468925156        -0.1200000000000001      78.31602086004828
7.581765758356038         4.382301468006172        -0.12000000000000013     30.90902860609112
7.43959410132492          2.2247539948946953       -0.12000000000000013     157.74394781148308
7.262595970174952         4.416049889598595        -0.1200000000000001      34.68082774297894
7.3586275276841775        4.178202482391797        -0.1200000000000001      36.68646257767678
6.9823814613989           4.411264667119787        -0.1200000000000001      31.685147023367822
7.1075520960518705        4.165647954364789        -0.1200000000000001      38.34767078530803
6.211537486829287         4.675212453770818        -0.12000000000000013     83.55248281319088
6.0602167564485           4.422781279709918        -0.12000000000000012     33.207836441562364
6.687899752458895         4.366894251919028        -0.1200000000000001      28.838127220858347
6.528286885950915         4.669618127287144        -0.1200000000000001      84.5602873568359
6.370917967919577         4.413212665073468        -0.1200000000000001      32.277598808598064
6.8833164643335           4.150743774345647        -0.12000000000000013     39.205994905824035
6.451750586717543         4.173396264725149        -0.12000000000000012     34.85502705305225
8.009828416785693         2.5620585432504845       -0.12000000000000012     178.5605928635809
7.7917683576946315        2.5258292352775196       -0.12000000000000012     174.82160674142344
7.571990133386214         2.4746789422940085       -0.12000000000000013     170.82243483361302
7.918778452871034         2.756794096680707        -0.12000000000000013     177.52430343702113
8.027053396755646         2.9635707204227617       -0.1200000000000001      175.21570281197378
7.842376767234246         3.1805695761839954       -0.12000000000000013     159.1305383540829
7.641468391199675         2.7243278223941867       -0.1200000000000001      174.28795371188588
7.748855557651687         2.9640302417019373       -0.12000000000000013     170.43462179676655
7.5840748880136           3.1801969518559643       -0.12000000000000012     159.14047323814864
7.569100108395434         3.6692089698873387       -0.1200000000000001      108.51480759344126
7.703242915808017         3.431150834829878        -0.12000000000000013     137.1495939418012
7.436993601200118         3.42337677103325         -0.1200000000000001      137.9278626433954
7.3265970192480765        3.6728984515580057       -0.1200000000000001      110.08679131507836
7.2016437651067795        3.4279223649477357       -0.12000000000000012     134.3136574842074
6.99833958419441          3.909995967418602        -0.12000000000000012     72.71320997451221
7.211034790564933         3.9227289441597253       -0.1200000000000001      75.10682345132358
6.670643847144225         4.093911743891569        -0.12000000000000013     49.26223686516293
6.791994941925363         3.9053517342292126       -0.12000000000000012     73.73066482727351
7.103852413700698         3.677275448643209        -0.12000000000000013     107.09768569403955
6.879584188422425         3.6801052104773353       -0.12000000000000013     104.08652495924868
5.455806467068313         0.14601020881864168      -0.12000000000000013     284.43859670303624
5.610599736920963         -0.12000000000000015     -0.12000000000000015     222.40085500846843
5.300002739285706         -0.1200000000000001      -0.1200000000000001      208.04476191068497
5.7625114783411           0.14485593385509243      -0.12000000000000013     281.58694669327195
5.921090831160233         -0.12000000000000013     -0.12000000000000013     202.26268713263696
6.073847075714733         0.14642137290252452      -0.12000000000000012     279.4149835248874
4.511559061448359         5.463661856547165        -0.12000000000000012     319.0397972722007
4.361618056342907         5.72                     -0.12000000000000012     210.53814397633425
4.672558327581053         5.720000000000001        -0.1200000000000001      222.45386695338917
5.444022358400294         5.460438156743628        -0.12000000000000013     341.1337007255325
5.293791561223019         5.719999999999999        -0.1200000000000001      234.26571890286303
5.5990722565462265        5.19998461799986         -0.1200000000000001      223.48050552711666
5.285818708296277         5.198438081881357        -0.12000000000000012     218.31533586645057
4.820595933229866         5.459768976762           -0.12000000000000013     326.8318833436428
4.98328277927547          5.719999999999999        -0.12000000000000009     228.55745881520093
5.133409054390563         5.457978691797652        -0.12000000000000013     333.46994666691376
4.975281230816729         5.1961774862447445       -0.12000000000000012     213.14120861665393
3.261596906208342         5.4603565543368155       -0.1200000000000001      269.61033155295536
3.1089021221932485        5.720000000000001        -0.12000000000000013     186.9406001616828
3.4243925250027893        5.72                     -0.12000000000000013     193.1051796375009
5.588512939500285         4.6923943530513474       -0.12000000000000012     86.59352581435387
5.4382771269859385        4.943588669884483        -0.12000000000000012     146.85866561026344
6.232381352942497         0.40543825969914393      -0.12000000000000012     166.82918834637104
7.31688707278435          0.6596204278185002       -0.12000000000000013     108.31255133378549
7.153657791012535         0.4003678138561159       -0.12000000000000013     170.31617817082008
6.846099501592162         0.3955244029737082       -0.12000000000000012     167.1088790704944
6.539072634600068         0.4030205506419651       -0.12000000000000012     167.88764231107535
7.158209053395448         0.9126727844374274       -0.1200000000000001      48.32824551384235
7.004787087735333         0.6526110073184708       -0.1200000000000001      104.12764732743032
6.855793681579689         0.9126728550733961       -0.12000000000000013     45.411897543339045
7.65268758762684          1.1809617810095263       -0.1200000000000001      34.59567099396944
7.344781929436394         1.1894384264785713       -0.1200000000000001      33.52152504513759
7.516655859769616         1.4933596063856305       -0.1200000000000001      79.0577713944521
7.011266620216519         1.1605719479872565       -0.12000000000000013     29.824003983055704
6.690308357694558         0.6575106305682094       -0.12000000000000012     107.98968336466599
6.379823091517696         0.6584847664912166       -0.12000000000000013     101.0749915702441
6.711139366482719         1.1812216789242114       -0.12000000000000012     30.5691046755157
6.5396019753505135        0.9163079915773461       -0.12000000000000013     38.92558814620757
5.9227158635940995        0.401529010248426        -0.1200000000000001      171.3308724079517
7.184631171790811         1.4357989060889318       -0.1200000000000001      69.73324655872104
7.284004581839714         1.6740837680081628       -0.12000000000000015     104.88651156240446
7.087660065417946         1.6333799898917265       -0.12000000000000012     97.51611137146324
7.366830342902235         1.945758046020757        -0.1200000000000001      136.22862572094607
7.214644286117102         2.1201604984602596       -0.12000000000000012     149.71210438056568
7.182232861199163         2.336602089590445        -0.12000000000000013     161.2130910850549
7.109223043308418         1.8782042419529001       -0.1200000000000001      126.47066278502096
6.997482898802485         2.1450186351006293       -0.12000000000000012     149.6453578266456
7.322779262452771         3.17635019714957         -0.12000000000000013     156.01128443935121
7.354143233214442         2.4657145809007393       -0.1200000000000001      168.50143207755346
7.47920350434924          2.9430101765447954       -0.1200000000000001      168.2021796425059
7.227817410526219         2.9109304710170876       -0.1200000000000001      166.85005386375778
7.407483622482329         2.6881696935079056       -0.1200000000000001      171.54850293662844
5.74038488709599          4.439958548822875        -0.12000000000000013     36.25489326931518
5.420055816843788         4.427754528762499        -0.1200000000000001      33.309775580572506
6.167351062845749         4.180089993376155        -0.12000000000000013     32.57289134480379
5.885015987120638         4.181078243135163        -0.1200000000000001      31.451068849464274
6.276055526589727         3.9226909347587773       -0.12000000000000012     71.25512327466244
6.525114008495839         3.9013692721420825       -0.1200000000000001      72.67663347914129
0.14146120214532          4.627959063072352        -0.1200000000000001      58.259949797301864
-0.1200000000000001       4.475973639214998        -0.1200000000000001      57.905033215017134
0.4021875224842202        4.760988725307599        -0.12000000000000012     51.35037940272957
0.6871217577236883        4.920911640303965        -0.12000000000000013     56.89323671285159
2.9493527028754385        5.459171302173852        -0.12000000000000012     254.90657488408246
2.7917609236436913        5.720000000000001        -0.12000000000000013     194.21040598873034
2.6131902727054053        5.4468624797621565       -0.1200000000000001      235.93350650922437
2.4729365587018246        5.720000000000001        -0.12000000000000013     164.4775000722317
2.2967250469722047        5.451647839239769        -0.1200000000000001      209.20859429826012
2.757177792308742         5.181086912361619        -0.1200000000000001      147.2309302773631
2.454667252671151         5.178900459864205        -0.12000000000000013     130.02865386506366
1.023628932146427         4.922133033291236        -0.12000000000000012     64.83592100043353
0.8862360987893008        4.698990007787773        -0.12000000000000013     67.40829073317177
1.1707037483175327        5.184961107773483        -0.12000000000000013     68.72798594510685
1.3256645729588958        4.923776168961076        -0.12000000000000012     68.24647660396073
2.1314524033918936        5.180842034597696        -0.12000000000000012     117.30730431608102
1.8201045196560954        5.1935820853885515       -0.12000000000000012     105.32264862182406
1.5003679026857832        5.202238595949508        -0.1200000000000001      86.9380728575015
2.2873520302980666        4.913542180083997        -0.12000000000000012     81.29722071767284
1.9744477825858344        4.929363828672728        -0.1200000000000001      77.69979452216715
3.5746282076786238        5.457927311069655        -0.12000000000000012     280.6581980802608
3.738240724858715         5.72                     -0.1200000000000001      199.88742308557588
3.408211100343289         5.203896292460585        -0.12000000000000013     177.2466754225995
4.205345381130138         5.465170314421901        -0.12000000000000013     291.6542346599615
4.050455269819897         5.720000000000001        -0.12000000000000013     200.5272216691507
2.6032507618283662        4.871944999591828        -0.12000000000000012     81.09897975239214
2.3767466912717805        4.662528331083645        -0.12000000000000013     61.1900354061317
2.6055254952666           4.59138288023451         -0.1200000000000001      53.661358957360484
2.926817141948863         4.926273022714985        -0.1200000000000001      101.09369816524514
3.093719771336744         5.201105320492413        -0.12000000000000012     162.9835579817907
0.14834720492176556       4.322745730906777        -0.12000000000000013     85.79123907572149
-0.1200000000000001       4.169517822598556        -0.1200000000000001      74.78073472132682
0.13387661613207097       4.014205995851339        -0.12000000000000012     115.46973609479592
-0.12000000000000009      3.8639786966434686       -0.12000000000000009     91.07807128514042
0.13459880058323442       3.7108407926713034       -0.12000000000000012     138.71764726775163
-0.12000000000000008      3.5591276219663754       -0.12000000000000008     105.49486910608084
0.14493074024240543       3.4070453355469392       -0.12000000000000013     156.4801946356521
-0.1200000000000001       3.254963049127502        -0.1200000000000001      116.00168076038351
0.13329588471594972       3.1035603481709186       -0.12000000000000013     170.615396984773
-0.1200000000000001       2.9514834321757264       -0.1200000000000001      118.02146547263699
0.08535163387421424       0.09860255423944375      -0.1200000000000001      11.793040598690444
-0.12000000000000012      -0.12000000000000012     -0.12000000000000012     6.731899850299399
-0.1200000000000001       0.19379477574203902      -0.1200000000000001      15.818754469868395
0.2030518171358261        -0.12000000000000015     -0.12000000000000015     11.158261318312517
7.109854607627435         2.620390679847746        -0.1200000000000001      168.3863402191706
6.9888883919553315        2.891175195486487        -0.12000000000000012     164.04341164807482
6.799743209464255         2.7221229341721163       -0.1200000000000001      165.2333440964197
6.9554624168492225        3.453878422839171        -0.12000000000000013     130.19913723280735
7.052018593235964         3.163951968080685        -0.12000000000000012     152.67263379084957
6.7789658281070615        3.0192716877659045       -0.12000000000000013     157.39151541822164
6.58907482583502          2.893406135787058        -0.12000000000000013     159.34013872566476
6.516870798345497         3.1576815842855117       -0.12000000000000013     148.87326691530066
6.638254029323646         3.677182464576764        -0.1200000000000001      105.74395525689499
6.407637729322197         3.6634006836048556       -0.12000000000000012     105.12309167752791
6.560363123635151         3.4418328015671618       -0.1200000000000001      126.89920997668094
6.314736772974863         3.391525351033115        -0.12000000000000009     131.51474369022762
6.767865996185439         3.2950461624056557       -0.1200000000000001      141.004892066762
6.763447147394286         3.512326641283346        -0.1200000000000001      122.86237095097499
6.222706199538693         3.1624011687165408       -0.12000000000000012     144.49277851774875
6.361019513070307         2.907301363136346        -0.12000000000000013     157.10777219366219
6.134175749740823         2.897823045344147        -0.12000000000000012     155.27395161653774
5.143622139815958         0.1440769031325984       -0.12000000000000012     284.0234704044459
4.989128805297756         -0.1200000000000001      -0.1200000000000001      204.98550245202622
4.833550129975316         0.14733108702089157      -0.12000000000000012     279.4133815436094
4.677971454652875         -0.12000000000000008     -0.12000000000000008     198.19422243845315
5.6106941725151795        0.39909414514644875      -0.12000000000000012     170.52978490110112
5.300718207113247         0.4023213722022668       -0.12000000000000015     169.9546809421452
4.987231237823372         0.4027877411779945       -0.12000000000000013     168.27966890920155
6.9231855732190795        2.4325167304927966       -0.12000000000000012     162.43380330309236
6.764906635726989         2.17906396696606         -0.1200000000000001      150.04892676190389
6.675889422046032         2.4376226747328102       -0.1200000000000001      160.28902544690462
6.552998475346449         2.2001350803818447       -0.1200000000000001      148.95061573325737
6.389515865916028         2.435064768180138        -0.1200000000000001      157.13365649740288
6.507873819951861         2.6774828232104344       -0.12000000000000013     162.2163151899076
6.257762569134707         2.6688308412813933       -0.1200000000000001      159.30608086893096
6.138951638137401         2.4297198646712137       -0.12000000000000012     154.47095728373014
5.984311089761965         2.667914592754221        -0.1200000000000001      157.70958719186333
6.041060833284256         2.1729078940428117       -0.1200000000000001      142.37116126700445
5.90957063879763          2.3967303779102234       -0.12000000000000013     150.77588500621846
5.771842805860992         2.563874082668184        -0.12000000000000012     153.5850325022805
6.071299984819017         0.6542898503170187       -0.12000000000000012     98.70589339032819
5.454179843573253         0.653482277214615        -0.12000000000000012     99.47984253847149
5.761749896810114         0.6539395680820828       -0.1200000000000001      98.05805372462169
5.916301800257457         0.9035835630027007       -0.12000000000000012     42.99313510186621
6.226640091775369         0.905195307331035        -0.12000000000000012     41.86631019916711
6.390897116661451         1.1726970269095707       -0.12000000000000013     28.33626079006414
6.845142070360513         1.9279965537162949       -0.12000000000000013     128.5037448789218
6.885301398673851         1.463836271624777        -0.12000000000000013     74.09747145566091
6.930309572340295         1.7219724629838136       -0.12000000000000013     109.17536649583958
6.626335793581003         1.9351463710171597       -0.12000000000000013     128.80590740156205
6.274884100513397         2.197807283751388        -0.12000000000000012     144.8540029228558
6.413859368840411         2.007784681671322        -0.1200000000000001      136.56476063983328
6.5516293082099395        1.4356404464532802       -0.12000000000000013     68.26222365776596
6.698278718184701         1.695406574505383        -0.12000000000000013     103.0132672811925
6.249790736192899         1.4346035875834982       -0.12000000000000012     65.78488534981305
6.412678649910349         1.734439957954426        -0.12000000000000013     106.29474510844707
6.175448882070579         1.9304450327865403       -0.12000000000000013     126.0497606789928
6.087085105052543         1.670189401206436        -0.1200000000000001      97.63938610480943
5.774190910897289         2.152504570123608        -0.1200000000000001      139.91361465946275
5.610788823090258         0.9049948612392738       -0.12000000000000012     40.67099876810508
6.075210996815803         1.1593274386379924       -0.12000000000000012     27.397353671876882
5.767363907679986         1.1516847145158913       -0.1200000000000001      25.08428061470291
5.458952178775791         1.1642724316936899       -0.1200000000000001      25.58834159722943
5.925362893000335         1.4031222400082268       -0.12000000000000013     61.07037749411834
5.909466723975253         1.9064094830467602       -0.12000000000000013     120.3321887462309
5.621060788190775         1.9207079069143542       -0.12000000000000012     121.53638038424201
5.7697997354934465        1.6512468819509536       -0.12000000000000013     95.29457858525855
5.568819487332609         4.180932590120978        -0.12000000000000012     28.459201226024664
5.253105632276148         4.129362858839844        -0.12000000000000012     37.33991680899713
5.466764628232814         3.9268873159240667       -0.12000000000000012     65.05735677686084
5.249732015481671         3.8545384109590226       -0.12000000000000012     73.69005368900143
4.354730231220541         5.210904806022197        -0.1200000000000001      204.2910571230577
4.663551178175195         5.204189369975621        -0.1200000000000001      209.49187916582454
4.823432044399922         4.943540814792428        -0.1200000000000001      138.85012713682752
5.130527520423341         4.942793309194987        -0.12000000000000013     140.58315927315803
5.279129994202129         4.678523735282212        -0.12000000000000012     78.15755151776229
4.964885709680444         4.689806901326307        -0.1200000000000001      78.02563865290169
5.1068766006922175        4.419196765899789        -0.12000000000000013     33.88436645488414
4.804814147189451         4.441489231925383        -0.12000000000000009     31.674330330768203
4.947593220304671         4.169947508739244        -0.12000000000000013     32.06276766293703
5.385808822239135         3.6669423271873742       -0.1200000000000001      96.31555284216499
5.140647740682112         3.1768590157481618       -0.12000000000000013     136.25925566988388
4.978959499174225         3.415169336993982        -0.1200000000000001      117.661460942788
5.261169594997758         3.4020463234923697       -0.1200000000000001      121.15252588594609
4.868283578308573         3.1650998252476787       -0.12000000000000013     133.96145069676172
5.108975025368455         3.659350352102479        -0.12000000000000013     95.29133772293507
4.646044723111206         4.197795064682341        -0.1200000000000001      29.267940608971077
4.7245065217916276        3.4227983875637396       -0.1200000000000001      115.79197103752908
5.024960416542196         3.926727983069187        -0.1200000000000001      64.21158919180809
4.866132381935131         3.6817369220347524       -0.1200000000000001      92.92584504839904
4.748401574445591         3.9538424748586216       -0.1200000000000001      60.0093685998809
4.607842128793866         3.710855671181768        -0.12000000000000013     88.44225431394769
4.454357699812725         3.440719905038856        -0.12000000000000012     111.79872230214953
4.5277959325808474        4.451199741612541        -0.12000000000000013     33.129634264060066
4.659353731494274         4.691322791914799        -0.1200000000000001      77.51498402434403
4.510021841014106         4.951062460432804        -0.1200000000000001      133.75284498376482
3.894494479296271         5.46280307184079         -0.12000000000000013     293.0939622410054
3.7267018771929963        5.192988046742613        -0.1200000000000001      184.70980561412242
3.2510510872114042        4.943508041850251        -0.12000000000000012     111.93274969292929
3.5801790190633955        4.932336685976241        -0.1200000000000001      115.7222112480381
3.4177161644872003        4.669195906095657        -0.12000000000000013     61.55475239160544
4.358861625741064         4.700752209196827        -0.12000000000000013     76.47484858498677
4.240829837961577         4.444014808553898        -0.12000000000000013     30.78326047633929
4.04574275479424          5.207254125038122        -0.12000000000000013     194.1285840789004
3.7238162208116306        4.631640550480198        -0.12000000000000012     56.79643258353243
4.2007212447524145        4.956535572116743        -0.12000000000000012     132.9424697448206
3.877001499002624         4.931839698941249        -0.1200000000000001      121.11795144700984
4.0462204081902025        4.6848820776510305       -0.12000000000000012     70.26537373823828
3.960949003970255         4.4171046806303025       -0.12000000000000013     29.952300341259598
3.116760954116713         4.683428014463251        -0.12000000000000012     61.02652967649553
2.831509714638632         4.66883978114023         -0.12000000000000013     58.84737728782719
4.181057125842853         4.147351495114886        -0.12000000000000013     37.12081568632176
4.43886496896978          3.9764284025567713       -0.1200000000000001      56.170360079726215
4.408255945082368         4.249258793179838        -0.1200000000000001      26.867950810520846
4.353140673762985         3.703071508475512        -0.12000000000000013     88.20127649975036
4.2050290166741755        3.8861776080348753       -0.12000000000000013     67.53269228174594
6.0279026298601455        3.916831356802986        -0.12000000000000013     69.60523159847777
5.749294958742487         3.9326668907642097       -0.1200000000000001      68.41459904846973
5.6148484269192895        3.70142049358391         -0.1200000000000001      95.56522216154247
6.162230009653931         3.648591265847692        -0.12000000000000012     102.30643421042656
6.010660392806851         3.3782532756266437       -0.1200000000000001      129.6790630071365
5.909338535364731         3.667623618654146        -0.12000000000000013     100.77587121075487
5.756083740135656         3.48253005459414         -0.12000000000000013     119.74306411439795
5.522715976744721         3.4177040273366863       -0.12000000000000013     122.8453874747478
5.427341357801546         3.175623867333303        -0.12000000000000013     138.05025279590708
5.735114521933357         3.1896406406821636       -0.1200000000000001      139.41998884662638
5.998103427908186         3.1003963654684377       -0.12000000000000012     148.44420156144866
5.859104940135954         2.911667532718637        -0.12000000000000013     152.27984399489654
5.754121731576905         2.7327001795452017       -0.12000000000000009     154.5182968379588
5.586809479921607         2.9086670420508867       -0.12000000000000013     149.81482609246683
5.293307175761442         2.948378300242648        -0.1200000000000001      147.15681906902273
5.487388863021115         2.1925722360569915       -0.1200000000000001      139.97941325713794
5.652791070489294         2.3990132118901104       -0.1200000000000001      148.8681600578999
5.5738864087244036        2.6399332643323237       -0.12000000000000012     152.99854232199286
5.36300098065615          2.4773021912834583       -0.1200000000000001      149.27424973857228
5.397458186986103         2.7331896251149805       -0.12000000000000012     150.96382994010293
5.174420465656539         2.695895329122262        -0.12000000000000015     149.37810273067495
5.105807371701466         2.455071396783752        -0.12000000000000009     146.64271814048917
5.233680587410547         2.195538410476769        -0.12000000000000013     137.44970219605813
4.994616784957649         2.2069318327469754       -0.12000000000000013     135.2009092204586
4.824311492116334         2.440529955589351        -0.12000000000000012     143.4824673143591
4.719066055247911         2.190611182386357        -0.12000000000000013     132.74195695916953
5.029066975933283         2.94222048323171         -0.1200000000000001      144.15541791511544
4.774351326036285         2.930457831499461        -0.12000000000000012     141.46254850857233
4.927596675617833         2.673818994188272        -0.12000000000000013     146.82230488942437
0.6506357618440868        4.598458016098792        -0.1200000000000001      63.92987194009127
0.4007245407966821        4.466199658861999        -0.1200000000000001      61.061734218690084
0.6504395617169687        4.304971153210022        -0.12000000000000012     65.78976893630994
0.3989010030846244        4.16576388262893         -0.1200000000000001      68.72476310335158
0.6452753387304678        4.005613185456448        -0.12000000000000012     63.91010046142069
2.0998116991065316        4.678710361702413        -0.1200000000000001      62.27036285718884
2.46135248098624          4.389592087644269        -0.1200000000000001      50.0953956579092
2.212120485180582         4.407107588759306        -0.12000000000000013     57.77789440023167
2.337690826116745         4.141357541896801        -0.1200000000000001      62.116442028015165
0.9077513934115037        4.446769603156748        -0.12000000000000013     70.71807364476162
0.9138821842467328        4.148634968165417        -0.12000000000000013     68.7965343649423
1.643358555433954         4.940203975167039        -0.12000000000000013     71.90875349239464
1.7961749554124624        4.675927191538854        -0.12000000000000013     66.88571324069603
1.4929335436344446        4.683531066989286        -0.12000000000000012     69.90602144869268
1.175885077898473         4.621481259945918        -0.12000000000000013     71.52590273229059
1.4268111213764665        4.442096502980811        -0.12000000000000013     71.78554708393277
1.2158235635441432        4.278186018021969        -0.1200000000000001      72.82129361225047
1.1260762533670694        3.9753616435425636       -0.12000000000000012     68.76053196299206
1.3648638952034196        4.038601691515262        -0.1200000000000001      71.5119751381955
1.664977429999191         4.456177363436097        -0.12000000000000013     68.46750279271905
1.5199014188595632        4.21422316826089         -0.1200000000000001      71.60402516659248
1.9519202843980223        4.417019503133983        -0.1200000000000001      63.57655681218565
2.6414015907979023        4.1600780316935015       -0.12000000000000012     54.02138129291572
2.748864486802741         4.395851544977782        -0.12000000000000013     45.925839018749635
3.004169333921892         4.436087329362107        -0.1200000000000001      38.98434478266254
2.9584090977784174        4.148985720334371        -0.1200000000000001      50.18552497118028
2.747281107242279         3.9341265774365675       -0.1200000000000001      66.64097346458287
2.971358805330762         3.8930633883302828       -0.1200000000000001      67.5121514102515
0.8789202334433115        3.8555646850302976       -0.12000000000000012     61.46324290672319
1.357718273720841         3.8149163772646744       -0.12000000000000012     68.17580859477448
1.1296750743177575        3.6902283797315625       -0.1200000000000001      60.60849145761673
0.3868154660882409        3.85989976030361         -0.12000000000000013     78.44785499675764
0.63953628947926          3.7119265091058367       -0.1200000000000001      62.15912882229261
0.3937066062967726        3.557630104220319        -0.12000000000000013     84.17523251324333
0.6455703007685224        3.4070886211212543       -0.1200000000000001      58.229365202192675
0.3925446825823751        3.2554248045130327       -0.1200000000000001      92.57787951419283
0.6447895334842123        3.1001758763480387       -0.1200000000000001      58.750287625691634
0.13452590330639597       2.7997079233781195       -0.12000000000000013     168.2679841891787
-0.12000000000000012      2.6485165678243763       -0.12000000000000012     120.63434270942243
0.13346633841722239       2.495333181551275        -0.12000000000000012     176.37265543830904
-0.1200000000000001       2.3450369508727276       -0.1200000000000001      122.38167401237804
0.38855830102805067       2.9511336857688977       -0.12000000000000012     96.17475896366479
0.38870250894039715       2.6447810417985766       -0.1200000000000001      99.31060594543912
0.6475016318870683        2.799998965617026        -0.12000000000000012     57.33344156657193
0.13835142743914233       1.582576094436516        -0.12000000000000012     138.4113338194427
-0.12000000000000012      1.4304821774014773       -0.12000000000000012     92.67500870669392
-0.12000000000000008      1.7360213033566767       -0.12000000000000008     105.67212360955627
0.14493076763779977       2.192954664453233        -0.1200000000000001      169.16566425288627
-0.12000000000000009      2.0408723780337388       -0.12000000000000009     115.64568744227749
0.13354206228328908       1.8884660358088567       -0.12000000000000013     157.57953899513836
0.639124769226252         2.498778155164824        -0.1200000000000001      56.804889165298654
0.3922965910735302        2.344512944061557        -0.12000000000000012     97.32579757201158
0.3942383807818851        1.7353775474923308       -0.1200000000000001      86.58870809926425
0.3933681093528029        2.04428205724512         -0.12000000000000009     90.74447949321443
0.6540988555409853        1.8868487375867633       -0.12000000000000012     62.058638226796866
0.11190650182729163       0.3567618735007404       -0.12000000000000012     31.283941330337303
0.1364176810911587        0.6625116603983183       -0.12000000000000013     59.460910955098974
-0.12000000000000015      0.5057233731842886       -0.12000000000000015     32.8848351205069
-0.12000000000000012      0.8157968907315958       -0.12000000000000012     52.74921426901465
0.3643512396496965        0.1606675507175743       -0.12000000000000012     27.772334984291327
0.5273484825944336        -0.12000000000000012     -0.12000000000000012     18.944657821529322
0.14834742341757176       1.2772542690932633       -0.12000000000000012     113.80243094497474
-0.12000000000000016      1.1240263607850494       -0.12000000000000016     80.74570415574033
0.14432841901468335       0.9715030757256976       -0.12000000000000013     88.18194397466925
0.4015235964687817        0.8188555958421189       -0.12000000000000012     59.74884941697081
2.496155651909053         3.9161043015328905       -0.1200000000000001      69.81865182568411
2.449674620313203         3.150855764435935        -0.12000000000000013     95.8639810676727
2.170507831452406         3.0757039203390963       -0.12000000000000013     89.5263091063684
2.2078397326714834        3.381390529258793        -0.1200000000000001      86.35666995798533
2.646078374133703         3.6460735179428103       -0.12000000000000012     82.47506904533743
2.3770588490045887        3.64074721883528         -0.12000000000000013     81.56476635844574
2.882240567988738         3.7049363148042196       -0.12000000000000013     79.52875920064058
3.069621569039818         3.7539284565314426       -0.12000000000000012     78.720961304444
3.0621433417674986        3.582110994776933        -0.12000000000000013     88.50215668766626
3.3021285914499847        3.6477083069501637       -0.1200000000000001      86.99290134719091
2.5541334984009074        3.414851539677744        -0.12000000000000012     90.93966698507525
2.8657807313285915        3.4227591538543187       -0.1200000000000001      95.45383241993083
2.702380392310366         3.2027796025694504       -0.1200000000000001      100.58389673264672
3.18308002341318          3.34080616218168         -0.1200000000000001      102.64939173071328
2.923225629935481         3.189826230284909        -0.12000000000000013     104.91634904490209
0.6950003340578426        0.1436836451557647       -0.12000000000000013     42.15116936917813
0.852894793276046         -0.12000000000000013     -0.12000000000000013     37.332339031448306
0.3862564016276859        0.517517201852978        -0.12000000000000013     46.65679807856008
0.6136061733839712        0.37483306294317265      -0.1200000000000001      50.83817279725962
1.002005606772667         0.1517383261575526       -0.12000000000000013     60.49524178594107
1.179691782156723         -0.12000000000000013     -0.12000000000000013     52.097032161586895
0.6943305543182472        0.6555494482461662       -0.12000000000000012     64.30837778407543
0.8799944388073576        0.38254700960730853      -0.12000000000000012     60.82571914886258
2.4010382453850654        2.9207981467769017       -0.12000000000000012     98.05872064327048
2.150448477018198         2.8111192519944868       -0.1200000000000001      90.9364701762488
0.6642253746580831        0.9768719379841653       -0.12000000000000012     67.85454545138903
0.40713407193747275       1.1279118242774575       -0.1200000000000001      68.85405439292647
0.39892167782490395       1.4325148006345896       -0.1200000000000001      78.72942913635926
0.648827207628071         1.5868876368490936       -0.12000000000000012     65.31837522271556
0.658981049319763         1.2814206541753728       -0.12000000000000012     67.65805653265846
0.9014877182266672        1.7414200540161038       -0.1200000000000001      58.603275725426386
0.9096339913944896        1.443105984676658        -0.12000000000000012     68.32847036758447
1.1542213472632779        1.6015817313351783       -0.12000000000000013     68.56220751236083
0.9192498703611064        1.1383677523445441       -0.12000000000000013     72.95023319821621
0.8953135123724878        0.8804875601356874       -0.12000000000000012     72.94715712286154
1.1770895064386535        0.40215535620941595      -0.12000000000000012     67.26821065222045
1.331386394577352         0.1364630739991059       -0.1200000000000001      84.06165540541265
1.4953451353591845        0.3971501889237882       -0.12000000000000012     72.95770102940921
1.6552432270119763        0.13963836654335576      -0.12000000000000012     106.7562370888728
1.5060764989405027        -0.12000000000000016     -0.12000000000000016     68.72078059751667
2.307279027091497         0.14688427133826235      -0.1200000000000001      152.27290097314184
2.4745928492750653        -0.12000000000000009     -0.12000000000000009     120.19053169259455
2.1535173576491977        -0.1200000000000001      -0.1200000000000001      103.91663016019002
1.980274710794727         0.14358173238824073      -0.12000000000000013     124.3224861093273
1.8306817903393902        -0.12000000000000013     -0.12000000000000013     83.12650426317754
4.520977674052424         0.14585109790375272      -0.12000000000000012     266.14061504587136
4.366530428966937         -0.12000000000000009     -0.12000000000000009     178.94395263531638
4.210885149833626         0.14701167114544572      -0.1200000000000001      237.48986912608748
4.0548007643389035        -0.12000000000000012     -0.12000000000000012     156.45062134679617
4.675721821809123         0.4021739643892557       -0.12000000000000012     162.85175351180393
4.364433779055238         0.40017437261636757      -0.12000000000000013     155.4057568102738
3.091208880962885         3.0624970289458098       -0.12000000000000013     112.68455571337091
3.331870064375405         3.1119486304831114       -0.12000000000000012     115.11882392312803
3.2104578253066673        2.8878729597959336       -0.1200000000000001      118.9135222150915
3.464212051231065         2.853561239722472        -0.12000000000000012     123.97431509048204
2.6411242510635655        2.955151919756009        -0.12000000000000012     103.6087256104874
2.8506125897266004        2.99727906032042         -0.12000000000000012     108.48509161153333
3.0080604986140114        2.8776882148895733       -0.1200000000000001      113.7016084001666
2.7857991604934473        2.719825460517125        -0.12000000000000012     110.83078911005386
3.278380775590959         2.707554526585057        -0.1200000000000001      122.30764467718322
3.4407351817731677        2.59549159516203         -0.12000000000000012     125.64563520582549
3.0690565765653197        2.6900983239708895       -0.12000000000000013     117.53180554963973
3.2112956994451385        2.521518488771404        -0.12000000000000013     121.44914010733201
2.94857957419191          2.4751928774365504       -0.12000000000000012     115.41008096398618
3.5747711380181926        2.4039633602227353       -0.12000000000000012     125.04073335124302
3.328230730666278         2.3590865633259552       -0.1200000000000001      120.81619236134382
3.0631426500164283        2.290753403520332        -0.1200000000000001      114.88544980174055
3.4415854215054202        2.1311831459240405       -0.12000000000000013     117.02060409891597
3.587132656723579         1.9420258054948811       -0.1200000000000001      109.13474606554223
3.292062854580686         1.9138263662557597       -0.1200000000000001      104.68453927229471
3.235148094287295         2.147387234695877        -0.12000000000000012     113.53137379203334
3.4713038728798846        1.685994214460053        -0.12000000000000012     92.5730681804895
3.8983143114217307        0.1441124381431688       -0.12000000000000012     227.39292729721475
3.7420152406170035        -0.12000000000000009     -0.12000000000000009     146.77085475708205
3.581107338938087         0.14168502302946784      -0.12000000000000013     213.33677671430289
3.4276121304078804        -0.1200000000000001      -0.1200000000000001      143.08539805916283
3.740363303737421         0.40320908354170637      -0.12000000000000012     134.81660671593914
3.2636936866896145        0.13925207836028752      -0.1200000000000001      202.17655956383885
3.111583068279553         -0.1200000000000001      -0.1200000000000001      133.93296371332306
5.3507407363843145        1.927866278698841        -0.1200000000000001      120.19308282299153
5.081490332367468         1.941419348210669        -0.12000000000000012     118.94366781530613
5.465715986970932         1.6688458520168068       -0.1200000000000001      94.56761472046537
5.621726404758228         1.406028916125393        -0.12000000000000012     61.03925778401133
4.514843633992157         0.6557901078441599       -0.12000000000000013     90.36042856627715
5.140365055033472         0.6642789096588122       -0.12000000000000013     94.59507884150878
4.828295613266841         0.6598484219001077       -0.1200000000000001      94.10458667350649
5.299666611841617         0.9162042856818974       -0.12000000000000012     36.59593690999524
5.14831327594394          1.1783684440345281       -0.12000000000000013     28.0394985291544
4.988501613040687         0.9188579487487647       -0.12000000000000012     33.789804705900856
5.313794772950375         1.4282032479558753       -0.12000000000000013     63.343307150341445
5.173387835156912         1.691151665029131        -0.12000000000000012     95.42825414208694
5.008409018222649         1.436833635188267        -0.12000000000000009     66.27187725612809
4.674089990297943         0.9114120630896361       -0.12000000000000013     37.049545265823305
4.367202554852104         0.9046474627656157       -0.1200000000000001      38.73017578622548
4.52633071790237          1.1569854166675873       -0.12000000000000012     34.10497669177573
4.840255369377228         1.1719978306063257       -0.12000000000000012     31.503528830603077
4.863993209713671         1.733859305897848        -0.12000000000000012     99.17665112894146
4.859546772485986         2.010989514800653        -0.1200000000000001      121.93761845131367
4.626271066161195         1.9292641242290627       -0.12000000000000013     115.09480909020607
4.69939666541951          1.433947437246122        -0.12000000000000012     64.53670969414716
4.3740723830592785        1.4035605746258162       -0.1200000000000001      58.739149527997746
4.539944178272886         1.6729785369939938       -0.12000000000000012     90.94396104782646
3.4685813368451486        3.3773488505417575       -0.12000000000000012     105.71219152291083
3.62530016556643          3.1439434096451464       -0.1200000000000001      118.54147232828034
3.738906879292229         3.3946404231651104       -0.12000000000000013     106.92702361319863
4.087408653554392         3.6857026433499107       -0.12000000000000013     85.67686083736594
4.22707290393104          3.508948304551862        -0.1200000000000001      104.4725617767181
4.00258899591456          3.428773099757349        -0.12000000000000013     107.37514180351458
3.936233968812777         3.1842082844516892       -0.12000000000000012     119.21817073223355
3.794652875666272         2.9277326685476734       -0.1200000000000001      128.19186719859053
3.6878589232219072        2.6558225851002857       -0.12000000000000012     130.8333061471113
3.962174758045175         2.714021546672275        -0.12000000000000013     134.89900690585534
3.84257364960483          2.4605914600351637       -0.12000000000000012     132.01820140132264
4.583414539896722         3.142938874555412        -0.1200000000000001      131.30635383098348
4.561462434363708         2.89536364717322         -0.1200000000000001      139.74439870556793
4.09183156355609          2.972928132562536        -0.12000000000000013     133.02697837897054
4.238057658582357         3.2441280102333394       -0.1200000000000001      121.70251236147162
4.357834448909946         2.968936320073794        -0.12000000000000012     135.57311897900834
3.8456701911970192        3.6733788318971166       -0.12000000000000013     87.93076975527246
3.9763306353724612        3.934867168227702        -0.1200000000000001      63.4238329352501
3.871512489212818         4.147969911431518        -0.1200000000000001      39.26724248433146
3.585880224988867         3.6539883742525476       -0.1200000000000001      85.35139202402395
3.7069080269991597        3.927136436584463        -0.12000000000000012     63.59372705482584
3.2861931399255604        4.431129033506564        -0.12000000000000013     35.12599439260651
3.5110584741880615        4.413070107327383        -0.12000000000000013     31.66155531343455
3.7277382381308612        4.3398814491182724       -0.12000000000000013     28.531191413416387
3.1738905796929355        4.244075999506168        -0.12000000000000012     39.55281889861995
3.2109302965514805        3.952804315067202        -0.1200000000000001      61.38992915757846
3.590576567551361         4.147999879176937        -0.12000000000000015     41.84645866988314
3.38296290012243          4.191260215297439        -0.12000000000000012     40.9463541054429
3.4487428906605224        3.9195116866936925       -0.12000000000000013     64.69168470647669
4.660131625759762         2.6792456781529417       -0.1200000000000001      143.497825209293
4.438024241514938         2.7742568972488018       -0.12000000000000012     140.52005654613882
4.230975943691636         2.7469938298567347       -0.1200000000000001      138.2074265897352
3.6114421474759864        1.5050822067868836       -0.12000000000000015     77.99081412617457
3.8365760872615153        1.4368845013902372       -0.12000000000000013     67.99726048130312
3.6149592743449666        1.2288634210755407       -0.12000000000000012     49.406532185678586
3.71321263531075          2.2199756785239986       -0.12000000000000012     121.39331888597111
3.7443280625310864        1.709026789445639        -0.12000000000000013     93.6816111289844
4.246164734590526         1.667839568103487        -0.12000000000000012     92.70987527652748
4.090921754522111         1.4142578046381844       -0.12000000000000012     65.20604999157338
3.982672149904444         1.691608059684567        -0.12000000000000012     93.22068339525032
3.8845804536058908        2.000502150474943        -0.12000000000000012     114.30677881493554
4.585983553025359         2.3998552607156136       -0.12000000000000012     138.893777572593
3.9483236856154855        2.2704142170099013       -0.12000000000000012     128.7209250955461
4.092525785165535         2.1110612985419603       -0.12000000000000013     123.10915152711277
4.139665716160375         1.9119891831493323       -0.1200000000000001      111.64746812406672
4.487971895657781         2.1462013078863693       -0.12000000000000013     128.84246572552055
4.401874280816676         1.9145457372995411       -0.12000000000000013     114.1143813460239
4.28027044512128          2.1030236946546297       -0.1200000000000001      125.1671872276225
4.411045161307033         2.567911551575389        -0.12000000000000013     139.76778840201672
4.130871157299086         2.4743419529039974       -0.1200000000000001      135.76811010124908
4.336928259536009         2.3274611575956947       -0.1200000000000001      134.07998695982727
4.163644487835057         2.2508272923498556       -0.12000000000000013     129.51158695320856
0.8887440407149034        3.556013683245063        -0.12000000000000013     53.14019860966483
0.8979899519359629        3.2534474772408792       -0.12000000000000013     42.61663487358894
1.1432702833976784        3.397239242964555        -0.12000000000000013     53.35767179294925
1.1470116904779897        3.1003772463450554       -0.12000000000000012     42.99983051624403
1.368887523687157         3.5298356583919612       -0.12000000000000013     61.59013598310867
1.9078432619364272        2.9574786327698925       -0.12000000000000013     80.02210897956847
1.3966836068430244        3.2474325298902493       -0.12000000000000012     58.48281461805245
1.9191551388769241        3.2417145167644357       -0.12000000000000013     79.9576377227797
1.6579811738220063        3.1068173607741065       -0.1200000000000001      68.59392111716332
2.086270351421884         4.141731690629158        -0.12000000000000015     65.1242623901271
1.8054911300861145        4.162577726160462        -0.12000000000000013     70.0954043309888
2.2282693326724177        3.880197785650781        -0.12000000000000013     72.30595352544752
2.141328868642925         3.6644870009808623       -0.12000000000000013     77.50048549114987
1.6554045965745923        3.4308456496281985       -0.1200000000000001      69.7504314619015
1.553294043913593         3.6790084241697443       -0.12000000000000012     70.19739465377344
1.632477836202404         3.9174499909793297       -0.12000000000000012     72.30830504986015
1.9293060766740027        3.840562988386446        -0.12000000000000013     73.27391515038642
1.744898420210002         3.682161591327988        -0.12000000000000012     74.09453933308922
1.947478551492758         3.543193105339927        -0.12000000000000013     76.92385449398445
0.8950883456950631        2.6496656795705125       -0.12000000000000012     33.197280955531866
0.8955368118907021        2.9514393490152737       -0.12000000000000012     34.79374684154544
1.1459926623391408        2.801225955400226        -0.1200000000000001      38.06790728166687
1.1414420396148006        2.5050707810131674       -0.1200000000000001      39.28254331440616
1.152263134386891         1.8969578914857186       -0.12000000000000012     59.25291495633949
0.9073122833307721        2.0370023055330893       -0.12000000000000012     47.79578991253866
1.1543057831204908        2.198223201322013        -0.12000000000000013     47.21197827396984
0.8930170172916677        2.3479359620509768       -0.12000000000000013     38.631827011855684
0.6457520797119499        2.1949675804158963       -0.12000000000000012     58.26520617594132
1.3949443586432742        2.9464762876256874       -0.1200000000000001      54.584313629023654
1.3905518861328916        2.6475941200028608       -0.12000000000000012     53.08157785838521
1.6394239713311851        2.7990786211949414       -0.12000000000000012     67.8485876914
1.887096116100284         2.6555150168002415       -0.1200000000000001      79.93614884992955
1.6484120585551036        2.4945405546326946       -0.12000000000000012     68.04803537413761
2.6944784838810927        2.4379132970493935       -0.12000000000000013     108.1630950734759
2.5575583381975755        2.606760607944132        -0.1200000000000001      105.1529153410153
2.5381520107930386        2.779146276571277        -0.12000000000000012     103.47344150555561
1.0287512248775503        0.6526131861607295       -0.12000000000000013     72.21726655794846
2.997965684668828         2.003496235259401        -0.12000000000000012     103.30675668252945
3.0814305397714508        1.7721008475940188       -0.12000000000000012     97.4335982033322
2.8279079676889265        2.2397538194200486       -0.12000000000000012     108.59264429604183
2.5549881696842327        2.1950326886262737       -0.12000000000000012     102.03844809459237
2.415221305568481         2.4282843017633784       -0.12000000000000013     100.5951127244065
2.343878130797898         2.68268125989973         -0.12000000000000013     97.5183523911283
2.149418501056062         2.539749328583674        -0.12000000000000012     93.32056375887306
2.6785084515277644        1.9725412935736113       -0.12000000000000013     98.33253347832233
2.1910789126849957        2.326093686267601        -0.12000000000000012     91.83605739295713
1.3977915222417348        2.342011983109517        -0.1200000000000001      57.69225121595645
1.4053137814566983        2.0351702619375702       -0.12000000000000012     64.71983896351806
1.9350671567923305        2.3400661679198422       -0.1200000000000001      82.42577714610464
1.6351630893647862        2.1772354787355463       -0.12000000000000012     71.38055021092096
1.6568308266599436        1.8697309055984002       -0.12000000000000013     75.8996686719277
1.879071549860492         2.0167498587958623       -0.12000000000000013     82.6476722380069
1.339773757057085         0.6538608030283706       -0.12000000000000013     73.85139665478367
1.8221719279341109        0.40397614865592296      -0.12000000000000012     79.06729453002576
1.6652395909062045        0.6627525868577958       -0.12000000000000013     71.86348679694709
1.391794536740448         1.7586866458432027       -0.12000000000000012     70.84918939125599
1.638563878429241         1.6143890020936231       -0.12000000000000012     78.83798906168032
1.163731819467133         1.302111114202016        -0.12000000000000012     75.5399853913866
1.3986025693218649        1.4874412341192276       -0.1200000000000001      76.43642945704407
2.1246908184227498        2.1264254409448564       -0.12000000000000012     89.01982542793087
2.335289476778035         2.2158710153258268       -0.12000000000000013     94.81638864039037
2.3710660862612505        1.9860109213244226       -0.1200000000000001      93.58118337892418
1.951220404465077         1.7223946192417552       -0.12000000000000012     83.65093085449439
2.11711736431032          1.9135697167637222       -0.1200000000000001      88.19856720466673
2.5070862017114495        1.7190984355060726       -0.1200000000000001      92.04046650929017
2.2437576365858263        1.7173590089052915       -0.12000000000000012     87.34480092530333
1.1759328747312814        0.9424258755354692       -0.12000000000000013     77.54359173054395
2.0966944503434357        1.4662592319716863       -0.12000000000000013     81.5866474044088
1.8205953007154425        1.4219635654697744       -0.1200000000000001      80.9668653280886
1.6034158725598584        1.3864326502205835       -0.12000000000000013     79.1628795801515
1.4248397943282944        1.2056166582789047       -0.12000000000000013     78.30624767678874
1.5345751494900912        0.9154425335330882       -0.12000000000000012     76.63285314140323
1.7092351852322267        1.1814523952137561       -0.12000000000000012     77.97232148743063
1.8458347832651212        0.9262294480167279       -0.1200000000000001      71.68609827799789
2.6340644404952034        0.14318703539683353      -0.12000000000000013     172.46293444766187
2.793919645537668         -0.1200000000000001      -0.1200000000000001      138.6854356397595
2.950197492948948         0.1381395784643522       -0.12000000000000012     186.79639482644765
3.4220486317786905        0.40242069100000866      -0.12000000000000012     125.17511429690786
3.588154741608737         0.6641433100072252       -0.12000000000000012     74.7077731649391
3.1075182984957683        0.3955986257736015       -0.1200000000000001      115.63425296045943
2.7954878409366577        0.39921182615632883      -0.12000000000000012     107.70222839599806
2.4779999599499183        0.41427925097046114      -0.12000000000000012     93.54499385145355
2.1469222183564076        0.4152761572814462       -0.12000000000000012     85.78148581291539
1.9962184537025247        0.6724346781152323       -0.12000000000000012     68.36164161904772
1.9730851900966793        1.1774001532657392       -0.1200000000000001      74.61522654436062
2.348233345968037         1.482182000522351        -0.1200000000000001      80.43724544642602
2.3248976676507014        0.6915029066394892       -0.12000000000000012     64.19032775329698
2.1634295120241984        0.9400635963071035       -0.12000000000000012     65.91278567066969
2.2498430876207154        1.2018626911869477       -0.12000000000000013     72.27688580913512
2.6373040296716193        0.6848729573052305       -0.12000000000000012     63.830353311742584
4.221649407247574         1.1582150849153021       -0.12000000000000013     34.48483750235342
3.921035010075854         1.1845370635810202       -0.12000000000000012     41.73725876946407
4.0558227402622515        0.40393599407734615      -0.12000000000000012     141.14873727107656
4.207037343013626         0.6551488617291478       -0.12000000000000012     88.889468231502
4.065429772710856         0.9192553269693131       -0.12000000000000012     38.330255656928884
3.894887629599137         0.6615893619277293       -0.12000000000000013     84.69340680580764
3.7506581363902027        0.9227657472441555       -0.12000000000000012     38.70176798782547
2.498401299052881         1.279426422360285        -0.12000000000000013     71.91713016896448
2.819309299543206         1.7413614800355997       -0.12000000000000012     93.38453791674593
2.6381091177768563        1.4837225607791695       -0.12000000000000012     80.69358205756475
2.4987838447920634        0.9916248382592241       -0.12000000000000012     59.7569051421302
3.2553326941472815        1.631636558546347        -0.12000000000000013     88.11553107186421
3.3883519653000493        1.4260468732779825       -0.1200000000000001      70.5876733655138
3.0379186675240093        1.5932898458582418       -0.12000000000000013     82.99139071913513
3.4479481634464504        0.9297186682131455       -0.12000000000000012     41.76265477027268
3.273206898690677         0.6564487786731963       -0.12000000000000013     71.75677764852446
2.957674974208437         0.6515706925781148       -0.1200000000000001      69.03559097034963
3.1247482286246795        1.409543136355357        -0.12000000000000012     70.00437394501837
3.286935151604307         1.1656497559675287       -0.12000000000000013     49.62832152753291
3.1257773278595122        0.9028216283833549       -0.12000000000000012     46.57335910613417
2.817957936272784         0.9263008136156877       -0.12000000000000012     51.33100513259897
2.9814229471402687        1.1718865865257515       -0.12000000000000012     57.57393039051291
2.7150996482230565        1.203994290673892        -0.1200000000000001      63.587763996077484
2.8606989093151762        1.4360421143972244       -0.12000000000000013     74.44145383634155
-0.12000000000000005      5.72                     6.120000000000001        90.1602122065466
-0.1200000000000001       5.4016290836737          6.120000000000001        100.67269566528434
0.04017034474968724       5.559829655250313        6.360255517124532        101.13794074400035
-0.12000000000000013      5.0804628515375585       6.120000000000002        39.587286331345815
0.0478489062055243        5.227832521865856        6.371773359308287        81.2976119427945
0.206663294623818         5.393336705376182        6.609994941935728        76.92895220961987
0.37972842975298343       5.220271570247017        6.869592644629476        70.19733411559234
0.21351101368087233       5.017856894173044        6.620266520521309        73.53645799198452
0.03317510374700372       4.901717100083675        6.3497626556205065       29.8394300670704
-0.12000000000000009      4.756476760550462        6.12                     24.474777309981818
-0.12000000000000012      4.4304654653109425       6.12                     33.795555144437046
0.0360438118348646        4.589281938623637        6.354065717752298        24.75125172608475
0.8799999999999998        4.395133059160614        7.619999999999998        21.37232757717349
0.88                      4.72                     7.619999999999999        39.725424257146294
0.7240826391368385        4.539694531470458        7.386123958705256        33.84824088529267
0.7197718376899258        4.880228162310074        7.379657756534887        52.05821681996562
0.8799999999999999        3.431209541609041        7.620000000000001        14.56965537241995
0.8799999999999997        3.750504357429313        7.619999999999998        13.683633877237574
0.742330171052915         3.583874341330305        7.413495256579372        11.170499375375892
0.8799999999999999        4.071969527419835        7.619999999999998        16.277049357581337
0.7370012066321118        3.90887242651218         7.405501809948166        11.155138814886412
0.1484785397907615        4.734253207895528        6.522717809686142        35.848757745710735
0.5530993015169348        5.046900698483065        7.129648952275401        61.43250244416109
0.398747884161616         4.878524553490491        6.8981218262424235       66.44490049139749
0.2746620688838239        4.7204734632985295       6.711993103325735        40.535102252993035
0.5645159936425479        4.701878810915377        7.146773990463821        50.77394595699974
0.7277245603606521        4.214742954760425        7.3915868405409775       9.570743924723134
0.577895914478653         4.371922568205607        7.16684387171798         22.804582661135566
0.5946752594861239        3.7358485431414037       7.192012889229185        11.119903591179364
0.594528671887091         4.062166398015035        7.191793007830636        14.527298792815976
0.4049253913551177        4.5230264794955195       6.907388087032676        31.777582641841327
0.4548328534636337        4.18621539613282         6.98224928019545         22.85658770294555
0.45284603938832446       3.859971618834228        6.979269059082486        17.74485477394418
0.8800000000000001        2.800000000000004        7.619999999999999        16.23224129551771
0.8799999999999999        3.1143811062863103       7.62                     15.697088043409876
0.7415438716989536        2.9398494972053184       7.4123158075484294       10.734759711320562
0.8800000000000001        2.1687904583909616       7.620000000000001        14.711441017491646
0.8800000000000001        2.485618893713707        7.619999999999999        16.0783073473435
0.7349324062614132        2.3227489389606255       7.402398609392118        10.091092584972467
0.30425560331053786       4.230551497131195        6.756383404965806        28.2921505649603
0.20252996189952144       4.450673168193503        6.603794942849282        31.716907281619658
0.32155476999764926       3.9703533668691144       6.782332154996474        24.44384752828526
0.03749893513387391       4.284689162704283        6.356248402700812        30.711314336877113
0.17493221757604846       4.1314728819083335       6.5623983263640735       30.072251568431465
0.02711631032389418       3.950142235117731        6.340674465485842        35.28043937760623
-0.12000000000000008      4.104372372248752        6.12                     43.931760925213204
-0.1200000000000001       3.778279279186564        6.120000000000003        52.88054930993357
0.45479902646819503       3.521135307636979        6.982198539702292        12.688069060164224
0.7367044613699395        3.262170998493224        7.405056692054908        10.840815450483012
0.5982904232428767        3.084640097184544        7.1974356348643145       5.828772605695659
0.5974488782280262        3.3952672232854835       7.196173317342038        8.05545869193279
0.45685035016180675       3.200497205980717        6.9852755252427094       8.912688633862032
0.4954809016074727        2.9524955468447165       7.043221352411209        6.016911621550774
0.6090640259008708        2.8099947652847885       7.213596038851305        4.529263156935165
0.740470639951645         2.641322272712374        7.4107059599274665       10.419090399684555
0.5937500013843082        2.4971749219051675       7.190625002076461        4.002171321821674
0.45202513889188917       2.6789389678853635       6.978037708337833        5.95791102089536
0.17861530236176915       3.7928293733623586       6.567922953542654        27.504825188267976
0.3166692883756124        3.643206328949006        6.775003932563418        19.78133738843839
-0.1200000000000001       3.452186186124374        6.120000000000003        59.535477170471005
0.027093851360086255      3.604658938839459        6.3406407770401305       39.215414309997044
-0.12000000000000008      3.1260930930621837       6.12                     61.887981111918954
0.030131819025199014      3.288306787908816        6.345197728537799        41.75184669025913
0.16516519511247435       3.462556474168034        6.547747792668712        26.11841645953861
0.31209188943699984       3.29952543353899         6.7681378341555          15.544325563019783
0.17908143724634595       3.142067344413697        6.568622155869519        23.603704264935022
-0.1200000000000001       0.19837091632628828      6.12                     80.86241067829796
-0.12000000000000005      -0.12000000000000005     6.120000000000001        72.88901655645127
0.04017034474968736       0.04017034474968736      6.360255517124531        79.47269760352593
0.20666329462381788       0.20666329462381788      6.609994941935726        60.988008527594566
0.05182644757213767       0.36089161091828886      6.377739671358207        70.55694056839361
0.719771837689927         0.719771837689927        7.379657756534889        36.08530641099165
0.88                      0.88                     7.619999999999999        23.40796559482423
0.72840692851542          1.0439659969760062       7.392610392773129        27.059229915282703
0.8799999999999999        1.2048669408393367       7.6199999999999966       14.298487742212195
0.8799999999999999        1.5280304725801805       7.619999999999999        7.591282966503066
0.7321215552576037        1.3698268431553968       7.398182332886405        9.217024990618617
0.018080412332075635      2.9518823232528812       6.327120618498115        45.64982855672731
0.5652363017395131        0.8851566056236853       7.14785445260927         42.143723072173984
0.37972842975298343       0.37972842975298343      6.869592644629476        55.13328121402409
0.5530993015169345        0.5530993015169345       7.129648952275399        45.643748908198894
0.39911002241489557       0.7180894726951736       6.898665033622343        51.836295555223664
-0.12000000000000012      0.5195371484624323       6.120000000000001        32.97518275184107
0.580883259354625         1.2164209396534078       7.171324889031936        18.79729248840958
0.21863840540837012       0.5838009633116316       6.627957608112557        61.17112860605675
0.273755850798691         0.8727958022067753       6.710633776198035        35.03414091286989
0.1518809444910698        0.8610461811032609       6.5278214167366055       34.51264086771204
0.3403850723427899        2.9606939744589176       6.810577608514185        11.684686063276299
0.025929508134224413      2.617469686803658        6.338894262201337        44.88622066837669
0.1677373942144894        2.7759034534800806       6.551606091321735        24.786250356054413
0.3037586910768094        2.598113877822983        6.755638036615213        12.848552162180118
0.4023921697895543        1.0686694884575587       6.9035882546843315       26.412515854916737
0.20430634476454443       1.1449966475125484       6.606459517146817        28.954843349848407
0.3086340293341748        1.3545263518386261       6.762951044001262        23.483267166276207
0.444566554984945         2.3684705545283444       6.966849832477417        6.957244034425904
0.5899857121890903        2.1754410411689347       7.1849785682836345       5.417663839773634
0.5861392667966919        1.5454605135093171       7.179208900195038        11.748862657320169
0.4460787662059258        1.4003872958491466       6.969118149308889        18.4398941579303
0.45131703664968403       2.0426324666198994       6.9769755549745245       9.569242817015246
0.45518070090808366       1.7156563405103495       6.982771051362126        13.535236100185458
0.32417368281204617       1.6035435854320494       6.78626052421807         20.09849518589469
0.17976300807976384       1.4556356322319324       6.5696445121196465       27.09257846783694
-0.1200000000000001       2.7999999999999936       6.120000000000001        61.51810172314566
-0.12000000000000013      2.4739069069378035       6.120000000000002        63.30512312251229
0.88                      1.8494956425706928       7.62                     11.239839226201966
0.7367086210454037        1.6972457532711647       7.4050629315681045       8.650764801728245
0.5967484120248472        1.8576901495036975       7.195122618037271        7.852469915691612
0.7358051452214132        2.0024124762512363       7.403707717832119        9.559107509651023
0.03379052347687658       0.6872114434592351       6.350685785215315        30.838334185018482
0.036427125635841454      1.2949294792603363       6.354640688453763        32.54352220117167
0.03709219453313224       1.005556654836258        6.355638291799698        29.09946978407142
-0.12000000000000012      0.843523239449521        6.120000000000003        30.437951669460585
-0.12000000000000009      1.4956276277512308       6.120000000000001        48.93739936257317
-0.12000000000000013      1.1695345346890387       6.120000000000003        39.193113271052006
-0.12000000000000008      2.1478138138756133       6.119999999999999        62.315065519706344
0.021782698914233067      2.2960791474600146       6.33267404837135         44.03928532444317
0.3089151271149516        2.247003603502603        6.763372690672426        14.114207277799812
0.1634787494746126        2.4492543216781417       6.545218124211919        24.786960788287203
0.028226542818759488      1.6359691872194524       6.34233981422814         37.01167694604136
-0.12000000000000009      1.821720720813422        6.12                     56.86337200708567
0.3164552438229675        1.9229037699612739       6.7746828657344516       16.649356306519103
0.17681625482499613       1.7858814441647393       6.565224382237494        25.796605344184528
0.026887256783604277      1.975618074616176        6.340330885175407        40.85465327640779
0.17146829465349875       2.1167330881659843       6.557202441980248        25.117210725994074
13.795896416703116        -0.12000000000000013     6.120000000000001        96.50438969108978
14.119999999999997        -0.12000000000000005     6.120000000000001        83.7805654119615
13.959893485519382        0.04010651448061643      6.360159771720926        93.01241422676851
13.473208554920177        -0.12000000000000012     6.120000000000002        45.78785285505156
13.625063599746289        0.04117309895447431      6.361759648431713        81.12032998201839
13.793358130559634        0.2066418694403638       6.6099628041605465       72.60372849172326
13.151930230617742        -0.12000000000000012     6.120000000000001        34.0924143612525
13.295265366982727        0.030971467449859125     6.346457201174789        38.38083227649465
13.620135794532032        0.3798642054679633       6.869796308201945        64.64512574614568
13.412641336213888        0.2103064877304839       6.615459731595726        74.46940303361383
12.830359537216946        -0.12000000000000012     6.120000000000002        37.86251320984525
12.98352424000582         0.02953867093547624      6.344308006403215        29.652463694111436
12.505242886168485        -0.12000000000000012     6.120000000000002        42.5510201660397
12.675318740585137        0.035332745469928664     6.3529991182048935       29.68541243239299
13.44675996352274         0.5532400364772514       7.129860054715875        54.452595159758424
13.277302956646007        0.395049142234373        6.89257371335156         65.9473217395051
13.12526596256917         0.14641331873109276      6.519619978096639        40.69840430772905
13.120560234083179        0.26886260673717777      6.703293910105767        46.23852543511255
13.280135266068145        0.7198647339318508       7.379797100897775        42.550863976158944
13.111860233048265        0.5567518331642233       7.135127749746335        55.02097683544634
13.12                     0.88                     7.619999999999999        26.739883172591234
12.957333325695323        0.7192707484181526       7.378906122627228        39.74565883920064
12.805213699023133        0.8799999999999998       7.619999999999997        25.87244663056221
12.923881678456674        0.3947590828586461       6.892138624287968        39.53250363490441
12.847602108732753        0.19429649677036298      6.5914447451555445       30.517024459990587
12.538227046008068        0.17844778137951628      6.567671672069274        27.900254254422908
12.633436056023559        0.3006252416725178       6.750937862508776        29.737987320778352
12.592026029619172        0.4337825548604686       6.950673832290702        32.012039701348804
12.783644261309252        0.5689635782467418       7.153445367370112        37.38193502248358
12.638292674961498        0.7241009385045836       7.386151407756874        34.60414692948074
12.460379726567893        0.5841379724573814       7.1762069586860715       33.72860593090916
12.320977536878608        0.7263899107551035       7.389584866132654        35.51266043438693
12.493978682792372        0.8799999999999998       7.619999999999997        33.30425610329632
12.186254887228364        0.88                     7.619999999999999        43.77865112455899
12.351947866231521        0.3171981621901079       6.775797243285162        29.81693694214722
12.345697736278888        0.033144606727311135     6.349716910090967        35.33662888203518
12.176461673250703        -0.12000000000000012     6.120000000000003        46.09557652822014
12.197235960431765        0.18471911658391257      6.577078674875869        32.04054256796466
11.879914183833144        0.8800000000000001       7.62                     56.78467085675971
12.020673245318388        0.7301494771934437       7.395224215790164        41.127048943911575
11.715723730474654        0.735946910941798        7.403920366412696        44.0178140190229
11.567772269628898        0.8800000000000001       7.619999999999999        57.64272743242956
12.163949277673717        0.5958840008635158       7.193826001295273        33.190977102453516
12.268626631266628        0.4506238344851577       6.975935751727736        31.166631601881775
12.016813046742016        0.3449244998470714       6.817386749770607        31.406143840038037
11.893015635208773        0.5995137667275576       7.199270650091336        33.45897440709201
12.025383666653193        0.49147934527370546      7.037219017910557        30.870633397938416
12.007862469879639        0.02748358411398444      6.341225376170977        41.51464646976462
11.509738585944175        -0.12000000000000009     6.120000000000001        52.98582434660286
11.843976275018415        -0.1200000000000001      6.120000000000002        49.5916427313821
11.676805006091069        0.03946536552388162      6.3591980482858235       45.11487584111878
11.342862898150745        0.03926656583953844      6.358899848759307        47.5887718999752
11.175500896869941        -0.1200000000000001      6.12                     56.17661154265122
11.755679052418381        0.45801057914546306      6.987015868718194        31.11343432938612
11.832753193863063        0.18624525674784642      6.57936788512177         36.65686038984026
11.674002898078232        0.3240062850387351       6.786009427558103        33.107918045509074
11.487388892182983        0.17906276910558683      6.568594153658379        39.124285483741644
11.566699226862347        0.5896409290347744       7.184461393552161        33.932893571172144
11.436713481527885        0.45287286296304147      6.979309294444562        30.674245818310393
11.24900758774314         0.5871746085566625       7.180761912834993        34.71604640222444
11.39050437225264         0.7269151294098966       7.390372694114844        47.77630663917415
11.081409451553743        0.7210770542715244       7.381615581407286        50.69001980223475
11.249113318410373        0.8799999999999999       7.619999999999998        61.966913981550114
10.923801264594855        0.88                     7.619999999999999        65.90339125697687
10.592427758620985        0.8799999999999996       7.6199999999999966       69.40001118274833
10.751667654014685        0.7180390555182842       7.377058583277425        52.766148530431714
10.933354044804942        0.5809161436535512       7.171374215480325        35.28469053021586
11.101504472769868        0.45409415436125344      6.98114123154188         29.66629108217626
10.42667780268819         0.7179383175080933       7.376907476262139        54.89476978019854
10.260072413662469        0.8799999999999999       7.619999999999998        71.13352697418169
9.927717068703947         0.8799999999999999       7.619999999999997        80.28101286995907
10.094139501787414        0.7179701683177206       7.376955252476579        54.83261334509459
11.32729193021752         0.31801821714026424      6.777027325710397        33.02913806680984
11.149377456711651        0.17632244759124327      6.564483671386865        39.80894265283509
10.84126320779571         -0.12000000000000012     6.120000000000001        59.42896396053545
11.008171029536218        0.03934774675465126      6.359021620131977        48.8187342764312
9.595361723745425         0.8799999999999999       7.619999999999999        73.6740752089171
9.760454396292271         0.7179755870096439       7.376963380514465        56.18637886565987
10.6093765451107          0.5807009236090257       7.171051385413538        35.924258450424105
10.793259830894943        0.44700734461708475      6.970511016925626        28.685584830949804
10.978804702626682        0.31457021294802706      6.77185531942204         31.99688421576272
10.814973166725672        0.17798716285394134      6.566980744280912        39.19050062325444
10.6463311708337          0.314180452444597        6.771270678666895        30.85035689502801
10.67400393788621         0.03945145277459565      6.359177179161895        48.824394173666576
10.483231435149811        0.17730843959206205      6.565962659388093        38.52332482568969
10.507025518721473        -0.12000000000000012     6.120000000000001        60.6850925057528
10.277750451099266        0.5811800882047921       7.171770132307188        36.38772632867608
10.46193085085718         0.44721896253383925      6.970828443800759        27.823730886172452
9.94352650615116          0.5830353262144797       7.174552989321719        36.84329932110715
10.129111271177667        0.4471553498818321       6.9707330248227475       27.226685820052897
10.313167196665411        0.31485726997772123      6.772285904966581        29.580792276937075
9.979110276426347         0.31319860731690374      6.769797910975356        28.325210122332063
10.172787829647238        -0.1200000000000001      6.120000000000001        61.59859900020562
10.339911386066484        0.03879127184307282      6.358186907764609        48.856892667931824
10.0055667198792          0.03935044305558526      6.359025664583379        48.08177937819389
10.162345914345025        0.18058524769205658      6.570877871538085        37.13815972158738
9.826645876494872         0.1777687754604163       6.566653163190624        35.67351430360784
9.429324319617066         0.717732327087486        7.376598490631228        57.38016045898746
9.263006378786903         0.88                     7.62                     73.60386930457547
8.930651033828381         0.8799999999999999       7.619999999999999        73.87581976791884
9.09708408787174          0.7178855328399558       7.376828299259934        57.63603921883196
9.274190562787929         0.5826545680477424       7.173981852071612        37.908386847742996
8.598295688869861         0.8799999999999999       7.62                     74.09605759924285
8.764545721003767         0.7179356779622277       7.37690351694334         58.54717023660954
8.946054828956024         0.5813530117776324       7.172029517666447        38.59234144384302
9.838550140573            -0.1200000000000001      6.120000000000001        62.30845766294664
9.671249578529132         0.03940073466152673      6.35910110199229         47.09527764094003
9.795007583582919         0.4462960610643992       6.969444091596599        27.264840366388228
9.644705418265135         0.31252893982499674      6.768793409737495        26.847050465670108
9.606662818751875         0.5811483848864146       7.1717225773296205       37.3576554190667
9.46208204502401          0.4467560013894229       6.970134002084134        26.335198575760472
9.504312451498764         -0.12000000000000008     6.12                     62.63038186054001
9.493089709542094         0.1789508793080821       6.568426318962123        33.74490781370151
9.17007476242453          -0.12000000000000012     6.120000000000001        61.86368107077013
9.337245621041301         0.03950169562729229      6.359252543440939        45.32443823124058
8.613339462390318         0.5819058125439998       7.172858718816           39.17475272708398
9.128391454960093         0.4468117678655766       6.9702176517983645       26.479880660049258
9.311091877872915         0.31273272293382487      6.769099084400737        25.571470010398645
8.79529559326797          0.44757180033608074      6.971357700504122        27.246528790217283
9.002928485337526         0.0393680912782053       6.359052136917309        43.473084002440885
8.977253978730094         0.3131733988481986       6.769760098272297        25.185068313606493
9.15855231661148          0.1781753503666722       6.567263025550008        32.01983714531786
8.835837073350294         -0.12000000000000009     6.12                     59.9429433167432
8.432007382325896         0.7178480902415069       7.376772135362258        58.803039904055204
8.265940343911335         0.8799999999999998       7.619999999999998        77.20240121960173
7.933584998952816         0.8799999999999998       7.619999999999998        73.73572641513657
8.099835060238606         0.7177300972687974       7.376595145903194        57.57444940925479
8.280543618918081         0.5823416056431819       7.173512408464772        40.07822907483279
7.601229653994297         0.8799999999999999       7.619999999999998        72.49616686473563
7.767544146190543         0.7178519486503244       7.376777922975485        58.452619351795626
7.946930178188693         0.5810965684399376       7.171644852659906        40.773730492649264
7.268874309035779         0.8799999999999999       7.62                     71.97104933709319
7.435005768280409         0.7178915507187028       7.3768373260780535       57.78062136960009
6.936518964077258         0.8800000000000001       7.619999999999999        72.00892770277163
6.604163619118737         0.8800000000000001       7.62                     73.8359573730259
6.77051406438283          0.7177356679478206       7.376603501921729        57.20022058768686
6.271808274160217         0.8800000000000001       7.62                     70.098501530964
6.437975418677958         0.7178806121104732       7.376820918165708        55.626141778895004
6.1054370976534384        0.7178875920392535       7.37683138805888         56.07220710324642
5.939452929201694         0.88                     7.619999999999999        69.67969464238776
8.461589794541478         0.4473667319270504       6.971050097890575        28.386006828785398
8.824263873445844         0.17798672679687866      6.566980090195319        31.43972799201769
8.64359958978839          0.3136798026283324       6.770519703942499        25.977515969052433
8.668611467590777         0.03934706191904898      6.359020592878574        42.3342693527027
8.487927400527004         0.18141220257356327      6.572118303860345        32.33389022026033
8.33429423024282          0.03943844354036602      6.3591576653105495       43.23336140378993
8.501599384276059         -0.12000000000000009     6.119999999999999        57.443981020332615
6.614936156697317         0.5811337344370712       7.171700601655606        39.134818991173375
8.309979542655618         0.31447687483045017      6.771715312245675        27.728350946041576
8.156795238349735         0.17961160196797815      6.569417402951967        34.472779694609784
8.128489975453817         0.44810233343780015      6.9721535001567          29.697220737935822
7.795453898186287         0.4489060390136427       6.9733590585204634       30.422901772665384
7.614546673561824         0.5824279377041991       7.173641906556298        39.88741869541392
8.167361695201826         -0.1200000000000001      6.12                     56.76841831586679
8.000320565272421         0.039461583673086956     6.359192375509631        45.0277628551549
7.833124006127595         -0.1200000000000001      6.120000000000001        57.46093113332021
7.461924754865699         0.4490885399375432       6.973632809906315        30.05915659326617
6.794549048808626         0.4483106010071084       6.972465901510662        29.88396162069688
6.640249054178836         0.3141195509061715       6.771179326359258        30.83225043016856
6.974186371631241         0.31421398006999424      6.771320970104991        31.168346359451636
6.8203424099914045        0.1798555040903363       6.569783256135505        38.369374823884264
7.153842822379481         0.1787104911082013       6.568065736662303        38.48949793432283
7.308409869690197         0.3146862895857666       6.77202943437865         30.9422383707354
7.822364674541793         0.17894242541383124      6.568413638120746        36.57604721235368
7.976104629265086         0.3143444640626933       6.771516696094039        29.117864384972247
7.642292083308326         0.3145841932335119       6.771876289850268        30.264317064835154
7.485384354522913         0.178932932134381        6.5683993982015725       37.98342443743719
7.666003427302881         0.03937339169614641      6.35906008754422         46.86349829492283
7.102467178641433         0.7177933086190506       7.376689962928575        57.809014914254384
6.9482829615217145        0.5821141921006701       7.1731712881510035       39.08385982060329
7.2815999181004525        0.5828820198868122       7.174323029830218        39.6344582763677
7.128113942645703         0.44853981529880876      6.972809722948212        29.918822028116228
5.6071653599832345        0.88                     7.620000000000001        68.90733715244943
5.772944059042922         0.7177699039608005       7.376654855941199        55.65656516861794
6.281046608608085         0.5790391577198158       7.168558736579723        38.65364763953939
6.460607480221565         0.4474497023366076       6.971174553504911        30.17702266313078
5.948333338459047         0.5798196101929425       7.169729415289413        38.34812996268074
6.12666790241186          0.44689247134522375      6.970338707017834        29.692131522346813
5.276734784043856         0.88                     7.62                     67.58689858128886
4.948922296225355         0.88                     7.620000000000001        66.84563093478504
5.113192020194309         0.7199788434514347       7.379968265177151        53.79684484896624
5.442212539147172         0.7185275770421531       7.377791365563228        54.39508022123503
6.4853556275594535        0.17838357310352834      6.567575359655293        37.522093294080825
6.305924251506319         0.3135615744463368       6.770342361669506        29.76139328726555
7.498886317053358         -0.1200000000000001      6.12                     59.234049343013034
7.331686351525784         0.03939767574413301      6.3590965136162          48.05480187407395
7.1646486279791235        -0.12000000000000009     6.120000000000001        60.87033452581355
6.997520000559952         0.03947978614465597      6.359219679216984        48.51854670911399
6.6633794087902425        0.03940111753629649      6.359101676304445        47.656844964913695
6.496173249830655         -0.12000000000000013     6.120000000000002        57.9871421634335
6.830410938904889         -0.12000000000000012     6.119999999999999        60.4694778296441
0.88                      0.88                     7.619999999999999        23.40437051254805
0.719771837689927         0.719771837689927        7.379657756534889        36.48884337626401
1.0315008261121656        0.7251740941999992       7.387761141299999        35.954885085196885
1.195737166078728         0.8799999999999999       7.619999999999999        24.106133770354933
0.04017034474968736       0.04017034474968736      6.360255517124531        80.25535881381568
-0.12000000000000005      -0.12000000000000005     6.120000000000001        74.51848548788998
0.2038709053957503        -0.12000000000000016     6.120000000000004        84.96877018781711
0.20666329462381788       0.20666329462381788      6.609994941935726        61.678428179358356
0.36837998341901157       0.04641845160036785      6.369627677400553        70.74323016381767
0.37972842975298343       0.37972842975298343      6.869592644629476        54.97702959238891
0.5810466581586675        0.21175020003533135      6.617625300052997        64.87795474649694
0.5530993015169345        0.5530993015169345       7.129648952275399        46.62200143598014
0.725315305845463         0.3955337919142055       6.8933006878713075       57.659394135892
0.8772582129594393        0.2704709871196552       6.705706480679483        40.8962446944625
0.883102893002782         0.5562549060427152       7.134382359064072        48.627656780779
1.0773617674940148        0.3954377506937199       6.89315662604058         35.41640730880671
1.204024094214417         0.5700650592605112       7.155097588890767        34.57004858888245
1.5096719062063673        0.8799999999999999       7.619999999999999        29.736070342520453
1.3555211706051393        0.7246727500029687       7.387009125004451        31.844387298905417
1.670214301223513         0.7266675798776353       7.390001369816452        32.15506618943078
1.8218145097617664        0.88                     7.619999999999999        41.27983656232515
2.1320943601061013        0.88                     7.619999999999998        45.821880959854546
1.9770641529875896        0.7275706200559723       7.391355930083957        35.19263456142614
1.8344647646686485        0.5982875892852678       7.197431383927901        30.336704431027567
1.5164793114307438        0.5855406030811388       7.178310904621707        31.203372497682093
1.3982190726164179        0.44448313489068486      6.966724702336027        29.74894162920049
2.271882593488236         0.7346685338795345       7.4020028008193          38.162310214306736
2.440658430215936         0.88                     7.619999999999998        48.21868907270527
2.7475407265787752        0.8799999999999999       7.619999999999999        51.901049404976646
2.584913039409241         0.7323635237307664       7.398545285596149        41.212672686102245
6.329062327232823         0.03937200243068155      6.359058003646023        45.42674227330408
6.161935560756414         -0.12000000000000012     6.119999999999999        54.07324157913566
5.616186282929342         0.5803536019770479       7.170530402965572        37.89143558405178
5.28595647752694          0.5814454129894726       7.172168119484207        37.0737718700319
5.461158190747371         0.4479229004014746       6.9718843506022115       27.467145948917082
5.129472657814901         0.44754189027328434      6.971312835409925        26.50923097720334
6.152590759452924         0.1808592166371476       6.5712888249557215       35.41484767065166
5.827697871682178         -0.1200000000000001      6.120000000000001        52.13842328877479
5.994745201906298         0.03945535434418125      6.359183031516273        42.7479924506174
5.793518617755255         0.44728893539453535      6.970933403091803        28.49384737512888
5.97222191584572          0.31366493234934223      6.7704973985240136       28.671485570893168
5.817234443346702         0.17888059031723808      6.568320885475858        33.01234297413006
5.638366736915065         0.3136574351258444       6.7704861526887665       26.72713326618707
5.306256584894124         0.3155333029049346       6.773299954357402        25.058853174703756
5.483032533859827         0.1786539493875418       6.567980924081313        30.572958213657184
5.660767644462973         0.0394448862176669       6.3591673293265005       40.174810135775786
4.623707152728823         0.8799999999999999       7.62                     74.22109670386271
4.301136472859612         0.8799999999999998       7.62                     64.93760708298969
4.4611276149856405        0.722513529900528        7.383770294850791        52.0006855146484
4.956831597127845         0.5828367132723735       7.17425506990856         36.4750511898502
4.786517248948562         0.7212580039743152       7.381887005961471        52.534959115837296
4.799563923917591         0.44829135262868053      6.972437028943021        26.553917168732028
5.151366317991561         0.18325006880563383      6.574875103208451        29.305111359626604
4.974022887315966         0.31604173535952473      6.774062603039287        24.495100727252773
5.493460182607938         -0.12000000000000009     6.119999999999999        51.91707575171805
5.327714875679859         0.039300461660173466     6.358950692490261        38.79271620303469
4.992133370246809         0.0393627523772328       6.35904412856585         39.99268967703656
0.5258576480686799        -0.12000000000000013     6.120000000000001        38.48358689563256
5.159222493533703         -0.1200000000000001      6.120000000000001        54.438677384189226
3.982566522812604         0.8799999999999999       7.619999999999999        63.307304433831554
4.138377954538396         0.7242179329264794       7.386326899389719        51.64763614095372
3.6683614791125967        0.8799999999999998       7.619999999999999        61.2461374464659
3.824879141780533         0.7262401741362347       7.3893602612043505       50.74949603865597
3.9810649097885027        0.5894579718667042       7.184186957800057        35.008702638804834
4.302145113193922         0.5864659953626471       7.17969899304397         35.41603443645203
4.817855690173008         0.18351782897564445      6.575276743463467        29.859285411435284
4.628849573653363         0.5864975976756526       7.179746396513479        35.750416593116114
4.469793887165779         0.45007496741887065      6.975112451128304        26.40044126419745
4.642667653554673         0.31612663952530984      6.774189959287964        24.613501490696674
4.484866419872329         0.1838527263791302       6.575779089568696        31.111007441285125
1.3418651984228012        0.3107568875728729       6.766135331359308        27.561076429047624
0.7002862620196005        0.03308640523245095      6.3496296078486765       32.11013250311416
1.136913447916507         0.1962369192030358       6.594355378804554        26.325850055180922
0.8656560089482216        0.14503126891241483      6.517546903368624        34.78051964158517
3.3584615357188388        0.8799999999999999       7.619999999999999        58.599613478637444
3.510483271313375         0.7317738342996145       7.39766075144942         49.102943391186436
3.0527504154042164        0.88                     7.619999999999999        55.85970305933844
2.8975490578691545        0.7301625723598822       7.395243858539823        44.4615618533341
2.724254526101879         0.5890972334158774       7.183645850123816        31.85993273623629
3.205867529339932         0.7302395119078622       7.395359267861792        47.20306438238555
1.4482897047954755        0.18061546233557602      6.570923193503365        23.717711088868537
3.6636724375524365        0.5889252361622526       7.183387854243377        34.387001873711164
3.8137987497170034        0.4526812586118792       6.979021887917819        26.269497247378556
2.4118328483043188        0.5899256254414249       7.184888438162137        30.991961631593984
2.1019579969926667        0.5996386238457057       7.199457935768557        30.269405752561884
1.970511734110063         0.49247419247935253      7.038711288719028        28.618303637838714
1.723077119270096         0.45281931779169343      6.97922897668754         28.163100199177276
1.636183078722596         0.32100685492003256      6.781510282380049        26.65176867341131
3.346879319540104         0.5924637031727733       7.188695554759159        33.7266086196265
2.2134525746422264        0.4589432147368867       6.98841482210533         28.547428877859748
3.037505593261902         0.5939083438465257       7.190862515769789        32.76390078402185
2.5287065910785924        0.46226101563513144      6.993391523452697        28.184425835714283
2.8401790465384864        0.45869058514826727      6.988035877722401        27.75871804229217
3.4973195218976794        0.45296417675480294      6.9794462651322045       26.60848990743934
3.6578801046838594        0.319126266650097        6.778689399975146        27.424650046273968
4.323845020899549         0.03940005997833322      6.359100089967501        43.04875183704332
4.657816247543034         0.039490441149245395     6.359235661723869        41.859287545083774
4.824984804459464         -0.1200000000000001      6.12                     56.76557360978546
1.0108326415123348        0.033307372303010827     6.349961058454517        23.242637030110185
0.8459711893898837        -0.12000000000000013     6.120000000000002        25.995639787680563
1.1662350857816581        -0.12000000000000013     6.120000000000002        27.601354326895926
3.9895278472582683        0.039343320942636        6.359014981413954        43.2459003830729
4.152141924189968         0.18424387865666136      6.576365817984993        32.286497406552904
3.820752406863526         0.18465710055172552      6.576985650827588        33.34261162938107
4.140137015965413         0.45302149566403366      6.979532243496049        25.948725584515117
4.3125855950392324        0.31679347394503415      6.775190210917552        25.54039572251534
3.9818584620755466        0.31764725675747746      6.7764708851362165       26.519514606162005
4.490747115385227         -0.12000000000000012     6.120000000000001        57.11331238030191
1.3020073605305726        0.03494088239764183      6.352411323596463        22.92924328709888
1.628380975682798         0.03655926262525397      6.354838893937883        28.09606217340674
1.783627602126983         0.1864027031082818       6.579604054662422        27.66594587922424
1.9724916985424912        0.34657938046008807      6.819869070690132        28.387577267974528
2.3052942872772473        0.3252680906051293       6.787902135907695        29.73427372534913
3.175542798662268         0.45129385311183273      6.976940779667748        27.00094253666444
3.326990466683034         0.31825725635942703      6.7773858845391395       28.36579350936803
2.149369151982382         0.18711727676266354      6.5806759151439955       31.898262080822153
2.4851570760115673        0.18308629039186802      6.574629435587802        34.2609308135175
2.6593594852871885        0.3206230391528031       6.780934558729205        30.02295035620349
2.991215153242139         0.31911831944410507      6.7786774791661575       29.29814969334703
3.154447520463191         0.18360887677668516      6.5754133151650285       34.87026830421818
2.8282671761133575        0.18711928374060532      6.580678925610908        34.86135860599777
4.1565094263109925        -0.12000000000000009     6.12                     55.71695061308952
3.4897996350950704        0.18322847257757124      6.574842708866358        34.28515161903474
3.655210865616656         0.03939895726218308      6.3590984358932765       43.21128583652637
3.321035644329909         0.039461424451000995     6.359192136676501        42.90926593625522
2.9869092226829603        0.03934390393013294      6.3590158558951995       42.547227193803685
2.6525921993439585        0.03934245960689475      6.359013689410343        41.09308930065031
2.31934882755439          0.03943112362729559      6.359146685440943        38.68192422736059
1.4904333353486767        -0.12000000000000016     6.120000000000002        31.875592166408893
3.8222717372367585        -0.12000000000000009     6.12                     54.36964234682412
1.9731241506432162        0.029085379716346463     6.34362806957452         34.60069953608966
1.818701078148024         -0.12000000000000015     6.120000000000002        36.41581283409361
3.4880340481625245        -0.12000000000000008     6.119999999999999        52.888036836546696
3.1537963590882923        -0.12000000000000009     6.12                     50.46051389527488
2.819558670014061         -0.12000000000000012     6.120000000000002        46.98252655341429
2.151083291865596         -0.12000000000000012     6.120000000000001        40.54598285184158
2.4853209809398282        -0.1200000000000001      6.120000000000001        43.933078382558726
14.120000000000001        5.72                     -0.12000000000000012     6.352320995685445
13.796850567698348        5.719999999999999        -0.12000000000000012     15.85905302077653
13.917746347298664        5.72                     0.1007801520186713       13.270357721991402
14.120000000000005        5.72                     0.19818713828680729      13.465561851397942
14.12                     5.719999999999999        0.5142814157126461       28.923448493377908
13.894266449384082        5.72                     0.3641619019623441       34.726163812142644
13.472554261108353        5.72                     -0.12000000000000013     37.90299465435945
13.637796035722879        5.72                     0.1691003742836492       41.19860283838772
13.14710700991304         5.72                     -0.12000000000000012     74.34165042004139
13.302152151670992        5.72                     0.1553877945871842       77.60805798509996
13.436919284284288        5.72                     0.3903840824913307       72.26726191227752
14.12                     5.719999999999999        0.8282965979709327       59.26366785337628
13.891529919980101        5.72                     0.6618345031923449       66.7744008832526
13.676526113370203        5.72                     0.496335278402619        62.33832111161348
14.120000000000003        5.72                     1.1402463602118413       86.1418868084415
13.869193021095269        5.72                     0.9670124163210422       103.05572518639131
12.820508388619102        5.719999999999997        -0.12000000000000009     99.80591269844236
12.996767279797615        5.720000000000001        0.1568954421546014       116.36076647847955
13.410386743958378        5.719999999999999        0.6475329673613417       89.18889046924592
13.1629269259753          5.72                     0.4497769121570161       91.87126203393223
14.120000000000005        5.72                     1.4504192454300375       112.95756135684262
13.853660326059781        5.72                     1.2953328028209417       145.22237219981244
13.869435447922328        5.72                     1.6039410390500253       184.533256957107
14.120000000000003        5.720000000000001        1.7593903919750562       131.96539311935325
13.610295578496201        5.720000000000001        1.454754919766022        117.34548264632228
14.120000000000005        5.720000000000001        2.0671753412589564       156.06259720284754
13.865899192367559        5.719999999999999        1.9128899843534102       205.92833576459802
13.614478066119236        5.72                     1.7619965926126921       133.5831294720588
14.120000000000005        5.72                     2.3737786473121223       176.33071980624186
13.867599609811768        5.72                     2.222384847870142        246.8458015974633
14.120000000000001        5.720000000000001        3.2939447624984637       203.80852738098415
14.120000000000001        5.72                     2.9862506333614127       219.014069430955
13.868555633648967        5.720000000000001        3.140097697929938        291.5852497614896
14.120000000000003        5.72                     3.6026768114781027       196.55582077491283
13.868241030916197        5.719999999999999        3.4483107869882828       291.01517327244534
14.119999999999997        5.72                     6.120000000000001        90.18379227608118
14.120000000000001        5.720000000000001        5.801199352574458        89.56929299781433
13.890027734824272        5.720000000000001        5.9176156295054          89.83108703167757
14.120000000000003        5.720000000000002        5.483343319831899        104.17451269559639
13.832203456055751        5.720000000000001        5.626562699128997        102.41100855872817
14.12                     5.72                     5.166429102854325        134.83741350826998
13.86343690608914         5.72                     5.304330942123107        154.9270296418718
14.119999999999997        5.719999999999998        4.850672821585228        144.79390106460679
13.861850380238575        5.72                     5.0056362626803805       189.56469033340247
14.120000000000003        5.72                     3.9124807194795865       185.53723271729748
13.865668657469783        5.72                     3.75881797770719         282.09302438870554
14.120000000000005        5.7200000000000015       4.2237049670431          168.6627189622369
13.869709504959822        5.72                     4.0681917277784          266.3957017454303
14.120000000000001        5.72                     4.536433244939731        156.86369291885
13.865863965162028        5.72                     4.378947121713354        234.48393339313358
13.862162822840071        5.72                     4.693553033262477        218.25802295248297
13.629640229268503        5.72                     5.88982630235488         56.423710625394925
13.616423312282844        5.719999999999999        0.8090990532544802       87.74090544067472
13.59851968802899         5.72                     1.1395617996815468       102.74313096389301
13.176689153747821        5.72                     0.7213494111635487       101.71179046831014
13.338455399167037        5.719999999999999        1.2921115614640142       107.2173296779625
11.84768662757108         5.72                     -0.1200000000000001      187.29373656363182
11.527063441306552        5.720000000000001        -0.12000000000000012     214.41008229988117
11.69423058580023         5.720000000000001        0.1406756412605823       281.7232510459233
11.208239076369152        5.720000000000001        -0.12000000000000012     250.8703098688536
11.37384314187844         5.720000000000001        0.13556554303765322      313.04735157660986
10.891097877824244        5.720000000000001        -0.12000000000000012     244.50783090438094
11.056417020735136        5.72                     0.1367847790838037       334.7557873926298
12.494398758081823        5.719999999999999        -0.12000000000000009     126.46326135454575
12.665724413699131        5.72                     0.1356485736776074       163.26438921219798
12.170128295197225        5.719999999999999        -0.12000000000000013     151.29808626876783
12.02211756393436         5.720000000000001        0.14538707598483835      231.9023518314613
12.345296327284371        5.72                     0.13610129077827837      203.83467138558225
11.53352237745091         5.720000000000001        0.3938886450499246       183.89962641924208
11.857060747426736        5.719999999999999        0.406573953750208        163.97517223198824
12.839581718755367        5.72                     0.4076809914526574       107.34676090609355
12.944449032152754        5.72                     0.6719373665581725       105.68900833529977
12.174071770844439        5.72                     0.4003988306631081       142.42882716376977
12.504011848145938        5.72                     0.3949707251804395       126.57962178022443
12.653547199175247        5.72                     0.6618471368933663       108.66545434554388
12.80730897915543         5.72                     0.9409790757406777       112.82938577406995
13.329165766638448        5.72                     0.9626137886408239       104.22909582232437
13.05479255020131         5.72                     0.8814473391355633       109.03976742121472
13.046063273541671        5.72                     1.1339751375176794       112.2424903424059
12.827456646511358        5.72                     1.1528769220017687       113.59939398570202
12.845170371229932        5.72                     1.339794057088945        112.65124216948819
13.119921676230543        5.72                     1.45683450851812         107.48641375866202
13.376295943779322        5.720000000000001        1.5995566270302155       107.04702801384168
13.105500964975931        5.719999999999999        1.7685708454086608       98.69688934198597
13.353860205392245        5.72                     1.9156786433974804       102.78922068523089
13.613900377070399        5.72                     2.0713686201010617       146.43120536728043
14.120000000000001        5.719999999999998        2.6795909347057747       192.0206606976664
13.86886917872534         5.72                     2.8329207840335933       285.786270193382
13.86929203566872         5.719999999999999        2.52696440732022         269.97041002043096
13.368165173063263        5.72                     2.2223668227809696       103.64527905229916
13.617612510803465        5.72                     2.375137050169004        158.0255286969223
13.619477948257094        5.719999999999999        2.6811371736052605       166.965082847689
13.36778298347635         5.720000000000001        2.5295179064161952       103.00326218008873
13.617424894777262        5.72                     2.98625274396525         170.96225263510814
13.61679674696812         5.72                     3.2939474248575253       174.1683702709429
13.36887933792768         5.719999999999999        2.8363626403258633       103.65441221639965
13.116746639093792        5.72                     2.6865600083774086       62.762284369302456
13.112115548600675        5.72                     2.3766162691915014       73.64978094303721
13.113360837332337        5.72                     2.0694233171805476       87.70836518699774
12.870519192285752        5.72                     1.9289737453647322       93.38619955434051
13.613472425213411        5.72                     3.598262279021071        172.0916483400475
13.608162109396332        5.719999999999999        3.9051886532278557       165.26987860733092
13.356298020470486        5.72                     3.751834300486294        106.26713950870725
13.11851666975082         5.72                     2.987200264217397        56.21922230777306
13.364074623583255        5.72                     3.1395864888509326       102.16620362993535
13.36673939069478         5.72                     3.4439765739433663       106.25975621190757
13.111034869566952        5.72                     3.5902592198935475       65.01423579307439
13.113225628973925        5.719999999999999        3.2887414409172604       57.5244352996451
13.799278175139968        5.72                     6.120000000000001        117.65506406011082
13.324868267755303        5.72                     5.861912603237204        72.09244610390245
13.497073488352612        5.719999999999999        5.606906414359745        77.0598120118272
13.636975282943434        5.72                     5.390762669278776        87.56025245373728
13.614768284802453        5.72                     5.143855042906908        104.37893073389345
13.606890125890612        5.72                     4.8505950349259574       124.97675426677297
13.356431746127246        5.72                     4.988990461331082        100.06921738775225
13.35073583969546         5.72                     4.062636939031369        107.35608407666042
13.612797748218384        5.72                     4.223339498868175        153.11792075221797
13.60350179232743         5.72                     4.539165785312571        141.48080686252135
13.34952063569361         5.720000000000001        4.38705412207516         107.58359881214541
13.078896180960461        5.720000000000001        4.220711105950483        87.05132945217473
13.350532222469749        5.72                     4.69723656439861         103.46149226941476
13.323587622498325        5.72                     5.311920589561246        97.41833906120179
13.155367002886813        5.72                     5.568076614533574        105.80740831950521
13.148242046440997        5.720000000000001        6.120000000000002        49.75122287627525
13.475360177487504        5.72                     6.120000000000002        64.44495929469333
12.61928370217037         5.72                     1.1737590057615965       113.71538578625207
12.863173500109005        5.72                     1.6320044227352501       105.85370483475026
12.619694932903322        5.72                     1.494446161305278        111.37776736245767
12.400601019528942        5.72                     1.371740997107312        110.92122640984141
12.16625395773527         5.719999999999999        1.3911471011229186       108.29822553668885
12.340938768787252        5.72                     1.6259702279367365       111.21916755892856
12.340399177172106        5.720000000000001        0.6562026624122383       112.99360235884181
12.489415484474517        5.72                     0.9112906573571111       110.06061678274416
12.315569386626239        5.72                     1.1611417668142492       108.2113998620434
10.575607475019456        5.72                     -0.12000000000000012     250.16134178731082
10.742034285563463        5.72                     0.13915603160558643      352.3597083846649
10.26175927516834         5.720000000000001        -0.12000000000000012     256.38685408471684
10.427627619210023        5.719999999999999        0.14219772536414155      364.79913983741295
10.585305324960315        5.72                     0.4001813023882206       222.53300906778637
12.017663917817181        5.72                     0.6530737587705988       118.9416979926234
11.698940659483148        5.719999999999999        0.6615923137054484       119.07794547668378
12.16464534203981         5.72                     0.9086527042733068       103.36158922891939
11.994551849383239        5.72                     1.1724429774677279       98.5127790264303
11.211772787681607        5.720000000000001        0.3942966598804336       199.78495791805526
10.898332970941333        5.719999999999999        0.39405784293854307      213.30138723534048
11.872262016358153        5.72                     1.4408934078089297       102.06418448839412
11.633586458364334        5.72                     1.509782805805624        99.81533932471979
11.765591556142347        5.72                     1.7026985444301102       112.87101773137637
11.836498554816432        5.719999999999999        0.9243587794613619       93.74511795620452
11.642376752420585        5.72                     1.222251316450179        87.98961006838339
11.504886697613701        5.72                     0.9221604136581174       85.44767512841355
11.05292879085754         5.72                     0.6482548519191091       130.8425616055424
11.368973319945862        5.72                     0.655304920283061        124.70029639260828
11.197867147674465        5.72                     0.9137415682140397       80.68405369316008
12.632742618425032        5.719999999999999        1.7934715941122747       103.93365716319317
12.624149424864624        5.72                     2.0859752285652315       93.59063922719406
12.865467156316228        5.72                     2.231367726450573        77.65448007224624
12.861031696221684        5.72                     2.532193438117183        61.877026601628394
12.614103185558445        5.720000000000001        2.384659365956468        82.07049858313825
12.380345101942616        5.720000000000001        2.2433666811838577       100.9450566444075
12.39883315723321         5.72                     1.952585291401309        106.02998214065336
12.017473065136834        5.72                     1.6679988101312295       112.35780853474125
12.153898859553275        5.719999999999999        1.8634377673688862       112.37428272172004
12.371882327578048        5.72                     2.5391869485775818       95.76944023889534
12.872088979398015        5.720000000000001        2.838358873474661        48.529000753449196
12.616600551067954        5.72                     2.687240326152975        71.46846018464774
12.36737756064124         5.719999999999999        2.8402933606142264       92.43282763496978
12.62059457710287         5.72                     2.9889644199439873       66.64804524945491
12.377020107562803        5.720000000000001        3.134935281392908        92.4048181344719
12.364964284043554        5.72                     3.424002972041014        93.32547307790863
12.121008920961675        5.720000000000001        3.2766762291303806       116.53166389240356
13.089429053391706        5.72                     3.900490019641468        74.25624264024539
12.848207602545262        5.719999999999999        3.7203736334624806       62.70044297112105
12.789571721986817        5.720000000000001        4.049347077173094        83.71170200554316
12.86634371925624         5.72                     3.1377448449231786       44.70948067215412
12.616570260884787        5.72                     3.285618054460819        66.91170304088007
12.860250005870522        5.719999999999999        3.434207036533177        50.47533990325061
12.606964607795224        5.720000000000001        3.5638579423892516       72.91080770110273
12.833652818114468        5.72                     4.3816249748862175       97.84896206807825
12.995113443003236        5.72                     5.313582308299923        118.4539066902073
13.124386184351634        5.719999999999999        5.091410684746215        109.25985550857736
13.097984018416335        5.720000000000001        4.542924198639184        98.5995831303884
13.092982273351097        5.72                     4.838737342682771        106.41737998275893
12.87284253320759         5.720000000000001        4.680360617688042        109.47301590854676
12.649882283748592        5.72                     4.534482875668987        111.75536990379965
12.825348881723516        5.72                     5.029546677229041        122.71438860628216
12.829179236241371        5.72                     5.571353757302762        117.34334947853024
12.993193186918006        5.72                     5.838547759729945        84.72589590336996
12.819902301182047        5.719999999999998        6.120000000000001        56.8547331805743
12.491562555923101        5.719999999999997        6.119999999999999        75.48190053512441
12.661542346147622        5.720000000000001        5.851024809817294        91.90037969136445
12.669324141568191        5.719999999999999        5.3150524783863595       127.25730693442439
12.333758204857137        5.719999999999999        5.852159807727275        107.2330139542047
12.496580746606842        5.720000000000001        5.5817503772966495       115.46070918862061
12.163222810664157        5.719999999999999        6.120000000000001        92.93270723079429
11.834883065405212        5.719999999999999        6.120000000000001        120.89642818916144
12.00690170032336         5.719999999999999        5.844913337122241        130.81742761367673
9.949544730212033         5.72                     -0.12000000000000012     255.34270075332745
10.112376736159836        5.72                     0.14148915556444708      373.959392282067
10.271440924426745        5.720000000000001        0.4063228674866779       228.2550057428183
9.7939633369528           5.72                     0.14822662630180128      358.23349963908635
9.638381943693563         5.719999999999998        -0.12000000000000012     258.73274353194375
9.482911808076379         5.719999999999999        0.14804133745978731      382.10175818531496
9.327441672459194         5.719999999999999        -0.12000000000000009     268.5457176549523
9.172079446613852         5.72                     0.14785836490987947      386.8032375266086
9.016717220768511         5.72                     -0.1200000000000001      275.21573821926836
11.887783193438976        5.72                     1.9501237435419565       120.0537984169614
12.147607263469032        5.72                     2.1092129235176222       113.86180896946674
12.13260430707034         5.72                     2.401182808482303        114.49468175431224
12.118327641354028        5.72                     2.6998054395632014       114.69162304302291
12.132229935691564        5.72                     2.992128202801916        114.35876841873566
11.897041445215772        5.72                     2.2742766497210765       126.33872916564944
11.890596792153865        5.72                     2.852338242271845        133.17894058461272
11.676482288257958        5.72                     2.15207736230012         130.77554719788992
11.588938501143739        5.72                     1.9463622753968295       126.09111043734278
11.458985719886474        5.72                     2.1773893517933347       140.21013772059857
9.95118742215042          5.720000000000001        0.40805854415903875      228.57738137293703
10.11313888698173         5.719999999999999        0.6703057191599321       142.8289580591691
10.893513507319827        5.72                     0.9058726005040869       78.77980576807897
10.428495665257703        5.72                     0.6613555677741044       139.85548183121207
10.740080405592488        5.72                     0.65273329123792         137.22381797388707
10.584751427167966        5.72                     0.9113025163081465       75.81149207682272
11.48830252819339         5.72                     1.7020519872408162       111.7604046348162
11.357849493477602        5.72                     1.9543221882600958       129.48603333814484
11.422684521971798        5.719999999999999        1.432248192448689        91.96677751572766
11.272453544065382        5.72                     1.6772918424297298       110.15486844772897
11.330324156162858        5.720000000000001        1.170909411500871        74.07437051392567
11.171647557378257        5.72                     1.4103750089150975       83.32008111511841
11.036413537805414        5.72                     1.1606924733903887       63.137351118700515
10.26856196664524         5.72                     0.9298069024273237       72.71210824367922
10.733380051936711        5.720000000000001        1.159458307504531        52.55865268689888
12.165389200085203        5.72                     5.581645627839908        108.2689023731558
12.330960011335769        5.719999999999999        5.316600957046966        122.15175508622337
12.584424091203575        5.719999999999999        4.771555072169348        122.91649793271854
12.433155620014848        5.720000000000001        4.547003487691089        118.9912128524794
12.472736379663672        5.720000000000001        5.04993344415566         128.01254944505072
12.161066817876167        5.72                     5.0658512814205725       121.21326236950176
12.32010634014806         5.719999999999999        4.81226141679833         125.53445932687349
12.18219929879692         5.72                     4.567488288739898        124.77027109398836
12.036665408641637        5.72                     4.834069270794723        122.25429442373202
12.010895064628368        5.72                     5.325604002802477        105.03890929178117
11.85833561828734         5.72                     5.062348614487475        106.66466121814572
11.507326919149381        5.72                     6.120000000000002        142.40597879410666
11.681626118785337        5.72                     5.850394703907124        141.41032896687318
11.849912227570409        5.72                     5.584199293255465        94.67637009045517
11.685225245353651        5.72                     5.316193142414768        83.00341645556004
11.52135135561022         5.72                     5.579436521720972        74.9971932807626
11.353294519719771        5.720000000000001        5.852729784597521        143.95087438536288
11.199113626317398        5.719999999999999        5.597592534404483        87.33549955343159
11.036505211255198        5.720000000000001        5.859321001368628        180.551211232465
11.531015505999282        5.72                     5.018135432634872        94.84406838629423
12.546111092326964        5.72                     4.279766186951686        106.17279272431988
12.29465827829293         5.72                     4.37849971629143         119.20265291490401
12.589856661206984        5.72                     3.798357004293166        84.1977823960574
12.272941300139445        5.72                     4.138631130950467        117.01770959497412
12.492530412992776        5.72                     4.021845702966           99.45578104723272
12.111263625393445        5.72                     3.5479929602964493       119.32100480087028
12.35961941644507         5.72                     3.64789348839296         99.5544354562469
12.341611913953459        5.72                     3.8889893967386775       107.15829149866296
12.189647659673561        5.719999999999999        3.7700942194596068       115.6543284038336
11.776756421561057        5.719999999999999        4.813829272934647        118.71920544849904
11.536757678097882        5.72                     4.7402927098269885       113.82057220119495
12.077459995218895        5.72                     4.33574919338464         126.56793534566356
11.91694252961223         5.720000000000001        4.551874557713937        127.58173996929729
12.118720079716882        5.72                     3.9448275172907956       123.094940626844
12.027288442618199        5.720000000000001        4.126049222411217        130.02363922401105
11.673998398498723        5.72                     4.5347955696805435       129.80792104543747
11.81481809359911         5.720000000000001        4.24796333616295         136.13478160454545
11.873990976346548        5.7200000000000015       3.98570690844932         136.9750386946828
12.002164192182438        5.72                     3.7732228770161136       129.59936772604306
11.889365652937226        5.72                     3.6223296302058383       136.8819422866617
11.879872367239537        5.72                     3.4058348653092576       137.636014696026
11.883958322743155        5.7200000000000015       3.133135762705635        135.02788174665616
11.646328235223118        5.72                     2.9943787013973253       151.06716056649114
11.61860690575381         5.72                     2.417083334973774        143.48340297557425
11.883465250236087        5.72                     2.5711331603955374       131.08474712318315
11.66582142250187         5.719999999999999        2.7160447695666687       146.82524795852177
11.655296270697423        5.720000000000001        3.264782857624378        154.6525930789788
11.410159541876503        5.72                     3.11610561349235         166.9020342694561
11.388170539472084        5.720000000000001        3.368317318397768        167.82580449947358
11.767737311402465        5.720000000000001        3.794184497951494        145.93046079334758
11.635029731249983        5.719999999999999        3.5533316140369746       152.41402972715818
11.647463043353689        5.72                     4.021340616609961        147.39628084093636
11.19307661858209         5.719999999999999        6.119999999999999        158.1581401004287
10.883584912171344        5.72                     6.120000000000003        162.22684791061877
10.882323442859489        5.7200000000000015       5.600926741013996        120.15649773932567
10.721911450239844        5.72                     5.857468577416197        202.23047391710077
7.775478788925278         5.72                     -0.1200000000000001      266.9159040043567
7.465279080857798         5.719999999999999        -0.1200000000000001      260.3090431762591
7.619922312080145         5.720000000000001        0.13851510776459364      380.9523831426264
10.56631035024416         5.72                     5.586491139276945        127.05029350009545
10.72843169700527         5.72                     5.339563066996723        83.89882773704679
10.41274197556436         5.72                     5.323373559686985        85.32954386015375
9.637762016580014         5.719999999999999        0.4059339518835583       232.7953079295241
8.706208438823186         5.719999999999998        -0.12000000000000008     277.78212991006427
8.395910976810754         5.719999999999999        -0.12000000000000013     296.96283577122045
8.551121028874146         5.72                     0.13912892141627164      389.68292712914075
8.861462829795848         5.72                     0.14767575733801674      389.4485388493568
9.33049806602488          5.72                     0.4072096449519522       242.68587894988022
9.019550008937474         5.72                     0.40492745605552294      245.492301749456
9.955354776061661         5.72                     0.926430276472971        74.28164030373128
10.106083443642074        5.72                     1.1866558663880031       36.14588960244703
9.800083750959134         5.720000000000001        0.6644270219214725       151.11266972818234
9.490921861905495         5.72                     0.6634465733095087       151.10383778824493
9.645003730420314         5.72                     0.9181119657551435       76.78762636295782
9.791600665759201         5.719999999999999        1.179706539196558        30.192746525132467
9.473717115889706         5.72                     1.1736881623531898       26.219175218070855
11.420997151995248        5.72                     2.863355230625599        164.41033501609743
11.164150689859559        5.720000000000001        2.9981801794339957       179.41991244442195
11.441921597360828        5.720000000000001        2.6203039488730706       155.94543135890825
11.326299137745186        5.72                     2.423924225156081        155.89960929459127
11.187364442110415        5.72                     2.6819894948380156       169.77670541216008
10.960748544626659        5.72                     2.8403664105357977       184.60721451052174
10.41778991470084         5.72                     1.189122823623285        44.34143108741815
10.24946546969996         5.72                     1.4818776665263171       74.7685916650682
10.581157078956162        5.72                     1.4244832209202922       71.28764648250062
10.479912641944756        5.719999999999998        1.6870341287975943       103.25084496158156
10.884436530651332        5.72                     1.4113128439143585       75.87191380447103
11.023477859562206        5.720000000000001        1.65684015317806         105.01701561921784
10.735888858708396        5.720000000000001        1.670428825886288        103.4116909064194
11.138099019124184        5.72                     1.9138322146155233       128.9612805400229
10.86906029067591         5.719999999999999        1.89935062187701         129.4907996104651
10.623414184653285        5.72                     1.9239863341884273       131.37379350076222
10.76124285796065         5.719999999999999        2.1247190435208156       150.54080934261162
11.178469557034989        5.72                     2.185456780061831        147.94554620710815
11.100886387723705        5.719999999999999        2.4407520761965165       164.991731632601
10.935027672213403        5.72                     2.3198872010819245       162.1204980980517
10.971251743213477        5.72                     2.086814718092876        145.62461624697264
10.527861373372799        5.72                     2.1660523949318358       158.61577061300505
10.883547029382576        5.72                     2.593415549561341        179.63596048955407
10.685610653485103        5.72                     2.3847391231275044       172.93684501630847
10.3926472473024          5.72                     1.9547173991361886       138.89667096811093
10.263088738402649        5.720000000000001        2.1960451354776165       164.5888560237646
10.248690638946643        5.72                     1.7638845572888604       109.83017151048571
10.110104448546155        5.72                     1.958386363264555        141.8491876203121
9.9372380522986           5.72                     1.441541212783743        61.85721448938648
10.02945735043359         5.72                     1.6925212823586775       104.0833934602203
9.875082754217871         5.719999999999999        1.9410327535609715       138.75569241720973
9.628116221914965         5.72                     1.43359275538609         57.62776587792666
9.768953808854512         5.72                     1.6817206030036402       101.5659644402761
9.621057549848324         5.720000000000001        1.935561959207833        138.99589019175687
10.398920635252393        5.720000000000001        5.8528071167682425       187.97758943006275
10.560987793425184        5.720000000000001        6.120000000000001        163.98827159046328
10.233542432988152        5.72                     6.120000000000002        152.6393889221431
10.240015413637032        5.72                     5.585957879364872        117.14584764262743
10.077053052634257        5.72                     5.309269398539499        75.38017544278988
9.905202687729206         5.72                     6.119999999999999        144.26166031671625
10.071428826237815        5.72                     5.854904173709797        173.0575271971179
9.902479045307295         5.720000000000001        5.576601111074825        104.65641154961507
9.576862942470264         5.72                     6.12                     150.91349677834737
9.736581380294643         5.72                     5.8426301126681865       180.21429040123874
9.248523197211316         5.719999999999998        6.12                     164.0834505370341
9.414991312046244         5.72                     5.840688234461961        182.18017765354224
9.577974323131247         5.720000000000001        5.583474475948804        101.110437185789
9.749450724811208         5.719999999999999        5.320640959972584        64.92251230324969
9.923828200764518         5.72                     5.045229739064093        80.35598529906042
9.588903275530818         5.720000000000001        5.060960316127082        73.53949965464413
9.760691781043848         5.719999999999999        4.79275047615233         111.06357075204058
9.418072533773303         5.720000000000001        5.320319028312448        58.54704103414927
9.253584661552107         5.719999999999999        5.0595271147680485       70.19223491255775
9.98732885666874          5.719999999999999        2.207790925736698        168.10188941443883
10.410301556959649        5.72                     2.410952066758375        180.87828664184033
10.585494161539863        5.719999999999999        2.6350717951248566       189.659205880035
10.137551454266704        5.719999999999999        2.4477355558832725       186.8465865074769
10.290515550695087        5.72                     2.6678029688119347       197.29265623648962
10.251644577465578        5.719999999999999        5.046671969586444        84.85629083992839
11.045212466790161        5.72                     5.348065349302692        69.70301480292427
10.889535919934678        5.72                     5.089785822103858        80.53399880161038
11.206525423675293        5.719999999999999        5.075087133900844        80.60280748214198
11.372582076987943        5.719999999999999        5.319480166459673        64.34076760731683
10.436560126657367        5.72                     2.8975973142619056       202.67883710256874
10.724287824961143        5.72                     2.8391041698490165       192.16384017154886
10.640698927182743        5.72                     3.0599036474521735       200.69128552363034
10.89539052502661         5.719999999999998        3.038243372093067        190.59369630790172
11.424413547323837        5.720000000000001        4.549264942290106        130.6609710234899
11.537532470913387        5.720000000000001        4.317473523223928        142.21096586635974
11.326504331535313        5.720000000000001        4.361823139929439        142.2206909175634
11.30690364455885         5.72                     4.802663264676616        109.86797629117639
11.046013521605136        5.72                     4.824033520170753        106.25379777156735
11.151209625544766        5.719999999999999        4.540953795626108        132.96874739798017
10.974621182956557        5.72                     4.394351819481079        147.1392824803005
11.149169783494786        5.72                     4.2781151122320615       151.6925334522844
11.349792156089492        5.72                     4.108882109418047        156.65363392483184
11.48747199906418         5.72                     3.83229817343866         159.1442958626329
11.309090620339122        5.720000000000001        3.6084057006280936       171.71002867990595
11.227413927127685        5.72                     3.855764633673401        169.91352375089753
10.9994057943632          5.72                     3.6296641910957854       183.0045317633218
11.121319585900041        5.72                     4.072920250198395        165.31380489597822
10.941136377142207        5.72                     4.177923949289813        162.78224675316386
10.681126606329622        5.719999999999998        4.049278644147016        177.72961237013917
10.96900099184285         5.719999999999999        3.925893400832848        175.41251821209562
10.787385872393783        5.72                     3.7756972214905167       187.30980484630354
11.151183836691057        5.72                     3.4116515451939513       179.45338682966099
11.02312647059429         5.72                     3.2174923936671185       188.76234626653468
11.225446681817488        5.72                     3.2337930635071235       177.09335110549998
10.721681053223756        5.720000000000001        3.5161483492645456       196.5169382566714
10.791823438104673        5.72                     3.254630237793143        195.19207669453849
10.559680772807788        5.72                     3.2928038155243033       204.40386806986092
10.947924111292863        5.719999999999999        3.391627325216017        190.9354005815404
10.884773326705298        5.72                     4.599966663211322        129.65168541374223
10.765455044018518        5.72                     4.3670355524839435       151.5753840406829
10.571648733661391        5.719999999999999        5.077498523009009        85.36996771512952
10.743330926776576        5.720000000000001        4.83192326243595         104.78990432355101
10.607033478736035        5.72                     4.576324229104457        133.76429556924856
10.420508508369391        5.719999999999999        4.806686895926014        108.87273383987083
10.349426850493371        5.720000000000001        4.543903212020567        137.7070155800484
0.20314943230170973       5.720000000000001        -0.12000000000000012     10.90403102180216
-0.12000000000000012      5.72                     -0.12000000000000012     6.177681575720406
0.12499137113186443       5.72                     0.09148756696653004      13.182951905510567
-0.1200000000000001       5.719999999999999        0.19792379838922233      13.307536959279778
0.5274457388916687        5.720000000000001        -0.12000000000000012     26.056474581228354
0.38879806623539714       5.72                     0.11547091958733091      31.107611819187706
8.708197166439025         5.720000000000001        0.40531800921231254      245.2376643789951
8.085689420782142         5.719999999999998        -0.1200000000000001      272.1088813386543
7.933025528308525         5.720000000000001        0.14178236032126534      384.6674563947968
8.24350618080489          5.72                     0.13966242439313836      389.0558175920717
7.774497621258876         5.719999999999999        0.3998446745720807       243.7022073232803
8.08251254117539          5.72                     0.39930888954607546      245.45962650751002
8.392958555207185         5.720000000000001        0.398320866690924        246.45715676835434
8.238889994377654         5.72                     0.6520606888859533       156.99633919018848
7.931270851406438         5.72                     0.6508819985246324       156.28276411480144
8.082880874841893         5.719999999999999        0.9046218978740548       80.56651655841414
6.224521211125112         5.720000000000001        -0.12000000000000013     248.14066266638622
5.914310579272113         5.719999999999999        -0.1200000000000001      247.7408021187106
6.0749741949333576        5.72                     0.13796736447064584      354.81888671688176
6.386267400041284         5.719999999999999        0.13730916888830924      359.9742454696074
6.534720919190585         5.719999999999999        -0.12000000000000012     247.57485156603266
7.309310309147021         5.719999999999999        0.13558313758153417      374.90760884751404
6.6963943058243816        5.72                     0.13623517558337106      364.61203671741055
7.155090296208001         5.72                     -0.12000000000000013     247.5626365363499
7.000785634543613         5.720000000000001        0.13569722530973483      350.71620620093285
6.844909703852223         5.719999999999999        -0.12000000000000012     243.08667904184867
7.623836797408073         5.719999999999999        0.6498593170234823       155.25116126227257
7.4665511061432035        5.720000000000001        0.3928147807943807       243.57070219450213
7.155594856230552         5.72                     0.3924509299435992       241.26672000170774
6.845933997348539         5.72                     0.3884370429022552       240.11171770448576
10.099054011237234        5.719999999999999        4.7431416989564745       118.87527357993999
9.861543783500863         5.72                     4.523488162040179        143.8255163704708
10.502350818944393        5.72                     4.302291984746396        161.43329700142644
10.265031788627985        5.720000000000001        4.261147786842225        167.91849372467587
10.111890619215782        5.719999999999999        4.451488444770406        147.14776246445572
10.556869997217724        5.72                     3.7658260193576707       193.86432252005378
10.44084645133162         5.719999999999999        3.5206485537488206       204.68546335667824
10.418890516916946        5.719999999999999        4.023895410558408        183.90956718902225
10.161108765720453        5.72                     4.01063218582646         189.57836342547225
10.437533176609154        5.720000000000001        3.12546938801362         206.88100978971207
10.027944950475186        5.72                     2.705959813715986        204.09067118610292
10.19588563908723         5.72                     2.8663605539384087       207.37741084280316
10.318188697083189        5.720000000000001        3.29264299835495         209.31155255941687
10.2977914384116          5.719999999999999        3.762967770692149        200.35092933598264
10.189405646930942        5.720000000000001        3.5167788803091535       209.12622890662394
9.420754035368164         5.720000000000001        4.800695970823219        108.34038612941673
9.089040486670523         5.720000000000001        4.801281821681285        107.74727963504951
9.562425722204585         5.719999999999999        4.538729826709882        143.6878889853795
9.981641185993574         5.72                     4.256217739422722        172.8988852856122
9.707671090188821         5.72                     4.259332376652588        172.9970448172625
9.867684033423895         5.72                     4.012426349268827        193.7829214361807
9.569063799076721         5.72                     4.015284759925057        196.69170203296548
9.397204208988084         5.72                     4.279757934318164        173.39544175494487
9.254915126103699         5.72                     4.0295319436435495       198.2014839820558
9.400503430477707         5.72                     3.767336474457519        213.66204956061426
9.105309090444443         5.72                     3.776580524965552        215.8459604022238
9.329211490167987         5.72                     0.917021971108356        77.01982840345545
9.182771951936346         5.72                     0.6652575800399156       152.08446882623988
8.545881475273859         5.720000000000001        0.6595229266946374       154.3235198801294
9.010314242469441         5.720000000000001        0.9339682327433311       72.40111453582936
8.862819866437004         5.720000000000001        0.6727837149239306       150.62989766797472
9.151543136346012         5.720000000000001        1.1902889986483052       21.349484498478876
9.304414491095901         5.72                     1.4346283434808802       55.992537410216045
8.967451485837925         5.720000000000001        1.4851867625792736       63.95147156573079
9.48407559885979          5.72                     1.689865499804748        101.84379733186067
9.358493161219286         5.72                     1.9508254222372248       141.1465190133899
9.198930372257339         5.719999999999999        1.6972693536361732       101.48672841801618
9.09834411938467          5.72                     1.9637113806060782       143.47201967567403
8.957743537027278         5.72                     1.765928377735419        110.07600502645957
9.488918184646586         5.719999999999999        2.207824545277898        171.91063925949678
9.87725541142             5.719999999999999        2.4667168051419885       191.89730213150025
9.742555701412886         5.720000000000001        2.206456850052435        170.47807639127223
9.623512143897663         5.719999999999999        2.483960779523647        195.02302076004733
9.224756851411534         5.720000000000001        2.201237789236892        172.36825972039915
9.337310504580174         5.72                     2.452638686000107        195.50100091851536
9.063014402804544         5.720000000000001        2.447345081332969        196.31157109066672
9.183288041363983         5.72                     2.6713667326837633       211.29759552107546
9.726372034092645         5.719999999999999        3.715918497311474        211.7696241912368
10.046244061368895        5.720000000000001        3.75285013693075         205.74067772971668
9.99784052303594          5.720000000000001        2.9788294688707566       214.51516749945986
10.238520501425484        5.720000000000001        3.0642897733570087       211.74609236334757
9.959485201719659         5.720000000000001        3.5068863982101903       214.13661323951075
10.093670489248016        5.720000000000001        3.261011806905234        216.00145490905584
9.234459254145062         5.719999999999999        3.529801804477593        224.7616071537727
9.503881760990884         5.720000000000001        3.4907195491074967       222.76624022157978
9.732199942145682         5.72                     3.4299583812504304       220.43513800165175
9.870416271901401         5.72                     3.238759821996604        221.39707708528397
9.759381020672029         5.72                     3.0259275406190183       220.17793966483433
9.610853248473187         5.719999999999999        3.2131707670404612       224.59905677390879
9.347521499683994         5.72                     3.283476584808751        227.07643561807296
9.101137263528354         5.719999999999999        3.292786610421187        229.3967463927588
9.214755781078608         5.72                     3.089191059185405        227.0467462161408
9.78091019561192          5.72                     2.7517589473575654       209.97312307423536
9.3986631033215           5.72                     3.0794566842038353       225.44645542237558
9.477011192032647         5.72                     2.6949211139262035       210.48231085175755
9.55862276979115          5.719999999999999        2.9423441703054247       220.96531109417677
9.327928499225905         5.719999999999999        2.900688385927319        220.97737910194772
8.931511726045409         5.719999999999999        5.056151568961923        69.37299264146684
8.920183451952374         5.719999999999999        6.120000000000001        151.02661219581765
9.087957116488838         5.72                     5.845295724896005        183.74102245200822
8.591843706693426         5.719999999999999        6.12                     145.28566808099163
8.760147234729502         5.72                     5.843195047402626        188.0457747961814
9.085050418550317         5.72                     5.314844973495941        55.36459320359273
9.253179796883323         5.720000000000001        5.582128452298943        100.57930076046604
8.921791891919653         5.72                     5.578355201916489        101.15209365516922
8.438279406946988         5.72                     5.851850266530149        190.49706654464168
8.753210033851614         5.72                     5.313856224885765        55.63785897142611
8.59731800504633          5.719999999999999        5.583227196992417        100.21006515117271
8.265816003250826         5.719999999999999        5.577196277679333        102.52423459550242
8.416004951782941         5.72                     5.316105908600056        55.075380227002405
8.601316442546501         5.719999999999999        5.051089047504374        67.28636692647724
8.763842692825547         5.72                     4.796708802616471        106.77351567349008
8.439873316599282         5.72                     4.796454896622264        105.62504983666666
9.243822002072104         5.72                     4.543575501958541        143.98662779767116
9.085454770167651         5.720000000000001        4.28546793335808         174.03883198104305
8.916149713135153         5.72                     4.545862147501786        143.84892874016614
5.604089023245232         5.72                     -0.1200000000000001      260.9089079708451
5.763677683629988         5.72                     0.13969614291543087      349.07016820729933
5.293791561223019         5.719999999999999        -0.1200000000000001      236.36587158015377
5.451795858078872         5.72                     0.133229121984356        341.8780107818298
5.915067139798948         5.72                     0.3962662222837272       223.86165426623847
6.227849057819835         5.719999999999999        0.3957535124082536       228.60702322527928
6.538428382105841         5.719999999999999        0.3921592528174678       233.59072844173136
6.383856263442095         5.719999999999999        0.6488917761815354       147.78455184809272
8.107510040095512         5.720000000000001        5.848072341335579        181.52589773311664
8.263503961434482         5.719999999999998        6.119999999999999        146.2286151616945
7.935164216175539         5.719999999999999        6.12                     152.218585763766
7.606824470916594         5.719999999999999        6.120000000000001        165.65272446699757
7.785418609164333         5.72                     5.856602174978398        192.23419104828204
7.47391431580909          5.720000000000001        5.858538123321867        198.77168987973252
7.942347152939584         5.72                     5.5802438378867985       107.52946259654107
7.620985467154929         5.719999999999999        5.573623489264555        108.04329477245734
-0.12000000000000013      5.7200000000000015       5.801461886415111        75.6119185375555
-0.12000000000000005      5.72                     6.120000000000001        80.4124416290629
0.08497025527976021       5.72                     5.896375344063026        79.68171695100179
0.2007218258444227        5.720000000000001        6.120000000000001        105.95255538406064
-0.12000000000000012      5.72                     1.449263104015738        95.5019056110704
-0.12000000000000012      5.720000000000001        1.7583684474455437       113.41804836281953
0.14092595408518438       5.720000000000001        1.6038405253240842       155.54057161117234
-0.12000000000000012      5.719999999999999        0.513759893159983        29.60373444187103
0.1683394048457192        5.72                     0.36833821063633376      34.97201151256248
0.8528929900870252        5.720000000000001        -0.12000000000000013     52.951308449511906
0.6944724556662054        5.72                     0.13553359957582867      59.54396964706208
-0.12000000000000008      5.719999999999998        1.1392237189419185       74.14201130680587
0.12796500980723557       5.72                     1.2847580010608586       124.11262323969773
-0.1200000000000001       5.72                     0.8275219935923452       55.645174802777206
0.1459213458363937        5.72                     0.6890645662578048       62.71393423481876
0.14011415677813321       5.719999999999999        0.989723052682645        92.49975918574681
0.5154825061416863        5.72                     0.3754051360858628       55.38832610024162
0.3700148388700608        5.72                     0.6029857616291818       60.43946940442312
1.0159935678607583        5.719999999999999        0.14110287789023346      89.40961183769922
1.1794916113809326        5.720000000000001        -0.12000000000000012     74.12176256629199
0.8456609477645829        5.72                     0.4191267782406407       73.68831822633244
4.672558327581053         5.720000000000001        -0.1200000000000001      219.73893150332546
4.361618056342907         5.72                     -0.12000000000000012     206.95298300656768
4.523150797614068         5.72                     0.14255746842801598      313.8919508754567
2.1523133724337185        5.7200000000000015       -0.12000000000000013     143.0811821849584
1.8298717048049535        5.720000000000001        -0.12000000000000013     114.50075818706023
1.9933263814656907        5.72                     0.14090523682268463      183.76411829470786
2.4729365587018246        5.720000000000001        -0.12000000000000013     164.7101802226291
2.3159237933607795        5.719999999999999        0.14013302573300734      214.0543259171383
2.7917609236436913        5.720000000000001        -0.12000000000000013     194.2519078468184
2.6316092707446312        5.72                     0.14146389049044572      238.8696313894617
3.1089021221932485        5.720000000000001        -0.12000000000000013     187.6092067539835
2.947155593706915         5.72                     0.13653439906923248      255.81957305393485
7.284878793903842         5.719999999999998        6.12                     179.40888534936448
7.32491945850405          5.72                     5.592731792652276        122.8132782916587
6.999997866713467         5.72                     6.120000000000001        159.2952625919829
7.153619388012735         5.72                     5.863266431892118        213.1807753039565
6.695004567397579         5.72                     0.6464204692188873       150.23009470999392
7.313397384661657         5.72                     0.646851257298561        154.12287220498195
7.770993038556171         5.720000000000001        0.9068926262192406       79.543020827573
7.464291618921317         5.72                     0.9032641469834624       79.79806484485748
7.004399715021797         5.719999999999999        0.6500802272889197       146.5101663238897
6.850075074335281         5.719999999999999        0.90203645161708         79.06070095640352
8.834159201318444         5.72                     1.1862442274612102       16.50951506843007
8.388248724901297         5.72                     0.9073143962535659       79.11299205661412
8.695272679560533         5.719999999999999        0.9240855003089004       75.32677262308447
7.923999172846603         5.720000000000001        1.1627102649220182       17.740056647580563
8.228781340420824         5.72                     1.1573444164060542       18.83677447040521
8.529162545711241         5.72                     1.1680637560981468       17.387937923192236
8.661852549340981         5.72                     1.4305482793984083       52.424567900754795
6.5388530538921845        5.719999999999999        0.9041363828553344       76.95566010964838
8.062909900799664         5.720000000000001        1.4141323090499127       51.2305582853092
8.363255088169328         5.719999999999999        1.4070930944836273       47.32495482160476
8.488613789167745         5.719999999999999        1.6558650278667466       94.74469393849836
8.742888230212726         5.720000000000001        1.6894346925563806       100.94958293104293
8.812246995148657         5.719999999999999        1.9639258989707717       143.25027007951732
8.945466910636116         5.72                     2.2044519181334183       173.26953705424395
8.201422230917819         5.719999999999999        1.6623134161591233       96.34399302238035
7.898834279918466         5.720000000000001        1.676885328854029        96.62978050836178
8.049248085117283         5.72                     1.9115055897669961       133.43665567328227
8.324004851616882         5.719999999999999        1.9011912175540289       131.58382736988492
7.732787212570635         5.72                     1.9679422693570199       143.07370103613593
7.9557377873513735        5.719999999999999        2.168092336737707        167.2203804490042
8.97423445400505          5.719999999999999        3.5275264850329853       226.57481577809085
9.052267583359791         5.719999999999999        2.8898761424578954       222.87256529494027
8.859944558632046         5.719999999999999        3.272765914313005        230.39333550526908
9.015758971672494         5.719999999999999        3.116703240393434        228.59774541370948
8.589721785811783         5.719999999999999        4.525615078884307        145.8154920560564
8.950571704309159         5.719999999999999        4.031737722157034        199.08548895433273
8.754485480196932         5.72                     4.282960548210396        176.30423725885407
8.828076317798736         5.72                     3.7583120628349027       217.8170802181885
8.735718253827667         5.72                     3.515862582694159        228.12313200089352
8.645708555164914         5.720000000000001        3.25828727189287         231.2378638625314
8.41207281127336          5.72                     4.226392805660256        179.426390875711
8.659801247585307         5.719999999999999        4.009044746611486        199.84902219230423
8.53115791212929          5.720000000000001        3.7217504290914776       220.80394771823103
8.517881562736724         5.719999999999999        3.4533951493537716       229.64732651790965
8.405214109343287         5.72                     3.9487653380454244       206.8651847394205
8.765688681272835         5.72                     2.9890082766627906       227.51427765138214
8.90040386611217          5.72                     2.6914461507277005       213.60806820403175
8.78653518265573          5.72                     2.453948845582519        197.71177367496958
8.65130274924758          5.72                     2.7063057541529822       214.88223911495436
8.520591833061722         5.720000000000001        2.896741152811427        224.66564795697792
8.645440119333935         5.719999999999999        2.2223221540163838       175.4376206867277
8.584751285378424         5.720000000000001        1.9302022575690676       140.15931910056253
8.198952216399608         5.72                     2.119894878548845        163.66476710886647
8.412112558023326         5.719999999999999        2.0920318272043827       160.262535007821
7.536837233234402         5.72                     2.176744967816279        167.7193820218106
7.288780335435062         5.72                     2.167496639047792        166.4402665817418
7.379576536894109         5.72                     2.349472271690106        184.16301617478572
7.733173036378428         5.720000000000001        2.2415058379163817       175.0170787173085
7.5792129180106595        5.720000000000001        2.445577249534521        196.92338292979392
7.863919479640083         5.720000000000001        2.426051423728601        194.6242600763231
7.748381290273571         5.72                     2.672129734349779        212.02947821939952
8.108410315049493         5.72                     2.3856366838032415       190.6575542852153
8.368328596809757         5.72                     2.3170081687012747       186.6610892908234
8.522192065732874         5.72                     2.4958796854212135       200.8225415887914
8.379947343148356         5.719999999999999        2.737950597941696        216.42100690734205
7.994880827849816         5.72                     2.6253225896612786       210.03131422040357
8.248308428575344         5.720000000000001        2.557860370471542        206.56313044377393
7.878596044112985         5.720000000000001        2.863723954038393        222.58766863486986
8.134836273824796         5.720000000000001        2.7971683924386355       220.99472737338547
8.51860313481173          5.720000000000001        3.0786539227415832       229.42399392854222
8.3834082538573           5.719999999999999        3.2751983877137185       230.99005697011376
8.297943673310906         5.72                     3.0035010489039733       228.40684800275054
8.024650319568401         5.72                     3.0483139286172194       228.97232006919305
8.17081333505346          5.719999999999999        3.266193004912639        231.40558778841412
8.281535445287913         5.72                     3.532343203511214        227.15315396818895
8.290286987015325         5.72                     3.796987988452835        217.00766363409306
8.050484910865364         5.719999999999999        3.469192922041648        229.0559160552869
7.912188464064052         5.720000000000001        3.302368397527893        230.385640630395
6.356799042847619         5.719999999999999        1.667272957085308        89.53065227977113
6.021134743452591         5.72                     1.720529687363146        99.40447739817793
6.242046811407127         5.72                     1.9294443366412342       131.06141138901776
6.485372540052111         5.72                     1.9172656479072598       127.46856333880429
6.01537019005979          5.72                     1.9984542691070604       135.5466898707453
6.375425817219423         5.72                     2.1382987551480053       157.68177343715797
6.15082840975166          5.720000000000001        2.1849939977561554       160.64866691610598
5.879798102147679         5.72                     2.1954575929379856       159.50934369966853
6.277181937366131         5.719999999999999        2.392202634723584        183.24380416030343
6.422687110508155         5.720000000000001        2.580497023679983        196.8717020197777
6.290346958778434         5.72                     2.8302504994869624       209.99705594754894
6.565128684992493         5.719999999999999        2.747604764029054        209.2167173710196
6.129217432401886         5.72                     2.6584560902359646       198.98038533595752
6.004911671064467         5.72                     2.432749592356515        182.41537218077403
5.867275916694286         5.72                     2.6789608830661296       197.43480978073453
6.011421498544311         5.719999999999999        2.947531861374644        210.07402873217978
6.273243267702957         5.72                     3.0567312648842364       216.1483593420443
6.49419154819458          5.72                     2.9728158143477845       217.2319896749248
6.748418980331086         5.720000000000001        2.9214062539849444       217.87903956286928
6.663927236205113         5.720000000000001        3.1281733073163385       221.3928777830757
6.931472638801047         5.719999999999999        3.1030547686731698       223.0851968837069
6.463405127988457         5.719999999999999        3.1579003736580904       219.8099895205612
6.54768676286214          5.720000000000001        3.330514229708757        220.49047191685307
6.223796446821084         5.720000000000001        5.849183426102231        180.5989345121006
6.5486976425530745        5.72                     5.85668075640517         189.67476297308724
6.389884910118198         5.72                     5.582290065140825        100.42241256449904
6.85755761341146          5.72                     5.868152502963411        207.92341155899877
6.703161993743768         5.720000000000001        5.599972234166522        118.2987778798918
7.006189071423767         5.72                     5.620617894827223        132.1250711643321
7.156780426689796         5.720000000000001        5.339019419433029        72.75595228088471
8.083758175639783         5.720000000000001        5.321084923136532        55.837728393832236
8.277932413363517         5.719999999999999        5.068456621956692        64.56506695160228
7.764523863163103         5.720000000000001        5.321393812568728        60.07239123400066
8.169530457979006         5.720000000000001        4.017471980934635        199.4900425682224
8.05533278905872          5.72                     3.7362077231949304       218.57211922858343
7.836985349936361         5.72                     3.547641942875684        225.3508552133101
7.675336931183077         5.72                     3.3399199315997805       228.96225469328581
7.6092890475996615        5.72                     3.6035723884506785       222.42292654041918
7.755753675999524         5.72                     3.8007461586005338       213.41270563623084
7.913104620817835         5.72                     4.0185959270044975       197.59834784567923
6.860515183537078         5.719999999999999        5.352402455026155        70.76585308975164
6.981133387718616         5.72                     5.143921801614711        59.373779358249735
6.751103816914095         5.719999999999999        5.09366995088198         60.411452286561484
8.077941932738682         5.72                     4.275281953328361        175.58495729945125
8.26998972238611          5.720000000000001        4.53051570543279         144.69087090057405
7.968510980084078         5.719999999999999        5.090134797014282        62.72247547708105
8.135987480195443         5.72                     4.820232408174968        101.84658905265933
7.978654236290209         5.72                     4.551967381188467        140.82961512962802
7.825555645532601         5.72                     4.302757297232584        171.14813294708367
7.667575737135553         5.72                     4.063984796812959        193.71663707854194
7.5022733583321735        5.72                     3.8623291765714187       207.9654625301503
7.4355274951394374        5.72                     4.128185509218284        187.4846291849117
7.267561708310138         5.719999999999999        3.9309208790054457       203.6805671690496
7.431244161823525         5.720000000000001        5.28527901570473         62.699188051228916
7.206812538689642         5.72                     5.044593900971343        69.74724765799438
7.226522490080754         5.719999999999999        4.181688658638044        180.5691778320851
7.090096822751185         5.719999999999999        4.009298958930426        195.863488741241
6.884046647734012         5.72                     3.990887367366784        193.66367122729525
7.0201547965169535        5.72                     4.162366282196608        181.06881792802386
6.95329270448878          5.719999999999999        4.881447063896958        89.14054596028234
7.167760546955174         5.72                     4.799006621241166        95.10856328108373
7.063255385019522         5.72                     4.66688110514143         118.88165010798507
7.689831148937772         5.72                     5.081877285233793        65.45452608062237
7.850847287927729         5.72                     4.818845226230474        100.56603572290625
7.365307250667788         5.719999999999999        4.822284894594571        96.6148517504538
7.451201614735458         5.72                     5.002935647784616        74.83717094862159
7.591323049902838         5.72                     4.811921407368683        100.18935276660692
7.717389895357757         5.72                     4.568158729721691        137.16261296153962
7.5853202463916976        5.72                     4.3250810038337635       168.70620522316827
7.065245114837781         5.720000000000001        4.40302465166098         155.354142177458
7.258080859735263         5.72                     4.598186090307306        128.646018162227
7.348422049631693         5.72                     4.364102380950373        160.32747819100865
7.478669418939733         5.72                     4.581278294356331        132.61811660919952
4.98328277927547          5.719999999999999        -0.12000000000000009     228.86699154360437
4.835743282833396         5.72                     0.13997135442269215      324.95912072460425
5.144977616686737         5.72                     0.1358121484918695       334.5088078981402
5.602639815694784         5.72                     0.3917496554419637       220.22826717715478
5.300387889904947         5.72                     0.38738797408381886      218.15676416145683
3.4243925250027893        5.72                     -0.12000000000000013     194.73070001136912
3.26024612852566          5.72                     0.13912041680622922      271.77456822418435
4.99283009266495          5.72                     0.39516513452919577      211.05881273641907
4.681013290525952         5.720000000000001        0.4029729886051494       203.3022372876782
6.2278325349406005        5.720000000000001        0.9044942772630278       76.19677618284975
6.377908783877306         5.720000000000001        1.1627643119227686       21.10210397332796
6.072475151789316         5.72                     0.6515786334935849       144.56701301789977
5.757923328597561         5.72                     0.6522459430306617       141.66591466344425
5.913900874243547         5.72                     0.9110717517303613       73.68626239999317
5.60896776829982          5.72                     0.8966504661314052       75.4254629311919
6.199633993178515         5.72                     1.4285968791031425       52.777065612681305
6.066485550736635         5.72                     1.1657683569371349       22.095950878722714
5.762517396745015         5.72                     1.1543898979178073       24.047957643447205
5.453245906341585         5.72                     1.142500486204876        25.823126771378522
5.892249233649566         5.72                     1.4196941239180654       49.81197079417532
5.600997005155515         5.72                     1.4020344967782812       46.430213060916905
5.30423174622877          5.719999999999999        1.387195179158756        43.71351977185328
5.445592387344887         5.72                     1.64728626445208         85.3303141123326
5.8043476155957014        5.72                     1.9253961906527437       127.36899140279648
5.720386682733958         5.720000000000001        1.6675472388159305       89.04335093872783
5.581066028002513         5.720000000000001        1.900975671033363        122.46819579309852
5.315326166359303         5.719999999999999        1.887563550284244        118.63711724558401
6.064832270007619         5.72                     6.12                     142.81612089361258
6.3931720152665665        5.719999999999999        6.120000000000001        157.6920367044178
6.715117360109453         5.72                     6.120000000000001        171.1262598564033
-0.1200000000000001       5.72                     5.1672097359102205       118.94452535571497
-0.12000000000000012      5.720000000000001        5.483866060866021        91.84224794938707
0.142055234780063         5.72                     5.325002911873296        135.13385778497897
0.11292873605595943       5.72                     5.636192465537363        101.91386004540523
0.3626342580237898        5.72                     5.838801762943495        46.897622943952626
0.5246398264762042        5.720000000000001        6.120000000000001        58.44814507493697
0.7095654112107583        5.72                     5.850907055621284        61.56500604618102
-0.12000000000000012      5.719999999999999        2.6804767342595808       161.8751499638455
-0.12000000000000013      5.72                     2.9877572885965007       182.28797648411242
0.13131900815188668       5.719999999999999        2.8341170114280403       238.37952903938648
-0.12000000000000015      5.720000000000001        4.225245805773126        142.684875030211
-0.1200000000000001       5.719999999999999        4.537724154546394        132.5920917923904
0.13808235722533535       5.719999999999999        4.381393743689383        195.3622985662404
0.13245539708934384       5.720000000000001        4.070242456329479        221.77156963175239
-0.12000000000000012      5.720000000000001        3.9142678216020643       156.19876483959376
0.13534674006317715       5.720000000000001        3.7602600604769068       234.64610862343656
-0.12000000000000012      5.72                     3.2958082022234687       169.36961915896782
-0.1200000000000001       5.72                     3.604631406448877        163.69217284557547
0.13178659904928924       5.720000000000001        3.4502198043361734       241.72189672072759
0.677518112982666         5.72                     0.6830987665973018       77.5002418001817
1.0010120355423986        5.72                     0.7105249945603038       87.79243039145477
-0.12000000000000008      5.719999999999998        2.3738251446929914       150.6118526778804
0.1300614118088479        5.72                     2.5271530530793553       226.4355444074251
-0.12000000000000009      5.72                     2.0665548837635277       132.85647865376714
0.1351613079183247        5.720000000000001        1.9148392567555725       173.20993854508484
0.39502616950653735       5.72                     1.7641931383006835       112.47225806926114
0.38121147039550785       5.72                     2.0661478507740263       124.62303391537326
0.38421119547332516       5.72                     2.376070903466416        133.40975169438232
0.6430461491351087        5.72                     2.223450989306877        87.02260798216948
0.1325892867562839        5.719999999999999        2.220790843585009        207.64416918668394
0.8284698235919992        5.719999999999999        0.9037626884110788       86.77422268045294
0.9968731871919188        5.72                     0.9721021814425512       91.14828903934762
0.3960114868529656        5.72                     1.4445533213891388       97.45003560610103
0.3929418961011715        5.720000000000001        0.8465336117694808       72.37618518125741
0.3722822651526112        5.72                     1.1264727994504935       85.49055819346717
0.6000264648973213        5.72                     0.9799041035002589       83.2889277824848
0.891517803354672         5.719999999999999        2.0665079138512588       72.97366877339464
0.8877833594454936        5.720000000000001        2.37755102793804         62.50563627650319
0.8336691599747867        5.72                     1.1328644423026786       89.13077823016506
1.103916636529993         5.719999999999999        1.177842599700531        93.15263181724522
0.635982476148973         5.72                     1.2879535822613817       86.39942848151627
0.9280037877616305        5.72                     1.4206838007517892       88.69943832170397
1.189276359761572         5.72                     1.3932551324332048       91.14696218490528
0.6325289975191           5.72                     1.907213386990022        86.96598008096164
0.8854956127685369        5.72                     1.7445245634347835       81.73738995725871
0.6590621876008926        5.719999999999999        1.6055720479499063       86.93983624282957
1.1723971103980757        5.719999999999999        0.4203466871545376       86.49092545459814
1.5056012419187779        5.7200000000000015       -0.12000000000000013     94.74692062722532
1.6679694654208141        5.72                     0.13976891834576222      150.9355337484896
1.3429555649509783        5.72                     0.1457750006289209       122.48660354102485
1.4919088692270233        5.72                     0.4036879528156905       98.92828942412245
1.8268185215184802        5.72                     0.4013305648136303       110.79101821650302
1.6573054494076853        5.72                     0.664726796360473        92.17009238669446
2.1549863361680988        5.72                     0.40606743391056765      126.87456802060196
2.4795388263509244        5.72                     0.39605390114919237      141.54942523378114
3.1055877455403857        5.720000000000001        0.39432964346956245      165.18299235373914
2.7938748566526943        5.72                     0.39354735820329223      154.33861387880634
2.9482488063747736        5.72                     0.6460621168225384       103.83600119907204
3.2597742194796515        5.720000000000001        0.6533492711386546       108.51089832258948
2.311452452194845         5.72                     0.6706818000144481       94.28797237224529
2.6346625351689665        5.72                     0.6480319943423778       99.77936233788883
4.050455269819897         5.720000000000001        -0.12000000000000013     199.48103273107918
4.208543250987076         5.720000000000001        0.141046719917588        288.7550789080133
3.738240724858715         5.72                     -0.1200000000000001      200.51439834143363
3.8920485562783824        5.72                     0.14356025810427164      294.64145939418523
3.574942290729436         5.720000000000001        0.14214290735051005      284.5791936882744
3.4203414223327604        5.72                     0.3997609084482274       173.94646592020322
3.740472554416244         5.72                     0.4051575191230872       180.83182218101706
3.5765654261521815        5.72                     0.6626594854515497       111.30386226578413
3.4128821159979887        5.72                     0.9148540704490147       63.98649283968533
4.371545908005202         5.720000000000001        0.4047450879151478       196.62743490125615
4.05517065894662          5.72                     0.40408707440831426      184.54703861052
4.528968041413695         5.72                     0.6606122067894309       126.58187380751603
4.216723185070547         5.720000000000001        0.6653909242095346       121.05603249717937
3.8964254020512445        5.720000000000001        0.6668970428357759       116.25049588000189
4.052171097597633         5.72                     0.9253810727299419       63.74008208236315
5.744584611181366         5.72                     2.8693758056475507       204.48202709033427
6.093520501508156         5.719999999999999        4.017922332050598        185.63089844920012
6.215335560784752         5.72                     4.275315068309697        164.02040828435392
6.356306370233353         5.720000000000001        4.027161355569236        187.25461417732512
5.935498165931554         5.720000000000001        4.287959019871636        161.30565422797721
6.566007716016417         5.719999999999999        5.322075738619817        58.90760993943414
6.063339494516002         5.719999999999999        4.527724966980459        134.60423392492967
6.439838047747225         5.719999999999999        5.015633594397285        67.66388649693565
5.912927080167051         5.72                     4.787455924846148        99.26702697526305
6.216506465996941         5.720000000000001        4.78971050746792         100.22476502644524
6.063629167036787         5.719999999999999        5.581550568102946        94.1869320787671
6.102183569039266         5.719999999999999        5.0514835613133044       62.20900203038719
6.249059290551821         5.72                     5.308909811977445        49.884580942245954
5.916824600612744         5.719999999999999        5.312981239502127        50.30901466174242
5.759156534855923         5.72                     5.042385183099839        63.404620470274715
5.754244557584359         5.72                     4.522750139885228        134.10539751960206
5.412366850374234         5.720000000000001        5.044831841733734        64.16412186623769
5.5871317120299           5.72                     4.775883149427436        100.00793573951755
5.428176544287504         5.72                     4.4830320946850915       134.2801965715237
5.574919726325749         5.720000000000001        5.307104001859348        52.08659858094754
5.734256485838575         5.72                     5.5844715347305165       92.43497357478638
5.736492524748672         5.719999999999999        6.120000000000001        133.37506582660362
5.899665961245621         5.72                     5.852159331494897        172.55000697945206
5.408152779489725         5.72                     6.120000000000001        132.81049519089837
5.576292208841324         5.719999999999999        5.8538370197351925       171.92739067173454
5.2598033018684305        5.720000000000001        4.790546387320519        97.50113714583951
7.613576153431331         5.719999999999999        1.1584527852759687       19.58194265662929
7.755908999108017         5.719999999999999        1.4189541433647501       48.7805563273503
7.607264042979212         5.72                     1.6644161594036706       94.6616917578819
7.440699308578678         5.72                     1.9248843945144818       136.01146504149176
7.1794471264883475        5.72                     1.9370991169870506       136.84849238055986
7.159372590181983         5.72                     0.9019246530205574       79.86003885870672
7.310551068612275         5.72                     1.1528745278275117       24.025673659944136
7.305449034750037         5.720000000000001        1.6556089047537856       93.4001235126921
7.447239687646709         5.72                     1.401962304098733        45.44264390573699
6.5193940076414485        5.72                     1.410193824455897        47.118721230247075
6.691057916199828         5.719999999999999        1.1563940678618052       24.667894358476435
6.661040746674669         5.719999999999999        1.6741792387516226       94.0443678466144
6.760109122015537         5.72                     1.9289749657253639       133.06528468924404
6.968016434117258         5.72                     1.7186952770843025       100.02253885868562
6.9601344335441375        5.719999999999999        2.0008089250245136       146.56480811586206
6.99992885101571          5.719999999999999        1.1574652786253434       24.76597511661689
6.831281229032628         5.719999999999999        1.4120657333782722       47.28066622066186
7.134589326972842         5.72                     1.418684417328599        48.09205256871743
6.531834817216334         5.72                     2.3480101803796813       175.73260005651764
6.580784020277057         5.719999999999999        2.1084488160801342       158.02876713240835
6.783891534677249         5.720000000000001        2.2169615632929167       168.4845800612491
7.029071260502102         5.72                     2.8741217272147193       217.6307549305648
6.701155518602366         5.72                     2.505039238086566        196.69411019519922
6.84905247313889          5.72                     2.6896889888858118       208.393971798302
7.080529848546352         5.719999999999999        2.1913932550411674       167.0764757216667
7.115906719027789         5.719999999999999        2.6450873514812185       206.86471603490364
6.956993015587239         5.72                     2.4219262154201093       188.8400684883546
7.190015092386182         5.720000000000001        2.3803200260653967       186.11841613801303
7.343716183988828         5.72                     2.5705734627952816       205.8346865140259
7.520057083042499         5.720000000000001        2.687719927009236        212.230588468634
7.326027693335458         5.72                     2.8420773405891646       217.91720337122206
7.759562973026734         5.719999999999999        3.111902822185412        228.75793176356447
7.604718010643448         5.720000000000001        2.9051333805693575       222.56570727315236
7.472251707325171         5.72                     3.13746005006756         228.23139889284792
7.1938694805514425        5.719999999999999        3.075159684061839        225.3554038030123
5.723826142754757         5.720000000000001        2.470712301497751        182.37795628980206
5.601828825482563         5.720000000000001        2.710786113686283        195.74503890502442
5.482622764459388         5.720000000000001        2.548753070976618        185.44721499223016
5.65302013200364          5.719999999999999        2.1619972385091426       155.5169363547979
5.482664852901384         5.72                     2.3498831429950284       170.70796961058372
5.441193284020165         5.72                     2.1259226810088134       147.47186271801294
5.31543931576529          5.720000000000001        2.4912735488980133       180.7774070113919
5.36323180117251          5.72                     2.7120463108279624       193.5487924529538
5.758717500754876         5.719999999999999        3.061999636134557        209.7915940393127
5.902151835159295         5.719999999999999        3.225180332001096        213.6903288202417
5.631112999447834         5.72                     3.259642374654844        210.16243880182097
5.8006299405991335        5.72                     3.488681422007109        209.45961261304015
5.5408804690868365        5.72                     3.5284348672031425       204.59721718174788
5.0916335861080695        5.72                     3.6044898482955343       195.16252188483784
5.20333214369062          5.720000000000001        3.789732036667277        190.31707924024158
5.302471872912332         5.720000000000001        3.5599768905126865       200.17990436419848
5.2891755790743895        5.72                     4.013521038566074        178.26891663922473
5.445332837852303         5.719999999999999        3.793328249636769        194.00031144047966
5.668641490946617         5.72                     4.275845524081372        159.6245140701934
5.428231800459533         5.720000000000001        4.201368791063519        166.22280747559392
5.8244969217815505        5.72                     4.013028386488684        183.42377892073569
5.939700646867175         5.719999999999999        3.749664384131137        201.9947932065021
5.691188409878051         5.719999999999999        3.7548578083853026       198.6026078261407
5.572550506987958         5.719999999999999        3.9965883082607903       183.2111810034185
6.788820429898204         5.719999999999999        3.318895647032857        222.66583218908667
7.447259207264985         5.7200000000000015       3.4146607005714706       226.9390281443577
7.351092945660904         5.72                     3.678815357213031        218.0832618061705
7.041325179064986         5.72                     3.288661502708311        225.59966099479644
7.262561744839456         5.720000000000001        3.288013259798463        227.2411765913826
6.775234723553796         5.719999999999999        3.7870070208158224       207.78707905080682
7.055840901060694         5.72                     3.77752196963535         211.38933071367532
6.9175913426560935        5.719999999999999        3.536848166195062        219.68595689376818
7.197734555412481         5.719999999999999        3.4981002311564007       223.49341052373714
6.0778121771923095        5.72                     3.4634798369338693       213.77022711440878
6.321837717421889         5.72                     3.2957896666463506       218.76456082721768
6.120690245437107         5.72                     3.193419945080448        216.6466024916088
6.23497956982307          5.720000000000001        3.7637714752074407       204.5418923015952
6.384392509973331         5.720000000000001        3.5393615667092604       215.06124942228237
6.658945081983079         5.719999999999999        3.552356053265597        216.8720222303729
6.524837565493582         5.720000000000001        3.785819084799183        205.2534152762929
6.803019782530734         5.719999999999999        4.2556508321653075       171.42275831637406
6.6585757030872035        5.719999999999999        4.018673393887007        190.45832916121307
6.322595235963796         5.72                     4.526359033975618        135.57289068064793
6.480119949743321         5.72                     4.2731572241630165       165.98755535914435
6.456024300676666         5.72                     4.7288599194191825       110.2388386474986
6.598168975084032         5.720000000000001        4.538151919377706        134.88170243328832
6.850030337036249         5.72                     4.61225422365864         129.94197257139513
6.675859412771823         5.720000000000001        4.815230614946951        99.86426764682979
5.450921694742823         5.72                     0.6382186003767121       142.19704857166582
5.149255366972877         5.72                     0.645474861148021        137.92681845862367
4.837113490690746         5.72                     0.656371078020122        131.62275219202763
4.680724587185629         5.719999999999999        1.431521063080913        52.008485575378096
4.353884901088056         5.719999999999999        1.4298702647705581       54.56665522496098
4.522209059672223         5.720000000000001        1.700820835542625        90.4865563786757
4.924361996061324         5.72                     2.8622096430251167       192.46932052455134
4.792786780150768         5.72                     2.691137536489764        182.98150822376513
4.6499309661964965        5.719999999999999        2.9205006617831257       189.44959944424502
5.07393713313677          5.72                     2.6406280570747347       184.2383941918177
4.892651904516221         5.719999999999999        2.41347515929575         168.37913047869893
4.992644715470951         5.72                     2.1718299298500576       149.93713506098908
4.722280268894319         5.72                     2.20158340195913         148.55140288142096
5.200034958556624         5.72                     2.1340862507375924       146.2281530212439
5.127536766103574         5.72                     2.3558255856961132       169.07403932396807
5.315003966277895         5.72                     2.2954208705171717       164.18749038410377
4.369701746084094         5.72                     0.9176613703332537       65.31964937964598
4.192227568058026         5.72                     1.1864908224586115       34.85623056789398
4.684637467117513         5.719999999999999        0.9141741590981303       64.18456496516491
4.515082058509405         5.72                     1.168954403581845        31.684118830227675
4.831598371848552         5.72                     1.7244769031263631       95.0256087286532
4.627912582727862         5.72                     1.9429486156460118       121.42763604828694
4.987574186692547         5.72                     1.426045124181273        50.133779087651085
5.05659256050991          5.72                     1.912688914211719        119.49215099991756
5.1453446763015975        5.719999999999999        1.6542344161105618       84.6395105839697
4.844819832361921         5.72                     1.9982632997334235       127.46040373623597
4.8429151949791045        5.72                     1.16996998164324         28.944785694181206
4.996361115592391         5.720000000000001        0.9090514242431538       69.97525744397966
5.303334606429988         5.720000000000001        0.8900628798353658       75.89848897077742
5.150024152446235         5.72                     1.151861487234211        26.837503922504368
2.9646293110553428        5.720000000000001        5.856543480190544        138.55863983174274
3.1164144814559487        5.720000000000001        6.120000000000003        130.94748214196076
3.2763306832872585        5.72                     5.848109692313718        160.33555308563916
4.2685564357262535        5.72                     5.853500107376785        147.85639373547642
4.592216796641392         5.72                     5.85277879874088         152.57418009349402
4.425727858116447         5.72                     5.590107501367024        87.52031620928325
3.9408813478413656        5.720000000000001        5.847546879403374        138.3311068414174
4.094793798453941         5.720000000000001        6.120000000000001        116.49243467080146
3.7664540531949933        5.719999999999999        6.120000000000001        122.98090426434719
3.6087199216838384        5.720000000000001        5.85141692590555         151.35356156213155
3.439009128299118         5.720000000000001        6.120000000000002        133.33785674586696
4.423133543712886         5.719999999999999        6.120000000000001        121.93318222265191
4.751473288971834         5.719999999999999        6.12                     136.0270383519635
3.127046579990738         5.72                     5.597728185887411        96.21948279230452
0.8517579617547486        5.720000000000001        6.12                     42.52650961977202
1.023702413076351         5.72                     5.844224290977641        68.90134304022725
0.8821168246270217        5.72                     5.59304352075603         86.49988535698303
0.6345683615891984        5.72                     2.5293557726494003       88.3863473881129
0.38218302697003015       5.720000000000001        2.684833137036042        141.00964176957973
0.13155251090221398       5.72                     3.1417827454099845       242.5139285015964
0.6350106679971237        5.72                     2.836044590026493        89.17721589635384
0.8869903450123733        5.720000000000001        2.6858012539489984       54.51628855990626
0.3805543138268659        5.719999999999999        5.478559531835497        63.527595463480715
0.6199043184168485        5.72                     5.612190842671255        69.21382327127382
0.6864177250275807        5.72                     5.320891182660137        78.01206224095866
0.4084391588631817        5.719999999999999        5.16096020770984         82.49331504412699
0.6521471578696181        5.720000000000001        5.001941515462488        79.65451084542956
-0.12000000000000009      5.719999999999997        4.851710106678443        122.97418411366812
0.13826963756948807       5.72                     5.008706921218412        161.71750573294858
0.13695702351096184       5.720000000000001        4.696822028582315        183.75772270067037
0.3920198706845577        5.72                     4.853576167307157        104.29042542241918
0.4047723037577535        5.72                     4.544143319703798        116.29345987020876
0.390344931167129         5.719999999999999        3.9108557425860884       139.27311184879224
0.6513855505850064        5.72                     4.699093734220815        83.95486375568308
0.9088178256258281        5.719999999999999        4.847307695486949        85.29285128035814
0.3894544864436318        5.719999999999999        4.2289522192617275       128.14937276722762
0.6619860062573073        5.719999999999999        4.391525466983598        88.13702102752039
0.6510276205064081        5.72                     4.062173678430566        89.7252380948201
0.9275088694405182        5.72                     4.241180609309836        71.31928317156216
1.1943856623965559        5.72                     5.581015589732887        96.06656064630278
1.0214439615114488        5.720000000000001        5.32704295531663         96.77915877802081
1.3542725750099347        5.720000000000001        5.301364823592131        105.45528958433384
0.88417350535107          5.72                     5.099409724990191        88.42866599650623
2.8143489898994956        5.72                     5.5952898067927554       66.81955933110955
2.806923389356244         5.720000000000001        6.120000000000001        120.39440009873253
1.1800977070136962        5.720000000000001        6.12                     43.957953353342106
1.524239485295551         5.72                     5.576735442711704        95.28342759068936
1.6863678058513987        5.72                     5.322344313034879        101.68395689677057
1.348149132119235         5.72                     5.850352600995567        73.48802289212595
1.5084374522726438        5.720000000000001        6.12                     58.291910457061284
2.329662359731155         5.72                     5.329231364496502        69.24753252417737
2.6573041773041606        5.719999999999999        5.331902462283263        52.21784959706705
2.5141771313050265        5.719999999999999        5.0683700296582685       75.60039020314294
2.1833795768557174        5.719999999999999        5.063970360690165        88.68849258228045
2.0109585677408077        5.72                     5.329053986857719        88.40753049239909
1.8456480351032072        5.72                     5.064450248671353        101.35064456835566
2.6442926851418216        5.720000000000001        5.859149235695955        110.82806740022954
2.48874505957697          5.720000000000001        5.592779573569063        60.11575750733354
2.4926730440276255        5.72                     6.12                     113.20748893158242
1.8506561692749548        5.72                     5.58097786583483         89.72940152763003
2.324720198892333         5.72                     5.846518750847801        110.42689771236367
2.170648910169369         5.720000000000001        5.582523084934552        77.53814191409946
1.6744182074445746        5.72                     5.844283789185874        84.11650663390326
1.999570527986796         5.72                     5.840990530212362        102.38643895026767
2.1651169427905392        5.720000000000001        6.12                     98.09392550102378
1.836777197531593         5.72                     6.119999999999999        73.91230010760107
0.3828714734980725        5.72                     2.9877590514134083       144.55676568673005
0.3833390643954733        5.72                     3.2958102704284755       147.00828465102344
0.6468305987227261        5.72                     3.746783022861891        90.28654097651669
0.38750784081103173       5.720000000000001        3.6008591435462725       144.8235506900609
0.6357305625981198        5.72                     3.4470592508548146       91.33093566951095
4.532663864602111         5.719999999999999        2.7614498666270064       182.75159165985693
4.609735999224887         5.720000000000001        2.4922602624352406       168.18369492447883
4.0098357256432235        5.72                     1.4870136602069302       64.270860417521
4.485726808802532         5.72                     2.206127598534342        145.8879083236315
4.24278745583736          5.720000000000001        1.6994143767125574       90.34851329875836
4.375188376744683         5.720000000000001        1.9456563405423712       119.41934839584002
4.391481532238418         5.720000000000001        2.6139420412597687       171.6174945171744
4.346338134344812         5.72                     2.4249347357119384       160.43441757480775
4.2494612675299175        5.72                     2.190040415346489        141.67292098590735
3.730546176184017         5.72                     0.9281141303700884       62.52008420864201
3.865201012883131         5.72                     1.189796794052648        39.66207500994286
3.701465139035692         5.720000000000001        1.448693323637055        61.156040541461586
3.556216606378353         5.72                     1.1814899116769877       45.072733352933405
3.4021275339137818        5.72                     1.419336632973184        62.13837046288395
3.526032689572543         5.72                     1.6702740392836          86.21412506814119
3.7832563899258247        5.72                     1.6924644060664034       86.88441592669197
4.137487047832562         5.719999999999999        1.9627879325537574       118.70840017188397
4.002274803127598         5.720000000000001        1.770726501020126        95.10664246454036
3.857872061402408         5.719999999999999        1.9603920170961358       117.04198904167272
3.109397494895413         5.720000000000001        1.4065972670870543       67.09787579889476
3.263886556077674         5.719999999999999        1.6533957423508583       86.30754081876155
3.3715907232050597        5.719999999999999        1.9124408329551694       108.22527392181473
4.326117281129298         5.72                     2.7651205604194358       178.3655049246231
4.211721426251213         5.720000000000001        2.6143693705426774       168.56205879670932
4.138585887326229         5.720000000000001        2.847762234776599        176.20690513005619
3.986474999704967         5.72                     2.1999998830063623       138.70786149049138
4.102935185865989         5.72                     2.423387457605294        156.52409709171548
1.3276968201267323        5.72                     0.6617588884442767       89.67277597159277
1.2266340272076173        5.719999999999999        0.9201346264747392       92.4671597220965
1.984987404754067         5.72                     0.664334119060721        93.13208137584581
2.1557826371667597        5.720000000000001        0.9274465212139722       79.97689551190629
1.385196365198066         5.72                     1.2201700789894985       93.25603564271043
1.5268007740006455        5.72                     0.9157502273976048       91.25014932303861
1.8420764961092848        5.720000000000001        0.9242380815945093       86.74797308814827
1.6864957607143607        5.72                     1.1746136186764011       90.44838721433844
1.591222518601139         5.72                     1.398130562596084        90.63143015411904
1.9909548831615282        5.719999999999999        1.1745177759852559       84.32829298649848
1.8274644790764745        5.719999999999999        1.4226710920191405       89.35322505825792
2.4625496706112395        5.72                     0.9274452123554981       73.19734105141815
2.3001508861038245        5.72                     1.2240153426037388       76.95933151546603
2.626736850210367         5.720000000000001        1.167676607030463        67.25252382393
2.5371317628579497        5.719999999999999        1.4279362683457268       78.35082843736244
2.812327500189463         5.72                     1.4051393859471881       72.29999756424552
2.3023440666977573        5.72                     1.5078606193316282       84.04434964369025
2.0936719784879143        5.72                     1.4381447975139214       86.94090304904687
1.9519060764188136        5.719999999999999        1.6687775540325474       90.98624979338905
2.971956136362074         5.720000000000001        1.6496485824403044       87.53476876862811
3.142456875571816         5.72                     1.8557875071160848       103.57734620856888
2.7094168698270575        5.72                     1.689818253119026        91.75517992954205
1.1368915029317437        5.719999999999999        1.934058489307017        75.52695758578203
1.1434426937727107        5.72                     2.2313018382932643       62.9525326321177
1.383121921073787         5.719999999999999        2.0946859050084283       74.76746362908875
2.0219242066581007        5.719999999999999        4.800848768063339        101.20844015350411
2.380434618974534         5.72                     4.761493915192454        96.68487103497496
2.1658273422261747        5.72                     4.530319607209092        105.17415296536753
2.394320920313133         5.720000000000001        4.479010455306882        108.48829473719834
2.5923899645201054        5.72                     4.554392789441106        107.08253010629755
1.7190936471509835        5.720000000000001        4.247566373537362        94.64791070911745
2.0478827426651875        5.72                     4.266738445110639        105.89094724866266
1.9442475417762584        5.72                     4.033829586025282        100.33467190918317
2.2903909190084706        5.72                     4.282767133523642        111.51775493368642
2.236803271920648         5.72                     4.064466619374098        112.41612758729873
2.113192273457618         5.720000000000001        3.851911799723985        106.93814224216916
2.1713888251050824        5.720000000000001        1.6894666880858176       92.30429173399806
1.8341657817564645        5.72                     1.8739879290343815       91.06489904567918
2.046283063513277         5.72                     1.9203688810728754       94.01503543715098
2.4472657330188348        5.72                     1.702648976981588        92.896693984191
3.166757699581            5.72                     2.1364863346114102       122.08767404581455
2.9034544692843287        5.72                     1.9473614674702726       107.69748364610369
2.302004772310175         5.72                     1.9456438275237575       100.06377602190582
2.5922136618573264        5.72                     1.935808996969767        103.47877956360185
2.915354077567777         5.72                     2.2110812964177153       122.67578560384725
3.0323836361395413        5.720000000000001        2.4067533771462877       131.48316885839637
2.819058044642399         5.72                     2.4020458157867814       127.07818705652913
2.885230704585342         5.720000000000001        2.657471266234235        135.40231578211123
2.689963193642096         5.720000000000001        2.568501096073078        127.68610369333184
2.140211763220516         5.72                     2.242627081499615        102.61613916235383
2.433625442320852         5.720000000000001        2.185928864300189        109.1931120391577
2.695449236327198         5.72                     2.1583658341277956       115.05353675078406
2.577065005677155         5.72                     2.403848665407101        119.59455328029351
2.6375062378555407        5.720000000000001        2.8218160935919863       129.33367370856337
2.520711066952905         5.72                     2.596247487435118        120.92852171372715
1.6247560945332449        5.719999999999999        1.959965608287627        85.20377513075208
1.8552459677461384        5.72                     2.1070906119067665       90.31129083924282
1.139127450057031         5.719999999999999        2.53282182787939         50.06771961481896
1.1383966884749253        5.720000000000001        2.836882687178027        39.287409892369844
1.626594276276177         5.720000000000001        2.241653015382362        79.78792381181695
1.3888309734054705        5.720000000000001        2.69336068572073         55.036716510233816
1.3880375999007226        5.72                     2.38892591642609         64.48496803484092
2.3586919686487535        5.720000000000001        2.7352992174959683       116.11282919610528
2.337155984473081         5.719999999999999        2.4716503533341188       111.08392116551501
1.6371793207743899        5.72                     2.542862366534317        74.45743909069257
1.8769458286083855        5.72                     2.4056716639626163       89.54265880091555
2.1160667580561885        5.720000000000001        2.5583252288255527       101.54367127553787
1.3855202301910747        5.719999999999999        1.801771454053521        83.62732117780389
1.1372767873309657        5.72                     1.633527639205067        85.38965326515637
1.6504948851116419        5.720000000000001        1.6683029203070476       90.47641057535347
1.3936396845401884        5.72                     1.516075052687417        90.78439951795634
2.9403077038472354        5.72                     1.1455332808267795       58.95217592544852
2.7860080900710047        5.72                     0.8998496779976675       69.96975659618819
3.094894010798022         5.72                     0.8999846996592793       67.43345935854764
3.251839137207834         5.719999999999999        1.1625167494885278       50.787432909961005
4.937664116241979         5.720000000000001        3.7842192545999387       186.7822854390555
5.061306715078503         5.72                     4.023286598902279        174.5697736408696
2.3434539064471407        5.720000000000001        3.79431829066146         117.957896607601
2.5330431838105207        5.72                     4.281054527387464        116.10446077959047
2.4602112103198923        5.719999999999999        4.072516075433075        119.37298821110915
2.7073858865468416        5.719999999999999        4.0617548792814215       127.29843615170026
2.6032705696463534        5.72                     3.8108514805942733       128.9738955903747
2.841105170142791         5.72                     3.8122131351089985       137.58952107739933
3.105588101547535         5.720000000000001        2.657249671404178        145.22065272969363
2.728737385380941         5.720000000000001        3.608349115310655        136.42001413138524
2.998551858127245         5.719999999999999        3.586354373997128        146.82939588990297
2.835767637916799         5.72                     3.3091965044272245       141.81439562946454
2.933100317854093         5.72                     2.8583605229333626       144.29650880104657
3.1636113361847595        5.72                     2.8849373822171804       151.34722132425546
2.8172385817049896        5.72                     3.0483334732189746       141.42691872237847
3.124836120133401         5.72                     3.3277720967199045       154.17128492965193
3.0310706335802964        5.720000000000001        3.1040953813371397       149.60605138607397
3.986111115015121         5.719999999999999        2.6393801666885404       165.71953685207174
3.86086396989287          5.720000000000001        2.428973515007741        152.47149651154461
3.292681784380969         5.719999999999999        2.741399775246161        152.4363791763386
3.744803735748776         5.720000000000001        2.656917653006982        160.7772470749118
4.374497611124713         5.72                     3.000217761706655        185.87155538466877
4.606718000092771         5.720000000000001        3.1243096470355978       191.73079070832506
3.2701747365489986        5.720000000000001        3.11405775013574         158.27492729757944
3.3911955620528715        5.72                     2.9018098907511227       158.79387399974993
3.4998021176395726        5.72                     2.68755620250676         156.86403246042357
3.6346559808890895        5.72                     2.8758976255391357       165.06828996365832
4.062399010519247         5.720000000000001        3.0662415601273114       179.39281484606965
3.8860914429929254        5.720000000000001        2.864762614752266        171.580323810583
2.9372642263507327        5.72                     4.009408778228925        135.37484021477673
3.518469193411912         5.720000000000001        3.101523571278224        165.65995169703436
3.3927219795934382        5.72                     3.322271329678157        162.6015657044359
4.174446300244798         5.720000000000001        3.260132427146737        184.79841420252194
4.874086997663186         5.72                     3.5048681038635485       194.64747769080086
4.819526571860057         5.72                     3.076871920485222        195.52905157002837
5.014757897343222         5.72                     3.035787762050321        198.5089192481308
4.703190657865802         5.72                     3.302356981954925        194.4436825536826
5.491998972973942         5.719999999999999        2.9833546692574346       204.08164724628733
5.171921484732411         5.72                     2.8881761694496912       197.8994047657111
5.376594950330183         5.72                     3.3014866283043567       205.5930563670578
5.122541017306698         5.72                     3.3716406455968957       200.93618032422197
5.190780092146337         5.720000000000001        3.1376043630366373       202.29310975079548
4.964016966323633         5.719999999999999        3.2330183497881064       199.20334328523504
[truncated: 1,868,247 more chars]
